# Supplementary material for: De novo identification of CD4+ T cell epitopes
Source: Nat Methods. 2024 Apr 24;21(5):846–56. doi: 10.1038/s41592-024-02255-0 (PMC11093748; doi:10.1038/s41592-024-02255-0)
Supplement: Supplementary file 3 — Lists of epitopes for DQ8 SABR-II library and ES. [file 41592_2024_2255_MOESM3_ESM.xlsx]

## Sheet: Human
Epitope ID	Object Type	Description	Epitope Modified Residue(s)	Epitope Modification(s)	Starting Position	Ending Position	Non-peptidic epitope Accession	Epitope Synonyms	Antigen Name	Antigen Accession	Parent Protein	Parent Protein Accession	Organism Name	Parent Organism	Parent Organism ID	Epitope Comments	Epitope Relationship	Object Type	Description	Starting Position	Ending Position	Non-peptidic object Accession	Synonyms	Antigen Name	Parent Protein	Organism Name	Parent Organism
14	Linear peptide	AAAAAVAAEAY														Imported from the TopBank database.
129	Linear peptide	AAEYWNSQKEVLER			89	102			HLA class II histocompatibility antigen, DQ(3) beta chain	P01920.1	HLA class II histocompatibility antigen, DQ beta 1 chain	A0A0U5Q247	Homo sapiens	Homo sapiens	9606	The tyrosine at the C terminal of the peptide was added and does not exist in the protein studied.
187	Linear peptide	AAGTAAQAAVVRFQE			46	60			ESAT-6-like protein esxB	P0A566.2	ESAT-6-like protein EsxB	P9WNK5	Mycobacterium tuberculosis	Mycobacterium tuberculosis	1773
375	Linear peptide	AAPSVFIFPPSDEQLK			132	147			Unknown (protein for MGC:88813)	AAH73793.1			Homo sapiens	Homo sapiens	9606
434	Linear peptide	AASKERSGVSL			50	60			Histone H1.3	P16402.2	Histone H1.3	P16402	Homo sapiens	Homo sapiens	9606
655	Linear peptide	ADEEQQQALSSQMGF			86	100			ESAT-6-like protein esxB	P0A566.2	ESAT-6-like protein EsxB	P9WNK5	Mycobacterium tuberculosis	Mycobacterium tuberculosis	1773
1542	Linear peptide	AGGVGKSALTIQLIQ			11	25			Unknown (protein for MGC:79939)	AAH84743.1	Uncharacterized protein	Q5U5E1	Xenopus laevis	Xenopus laevis	8355
2057	Linear peptide	AIQFIDRRTQVRYSLDMLVT			1387	1406			Genome polyprotein	Q86887.3	Genome polyprotein	Q86887	Coxsackievirus B4 (strain E2)	Enterovirus B	138949
3624	Linear peptide	APKRPPSAF			94	102			High mobility group protein B1	P09429.3	High mobility group protein B1	P09429	Homo sapiens	Homo sapiens	9606
3784	Linear peptide	APRQPGLMA			49	57			Coiled-coil-helix-coiled-coil-helix domain-containing protein 2, mitochondrial precursor	Q9Y6H1.1	Coiled-coil-helix-coiled-coil-helix domain-containing protein 2	Q9Y6H1	Homo sapiens	Homo sapiens	9606
3809	Linear peptide	APRTVALTA			9	17			HLA class II histocompatibility antigen, DP	P04440.1	HLA class II histocompatibility antigen, DP beta 1 chain	P04440	Homo sapiens	Homo sapiens	9606
3829	Linear peptide	APSYKLTYCPVKALGEPIRF			2	21			Glutathione S-transferase (GST class-sigma) (Major allergen Bla g 5)	O18598.3	Bla g 5	O18598	Blattella germanica	Blattella germanica	6973
3916	Linear peptide	APYHFDLSGHAFGSMAKKGE			124	143			Pollen allergen Lol p 1 precursor	P14946.2	Lol p 1	P14946	Lolium perenne	Lolium perenne	4522	Imported from the TopBank database.
4397	Linear peptide	ASFEAQGALANIAVDKA			77	93			HLA class II histocompatibility antigen, DR alpha chain	P01903.2	HLA class II histocompatibility antigen, DR alpha chain	P01903	Homo sapiens	Homo sapiens	9606
5320	Linear peptide	AVFEAALTKAITAMS			241	255			Group V allergen Phl p 5.0203 precursor	O81342	Phl p 5	O81342	Phleum pratense	Phleum pratense	15957
6070	Linear peptide	CCPLVCGKAIQFIDRRTQVR			1379	1398			Genome polyprotein	Q86887.3	Genome polyprotein	Q86887	Coxsackievirus B4 (strain E2)	Enterovirus B	138949
6101	Linear peptide	CDGERPTLAFLQDVM			101	115			Glutamate decarboxylase 2	Q05329.1	Glutamate decarboxylase 2	A0A3B3IU09	Homo sapiens	Homo sapiens	9606	Imported from the TopBank database.
6280	Linear peptide	CGEKRAYCCSDPGRYCPWQV			11	30			Pollen allergen Amb a 5	P02878.1	Amb a 5	P02878	Ambrosia artemisiifolia var. elatior	Ambrosia artemisiifolia	4212
6598	Linear peptide	CLLDILDTAGLEEYSAM			51	67			P21 protein	Q92468	GTP-binding protein GEM	P55040	Homo sapiens	Homo sapiens	9606	This peptide contains a single amino acid substitution.
6599	Linear peptide	CLLDILDTAGQEEYSAM			51	67			Ras protein let-60 precursor	P22981.1	Ras protein let-60	P22981	Caenorhabditis elegans	Caenorhabditis elegans	6239
7679	Linear peptide	DAWREGEEFVVEF			31	43			18 kDa antigen	P12809.1	18 kDa antigen	P12809	Mycobacterium leprae	Mycobacterium leprae	1769
7784	Linear peptide	DDGLCYEGTNCGKVGKYCCS			34	53			Pollen allergen Amb t 5 precursor	P10414.2	Amb t 5	P10414	Ambrosia trifida	Ambrosia trifida	4214
7798	Linear peptide	DDIKATYDKGILTVS			111	125			14 kDa antigen	P0A5B7.2	Alpha-crystallin	P9WMK1	Mycobacterium tuberculosis	Mycobacterium tuberculosis	1773
7889	Linear peptide	DDWENLEIDMIVDTISDFRA			82	101			Glutathione S-transferase (GST class-sigma) (Major allergen Bla g 5)	O18598.3	Bla g 5	O18598	Blattella germanica	Blattella germanica	6973
8244	Linear peptide	DFDGRSEFAYGSFVR			86	100			14 kDa antigen	P0A5B7.2	Alpha-crystallin	P9WMK1	Mycobacterium tuberculosis	Mycobacterium tuberculosis	1773
8695	Linear peptide	DILDTAGLEEYSAM			54	67			P21 protein	Q92468	GTP-binding protein GEM	P55040	Homo sapiens	Homo sapiens	9606
9037	Linear peptide	DLCQNPDGKDVSLFCQMVSS			1275	1294			Genome polyprotein	Q86887.3	Genome polyprotein	Q86887	Coxsackievirus B4 (strain E2)	Enterovirus B	138949
9410	Linear peptide	DMTPADALDDFDL			433	445			Alpha trans-inducing protein	P68335.1	Tegument protein VP16	P68336	Human herpesvirus 2 strain 333	Human alphaherpesvirus 2	10310	Imported from the TopBank database.
9612	Linear peptide	DPDKDVDIMVRDGQL			61	75			14 kDa antigen	P0A5B7.2	Alpha-crystallin	P9WMK1	Mycobacterium tuberculosis	Mycobacterium tuberculosis	1773
9643	Linear peptide	DPGRYCPWQVVCYESSEICS			21	40			Pollen allergen Amb a 5	P02878.1	Amb a 5	P02878	Ambrosia artemisiifolia var. elatior	Ambrosia artemisiifolia	4212
9916	Linear peptide	DQVDVKDCANHEIKKVLVPG			1	20			Der p 2 allergen precursor	CAQ68249.1	Der p 2	P49278	Dermatophagoides pteronyssinus	Dermatophagoides pteronyssinus	6956
10189	Linear peptide	DSNIMNSINNVMDEIDFFEK			487	506			101 kDa malaria antigen	P22620.1	Merozoite surface protein 9	A0A144A026	Plasmodium falciparum CAMP/Malaysia	Plasmodium falciparum	5833	Imported from the TopBank database.
10460	Linear peptide	DTQFVRFDSDAASQR			54	68			HLA class I histocompatibility antigen, A-3 alpha chain	P04439.2	HLA class I histocompatibility antigen, A alpha chain	P04439	Homo sapiens	Homo sapiens	9606
10461	Linear peptide	DTQFVRFDSDAASQRMEP			54	71			HLA class I histocompatibility antigen, A-3 alpha chain	P04439.2	HLA class I histocompatibility antigen, A alpha chain	P04439	Homo sapiens	Homo sapiens	9606
10479	Linear peptide	DTRLMRLEDEMKEGR			36	50			14 kDa antigen	P0A5B7.2	Alpha-crystallin	P9WMK1	Mycobacterium tuberculosis	Mycobacterium tuberculosis	1773
10922	Linear peptide	DYLNHMAKEDLVANQPNLKA			162	181			Glutathione S-transferase (GST class-sigma) (Major allergen Bla g 5)	O18598.3	Bla g 5	O18598	Blattella germanica	Blattella germanica	6973
11099	Linear peptide	EAKRVFSLEKKMSNYIQFKS			1195	1214			Genome polyprotein	Q86887.3	Genome polyprotein	Q86887	Coxsackievirus B4 (strain E2)	Enterovirus B	138949
11360	Linear peptide	EDIVADHVASYGVNL			24	38			HLA class II histocompatibility antigen, DQ alpha 1 chain	P01909.1	HLA class II histocompatibility antigen, DQ alpha 1 chain	P01909	Homo sapiens	Homo sapiens	9606
11548	Linear peptide	EEDIEIIPIQEEEY														Imported from the TopBank database. This peptide is studied as an analog of the naturally occuring peptide EEDIEIIPIQEEEE.
11549	Linear peptide	EEDIEIIPPIQEEEY														Imported from the TopBank database. This peptide is studied as an analog of the naturally occuring peptide EEDIEIIPIQEEEE.
12584	Linear peptide	EISTNIRQAGVQYSR			71	85			ESAT-6-like protein esxB	P0A566.2	ESAT-6-like protein EsxB	P9WNK5	Mycobacterium tuberculosis	Mycobacterium tuberculosis	1773
13205	Linear peptide	ELPGVDPDKDVDIMV			56	70			14 kDa antigen	P0A5B7.2	Alpha-crystallin	P9WMK1	Mycobacterium tuberculosis	Mycobacterium tuberculosis	1773
13740	Linear peptide	EPRAPWIEQEGPEYW			70	84			HLA class I histocompatibility antigen, A-69 alpha chain	P10316.2	HLA class I antigen	Q53Z42	Homo sapiens	Homo sapiens	9606	Imported from the TopBank database.
14243	Linear peptide	ESQIATIEQSAPSQSDQEQL			1155	1174			Genome polyprotein	Q86887.3	Genome polyprotein	Q86887	Coxsackievirus B4 (strain E2)	Enterovirus B	138949
14734	Linear peptide	EVISMYSQNGKINMPMSVKT			1347	1366			Genome polyprotein	Q86887.3	Genome polyprotein	Q86887	Coxsackievirus B4 (strain E2)	Enterovirus B	138949
15494	Linear peptide	FEAVQNTKTAKIEIKASIDG							Mite group 2 allergen Der p 2	SRC269005	Der p 2	P49278	Dermatophagoides pteronyssinus	Dermatophagoides pteronyssinus	6956	An internal source ID is assigned, because the sequence provided in the reference differs from those found by BLAST at position 6.
15688	Linear peptide	FESTGNLIAPEYGFKIS			255	271			Hemagglutinin precursor	P03451.1	Hemagglutinin	P03452	Influenza A virus (A/Japan/305/1957(H2N2))	Influenza A virus	11320	The tyrosine at the C terminal of the peptide was added and does not exist in the protein studied.
15689	Linear peptide	FESTGNLIAPEYGFKISY							Hemagglutinin precursor	SRC133	Hemagglutinin	P03452	Influenza A virus	Influenza A virus	11320	Imported from the TopBank database.
16297	Linear peptide	FISEAIIHVLHVLHSRY							Hemagglutinin precursor	SRC133	Hemagglutinin	P03452	Influenza A virus	Influenza A virus	11320	The tyrosine at the C terminal of the peptide was added and does not exist in the protein studied.
18247	Linear peptide	FVNQHLCGSHLVEAL			25	39			Insulin precursor	P01308.1	Insulin	P01308	Homo sapiens	Homo sapiens	9606
21265	Linear peptide	GMEWIAVKIQKFIEWLKVKI			1115	1134			Genome polyprotein	Q86887.3	Genome polyprotein	Q86887	Coxsackievirus B4 (strain E2)	Enterovirus B	138949
21422	Linear peptide	GNFERISGDLKTQID			16	30			10 kDa culture filtrate antigen EsxB	NP_218391.1	ESAT-6-like protein EsxB	P9WNK5	Mycobacterium tuberculosis	Mycobacterium tuberculosis	1773
21975	Linear peptide	GQWRGAAGTAAQAAV			41	55			ESAT-6-like protein esxB	P0A566.2	ESAT-6-like protein EsxB	P9WNK5	Mycobacterium tuberculosis	Mycobacterium tuberculosis	1773
22331	Linear peptide	GSFVRTVSLPVGADE			96	110			14 kDa antigen	P0A5B7.2	Alpha-crystallin	P9WMK1	Mycobacterium tuberculosis	Mycobacterium tuberculosis	1773
22385	Linear peptide	GSINAPTVSDSRALARRFHF			1323	1342			Genome polyprotein	Q86887.3	Genome polyprotein	Q86887	Coxsackievirus B4 (strain E2)	Enterovirus B	138949
22441	Linear peptide	GSPGAGKSVATNLIGRSLAE			1227	1246			Genome polyprotein	Q86887.3	Genome polyprotein	Q86887	Coxsackievirus B4 (strain E2)	Enterovirus B	138949
22911	Linear peptide	GVAGLLVALAV			586	596			Receptor-type tyrosine-protein phosphatase-like N precursor	Q16849.1	Receptor-type tyrosine-protein phosphatase-like N	Q16849	Homo sapiens	Homo sapiens	9606	Imported from the TopBank database.
23189	Linear peptide	GVTYEIDLTNKN			29	40			Protein lsr2 precursor	P24094.2	Nucleoid-associated protein Lsr2	P24094	Mycobacterium leprae	Mycobacterium leprae	1769
24002	Linear peptide	HHLVRASIDLGS			205	216			Putative lipoprotein lppX precursor	P65306.1	Putative phthiocerol dimycocerosate transporter LppX	P9WK65	Mycobacterium tuberculosis	Mycobacterium tuberculosis	1773
25406	Linear peptide	IARAKMFPAVAEK														Imported from the TopBank database.
25408	Linear peptide	IARFKMFPEVKEK			253	265			Glutamate decarboxylase 2	Q05329.1	Glutamate decarboxylase 2	A0A3B3IU09	Homo sapiens	Homo sapiens	9606	Imported from the TopBank database.
25434	Linear peptide	IASNENMDAMESSTL			365	379			Nucleoprotein	P22435.2	Nucleoprotein	P03466	Influenza A virus (A/Hong Kong/1/1968(H3N2))	Influenza A virus	11320	The tyrosine at the C terminal of the peptide was added and does not exist in the protein studied.
25701	Linear peptide	IDVWLGGLAENFLP			632	645			Thyroid peroxidase	P07202.4	Thyroid peroxidase	P07202	Homo sapiens	Homo sapiens	9606	The tyrosine at the C terminal of the peptide was added and does not exist in the natural structure of Thyroid peroxidase.
25702	Linear peptide	IDVWLGGLAENFLPY														Imported from the TopBank database.
25854	Linear peptide	IEKKIAKMEKASSVFNVY														The tyrosine at the C terminal of the peptide was added and does not exist in the natural protein of P. falciparum.
26425	Linear peptide	IHYSVGEGTTAKGEL							V_segment translation product	SRC40050			Homo sapiens	Homo sapiens	9606
26965	Linear peptide	ILAPTRVVAAEMEEA			1695	1709			Genome polyprotein	P29991.1	Genome polyprotein	P17763	Dengue virus 2 16681-PDK53	Dengue virus	12637
27013	Linear peptide	ILDTAGLEEYSAMRD			55	69			P21 protein	Q92468	GTP-binding protein GEM	P55040	Homo sapiens	Homo sapiens	9606	This peptide contains a single amino acid substitution.
27388	Linear peptide	ILTVSVAVSEGKPTE			121	135			14 kDa antigen	P0A5B7.2	Alpha-crystallin	P9WMK1	Mycobacterium tuberculosis	Mycobacterium tuberculosis	1773
28171	Linear peptide	IQKFIEWLKVKILPEVKEKH			1123	1142			Genome polyprotein	Q86887.3	Genome polyprotein	Q86887	Coxsackievirus B4 (strain E2)	Enterovirus B	138949
28365	Linear peptide	IRQAGVQYSRADEEQ			76	90			ESAT-6-like protein esxB	P0A566.2	ESAT-6-like protein EsxB	P9WNK5	Mycobacterium tuberculosis	Mycobacterium tuberculosis	1773
28505	Linear peptide	ISGDLKTQIDQVEST			21	35			ESAT-6-like protein esxB	P0A566.2	ESAT-6-like protein EsxB	P9WNK5	Mycobacterium tuberculosis	Mycobacterium tuberculosis	1773
28757	Linear peptide	ISTQNHRALDLVA			190	202			Tum-P91A antigen	AAA37241.1	26S proteasome non-ATPase regulatory subunit 3	P14685	Mus musculus	Mus musculus	10090	The tyrosine at the C terminal of the peptide was added and does not exist in the protein studied.
29050	Linear peptide	ITPSYVAFTPEGER			61	74			78 kDa glucose-regulated protein	P11021.2	Endoplasmic reticulum chaperone BiP	P11021	Homo sapiens	Homo sapiens	9606
29236	Linear peptide	IVDTISDFRAAIANYHYDAD			92	111			Glutathione S-transferase (GST class-sigma) (Major allergen Bla g 5)	O18598.3	Bla g 5	O18598	Blattella germanica	Blattella germanica	6973
30173	Linear peptide	KDILEDERAAVDTYC			60	74			human leucocyte antigen DRB1	CAB96577.1	HLA class II histocompatibility antigen, DRB1 beta chain	P01911	Homo sapiens	Homo sapiens	9606
30270	Linear peptide	KDVSLFCQMVSSVDFVPPMA			1283	1302			Genome polyprotein	Q86887.3	Genome polyprotein	Q86887	Coxsackievirus B4 (strain E2)	Enterovirus B	138949
30280	Linear peptide	KDYIALNEDLRSWT			145	158			HLA class I histocompatibility antigen, B-7 alpha chain precursor	P01889.3	HLA class I histocompatibility antigen, B alpha chain	P01889	Homo sapiens	Homo sapiens	9606
30281	Linear peptide	KDYIALNEDLRSWTA			145	159			HLA class I histocompatibility antigen, B-7 alpha chain precursor	P01889.3	HLA class I histocompatibility antigen, B alpha chain	P01889	Homo sapiens	Homo sapiens	9606
30467	Linear peptide	KEKHEFLNRLKQLPLLESQI			1139	1158			Genome polyprotein	Q86887.3	Genome polyprotein	Q86887	Coxsackievirus B4 (strain E2)	Enterovirus B	138949
30962	Linear peptide	KGILFTSPFVLASTNAGSIN			1307	1326			Genome polyprotein	Q86887.3	Genome polyprotein	Q86887	Coxsackievirus B4 (strain E2)	Enterovirus B	138949
31218	Linear peptide	KIEIKASIDGLEVDVPGIDP			51	70			Der p 2 allergen precursor	CAQ68249.1	Der p 2	P49278	Dermatophagoides pteronyssinus	Dermatophagoides pteronyssinus	6956
32821	Linear peptide	KPPKPVSKMRMATPLLMQA			99	117			HLA class II histocompatibility antigen gamma chain	P04233.3	HLA class II histocompatibility antigen gamma chain	P04233	Homo sapiens	Homo sapiens	9606
32882	Linear peptide	KPSLPFTSL			3	11			Cytokine receptor common gamma chain precursor	P31785.1	Fibronectin type-III domain-containing protein	A0A2R8Y833	Homo sapiens	Homo sapiens	9606
32925	Linear peptide	KPVSKMRMATPLLMQALP			102	119			HLA class II histocompatibility antigen gamma chain	P04233.3	HLA class II histocompatibility antigen gamma chain	P04233	Homo sapiens	Homo sapiens	9606	Imported from the TopBank database.
33076	Linear peptide	KQSSKALQRPVA			33	44			bcr/c-abl oncogene protein	AAA35697.1	Tyrosine-protein kinase ABL1	P00519	Homo sapiens	Homo sapiens	9606
34067	Linear peptide	KVKILPEVKEKHEFLNRLKQ			1131	1150			Genome polyprotein	Q86887.3	Genome polyprotein	Q86887	Coxsackievirus B4 (strain E2)	Enterovirus B	138949
34363	Linear peptide	KYAPLYAAEAKRVFSLEKKM			1187	1206			Genome polyprotein	Q86887.3	Genome polyprotein	Q86887	Coxsackievirus B4 (strain E2)	Enterovirus B	138949
34884	Linear peptide	LANIAVDKANLEIMTKR			85	101			HLA class II histocompatibility antigen, DR alpha chain	P01903.2	HLA class II histocompatibility antigen, DR alpha chain	P01903	Homo sapiens	Homo sapiens	9606
34927	Linear peptide	LAQEAGNFERISGDL			11	25			ESAT-6-like protein esxB	P0A566.2	ESAT-6-like protein EsxB	P9WNK5	Mycobacterium tuberculosis	Mycobacterium tuberculosis	1773
35374	Linear peptide	LEDARRLKAIYEK			13	25			repressor	WP_032307733.1			Escherichia coli	Escherichia coli	562	Imported from the TopBank database.
35551	Linear peptide	LEKISNEIKIVATPD			96	110			major allergen Bet v 1	CAA96545.1	Bet v 1	P15494	Betula pendula	Betula pendula	3505
35734	Linear peptide	LEVDVPGIDPNACHYMKCPL			61	80			Der p 2 allergen precursor	CAQ68249.1	Der p 2	P49278	Dermatophagoides pteronyssinus	Dermatophagoides pteronyssinus	6956
35786	Linear peptide	LFAAFPSFAGLRPTF			21	35			14 kDa antigen	P0A5B7.2	Alpha-crystallin	P9WMK1	Mycobacterium tuberculosis	Mycobacterium tuberculosis	1773
36715	Linear peptide	LISVLEKRIDTL			325	336			Merozoite surface protein 1 precursor	P04934.2	Merozoite surface antigens	Q8I0U8	Plasmodium falciparum CAMP/Malaysia	Plasmodium falciparum	5833	The tyrosine at the C terminal of the peptide was added and does not exist in the natural protein of P. falciparum.
36774	Linear peptide	LIYFQGTGAADDSGL			73	87			T cell receptor beta variable 7 [Homo sapiens]	BAF94941.1	Probable non-functional T cell receptor beta variable 7-3 (Fragment)	A0A1B0GXH9	Homo sapiens	Homo sapiens	9606
37159	Linear peptide	LLDILDTAGLEEYSAMRD			52	69			H-Ras P21 Protein Mutant With Gln 61 Replaced By Leu (Q61l) Complex With Guanosine-5'-[b,G-Imido] Triphosphate	721P	GTP-binding protein GEM	P55040	Homo sapiens	Homo sapiens	9606	Imported from the TopBank database.
38562	Linear peptide	LPKPPKPVSKMRMATPLLMQ			97	116			HLA class II histocompatibility antigen gamma chain	P04233.3	HLA class II histocompatibility antigen gamma chain	P04233	Homo sapiens	Homo sapiens	9606
38563	Linear peptide	LPKPPKPVSKMRMATPLLMQALP			97	119			HLA class II histocompatibility antigen gamma chain	P04233.3	HLA class II histocompatibility antigen gamma chain	P04233	Homo sapiens	Homo sapiens	9606
38564	Linear peptide	LPKPPKPVSKMRMATPLLMQALPM			97	120			HLA class II histocompatibility antigen gamma chain	P04233.3	HLA class II histocompatibility antigen gamma chain	P04233	Homo sapiens	Homo sapiens	9606
38854	Linear peptide	LQIIDKIDAAFKVAA			166	180			Group V allergen Phl p 5.0203 precursor	O81342	Phl p 5	O81342	Phleum pratense	Phleum pratense	15957
39168	Linear peptide	LRPTFDTRLMRLEDE			31	45			14 kDa antigen	P0A5B7.2	Alpha-crystallin	P9WMK1	Mycobacterium tuberculosis	Mycobacterium tuberculosis	1773
39649	Linear peptide	LSSCITQGKAIETQSSSSEE			386	405			PML-RAR protein	AAA60126.1			Homo sapiens	Homo sapiens	9606
39891	Linear peptide	LTEWTSSNVMEERY							Ovalbumin	SRC279992	Gal d 2	P01012	Gallus gallus	Gallus gallus	9031	Imported from the TopBank database.
40467	Linear peptide	LVMAPRTVL			2	10			HLA class I histocompatibility antigen, B-7 alpha chain precursor	P01889.3	HLA class I histocompatibility antigen, B alpha chain	P01889	Homo sapiens	Homo sapiens	9606
40504	Linear peptide	LVPCAWAGNVCGEKRAYCCS			1	20			Pollen allergen Amb a 5	P02878.1	Amb a 5	P02878	Ambrosia artemisiifolia var. elatior	Ambrosia artemisiifolia	4212
41028	Linear peptide	MAEMKTDAATLAQEA			1	15			ESAT-6-like protein esxB	P0A566.2	ESAT-6-like protein EsxB	P9WNK5	Mycobacterium tuberculosis	Mycobacterium tuberculosis	1773
41152	Linear peptide	MATPLLMQALPMGA			109	122			HLA class II histocompatibility antigen gamma chain	P04233.3	HLA class II histocompatibility antigen gamma chain	P04233	Homo sapiens	Homo sapiens	9606
41153	Linear peptide	MATPLLMQALPMGAL			109	123			HLA class II histocompatibility antigen gamma chain	P04233.3	HLA class II histocompatibility antigen gamma chain	P04233	Homo sapiens	Homo sapiens	9606
41154	Linear peptide	MATPLLMQALPMGALPQ			109	125			HLA class II histocompatibility antigen gamma chain	P04233.3	HLA class II histocompatibility antigen gamma chain	P04233	Homo sapiens	Homo sapiens	9606
41535	Linear peptide	MFREYNHRHSVGATLEALFQ			1408	1427			Genome polyprotein	Q86887.3	Genome polyprotein	Q86887	Coxsackievirus B4 (strain E2)	Enterovirus B	138949
41812	Linear peptide	MKEGRYEVRAELPGV			46	60			14 kDa antigen	P0A5B7.2	Alpha-crystallin	P9WMK1	Mycobacterium tuberculosis	Mycobacterium tuberculosis	1773
42090	Linear peptide	MLVTEMFREYNHRHSVGATL			1403	1422			Genome polyprotein	Q86887.3	Genome polyprotein	Q86887	Coxsackievirus B4 (strain E2)	Enterovirus B	138949
42670	Linear peptide	MSSGSFINISV			499	509			Receptor-type tyrosine-protein phosphatase-like N precursor	Q16849.1	Receptor-type tyrosine-protein phosphatase-like N	Q16849	Homo sapiens	Homo sapiens	9606	Imported from the TopBank database.
42794	Linear peptide	MTEQQWNFAGIEAAA			1	15			6 kDa early secretory antigenic target	P0A564.2	6 kDa early secretory antigenic target	P9WNK7	Mycobacterium tuberculosis	Mycobacterium tuberculosis	1773
42801	Linear peptide	MTEYKLVVVGAGGVG			1	15			GTPase KRas-like	XP_002943663.1	Kirsten rat sarcoma viral oncogene homolog like	A0A6I8SAQ3	Xenopus tropicalis	Xenopus tropicalis	8364
42995	Linear peptide	MVSSVDFVPPMAALEEKGIL			1291	1310			Genome polyprotein	Q86887.3	Genome polyprotein	Q86887	Coxsackievirus B4 (strain E2)	Enterovirus B	138949
44013	Linear peptide	NGKINMPMSVKTCDEECCPV			1355	1374			Genome polyprotein	Q86887.3	Genome polyprotein	Q86887	Coxsackievirus B4 (strain E2)	Enterovirus B	138949
44767	Linear peptide	NLKPSMPFGKTPVLEIDGKQ			42	61			Glutathione S-transferase (GST class-sigma) (Major allergen Bla g 5)	O18598.3	Bla g 5	O18598	Blattella germanica	Blattella germanica	6973
45043	Linear peptide	NMYAMMIARFKMFPEVKEKG			247	266			Glutamate decarboxylase 2	Q05329.1	Glutamate decarboxylase 2	A0A3B3IU09	Homo sapiens	Homo sapiens	9606
45206	Linear peptide	NNNWLKKFTEMTNACKGMEW			1099	1118			Genome polyprotein	Q86887.3	Genome polyprotein	Q86887	Coxsackievirus B4 (strain E2)	Enterovirus B	138949
45354	Linear peptide	NPGGYVAYSKAATVT			215	229			Transferrin receptor protein 1	P02786.2	Transferrin receptor protein 1	P02786	Homo sapiens	Homo sapiens	9606
45355	Linear peptide	NPGGYVAYSKAATVTG			215	230			Transferrin receptor protein 1	P02786.2	Transferrin receptor protein 1	P02786	Homo sapiens	Homo sapiens	9606
45356	Linear peptide	NPGGYVAYSKAATVTGKL			215	232			Transferrin receptor protein 1	P02786.2	Transferrin receptor protein 1	P02786	Homo sapiens	Homo sapiens	9606
47103	Linear peptide	PDHFDGYKQQAVVIMDDLCQ			1259	1278			Genome polyprotein	Q86887.3	Genome polyprotein	Q86887	Coxsackievirus B4 (strain E2)	Enterovirus B	138949
47279	Linear peptide	PEFSELFAAFPSFAG			16	30			14 kDa antigen	P0A5B7.2	Alpha-crystallin	P9WMK1	Mycobacterium tuberculosis	Mycobacterium tuberculosis	1773
47386	Linear peptide	PEQPFPEQPEQ														The epitope was synthesized with Glu instead of the Gln residues targeted by transglutaminase 2.	analog	Fragment of a Natural Sequence Molecule	PQQPFPQQPQQ	80	90			Gamma-gliadin precursor	Tri a 20	Triticum aestivum (Canadian hard winter wheat)	Triticum aestivum
47392	Linear peptide	PEQPQQSFPEQERP														The epitope was synthesized with Glu instead of the Gln residues targeted by transglutaminase 2.	analog	Fragment of a Natural Sequence Molecule	PQQPQQSFPQQQRP	158	171			Gamma-gliadin precursor	Gamma-gliadin	Triticum aestivum (Canadian hard winter wheat)	Triticum aestivum
47904	Linear peptide	PIGKYCVCYDSKAICNKNCT			54	73			Pollen allergen Amb t 5 precursor	P10414.2	Amb t 5	P10414	Ambrosia trifida	Ambrosia trifida	4214
48833	Linear peptide	PPLYATGRLSQAQLMPSPPM			33	52			Alpha trans-inducing protein	P68336.1	Tegument protein VP16	P68336	Human herpesvirus 2 strain HG52	Human alphaherpesvirus 2	10310	Imported from the TopBank database.
48834	Linear peptide	PPMAALEEKGILFTSPFVLA			1299	1318			Genome polyprotein	Q86887.3	Genome polyprotein	Q86887	Coxsackievirus B4 (strain E2)	Enterovirus B	138949
49051	Linear peptide	PQPELPYPQPQLPY														The epitope was synthesized with a Glu instead of the Gln residue targeted by transglutaminase 2.	analog	Fragment of a Natural Sequence Molecule	PQPQLPYPQPQLPY	63	76			Alpha-gliadin	Tri a 21	Triticum aestivum (Canadian hard winter wheat)	Triticum aestivum
49253	Linear peptide	PRSLFPEFSELFAAF			11	25			14 kDa antigen	P0A5B7.2	Alpha-crystallin	P9WMK1	Mycobacterium tuberculosis	Mycobacterium tuberculosis	1773
49361	Linear peptide	PSFAGLRPTFDTRLM			26	40			14 kDa antigen	P0A5B7.2	Alpha-crystallin	P9WMK1	Mycobacterium tuberculosis	Mycobacterium tuberculosis	1773
49945	Linear peptide	PVQRHPRSLFPEFSE			6	20			14 kDa antigen	P0A5B7.2	Alpha-crystallin	P9WMK1	Mycobacterium tuberculosis	Mycobacterium tuberculosis	1773
50318	Linear peptide	QAMASTEGNVTGMFA			81	95			6 kDa early secretory antigenic target	P0A564.2	6 kDa early secretory antigenic target	P9WNK7	Mycobacterium tuberculosis	Mycobacterium tuberculosis	1773
50680	Linear peptide	QEQLFSNVQYFAHYCRKYAP			1171	1190			Genome polyprotein	Q86887.3	Genome polyprotein	Q86887	Coxsackievirus B4 (strain E2)	Enterovirus B	138949
52005	Linear peptide	QQAVVIMDDLCQNPDGKDVS			1267	1286			Genome polyprotein	Q86887.3	Genome polyprotein	Q86887	Coxsackievirus B4 (strain E2)	Enterovirus B	138949
52035	Linear peptide	QQGYYPTSPQQSG			198	210			high molecular weight glutenin subunit	ABX89298.1	Tri a 26	P10388	Triticum aestivum	Triticum aestivum	4565
52289	Linear peptide	QSAPSQSDQEQLFSNVQYFA			1163	1182			Genome polyprotein	Q86887.3	Genome polyprotein	Q86887	Coxsackievirus B4 (strain E2)	Enterovirus B	138949
52900	Linear peptide	QYFAHYCRKYAPLYAAEAKR			1179	1198			Genome polyprotein	Q86887.3	Genome polyprotein	Q86887	Coxsackievirus B4 (strain E2)	Enterovirus B	138949
53354	Linear peptide	RDGQLTIKAERTEQK			71	85			14 kDa antigen	P0A5B7.2	Alpha-crystallin	P9WMK1	Mycobacterium tuberculosis	Mycobacterium tuberculosis	1773
54226	Linear peptide	RIQRGPGRAFVTIGK			313	327			Envelope glycoprotein gp160 precursor	P03377.1	Envelope glycoprotein gp160	P03378	Human immunodeficiency virus type 1 (BRU ISOLATE)	Human immunodeficiency virus 1	11676	The tyrosine at the C terminal of the peptide was added and does not exist in the natural protein of HIV studied.
54515	Linear peptide	RLEDEMKEGRYEVRA			41	55			14 kDa antigen	P0A5B7.2	Alpha-crystallin	P9WMK1	Mycobacterium tuberculosis	Mycobacterium tuberculosis	1773
54625	Linear peptide	RLKQLPLLESQIATIEQSAP			1147	1166			Genome polyprotein	Q86887.3	Genome polyprotein	Q86887	Coxsackievirus B4 (strain E2)	Enterovirus B	138949
54855	Linear peptide	RMATPLLMQALP			108	119			HLA class II histocompatibility antigen gamma chain	P04233.3	HLA class II histocompatibility antigen gamma chain	P04233	Homo sapiens	Homo sapiens	9606
54857	Linear peptide	RMATPLLMQALPMGALPQ			108	125			HLA class II histocompatibility antigen gamma chain	P04233.3	HLA class II histocompatibility antigen gamma chain	P04233	Homo sapiens	Homo sapiens	9606
55198	Linear peptide	RPKSNIVLL			222	230			B-lymphocyte antigen CD20	P11836.1	B-lymphocyte antigen CD20	P11836	Homo sapiens	Homo sapiens	9606
55339	Linear peptide	RPSGPGPEL			261	269			Probable global transcription activator SNF2L2	P51531.2	Probable global transcription activator SNF2L2	P51531	Homo sapiens	Homo sapiens	9606
55510	Linear peptide	RQWVSAGRRVGG			49	60			Protein lsr2 precursor	P24094.2	Nucleoid-associated protein Lsr2	P24094	Mycobacterium leprae	Mycobacterium leprae	1769
56042	Linear peptide	RTEQKDFDGRSEFAY			81	95			14 kDa antigen	P0A5B7.2	Alpha-crystallin	P9WMK1	Mycobacterium tuberculosis	Mycobacterium tuberculosis	1773
56158	Linear peptide	RTQNVLGEK			54	62			40S ribosomal protein S3	P23396.2	40S ribosomal protein S3	P23396	Homo sapiens	Homo sapiens	9606
56362	Linear peptide	RVMAPRALL			2	10			HLA class I histocompatibility antigen, Cw-7 alpha chain	P10321.3	HLA class I histocompatibility antigen, C alpha chain	P10321	Homo sapiens	Homo sapiens	9606
57291	Linear peptide	SDSRALARRFHFDMNIEVIS			1331	1350			Genome polyprotein	Q86887.3	Genome polyprotein	Q86887	Coxsackievirus B4 (strain E2)	Enterovirus B	138949
57586	Linear peptide	SENVVVTVKVMGDDGVLACA			118	137			Mite group 2 allergen Der p 2 precursor	P49278.1	Der p 2	P49278	Dermatophagoides pteronyssinus	Dermatophagoides pteronyssinus	6956
58178	Linear peptide	SGPLKAEIAQRLEY							Matrix protein 1	SRC279963	Matrix protein 1	P03485	Influenza A virus	Influenza A virus	11320
58388	Linear peptide	SHLVEALYLVCGERG			9	23			Chain B, Structure Of Insulin	1XDA_B	Insulin, isoform 2	F8WCM5	Homo sapiens	Homo sapiens	9606
58989	Linear peptide	SLAEKLNSSVYSLPPDPDHF			1243	1262			Genome polyprotein	Q86887.3	Genome polyprotein	Q86887	Coxsackievirus B4 (strain E2)	Enterovirus B	138949
60103	Linear peptide	SPKLPVSSL			372	380			AT-rich interactive domain-containing protein 3A	Q99856.2	AT-rich interactive domain-containing protein 3A	Q99856	Homo sapiens	Homo sapiens	9606
60166	Linear peptide	SPNQARAQAAL			141	151			Polypyrimidine tract-binding protein 1	P26599.1	Polypyrimidine tract-binding protein 1	P26599	Homo sapiens	Homo sapiens	9606
60406	Linear peptide	SQDLELSWNLNGLQADLSS			104	122			Low affinity immunoglobulin epsilon Fc receptor	P06734.1	Low affinity immunoglobulin epsilon Fc receptor	P06734	Homo sapiens	Homo sapiens	9606
60407	Linear peptide	SQDLELSWNLNGLQAY														Imported from the TopBank database. This peptide is studied as an analog of the naturally occuring peptide SQDLELSWNLNGLQADLSS.
60621	Linear peptide	SRALEEKKGNYVVTHG							Epidermal growth factor receptor	SRC280104	Epidermal growth factor receptor	P00533	Homo sapiens	Homo sapiens	9606
61062	Linear peptide	SSGVENPGGYSLTKWY							glycoprotein GP	SRC280130	Pre-glycoprotein polyprotein GP complex	P09991	Lymphocytic choriomeningitis mammarenavirus	Lymphocytic choriomeningitis mammarenavirus	11623	The tyrosine at the C terminal of the peptide was added and does not exist in the natural protein of LCMV.
62193	Linear peptide	SVKTCDEECCPVNFKKCCPL			1363	1382			Genome polyprotein	Q86887.3	Genome polyprotein	Q86887	Coxsackievirus B4 (strain E2)	Enterovirus B	138949
62420	Linear peptide	SVYSLPPDPDHFDGYKQQAV			1251	1270			Genome polyprotein	Q86887.3	Genome polyprotein	Q86887	Coxsackievirus B4 (strain E2)	Enterovirus B	138949
63109	Linear peptide	TDAATLAQEAGNFER			6	20			ESAT-6-like protein esxB	P0A566.2	ESAT-6-like protein EsxB	P9WNK5	Mycobacterium tuberculosis	Mycobacterium tuberculosis	1773
63472	Linear peptide	TEMTNACKGMEWIAVKIQKF			1107	1126			Genome polyprotein	Q86887.3	Genome polyprotein	Q86887	Coxsackievirus B4 (strain E2)	Enterovirus B	138949
63513	Linear peptide	TERVRLVTRYIYNREE			53	68			HLA class II histocompatibility antigen, DQB1*0602 beta chain precursor	P03992.2	HLA class II histocompatibility antigen, DQ beta 1 chain	A2AAZ0	Homo sapiens	Homo sapiens	9606
65528	Linear peptide	TPDFIVPLTDLRIPS			2614	2628			Apolipoprotein B-100	P04114.2	Apolipoprotein B-100	P04114	Homo sapiens	Homo sapiens	9606
65967	Linear peptide	TQVRYSLDMLVTEMFREYNH			1395	1414			Genome polyprotein	Q86887.3	Genome polyprotein	Q86887	Coxsackievirus B4 (strain E2)	Enterovirus B	138949
67155	Linear peptide	TVSLPVGADEDDIKA			101	115			14 kDa antigen	P0A5B7.2	Alpha-crystallin	P9WMK1	Mycobacterium tuberculosis	Mycobacterium tuberculosis	1773
67287	Linear peptide	TWNVPKIAPKSENVVVTVKV			91	110			Der p 2 allergen precursor	CAQ68249.1	Der p 2	P49278	Dermatophagoides pteronyssinus	Dermatophagoides pteronyssinus	6956
67321	Linear peptide	TYDKGILTVSVAVSE			116	130			14 kDa antigen	P0A5B7.2	Alpha-crystallin	P9WMK1	Mycobacterium tuberculosis	Mycobacterium tuberculosis	1773
67328	Linear peptide	TYEIAPVFVLLEYVT			206	220			Glutamate decarboxylase 2	Q05329.1	Glutamate decarboxylase 2	A0A3B3IU09	Homo sapiens	Homo sapiens	9606
67441	Linear peptide	TYQRTRALVTGY							Nucleoprotein	SRC124	Nucleoprotein	P03466	Influenza A virus	Influenza A virus	11320	The tyrosine at the C terminal of the peptide was added and does not exist in the natural protein of the influenza virus studied.
67771	Linear peptide	VATNLIGRSLAEKLNSSVYS			1235	1254			Genome polyprotein	Q86887.3	Genome polyprotein	Q86887	Coxsackievirus B4 (strain E2)	Enterovirus B	138949
67803	Linear peptide	VAVSEGKPTEKHIQI			126	140			14 kDa antigen	P0A5B7.2	Alpha-crystallin	P9WMK1	Mycobacterium tuberculosis	Mycobacterium tuberculosis	1773
67925	Linear peptide	VDDTQFVRFDSDAASQR			52	68			HLA class I histocompatibility antigen, A-3 alpha chain	P04439.2	HLA class I histocompatibility antigen, A alpha chain	P04439	Homo sapiens	Homo sapiens	9606
67926	Linear peptide	VDDTQFVRFDSDAASQRME			52	70			HLA class I histocompatibility antigen, A-3 alpha chain	P04439.2	HLA class I histocompatibility antigen, A alpha chain	P04439	Homo sapiens	Homo sapiens	9606
67927	Linear peptide	VDDTQFVRFDSDAASQRMEP			52	71			HLA class I histocompatibility antigen, A-3 alpha chain	P04439.2	HLA class I histocompatibility antigen, A alpha chain	P04439	Homo sapiens	Homo sapiens	9606
67928	Linear peptide	VDDTQFVRFDSDAASQRMEPR			52	72			HLA class I histocompatibility antigen, A-3 alpha chain	P04439.2	HLA class I histocompatibility antigen, A alpha chain	P04439	Homo sapiens	Homo sapiens	9606
67985	Linear peptide	VDIMVRDGQLTIKAE			66	80			14 kDa antigen	P0A5B7.2	Alpha-crystallin	P9WMK1	Mycobacterium tuberculosis	Mycobacterium tuberculosis	1773
68082	Linear peptide	VDVKDCANHE			3	12			Der p 2 allergen precursor	CAQ68249.1	Der p 2	P49278	Dermatophagoides pteronyssinus	Dermatophagoides pteronyssinus	6956
68615	Linear peptide	VGADEDDIKATYDKG			106	120			14 kDa antigen	P0A5B7.2	Alpha-crystallin	P9WMK1	Mycobacterium tuberculosis	Mycobacterium tuberculosis	1773
69181	Linear peptide	VKALGEPIRFLLSYGEKDFE			12	31			Glutathione S-transferase (GST class-sigma) (Major allergen Bla g 5)	O18598.3	Bla g 5	O18598	Blattella germanica	Blattella germanica	6973
70344	Linear peptide	VPIYEGYALPHAILR			164	178			Beta-actin-like protein 2	Q562R1.2	Beta-actin-like protein 2	Q562R1	Homo sapiens	Homo sapiens	9606
70686	Linear peptide	VQYSRADEEQQQALS			81	95			ESAT-6-like protein esxB	P0A566.2	ESAT-6-like protein EsxB	P9WNK5	Mycobacterium tuberculosis	Mycobacterium tuberculosis	1773
70720	Linear peptide	VRFQEAANKQKQELD			56	70			ESAT-6-like protein esxB	P0A566.2	ESAT-6-like protein EsxB	P9WNK5	Mycobacterium tuberculosis	Mycobacterium tuberculosis	1773
71648	Linear peptide	VVEFDLPGIKADS			40	52			18 kDa antigen	P12809.1	18 kDa antigen	P12809	Mycobacterium leprae	Mycobacterium leprae	1769
72217	Linear peptide	WADFYFVAILDYLNHMAKED			152	171			Glutathione S-transferase (GST class-sigma) (Major allergen Bla g 5)	O18598.3	Bla g 5	O18598	Blattella germanica	Blattella germanica	6973
73363	Linear peptide	YAHAAHAAHAAHAAHAA														Imported from the TopBank database.
73596	Linear peptide	YDTYKCIPSLEAAVK			211	225			Group V allergen Phl p 5.0203 precursor	O81342	Phl p 5	O81342	Phleum pratense	Phleum pratense	15957
73674	Linear peptide	YEIAPVFVLLEYVT			41	54			Glutamic acid decarboxylase	Q9UGI5	Glutamate decarboxylase 2	Q05329	Homo sapiens	Homo sapiens	9606
73783	Linear peptide	YEVRAELPGVDPDKD			51	65			14 kDa antigen	P0A5B7.2	Alpha-crystallin	P9WMK1	Mycobacterium tuberculosis	Mycobacterium tuberculosis	1773
74938	Linear peptide	YLTFLPSADEIYDCKV			175	190			HLA class II histocompatibility antigen, DQ(2) alpha chain	P04226.1	HLA class II histocompatibility antigen DQ alpha chain	Q08AS3	Homo sapiens	Homo sapiens	9606
74939	Linear peptide	YLTFLPSDDEIYDCKV			153	168			HLA class II histocompatibility antigen, DQ(4) alpha chain	P04225.1	HLA class II histocompatibility antigen DQ alpha chain	Q5Y7H0	Homo sapiens	Homo sapiens	9606
75284	Linear peptide	YPFIEQEGPEFFDQE														Imported from the TopBank database.
78155	Linear peptide	FESTGNLIAPEYG			255	267			Hemagglutinin precursor	P03451.1	Hemagglutinin	P03452	Influenza A virus (A/Japan/305/1957(H2N2))	Influenza A virus	11320
78157	Linear peptide	FPEQPEQPYPEQ														The epitope was synthesized with Glu instead of the Gln residues targeted by transglutaminase 2.	analog	Fragment of a Natural Sequence Molecule	FPQQPQQPYPQQ	84	95			Gamma-gliadin precursor	Tri a 20	Triticum aestivum (Canadian hard winter wheat)	Triticum aestivum
78179	Linear peptide	IDWKVFESWMHHW			176	188			HLA class II histocompatibility antigen gamma chain	P04233.3	HLA class II histocompatibility antigen gamma chain	P04233	Homo sapiens	Homo sapiens	9606
78250	Linear peptide	PSDSQDLGQHGLEEDFM			141	157			Serglycin	P10124.3	Serglycin	P10124	Homo sapiens	Homo sapiens	9606
79551	Linear peptide	FWEQGGLCKALQEQC			386	400			Envelope glycoprotein gp62 precursor	P03381.1	Envelope glycoprotein gp62	P03381	Human T-cell lymphotrophic virus type 1 (strain ATK)	Primate T-lymphotropic virus 1	194440	This peptide was synthesized based on the sequence data of HTLV-I-env protein reported by Seiki et al. PNAS, 80, 3618&ndash;3622 [PMID: 6304725] which is the source of the accession provided.
79916	Linear peptide	LPKPPKPVSKMRMATPLLMQALPMG			97	121			HLA class II histocompatibility antigen gamma chain	P04233.3	HLA class II histocompatibility antigen gamma chain	P04233	Homo sapiens	Homo sapiens	9606
101382	Linear peptide	VMAPRTLLL			3	11			HLA class I histocompatibility antigen, A-3 alpha chain	P04439.2	HLA class I histocompatibility antigen, A alpha chain	P04439	Homo sapiens	Homo sapiens	9606
101509	Linear peptide	CFWYIPPSLRTLEDN			505	519			Glutamate decarboxylase 2	Q05329.1	Glutamate decarboxylase 2	A0A3B3IU09	Homo sapiens	Homo sapiens	9606
101609	Linear peptide	ERMSRLSKVAPVIKA			521	535			Glutamate decarboxylase 2	Q05329.1	Glutamate decarboxylase 2	A0A3B3IU09	Homo sapiens	Homo sapiens	9606
101904	Linear peptide	MHCQTTLKYAIKTGH			161	175			Glutamate decarboxylase 2	Q05329.1	Glutamate decarboxylase 2	A0A3B3IU09	Homo sapiens	Homo sapiens	9606
102341	Linear peptide	CTSICSLYQLENYCN			96	110			Insulin precursor	P01308.1	Insulin	P01308	Homo sapiens	Homo sapiens	9606
102698	Linear peptide	NTNMFTYEIAPVFVLLEYVT			201	220			Glutamate decarboxylase 2	Q05329.1	Glutamate decarboxylase 2	A0A3B3IU09	Homo sapiens	Homo sapiens	9606	The epitope sequence is from the reference cited: Lee et al. (1993) Biochim Biophys Acta 1216: 157-160 [PMID: 8218409].
102715	Linear peptide	PGGSGDGIFSPGGAISNMYA			231	250			Glutamate decarboxylase 2	Q05329.1	Glutamate decarboxylase 2	A0A3B3IU09	Homo sapiens	Homo sapiens	9606	The epitope sequence is from the reference cited: Lee et al. (1993) Biochim Biophys Acta 1216: 157-160 [PMID: 8218409].
102974	Linear peptide	YVVKSFDRSTKVIDFHYPNE			121	140			Glutamate decarboxylase 2	Q05329.1	Glutamate decarboxylase 2	A0A3B3IU09	Homo sapiens	Homo sapiens	9606
103164	Linear peptide	FDRSTKVIDFHYPNE			126	140			glutamate decarboxylase 2	NP_000809.1	Glutamate decarboxylase 2	Q05329	Homo sapiens	Homo sapiens	9606
103215	Linear peptide	GGPGAGSLQPLALEGSL			70	86			Insulin precursor	P01308.1	Insulin	P01308	Homo sapiens	Homo sapiens	9606
103519	Linear peptide	QGQWRGAAGTAAQAA			40	54			ESAT-6-like protein esxB	P0A566.2	ESAT-6-like protein EsxB	P9WNK5	Mycobacterium tuberculosis	Mycobacterium tuberculosis	1773
103560	Linear peptide	RMMEYGTTMVSYQPL			370	384			Glutamic acid decarboxylase	Q9UGI5	Glutamate decarboxylase 2	Q05329	Homo sapiens	Homo sapiens	9606
103796	Linear peptide	AKGTTGFEAHVDKCLELAEY			461	480			Glutamate decarboxylase 2	Q05329.1	Glutamate decarboxylase 2	A0A3B3IU09	Homo sapiens	Homo sapiens	9606	The epitope sequence is from the reference cited: Lee et al. (1993) Biochim Biophys Acta 1216: 157-160 [PMID: 8218409].
103806	Linear peptide	ALYLVCGERGFFYTP			38	52			Insulin precursor	P01308.1	Insulin	P01308	Homo sapiens	Homo sapiens	9606
103840	Linear peptide	DAEKPAESGGSQPPRAAARK			51	70			Glutamate decarboxylase 2	Q05329.1	Glutamate decarboxylase 2	A0A3B3IU09	Homo sapiens	Homo sapiens	9606	The epitope sequence is from the reference cited: Lee et al. (1993) Biochim Biophys Acta 1216: 157-160 [PMID: 8218409].
103865	Linear peptide	DVFKLWLMWRAKGTTGFEAH			451	470			Glutamate decarboxylase 2	Q05329.1	Glutamate decarboxylase 2	A0A3B3IU09	Homo sapiens	Homo sapiens	9606	The epitope sequence is from the reference cited: Lee et al. (1993) Biochim Biophys Acta 1216: 157-160 [PMID: 8218409].
103873	Linear peptide	EEGLMQNCNQMHASYLFQQD			411	430			Glutamate decarboxylase 2	Q05329.1	Glutamate decarboxylase 2	A0A3B3IU09	Homo sapiens	Homo sapiens	9606	The epitope sequence is from the reference cited: Lee et al. (1993) Biochim Biophys Acta 1216: 157-160 [PMID: 8218409].
103893	Linear peptide	EVKEKGMAALPRLIAFTSEH			261	280			Glutamate decarboxylase 2	Q05329.1	Glutamate decarboxylase 2	A0A3B3IU09	Homo sapiens	Homo sapiens	9606	The epitope sequence is from the reference cited: Lee et al. (1993) Biochim Biophys Acta 1216: 157-160 [PMID: 8218409].
103899	Linear peptide	FLHATDLLPACDGERPTLAF			91	110			Glutamate decarboxylase 2	Q05329.1	Glutamate decarboxylase 2	A0A3B3IU09	Homo sapiens	Homo sapiens	9606	The epitope sequence is from the reference cited: Lee et al. (1993) Biochim Biophys Acta 1216: 157-160 [PMID: 8218409].
103926	Linear peptide	GIVEQCCTSICSLYQ			90	104			Insulin precursor	P01308.1	Insulin	P01308	Homo sapiens	Homo sapiens	9606
103952	Linear peptide	GSHLVEALYLVCGER			32	46			Insulin precursor	P01308.1	Insulin	P01308	Homo sapiens	Homo sapiens	9606
104027	Linear peptide	LAADWLTSTANTNMFTYEIA			191	210			Glutamate decarboxylase 2	Q05329.1	Glutamate decarboxylase 2	A0A3B3IU09	Homo sapiens	Homo sapiens	9606	The epitope sequence is from the reference cited: Lee et al. (1993) Biochim Biophys Acta 1216: 157-160 [PMID: 8218409].
104030	Linear peptide	LCGSHLVEALYLVCGER			6	22			Chain B, Structure Of Insulin	1XDA_B	Insulin, isoform 2	F8WCM5	Homo sapiens	Homo sapiens	9606
104062	Linear peptide	LVEALYLVCGERGFF			35	49			Insulin precursor	P01308.1	Insulin	P01308	Homo sapiens	Homo sapiens	9606
104064	Linear peptide	LVSATAGTTVYGAFDPLLAV			331	350			Glutamate decarboxylase 2	Q05329.1	Glutamate decarboxylase 2	A0A3B3IU09	Homo sapiens	Homo sapiens	9606	The epitope sequence is from the reference cited: Lee et al. (1993) Biochim Biophys Acta 1216: 157-160 [PMID: 8218409].
104118	Linear peptide	MMIARFKMFPEVKEKGMAAL			251	270			Glutamate decarboxylase 2	Q05329.1	Glutamate decarboxylase 2	A0A3B3IU09	Homo sapiens	Homo sapiens	9606	The epitope sequence is from the reference cited: Lee et al. (1993) Biochim Biophys Acta 1216: 157-160 [PMID: 8218409].
104169	Linear peptide	PGGAISNMYAMMIARFKMFP			241	260			Glutamate decarboxylase 2	Q05329.1	Glutamate decarboxylase 2	A0A3B3IU09	Homo sapiens	Homo sapiens	9606	The epitope sequence is from the reference cited: Lee et al. (1993) Biochim Biophys Acta 1216: 157-160 [PMID: 8218409].
104179	Linear peptide	PLQCSALLVREEGLMQNCNQ			401	420			Glutamate decarboxylase 2	Q05329.1	Glutamate decarboxylase 2	A0A3B3IU09	Homo sapiens	Homo sapiens	9606	The epitope sequence is from the reference cited: Lee et al. (1993) Biochim Biophys Acta 1216: 157-160 [PMID: 8218409].
104192	Linear peptide	PVIKARMMEYGTTMVSYQPL			531	550			Glutamate decarboxylase 2	Q05329.1	Glutamate decarboxylase 2	A0A3B3IU09	Homo sapiens	Homo sapiens	9606	The epitope sequence is from the reference cited: Lee et al. (1993) Biochim Biophys Acta 1216: 157-160 [PMID: 8218409].
104245	Linear peptide	SHFSLKKGAAALGIGTDSVI			281	300			Glutamate decarboxylase 2	Q05329.1	Glutamate decarboxylase 2	A0A3B3IU09	Homo sapiens	Homo sapiens	9606	The epitope sequence is from the reference cited: Lee et al. (1993) Biochim Biophys Acta 1216: 157-160 [PMID: 8218409].
104421	Linear peptide	AMMIARFKMFPEVKEKGMAALPRL			250	273			Glutamate decarboxylase 2	Q05329.1	Glutamate decarboxylase 2	A0A3B3IU09	Homo sapiens	Homo sapiens	9606
104457	Linear peptide	EALYLVCGE			13	21			Chain B, Structure Of Insulin	1XDA_B	Insulin, isoform 2	F8WCM5	Homo sapiens	Homo sapiens	9606
104759	Linear peptide	EALYLVCGERG			37	47			Insulin precursor	P01308.1	Insulin	P01308	Homo sapiens	Homo sapiens	9606
104760	Linear peptide	EAQGALANIAVDKA			80	93			HLA class II histocompatibility antigen, DR alpha chain	P01903.2	HLA class II histocompatibility antigen, DR alpha chain	P01903	Homo sapiens	Homo sapiens	9606
104774	Linear peptide	FEAQGALANIAVDKA			79	93			HLA class II histocompatibility antigen, DR alpha chain	P01903.2	HLA class II histocompatibility antigen, DR alpha chain	P01903	Homo sapiens	Homo sapiens	9606
104862	Linear peptide	KPPKPVSKMRMATPLLMQALP			99	119			HLA class II histocompatibility antigen gamma chain	P04233.3	HLA class II histocompatibility antigen gamma chain	P04233	Homo sapiens	Homo sapiens	9606
104895	Linear peptide	LVEALYLVCGERG			19	31			insulin	AEG19452.1	Insulin	P01308	Homo sapiens	Homo sapiens	9606
104930	Linear peptide	PKPPKPVSKMRMATPLLMQALP			98	119			HLA class II histocompatibility antigen gamma chain	P04233.3	HLA class II histocompatibility antigen gamma chain	P04233	Homo sapiens	Homo sapiens	9606
104973	Linear peptide	SFEAQGALANIAVDKA			78	93			HLA class II histocompatibility antigen, DR alpha chain	P01903.2	HLA class II histocompatibility antigen, DR alpha chain	P01903	Homo sapiens	Homo sapiens	9606
105018	Linear peptide	VGDVTGAQAYASTAK			89	103			Interferon-induced transmembrane protein 2	Q01629.2	Interferon-induced transmembrane protein 2	Q01629	Homo sapiens	Homo sapiens	9606
105151	Linear peptide	DVGEYRAVTELGRPD			72	86			HLA class II histocompatibility antigen, DR beta 5 chain	Q30154.1	HLA class II histocompatibility antigen, DR beta 5 chain	Q30154	Homo sapiens	Homo sapiens	9606
105241	Linear peptide	HLVEALYLVCGERGFFYTPK			34	53			proinsulin precursor	NP_000198.1	Insulin	P01308	Homo sapiens	Homo sapiens	9606
105512	Linear peptide	SDVGEYRAVTELGRPD			71	86			HLA class II histocompatibility antigen, DR beta 5 chain	Q30154.1	HLA class II histocompatibility antigen, DR beta 5 chain	Q30154	Homo sapiens	Homo sapiens	9606
105656	Linear peptide	AFVKQHLCGPHLVEALYLVC			24	43			insulin I	NP_032412.3	Insulin-1	P01325	Mus musculus	Mus musculus	10090
105658	Linear peptide	AFVNQHLCGSHLVEALYLVC			24	43			proinsulin precursor	NP_000198.1	Insulin	P01308	Homo sapiens	Homo sapiens	9606
105666	Linear peptide	AGSLQPLALEGSLQKRGIVE			74	93			proinsulin precursor	NP_000198.1	Insulin	P01308	Homo sapiens	Homo sapiens	9606
105782	Linear peptide	FGSEDGSGDSENPGTARAWC			11	30			Glutamate decarboxylase 2	Q05329.1	Glutamate decarboxylase 2	A0A3B3IU09	Homo sapiens	Homo sapiens	9606	The epitope sequence is from the reference cited: Lee et al. (1993) Biochim Biophys Acta 1216: 157-160 [PMID: 8218409].
105818	Linear peptide	GERGFFYTPKTRREAEDLQV			44	63			proinsulin precursor	NP_000198.1	Insulin	P01308	Homo sapiens	Homo sapiens	9606
105845	Linear peptide	GQVELGGGPGAGSLQPLALE			64	83			proinsulin precursor	NP_000198.1	Insulin	P01308	Homo sapiens	Homo sapiens	9606
105917	Linear peptide	LALWGPDPAAAFVNQHLCGS			14	33			proinsulin precursor	NP_000198.1	Insulin	P01308	Homo sapiens	Homo sapiens	9606
105956	Linear peptide	MALLVHFLPLLALLALWEPKPTQA			1	24			insulin I	NP_032412.3	Insulin-1	P01325	Mus musculus	Mus musculus	10090
105962	Linear peptide	MALWMRLLPLLALLALWGPDPAAA			1	24			proinsulin precursor	NP_000198.1	Insulin	P01308	Homo sapiens	Homo sapiens	9606
106028	Linear peptide	QCCTSICSLYQLENYCN			94	110			proinsulin precursor	NP_000198.1	Insulin	P01308	Homo sapiens	Homo sapiens	9606
106381	Linear peptide	EGKQSLTKLAAAWGG			31	45			6 kDa early secretory antigenic target	P0A564.2	6 kDa early secretory antigenic target	P9WNK7	Mycobacterium tuberculosis	Mycobacterium tuberculosis	1773
106531	Linear peptide	IEAAASAIQGNVTSI			11	25			6 kDa early secretory antigenic target	P0A564.2	6 kDa early secretory antigenic target	P9WNK7	Mycobacterium tuberculosis	Mycobacterium tuberculosis	1773
106544	Linear peptide	ISEAGQAMASTEGNV			76	90			6 kDa early secretory antigenic target	P0A564.2	6 kDa early secretory antigenic target	P9WNK7	Mycobacterium tuberculosis	Mycobacterium tuberculosis	1773
106684	Linear peptide	NLARTISEAGQAMAS			71	85			6 kDa early secretory antigenic target	P0A564.2	6 kDa early secretory antigenic target	P9WNK7	Mycobacterium tuberculosis	Mycobacterium tuberculosis	1773
106686	Linear peptide	NNALQNLARTISEAG			66	80			6 kDa early secretory antigenic target	P0A564.2	6 kDa early secretory antigenic target	P9WNK7	Mycobacterium tuberculosis	Mycobacterium tuberculosis	1773
106694	Linear peptide	NVTSIHSLLDEGKQS			21	35			6 kDa early secretory antigenic target	P0A564.2	6 kDa early secretory antigenic target	P9WNK7	Mycobacterium tuberculosis	Mycobacterium tuberculosis	1773
106810	Linear peptide	SAIQGNVTSIHSLLD			16	30			6 kDa early secretory antigenic target	P0A564.2	6 kDa early secretory antigenic target	P9WNK7	Mycobacterium tuberculosis	Mycobacterium tuberculosis	1773
106837	Linear peptide	SGSEAYQGVQQKWDA			46	60			6 kDa early secretory antigenic target	P0A564.2	6 kDa early secretory antigenic target	P9WNK7	Mycobacterium tuberculosis	Mycobacterium tuberculosis	1773
106892	Linear peptide	TATELNNALQNLART			61	75			6 kDa early secretory antigenic target	P0A564.2	6 kDa early secretory antigenic target	P9WNK7	Mycobacterium tuberculosis	Mycobacterium tuberculosis	1773
106996	Linear peptide	WNFAGIEAAASAIQG			6	20			6 kDa early secretory antigenic target	P0A564.2	6 kDa early secretory antigenic target	P9WNK7	Mycobacterium tuberculosis	Mycobacterium tuberculosis	1773
107024	Linear peptide	YQGVQQKWDATATEL			51	65			6 kDa early secretory antigenic target	P0A564.2	6 kDa early secretory antigenic target	P9WNK7	Mycobacterium tuberculosis	Mycobacterium tuberculosis	1773
107460	Linear peptide	KDFLEDERAAVDTYC			60	74			human leucocyte antigen DRB1	CAC19016.1	HLA class II histocompatibility antigen, DRB1 beta chain (Fragment)	A0A5S8K7D6	Homo sapiens	Homo sapiens	9606
107461	Linear peptide	KDFLEDRRAAVDTYC			94	108			HLA class II histocompatibility antigen, DRB1-11 beta chain precursor	P20039.1	HLA class II histocompatibility antigen DR beta chain	Q5Y7D1	Homo sapiens	Homo sapiens	9606	The epitope sequence is found in DRB1 alleles 1601, 1101, 1104, 1305 and 1202.
107462	Linear peptide	KDFLEDRRALVDTYC			60	74			MHC class II antigen	ABH03635.1	HLA class II histocompatibility antigen, DRB1 beta chain (Fragment)	A0A5S8K7D6	Homo sapiens	Homo sapiens	9606	The epitope sequence is found in DRB1 alleles 0801, 0802 and 0804.
107464	Linear peptide	KDILEDKRAAVDTYC			60	74			MHC class II antigen	CAZ66451.1	HLA class II histocompatibility antigen, DRB1 beta chain (Fragment)	A0A5S8K798	Homo sapiens	Homo sapiens	9606	The epitope sequence is found in DRB1 allele 1303.
107465	Linear peptide	KDILEDRRALVDTYC			60	74			MHC class II antigen	CAH61416.1	HLA class II histocompatibility antigen DR beta chain	A2BFX2	Homo sapiens	Homo sapiens	9606	The epitope sequence is found in DRB1 allele 0803.
107468	Linear peptide	KDILEQARAAVDTYC			60	74			MHC class II antigen	ABF74597.1	HLA class II histocompatibility antigen, DRB1 beta chain	P01911	Homo sapiens	Homo sapiens	9606	The epitope sequence is found in DRB1 alleles 1501, 1502 and 1503.
107469	Linear peptide	KDLLEDRRAAVDTYC			60	74			MHC class II antigen	ABS87347.1	HLA class II histocompatibility antigen, DRB1 beta chain	P01911	Homo sapiens	Homo sapiens	9606	The epitope sequence is found in DRB1 allele 1602.
107470	Linear peptide	KDLLEDRRALVDTYC			94	108			MHC class II antigen	CAC08824.1	HLA class II histocompatibility antigen DR beta chain	Q5Y7D1	Homo sapiens	Homo sapiens	9606	The epitope sequence is found in DRB1 allele 1403.
107472	Linear peptide	KDLLEQRRAAVDTYC			59	73			MHC classII HLA-DRB1	BAA02678.1	HLA class II histocompatibility antigen DR beta chain	Q5Y7D1	Homo sapiens	Homo sapiens	9606
107807	Linear peptide	EEWPEDERAAVVDAI			96	110			aminoglycoside phosphotransferase	CAG34724.1	Aminoglycoside 3'-phosphotransferase	P13250	Streptomyces ribosidificus	Streptomyces ribosidificus	80859
107830	Linear peptide	ETRLIDERAAHINAQ							Major outer membrane porin, serovar D	SRC279968	Major outer membrane porin, serovar D	Q46409	Chlamydia trachomatis	Chlamydia trachomatis	813
108024	Linear peptide	LVNDNDERAARVVKG			1145	1159			DNA-directed RNA polymerase III largest subunit	EDV10712.1	DNA-directed RNA polymerase III subunit RPC1	P04051	Saccharomyces cerevisiae RM11-1a	Saccharomyces cerevisiae	4932
108093	Linear peptide	REEVFDERAANFENH			622	636			Vinculin	P18206.4	Vinculin	P18206	Homo sapiens	Homo sapiens	9606
108186	Linear peptide	VFELSDERAANPIVP			463	477			Nucleocapsid protein	Q701N7	Nucleoprotein	P03466	Influenza A virus (A/England/939/69 x A/PR/8/34)	Influenza A virus	11320
108307	Linear peptide	DDTQFVRFDSDAASPR			53	68			HLA class I histocompatibility antigen, B-7 alpha chain precursor	P01889.3	HLA class I histocompatibility antigen, B alpha chain	P01889	Homo sapiens	Homo sapiens	9606
108318	Linear peptide	DLRSWTAADTAAQITQ			153	168			HLA class I histocompatibility antigen, B-7 alpha chain precursor	P01889.3	HLA class I histocompatibility antigen, B alpha chain	P01889	Homo sapiens	Homo sapiens	9606
108324	Linear peptide	DTQFVRFDSDAASPR			54	68			HLA class I histocompatibility antigen, B-7 alpha chain precursor	P01889.3	HLA class I histocompatibility antigen, B alpha chain	P01889	Homo sapiens	Homo sapiens	9606
108326	Linear peptide	DTQFVRFDSDAASQRME			54	70			HLA class I histocompatibility antigen, A-3 alpha chain	P04439.2	HLA class I histocompatibility antigen, A alpha chain	P04439	Homo sapiens	Homo sapiens	9606
108368	Linear peptide	FVRFDSDAASPR			57	68			HLA class I histocompatibility antigen, B-7 alpha chain precursor	P01889.3	HLA class I histocompatibility antigen, B alpha chain	P01889	Homo sapiens	Homo sapiens	9606
108530	Linear peptide	LPKPPKPVSKMRMATPLLMQA			97	117			HLA class II histocompatibility antigen gamma chain	P04233.3	HLA class II histocompatibility antigen gamma chain	P04233	Homo sapiens	Homo sapiens	9606
108531	Linear peptide	LPSYEEALSLPSK			236	248			Lysosomal-associated transmembrane protein 5	Q13571.1	Lysosomal-associated transmembrane protein 5	Q13571	Homo sapiens	Homo sapiens	9606
108563	Linear peptide	PAGEEGKRGARGEPGGVGPI			415	434			collagen, type II, alpha 1 (primary osteoarthritis, spondyloepiphyseal dysplasia, congenital), isoform CRA_a	EAW57966.1			Homo sapiens	Homo sapiens	9606	Epitope sequence was found in the cited reference, Krco et al, J Immunol: 156(8) 1996 [PMID: 8609394].
108677	Linear peptide	VDDTQFVRFDSDAASPR			52	68			HLA class I histocompatibility antigen, B-7 alpha chain precursor	P01889.3	HLA class I histocompatibility antigen, B alpha chain	P01889	Homo sapiens	Homo sapiens	9606
110199	Linear peptide	DGEAGKPGKAGERGPPGPQG			185	204			collagen, type II, alpha 1 (primary osteoarthritis, spondyloepiphyseal dysplasia, congenital), isoform CRA_a	EAW57966.1			Homo sapiens	Homo sapiens	9606	Epitope sequence was found in the cited reference, Krco et al, J Immunol: 156(8) 1996 [PMID: 8609394].
110218	Linear peptide	EPGTPGSPGPAGASGNPGTD			325	344			collagen, type II, alpha 1 (primary osteoarthritis, spondyloepiphyseal dysplasia, congenital), isoform CRA_a	EAW57966.1			Homo sapiens	Homo sapiens	9606	Epitope sequence was found in the cited reference, Krco et al, J Immunol: 156(8) 1996 [PMID: 8609394].
110219	Linear peptide	ERGAAGIAGDKGDRGDVGEK							Collagen alpha 1(II) chain precursor	SRC920	Collagen alpha-1(II) chain	P02458	Homo sapiens	Homo sapiens	9606	Epitope sequence was found in the cited reference, Krco et al, J Immunol: 156(8) 1996 [PMID: 8609394].
110224	Linear peptide	FQGLPGPPGPPGEGGKPGDQ			595	614			collagen, type II, alpha 1 (primary osteoarthritis, spondyloepiphyseal dysplasia, congenital), isoform CRA_a	EAW57966.1			Homo sapiens	Homo sapiens	9606	Epitope sequence was found in the cited reference, Krco et al, J Immunol: 156(8) 1996 [PMID: 8609394].
110240	Linear peptide	GEKGEPGDDGPSGAEGPPGP			885	904			collagen, type II, alpha 1 (primary osteoarthritis, spondyloepiphyseal dysplasia, congenital), isoform CRA_a	EAW57966.1			Homo sapiens	Homo sapiens	9606	Epitope sequence was found in the cited reference, Krco et al, J Immunol: 156(8) 1996 [PMID: 8609394].
110250	Linear peptide	GKDGPKGARGDSGPPGRAGE			855	874			collagen, type II, alpha 1 (primary osteoarthritis, spondyloepiphyseal dysplasia, congenital), isoform CRA_a	EAW57966.1			Homo sapiens	Homo sapiens	9606	Epitope sequence was found in the cited reference, Krco et al, J Immunol: 156(8) 1996 [PMID: 8609394].
110252	Linear peptide	GLDGAKGEAGAPGVKGESGS			225	244			collagen, type II, alpha 1 (primary osteoarthritis, spondyloepiphyseal dysplasia, congenital), isoform CRA_a	EAW57966.1			Homo sapiens	Homo sapiens	9606	Epitope sequence was found in the cited reference, Krco et al, J Immunol: 156(8) 1996 [PMID: 8609394].
110261	Linear peptide	GPEGAQGPRGEPGTPGSPGP			315	334			collagen, type II, alpha 1 (primary osteoarthritis, spondyloepiphyseal dysplasia, congenital), isoform CRA_a	EAW57966.1			Homo sapiens	Homo sapiens	9606	Epitope sequence was found in the cited reference, Krco et al, J Immunol: 156(8) 1996 [PMID: 8609394].
110266	Linear peptide	GPPGLQGNPGERGAAGIAGD							Collagen alpha 1(II) chain precursor	SRC920	Collagen alpha-1(II) chain	P02458	Homo sapiens	Homo sapiens	9606	Epitope sequence was found in the cited reference, Krco et al, J Immunol: 156(8) 1996 [PMID: 8609394].
110299	Linear peptide	KDGETGAEGPPGPAGPAGER			565	584			Collagen alpha 1(II) chain precursor	SRC920	Collagen alpha-1(II) chain	P02458	Homo sapiens	Homo sapiens	9606	Epitope sequence was found in the cited reference, Krco et al, J Immunol: 156(8) 1996 [PMID: 8609394].
110330	Linear peptide	LVGPRGERGFPGERGSPGAQ			625	644			collagen, type II, alpha 1 (primary osteoarthritis, spondyloepiphyseal dysplasia, congenital), isoform CRA_a	EAW57966.1			Homo sapiens	Homo sapiens	9606	Epitope sequence was found in the cited reference, Krco et al, J Immunol: 156(8) 1996 [PMID: 8609394].
110331	Linear peptide	LYPDYQIQAGIMIT			166	179			Zinc transporter 8	Q8BGG0.1	Zinc transporter 8	Q8BGG0	Mus musculus	Mus musculus	10090
110358	Linear peptide	PGPAGANGEKGEVGPPGPAG			725	744			collagen, type II, alpha 1 (primary osteoarthritis, spondyloepiphyseal dysplasia, congenital), isoform CRA_a	EAW57966.1			Homo sapiens	Homo sapiens	9606	Epitope sequence was found in the cited reference, Krco et al, J Immunol: 156(8) 1996 [PMID: 8609394].
110359	Linear peptide	PGPAGPAGERGEQGAPGPSG			575	594			collagen, type II, alpha 1 (primary osteoarthritis, spondyloepiphyseal dysplasia, congenital), isoform CRA_a	EAW57966.1			Homo sapiens	Homo sapiens	9606	Epitope sequence was found in the cited reference, Krco et al, J Immunol: 156(8) 1996 [PMID: 8609394].
110368	Linear peptide	PPGPPGKPGDDGEAGKPGKA			175	194			collagen, type II, alpha 1 (primary osteoarthritis, spondyloepiphyseal dysplasia, congenital), isoform CRA_a	EAW57966.1			Homo sapiens	Homo sapiens	9606	Epitope sequence was found in the cited reference, Krco et al, J Immunol: 156(8) 1996 [PMID: 8609394].
110380	Linear peptide	QGPMGPSGPAGAGRIQGPQG							Collagen alpha 1(II) chain precursor	SRC920	Collagen alpha-1(II) chain	P02458	Homo sapiens	Homo sapiens	9606	Epitope sequence was found in the cited reference, Krco et al, J Immunol: 156(8) 1996 [PMID: 8609394].
111079	Linear peptide	AAAAAAAAAR
111080	Linear peptide	AAAAAAAAR
111083	Linear peptide	AANLLFYPDLGWFAV
111105	Linear peptide	AKGEAGPTGARGPEG			373	387			Collagen alpha-1(II) chain	P02458.3			Homo sapiens	Homo sapiens	9606
111112	Linear peptide	APGPAGEEGKRGARGEPGG			481	499			Collagen alpha-1(II) chain	P02458.3			Homo sapiens	Homo sapiens	9606
111117	Linear peptide	ARGPEGAQGPRGEPGT			382	397			Collagen alpha-1(II) chain	P02458.3			Homo sapiens	Homo sapiens	9606
111119	Linear peptide	ARLLMISLLALFFCG
111134	Linear peptide	AVPTSKPHRGPFFPS
111136	Linear peptide	AWNLNFKVAPGHGSV
111147	Linear peptide	CHRCFHFRRHPVAVF
111222	Linear peptide	DYEGTRVRLLGVGRS
111225	Linear peptide	EAGAPGLVGPRGERGFPGE			688	706			Collagen alpha-1(II) chain	P02458.3			Homo sapiens	Homo sapiens	9606
111226	Linear peptide	EAGKPGKAGERGPPGPQG			256	273			Collagen alpha-1(II) chain	P02458.3			Homo sapiens	Homo sapiens	9606
111244	Linear peptide	EKAGGAQLGVMQGPMGPMGPR			189	209			Collagen alpha-1(II) chain	P02458.3			Homo sapiens	Homo sapiens	9606
111245	Linear peptide	EKGLPGAPGLRGLPGL							Collagen alpha 1(II) chain precursor	SRC920	Collagen alpha-1(II) chain	P02458	Homo sapiens	Homo sapiens	9606
111254	Linear peptide	ENGSPGPMGPRGERGRT							Collagen alpha 1(II) chain precursor	SRC920	Collagen alpha-1(II) chain	P02458	Homo sapiens	Homo sapiens	9606
111258	Linear peptide	ERGPPGPQGARGFPGT			265	280			Collagen alpha-1(II) chain	P02458.3			Homo sapiens	Homo sapiens	9606
111265	Linear peptide	FAAAAAAAAR
111270	Linear peptide	FEGVYDPSINVSKLV
111273	Linear peptide	FGRGPVSITAPMFLN
111292	Linear peptide	FTAFGFSEQRTFAER
111301	Linear peptide	GAGVLTPFTWRRFHM
111305	Linear peptide	GCSALVGFLILLCCM
111306	Linear peptide	GDPGRPGEPGLPGA			546	559			Collagen alpha-1(II) chain	P02458.3			Homo sapiens	Homo sapiens	9606
111335	Linear peptide	GEPGKAGEKGLPGA			612	625			Collagen alpha-1(II) chain	P02458.3			Homo sapiens	Homo sapiens	9606
111336	Linear peptide	GEPGLPGARGLTGRPGD			552	568			Collagen alpha-1(II) chain	P02458.3			Homo sapiens	Homo sapiens	9606
111343	Linear peptide	GICGGCGVFPGVSVR
111355	Linear peptide	GNPGEPGEPGVSGPMG			225	240			Collagen alpha-1(II) chain	P02458.3			Homo sapiens	Homo sapiens	9606
111361	Linear peptide	GPLSVRSRGVMLPFF
111364	Linear peptide	GPVWSSGLYRLFYAS
111373	Linear peptide	GRFRHYSMLRHHSIR
111375	Linear peptide	GRSALVRVTYVSPFL
111379	Linear peptide	GTGRFSNAAGFTVSK
111396	Linear peptide	HGSRLQRYFLYTIHR
111400	Linear peptide	HRISHFAHRYLARLH
111401	Linear peptide	HRVASDINLTISFRY
111410	Linear peptide	IAAAAAAAAR
111411	Linear peptide	IAGAPGFPGPRGPPDPQGA			358	376			unnamed protein product	CAA34488.1			Homo sapiens	Homo sapiens	9606
111417	Linear peptide	IFYLVSCFTFMVLFA
111427	Linear peptide	IPPILPAYTLLGHPR
111436	Linear peptide	IVSVVIRGNEGAFWS
111446	Linear peptide	KEPGVSGPMGPRGPPGK
111466	Linear peptide	LAAAAAAAAR
111472	Linear peptide	LDGIWSGRVLHTATF
111478	Linear peptide	LFFSNTHRINRILYL
111481	Linear peptide	LGRGPVSITAPMFLN
111483	Linear peptide	LGYVPVWAPSRNGWR
111516	Linear peptide	LRCSSFRRDSILLYY
111522	Linear peptide	LSSSFDRDSSPPCCW
111526	Linear peptide	LVLLLFIALGFMYGA
111529	Linear peptide	LWGCPGSGRSPCAIR
111537	Linear peptide	MAAAAAAAAR
111607	Linear peptide	PAAAAAAAAR
111610	Linear peptide	PAVASTSSLIIDGPF
111613	Linear peptide	PFPRKHVCWNQVRRV
111614	Linear peptide	PFVVPTASSWALDLP
111615	Linear peptide	PFWNFGCRHRSFLPV
111616	Linear peptide	PFWSDIAFMGLFYD
111617	Linear peptide	PGHSLGKLSVLHSFF
111622	Linear peptide	PIFPWSSSGSSSSP
111625	Linear peptide	PISSVFLSSSVVFPS
111627	Linear peptide	PIYSDGGGAFFPRHF
111628	Linear peptide	PKAFQYGGRAVGGLW
111629	Linear peptide	PKTFQYGGRTVGGLW
111632	Linear peptide	PLSGHSSVLAAISMP
111633	Linear peptide	PLYFRSRTCPSCSPR
111635	Linear peptide	PPFRIVRCCGWGLGC
111636	Linear peptide	PPGERGAPGNRGFPGQ			505	520			Collagen alpha-1(II) chain	P02458.3			Homo sapiens	Homo sapiens	9606
111637	Linear peptide	PPGLQGMPGERGAA			745	758			Collagen alpha-1(II) chain	P02458.3			Homo sapiens	Homo sapiens	9606
111638	Linear peptide	PPGPAGPAGERGEQ			643	656			Collagen alpha-1(II) chain	P02458.3			Homo sapiens	Homo sapiens	9606
111642	Linear peptide	PRGERGFPGERGSPGA			697	712			Collagen alpha-1(II) chain	P02458.3			Homo sapiens	Homo sapiens	9606
111648	Linear peptide	PSWKRSALVRWALLQ
111652	Linear peptide	PVIAIPPSFANMFLF
111654	Linear peptide	PVRDFPYDAFIYVWN
111655	Linear peptide	PVRYGFSGPRLAELW
111656	Linear peptide	PWTPFQTRVGRPVGA
111657	Linear peptide	PWTPPIPLNVGRNRA
111664	Linear peptide	QDVDYFRHPPEVSLL
111739	Linear peptide	RPGPPGPQGARGQPGV			586	601			Collagen alpha-1(II) chain	P02458.3			Homo sapiens	Homo sapiens	9606
111743	Linear peptide	RRSSVAPVANFGVMD
111744	Linear peptide	RSSHHPSFAVSLEPL
111747	Linear peptide	RTGPAGAAGARGND			334	347			Collagen alpha-1(II) chain	P02458.3			Homo sapiens	Homo sapiens	9606
111749	Linear peptide	RTPGFCYLSLSSALR
111751	Linear peptide	SAAAAAAAAR
111765	Linear peptide	SEGPVYDAVVNMLRR
111769	Linear peptide	SFGVSRFIGGNGYWI
111778	Linear peptide	SISHASRLFSPCYTR
111779	Linear peptide	SISPGSGLFSPGYTR
111793	Linear peptide	SPGAQGLQGPRGLPGT			709	724			Collagen alpha-1(II) chain	P02458.3			Homo sapiens	Homo sapiens	9606
111807	Linear peptide	STAFSFSASGSVLYW
111829	Linear peptide	THRGLRLYRPHSYIR
111841	Linear peptide	TPGLPGVKGHRGYPGL			280	295			Collagen alpha-1(II) chain	P02458.3			Homo sapiens	Homo sapiens	9606
111847	Linear peptide	TRLYVTWSGNTVHDG
111849	Linear peptide	TRWGESDSFAISPPG
111871	Linear peptide	VAAAAAAAAI
111873	Linear peptide	VAAAAAAAAL
111874	Linear peptide	VAAAAAAAAM
111878	Linear peptide	VAAAAAAAAR
111884	Linear peptide	VAAAAAAAR
111886	Linear peptide	VAGPVYDAVVNMLRR
111887	Linear peptide	VASFFFMDPFSLHYR
111894	Linear peptide	VEGPVSDAVVNMLRR
111895	Linear peptide	VEGPVYAAVVNMLRR
111896	Linear peptide	VEGPVYDASVNMLRR
111897	Linear peptide	VEGPVYDAVSNMLRR
111898	Linear peptide	VEGPVYDAVVAMLRR
111900	Linear peptide	VEGPVYDAVVNMLRA
111901	Linear peptide	VEGPVYDAVVNMLRR
111902	Linear peptide	VEGPVYDAVVNMSRR
111903	Linear peptide	VEGPVYDAVVNSLRR
111904	Linear peptide	VEGPVYDSVVNMLRR
111905	Linear peptide	VEGSVYDAVVNMLRR
111906	Linear peptide	VESPVYDAVVNMLRR
111908	Linear peptide	VGFLGLKRGPPGVDA
111926	Linear peptide	VSSRYNALWNCVTCY
111943	Linear peptide	WAAAAAAAAR
111947	Linear peptide	WPMCSDYPSVSLCPW
111950	Linear peptide	WVGGSSFRLLPGFWG
111951	Linear peptide	YAAAAAAAAR
114140	Linear peptide	PKPPKPVSKMRMATPLLMQA			98	117			HLA class II histocompatibility antigen gamma chain	P04233.3	HLA class II histocompatibility antigen gamma chain	P04233	Homo sapiens	Homo sapiens	9606
118409	Linear peptide	ILDSVGIEADDDRLN			26	40			60S acidic ribosomal protein P2	P05387.1	60S acidic ribosomal protein P2	P05387	Homo sapiens	Homo sapiens	9606
119551	Linear peptide	AIFKSYCEIIVTHFPFD			142	158			nicotinic acetylcholine receptor alpha subunit|AChR alpha subunit	AAD14247.1	Acetylcholine receptor subunit alpha	P02708	Homo sapiens	Homo sapiens	9606
119580	Linear peptide	FMESGEWVIKESRGWKH			190	206			nicotinic acetylcholine receptor alpha subunit|AChR alpha subunit	AAD14247.1	Acetylcholine receptor subunit alpha	P02708	Homo sapiens	Homo sapiens	9606
119582	Linear peptide	GLQLIQLINVDEVNQI			54	69			nicotinic acetylcholine receptor alpha subunit|AChR alpha subunit	AAD14247.1	Acetylcholine receptor subunit alpha	P02708	Homo sapiens	Homo sapiens	9606
119596	Linear peptide	IHIPSEKIWRPDLVLY			98	113			nicotinic acetylcholine receptor alpha subunit|AChR alpha subunit	AAD14247.1	Acetylcholine receptor subunit alpha	P02708	Homo sapiens	Homo sapiens	9606
119608	Linear peptide	LGTWTYDGSVVAINPES			166	182			nicotinic acetylcholine receptor alpha subunit|AChR alpha subunit	AAD14247.1	Acetylcholine receptor subunit alpha	P02708	Homo sapiens	Homo sapiens	9606
119641	Linear peptide	SEHETRLVAKLFKDYS			21	36			nicotinic acetylcholine receptor alpha subunit|AChR alpha subunit	AAD14247.1	Acetylcholine receptor subunit alpha	P02708	Homo sapiens	Homo sapiens	9606
119774	Linear peptide	AVALPLQTK			127	135			Pleiotropic regulator 1	O43660.1	Pleiotropic regulator 1	O43660	Homo sapiens	Homo sapiens	9606
119996	Linear peptide	KPRDVSSVEL			1939	1948			Spectrin beta chain, brain 1	Q01082.2	Spectrin beta chain, non-erythrocytic 1	Q01082	Homo sapiens	Homo sapiens	9606
120130	Linear peptide	PKFEVIEKPQA			98	108			ATP synthase-coupling factor 6, mitochondrial	P18859.1	ATP synthase-coupling factor 6, mitochondrial	P18859	Homo sapiens	Homo sapiens	9606
120152	Linear peptide	QLYWSHPRK			5	13			40S ribosomal protein S29	P62273.2	40S ribosomal protein S29	P62273	Homo sapiens	Homo sapiens	9606
120203	Linear peptide	SIFKQPVTK			250	258			Methyl-CpG-binding domain protein 2	Q9UBB5.1	Methyl-CpG-binding domain protein 2	Q9UBB5	Homo sapiens	Homo sapiens	9606
122363	Linear peptide	GFLGELTSSEVATEVPFRLM			341	360			S-arrestin	NP_000532.2	S-arrestin	P10523	Homo sapiens	Homo sapiens	9606
122537	Linear peptide	QDSGKSCGVDFEVKAFATDS			141	160			S-arrestin	NP_000532.2	S-arrestin	P10523	Homo sapiens	Homo sapiens	9606
125631	Linear peptide	AAAGAEAGKATTEEQ			41	55			Group V allergen Phl p 5.0203 precursor	O81342	Phl p 5	O81342	Phleum pratense	Phleum pratense	15957
125632	Linear peptide	AAASVPAADKFKTFE			71	85			Group V allergen Phl p 5.0203 precursor	O81342	Phl p 5	O81342	Phleum pratense	Phleum pratense	15957
125633	Linear peptide	AAATATATAAVGAAT			286	300			Group V allergen Phl p 5.0103 precursor	O81341	Phl p 5	O81342	Phleum pratense	Phleum pratense	15957
125634	Linear peptide	AADHAAPEDKYEAFV			101	115			Phl p6 allergen precursor	Q6LAG9	Phl p 6	P43215	Phleum pratense	Phleum pratense	15957
125635	Linear peptide	AAESSSKAALTSKLD			116	130			Group V allergen Phl p 5.0103 precursor	O81341	Phl p 5	O81342	Phleum pratense	Phleum pratense	15957
125637	Linear peptide	AAFTSSSKAATAKAP			86	100			Group V allergen Phl p 5.0203 precursor	O81342	Phl p 5	O81342	Phleum pratense	Phleum pratense	15957
125638	Linear peptide	AAGAATTAAGAASGA			271	285			Group V allergen Phl p 5.0203 precursor	O81342	Phl p 5	O81342	Phleum pratense	Phleum pratense	15957
125639	Linear peptide	AAGVPPADKYRTFVA			81	95			Group V allergen Phl p 5.0103 precursor	O81341	Phl p 5	O81342	Phleum pratense	Phleum pratense	15957
125640	Linear peptide	AAKEDFLGCLVKEIP			31	45			Major pollen allergen Phl p 4 precursor	Q2I6V7	Phl p 4	Q5ZQK5	Phleum pratense	Phleum pratense	15957
125641	Linear peptide	AAKPAAAATATATAA			281	295			Group V allergen Phl p 5.0103 precursor	O81341	Phl p 5	O81342	Phleum pratense	Phleum pratense	15957
125642	Linear peptide	AALAAAAGVPPADKY			76	90			Group V allergen Phl p 5.0103 precursor	O81341	Phl p 5	O81342	Phleum pratense	Phleum pratense	15957
125643	Linear peptide	AAPAAGYTPATPAAP			36	50			Group V allergen Phl p 5.0103 precursor	O81341	Phl p 5	O81342	Phleum pratense	Phleum pratense	15957
125644	Linear peptide	AAPANDKFTVFEAAF			206	220			Group V allergen Phl p 5.0103 precursor	O81341	Phl p 5	O81342	Phleum pratense	Phleum pratense	15957
125646	Linear peptide	AAPGAGYTPATPAAP			10	24			Pollen allergen Phl p V	Q7M1L8	Phl p 5	O81342	Phleum pratense	Phleum pratense	15957
125648	Linear peptide	AASGAATVAAGGYKV			281	295			Group V allergen Phl p 5.0203 precursor	O81342	Phl p 5	O81342	Phleum pratense	Phleum pratense	15957
125650	Linear peptide	AATGAATAATGGYKV			298	312			Group V allergen Phl p 5.0103 precursor	O81341	Phl p 5	O81342	Phleum pratense	Phleum pratense	15957
125651	Linear peptide	AAVGATPEAKFDSFV			116	130			Group V allergen Phl p 5.0203 precursor	O81342	Phl p 5	O81342	Phleum pratense	Phleum pratense	15957
125652	Linear peptide	AAYKLAYKTAEGATP			131	145			Group V allergen Phl p 5.0103 precursor	O81341	Phl p 5	O81342	Phleum pratense	Phleum pratense	15957
125653	Linear peptide	ADAGYAPATPAAAGA			31	45			Group V allergen Phl p 5.0203 precursor	O81342	Phl p 5	O81342	Phleum pratense	Phleum pratense	15957
125657	Linear peptide	AEDVIPEGWKADTSY			246	260			Pollen allergen Phl p 1 precursor	P43213.1	Phl p 1	Q40967	Phleum pratense	Phleum pratense	15957
125658	Linear peptide	AEEVKVIPAGELQVI			176	190			Group V allergen Phl p 5.0103 precursor	O81341	Phl p 5	O81342	Phleum pratense	Phleum pratense	15957
125660	Linear peptide	AEGGKATTEEQKLIE			26	40			Phl p6 allergen precursor	Q6LAG9	Phl p 6	P43215	Phleum pratense	Phleum pratense	15957
125661	Linear peptide	AEGLSGEPKGAAESS			106	120			Group V allergen Phl p 5.0103 precursor	O81341	Phl p 5	O81342	Phleum pratense	Phleum pratense	15957
125663	Linear peptide	AEVELRQHGSEEWEP			31	45			Phl p 3 allergen	Q69B42	Phl p 2	P43214	Phleum pratense	Phleum pratense	15957
125664	Linear peptide	AFALVLLFCALASSC			6	20			Major pollen allergen Phl p 4 precursor	Q2I6V7	Phl p 4	Q5ZQK5	Phleum pratense	Phleum pratense	15957
125665	Linear peptide	AFKVAATAANAAPAN			176	190			pollen allergen Poa p 5	AAG42254.1	Poa p 5	Q9FPR0	Poa pratensis	Poa pratensis	4545
125669	Linear peptide	AGAEPAGKATTEEQK			51	65			Group V allergen Phl p 5.0103 precursor	O81341	Phl p 5	O81342	Phleum pratense	Phleum pratense	15957
125670	Linear peptide	AGALEVHAVKPVTEE			141	155			Group V allergen Phl p 5.0203 precursor	O81342	Phl p 5	O81342	Phleum pratense	Phleum pratense	15957
125671	Linear peptide	AGDGDVVAVDIKEKG			191	205			Pollen allergen Phl pI precursor	Q40967	Phl p 1	Q40967	Phleum pratense	Phleum pratense	15957
125673	Linear peptide	AGIMIFDPYGATISA			391	405			Major pollen allergen Phl p 4 precursor	Q2I6V7	Phl p 4	Q5ZQK5	Phleum pratense	Phleum pratense	15957
125674	Linear peptide	AGKATTEEQKLIEKI			56	70			Group V allergen Phl p 5.0103 precursor	O81341	Phl p 5	O81342	Phleum pratense	Phleum pratense	15957
125675	Linear peptide	AGSYAADLGYGPATP			21	35			Group V allergen Phl p 5.0103 precursor	O81341	Phl p 5	O81342	Phleum pratense	Phleum pratense	15957
125680	Linear peptide	AIKAGTGGAYESYKF			186	200			Group V allergen Phl p 5	Q9AT26	Phl p 5	O81342	Phleum pratense	Phleum pratense	15957
125684	Linear peptide	AITAMSEAQKAAKPA			271	285			Group V allergen Phl p 5.0103 precursor	O81341	Phl p 5	O81342	Phleum pratense	Phleum pratense	15957
125686	Linear peptide	AKDVIPEGWKADTAY			246	260			Pollen allergen Phl pI precursor	Q40967	Phl p 1	Q40967	Phleum pratense	Phleum pratense	15957
125694	Linear peptide	ALHIIAGTPEVHAVK			121	135			Phl p6 allergen precursor	O65868	Phl p 6	P43215	Phleum pratense	Phleum pratense	15957
125698	Linear peptide	ALRIIAGTPEVHAVK			121	135			Phl p6 allergen precursor	Q6LAG9	Phl p 6	P43215	Phleum pratense	Phleum pratense	15957
125699	Linear peptide	ALRVIAGALEVHAVK			136	150			Group V allergen Phl p 5.0203 precursor	O81342	Phl p 5	O81342	Phleum pratense	Phleum pratense	15957
125701	Linear peptide	ALSYYPTPLAKEDFL			6	20			Pollen allergen Phl p 4	Q5ZQK5	Phl p 4	Q5ZQK5	Phleum pratense	Phleum pratense	15957
125702	Linear peptide	ALTKAITAMSEVQKV			246	260			Group V allergen Phl p 5.0203 precursor	O81342	Phl p 5	O81342	Phleum pratense	Phleum pratense	15957
125712	Linear peptide	APADDKFTVFEAAFN			186	200			Group V allergen Phl p 5.0203 precursor	O81342	Phl p 5	O81342	Phleum pratense	Phleum pratense	15957
125713	Linear peptide	APATPAAAGAEAGKA			36	50			Group V allergen Phl p 5.0203 precursor	O81342	Phl p 5	O81342	Phleum pratense	Phleum pratense	15957
125714	Linear peptide	APEDKYEAFVLHFSE			106	120			Phl p6 allergen precursor	Q6LAG9	Phl p 6	P43215	Phleum pratense	Phleum pratense	15957
125716	Linear peptide	APGAAAAPLSWSKDI			431	445			Major pollen allergen Phl p 4 precursor	Q2I6V7	Phl p 4	Q5ZQK5	Phleum pratense	Phleum pratense	15957
125720	Linear peptide	APQLPDDLMIRVIAQ			261	275			Pollen allergen Phl p 4	Q5ZQK5	Phl p 4	Q5ZQK5	Phleum pratense	Phleum pratense	15957
125721	Linear peptide	APTGATTAAAGGYKV			261	275			Group V allergen Phl p 5	Q9AT26	Phl p 5	O81342	Phleum pratense	Phleum pratense	15957
125722	Linear peptide	APTGMFVAAAKYMVI			61	75			Profilin-3	O24282.1	Phl p 12	O24650	Phleum pratense	Phleum pratense	15957
125723	Linear peptide	APTGMFVAGAKYMVI			61	75			Profilin-2/4	O24650.1	Phl p 12	O24650	Phleum pratense	Phleum pratense	15957
125729	Linear peptide	ASAAIFGHDGTVWAQ			21	35			Profilin-3	O24282.1	Phl p 12	O24650	Phleum pratense	Phleum pratense	15957
125730	Linear peptide	ASAAILGHDGTVWAQ			21	35			Profilin-2/4	O24650.1	Phl p 12	O24650	Phleum pratense	Phleum pratense	15957
125731	Linear peptide	ASEGAVDIINRWQVV			246	260			Pollen allergen Phl p 4	Q5ZQK5	Phl p 4	Q5ZQK5	Phleum pratense	Phleum pratense	15957
125732	Linear peptide	ASLTEALRVIAGALE			131	145			Group V allergen Phl p 5.0203 precursor	O81342	Phl p 5	O81342	Phleum pratense	Phleum pratense	15957
125734	Linear peptide	ASTGGAYESYKFIPA			226	240			Group V allergen Phl p 5.0103 precursor	O81341	Phl p 5	O81342	Phleum pratense	Phleum pratense	15957
125735	Linear peptide	ATAANAAPANDKFTV			201	215			Group V allergen Phl p 5.0103 precursor	O81341	Phl p 5	O81342	Phleum pratense	Phleum pratense	15957
125736	Linear peptide	ATATATSAVGAPTGA			251	265			Group V allergen Phl p 5	Q9AT26	Phl p 5	O81342	Phleum pratense	Phleum pratense	15957
125739	Linear peptide	ATISATPESATPFPH			401	415			Major pollen allergen Phl p 4 precursor	Q2I6V7	Phl p 4	Q5ZQK5	Phleum pratense	Phleum pratense	15957
125740	Linear peptide	ATPEAKYDAYVATLS			106	120			Group V allergen Phl p 5	Q9AT26	Phl p 5	O81342	Phleum pratense	Phleum pratense	15957
125741	Linear peptide	ATPPPPPPPQLGASP			16	30			Group V allergen Phl p 5	Q9AT26	Phl p 5	O81342	Phleum pratense	Phleum pratense	15957
125742	Linear peptide	ATSPTAEGGKATTEE			21	35			Phl p6 allergen precursor	Q6LAG9	Phl p 6	P43215	Phleum pratense	Phleum pratense	15957
125743	Linear peptide	ATTANVPPADKYKTF			51	65			Phl p6 allergen precursor	Q6LAG9	Phl p 6	P43215	Phleum pratense	Phleum pratense	15957
125744	Linear peptide	ATTEEQKLIEDINAS			31	45			Phl p6 allergen precursor	O65868	Phl p 6	P43215	Phleum pratense	Phleum pratense	15957
125745	Linear peptide	ATTEEQKLIEDVNAS			31	45			Phl p6 allergen precursor	Q6LAG9	Phl p 6	P43215	Phleum pratense	Phleum pratense	15957
125746	Linear peptide	ATVATAPEVKYTVFE			251	265			Group V allergen Phl p 5.0103 precursor	O81341	Phl p 5	O81342	Phleum pratense	Phleum pratense	15957
125755	Linear peptide	AVKPAAEEVKVIPAG			171	185			Group V allergen Phl p 5.0103 precursor	O81341	Phl p 5	O81342	Phleum pratense	Phleum pratense	15957
125756	Linear peptide	AVQVTFTVQKGSDPK			1	15			Phl p 3 allergen	Q69B42	Phl p 2	P43214	Phleum pratense	Phleum pratense	15957
125759	Linear peptide	AVWVDGKARTAWVDS			136	150			Major pollen allergen Phl p 4 precursor	Q2I6V7	Phl p 4	Q5ZQK5	Phleum pratense	Phleum pratense	15957
125763	Linear peptide	AWVDSGAQLGELYYA			146	160			Major pollen allergen Phl p 4 precursor	Q2I6V7	Phl p 4	Q5ZQK5	Phleum pratense	Phleum pratense	15957
125764	Linear peptide	AYESYKFIPALEAAV			231	245			Group V allergen Phl p 5.0103 precursor	O81341	Phl p 5	O81342	Phleum pratense	Phleum pratense	15957
125767	Linear peptide	AYKTAEGATPEAKYD			136	150			Group V allergen Phl p 5.0103 precursor	O81341	Phl p 5	O81342	Phleum pratense	Phleum pratense	15957
125770	Linear peptide	AYVATVSEALRIIAG			151	165			Group V allergen Phl p 5.0103 precursor	O81341	Phl p 5	O81342	Phleum pratense	Phleum pratense	15957
125773	Linear peptide	CDDALIEGITLLNAK			151	165			Polygalacturonase	Q9XG86	Phl p 13	Q9XG86	Phleum pratense	Phleum pratense	15957
125778	Linear peptide	CIPSLEAAVKQAYAA			216	230			Group V allergen Phl p 5.0203 precursor	O81342	Phl p 5	O81342	Phleum pratense	Phleum pratense	15957
125786	Linear peptide	CNANPGLMKDVAKVF			64	78			Polcalcin Phl p 7 (Calcium-binding pollen allergen Phl p 7) (P7)	O82040.1	Phl p 7	O82040	Phleum pratense	Phleum pratense	15957
125794	Linear peptide	CSGEPVVVHITDDNE			106	120			Pollen allergen Phl p 1 precursor	P43213.1	Phl p 1	Q40967	Phleum pratense	Phleum pratense	15957
125797	Linear peptide	CVPKVTFTVEKGSNE			26	40			Pollen allergen Phl p 2	P43214.1	Phl p 2	P43214	Phleum pratense	Phleum pratense	15957
125800	Linear peptide	DDLMIRVIAQGPTAT			266	280			Pollen allergen Phl p 4	Q5ZQK5	Phl p 4	Q5ZQK5	Phleum pratense	Phleum pratense	15957
125816	Linear peptide	DFNEFISFCNANPGL			56	70			Polcalcin Phl p 7 (Calcium-binding pollen allergen Phl p 7) (P7)	O82040.1	Phl p 7	O82040	Phleum pratense	Phleum pratense	15957
125822	Linear peptide	DIDLGRNEVVNDVST			466	480			Major pollen allergen Phl p 4 precursor	Q2I6V7	Phl p 4	Q5ZQK5	Phleum pratense	Phleum pratense	15957
125825	Linear peptide	DINASFRAAMATTAN			41	55			Phl p6 allergen precursor	O65868	Phl p 6	P43215	Phleum pratense	Phleum pratense	15957
125827	Linear peptide	DKFTVFEAAFNDAIK			211	225			Group V allergen Phl p 5.0103 precursor	O81341	Phl p 5	O81342	Phleum pratense	Phleum pratense	15957
125832	Linear peptide	DLGRNEVVNDVSTFS			451	465			Pollen allergen Phl p 4	Q5ZQK5	Phl p 4	Q5ZQK5	Phleum pratense	Phleum pratense	15957
125833	Linear peptide	DLGYAPATPAAPGAG			1	15			Pollen allergen Phl p V	Q7M1L8	Phl p 5	O81342	Phleum pratense	Phleum pratense	15957
125846	Linear peptide	DSEEPLQGPFNFRFL			81	95			Pollen allergen Phl p 2	P43214.1	Phl p 2	P43214	Phleum pratense	Phleum pratense	15957
125849	Linear peptide	DVNASFRAAMATTAN			41	55			Phl p6 allergen precursor	Q6LAG9	Phl p 6	P43215	Phleum pratense	Phleum pratense	15957
125853	Linear peptide	DVVPEKYTIGATYAP			106	120			Pollen allergen Phl p 2	P43214.1	Phl p 2	P43214	Phleum pratense	Phleum pratense	15957
125855	Linear peptide	EAAFNKAIKESTGGA			196	210			Group V allergen Phl p 5.0203 precursor	O81342	Phl p 5	O81342	Phleum pratense	Phleum pratense	15957
125856	Linear peptide	EAAFTVSSKRNLADA			66	80			Phl p6 allergen precursor	Q6LAG9	Phl p 6	P43215	Phleum pratense	Phleum pratense	15957
125857	Linear peptide	EAAVKQAYAATVAAA			221	235			Group V allergen Phl p 5.0203 precursor	O81342	Phl p 5	O81342	Phleum pratense	Phleum pratense	15957
125859	Linear peptide	EAGKATTEEQKLIED			46	60			Group V allergen Phl p 5.0203 precursor	O81342	Phl p 5	O81342	Phleum pratense	Phleum pratense	15957
125861	Linear peptide	EAKYDAYVATVSEAL			146	160			Group V allergen Phl p 5.0103 precursor	O81341	Phl p 5	O81342	Phleum pratense	Phleum pratense	15957
125862	Linear peptide	EATTDGLGWYKIEID			51	65			Pollen allergen Phl p 11	Q8H6L7.1	Phl p 11	Q8H6L7	Phleum pratense	Phleum pratense	15957
125863	Linear peptide	EAVSLLCSDKQPCNG			341	355			Polygalacturonase	Q9XG86	Phl p 13	Q9XG86	Phleum pratense	Phleum pratense	15957
125864	Linear peptide	ECGGILQAYDLRDAP			126	140			Pollen allergen Phl p 11	Q8H6L7.1	Phl p 11	Q8H6L7	Phleum pratense	Phleum pratense	15957
125868	Linear peptide	EDVGYPIIIDQKYCP			296	310			Polygalacturonase	Q9XG86	Phl p 13	Q9XG86	Phleum pratense	Phleum pratense	15957
125884	Linear peptide	EGATPEAKYDAYVAT			141	155			Group V allergen Phl p 5.0103 precursor	O81341	Phl p 5	O81342	Phleum pratense	Phleum pratense	15957
125885	Linear peptide	EGHHLASAAIFGHDG			16	30			Profilin-3	O24282.1	Phl p 12	O24650	Phleum pratense	Phleum pratense	15957
125886	Linear peptide	EGHHLASAAILGHDG			16	30			Profilin-2/4	O24650.1	Phl p 12	O24650	Phleum pratense	Phleum pratense	15957
125889	Linear peptide	EHGSDEWVAMTKGEG			61	75			Pollen allergen Phl p 2	P43214.1	Phl p 2	P43214	Phleum pratense	Phleum pratense	15957
125892	Linear peptide	EIDTDGDGFIDFNEF			46	60			Polcalcin Phl p 7 (Calcium-binding pollen allergen Phl p 7) (P7)	O82040.1	Phl p 7	O82040	Phleum pratense	Phleum pratense	15957
125897	Linear peptide	EITGIMKDFDEPGHL			46	60			Profilin-2/4	O24650.1	Phl p 12	O24650	Phleum pratense	Phleum pratense	15957
125905	Linear peptide	EKVDAAFKVAATAAN			191	205			Group V allergen Phl p 5.0103 precursor	O81341	Phl p 5	O81342	Phleum pratense	Phleum pratense	15957
125910	Linear peptide	ELKESWGAIWRIDTP			211	225			Pollen allergen Phl p 1 precursor	P43213.1	Phl p 1	Q40967	Phleum pratense	Phleum pratense	15957
125912	Linear peptide	ELLVLLENERTLDFHDS			440	456			hemagglutinin	ACD37430.1	Hemagglutinin	P03452	Influenza A virus (A/New Caledonia/20/1999(H1N1))	Influenza A virus	11320
125917	Linear peptide	ELQVIEKVDAAFKVA			186	200			Group V allergen Phl p 5.0103 precursor	O81341	Phl p 5	O81342	Phleum pratense	Phleum pratense	15957
125921	Linear peptide	ELYYAIHKASTVLAF			131	145			unnamed protein product	CAF32566.2	Phl p 4	Q5ZQK5	Phleum pratense	Phleum pratense	15957
125922	Linear peptide	ELYYAIYKASPTLAF			156	170			Major pollen allergen Phl p 4 precursor	Q2I6V7	Phl p 4	Q5ZQK5	Phleum pratense	Phleum pratense	15957
125925	Linear peptide	ENVKMEDVGYPIIID			291	305			Polygalacturonase	Q9XG86	Phl p 13	Q9XG86	Phleum pratense	Phleum pratense	15957
125927	Linear peptide	EPGHLAPTGMFVAAA			56	70			Profilin-3	O24282.1	Phl p 12	O24650	Phleum pratense	Phleum pratense	15957
125928	Linear peptide	EPGHLAPTGMFVAGA			56	70			Profilin-2/4	O24650.1	Phl p 12	O24650	Phleum pratense	Phleum pratense	15957
125929	Linear peptide	EPIAAYHFDLSGIAF			121	135			Pollen allergen Phl pI precursor	Q40967	Phl p 1	Q40967	Phleum pratense	Phleum pratense	15957
125930	Linear peptide	EPIAPYHFDLSGHAF			121	135			Pollen allergen Phl p 1 precursor	P43213.1	Phl p 1	Q40967	Phleum pratense	Phleum pratense	15957
125941	Linear peptide	EVELREHGSDEWVAM			56	70			Pollen allergen Phl p 2	P43214.1	Phl p 2	P43214	Phleum pratense	Phleum pratense	15957
125950	Linear peptide	EVVNDVSTFSSGLVW			456	470			Pollen allergen Phl p 4	Q5ZQK5	Phl p 4	Q5ZQK5	Phleum pratense	Phleum pratense	15957
125952	Linear peptide	EWVAMTKGEGGVWTF			66	80			Pollen allergen Phl p 2	P43214.1	Phl p 2	P43214	Phleum pratense	Phleum pratense	15957
125962	Linear peptide	FAVVDLNKMRAVWVD			126	140			Major pollen allergen Phl p 4 precursor	Q2I6V7	Phl p 4	Q5ZQK5	Phleum pratense	Phleum pratense	15957
125966	Linear peptide	FDPYGATISATPESA			396	410			Major pollen allergen Phl p 4 precursor	Q2I6V7	Phl p 4	Q5ZQK5	Phleum pratense	Phleum pratense	15957
125967	Linear peptide	FDSFVASLTEALRVI			126	140			Group V allergen Phl p 5.0203 precursor	O81342	Phl p 5	O81342	Phleum pratense	Phleum pratense	15957
125969	Linear peptide	FEAAFNDAIKASTGG			216	230			Group V allergen Phl p 5.0103 precursor	O81341	Phl p 5	O81342	Phleum pratense	Phleum pratense	15957
125971	Linear peptide	FEAMYLGTCQTLTPM			281	295			Pollen allergen Phl p 4	Q5ZQK5	Phl p 4	Q5ZQK5	Phleum pratense	Phleum pratense	15957
125977	Linear peptide	FETNVSHNVQGATVA			21	35			Pollen allergen Phl p 11	Q8H6L7.1	Phl p 11	Q8H6L7	Phleum pratense	Phleum pratense	15957
125978	Linear peptide	FFHMNIYECKGVTVK			166	180			Polygalacturonase	Q9XG86	Phl p 13	Q9XG86	Phleum pratense	Phleum pratense	15957
125986	Linear peptide	FGHDGTVWAQSADFP			26	40			Profilin-3	O24282.1	Phl p 12	O24650	Phleum pratense	Phleum pratense	15957
125994	Linear peptide	FKPFAEYKSDYVYEP			341	355			Pollen allergen Phl p 4	Q5ZQK5	Phl p 4	Q5ZQK5	Phleum pratense	Phleum pratense	15957
125996	Linear peptide	FKTFEAAFTSSSKAA			81	95			Group V allergen Phl p 5.0203 precursor	O81342	Phl p 5	O81342	Phleum pratense	Phleum pratense	15957
125997	Linear peptide	FKVAATAAATAPADD			176	190			Group V allergen Phl p 5.0203 precursor	O81342	Phl p 5	O81342	Phleum pratense	Phleum pratense	15957
125999	Linear peptide	FLAVALVAGPAGSYA			11	25			Group V allergen Phl p 5.0103 precursor	O81341	Phl p 5	O81342	Phleum pratense	Phleum pratense	15957
126000	Linear peptide	FLAVAVVLGLATSPT			11	25			Phl p6 allergen precursor	Q6LAG9	Phl p 6	P43215	Phleum pratense	Phleum pratense	15957
126005	Linear peptide	FLGCLVKEIPPRLLY			36	50			Major pollen allergen Phl p 4 precursor	Q2I6V7	Phl p 4	Q5ZQK5	Phleum pratense	Phleum pratense	15957
126026	Linear peptide	FMVAMFLAVAVVLGL			6	20			Phl p6 allergen precursor	Q6LAG9	Phl p 6	P43215	Phleum pratense	Phleum pratense	15957
126029	Linear peptide	FNGGESKLKAEATTD			41	55			Pollen allergen Phl p 11	Q8H6L7.1	Phl p 11	Q8H6L7	Phleum pratense	Phleum pratense	15957
126030	Linear peptide	FNIQYVNYWFAPGAA			421	435			Major pollen allergen Phl p 4 precursor	Q2I6V7	Phl p 4	Q5ZQK5	Phleum pratense	Phleum pratense	15957
126034	Linear peptide	FPKEVWEQIFSTWLL			356	370			Pollen allergen Phl p 4	Q5ZQK5	Phl p 4	Q5ZQK5	Phleum pratense	Phleum pratense	15957
126044	Linear peptide	FRAAMATTANVPPAD			46	60			Phl p6 allergen precursor	Q6LAG9	Phl p 6	P43215	Phleum pratense	Phleum pratense	15957
126045	Linear peptide	FRDRARVPLTSNNGI			91	105			Pollen allergen Phl p 11	Q8H6L7.1	Phl p 11	Q8H6L7	Phleum pratense	Phleum pratense	15957
126061	Linear peptide	FTVFEAAFNNAIKAG			176	190			Group V allergen Phl p 5	Q9AT26	Phl p 5	O81342	Phleum pratense	Phleum pratense	15957
126065	Linear peptide	FVAAAKYMVIQGEPG			66	80			Profilin-3	O24282.1	Phl p 12	O24650	Phleum pratense	Phleum pratense	15957
126067	Linear peptide	FVAGAKYMVIQGEPG			66	80			Profilin-2/4	O24650.1	Phl p 12	O24650	Phleum pratense	Phleum pratense	15957
126081	Linear peptide	GAATVAAGAATTAAG			266	280			Group V allergen Phl p 5.0203 precursor	O81342	Phl p 5	O81342	Phleum pratense	Phleum pratense	15957
126082	Linear peptide	GAGAAPLSWSKEIYN			416	430			Pollen allergen Phl p 4	Q5ZQK5	Phl p 4	Q5ZQK5	Phleum pratense	Phleum pratense	15957
126086	Linear peptide	GAQLGELYYAIYKAS			151	165			Major pollen allergen Phl p 4 precursor	Q2I6V7	Phl p 4	Q5ZQK5	Phleum pratense	Phleum pratense	15957
126087	Linear peptide	GATVAVDCRPFNGGE			31	45			Pollen allergen Phl p 11	Q8H6L7.1	Phl p 11	Q8H6L7	Phleum pratense	Phleum pratense	15957
126090	Linear peptide	GDGFIDFNEFISFCN			51	65			Polcalcin Phl p 7 (Calcium-binding pollen allergen Phl p 7) (P7)	O82040.1	Phl p 7	O82040	Phleum pratense	Phleum pratense	15957
126091	Linear peptide	GDGKISLSELTDALR			16	30			Polcalcin Phl p 7 (Calcium-binding pollen allergen Phl p 7) (P7)	O82040.1	Phl p 7	O82040	Phleum pratense	Phleum pratense	15957
126094	Linear peptide	GDTMAEVELREHGSD			51	65			Pollen allergen Phl p 2	P43214.1	Phl p 2	P43214	Phleum pratense	Phleum pratense	15957
126097	Linear peptide	GEPKGAAESSSKAAL			111	125			Group V allergen Phl p 5.0103 precursor	O81341	Phl p 5	O81342	Phleum pratense	Phleum pratense	15957
126105	Linear peptide	GGESFGIVVAWKVRL			216	230			Pollen allergen Phl p 4	Q5ZQK5	Phl p 4	Q5ZQK5	Phleum pratense	Phleum pratense	15957
126107	Linear peptide	GGGGESFGIVVAWQV			231	245			Major pollen allergen Phl p 4 precursor	Q2I6V7	Phl p 4	Q5ZQK5	Phleum pratense	Phleum pratense	15957
126114	Linear peptide	GILQAYDLRDAPETP			129	143			Pollen allergen Phl p 11	Q8H6L7.1	Phl p 11	Q8H6L7	Phleum pratense	Phleum pratense	15957
126115	Linear peptide	GITIKKTGQALVVGI			91	105			Profilin-2/4	O24650.1	Phl p 12	O24650	Phleum pratense	Phleum pratense	15957
126117	Linear peptide	GIVVAWKVRLLPVPP			221	235			Pollen allergen Phl p 4	Q5ZQK5	Phl p 4	Q5ZQK5	Phleum pratense	Phleum pratense	15957
126120	Linear peptide	GKARTAWVDSGAQLG			141	155			Major pollen allergen Phl p 4 precursor	Q2I6V7	Phl p 4	Q5ZQK5	Phleum pratense	Phleum pratense	15957
126134	Linear peptide	GLGWYKIEIDQDHQE			56	70			Pollen allergen Phl p 11	Q8H6L7.1	Phl p 11	Q8H6L7	Phleum pratense	Phleum pratense	15957
126144	Linear peptide	GLSGEPKGGAESSSK			71	85			Group V allergen Phl p 5	Q9AT26	Phl p 5	O81342	Phleum pratense	Phleum pratense	15957
126145	Linear peptide	GLVPKLDAAYSVAYK			101	115			Group V allergen Phl p 5.0203 precursor	O81342	Phl p 5	O81342	Phleum pratense	Phleum pratense	15957
126160	Linear peptide	GPATPAAPAAGYTPA			31	45			Group V allergen Phl p 5.0103 precursor	O81341	Phl p 5	O81342	Phleum pratense	Phleum pratense	15957
126162	Linear peptide	GPKDNGGACGYKDVD			56	70			Pollen allergen Phl p 1 precursor	P43213.1	Phl p 1	Q40967	Phleum pratense	Phleum pratense	15957
126164	Linear peptide	GPTATFEAMYLGTCQ			276	290			Pollen allergen Phl p 4	Q5ZQK5	Phl p 4	Q5ZQK5	Phleum pratense	Phleum pratense	15957
126168	Linear peptide	GQKYFKGNFQRLAIT			471	485			Pollen allergen Phl p 4	Q5ZQK5	Phl p 4	Q5ZQK5	Phleum pratense	Phleum pratense	15957
126173	Linear peptide	GRSYAADAGYAPATP			26	40			Group V allergen Phl p 5.0203 precursor	O81342	Phl p 5	O81342	Phleum pratense	Phleum pratense	15957
126184	Linear peptide	GTKTEAEDVIPEGWK			241	255			Pollen allergen Phl p 1 precursor	P43213.1	Phl p 1	Q40967	Phleum pratense	Phleum pratense	15957
126197	Linear peptide	GVWTFDSEEPLQGPF			76	90			Pollen allergen Phl p 2	P43214.1	Phl p 2	P43214	Phleum pratense	Phleum pratense	15957
126204	Linear peptide	GYTPATPAAPAGAEP			41	55			Group V allergen Phl p 5.0103 precursor	O81341	Phl p 5	O81342	Phleum pratense	Phleum pratense	15957
126208	Linear peptide	HCNEMSWIQSIPFVH			326	340			Major pollen allergen Phl p 4 precursor	Q2I6V7	Phl p 4	Q5ZQK5	Phleum pratense	Phleum pratense	15957
126211	Linear peptide	HDYEGLSYRSLQPET			111	125			Major pollen allergen Phl p 4 precursor	Q2I6V7	Phl p 4	Q5ZQK5	Phleum pratense	Phleum pratense	15957
126244	Linear peptide	IAFFRKEPLKECGGI			116	130			Pollen allergen Phl p 11	Q8H6L7.1	Phl p 11	Q8H6L7	Phleum pratense	Phleum pratense	15957
126258	Linear peptide	IEGITLLNAKFFHMN			156	170			Polygalacturonase	Q9XG86	Phl p 13	Q9XG86	Phleum pratense	Phleum pratense	15957
126272	Linear peptide	IHIGDSSKVTITDTT			196	210			Polygalacturonase	Q9XG86	Phl p 13	Q9XG86	Phleum pratense	Phleum pratense	15957
126273	Linear peptide	IHKASTVLAFPAGVC			136	150			unnamed protein product	CAF32566.2	Phl p 4	Q5ZQK5	Phleum pratense	Phleum pratense	15957
126274	Linear peptide	IIAGTPEVHAVKPGA			124	138			Phl p6 allergen precursor	Q6LAG9	Phl p 6	P43215	Phleum pratense	Phleum pratense	15957
126285	Linear peptide	IKYTRPGDSLAEVEL			21	35			Phl p 3 allergen	Q69B42	Phl p 2	P43214	Phleum pratense	Phleum pratense	15957
126297	Linear peptide	ILPNTLVLDFCDDAL			141	155			Polygalacturonase	Q9XG86	Phl p 13	Q9XG86	Phleum pratense	Phleum pratense	15957
126304	Linear peptide	INKWQVVAPQLPADL			271	285			Major pollen allergen Phl p 4 precursor	Q2I6V7	Phl p 4	Q5ZQK5	Phleum pratense	Phleum pratense	15957
126305	Linear peptide	INVGFKAAVAAAASV			61	75			Group V allergen Phl p 5.0203 precursor	O81342	Phl p 5	O81342	Phleum pratense	Phleum pratense	15957
126308	Linear peptide	IPFVHLGHRDALEDD			336	350			Major pollen allergen Phl p 4 precursor	Q2I6V7	Phl p 4	Q5ZQK5	Phleum pratense	Phleum pratense	15957
126312	Linear peptide	IPTAFKIGKTYTPEE
126322	Linear peptide	IQYVNYWFAPGAGAA			406	420			Pollen allergen Phl p 4	Q5ZQK5	Phl p 4	Q5ZQK5	Phleum pratense	Phleum pratense	15957
126326	Linear peptide	ISATPEWATPFPHRK			386	400			Pollen allergen Phl p 4	Q5ZQK5	Phl p 4	Q5ZQK5	Phleum pratense	Phleum pratense	15957
126327	Linear peptide	ISFCNANPGLMKDVA			61	75			Polcalcin Phl p 7 (Calcium-binding pollen allergen Phl p 7) (P7)	O82040.1	Phl p 7	O82040	Phleum pratense	Phleum pratense	15957
126336	Linear peptide	ITAMSEVQKVSQPAT			251	265			Group V allergen Phl p 5.0203 precursor	O81342	Phl p 5	O81342	Phleum pratense	Phleum pratense	15957
126339	Linear peptide	ITDTTIGTGDDCISI			206	220			Polygalacturonase	Q9XG86	Phl p 13	Q9XG86	Phleum pratense	Phleum pratense	15957
126354	Linear peptide	IVPPADKYRTFVATF			46	60			Group V allergen Phl p 5	Q9AT26	Phl p 5	O81342	Phleum pratense	Phleum pratense	15957
126363	Linear peptide	IYKASPTLAFPAGVC			161	175			Major pollen allergen Phl p 4 precursor	Q2I6V7	Phl p 4	Q5ZQK5	Phleum pratense	Phleum pratense	15957
126370	Linear peptide	KAAVAAAASVPAADK			66	80			Group V allergen Phl p 5.0203 precursor	O81342	Phl p 5	O81342	Phleum pratense	Phleum pratense	15957
126371	Linear peptide	KAFAEGLSGEPKGGA			66	80			Group V allergen Phl p 5	Q9AT26	Phl p 5	O81342	Phleum pratense	Phleum pratense	15957
126373	Linear peptide	KAIKESTGGAYDTYK			201	215			Group V allergen Phl p 5.0203 precursor	O81342	Phl p 5	O81342	Phleum pratense	Phleum pratense	15957
126375	Linear peptide	KASPVLAFPAGVCPT			146	160			Pollen allergen Phl p 4	Q5ZQK5	Phl p 4	Q5ZQK5	Phleum pratense	Phleum pratense	15957
126376	Linear peptide	KCKYPEGTKVTFHVE			161	175			Pollen allergen Phl p 1 precursor	P43213.1	Phl p 1	Q40967	Phleum pratense	Phleum pratense	15957
126382	Linear peptide	KEDFLRCLVKEIPPR			16	30			Pollen allergen Phl p 4	Q5ZQK5	Phl p 4	Q5ZQK5	Phleum pratense	Phleum pratense	15957
126384	Linear peptide	KEIYNYMEPYVSKNP			426	440			Pollen allergen Phl p 4	Q5ZQK5	Phl p 4	Q5ZQK5	Phleum pratense	Phleum pratense	15957
126387	Linear peptide	KEPLKECGGILQAYD			121	135			Pollen allergen Phl p 11	Q8H6L7.1	Phl p 11	Q8H6L7	Phleum pratense	Phleum pratense	15957
126388	Linear peptide	KESGDAASGADGTYD			11	25			Polygalacturonase	Q9XG86	Phl p 13	Q9XG86	Phleum pratense	Phleum pratense	15957
126389	Linear peptide	KEVEEAWASACGGTG			41	55			Polygalacturonase	Q9XG86	Phl p 13	Q9XG86	Phleum pratense	Phleum pratense	15957
126392	Linear peptide	KFIPALEAAVKQAYA			236	250			Group V allergen Phl p 5.0103 precursor	O81341	Phl p 5	O81342	Phleum pratense	Phleum pratense	15957
126395	Linear peptide	KFTVFEAAFNKAIKE			191	205			Group V allergen Phl p 5.0203 precursor	O81342	Phl p 5	O81342	Phleum pratense	Phleum pratense	15957
126397	Linear peptide	KGDEQKLRSAGELEL			141	155			Pollen allergen Phl p 1 precursor	P43213.1	Phl p 1	Q40967	Phleum pratense	Phleum pratense	15957
126398	Linear peptide	KGDEQKLRSAGEVEI			141	155			Pollen allergen Phl pI precursor	Q40967	Phl p 1	Q40967	Phleum pratense	Phleum pratense	15957
126402	Linear peptide	KGSNEKHLAVLVKYE			36	50			Pollen allergen Phl p 2	P43214.1	Phl p 2	P43214	Phleum pratense	Phleum pratense	15957
126403	Linear peptide	KGSNPNYLALLVKFV			176	190			Pollen allergen Phl pI precursor	Q40967	Phl p 1	Q40967	Phleum pratense	Phleum pratense	15957
126406	Linear peptide	KHLAVLVKYEGDTMA			41	55			Pollen allergen Phl p 2	P43214.1	Phl p 2	P43214	Phleum pratense	Phleum pratense	15957
126407	Linear peptide	KIDAAFKVAATAAAT			171	185			Group V allergen Phl p 5.0203 precursor	O81342	Phl p 5	O81342	Phleum pratense	Phleum pratense	15957
126410	Linear peptide	KIEIDQDHQEEICEV			61	75			Pollen allergen Phl p 11	Q8H6L7.1	Phl p 11	Q8H6L7	Phleum pratense	Phleum pratense	15957
126414	Linear peptide	KIPKKASEGAVDIIN			241	255			Pollen allergen Phl p 4	Q5ZQK5	Phl p 4	Q5ZQK5	Phleum pratense	Phleum pratense	15957
126418	Linear peptide	KKEEKKESGDAASGA			6	20			Polygalacturonase	Q9XG86	Phl p 13	Q9XG86	Phleum pratense	Phleum pratense	15957
126433	Linear peptide	KLIEDINVGFKAAVA			56	70			Group V allergen Phl p 5.0203 precursor	O81342	Phl p 5	O81342	Phleum pratense	Phleum pratense	15957
126435	Linear peptide	KLLPVPPTVTIFKIS			246	260			Major pollen allergen Phl p 4 precursor	Q2I6V7	Phl p 4	Q5ZQK5	Phleum pratense	Phleum pratense	15957
126437	Linear peptide	KLRSAGEVEIQFRRV			146	160			Pollen allergen Phl pI precursor	Q40967	Phl p 1	Q40967	Phleum pratense	Phleum pratense	15957
126441	Linear peptide	KLVLDIKYTRPGDSL			16	30			Phl p 3 allergen	Q69B42	Phl p 2	P43214	Phleum pratense	Phleum pratense	15957
126442	Linear peptide	KLVLNIKYTRPGDSL
126458	Linear peptide	KNVFDDVVPEKYTIG			101	115			Pollen allergen Phl p 2	P43214.1	Phl p 2	P43214	Phleum pratense	Phleum pratense	15957
126459	Linear peptide	KPAAAATATATSAVG			246	260			Group V allergen Phl p 5	Q9AT26	Phl p 5	O81342	Phleum pratense	Phleum pratense	15957
126466	Linear peptide	KQAYAATVATAPEVK			246	260			Group V allergen Phl p 5.0103 precursor	O81341	Phl p 5	O81342	Phleum pratense	Phleum pratense	15957
126472	Linear peptide	KQQGIRYANPIAFFR			106	120			Major pollen allergen Lol p 11	Q7M1X5.1	Lol p 11	Q7M1X5	Lolium perenne	Lolium perenne	4522
126497	Linear peptide	KTDCTKEVEEAWASA			36	50			Polygalacturonase	Q9XG86	Phl p 13	Q9XG86	Phleum pratense	Phleum pratense	15957
126499	Linear peptide	KTGQALVVGIYDEPM			96	110			Profilin-2/4	O24650.1	Phl p 12	O24650	Phleum pratense	Phleum pratense	15957
126500	Linear peptide	KTLEAAFTVSSKRNL			31	45			Phl p6 IgE binding fragment	CAA76558.1	Phl p 6	P43215	Phleum pratense	Phleum pratense	15957
126505	Linear peptide	KTVSEGAVDIINKWQ			261	275			Major pollen allergen Phl p 4 precursor	Q2I6V7	Phl p 4	Q5ZQK5	Phleum pratense	Phleum pratense	15957
126514	Linear peptide	KVTAKGVSEANTCAA			380	394			Polygalacturonase	Q9XG86	Phl p 13	Q9XG86	Phleum pratense	Phleum pratense	15957
126517	Linear peptide	KYDAYVATLSEALRI			111	125			Group V allergen Phl p 5	Q9AT26	Phl p 5	O81342	Phleum pratense	Phleum pratense	15957
126518	Linear peptide	KYKTFEAAFTVSSKR			61	75			Phl p6 allergen precursor	Q6LAG9	Phl p 6	P43215	Phleum pratense	Phleum pratense	15957
126519	Linear peptide	KYMVIQGEPGAVIRG			71	85			Profilin-2/4	O24650.1	Phl p 12	O24650	Phleum pratense	Phleum pratense	15957
126520	Linear peptide	KYMVIQGEPGRVIRG			71	85			Profilin-1	P35079.1	Phl p 12	O24650	Phleum pratense	Phleum pratense	15957
126529	Linear peptide	LASSCQVAFSYFPPP			16	30			Major pollen allergen Phl p 4 precursor	Q2I6V7	Phl p 4	Q5ZQK5	Phleum pratense	Phleum pratense	15957
126532	Linear peptide	LDAAYSVAYKAAVGA			106	120			Group V allergen Phl p 5.0203 precursor	O81342	Phl p 5	O81342	Phleum pratense	Phleum pratense	15957
126533	Linear peptide	LDEVYNAAYNAADHA			91	105			Phl p6 allergen precursor	Q6LAG9	Phl p 6	P43215	Phleum pratense	Phleum pratense	15957
126535	Linear peptide	LEAAVKQAYAATVAT			241	255			Group V allergen Phl p 5.0103 precursor	O81341	Phl p 5	O81342	Phleum pratense	Phleum pratense	15957
126544	Linear peptide	LGHDGTVWAQSADFP			26	40			Profilin-2/4	O24650.1	Phl p 12	O24650	Phleum pratense	Phleum pratense	15957
126550	Linear peptide	LHFSEALHIIAGTPE			116	130			Phl p6 allergen precursor	O65868	Phl p 6	P43215	Phleum pratense	Phleum pratense	15957
126551	Linear peptide	LHFSEALRIIAGTPE			116	130			Phl p6 allergen precursor	Q6LAG9	Phl p 6	P43215	Phleum pratense	Phleum pratense	15957
126557	Linear peptide	LIEKINAGFKAALAA			66	80			Group V allergen Phl p 5.0103 precursor	O81341	Phl p 5	O81342	Phleum pratense	Phleum pratense	15957
126559	Linear peptide	LLAMAVLAALFAGAW			11	25			Pollen allergen Phl p 2	P43214.1	Phl p 2	P43214	Phleum pratense	Phleum pratense	15957
126564	Linear peptide	LLFCALASSCQVAFS			11	25			Major pollen allergen Phl p 4 precursor	Q2I6V7	Phl p 4	Q5ZQK5	Phleum pratense	Phleum pratense	15957
126572	Linear peptide	LLNRNNSFKPFAEYK			351	365			Major pollen allergen Phl p 4 precursor	Q2I6V7	Phl p 4	Q5ZQK5	Phleum pratense	Phleum pratense	15957
126578	Linear peptide	LMCEIEGHHLASAAI			11	25			Profilin-2/4	O24650.1	Phl p 12	O24650	Phleum pratense	Phleum pratense	15957
126592	Linear peptide	LPADLMIRIIAQGPK			281	295			Major pollen allergen Phl p 4 precursor	Q2I6V7	Phl p 4	Q5ZQK5	Phleum pratense	Phleum pratense	15957
126600	Linear peptide	LPVPPTVTVFKIPKK			231	245			Pollen allergen Phl p 4	Q5ZQK5	Phl p 4	Q5ZQK5	Phleum pratense	Phleum pratense	15957
126609	Linear peptide	LQGPFNFRFLTEKGM			86	100			Pollen allergen Phl p 2	P43214.1	Phl p 2	P43214	Phleum pratense	Phleum pratense	15957
126614	Linear peptide	LQPETFAVVDLNKMR			121	135			Major pollen allergen Phl p 4 precursor	Q2I6V7	Phl p 4	Q5ZQK5	Phleum pratense	Phleum pratense	15957
126617	Linear peptide	LRIKSYEDAKSPLTA			271	285			Polygalacturonase	Q9XG86	Phl p 13	Q9XG86	Phleum pratense	Phleum pratense	15957
126628	Linear peptide	LSYRSLQPETFAVVD			116	130			Major pollen allergen Phl p 4 precursor	Q2I6V7	Phl p 4	Q5ZQK5	Phleum pratense	Phleum pratense	15957
126633	Linear peptide	LVAGPAGSYAADLGY			16	30			Group V allergen Phl p 5.0103 precursor	O81341	Phl p 5	O81342	Phleum pratense	Phleum pratense	15957
126640	Linear peptide	LVKFVAGDGDVVAVD			186	200			Pollen allergen Phl pI precursor	Q40967	Phl p 1	Q40967	Phleum pratense	Phleum pratense	15957
126641	Linear peptide	LVKPGAGIMIFDPYG			386	400			Major pollen allergen Phl p 4 precursor	Q2I6V7	Phl p 4	Q5ZQK5	Phleum pratense	Phleum pratense	15957
126643	Linear peptide	LVKYEGDTMAEVELR			46	60			Pollen allergen Phl p 2	P43214.1	Phl p 2	P43214	Phleum pratense	Phleum pratense	15957
126644	Linear peptide	LVKYVNGDGDVVAVD			186	200			Pollen allergen Phl p 1 precursor	P43213.1	Phl p 1	Q40967	Phleum pratense	Phleum pratense	15957
126645	Linear peptide	LVLDFCDDALIEGIT			146	160			Polygalacturonase	Q9XG86	Phl p 13	Q9XG86	Phleum pratense	Phleum pratense	15957
126647	Linear peptide	LVVGIYDEPMTPGQC			101	115			Profilin-2/4	O24650.1	Phl p 12	O24650	Phleum pratense	Phleum pratense	15957
126657	Linear peptide	MAAHKFMVAMFLAVA			1	15			Phl p6 allergen precursor	Q6LAG9	Phl p 6	P43215	Phleum pratense	Phleum pratense	15957
126662	Linear peptide	MANSRAFALVLLFCA			1	15			Major pollen allergen Phl p 4 precursor	Q2I6V7	Phl p 4	Q5ZQK5	Phleum pratense	Phleum pratense	15957
126664	Linear peptide	MASSSSVLLVVALFA			1	15			Pollen allergen Phl pI precursor	Q40967	Phl p 1	Q40967	Phleum pratense	Phleum pratense	15957
126665	Linear peptide	MASSSSVLLVVVLFA			1	15			Pollen allergen Phl p 1 precursor	P43213.1	Phl p 1	Q40967	Phleum pratense	Phleum pratense	15957
126666	Linear peptide	MAVHQYTVALFLAVA			1	15			Group V allergen Phl p 5.0103 precursor	O81341	Phl p 5	O81342	Phleum pratense	Phleum pratense	15957
126674	Linear peptide	MGDDHFWAVRGGGGE			221	235			Major pollen allergen Phl p 4 precursor	Q2I6V7	Phl p 4	Q5ZQK5	Phleum pratense	Phleum pratense	15957
126675	Linear peptide	MGKATTEEQKLIEDV			1	15			Chain N, Crystal Structure Of Phl P 6, A Major Timothy Grass Pollen Allergen Co-Crystallized With Zinc	1NLX_N	Phl p 6	P43215	Phleum pratense	Phleum pratense	15957
126687	Linear peptide	MLLRKYGIAAENVID			191	205			Major pollen allergen Phl p 4 precursor	Q2I6V7	Phl p 4	Q5ZQK5	Phleum pratense	Phleum pratense	15957
126715	Linear peptide	MSWQTYVDEHLMCEI			1	15			Profilin-2/4	O24650.1	Phl p 12	O24650	Phleum pratense	Phleum pratense	15957
126730	Linear peptide	MVVERLGDYLVEQGM			117	131			Profilin-2/4	O24650.1	Phl p 12	O24650	Phleum pratense	Phleum pratense	15957
126737	Linear peptide	NAAYNAADHAAPEDK			96	110			Phl p6 allergen precursor	Q6LAG9	Phl p 6	P43215	Phleum pratense	Phleum pratense	15957
126739	Linear peptide	NAGFKAALAAAAGVP			71	85			Group V allergen Phl p 5.0103 precursor	O81341	Phl p 5	O81342	Phleum pratense	Phleum pratense	15957
126744	Linear peptide	NDAIKASTGGAYESY			221	235			Group V allergen Phl p 5.0103 precursor	O81341	Phl p 5	O81342	Phleum pratense	Phleum pratense	15957
126745	Linear peptide	NDVSTYASGKVWGQK			476	490			Major pollen allergen Phl p 4 precursor	Q2I6V7	Phl p 4	Q5ZQK5	Phleum pratense	Phleum pratense	15957
126750	Linear peptide	NFRFLTEKGMKNVFD			91	105			Pollen allergen Phl p 2	P43214.1	Phl p 2	P43214	Phleum pratense	Phleum pratense	15957
126752	Linear peptide	NGDGDVVAVDIKEKG			191	205			Pollen allergen Phl p 1 precursor	P43213.1	Phl p 1	Q40967	Phleum pratense	Phleum pratense	15957
126754	Linear peptide	NGSAEVHRGAVPRRG			6	20			Group V allergen Phl p 5.0203 precursor	O81342	Phl p 5	O81342	Phleum pratense	Phleum pratense	15957
126759	Linear peptide	NLADAVSKAPQLVPK			76	90			Phl p6 allergen precursor	Q6LAG9	Phl p 6	P43215	Phleum pratense	Phleum pratense	15957
126774	Linear peptide	NMVVERLGDYLVEQG			116	130			Profilin-2/4	O24650.1	Phl p 12	O24650	Phleum pratense	Phleum pratense	15957
126784	Linear peptide	NRNNTFKPFAEYKSD			336	350			Pollen allergen Phl p 4	Q5ZQK5	Phl p 4	Q5ZQK5	Phleum pratense	Phleum pratense	15957
126788	Linear peptide	NSFKPFAEYKSDYVY			356	370			Major pollen allergen Phl p 4 precursor	Q2I6V7	Phl p 4	Q5ZQK5	Phleum pratense	Phleum pratense	15957
126796	Linear peptide	NVWEVKSSKPLVGPF			51	65			Phl p 3 allergen	Q69B42	Phl p 2	P43214	Phleum pratense	Phleum pratense	15957
126798	Linear peptide	NYLALLVKFVAGDGD			181	195			Pollen allergen Phl pI precursor	Q40967	Phl p 1	Q40967	Phleum pratense	Phleum pratense	15957
126800	Linear peptide	NYNCKILPNTLVLDF			136	150			Polygalacturonase	Q9XG86	Phl p 13	Q9XG86	Phleum pratense	Phleum pratense	15957
126801	Linear peptide	PAADKFKTFEAAFTS			76	90			Group V allergen Phl p 5.0203 precursor	O81342	Phl p 5	O81342	Phleum pratense	Phleum pratense	15957
126803	Linear peptide	PADKYKTLEAAFTVS			26	40			Phl p6 IgE binding fragment	CAA76558.1	Phl p 6	P43215	Phleum pratense	Phleum pratense	15957
126804	Linear peptide	PADKYRTFVATFGAA			86	100			Group V allergen Phl p 5.0103 precursor	O81341	Phl p 5	O81342	Phleum pratense	Phleum pratense	15957
126806	Linear peptide	PANDKFTVFEAAFNN			171	185			Group V allergen Phl p 5	Q9AT26	Phl p 5	O81342	Phleum pratense	Phleum pratense	15957
126811	Linear peptide	PDTTCSEIEEFRDRA			81	95			Pollen allergen Phl p 11	Q8H6L7.1	Phl p 11	Q8H6L7	Phleum pratense	Phleum pratense	15957
126812	Linear peptide	PEEFAVVDLSKMRAV			106	120			Pollen allergen Phl p 4	Q5ZQK5	Phl p 4	Q5ZQK5	Phleum pratense	Phleum pratense	15957
126816	Linear peptide	PFTVRYTTEGGTKTE			231	245			Pollen allergen Phl p 1 precursor	P43213.1	Phl p 1	Q40967	Phleum pratense	Phleum pratense	15957
126817	Linear peptide	PGDSLAEVELRQHGS			26	40			Phl p 3 allergen	Q69B42	Phl p 2	P43214	Phleum pratense	Phleum pratense	15957
126820	Linear peptide	PGMAKIPAGELQIID			156	170			Group V allergen Phl p 5.0203 precursor	O81342	Phl p 5	O81342	Phleum pratense	Phleum pratense	15957
126824	Linear peptide	PISVTAPPPQLPRPP			1	15			Group V allergen Phl p 5	Q9AT26	Phl p 5	O81342	Phleum pratense	Phleum pratense	15957
126825	Linear peptide	PIYIVTPTNASHIQS			61	75			Pollen allergen Phl p 4	Q5ZQK5	Phl p 4	Q5ZQK5	Phleum pratense	Phleum pratense	15957
126826	Linear peptide	PKGGAESSSKAALTS			76	90			Group V allergen Phl p 5	Q9AT26	Phl p 5	O81342	Phleum pratense	Phleum pratense	15957
126832	Linear peptide	PLMSSKFPELGMNPS			311	325			Major pollen allergen Phl p 4 precursor	Q2I6V7	Phl p 4	Q5ZQK5	Phleum pratense	Phleum pratense	15957
126833	Linear peptide	PLSWSKEIYNYMEPY			421	435			Pollen allergen Phl p 4	Q5ZQK5	Phl p 4	Q5ZQK5	Phleum pratense	Phleum pratense	15957
126841	Linear peptide	PPTVTIFKISKTVSE			251	265			Major pollen allergen Phl p 4 precursor	Q2I6V7	Phl p 4	Q5ZQK5	Phleum pratense	Phleum pratense	15957
126842	Linear peptide	PQVKYAVFEAALTKA			236	250			Group V allergen Phl p 5.0203 precursor	O81342	Phl p 5	O81342	Phleum pratense	Phleum pratense	15957
126845	Linear peptide	PRLLYAKSSPAYPSV			46	60			Major pollen allergen Phl p 4 precursor	Q2I6V7	Phl p 4	Q5ZQK5	Phleum pratense	Phleum pratense	15957
126851	Linear peptide	PTLAFPAGVCPTIGV			166	180			Major pollen allergen Phl p 4 precursor	Q2I6V7	Phl p 4	Q5ZQK5	Phleum pratense	Phleum pratense	15957
126856	Linear peptide	PVTEEPGMAKIPAGE			151	165			Group V allergen Phl p 5.0203 precursor	O81342	Phl p 5	O81342	Phleum pratense	Phleum pratense	15957
126858	Linear peptide	PYGATISATPEWATP			381	395			Pollen allergen Phl p 4	Q5ZQK5	Phl p 4	Q5ZQK5	Phleum pratense	Phleum pratense	15957
126864	Linear peptide	QAYAATVAAAPQVKY			226	240			Group V allergen Phl p 5.0203 precursor	O81342	Phl p 5	O81342	Phleum pratense	Phleum pratense	15957
126866	Linear peptide	QDHQEEICEVVLAKS			66	80			Pollen allergen Phl p 11	Q8H6L7.1	Phl p 11	Q8H6L7	Phleum pratense	Phleum pratense	15957
126868	Linear peptide	QFKPEEITGIMKDFD			41	55			Profilin-2/4	O24650.1	Phl p 12	O24650	Phleum pratense	Phleum pratense	15957
126869	Linear peptide	QFKPEEITGIMKDLD			41	55			Profilin-3	O24282.1	Phl p 12	O24650	Phleum pratense	Phleum pratense	15957
126875	Linear peptide	QKLIEDINASFRAAM			36	50			Phl p6 allergen precursor	O65868	Phl p 6	P43215	Phleum pratense	Phleum pratense	15957
126876	Linear peptide	QKLIEDVNASFRAAM			36	50			Phl p6 allergen precursor	Q6LAG9	Phl p 6	P43215	Phleum pratense	Phleum pratense	15957
126882	Linear peptide	QLGELYYAIHKASPV			136	150			Pollen allergen Phl p 4	Q5ZQK5	Phl p 4	Q5ZQK5	Phleum pratense	Phleum pratense	15957
126885	Linear peptide	QLVPKLDEVYNAAYN			86	100			Phl p6 allergen precursor	Q6LAG9	Phl p 6	P43215	Phleum pratense	Phleum pratense	15957
126887	Linear peptide	QPCNGVTMNDVKIEY			351	365			Polygalacturonase	Q9XG86	Phl p 13	Q9XG86	Phleum pratense	Phleum pratense	15957
126888	Linear peptide	QPFPKTVWEQILNTW			371	385			Major pollen allergen Phl p 4 precursor	Q2I6V7	Phl p 4	Q5ZQK5	Phleum pratense	Phleum pratense	15957
126894	Linear peptide	QRMMAEIDTDGDGFI			41	55			Polcalcin Phl p 7 (Calcium-binding pollen allergen Phl p 7) (P7)	O82040.1	Phl p 7	O82040	Phleum pratense	Phleum pratense	15957
126923	Linear peptide	RFDTNGDGKISLSEL			11	25			Polcalcin Phl p 7 (Calcium-binding pollen allergen Phl p 7) (P7)	O82040.1	Phl p 7	O82040	Phleum pratense	Phleum pratense	15957
126935	Linear peptide	RIIAGTLEVHAVKPA			161	175			Group V allergen Phl p 5.0103 precursor	O81341	Phl p 5	O81342	Phleum pratense	Phleum pratense	15957
126958	Linear peptide	RNEVVNDVSTYASGK			471	485			Major pollen allergen Phl p 4 precursor	Q2I6V7	Phl p 4	Q5ZQK5	Phleum pratense	Phleum pratense	15957
126959	Linear peptide	RNITGTSSTPEAVSL			331	345			Polygalacturonase	Q9XG86	Phl p 13	Q9XG86	Phleum pratense	Phleum pratense	15957
126964	Linear peptide	RNVFDEVIPTAFKIG
126965	Linear peptide	RNVFDEVIPTAFSIG			76	90			Phl p 3 allergen	Q69B42	Phl p 2	P43214	Phleum pratense	Phleum pratense	15957
127010	Linear peptide	RTFVATFGAASNKAF			91	105			Group V allergen Phl p 5.0103 precursor	O81341	Phl p 5	O81342	Phleum pratense	Phleum pratense	15957
127020	Linear peptide	RVIAQGPTATFEAMY			271	285			Pollen allergen Phl p 4	Q5ZQK5	Phl p 4	Q5ZQK5	Phleum pratense	Phleum pratense	15957
127026	Linear peptide	RVPLTSNNGIKQQGI			96	110			Pollen allergen Phl p 11	Q8H6L7.1	Phl p 11	Q8H6L7	Phleum pratense	Phleum pratense	15957
127036	Linear peptide	RWQVVAPQLPDDLMI			256	270			Pollen allergen Phl p 4	Q5ZQK5	Phl p 4	Q5ZQK5	Phleum pratense	Phleum pratense	15957
127038	Linear peptide	RYANPIAFFRKEPLK			111	125			Pollen allergen Phl p 11	Q8H6L7.1	Phl p 11	Q8H6L7	Phleum pratense	Phleum pratense	15957
127042	Linear peptide	SADEVQRMMAEIDTD			36	50			Polcalcin Phl p 7 (Calcium-binding pollen allergen Phl p 7) (P7)	O82040.1	Phl p 7	O82040	Phleum pratense	Phleum pratense	15957
127043	Linear peptide	SADFPQFKPEEITGI			36	50			Profilin-2/4	O24650.1	Phl p 12	O24650	Phleum pratense	Phleum pratense	15957
127051	Linear peptide	SDYVYQPFPKTVWEQ			366	380			Major pollen allergen Phl p 4 precursor	Q2I6V7	Phl p 4	Q5ZQK5	Phleum pratense	Phleum pratense	15957
127052	Linear peptide	SEAQKAAKPAAAATA			276	290			Group V allergen Phl p 5.0103 precursor	O81341	Phl p 5	O81342	Phleum pratense	Phleum pratense	15957
127053	Linear peptide	SEIEEFRDRARVPLT			86	100			Pollen allergen Phl p 11	Q8H6L7.1	Phl p 11	Q8H6L7	Phleum pratense	Phleum pratense	15957
127055	Linear peptide	SERPAIVPPADKYRT			41	55			Group V allergen Phl p 5	Q9AT26	Phl p 5	O81342	Phleum pratense	Phleum pratense	15957
127056	Linear peptide	SFGIVVAWQVKLLPV			236	250			Major pollen allergen Phl p 4 precursor	Q2I6V7	Phl p 4	Q5ZQK5	Phleum pratense	Phleum pratense	15957
127064	Linear peptide	SGLVWGQKYFKGNFQ			466	480			Pollen allergen Phl p 4	Q5ZQK5	Phl p 4	Q5ZQK5	Phleum pratense	Phleum pratense	15957
127067	Linear peptide	SHIQSAVVCGRRHGV			71	85			Pollen allergen Phl p 4	Q5ZQK5	Phl p 4	Q5ZQK5	Phleum pratense	Phleum pratense	15957
127068	Linear peptide	SHNVQGATVAVDCRP			26	40			Pollen allergen Phl p 11	Q8H6L7.1	Phl p 11	Q8H6L7	Phleum pratense	Phleum pratense	15957
127076	Linear peptide	SKGDSARVTVKDVTF			316	330			Polygalacturonase	Q9XG86	Phl p 13	Q9XG86	Phleum pratense	Phleum pratense	15957
127077	Linear peptide	SKGGMRNVFDEVIPT			71	85			Phl p 3 allergen	Q69B42	Phl p 2	P43214	Phleum pratense	Phleum pratense	15957
127079	Linear peptide	SKLTYENVKMEDVGY			286	300			Polygalacturonase	Q9XG86	Phl p 13	Q9XG86	Phleum pratense	Phleum pratense	15957
127111	Linear peptide	SNKAFAEGLSGEPKG			101	115			Group V allergen Phl p 5.0103 precursor	O81341	Phl p 5	O81342	Phleum pratense	Phleum pratense	15957
127116	Linear peptide	SPKARSERPAIVPPA			36	50			Group V allergen Phl p 5	Q9AT26	Phl p 5	O81342	Phleum pratense	Phleum pratense	15957
127117	Linear peptide	SPLTASKLTYENVKM			281	295			Polygalacturonase	Q9XG86	Phl p 13	Q9XG86	Phleum pratense	Phleum pratense	15957
127122	Linear peptide	SQPATGAATVAAGAA			261	275			Group V allergen Phl p 5.0203 precursor	O81342	Phl p 5	O81342	Phleum pratense	Phleum pratense	15957
127130	Linear peptide	SSCEVALSYYPTPLA			1	15			Pollen allergen Phl p 4	Q5ZQK5	Phl p 4	Q5ZQK5	Phleum pratense	Phleum pratense	15957
127140	Linear peptide	SSSSSLLAMAVLAAL			6	20			Pollen allergen Phl p 2	P43214.1	Phl p 2	P43214	Phleum pratense	Phleum pratense	15957
127149	Linear peptide	STWLLKPGAGIMIFD			366	380			Pollen allergen Phl p 4	Q5ZQK5	Phl p 4	Q5ZQK5	Phleum pratense	Phleum pratense	15957
127155	Linear peptide	SVAYKAAVGATPEAK			111	125			Group V allergen Phl p 5.0203 precursor	O81342	Phl p 5	O81342	Phleum pratense	Phleum pratense	15957
127163	Linear peptide	SVLLVVALFAVFLGS			6	20			Pollen allergen Phl pI precursor	Q40967	Phl p 1	Q40967	Phleum pratense	Phleum pratense	15957
127164	Linear peptide	SVLLVVVLFAVFLGS			6	20			Pollen allergen Phl p 1 precursor	P43213.1	Phl p 1	Q40967	Phleum pratense	Phleum pratense	15957
127166	Linear peptide	SVRIRVRSGGHDYEG			101	115			Major pollen allergen Phl p 4 precursor	Q2I6V7	Phl p 4	Q5ZQK5	Phleum pratense	Phleum pratense	15957
127172	Linear peptide	SWIQSIPFVHLGHRD			331	345			Major pollen allergen Phl p 4 precursor	Q2I6V7	Phl p 4	Q5ZQK5	Phleum pratense	Phleum pratense	15957
127179	Linear peptide	TAAATAPADDKFTVF			181	195			Group V allergen Phl p 5.0203 precursor	O81342	Phl p 5	O81342	Phleum pratense	Phleum pratense	15957
127180	Linear peptide	TAKAPGLVPKLDAAY			96	110			Group V allergen Phl p 5.0203 precursor	O81342	Phl p 5	O81342	Phleum pratense	Phleum pratense	15957
127181	Linear peptide	TALKKAITAMSEAQK			266	280			Group V allergen Phl p 5.0103 precursor	O81341	Phl p 5	O81342	Phleum pratense	Phleum pratense	15957
127182	Linear peptide	TANVPPADKYKTLEA			21	35			Phl p6 IgE binding fragment	CAA76558.1	Phl p 6	P43215	Phleum pratense	Phleum pratense	15957
127183	Linear peptide	TATAAVGAATGAATA			291	305			Group V allergen Phl p 5.0103 precursor	O81341	Phl p 5	O81342	Phleum pratense	Phleum pratense	15957
127186	Linear peptide	TDALRTLGSTSADEV			26	40			Polcalcin Phl p 7 (Calcium-binding pollen allergen Phl p 7) (P7)	O82040.1	Phl p 7	O82040	Phleum pratense	Phleum pratense	15957
127188	Linear peptide	TDDNEEPIAAYHFDL			116	130			Pollen allergen Phl pI precursor	Q40967	Phl p 1	Q40967	Phleum pratense	Phleum pratense	15957
127189	Linear peptide	TDDNEEPIAPYHFDL			116	130			Pollen allergen Phl p 1 precursor	P43213.1	Phl p 1	Q40967	Phleum pratense	Phleum pratense	15957
127192	Linear peptide	TEKGMKNVFDDVVPE			96	110			Pollen allergen Phl p 2	P43214.1	Phl p 2	P43214	Phleum pratense	Phleum pratense	15957
127199	Linear peptide	TFGAASNKAFAEGLS			96	110			Group V allergen Phl p 5.0103 precursor	O81341	Phl p 5	O81342	Phleum pratense	Phleum pratense	15957
127200	Linear peptide	TFHVEKGSNPNYLAL			171	185			Pollen allergen Phl p 1 precursor	P43213.1	Phl p 1	Q40967	Phleum pratense	Phleum pratense	15957
127212	Linear peptide	TKGEGGVWTFDSEEP			71	85			Pollen allergen Phl p 2	P43214.1	Phl p 2	P43214	Phleum pratense	Phleum pratense	15957
127216	Linear peptide	TLEVHAVKPAAEEVK			166	180			Group V allergen Phl p 5.0103 precursor	O81341	Phl p 5	O81342	Phleum pratense	Phleum pratense	15957
127217	Linear peptide	TLGSTSADEVQRMMA			31	45			Polcalcin Phl p 7 (Calcium-binding pollen allergen Phl p 7) (P7)	O82040.1	Phl p 7	O82040	Phleum pratense	Phleum pratense	15957
127232	Linear peptide	TPAAPAGAEPAGKAT			46	60			Group V allergen Phl p 5.0103 precursor	O81341	Phl p 5	O81342	Phleum pratense	Phleum pratense	15957
127233	Linear peptide	TPEAKFDSFVASLTE			121	135			Group V allergen Phl p 5.0203 precursor	O81342	Phl p 5	O81342	Phleum pratense	Phleum pratense	15957
127234	Linear peptide	TPESATPFPHRKGVL			406	420			Major pollen allergen Phl p 4 precursor	Q2I6V7	Phl p 4	Q5ZQK5	Phleum pratense	Phleum pratense	15957
127235	Linear peptide	TPFPHRKGVLFNIQY			411	425			Major pollen allergen Phl p 4 precursor	Q2I6V7	Phl p 4	Q5ZQK5	Phleum pratense	Phleum pratense	15957
127236	Linear peptide	TPGQCNMVVERLGDY			111	125			Profilin-2/4	O24650.1	Phl p 12	O24650	Phleum pratense	Phleum pratense	15957
127238	Linear peptide	TPTNASHIQSAVVCG			66	80			Pollen allergen Phl p 4	Q5ZQK5	Phl p 4	Q5ZQK5	Phleum pratense	Phleum pratense	15957
127243	Linear peptide	TSAVGAPTGATTAAA			256	270			Group V allergen Phl p 5	Q9AT26	Phl p 5	O81342	Phleum pratense	Phleum pratense	15957
127244	Linear peptide	TSKLDAAYKLAYKTA			126	140			Group V allergen Phl p 5.0103 precursor	O81341	Phl p 5	O81342	Phleum pratense	Phleum pratense	15957
127245	Linear peptide	TSSTPEAVSLLCSDK			336	350			Polygalacturonase	Q9XG86	Phl p 13	Q9XG86	Phleum pratense	Phleum pratense	15957
127247	Linear peptide	TTAAGAASGAATVAA			276	290			Group V allergen Phl p 5.0203 precursor	O81342	Phl p 5	O81342	Phleum pratense	Phleum pratense	15957
127248	Linear peptide	TTEEQKLIEDINVGF			51	65			Group V allergen Phl p 5.0203 precursor	O81342	Phl p 5	O81342	Phleum pratense	Phleum pratense	15957
127254	Linear peptide	TVAAAPQVKYAVFEA			231	245			Group V allergen Phl p 5.0203 precursor	O81342	Phl p 5	O81342	Phleum pratense	Phleum pratense	15957
127259	Linear peptide	TVLAFPAGVCPTIGV			141	155			unnamed protein product	CAF32566.2	Phl p 4	Q5ZQK5	Phleum pratense	Phleum pratense	15957
127262	Linear peptide	TVWAQSADFPQFKPE			31	45			Profilin-2/4	O24650.1	Phl p 12	O24650	Phleum pratense	Phleum pratense	15957
127274	Linear peptide	VALFAVFLGSAHGIP			11	25			Pollen allergen Phl pI precursor	Q40967	Phl p 1	Q40967	Phleum pratense	Phleum pratense	15957
127275	Linear peptide	VATLSEALRIIAGTL			116	130			Group V allergen Phl p 5	Q9AT26	Phl p 5	O81342	Phleum pratense	Phleum pratense	15957
127280	Linear peptide	VDIINRWQVVAPQLP			251	265			Pollen allergen Phl p 4	Q5ZQK5	Phl p 4	Q5ZQK5	Phleum pratense	Phleum pratense	15957
127281	Linear peptide	VDPTDYFRNEQSIPP			506	520			Major pollen allergen Phl p 4 precursor	Q2I6V7	Phl p 4	Q5ZQK5	Phleum pratense	Phleum pratense	15957
127282	Linear peptide	VDSGAQLGELYYAIH			131	145			Pollen allergen Phl p 4	Q5ZQK5	Phl p 4	Q5ZQK5	Phleum pratense	Phleum pratense	15957
127286	Linear peptide	VFLGSAYGIPKVPPG			16	30			Pollen allergen Phl p 1 precursor	P43213.1	Phl p 1	Q40967	Phleum pratense	Phleum pratense	15957
127288	Linear peptide	VGAATGAATAATGGY			296	310			Group V allergen Phl p 5.0103 precursor	O81341	Phl p 5	O81342	Phleum pratense	Phleum pratense	15957
127292	Linear peptide	VHAVKPVTEEPGMAK			146	160			Group V allergen Phl p 5.0203 precursor	O81342	Phl p 5	O81342	Phleum pratense	Phleum pratense	15957
127300	Linear peptide	VIPAGELQVIEKVDA			181	195			Group V allergen Phl p 5.0103 precursor	O81341	Phl p 5	O81342	Phleum pratense	Phleum pratense	15957
127301	Linear peptide	VIPEGWKADTAYESK			249	263			Pollen allergen Phl pI precursor	Q40967	Phl p 1	Q40967	Phleum pratense	Phleum pratense	15957
127303	Linear peptide	VIPEGWKADTSYESK			249	263			Pollen allergen Phl p 1 precursor	P43213.1	Phl p 1	Q40967	Phleum pratense	Phleum pratense	15957
127309	Linear peptide	VLAALFAGAWCVPKV			16	30			Pollen allergen Phl p 2	P43214.1	Phl p 2	P43214	Phleum pratense	Phleum pratense	15957
127310	Linear peptide	VLAKSPDTTCSEIEE			76	90			Pollen allergen Phl p 11	Q8H6L7.1	Phl p 11	Q8H6L7	Phleum pratense	Phleum pratense	15957
127329	Linear peptide	VNYWFAPGAAAAPLS			426	440			Major pollen allergen Phl p 4 precursor	Q2I6V7	Phl p 4	Q5ZQK5	Phleum pratense	Phleum pratense	15957
127330	Linear peptide	VPEKYTIGATYAPEE			108	122			Pollen allergen Phl p 2	P43214.1	Phl p 2	P43214	Phleum pratense	Phleum pratense	15957
127331	Linear peptide	VPPADKYKTFEAAFT			56	70			Phl p6 allergen precursor	Q6LAG9	Phl p 6	P43215	Phleum pratense	Phleum pratense	15957
127332	Linear peptide	VPRRGPRGGPGRSYA			16	30			Group V allergen Phl p 5.0203 precursor	O81342	Phl p 5	O81342	Phleum pratense	Phleum pratense	15957
127338	Linear peptide	VSEALRIIAGTLEVH			156	170			Group V allergen Phl p 5.0103 precursor	O81341	Phl p 5	O81342	Phleum pratense	Phleum pratense	15957
127344	Linear peptide	VSTFSSGLVWGQKYF			461	475			Pollen allergen Phl p 4	Q5ZQK5	Phl p 4	Q5ZQK5	Phleum pratense	Phleum pratense	15957
127349	Linear peptide	VTMNDVKIEYSGTNN			356	370			Polygalacturonase	Q9XG86	Phl p 13	Q9XG86	Phleum pratense	Phleum pratense	15957
127351	Linear peptide	VVAPQLPADLMIRII			276	290			Major pollen allergen Phl p 4 precursor	Q2I6V7	Phl p 4	Q5ZQK5	Phleum pratense	Phleum pratense	15957
127353	Linear peptide	VVDLSKMRAVWVDGK			111	125			Pollen allergen Phl p 4	Q5ZQK5	Phl p 4	Q5ZQK5	Phleum pratense	Phleum pratense	15957
127356	Linear peptide	VVLFAVFLGSAYGIP			11	25			Pollen allergen Phl p 1 precursor	P43213.1	Phl p 1	Q40967	Phleum pratense	Phleum pratense	15957
127357	Linear peptide	VVLGLATSPTAEGGK			16	30			Phl p6 allergen precursor	Q6LAG9	Phl p 6	P43215	Phleum pratense	Phleum pratense	15957
127363	Linear peptide	VWGQKYFKGNFERLA			486	500			Major pollen allergen Phl p 4 precursor	Q2I6V7	Phl p 4	Q5ZQK5	Phleum pratense	Phleum pratense	15957
127374	Linear peptide	WGAIWRIDTPEVLKG			216	230			Pollen allergen Phl pI precursor	Q40967	Phl p 1	Q40967	Phleum pratense	Phleum pratense	15957
127409	Linear peptide	YANYRDIDLGRNEVV			461	475			Major pollen allergen Phl p 4 precursor	Q2I6V7	Phl p 4	Q5ZQK5	Phleum pratense	Phleum pratense	15957
127415	Linear peptide	YDEPMTPGQCNMVVE			106	120			Profilin-2/4	O24650.1	Phl p 12	O24650	Phleum pratense	Phleum pratense	15957
127417	Linear peptide	YEAFVLHFSEALHII			111	125			Phl p6 allergen precursor	O65868	Phl p 6	P43215	Phleum pratense	Phleum pratense	15957
127418	Linear peptide	YEAFVLHFSEALRII			111	125			Phl p6 allergen precursor	Q6LAG9	Phl p 6	P43215	Phleum pratense	Phleum pratense	15957
127419	Linear peptide	YEDAKSPLTASKLTY			276	290			Polygalacturonase	Q9XG86	Phl p 13	Q9XG86	Phleum pratense	Phleum pratense	15957
127420	Linear peptide	YEGLSYRSLQPEEFA			96	110			Pollen allergen Phl p 4	Q5ZQK5	Phl p 4	Q5ZQK5	Phleum pratense	Phleum pratense	15957
127426	Linear peptide	YFRNEQSIPPLIKKY			511	525			Major pollen allergen Phl p 4 precursor	Q2I6V7	Phl p 4	Q5ZQK5	Phleum pratense	Phleum pratense	15957
127427	Linear peptide	YFRNEQSIPPLIQKY			494	508			Pollen allergen Phl p 4	Q5ZQK5	Phl p 4	Q5ZQK5	Phleum pratense	Phleum pratense	15957
127428	Linear peptide	YGIAAENVIDVKLVD			196	210			Major pollen allergen Phl p 4 precursor	Q2I6V7	Phl p 4	Q5ZQK5	Phleum pratense	Phleum pratense	15957
127431	Linear peptide	YHFDLSGHAFGAMAK			126	140			Pollen allergen Phl p 1 precursor	P43213.1	Phl p 1	Q40967	Phleum pratense	Phleum pratense	15957
127444	Linear peptide	YKLGPSPKARSERPA			31	45			Group V allergen Phl p 5	Q9AT26	Phl p 5	O81342	Phleum pratense	Phleum pratense	15957
127478	Linear peptide	YRSLQPEEFAVVDLS			101	115			Pollen allergen Phl p 4	Q5ZQK5	Phl p 4	Q5ZQK5	Phleum pratense	Phleum pratense	15957
127488	Linear peptide	YTTEGGTKTEAEDVI			236	250			Pollen allergen Phl p 1 precursor	P43213.1	Phl p 1	Q40967	Phleum pratense	Phleum pratense	15957
127490	Linear peptide	YTVFETALKKAITAM			261	275			Group V allergen Phl p 5.0103 precursor	O81341	Phl p 5	O81342	Phleum pratense	Phleum pratense	15957
127494	Linear peptide	YVDEHLMCEIEGHHL			6	20			Profilin-2/4	O24650.1	Phl p 12	O24650	Phleum pratense	Phleum pratense	15957
127498	Linear peptide	YVYEPFPKEVWEQIF			351	365			Pollen allergen Phl p 4	Q5ZQK5	Phl p 4	Q5ZQK5	Phleum pratense	Phleum pratense	15957
127499	Linear peptide	YWFAPGAGAAPLSWS			411	425			Pollen allergen Phl p 4	Q5ZQK5	Phl p 4	Q5ZQK5	Phleum pratense	Phleum pratense	15957
127501	Linear peptide	YYAIHKASPVLAFPA			141	155			Pollen allergen Phl p 4	Q5ZQK5	Phl p 4	Q5ZQK5	Phleum pratense	Phleum pratense	15957
128407	Linear peptide	DERATNPIVPSFDMSNE			468	484			nucleocapsid protein	ADI77353.1			Influenza A virus (A/New York/18/2003(H3N2))	Influenza A virus	11320
128409	Linear peptide	DFHDSNVKNLYEKVKSQ			452	468			hemagglutinin	ACD37430.1	Hemagglutinin	P03452	Influenza A virus (A/New Caledonia/20/1999(H1N1))	Influenza A virus	11320
128434	Linear peptide	DMSNEGSYFFGDNAEEY			50	66			nucleocapsid protein, partial [Influenza A virus]	QCD37402.1	Nucleoprotein	P03466	Influenza A virus (A/New York/18/2003(H3N2))	Influenza A virus	11320
128448	Linear peptide	DQEGRINYYWTLLEPGD			227	243			hemagglutinin, partial [Influenza A virus (A/New Caledonia/20/1999(H1N1))]	ABQ10137.1	Hemagglutinin	P03452	Influenza A virus (A/New Caledonia/20/1999(H1N1))	Influenza A virus	11320
128454	Linear peptide	DQVRESRNPGNAEIEDL			1	17			nucleoprotein, partial [Influenza A virus (A/duck/Vietnam/S649/2005(H5N1))]	ABE97781.1			Influenza A virus (A/New York/18/2003(H3N2))	Influenza A virus	11320
128481	Linear peptide	DYEELREQLSSVSSFER			103	119			hemagglutinin, partial [Influenza A virus (A/New Caledonia/20/1999(H1N1))]	ABQ10137.1	Hemagglutinin	P03452	Influenza A virus (A/New Caledonia/20/1999(H1N1))	Influenza A virus	11320
128518	Linear peptide	EGYSLVGVDPFKLLQTS			40	56			nucleoprotein, partial [Influenza A virus (A/Habana/209/2009(H1N1))]	ADG27811.1			Influenza A virus (A/New York/18/2003(H3N2))	Influenza A virus	11320
128569	Linear peptide	EQLSSVSSFERFEIFPK			109	125			hemagglutinin, partial [Influenza A virus (A/New Caledonia/20/1999(H1N1))]	ABQ10137.1	Hemagglutinin	P03452	Influenza A virus (A/New Caledonia/20/1999(H1N1))	Influenza A virus	11320
128717	Linear peptide	GIITSNAPMDECDAKCQ			269	285			hemagglutinin, partial [Influenza A virus (A/New Caledonia/20/1999(H1N1))]	ABQ10137.1	Hemagglutinin	P03452	Influenza A virus (A/New Caledonia/20/1999(H1N1))	Influenza A virus	11320
128838	Linear peptide	GYDFEKEGYSLVGVDPF			34	50			nucleoprotein, partial [Influenza A virus (A/Habana/209/2009(H1N1))]	ADG27811.1			Influenza A virus (A/New York/18/2003(H3N2))	Influenza A virus	11320
129015	Linear peptide	IWTYNAELLVLLENERT			436	452			hemagglutinin [Influenza A virus]	QDA02031.1	Hemagglutinin	P03452	Influenza A virus (A/New Caledonia/20/1999(H1N1))	Influenza A virus	11320
129271	Linear peptide	LLQTSQVYSLIRPNENP			52	68			nucleoprotein, partial [Influenza A virus (A/Habana/209/2009(H1N1))]	ADG27811.1			Influenza A virus (A/New York/18/2003(H3N2))	Influenza A virus	11320
129340	Linear peptide	LTIERMVLSAFDERRNK			61	77			Nucleocapsid protein	Q701N7	Nucleoprotein	P03466	Influenza A virus (A/New York/18/2003(H3N2))	Influenza A virus	11320
129561	Linear peptide	PENGTCYPGYFADYEEL			91	107			hemagglutinin, partial [Influenza A virus (A/New Caledonia/20/1999(H1N1))]	ABQ10137.1	Hemagglutinin	P03452	Influenza A virus (A/New Caledonia/20/1999(H1N1))	Influenza A virus	11320
129875	Linear peptide	SDPILYRPVAVALDTKGPE			100	118			Pyruvate kinase isozymes M1/M2	P14618.4	Pyruvate kinase PKM	P14618	Homo sapiens	Homo sapiens	9606
129988	Linear peptide	SRGFGSGIITSNAPMDE			263	279			hemagglutinin, partial [Influenza A virus (A/New Caledonia/20/1999(H1N1))]	ABQ10137.1	Hemagglutinin	P03452	Influenza A virus (A/New Caledonia/20/1999(H1N1))	Influenza A virus	11320
130035	Linear peptide	SYFFGDNAEEYDN			486	498			Chain A, Nucleoprotein	5TJW_A	Nucleoprotein	P03466	Influenza A virus (A/New York/18/2003(H3N2))	Influenza A virus	11320
130129	Linear peptide	TQFTAVGKEFNKLERRM			404	420			hemagglutinin	ACD37430.1	Hemagglutinin	P03452	Influenza A virus (A/New Caledonia/20/1999(H1N1))	Influenza A virus	11320
130227	Linear peptide	VIEKMNTQFTAVGKEFN			398	414			hemagglutinin	ACD37430.1	Hemagglutinin	P03452	Influenza A virus (A/New Caledonia/20/1999(H1N1))	Influenza A virus	11320
130388	Linear peptide	YPGYFADYEELREQLSS			97	113			hemagglutinin, partial [Influenza A virus (A/New Caledonia/20/1999(H1N1))]	ABQ10137.1	Hemagglutinin	P03452	Influenza A virus (A/New Caledonia/20/1999(H1N1))	Influenza A virus	11320
131210	Linear peptide	DNPEYSPDPSIYAYDN			295	310			Calreticulin precursor	P27797.1	Calreticulin	K7EL50	Homo sapiens	Homo sapiens	9606
131523	Linear peptide	KPPQYIAVHVVPDQ			33	46			Macrophage migration inhibitory factor	P14174.4	Macrophage migration inhibitory factor	P14174	Homo sapiens	Homo sapiens	9606
134043	Linear peptide	EITRTTLQSDQEEID			1668	1682			factor VIIIC	GI:224258	Coagulation factor VIII	P00451	Homo sapiens	Homo sapiens	9606
136179	Linear peptide	DSDAASPRMAPRAPWIEQ			61	78			HLA-B-1501	AAA03601.1	HLA class I antigen	D9J307	Homo sapiens	Homo sapiens	9606
137127	Linear peptide	DAASPREEPRAP			63	74			HLA class I histocompatibility antigen, B-7 alpha chain precursor	P01889.3	HLA class I histocompatibility antigen, B alpha chain	P01889	Homo sapiens	Homo sapiens	9606
137153	Linear peptide	FEAQGALANIAVDK			79	92			HLA class II histocompatibility antigen, DR alpha chain	P01903.2	HLA class II histocompatibility antigen, DR alpha chain	P01903	Homo sapiens	Homo sapiens	9606
137265	Linear peptide	QGSFQPSQQ + DEAM(Q1, Q9)	Q1, Q9	Deamidation|DEAM	221	229			alpha/beta gliadin precursor	SRC264156	Tri a 21	D2T2K3	Triticum aestivum	Triticum aestivum	4565	The Gln at positions 1 and 9 are deamidated to generate Glu residues.
137273	Linear peptide	QQPQQPYPQ + DEAM(Q1, Q9)	Q1, Q9	Deamidation|DEAM	86	94			Gamma-gliadin precursor	P08079.1	Tri a 20	A0A060N479	Triticum aestivum	Triticum aestivum	4565	The Gln at positions 1 and 9 are deamidated to generate Glu residues.
137464	Linear peptide	WDRNTQIYKAQAQTDR			84	99			HLA class I histocompatibility antigen, B-7 alpha chain precursor	P01889.3	HLA class I histocompatibility antigen, B alpha chain	P01889	Homo sapiens	Homo sapiens	9606
137823	Linear peptide	DPTADDTSAAVTEEMPP			702	718			Heat shock protein HSP 90-alpha	P07900.5	Heat shock protein HSP 90-alpha	P07900	Homo sapiens	Homo sapiens	9606
137897	Linear peptide	IDEDEVAAEEPN			690	701			Heat shock protein HSP 90-beta	P08238.4	Heat shock protein HSP 90-beta	P08238	Homo sapiens	Homo sapiens	9606
137899	Linear peptide	IEIIPIQEEEEE			262	273			B-lymphocyte antigen CD20	P11836.1	B-lymphocyte antigen CD20	P11836	Homo sapiens	Homo sapiens	9606
139067	Linear peptide	GPEYWDRNTQIY			80	91			HLA class I histocompatibility antigen, B-7 alpha chain precursor	P01889.3	HLA class I histocompatibility antigen, B alpha chain	P01889	Homo sapiens	Homo sapiens	9606
139154	Linear peptide	KWEAAREAEQRR			170	181			HLA class I histocompatibility antigen, B-7 alpha chain precursor	P01889.3	HLA class I histocompatibility antigen, B alpha chain	P01889	Homo sapiens	Homo sapiens	9606
143099	Linear peptide	TAKAMEQMAGSSEQAAEAME			185	204			matrix protein 1	ABG80283.1	Matrix protein 1	P03485	Influenza A virus	Influenza A virus	11320
144227	Linear peptide	DGVIKVFNDMKVR			9	21			Cofilin-1	P23528.3	Cofilin-1	P23528	Homo sapiens	Homo sapiens	9606
144539	Linear peptide	VVDLMAHMASKE			324	335			Glyceraldehyde-3-phosphate dehydrogenase	P04406.3	Glyceraldehyde-3-phosphate dehydrogenase	P04406	Homo sapiens	Homo sapiens	9606
146097	Non-peptidic	alpha-methyl-L-dopa					CHEBI_61058	3-hydroxy-alpha-methyl-L-tyrosine, (2S)-2-amino-3-(3,4-dihydroxyphenyl)-2-methylpropanoic acid, (S)-(-)-alpha-Methyldopa, 3-Hydroxy-alpha-methyl-L-tyrosine, Alpha medopa, alpha-Methyl dopa, alpha-Methyl-beta-(3,4-dihydroxyphenyl)-L-alanine, alpha-Methyl-L-3,4-dihydroxyphenylalanine, alpha-Methyldihydroxyphenylalanine, alpha-Methyldopa, Alphamethyldopa, AMD, L(-)-beta-(3,4-Dihydroxyphenyl)-alpha-m…
146742	Linear peptide	AALSVSQENPEMEGPE			304	319			Golgi membrane protein 1	Q8NBJ4.1	Golgi membrane protein 1	Q8NBJ4	Homo sapiens	Homo sapiens	9606
146772	Linear peptide	APVISAEKAYHEQ			273	285			Tubulin alpha-3C chain	P0DPH7.1	Tubulin alpha-3C chain	P0DPH7	Homo sapiens	Homo sapiens	9606
146837	Linear peptide	DLGQHGLEEDFM			146	157			Serglycin	P10124.3	Serglycin	P10124	Homo sapiens	Homo sapiens	9606
146846	Linear peptide	DRVAGESAEPEPEPE			86	100			Transforming growth factor beta-1	P01137.2	Transforming growth factor beta-1 proprotein	P01137	Homo sapiens	Homo sapiens	9606
146851	Linear peptide	DTQFVRFDSDAASQ			54	67			HLA class I histocompatibility antigen, A-3 alpha chain	P04439.2	HLA class I histocompatibility antigen, A alpha chain	P04439	Homo sapiens	Homo sapiens	9606
146892	Linear peptide	EPEAEAEAAAGPGP			30	43			Sequestosome-1	Q13501.1	Sequestosome-1	Q13501	Homo sapiens	Homo sapiens	9606
146895	Linear peptide	EPVPGIKAEPDESN			18	31			Ubiquitin-conjugating enzyme E2 N	P61088.1	Ubiquitin-conjugating enzyme E2 N	P61088	Homo sapiens	Homo sapiens	9606
146959	Linear peptide	GEPDYVNGEVAATEA			229	243			Linker for activation of T-cells family member 2	Q9GZY6.1	Linker for activation of T-cells family member 2	Q9GZY6	Homo sapiens	Homo sapiens	9606
146987	Linear peptide	GPAGDATVASEKESVM			526	541			Neutral amino acid transporter B(0)	Q15758.2	Neutral amino acid transporter B(0)	Q15758	Homo sapiens	Homo sapiens	9606
147016	Linear peptide	HPINEYYIADASEDQ			344	358			Sortilin-related receptor	Q92673.2	Sortilin-related receptor	Q92673	Homo sapiens	Homo sapiens	9606
147043	Linear peptide	IPVQTISRAAAEKLF			332	346			Transferrin receptor protein 1	P02786.2	Transferrin receptor protein 1	P02786	Homo sapiens	Homo sapiens	9606
147049	Linear peptide	IVDSYLPVILDIIK			109	122			Prosaposin	P07602.2	Prosaposin	P07602	Homo sapiens	Homo sapiens	9606
147072	Linear peptide	KPSPSAAEADFD			506	517			Tax1-binding protein 1	Q86VP1.2	Tax1-binding protein 1	Q86VP1	Homo sapiens	Homo sapiens	9606
147136	Linear peptide	MPESEGPSSLDPSQEGP			358	374			Sequestosome-1	Q13501.1	Sequestosome-1	Q13501	Homo sapiens	Homo sapiens	9606
147268	Linear peptide	SAGDFGSVGATEWL			454	467			Transferrin receptor protein 1	P02786.2	Transferrin receptor protein 1	P02786	Homo sapiens	Homo sapiens	9606
147295	Linear peptide	SPFPSSSFSPGGLAPEISPLE			306	326			Interleukin-2 receptor subunit beta	P14784.1	Interleukin-2 receptor subunit beta	P14784	Homo sapiens	Homo sapiens	9606
147316	Linear peptide	TAADTAAQITQ			158	168			HLA class I histocompatibility antigen, B-7 alpha chain precursor	P01889.3	HLA class I histocompatibility antigen, B alpha chain	P01889	Homo sapiens	Homo sapiens	9606
147339	Linear peptide	TPIAAEIEHFIH			290	301			Sodium/potassium-transporting ATPase subunit alpha-4	Q13733.3	Sodium/potassium-transporting ATPase subunit alpha-4	Q13733	Homo sapiens	Homo sapiens	9606
147345	Linear peptide	TSSEFEVVTPEEQ			121	133			TNFAIP3-interacting protein 1	Q15025.2	TNFAIP3-interacting protein 1	Q15025	Homo sapiens	Homo sapiens	9606
147384	Linear peptide	VPIYEGYALPHAI			164	176			Beta-actin-like protein 2	Q562R1.2	Beta-actin-like protein 2	Q562R1	Homo sapiens	Homo sapiens	9606
147385	Linear peptide	VPLILVGNKVDLEPER			109	124			Ras-related protein Rap-2c	Q9Y3L5.1	Ras-related protein Rap-2c	Q9Y3L5	Homo sapiens	Homo sapiens	9606
150220	Linear peptide	FSGVAATESAYLAYR			136	150			Der f 1 allergen	ABL84749.1	Der f 1	P16311	Dermatophagoides farinae	Dermatophagoides farinae	6954
150927	Non-peptidic	L-dopa					CHEBI_15765	(2S)-2-amino-3-(3,4-dihydroxyphenyl)propanoic acid, L-dopa, (-)-3-(3,4-dihydroxyphenyl)-L-alanine, (-)-dopa, 3,4-Dihydroxy-L-phenylalanine, 3,4-DIHYDROXYPHENYLALANINE, 3-Hydroxy-L-tyrosine, beta-(3,4-dihydroxyphenyl)-L-alanine, beta-(3,4-dihydroxyphenyl)alanine, Dihydroxy-L-phenylalanine, Dopar, L-beta-(3,4-Dihydroxyphenyl)alanine, L-Dopa, L-DOPA, levodopa, levodopum
150973	Linear peptide	DKPDMAEIEKFDK			3	15			thymosin beta-4	NP_066932.1	Thymosin beta-4	P62328	Homo sapiens	Homo sapiens	9606
151025	Linear peptide	LPDDEDVVGPGQESDD			42	57			syndecan-4 precursor	NP_002990.2	Syndecan-4	P31431	Homo sapiens	Homo sapiens	9606
152604	Linear peptide	GPRAEEYEFLTPVEEAPK			150	167			Rho GDP-dissociation inhibitor 1	P52565.3	Rho GDP-dissociation inhibitor 1	P52565	Homo sapiens	Homo sapiens	9606
152605	Linear peptide	GPRPEEYEFLTPVEEAPK			147	164			Rho GDP-dissociation inhibitor 2	P52566.3	Rho GDP-dissociation inhibitor 2 (Fragment)	F5H3P3	Homo sapiens	Homo sapiens	9606
152606	Linear peptide	GPRSYTIAVASLGKG			361	375			Alpha-galactosidase A	P06280.1	Alpha-galactosidase	A0A6Q8PHD1	Homo sapiens	Homo sapiens	9606
153133	Linear peptide	VVLPSYEEALSLPSKTPEG			234	252			Lysosomal-associated transmembrane protein 5	Q13571.1	Lysosomal-associated transmembrane protein 5	Q13571	Homo sapiens	Homo sapiens	9606
153150	Linear peptide	YDHNFVKAINAIQKSWT			170	186			Dipeptidyl peptidase 1	P53634.2	Dipeptidyl peptidase 1	A0A7I2YQT5	Homo sapiens	Homo sapiens	9606
153887	Linear peptide	SHLVEALYLVCGEEG														The epitope sequence is found in Yang J. et al., Proc Natl Acad Sci U S A. 2014 Oct 14;111(41):14840-5 [PMID:25267644], the modification is specified in Supplemental Table 8.	analog	Fragment of a Natural Sequence Molecule	SHLVEALYLVCGERG	33	47			Insulin precursor	Insulin	Homo sapiens (human)	Homo sapiens
159333	Linear peptide	AETCPIFYDVFFAVA			75	89			Chain A, Structural Characterization Of The Tetrameric Form Of The Major Cat Allergen Fel D 1	2EJN_A	Fel d 1	P30438	Felis catus	Felis catus	9685
161583	Linear peptide	AATAAAAAAVDRGDP			66	80			Antitoxin Rv2654c/MT2731	P71951.1	Antitoxin Rv2654c	P9WJ11	Mycobacterium tuberculosis	Mycobacterium tuberculosis	1773
161584	Linear peptide	AAVLFAATAAAAAAV			61	75			Antitoxin Rv2654c/MT2731	P71951.1	Antitoxin Rv2654c	P9WJ11	Mycobacterium tuberculosis	Mycobacterium tuberculosis	1773
161585	Linear peptide	AGAWRTAAVELARAL			36	50			Antitoxin Rv2654c/MT2731	P71951.1	Antitoxin Rv2654c	P9WJ11	Mycobacterium tuberculosis	Mycobacterium tuberculosis	1773
161588	Linear peptide	AGRFEVHAQTVEDEA			16	30			ESAT-6-like protein esxJ	P96363.1	ESAT-6-like protein EsxJ	P9WNJ9	Mycobacterium tuberculosis	Mycobacterium tuberculosis	1773
161593	Linear peptide	AMRDMAGRFEVHAQT			11	25			ESAT-6-like protein esxJ	P96363.1	ESAT-6-like protein EsxJ	P9WNJ9	Mycobacterium tuberculosis	Mycobacterium tuberculosis	1773
161597	Linear peptide	ARTISEAGQAMASTE			73	87			6 kDa early secretory antigenic target	P0A564.2	6 kDa early secretory antigenic target	P9WNK7	Mycobacterium tuberculosis	Mycobacterium tuberculosis	1773
161598	Linear peptide	ASAAALAGDAAGAWR			26	40			Antitoxin Rv2654c/MT2731	P71951.1	Antitoxin Rv2654c	P9WJ11	Mycobacterium tuberculosis	Mycobacterium tuberculosis	1773
161599	Linear peptide	ATAAAAAAVDRGDPP			67	81			Antitoxin Rv2654c/MT2731	P71951.1	Antitoxin Rv2654c	P9WJ11	Mycobacterium tuberculosis	Mycobacterium tuberculosis	1773
161609	Linear peptide	DELVGGPPVEASAAA			16	30			Antitoxin Rv2654c/MT2731	P71951.1	Antitoxin Rv2654c	P9WJ11	Mycobacterium tuberculosis	Mycobacterium tuberculosis	1773
161610	Linear peptide	DGLVRDANNYEQQEQ			76	90			ESAT-6-like protein esxJ	P96363.1	ESAT-6-like protein EsxJ	P9WNJ9	Mycobacterium tuberculosis	Mycobacterium tuberculosis	1773
161621	Linear peptide	ELNNALQNLARTISE			64	78			6 kDa early secretory antigenic target	P0A564.2	6 kDa early secretory antigenic target	P9WNK7	Mycobacterium tuberculosis	Mycobacterium tuberculosis	1773
161623	Linear peptide	EQQWNFAGIEAAASA			3	17			6 kDa early secretory antigenic target	P0A564.2	6 kDa early secretory antigenic target	P9WNK7	Mycobacterium tuberculosis	Mycobacterium tuberculosis	1773
161624	Linear peptide	ESHGVAAVLFAATAA			56	70			Antitoxin Rv2654c/MT2731	P71951.1	Antitoxin Rv2654c	P9WJ11	Mycobacterium tuberculosis	Mycobacterium tuberculosis	1773
161632	Linear peptide	GPPVEASAAALAGDA			21	35			Antitoxin Rv2654c/MT2731	P71951.1	Antitoxin Rv2654c	P9WJ11	Mycobacterium tuberculosis	Mycobacterium tuberculosis	1773
161634	Linear peptide	GRSEFAYGSFVRTVS			89	103			14 kDa antigen	P0A5B7.2	Alpha-crystallin	P9WMK1	Mycobacterium tuberculosis	Mycobacterium tuberculosis	1773
161641	Linear peptide	IQGNVTSIHSLLDEG			18	32			6 kDa early secretory antigenic target	P0A564.2	6 kDa early secretory antigenic target	P9WNK7	Mycobacterium tuberculosis	Mycobacterium tuberculosis	1773
161643	Linear peptide	LAARTLLAAADELVG			6	20			Antitoxin Rv2654c/MT2731	P71951.1	Antitoxin Rv2654c	P9WJ11	Mycobacterium tuberculosis	Mycobacterium tuberculosis	1773
161644	Linear peptide	LAGDAAGAWRTAAVE			31	45			Antitoxin Rv2654c/MT2731	P71951.1	Antitoxin Rv2654c	P9WJ11	Mycobacterium tuberculosis	Mycobacterium tuberculosis	1773
161645	Linear peptide	LARALVRAVAESHGV			46	60			Antitoxin Rv2654c/MT2731	P71951.1	Antitoxin Rv2654c	P9WJ11	Mycobacterium tuberculosis	Mycobacterium tuberculosis	1773
161649	Linear peptide	LLAAADELVGGPPVE			11	25			Antitoxin Rv2654c/MT2731	P71951.1	Antitoxin Rv2654c	P9WJ11	Mycobacterium tuberculosis	Mycobacterium tuberculosis	1773
161654	Linear peptide	MASRFMTDPHAMRDM			1	15			ESAT-6-like protein esxJ	P96363.1	ESAT-6-like protein EsxJ	P9WNJ9	Mycobacterium tuberculosis	Mycobacterium tuberculosis	1773
161658	Linear peptide	MSGHALAARTLLAAA			1	15			Antitoxin Rv2654c/MT2731	P71951.1	Antitoxin Rv2654c	P9WJ11	Mycobacterium tuberculosis	Mycobacterium tuberculosis	1773
161659	Linear peptide	MTDPHAMRDMAGRFE			6	20			ESAT-6-like protein esxJ	P96363.1	ESAT-6-like protein EsxJ	P9WNJ9	Mycobacterium tuberculosis	Mycobacterium tuberculosis	1773
161664	Linear peptide	NYEQQEQASQQILSS			84	98			ESAT-6-like protein esxJ	P96363.1	ESAT-6-like protein EsxJ	P9WNJ9	Mycobacterium tuberculosis	Mycobacterium tuberculosis	1773
161666	Linear peptide	QAAVVRFQEAANKQK			52	66			ESAT-6-like protein esxB	P0A566.2	ESAT-6-like protein EsxB	P9WNK5	Mycobacterium tuberculosis	Mycobacterium tuberculosis	1773
161675	Linear peptide	QNLARTISEAGQAMA			70	84			6 kDa early secretory antigenic target	P0A564.2	6 kDa early secretory antigenic target	P9WNK7	Mycobacterium tuberculosis	Mycobacterium tuberculosis	1773
161686	Linear peptide	RRMWASAQNISGAGW			31	45			ESAT-6-like protein esxJ	P96363.1	ESAT-6-like protein EsxJ	P9WNJ9	Mycobacterium tuberculosis	Mycobacterium tuberculosis	1773
161690	Linear peptide	SAQNISGAGWSGMAE			36	50			ESAT-6-like protein esxJ	P96363.1	ESAT-6-like protein EsxJ	P9WNJ9	Mycobacterium tuberculosis	Mycobacterium tuberculosis	1773
161693	Linear peptide	SGAGWSGMAEATSLD			41	55			ESAT-6-like protein esxJ	P96363.1	ESAT-6-like protein EsxJ	P9WNJ9	Mycobacterium tuberculosis	Mycobacterium tuberculosis	1773
161694	Linear peptide	SGMAEATSLDTMTQM			46	60			ESAT-6-like protein esxJ	P96363.1	ESAT-6-like protein EsxJ	P9WNJ9	Mycobacterium tuberculosis	Mycobacterium tuberculosis	1773
161703	Linear peptide	TAAVELARALVRAVA			41	55			Antitoxin Rv2654c/MT2731	P71951.1	Antitoxin Rv2654c	P9WJ11	Mycobacterium tuberculosis	Mycobacterium tuberculosis	1773
161712	Linear peptide	TMTQMNQAFRNIVNM			56	70			ESAT-6-like protein esxJ	P96363.1	ESAT-6-like protein EsxJ	P9WNJ9	Mycobacterium tuberculosis	Mycobacterium tuberculosis	1773
161717	Linear peptide	VEDEARRMWASAQNI			26	40			ESAT-6-like protein esxJ	P96363.1	ESAT-6-like protein EsxJ	P9WNJ9	Mycobacterium tuberculosis	Mycobacterium tuberculosis	1773
161721	Linear peptide	VHAQTVEDEARRMWA			21	35			ESAT-6-like protein esxJ	P96363.1	ESAT-6-like protein EsxJ	P9WNJ9	Mycobacterium tuberculosis	Mycobacterium tuberculosis	1773
161723	Linear peptide	VRAVAESHGVAAVLF			51	65			Antitoxin Rv2654c/MT2731	P71951.1	Antitoxin Rv2654c	P9WJ11	Mycobacterium tuberculosis	Mycobacterium tuberculosis	1773
161781	Linear peptide	AAAAGWQTLSAALDA			26	40			PPE FAMILY PROTEIN	Q79F92.1	PPE family immunomodulator PPE68	P9WHW9	Mycobacterium tuberculosis	Mycobacterium tuberculosis	1773
161785	Linear peptide	AALDAQAVELTARLN			36	50			PPE FAMILY PROTEIN	Q79F92.1	PPE family immunomodulator PPE68	P9WHW9	Mycobacterium tuberculosis	Mycobacterium tuberculosis	1773
162030	Linear peptide	ATSLDTMAQMNQAFR			51	65			ESAT-6-like protein esxK	O05299.1	ESAT-6-like protein EsxK	P9WNJ7	Mycobacterium tuberculosis	Mycobacterium tuberculosis	1773
162041	Linear peptide	AVIGADSVTLK			467	477			U3 small nucleolar RNA-associated protein 6 homolog	Q9NYH9.2	U3 small nucleolar RNA-associated protein 6 homolog	Q9NYH9	Homo sapiens	Homo sapiens	9606
162047	Linear peptide	AVNAHSNILK			248	257			Mitochondrial inner membrane protein	Q16891.1	MICOS complex subunit MIC60	Q16891	Homo sapiens	Homo sapiens	9606
162402	Linear peptide	GTYVSSVPR			242	250			HLA class II histocompatibility antigen, DO alpha chain	P06340.1	HLA class II histocompatibility antigen, DO alpha chain	P06340	Homo sapiens	Homo sapiens	9606
162589	Linear peptide	IVADHVASY			26	34			HLA class II histocompatibility antigen, DQ alpha 1 chain	P01909.1	HLA class II histocompatibility antigen, DQ alpha 1 chain	P01909	Homo sapiens	Homo sapiens	9606
162793	Linear peptide	KVAGHSLGY			55	63			ELAV-like protein 1	Q15717.2	ELAV-like protein 1	Q15717	Homo sapiens	Homo sapiens	9606
162796	Linear peptide	KVANIILSY			1273	1281			Spatacsin	Q96JI7.3	Spatacsin	A0A804HI99	Homo sapiens	Homo sapiens	9606
162822	Linear peptide	KVYENYPTY			349	357			Protein DEK	P35659.1	Protein DEK	A0A494C028	Homo sapiens	Homo sapiens	9606
162976	Linear peptide	MAGAGPAPMLAAAAG			16	30			PPE FAMILY PROTEIN	Q79F92.1	PPE family immunomodulator PPE68	P9WHW9	Mycobacterium tuberculosis	Mycobacterium tuberculosis	1773
162980	Linear peptide	MATRFMTDPHAMRDM			1	15			Putative ESAT-6-like protein 7	P95243.1	ESAT-6-like protein EsxP	P9WNI5	Mycobacterium tuberculosis	Mycobacterium tuberculosis	1773
162996	Linear peptide	MLWHAMPPELNTARL			1	15			PPE FAMILY PROTEIN	Q79F92.1	PPE family immunomodulator PPE68	P9WHW9	Mycobacterium tuberculosis	Mycobacterium tuberculosis	1773
162999	Linear peptide	MPPELNTARLMAGAG			6	20			PPE FAMILY PROTEIN	Q79F92.1	PPE family immunomodulator PPE68	P9WHW9	Mycobacterium tuberculosis	Mycobacterium tuberculosis	1773
163007	Linear peptide	MTSRFMTDPHAMRDM			1	15			Putative ESAT-6-like protein 10	O07932.1	ESAT-6-like protein EsxW	P9WNI3	Mycobacterium tuberculosis	Mycobacterium tuberculosis	1773
163058	Linear peptide	NTARLMAGAGPAPML			11	25			PPE FAMILY PROTEIN	Q79F92.1	PPE family immunomodulator PPE68	P9WHW9	Mycobacterium tuberculosis	Mycobacterium tuberculosis	1773
163070	Linear peptide	PAPMLAAAAGWQTLS			21	35			PPE FAMILY PROTEIN	Q79F92.1	PPE family immunomodulator PPE68	P9WHW9	Mycobacterium tuberculosis	Mycobacterium tuberculosis	1773
163085	Linear peptide	QAVELTARLNSLGEA			41	55			PPE FAMILY PROTEIN	Q79F92.1	PPE family immunomodulator PPE68	P9WHW9	Mycobacterium tuberculosis	Mycobacterium tuberculosis	1773
163342	Linear peptide	RVASVMQEY			113	121			Proteasome subunit alpha type-2	P25787.2	Proteasome subunit alpha type-2	P25787	Homo sapiens	Homo sapiens	9606
163423	Linear peptide	SGMAEATSLDTMAQM			46	60			ESAT-6-like protein esxK	O05299.1	ESAT-6-like protein EsxK	P9WNJ7	Mycobacterium tuberculosis	Mycobacterium tuberculosis	1773
163428	Linear peptide	SIGDIFLKY			531	539			Protein ECT2	Q9H8V3.4	Protein ECT2	Q9H8V3	Homo sapiens	Homo sapiens	9606
163443	Linear peptide	SLGEAWTGGGSDKAL			51	65			PPE FAMILY PROTEIN	Q79F92.1	PPE family immunomodulator PPE68	P9WHW9	Mycobacterium tuberculosis	Mycobacterium tuberculosis	1773
163574	Linear peptide	SVSNVVITK			746	754			Epidermal growth factor receptor substrate 15	P42566.2	Epidermal growth factor receptor substrate 15	P42566	Homo sapiens	Homo sapiens	9606
163881	Linear peptide	WQTLSAALDAQAVEL			31	45			PPE FAMILY PROTEIN	Q79F92.1	PPE family immunomodulator PPE68	P9WHW9	Mycobacterium tuberculosis	Mycobacterium tuberculosis	1773
163886	Linear peptide	WTGGGSDKALAAATP			56	70			PPE FAMILY PROTEIN	Q79F92.1	PPE family immunomodulator PPE68	P9WHW9	Mycobacterium tuberculosis	Mycobacterium tuberculosis	1773
165184	Linear peptide	QEGYYPTSPEQSG + ACET(Q1)	Q1	Acetylation|ACET													analog	Fragment of a Natural Sequence Molecule	QQGYYPTSPQQSG	198	210			high molecular weight glutenin subunit	Tri a 26	Triticum aestivum (Canadian hard winter wheat)	Triticum aestivum
165185	Linear peptide	QEGYYPTSPQQSG + ACET(Q1)	Q1	Acetylation|ACET													analog	Fragment of a Natural Sequence Molecule	QQGYYPTSPQQSG	198	210			high molecular weight glutenin subunit	Tri a 26	Triticum aestivum (Canadian hard winter wheat)	Triticum aestivum
165197	Linear peptide	QQGYYPTSPEQSG + ACET(Q1)	Q1	Acetylation|ACET													analog	Fragment of a Natural Sequence Molecule	QQGYYPTSPQQSG	198	210			high molecular weight glutenin subunit	Tri a 26	Triticum aestivum (Canadian hard winter wheat)	Triticum aestivum
165237	Linear peptide	SGEGSFQPSQENPQ															analog	Fragment of a Natural Sequence Molecule	SGQGSFQPSQQNPQ	237	250			Alpha/beta-gliadin A-IV precursor	Tri a 21	Triticum aestivum (Canadian hard winter wheat)	Triticum aestivum
165238	Linear peptide	SGEGSFQPSQQNPQ															analog	Fragment of a Natural Sequence Molecule	SGQGSFQPSQQNPQ	237	250			Alpha/beta-gliadin A-IV precursor	Tri a 21	Triticum aestivum (Canadian hard winter wheat)	Triticum aestivum
167838	Non-peptidic	1,3,6,8-tetraazatricyclo[6.2.1.1(3,6)]dodecane					CHEBI_63487	1,3,6,8-tetraazatricyclo[6.2.1.1(3,6)]dodecane, 1,3,6,8-diendomethylene-1,3,6,8-tetraazacyclodecane, 1,3,6,8-tetraazatricyclo[6.2.1.1(3,6)]dodecane, 1,3,6,8-tetraazatricyclo[6.2.1.13,6]dodecane, Dimtac, NSC 4436, SMBA2
168064	Linear peptide	AAAGLAAAAPLESRQ			11	25			Major allergen Alt a 1 precursor	P79085.1	Alt a 1	P79085	Alternaria alternata	Alternaria alternata	5599
168071	Linear peptide	AAFKIAATAANSAPA			166	180			major allergen Pha a 5 isoform	AAB35985.1	Pha a 5	P56164	Phalaris aquatica	Phalaris aquatica	28479
168081	Linear peptide	AARLFKAFILDGDKL			16	30			Major pollen allergen Aln g 1 (Allergen Aln g I)	P38948.2	Aln g 1	P38948	Alnus glutinosa	Alnus glutinosa	3517
168114	Linear peptide	AFKIAATAANAAPTN			181	195			Major pollen allergen Lol p 5a precursor	Q40240.1	Lol p 5	Q40240	Lolium perenne	Lolium perenne	4522
168116	Linear peptide	AFMLAWNYGVPRVMS			321	335			alpha-amylase	AAD38942.1	Alpha-amylase (Fragment)	P49274	Dermatophagoides pteronyssinus	Dermatophagoides pteronyssinus	6956
168166	Linear peptide	ALREKVLGLPAIKAW			181	195			Glutathione S-transferase (GST class-sigma) (Major allergen Bla g 5)	O18598.3	Bla g 5	O18598	Blattella germanica	Blattella germanica	6973
168168	Linear peptide	ALTEALRVIAGAFEV			126	140			major allergen Pha a 5 isoform	AAB35985.1	Pha a 5	P56164	Phalaris aquatica	Phalaris aquatica	28479
168197	Linear peptide	AQGKAFYEAVAKAHQ			190	204			minor allergen	CAA55069.1	Alt a 7	P42058	Alternaria alternata	Alternaria alternata	5599
168214	Linear peptide	ASEVFKAVEAYLVAH			141	155			pollen allergen Que a 1 isoform	ABZ81046.1	Que a 1	B6RQS2	Quercus alba	Quercus alba	3513
168223	Linear peptide	ASVIPPARLFKAFVL			11	25			pollen allergen Que a 1 isoform	ABZ81046.1	Que a 1	B6RQS2	Quercus alba	Quercus alba	3513
168232	Linear peptide	ATPEAKFDSFVAAFT			121	135			pollen allergen Poa p 5	AAG42254.1	Poa p 5	Q9FPR0	Poa pratensis	Poa pratensis	4545
168246	Linear peptide	AYDTYKSIPSLEAAV			211	225			pollen allergen Poa p 5	AAG42254.1	Poa p 5	Q9FPR0	Poa pratensis	Poa pratensis	4545
168252	Linear peptide	AYVYFASDASTYTTG			241	255			Chain B, Crystal Structure Of The Nadp-Dependent Mannitol Dehydrogenase From Cladosporium Herbarum.	3GDF_B	Cla h 8	P0C0Y5	Cladosporium herbarum	Cladosporium herbarum	29918
168281	Linear peptide	DAFIAALTEALRVIA			121	135			major allergen Pha a 5 isoform	AAB35985.1	Pha a 5	P56164	Phalaris aquatica	Phalaris aquatica	28479
168289	Linear peptide	DAYVATLTEALRVIA			151	165			Major pollen allergen Lol p 5b	Q40237.1	Lol p 5	Q40240	Lolium perenne	Lolium perenne	4522
168293	Linear peptide	DDVLAILPIEDLKAL			141	155			major allergen Bla g 1.0101	AAD13530.2	Bla g 1	O96522	Blattella germanica	Blattella germanica	6973
168304	Linear peptide	DEYVEQVAQYKALPV			20	34			Chain A, Structural Characterization Of The Tetrameric Form Of The Major Cat Allergen Fel D 1	2EJN_A	Fel d 1	P30438	Felis catus	Felis catus	9685
168329	Linear peptide	DINVGFKAAVAAAAG			56	70			pollen allergen Poa p 5	AAG42254.1	Poa p 5	Q9FPR0	Poa pratensis	Poa pratensis	4545
168357	Linear peptide	DLVANQPNLKALREK			171	185			Glutathione S-transferase (GST class-sigma) (Major allergen Bla g 5)	O18598.3	Bla g 5	O18598	Blattella germanica	Blattella germanica	6973
168380	Linear peptide	DSYKFIPTLVAAVKQ			236	250			Major pollen allergen Lol p 5b	Q40237.1	Lol p 5	Q40240	Lolium perenne	Lolium perenne	4522
168405	Linear peptide	EAMEKELREAFRLYD			86	100			allergen Bla g 6.0301	ABB89298.1	Bla g 6	Q1A7B1	Blattella germanica	Blattella germanica	6973
168418	Linear peptide	EDTNIYNSNEAFKVE			316	330			Major pollen allergen Cup a 1	Q9SCG9.1	Cup a 1	Q9SCG9	Hesperocyparis arizonica	Hesperocyparis arizonica	49011
168422	Linear peptide	EEFCTLASRFLVEED			66	80			allergen Bla g 6.0201	ABB89297.1	Bla g 6	Q1A7B1	Blattella germanica	Blattella germanica	6973
168423	Linear peptide	EEFVSLASRFLVEED			66	80			allergen Bla g 6.0101	ABB89296.1	Bla g 6	Q1A7B1	Blattella germanica	Blattella germanica	6973
168437	Linear peptide	EFVTLAAKFIIEEDS			71	85			allergen Bla g 6.0301	ABB89298.1	Bla g 6	Q1A7B1	Blattella germanica	Blattella germanica	6973
168441	Linear peptide	EGTVDFIFGEARSLY			191	205			pectin methylesterase allergenic protein	AAX11262.1	Sal k 1	Q17ST3	Kali turgidum	Kali turgidum	151250
168444	Linear peptide	EHRWREIYNMVKFRM			381	395			alpha-amylase	AAD38942.1	Alpha-amylase (Fragment)	P49274	Dermatophagoides pteronyssinus	Dermatophagoides pteronyssinus	6956
168456	Linear peptide	EIYNMVKFRMIAGQE			386	400			alpha-amylase	AAD38942.1	Alpha-amylase (Fragment)	P49274	Dermatophagoides pteronyssinus	Dermatophagoides pteronyssinus	6956
168457	Linear peptide	EKALWIIFSQNMNIK			86	100			unnamed protein product	CBC41260.1	Cup s 1	Q9M4S2	Cupressus sempervirens	Cupressus sempervirens	13469
168491	Linear peptide	EPIAAYHFDLSGKAF			121	135			group I pollen allergen	CAA10520.1	Poa p 1	Q9ZP03	Poa pratensis	Poa pratensis	4545
168499	Linear peptide	ERSLWIIFSKNLNIK			86	100			unnamed protein product	CAW81646.1	Cha o 1	Q96385	Chamaecyparis obtusa	Chamaecyparis obtusa	13415
168503	Linear peptide	ESTGGAYDTYKSIPS			206	220			pollen allergen Poa p 5	AAG42254.1	Poa p 5	Q9FPR0	Poa pratensis	Poa pratensis	4545
168519	Linear peptide	EYIEAAKWLLPPPKV			325	339			pectin methylesterase allergenic protein	AAX11262.1	Sal k 1	Q17ST3	Kali turgidum	Kali turgidum	151250
168526	Linear peptide	FAVATITHAAELQRV			11	25			Aspartic protease Bla g 2	P54958.1	Bla g 2	P54958	Blattella germanica	Blattella germanica	6973
168529	Linear peptide	FDAFVAYHIGARIVS			482	496			alpha-amylase	AAD38942.1	Alpha-amylase (Fragment)	P49274	Dermatophagoides pteronyssinus	Dermatophagoides pteronyssinus	6956
168545	Linear peptide	FETIVVTVDSLPEFK			163	177			major allergen Bla g 1.02	AAD13531.1	Bla g 1	O96522	Blattella germanica	Blattella germanica	6973
168555	Linear peptide	FIFGEARSLYLNTEL			196	210			pectin methylesterase allergenic protein	AAX11262.1	Sal k 1	Q17ST3	Kali turgidum	Kali turgidum	151250
168561	Linear peptide	FKAAVAAAAGAPPAD			61	75			pollen allergen Poa p 5	AAG42254.1	Poa p 5	Q9FPR0	Poa pratensis	Poa pratensis	4545
168579	Linear peptide	FLLSYGEKDFEDYRF			21	35			Glutathione S-transferase (GST class-sigma) (Major allergen Bla g 5)	O18598.3	Bla g 5	O18598	Blattella germanica	Blattella germanica	6973
168580	Linear peptide	FLNFLEANGLNAIDF			94	108			major allergen Bla g 1.0101	AAD13530.2	Bla g 1	O96522	Blattella germanica	Blattella germanica	6973
168591	Linear peptide	FQEFMIVPSGAPSFT			166	180			enolase, allergen Cla h 6	CAA55070.1	Cla h 6	P42040	Cladosporium herbarum	Cladosporium herbarum	29918
168600	Linear peptide	FTSLEYIEAAKWLLP			321	335			pectin methylesterase allergenic protein	AAX11262.1	Sal k 1	Q17ST3	Kali turgidum	Kali turgidum	151250
168623	Linear peptide	GAYETYKFIPSLEAA			201	215			major allergen Pha a 5 isoform	AAB35985.1	Pha a 5	P56164	Phalaris aquatica	Phalaris aquatica	28479
168624	Linear peptide	GCIHMARSLANEWRD			181	195			Chain B, Crystal Structure Of The Nadp-Dependent Mannitol Dehydrogenase From Cladosporium Herbarum.	3GDF_B	Cla h 8	P0C0Y5	Cladosporium herbarum	Cladosporium herbarum	29918
168640	Linear peptide	GELEFEEFVSLASRF			61	75			allergen Bla g 6.0101	ABB89296.1	Bla g 6	Q1A7B1	Blattella germanica	Blattella germanica	6973
168644	Linear peptide	GEPIRFLLSYGEKDF			16	30			Glutathione S-transferase (GST class-sigma) (Major allergen Bla g 5)	O18598.3	Bla g 5	O18598	Blattella germanica	Blattella germanica	6973
168661	Linear peptide	GGRLAFQEFMIVPCE			161	175			Enolase	Q9HDT3.2	Alt a 6	Q9HDT3	Alternaria alternata	Alternaria alternata	5599
168663	Linear peptide	GGRLAFQEFMIVPSG			161	175			enolase, allergen Cla h 6	CAA55070.1	Cla h 6	P42040	Cladosporium herbarum	Cladosporium herbarum	29918
168670	Linear peptide	GIFLSVAAGNEAENA			271	285			allergen Pen n 13	AAF23726.1	Pen ch 13	Q9URR2	Penicillium chrysogenum	Penicillium chrysogenum	5076
168699	Linear peptide	GNQNFLTVFDSTSCN			26	40			Chain A, Crystal Structure Of The Complex Of Antibody And The Allergen Bla G 2	2NR6_A	Bla g 2	P54958	Blattella germanica	Blattella germanica	6973
168710	Linear peptide	GSCWAFSGVAATESA			131	145			Der f 1 allergen	ABL84749.1	Der f 1	P16311	Dermatophagoides farinae	Dermatophagoides farinae	6954
168711	Linear peptide	GSDEKNLALSIKYNK			11	25			pollen allergen	AAB23303.1	Dac g 2	Q41183	Dactylis glomerata	Dactylis glomerata	4509
168739	Linear peptide	GYITTNVLREILKEL			101	115			allergen Bla g 6.0101	ABB89296.1	Bla g 6	Q1A7B1	Blattella germanica	Blattella germanica	6973
168744	Linear peptide	GYVSLQEFVDLNNKG			76	90			pollen allergen Jun o 4	AAC15474.2	Jun o 4	O64943	Juniperus oxycedrus	Juniperus oxycedrus	69008
168757	Linear peptide	HFFIGDFFVDHYYSE			301	315			Chain A, Crystal Structure Of The Complex Of Antibody And The Allergen Bla G 2	2NR6_A	Bla g 2	P54958	Blattella germanica	Blattella germanica	6973
168811	Linear peptide	IASLFAAAGLAAAAP			6	20			Major allergen Alt a 1 precursor	P79085.1	Alt a 1	P79085	Alternaria alternata	Alternaria alternata	5599
168824	Linear peptide	IEFRFYKEITNVFRG			251	265			alpha-amylase	AAD38942.1	Alpha-amylase (Fragment)	P49274	Dermatophagoides pteronyssinus	Dermatophagoides pteronyssinus	6956
168836	Linear peptide	IFSQNMNIKLQMPLY			71	85			Major pollen allergen Cup a 1	Q9SCG9.1	Cup a 1	Q9SCG9	Hesperocyparis arizonica	Hesperocyparis arizonica	49011
168838	Linear peptide	IFYDVFFAVANGNEL			80	94			Chain A, Structural Characterization Of The Tetrameric Form Of The Major Cat Allergen Fel D 1	2EJN_A	Fel d 1	P30438	Felis catus	Felis catus	9685
168887	Linear peptide	INELIASGSEKLASV			51	65			Minor allergen Alt a 5	CAA55066.1	Alt a 5	P42037	Alternaria alternata	Alternaria alternata	5599
168901	Linear peptide	ISDFRAAIANYHYDA			96	110			Glutathione S-transferase (GST class-sigma) (Major allergen Bla g 5)	O18598.3	Bla g 5	O18598	Blattella germanica	Blattella germanica	6973
168905	Linear peptide	ISSQYYIQQNGNLCY			276	290			Chain A, Crystal Structure Of The Complex Of Antibody And The Allergen Bla G 2	2NR6_A	Bla g 2	P54958	Blattella germanica	Blattella germanica	6973
168915	Linear peptide	ITYVATATLPNYCRA			116	130			Major allergen Alt a 1 precursor	P79085.1	Alt a 1	P79085	Alternaria alternata	Alternaria alternata	5599
168919	Linear peptide	IVLNHMTGAQSGKGT			96	110			alpha-amylase	AAD38942.1	Alpha-amylase (Fragment)	P49274	Dermatophagoides pteronyssinus	Dermatophagoides pteronyssinus	6956
168924	Linear peptide	IVQTLNAMPEYQNLL			181	195			major allergen Bla g 1.0101	AAD13530.2	Bla g 1	O96522	Blattella germanica	Blattella germanica	6973
168927	Linear peptide	IVYIKPAKNIYSFNE			211	225			allergenic isoflavone reductase-like protein Bet v 6.0102	AAG22740.1	Bet v 6	Q9FUW6	Betula pendula	Betula pendula	3505
168937	Linear peptide	KAFVLDSDNLIPKVV			21	35			pollen allergen Que a 1 isoform	ABZ81046.1	Que a 1	B6RQS2	Quercus alba	Quercus alba	3513
168949	Linear peptide	KASNPNYLAILVKYV			176	190			Pollen allergen Lol p 1 precursor	P14946.2	Lol p 1	P14946	Lolium perenne	Lolium perenne	4522
168953	Linear peptide	KAVEAYLVAHPDLYK			146	160			pollen allergen Que a 1 isoform	ABZ81046.1	Que a 1	B6RQS2	Quercus alba	Quercus alba	3513
168960	Linear peptide	KELKGAYVYFASDAS			236	250			Chain B, Crystal Structure Of The Nadp-Dependent Mannitol Dehydrogenase From Cladosporium Herbarum.	3GDF_B	Cla h 8	P0C0Y5	Cladosporium herbarum	Cladosporium herbarum	29918
169046	Linear peptide	KVSDDITYVATATLP			111	125			Major allergen Alt a 1 precursor	P79085.1	Alt a 1	P79085	Alternaria alternata	Alternaria alternata	5599
169075	Linear peptide	LDLAVNAAVDAGIHF			291	305			allergen Pen n 18	AAF71379.1	Pen ch 18	Q9P8G3	Penicillium chrysogenum	Penicillium chrysogenum	5076
169082	Linear peptide	LEAAVKQAYAATIAA			221	235			pollen allergen Poa p 5	AAG42254.1	Poa p 5	Q9FPR0	Poa pratensis	Poa pratensis	4545
169120	Linear peptide	LIDDVIAILPVDELY			411	425			major allergen Bla g 1.02	AAD13531.1	Bla g 1	O96522	Blattella germanica	Blattella germanica	6973
169121	Linear peptide	LIDDVLAILPLDDLK			331	345			major allergen Bla g 1.0101	AAD13530.2	Bla g 1	O96522	Blattella germanica	Blattella germanica	6973
169122	Linear peptide	LIEKINAGFKAAVAA			71	85			Major pollen allergen Lol p 5b	Q40237.1	Lol p 5	Q40240	Lolium perenne	Lolium perenne	4522
169198	Linear peptide	LRKAFDAFDREKSGS			16	30			allergen Bla g 6.0301	ABB89298.1	Bla g 6	Q1A7B1	Blattella germanica	Blattella germanica	6973
169292	Linear peptide	MIVDTISDFRAAIAN			91	105			Glutathione S-transferase (GST class-sigma) (Major allergen Bla g 5)	O18598.3	Bla g 5	O18598	Blattella germanica	Blattella germanica	6973
169316	Linear peptide	MLTLFILIITSTIKA			6	20			MHC class II antigen	AAB02877.1	Amb t 5	P10414	Ambrosia trifida	Ambrosia trifida	4214
169322	Linear peptide	MNIKLQMPLYVAGYK			76	90			Major pollen allergen Cup a 1	Q9SCG9.1	Cup a 1	Q9SCG9	Hesperocyparis arizonica	Hesperocyparis arizonica	49011
169365	Linear peptide	NAGFKAAVAAAAVVP			76	90			Major pollen allergen Lol p 5b	Q40237.1	Lol p 5	Q40240	Lolium perenne	Lolium perenne	4522
169366	Linear peptide	NALSVLDKIYTSPLC			78	92			Major allergen I polypeptide chain 1 precursor	P30438.2	Fel d 1	P30438	Felis catus	Felis catus	9685
169372	Linear peptide	NDKFTVFEGAFNKAI			181	195			major allergen Pha a 5 isoform	AAB35985.1	Pha a 5	P56164	Phalaris aquatica	Phalaris aquatica	28479
169387	Linear peptide	NGNELLLDLSLTKVN			90	104			Chain A, Structural Characterization Of The Tetrameric Form Of The Major Cat Allergen Fel D 1	2EJN_A	Fel d 1	P30438	Felis catus	Felis catus	9685
169400	Linear peptide	NKAGVRIYVDIVLNH			86	100			alpha-amylase	AAD38942.1	Alpha-amylase (Fragment)	P49274	Dermatophagoides pteronyssinus	Dermatophagoides pteronyssinus	6956
169405	Linear peptide	NLALSIKYNKEGDSM			16	30			Pollen allergen Dac g 2	Q41183.1	Dac g 2	Q41183	Dactylis glomerata	Dactylis glomerata	4509
169408	Linear peptide	NLEIDMIVDTISDFR			86	100			Glutathione S-transferase (GST class-sigma) (Major allergen Bla g 5)	O18598.3	Bla g 5	O18598	Blattella germanica	Blattella germanica	6973
169441	Linear peptide	NVFDEVIPTAFTVGK			76	90			Pollen allergen Lol p 3 (Lol p III)	P14948.1	Lol p 3	P14948	Lolium perenne	Lolium perenne	4522
169444	Linear peptide	NVVKSGIFLSVAAGN			266	280			allergen Pen n 13	AAF23726.1	Pen ch 13	Q9URR2	Penicillium chrysogenum	Penicillium chrysogenum	5076
169450	Linear peptide	PAAAYATATPAAATA			306	320			Major pollen allergen Lol p 5b	Q40237.1	Lol p 5	Q40240	Lolium perenne	Lolium perenne	4522
169453	Linear peptide	PAKNIYSFNEIVALW			216	230			allergenic isoflavone reductase-like protein Bet v 6.0102	AAG22740.1	Bet v 6	Q9FUW6	Betula pendula	Betula pendula	3505
169455	Linear peptide	PARLFKAFVLDSDNL			16	30			pollen allergen Que a 1 isoform	ABZ81046.1	Que a 1	B6RQS2	Quercus alba	Quercus alba	3513
169456	Linear peptide	PAVKYIEPDMIVNAT			101	115			allergen Pen n 13	AAF23726.1	Pen ch 13	Q9URR2	Penicillium chrysogenum	Penicillium chrysogenum	5076
169466	Linear peptide	PEAKYDAYVATLTEA			146	160			Major pollen allergen Lol p 5b	Q40237.1	Lol p 5	Q40240	Lolium perenne	Lolium perenne	4522
169468	Linear peptide	PEFQSIVQTLNAMPE			176	190			major allergen Bla g 1.0101	AAD13530.2	Bla g 1	O96522	Blattella germanica	Blattella germanica	6973
169470	Linear peptide	PELQNFLNFLEANGL			89	103			major allergen Bla g 1.0101	AAD13530.2	Bla g 1	O96522	Blattella germanica	Blattella germanica	6973
169508	Linear peptide	PLYKLVHVFINTQYA			6	20			Chain A, Crystal Structure Of The Complex Of Antibody And The Allergen Bla G 2	2NR6_A	Bla g 2	P54958	Blattella germanica	Blattella germanica	6973
169511	Linear peptide	PNYLALLVKYVDGDG			186	200			Major pollen allergen Pha a 1	Q41260.1	Pha a 1	Q41260	Phalaris aquatica	Phalaris aquatica	28479
169526	Linear peptide	PSVIPAARLFKAFIL			11	25			Major pollen allergen Aln g 1 (Allergen Aln g I)	P38948.2	Aln g 1	P38948	Alnus glutinosa	Alnus glutinosa	3517
169565	Linear peptide	QGVADAYITLVTLPK			141	155			Major allergen Alt a 1 precursor	P79085.1	Alt a 1	P79085	Alternaria alternata	Alternaria alternata	5599
169567	Linear peptide	QIDAFIANAGATADS			101	115			Chain B, Crystal Structure Of The Nadp-Dependent Mannitol Dehydrogenase From Cladosporium Herbarum.	3GDF_B	Cla h 8	P0C0Y5	Cladosporium herbarum	Cladosporium herbarum	29918
169574	Linear peptide	QKLMEDINVGFKAAV			51	65			pollen allergen Poa p 5	AAG42254.1	Poa p 5	Q9FPR0	Poa pratensis	Poa pratensis	4545
169612	Linear peptide	QVAQYKALPVVLENA			25	39			Chain A, Structural Characterization Of The Tetrameric Form Of The Major Cat Allergen Fel D 1	2EJN_A	Fel d 1	P30438	Felis catus	Felis catus	9685
169631	Linear peptide	REALAQTHSAIAVII			208	222			Der p 1 allergen precursor	CAQ68250.1	Der p 1	P08176	Dermatophagoides pteronyssinus	Dermatophagoides pteronyssinus	6956
169636	Linear peptide	RGIEYIQHNGVVQES			158	172			Der p 1 allergen precursor	CAQ68250.1	Der p 1	P08176	Dermatophagoides pteronyssinus	Dermatophagoides pteronyssinus	6956
169651	Linear peptide	RLEFDEFVTLAAKFI			66	80			allergen Bla g 6.0301	ABB89298.1	Bla g 6	Q1A7B1	Blattella germanica	Blattella germanica	6973
169675	Linear peptide	RTLNKIVYIKPAKNI			206	220			allergenic isoflavone reductase-like protein Bet v 6.0102	AAG22740.1	Bet v 6	Q9FUW6	Betula pendula	Betula pendula	3505
169687	Linear peptide	SCWAFSGVAATESAY			113	127			Der p 1 allergen precursor	CAQ68250.1	Der p 1	P08176	Dermatophagoides pteronyssinus	Dermatophagoides pteronyssinus	6956
169713	Linear peptide	SGTVDFDEFMEMMTG			140	154			allergen Bla g 6.0301	ABB89298.1	Bla g 6	Q1A7B1	Blattella germanica	Blattella germanica	6973
169714	Linear peptide	SGVAATESAYLAYRN			118	132			Der p 1 allergen precursor	CAQ68250.1	Der p 1	P08176	Dermatophagoides pteronyssinus	Dermatophagoides pteronyssinus	6956
169730	Linear peptide	SKKDKFVAANAGGTV			91	105			IgE-binding protein	CAA12162.1	Asp f 17	O60025	Aspergillus fumigatus	Aspergillus fumigatus	746128
169766	Linear peptide	SRGNRAFIAINLQKN			416	430			alpha-amylase	AAD38942.1	Alpha-amylase (Fragment)	P49274	Dermatophagoides pteronyssinus	Dermatophagoides pteronyssinus	6956
169848	Linear peptide	TKKFDEVVKANGGYL			131	145			Glutathione S-transferase (GST class-sigma) (Major allergen Bla g 5)	O18598.3	Bla g 5	O18598	Blattella germanica	Blattella germanica	6973
169866	Linear peptide	TLTEALRVIAGTLEV			156	170			Major pollen allergen Lol p 5b	Q40237.1	Lol p 5	Q40240	Lolium perenne	Lolium perenne	4522
169900	Linear peptide	TVWAQSAAFPAFKPE			31	45			profilin 2	CAA69669.1	Cyn d 12	O04725	Cynodon dactylon	Cynodon dactylon	28909
169913	Linear peptide	VADAYITLVTLPKSS			143	157			Major allergen Alt a 1 precursor	P79085.1	Alt a 1	P79085	Alternaria alternata	Alternaria alternata	5599
170079	Linear peptide	YFVAILDYLNHMAKE			156	170			Glutathione S-transferase (GST class-sigma) (Major allergen Bla g 5)	O18598.3	Bla g 5	O18598	Blattella germanica	Blattella germanica	6973
170098	Linear peptide	YKFIPSLEAAVKQAY			206	220			major allergen Pha a 5 isoform	AAB35985.1	Pha a 5	P56164	Phalaris aquatica	Phalaris aquatica	28479
170113	Linear peptide	YQIAFSRGNRAFIAI			411	425			alpha-amylase	AAD38942.1	Alpha-amylase (Fragment)	P49274	Dermatophagoides pteronyssinus	Dermatophagoides pteronyssinus	6956
170130	Linear peptide	YVGHDEFDAFVAYHI			476	490			alpha-amylase	AAD38942.1	Alpha-amylase (Fragment)	P49274	Dermatophagoides pteronyssinus	Dermatophagoides pteronyssinus	6956
172752	Linear peptide	PQPEQPQQPFPQPQ															analog	Fragment of a Natural Sequence Molecule	PQPQQPQQPFPQPQ	68	81			gamma-gliadin	Gamma gliadin-A3	Triticum aestivum (Canadian hard winter wheat)	Triticum aestivum
174367	Linear peptide	AEDLQVGQVE			58	67			Insulin precursor	P01308.1	Insulin	P01308	Homo sapiens	Homo sapiens	9606
174376	Linear peptide	AGSLQPLAL			74	82			Insulin precursor	P01308.1	Insulin	P01308	Homo sapiens	Homo sapiens	9606
174377	Linear peptide	AGSLQPLALE			74	83			Insulin precursor	P01308.1	Insulin	P01308	Homo sapiens	Homo sapiens	9606
174453	Linear peptide	EDLQVGQVE			59	67			proinsulin precursor	NP_000198.1	Insulin	P01308	Homo sapiens	Homo sapiens	9606
174710	Linear peptide	QVELGGGPG			65	73			Insulin precursor	P01308.1	Insulin	P01308	Homo sapiens	Homo sapiens	9606
174788	Linear peptide	VELGGGPGA			66	74			Insulin precursor	P01308.1	Insulin	P01308	Homo sapiens	Homo sapiens	9606
177359	Linear peptide	VTDALNATRAAVEEG			421	435			60 kDa heat shock protein, mitochondrial precursor	P10809.2	60 kDa chaperonin	A0A7I2V599	Homo sapiens	Homo sapiens	9606
178159	Linear peptide	SGQGSFQPSQQNP + DEAM(Q3, Q11)	Q3, Q11	Deamidation|DEAM	247	259			Alpha/beta-gliadin MM1 precursor	P18573.1	Tri a 21	D2T2K3	Triticum aestivum	Triticum aestivum	4565
181328	Linear peptide	GQYGNPLNK			19	27			Disintegrin and metalloproteinase domain-containing protein 10	O14672.1	Disintegrin and metalloproteinase domain-containing protein 10	O14672	Homo sapiens	Homo sapiens	9606
188816	Linear peptide	ATFIVDPDNTIQHVSVNNLN			131	150			hydroperoxide reductase	YP_108693.1	Alkyl hydroperoxide reductase C	Q63T73	Burkholderia pseudomallei K96243	Burkholderia pseudomallei	28450
188824	Linear peptide	AWRREHKDLDKLNHYSFGDV			91	110			hydroperoxide reductase	YP_108693.1	Alkyl hydroperoxide reductase C	Q63T73	Burkholderia pseudomallei K96243	Burkholderia pseudomallei	28450
188845	Linear peptide	FEERDAVLLGGSSDNEFVKL			71	90			hydroperoxide reductase	YP_108693.1	Alkyl hydroperoxide reductase C	Q63T73	Burkholderia pseudomallei K96243	Burkholderia pseudomallei	28450
188848	Linear peptide	FTVVAAKPGFNNHEENGQSA			11	30			hydroperoxide reductase	YP_108693.1	Alkyl hydroperoxide reductase C	Q63T73	Burkholderia pseudomallei K96243	Burkholderia pseudomallei	28450
188885	Linear peptide	ILDGLQTDELCPCNRAIGGATL			161	182			hydroperoxide reductase	YP_108693.1	Alkyl hydroperoxide reductase C	Q63T73	Burkholderia pseudomallei K96243	Burkholderia pseudomallei	28450
188889	Linear peptide	IVEFAKLAKQFEERDAVLLG			61	80			hydroperoxide reductase	YP_108693.1	Alkyl hydroperoxide reductase C	Q63T73	Burkholderia pseudomallei K96243	Burkholderia pseudomallei	28450
188892	Linear peptide	KDFTFVCPTEIVEFAKLAKQ			51	70			hydroperoxide reductase	YP_108693.1	Alkyl hydroperoxide reductase C	Q63T73	Burkholderia pseudomallei K96243	Burkholderia pseudomallei	28450
188893	Linear peptide	KGELIDQLGVRDKEAGVALR			111	130			hydroperoxide reductase	YP_108693.1	Alkyl hydroperoxide reductase C	Q63T73	Burkholderia pseudomallei K96243	Burkholderia pseudomallei	28450
188896	Linear peptide	KLNHYSFGDVKGELIDQLGV			101	120			hydroperoxide reductase	YP_108693.1	Alkyl hydroperoxide reductase C	Q63T73	Burkholderia pseudomallei K96243	Burkholderia pseudomallei	28450
188916	Linear peptide	MKTVGDKLEAFTVVAAKPGF			1	20			hydroperoxide reductase	YP_108693.1	Alkyl hydroperoxide reductase C	Q63T73	Burkholderia pseudomallei K96243	Burkholderia pseudomallei	28450
188927	Linear peptide	NNHEENGQSAFETVTEASFP			21	40			hydroperoxide reductase	YP_108693.1	Alkyl hydroperoxide reductase C	Q63T73	Burkholderia pseudomallei K96243	Burkholderia pseudomallei	28450
188956	Linear peptide	RDKEAGVALRATFIVDPDNT			121	140			hydroperoxide reductase	YP_108693.1	Alkyl hydroperoxide reductase C	Q63T73	Burkholderia pseudomallei K96243	Burkholderia pseudomallei	28450
189002	Linear peptide	VGRSPEEILRILDGLQTDEL			151	170			hydroperoxide reductase	YP_108693.1	Alkyl hydroperoxide reductase C	Q63T73	Burkholderia pseudomallei K96243	Burkholderia pseudomallei	28450
194848	Linear peptide	GQVINETSQHHDDLE			452	466			Vimentin	P08670.4	Keratin, type I cytoskeletal 18	P05783	Homo sapiens	Homo sapiens	9606
195575	Linear peptide	KLSMGLIAIAVASGL			2172	2186			polyprotein [Dengue virus 4]	AXG50965.1	Genome polyprotein	P17763	Dengue virus 4	Dengue virus	12637
196701	Linear peptide	NPQERTLTL			78	86			Heat shock protein HSP 90-beta	P08238.4	Heat shock protein HSP 90-beta	P08238	Homo sapiens	Homo sapiens	9606
200988	Linear peptide	ALLDGSNVVFK			48	58			Prefoldin subunit 6	O15212.1	Prefoldin subunit 6	O15212	Homo sapiens	Homo sapiens	9606
203448	Linear peptide	AVLKGVHSHK			27	36			60S ribosomal protein L23a	P62750.1	60S ribosomal protein L23a	A8MUS3	Homo sapiens	Homo sapiens	9606
211068	Linear peptide	GVADKILKK			211	219			N-myc-interactor	Q13287.2	N-myc-interactor	Q13287	Homo sapiens	Homo sapiens	9606
211117	Linear peptide	GVHGGLINK			118	126			Profilin-1	P07737.2	Profilin-1	P07737	Homo sapiens	Homo sapiens	9606
212189	Linear peptide	IINSSITTK			155	163			T-complex protein 1 subunit gamma	P49368.4	T-complex protein 1 subunit gamma	B4DUR8	Homo sapiens	Homo sapiens	9606
213356	Linear peptide	KMYEEHLKRM			34	43			Enhancer of rudimentary homolog	P84090.1	Enhancer of rudimentary homolog	P84090	Homo sapiens	Homo sapiens	9606
213444	Linear peptide	KQYHRILKR			270	278			Nuclear transcription factor Y subunit alpha	P23511.2	Nuclear transcription factor Y subunit alpha	P23511	Homo sapiens	Homo sapiens	9606
213507	Linear peptide	KSLGHGLINK			416	425			WD repeat-containing protein 36	Q8NI36.1	WD repeat-containing protein 36	Q8NI36	Homo sapiens	Homo sapiens	9606
213661	Linear peptide	KVADMALHY			296	304			T-complex protein 1 subunit theta	P50990.4	T-complex protein 1 subunit theta	P50990	Homo sapiens	Homo sapiens	9606
213676	Linear peptide	KVFDGIPPPY			103	112			60S ribosomal protein L13a	P40429.2	60S ribosomal protein L13a	P40429	Homo sapiens	Homo sapiens	9606
213677	Linear peptide	KVFGGTVHKK			112	121			GMP synthase [glutamine-hydrolyzing]	P49915.1	GMP synthase [glutamine-hydrolyzing]	P49915	Homo sapiens	Homo sapiens	9606
213737	Linear peptide	KVSASPLLY			495	503			Transferrin receptor protein 1	P02786.2	Transferrin receptor protein 1	P02786	Homo sapiens	Homo sapiens	9606
216048	Linear peptide	NPNLRKNVL			203	211			Transcription elongation factor A protein 1	P23193.2	Transcription elongation factor A protein 1	P23193	Homo sapiens	Homo sapiens	9606
216057	Linear peptide	NPRVKAAAL			114	122			Serine palmitoyltransferase 1	O15269.1	Serine palmitoyltransferase 1	O15269	Homo sapiens	Homo sapiens	9606
217413	Linear peptide	RAAPFSLEY			9	17			Inorganic pyrophosphatase	Q15181.2	Inorganic pyrophosphatase	Q15181	Homo sapiens	Homo sapiens	9606
217850	Linear peptide	RIFAPNHVVAK			31	41			60S ribosomal protein L18a	Q02543.2	60S ribosomal protein L18a (Fragment)	M0R3D6	Homo sapiens	Homo sapiens	9606
217888	Linear peptide	RILSGVVTK			71	79			40S ribosomal protein S11	P62280.3	40S ribosomal protein S11	P62280	Homo sapiens	Homo sapiens	9606
218108	Linear peptide	RLYLNGDGTGK			308	318			TNF receptor-associated factor 1	Q13077.1	TNF receptor-associated factor 1	Q13077	Homo sapiens	Homo sapiens	9606
218404	Linear peptide	RSDTPLIYK			402	410			Isoleucine--tRNA ligase, cytoplasmic	P41252.2	Isoleucyl-tRNA synthetase	A0A0A0MSX9	Homo sapiens	Homo sapiens	9606
218485	Linear peptide	RSYSDPPLK			192	200			Heterogeneous nuclear ribonucleoprotein F	P52597.3	Heterogeneous nuclear ribonucleoprotein F	P52597	Homo sapiens	Homo sapiens	9606
218527	Linear peptide	RTGPPMGSRF			175	184			Eukaryotic translation initiation factor 4H	Q15056.5	Eukaryotic translation initiation factor 4H	Q15056	Homo sapiens	Homo sapiens	9606
218544	Linear peptide	RTKKVGIVGK			4	13			60S ribosomal protein L37a	P61513.2	60S ribosomal protein L37a	C9J4Z3	Homo sapiens	Homo sapiens	9606
219411	Linear peptide	SPASRSISL			134	142			CD70 antigen	P32970.2	CD70 antigen	P32970	Homo sapiens	Homo sapiens	9606
219430	Linear peptide	SPLTKSISL			1683	1691			A-kinase anchor protein 13	Q12802.2	A-kinase anchor protein 13	Q12802	Homo sapiens	Homo sapiens	9606
219452	Linear peptide	SPVVRVAV			502	509			Elongation factor 2	P13639.4	Elongation factor 2	P13639	Homo sapiens	Homo sapiens	9606
219456	Linear peptide	SPYLRPLTL			15	23			Uridine diphosphate glucose pyrophosphatase	O95848.2	Uridine diphosphate glucose pyrophosphatase NUDT14	O95848	Homo sapiens	Homo sapiens	9606
219644	Linear peptide	SVAKTILKR			146	154			MOB kinase activator 1B	Q7L9L4.3	MOB kinase activator 1B	Q7L9L4	Homo sapiens	Homo sapiens	9606
219688	Linear peptide	SVNGKVLSK			130	138			Nodal modulator 3	P69849.2	Nodal modulator 3	P69849	Homo sapiens	Homo sapiens	9606
220070	Linear peptide	TIAPALVSK			72	80			Alpha-enolase	P06733.2	Alpha-enolase	P06733	Homo sapiens	Homo sapiens	9606
220222	Linear peptide	TPKEKAQAL			1213	1221			Antigen KI-67	P46013.2	Proliferation marker protein Ki-67	P46013	Homo sapiens	Homo sapiens	9606
221061	Linear peptide	VPNQKRLTL			617	625			Long-chain-fatty-acid--CoA ligase 4	O60488.2	Long-chain-fatty-acid--CoA ligase 4	O60488	Homo sapiens	Homo sapiens	9606
224912	Linear peptide	NVEIDPEIQ			166	174			Keratin, type II cytoskeletal 1	P04264.6	Hom s 5	P02538	Homo sapiens	Homo sapiens	9606
226591	Linear peptide	FPQQPQQPYPQQPQQ + DEAM(Q3)	Q3	Deamidation|DEAM	66	80			gamma-gliadin	ACI04087.1	Tri a 20	A0A060N479	Triticum aestivum	Triticum aestivum	4565
226592	Linear peptide	FPQQPQQPYPQQPQQ + DEAM(Q3, Q11)	Q3, Q11	Deamidation|DEAM	66	80			gamma-gliadin	ACI04087.1	Tri a 20	A0A060N479	Triticum aestivum	Triticum aestivum	4565
226658	Linear peptide	QQYPSGQGSFQPSQQNPQ + DEAM(Q7, Q15)	Q7, Q15	Deamidation|DEAM	215	232			alpha/beta gliadin precursor	SRC264156	Tri a 21	D2T2K3	Triticum aestivum	Triticum aestivum	4565
226668	Linear peptide	SGQGSFQPSQQNP + DEAM(Q10)	Q10	Deamidation|DEAM	228	240			alpha-gliadin	CAB76964.1	Tri a 21	D2T2K3	Triticum aestivum	Triticum aestivum	4565
226669	Linear peptide	SGQGSFQPSQQNP + DEAM(Q3)	Q3	Deamidation|DEAM	228	240			alpha-gliadin	CAB76964.1	Tri a 21	D2T2K3	Triticum aestivum	Triticum aestivum	4565
226671	Linear peptide	SGQGSFQPSQQNP			228	240			alpha-gliadin	CAB76964.1	Tri a 21	D2T2K3	Triticum aestivum	Triticum aestivum	4565
228905	Linear peptide	VLRIINEPTAAAIAY			171	185			Heat shock 70 kDa protein 6	P17066.2	Heat shock 70 kDa protein 6	P17066	Homo sapiens	Homo sapiens	9606
231420	Linear peptide	RYLEFEALGFLNEDH			2971	2985			polyprotein [Dengue virus 3]	ADZ13190.1	Genome polyprotein	P17763	Dengue virus 3	Dengue virus	12637
233436	Linear peptide	ASFEAQGALANIAVD			77	91			HLA class II histocompatibility antigen, DR alpha chain	P01903.2	HLA class II histocompatibility antigen, DR alpha chain	P01903	Homo sapiens	Homo sapiens	9606
233610	Linear peptide	IEKFEKEAAEMGKG			39	52			Elongation factor 1-alpha 1	P68104.1	Elongation factor 1-alpha 1	P68104	Homo sapiens	Homo sapiens	9606
233620	Linear peptide	IPVQTISRAAAEKLFG			332	347			Transferrin receptor protein 1	P02786.2	Transferrin receptor protein 1	P02786	Homo sapiens	Homo sapiens	9606
233621	Linear peptide	IPVQTISRAAAEKLFGN			332	348			Transferrin receptor protein 1	P02786.2	Transferrin receptor protein 1	P02786	Homo sapiens	Homo sapiens	9606
233622	Linear peptide	IPVQTISRAAAEKLFGNM			332	349			Transferrin receptor protein 1	P02786.2	Transferrin receptor protein 1	P02786	Homo sapiens	Homo sapiens	9606
233641	Linear peptide	KPPKPVSKMRMATPLLMQ			99	116			HLA class II histocompatibility antigen gamma chain	P04233.3	HLA class II histocompatibility antigen gamma chain	P04233	Homo sapiens	Homo sapiens	9606
233642	Linear peptide	KPPKPVSKMRMATPLLMQAL			99	118			HLA class II histocompatibility antigen gamma chain	P04233.3	HLA class II histocompatibility antigen gamma chain	P04233	Homo sapiens	Homo sapiens	9606
233688	Linear peptide	LPKPPKPVSKMRMATPLLMQAL			97	118			HLA class II histocompatibility antigen gamma chain	P04233.3	HLA class II histocompatibility antigen gamma chain	P04233	Homo sapiens	Homo sapiens	9606
233816	Linear peptide	RPAGDRTFQKWAAVVVPSGEE			258	278			HLA class I histocompatibility antigen, B-7 alpha chain precursor	P01889.3	HLA class I histocompatibility antigen, B alpha chain	P01889	Homo sapiens	Homo sapiens	9606
233892	Linear peptide	TPDPSKFFSQLSSEHGGDV			282	300			Interleukin-2 receptor subunit beta	P14784.1	Interleukin-2 receptor subunit beta	P14784	Homo sapiens	Homo sapiens	9606
233893	Linear peptide	TPDPSKFFSQLSSEHGGDVQ			282	301			Interleukin-2 receptor subunit beta	P14784.1	Interleukin-2 receptor subunit beta	P14784	Homo sapiens	Homo sapiens	9606
234046	Linear peptide	DDTQFVRFDSDAASQR			53	68			HLA class I histocompatibility antigen, A-3 alpha chain	P04439.2	HLA class I histocompatibility antigen, A alpha chain	P04439	Homo sapiens	Homo sapiens	9606
234048	Linear peptide	DDTQFVRFDSDAASQRME			53	70			HLA class I histocompatibility antigen, A-3 alpha chain	P04439.2	HLA class I histocompatibility antigen, A alpha chain	P04439	Homo sapiens	Homo sapiens	9606
234049	Linear peptide	DDTQFVRFDSDAASQRMEP			53	71			HLA class I histocompatibility antigen, A-3 alpha chain	P04439.2	HLA class I histocompatibility antigen, A alpha chain	P04439	Homo sapiens	Homo sapiens	9606
234050	Linear peptide	DDTQFVRFDSDAASQRMEPR			53	72			HLA class I histocompatibility antigen, A-3 alpha chain	P04439.2	HLA class I histocompatibility antigen, A alpha chain	P04439	Homo sapiens	Homo sapiens	9606
234052	Linear peptide	DLRSWTAADTAAQITQR			153	169			HLA class I histocompatibility antigen, B-7 alpha chain precursor	P01889.3	HLA class I histocompatibility antigen, B alpha chain	P01889	Homo sapiens	Homo sapiens	9606
234053	Linear peptide	DLRSWTAVDTAAQ			150	162			HLA class I histocompatibility antigen, alpha chain E	P13747.4	HLA class I histocompatibility antigen, alpha chain E	P13747	Homo sapiens	Homo sapiens	9606
234054	Linear peptide	DLRSWTAVDTAAQIS			150	164			HLA class I histocompatibility antigen, alpha chain E	P13747.4	HLA class I histocompatibility antigen, alpha chain E	P13747	Homo sapiens	Homo sapiens	9606
234062	Linear peptide	DTQFVRFDSDAASP			54	67			HLA class I histocompatibility antigen, B-7 alpha chain precursor	P01889.3	HLA class I histocompatibility antigen, B alpha chain	P01889	Homo sapiens	Homo sapiens	9606
234064	Linear peptide	DTQFVRFDSDAASPRGEP			54	71			HLA class I histocompatibility antigen, Cw-7 alpha chain	P10321.3	HLA class I histocompatibility antigen, C alpha chain	P10321	Homo sapiens	Homo sapiens	9606
234065	Linear peptide	DTQFVRFDSDAASPRGEPR			54	72			HLA class I histocompatibility antigen, Cw-7 alpha chain	P10321.3	HLA class I histocompatibility antigen, C alpha chain	P10321	Homo sapiens	Homo sapiens	9606
234070	Linear peptide	DTQFVRFDSDAASQRM			54	69			HLA class I histocompatibility antigen, A-3 alpha chain	P04439.2	HLA class I histocompatibility antigen, A alpha chain	P04439	Homo sapiens	Homo sapiens	9606
234102	Linear peptide	FVRFDSDAASQR			57	68			HLA class I histocompatibility antigen, A-3 alpha chain	P04439.2	HLA class I histocompatibility antigen, A alpha chain	P04439	Homo sapiens	Homo sapiens	9606
234103	Linear peptide	FVRFDSDAASQRME			57	70			HLA class I histocompatibility antigen, A-3 alpha chain	P04439.2	HLA class I histocompatibility antigen, A alpha chain	P04439	Homo sapiens	Homo sapiens	9606
234104	Linear peptide	FVRFDSDAASQRMEP			57	71			HLA class I histocompatibility antigen, A-3 alpha chain	P04439.2	HLA class I histocompatibility antigen, A alpha chain	P04439	Homo sapiens	Homo sapiens	9606
234105	Linear peptide	FVRFDSDAASQRMEPR			57	72			HLA class I histocompatibility antigen, A-3 alpha chain	P04439.2	HLA class I histocompatibility antigen, A alpha chain	P04439	Homo sapiens	Homo sapiens	9606
234115	Linear peptide	GILNVSAVDKSTGKE			484	498			Heat shock cognate 71 kDa protein	P11142.1	Heat shock cognate 71 kDa protein	P11142	Homo sapiens	Homo sapiens	9606
234138	Linear peptide	KPPKPVSKMRMATPLLMQALPM			99	120			HLA class II histocompatibility antigen gamma chain	P04233.3	HLA class II histocompatibility antigen gamma chain	P04233	Homo sapiens	Homo sapiens	9606
234149	Linear peptide	LPSYEEALSLPSKTP			236	250			Lysosomal-associated transmembrane protein 5	Q13571.1	Lysosomal-associated transmembrane protein 5	Q13571	Homo sapiens	Homo sapiens	9606
234150	Linear peptide	LPSYEEALSLPSKTPE			236	251			Lysosomal-associated transmembrane protein 5	Q13571.1	Lysosomal-associated transmembrane protein 5	Q13571	Homo sapiens	Homo sapiens	9606
234151	Linear peptide	LPSYEEALSLPSKTPEG			236	252			Lysosomal-associated transmembrane protein 5	Q13571.1	Lysosomal-associated transmembrane protein 5	Q13571	Homo sapiens	Homo sapiens	9606
234175	Linear peptide	PKPPKPVSKMRMATPLLMQALPM			98	120			HLA class II histocompatibility antigen gamma chain	P04233.3	HLA class II histocompatibility antigen gamma chain	P04233	Homo sapiens	Homo sapiens	9606
234213	Linear peptide	QFVRFDSDAASQR			56	68			HLA class I histocompatibility antigen, A-3 alpha chain	P04439.2	HLA class I histocompatibility antigen, A alpha chain	P04439	Homo sapiens	Homo sapiens	9606
234297	Linear peptide	TQFVRFDSDAASPR			55	68			HLA class I histocompatibility antigen, B-7 alpha chain precursor	P01889.3	HLA class I histocompatibility antigen, B alpha chain	P01889	Homo sapiens	Homo sapiens	9606
234298	Linear peptide	TQFVRFDSDAASQ			55	67			HLA class I histocompatibility antigen, A-3 alpha chain	P04439.2	HLA class I histocompatibility antigen, A alpha chain	P04439	Homo sapiens	Homo sapiens	9606
234299	Linear peptide	TQFVRFDSDAASQR			55	68			HLA class I histocompatibility antigen, A-3 alpha chain	P04439.2	HLA class I histocompatibility antigen, A alpha chain	P04439	Homo sapiens	Homo sapiens	9606
234340	Linear peptide	VVLPSYEEALSLPSKTPE			234	251			Lysosomal-associated transmembrane protein 5	Q13571.1	Lysosomal-associated transmembrane protein 5	Q13571	Homo sapiens	Homo sapiens	9606
234479	Linear peptide	AMMIARFKMFPEVKEKG			250	266			Glutamate decarboxylase 2	Q05329.1	Glutamate decarboxylase 2	A0A3B3IU09	Homo sapiens	Homo sapiens	9606
234678	Linear peptide	EPLSYTRFSLARQVD			16	30			Transferrin receptor protein 1	P02786.2	Transferrin receptor protein 1	P02786	Homo sapiens	Homo sapiens	9606
234772	Linear peptide	FRKFHYLPFLPSTED			170	184			HLA class II histocompatibility antigen, DR alpha chain	P01903.2	HLA class II histocompatibility antigen, DR alpha chain	P01903	Homo sapiens	Homo sapiens	9606
234815	Linear peptide	GEPLSYTRFSLARQ			15	28			Transferrin receptor protein 1	P02786.2	Transferrin receptor protein 1	P02786	Homo sapiens	Homo sapiens	9606
234816	Linear peptide	GEPLSYTRFSLARQVD			15	30			Transferrin receptor protein 1	P02786.2	Transferrin receptor protein 1	P02786	Homo sapiens	Homo sapiens	9606
235940	Linear peptide	VPDSSGPERIL			78	88			Heterogeneous nuclear ribonucleoprotein K	P61978.1	Heterogeneous nuclear ribonucleoprotein K	P61978	Homo sapiens	Homo sapiens	9606
236957	Linear peptide	GPITITIVNRDGTR			141	154			CD44 antigen	P16070.3	CD44 antigen	P16070	Homo sapiens	Homo sapiens	9606
236960	Linear peptide	GPLKFLHQDIDSGQGIR			1049	1065			Cation-independent mannose-6-phosphate receptor	P11717.3	Cation-independent mannose-6-phosphate receptor	P11717	Homo sapiens	Homo sapiens	9606
237087	Linear peptide	KITVPASQKL			6	15			B-cell linker protein	Q8WV28.2	B-cell linker protein	Q8WV28	Homo sapiens	Homo sapiens	9606
237166	Linear peptide	LPQLVGVSTPLQGGS			50	64			Beta-1,4-galactosyltransferase 1	P15291.5	Beta-1,4-galactosyltransferase 1	P15291	Homo sapiens	Homo sapiens	9606
237169	Linear peptide	LPSQAFEYILYNKG			185	198			Pro-cathepsin H	P09668.4	Pro-cathepsin H	E9PKT6	Homo sapiens	Homo sapiens	9606
237170	Linear peptide	LPSQAFEYILYNKGI			185	199			Pro-cathepsin H	P09668.4	Pro-cathepsin H	E9PKT6	Homo sapiens	Homo sapiens	9606
237171	Linear peptide	LPSQAFEYILYNKGIM			185	200			Pro-cathepsin H	P09668.4	Pro-cathepsin H	E9PKT6	Homo sapiens	Homo sapiens	9606
237172	Linear peptide	LPSQAFEYILYNKGIMG			185	201			Pro-cathepsin H	P09668.4	Pro-cathepsin H	E9PKT6	Homo sapiens	Homo sapiens	9606
237230	Linear peptide	NPGGYVAYSKAATVTGK			215	231			Transferrin receptor protein 1	P02786.2	Transferrin receptor protein 1	P02786	Homo sapiens	Homo sapiens	9606
237295	Linear peptide	RKSRQGSLAMEELK			349	362			Leukosialin	P16150.1	Leukosialin (Fragment)	C9JUK7	Homo sapiens	Homo sapiens	9606
237389	Linear peptide	SPRPPLGSSL			832	841			Lysine-specific demethylase 2B	Q8NHM5.1	Lysine-specific demethylase 2B	Q8NHM5	Homo sapiens	Homo sapiens	9606
237486	Linear peptide	VAIVQAVSAHRHR			156	168			C-C chemokine receptor type 7 precursor	P32248.2	C-C chemokine receptor type 7	P32248	Homo sapiens	Homo sapiens	9606
239480	Linear peptide	AQKSQSTQISQELE			80	93			Low affinity immunoglobulin epsilon Fc receptor	P06734.1	Low affinity immunoglobulin epsilon Fc receptor	P06734	Homo sapiens	Homo sapiens	9606
239481	Linear peptide	AQKSQSTQISQELEE			80	94			Low affinity immunoglobulin epsilon Fc receptor	P06734.1	Low affinity immunoglobulin epsilon Fc receptor	P06734	Homo sapiens	Homo sapiens	9606
239496	Linear peptide	ATAASSSSLEKS			230	241			Actin, alpha cardiac muscle 1	P68032.1	Actin, alpha cardiac muscle 1	P68032	Homo sapiens	Homo sapiens	9606
239518	Linear peptide	DDTQFVRFDSDAASPREEP			53	71			HLA class I histocompatibility antigen, B-7 alpha chain precursor	P01889.3	HLA class I histocompatibility antigen, B alpha chain	P01889	Homo sapiens	Homo sapiens	9606
239528	Linear peptide	DFDGDEIFHVDMAK			50	63			HLA class II histocompatibility antigen, DR alpha chain	P01903.2	HLA class II histocompatibility antigen, DR alpha chain	P01903	Homo sapiens	Homo sapiens	9606
239529	Linear peptide	DFDGDEIFHVDMAKK			50	64			HLA class II histocompatibility antigen, DR alpha chain	P01903.2	HLA class II histocompatibility antigen, DR alpha chain	P01903	Homo sapiens	Homo sapiens	9606
239531	Linear peptide	DFEQEMATAASSSSLEKS			222	239			Actin, cytoplasmic 1	P60709.1	Actin, cytoplasmic 1	A0A6Q8PFE4	Homo sapiens	Homo sapiens	9606
239547	Linear peptide	DTQFVRFDNDAASPR			51	65			HLA class I histocompatibility antigen, alpha chain E	P13747.4	HLA class I histocompatibility antigen, alpha chain E	P13747	Homo sapiens	Homo sapiens	9606
239548	Linear peptide	DTQFVRFDSDAASPREE			54	70			HLA class I histocompatibility antigen, B-7 alpha chain precursor	P01889.3	HLA class I histocompatibility antigen, B alpha chain	P01889	Homo sapiens	Homo sapiens	9606
239549	Linear peptide	DTQFVRFDSDAASPREEP			54	71			HLA class I histocompatibility antigen, B-7 alpha chain precursor	P01889.3	HLA class I histocompatibility antigen, B alpha chain	P01889	Homo sapiens	Homo sapiens	9606
239556	Linear peptide	DVTGAQAYASTAK			91	103			Interferon-induced transmembrane protein 2	Q01629.2	Interferon-induced transmembrane protein 2	Q01629	Homo sapiens	Homo sapiens	9606
239562	Linear peptide	EAQGALANIAVDK			80	92			HLA class II histocompatibility antigen, DR alpha chain	P01903.2	HLA class II histocompatibility antigen, DR alpha chain	P01903	Homo sapiens	Homo sapiens	9606
239567	Linear peptide	EDLRSWTAADTAAQ			152	165			HLA class I histocompatibility antigen, B-7 alpha chain precursor	P01889.3	HLA class I histocompatibility antigen, B alpha chain	P01889	Homo sapiens	Homo sapiens	9606
239569	Linear peptide	EDLRSWTAADTAAQIT			152	167			HLA class I histocompatibility antigen, B-7 alpha chain precursor	P01889.3	HLA class I histocompatibility antigen, B alpha chain	P01889	Homo sapiens	Homo sapiens	9606
239570	Linear peptide	EDLRSWTAADTAAQITQ			152	168			HLA class I histocompatibility antigen, B-7 alpha chain precursor	P01889.3	HLA class I histocompatibility antigen, B alpha chain	P01889	Homo sapiens	Homo sapiens	9606
239608	Linear peptide	EEVDGKADGAEAKPAE			1945	1960			Myosin-9	P35579.4	Myosin-9	P35579	Homo sapiens	Homo sapiens	9606
239624	Linear peptide	EQEMATAASSSSLEK			224	238			Actin, cytoplasmic 1	P60709.1	Actin, cytoplasmic 1	A0A6Q8PFE4	Homo sapiens	Homo sapiens	9606
239625	Linear peptide	EQEMATAASSSSLEKS			224	239			Actin, cytoplasmic 1	P60709.1	Actin, cytoplasmic 1	A0A6Q8PFE4	Homo sapiens	Homo sapiens	9606
239686	Linear peptide	FVRFDSDAASPREEP			57	71			HLA class I histocompatibility antigen, B-7 alpha chain precursor	P01889.3	HLA class I histocompatibility antigen, B alpha chain	P01889	Homo sapiens	Homo sapiens	9606
239704	Linear peptide	GERAMTKDNNLLGKFE			445	460			Heat shock cognate 71 kDa protein	P11142.1	Heat shock cognate 71 kDa protein	P11142	Homo sapiens	Homo sapiens	9606
239719	Linear peptide	GKDYIALNEDLRSWTA			144	159			HLA class I histocompatibility antigen, B-7 alpha chain precursor	P01889.3	HLA class I histocompatibility antigen, B alpha chain	P01889	Homo sapiens	Homo sapiens	9606
239740	Linear peptide	GPEYWDRNTQIYKAQAQ			80	96			HLA class I histocompatibility antigen, B-7 alpha chain precursor	P01889.3	HLA class I histocompatibility antigen, B alpha chain	P01889	Homo sapiens	Homo sapiens	9606
239741	Linear peptide	GPEYWDRNTQIYKAQAQT			80	97			HLA class I histocompatibility antigen, B-7 alpha chain precursor	P01889.3	HLA class I histocompatibility antigen, B alpha chain	P01889	Homo sapiens	Homo sapiens	9606
239748	Linear peptide	GPVGVFEWEAFARGTK			338	353			Phosphoglycerate kinase 1	P00558.3	Phosphoglycerate kinase 1	P00558	Homo sapiens	Homo sapiens	9606
239749	Linear peptide	GPVGVFEWEAFARGTKA			338	354			Phosphoglycerate kinase 1	P00558.3	Phosphoglycerate kinase 1	P00558	Homo sapiens	Homo sapiens	9606
239751	Linear peptide	GQEETAGVVSTNLIR			162	176			HLA class II histocompatibility antigen, DP	P04440.1	HLA class II histocompatibility antigen, DP beta 1 chain	P04440	Homo sapiens	Homo sapiens	9606
239810	Linear peptide	ILRVINEPTAAAMAYG			197	212			Heat shock 70 kDa protein 13	P48723.1	Heat shock 70 kDa protein 13	P48723	Homo sapiens	Homo sapiens	9606
239825	Linear peptide	IPYPGRTNADVMTAL			442	456			Tyrosine-protein kinase Lyn	P07948.3	Tyrosine-protein kinase Lyn	P07948	Homo sapiens	Homo sapiens	9606
239915	Linear peptide	KLQDASAEVERLR			126	138			Bone marrow stromal antigen 2	Q10589.1	Bone marrow stromal antigen 2	Q10589	Homo sapiens	Homo sapiens	9606
239933	Linear peptide	KPDDWDEDAPAKIPDEE			300	316			Calnexin	P27824.2	Calnexin	P27824	Homo sapiens	Homo sapiens	9606
239955	Linear peptide	KSQSTQISQELEE			82	94			Low affinity immunoglobulin epsilon Fc receptor	P06734.1	Low affinity immunoglobulin epsilon Fc receptor	P06734	Homo sapiens	Homo sapiens	9606
239999	Linear peptide	LNEDLRSWTAAD			150	161			HLA class I histocompatibility antigen, B-7 alpha chain precursor	P01889.3	HLA class I histocompatibility antigen, B alpha chain	P01889	Homo sapiens	Homo sapiens	9606
240000	Linear peptide	LNEDLRSWTAADTAA			150	164			HLA class I histocompatibility antigen, B-7 alpha chain precursor	P01889.3	HLA class I histocompatibility antigen, B alpha chain	P01889	Homo sapiens	Homo sapiens	9606
240021	Linear peptide	LPSEKAIFLFVDKTVPQSS			70	88			Gamma-aminobutyric acid receptor-associated protein-like 2	P60520.1	Gamma-aminobutyric acid receptor-associated protein-like 2	P60520	Homo sapiens	Homo sapiens	9606
240024	Linear peptide	LPSYEEALSLPSKTPEGGPAPPP			236	258			Lysosomal-associated transmembrane protein 5	Q13571.1	Lysosomal-associated transmembrane protein 5	Q13571	Homo sapiens	Homo sapiens	9606
240028	Linear peptide	LRSWTAADTAAQITQ			154	168			HLA class I histocompatibility antigen, B-7 alpha chain precursor	P01889.3	HLA class I histocompatibility antigen, B alpha chain	P01889	Homo sapiens	Homo sapiens	9606
240042	Linear peptide	MAQKSQSTQISQELEE			79	94			Low affinity immunoglobulin epsilon Fc receptor	P06734.1	Low affinity immunoglobulin epsilon Fc receptor	P06734	Homo sapiens	Homo sapiens	9606
240043	Linear peptide	MATAASSSSLEKS			229	241			Actin, alpha cardiac muscle 1	P68032.1	Actin, alpha cardiac muscle 1	P68032	Homo sapiens	Homo sapiens	9606
240044	Linear peptide	MATPLLMQALPM			109	120			HLA class II histocompatibility antigen gamma chain	P04233.3	HLA class II histocompatibility antigen gamma chain	P04233	Homo sapiens	Homo sapiens	9606
240115	Linear peptide	NVLRIINEPTAAAIAYG			170	186			Heat shock 70 kDa protein 6	P17066.2	Heat shock 70 kDa protein 6	P17066	Homo sapiens	Homo sapiens	9606
240119	Linear peptide	PGDSDIIRSMPEQTGEK			99	115			60S ribosomal protein L30	P62888.2	60S ribosomal protein L30	P62888	Homo sapiens	Homo sapiens	9606
240135	Linear peptide	PSSGLGVTKQDLGPVPM			280	296			HLA class II histocompatibility antigen gamma chain	P04233.3	HLA class II histocompatibility antigen gamma chain	P04233	Homo sapiens	Homo sapiens	9606
240270	Linear peptide	RMATPLLMQALPM			108	120			HLA class II histocompatibility antigen gamma chain	P04233.3	HLA class II histocompatibility antigen gamma chain	P04233	Homo sapiens	Homo sapiens	9606
240276	Linear peptide	RPDDEEGAAVAPGHP			3	17			Feline leukemia virus subgroup C receptor-related protein 1	Q9Y5Y0.1	Feline leukemia virus subgroup C receptor-related protein 1	Q9Y5Y0	Homo sapiens	Homo sapiens	9606
240339	Linear peptide	SASYKADTVAKVQG			1848	1861			Apolipoprotein B-100	P04114.2	Apolipoprotein B-100	P04114	Homo sapiens	Homo sapiens	9606
240458	Linear peptide	SPRDPENFPFVVL			111	123			Ras-related protein Rab-7a	P51149.1	Ras-related protein Rab-7a	A0A6Q8PGE6	Homo sapiens	Homo sapiens	9606
240482	Linear peptide	SPRGPGQGSGHL			371	382			Centaurin-beta-1	Q15027.1	Arf-GAP with coiled-coil, ANK repeat and PH domain-containing protein 1	Q15027	Homo sapiens	Homo sapiens	9606
240536	Linear peptide	STFDAGAGIALNDH			293	306			Glyceraldehyde-3-phosphate dehydrogenase	P04406.3	Glyceraldehyde-3-phosphate dehydrogenase	P04406	Homo sapiens	Homo sapiens	9606
240537	Linear peptide	STFDAGAGIALNDHFV			293	308			Glyceraldehyde-3-phosphate dehydrogenase	P04406.3	Glyceraldehyde-3-phosphate dehydrogenase	P04406	Homo sapiens	Homo sapiens	9606
240544	Linear peptide	TAADTAAQITQR			158	169			HLA class I histocompatibility antigen, B-7 alpha chain precursor	P01889.3	HLA class I histocompatibility antigen, B alpha chain	P01889	Homo sapiens	Homo sapiens	9606
240545	Linear peptide	TAADTAAQITQRKW			158	171			HLA class I histocompatibility antigen, B-7 alpha chain precursor	P01889.3	HLA class I histocompatibility antigen, B alpha chain	P01889	Homo sapiens	Homo sapiens	9606
240548	Linear peptide	TAVDTAAQISEQK			155	167			HLA class I histocompatibility antigen, alpha chain E	P13747.4	HLA class I histocompatibility antigen, alpha chain E	P13747	Homo sapiens	Homo sapiens	9606
240549	Linear peptide	TAVDTAAQISEQKS			155	168			HLA class I histocompatibility antigen, alpha chain E	P13747.4	HLA class I histocompatibility antigen, alpha chain E	P13747	Homo sapiens	Homo sapiens	9606
240550	Linear peptide	TAVDTAAQISEQKSN			155	169			HLA class I histocompatibility antigen, alpha chain E	P13747.4	HLA class I histocompatibility antigen, alpha chain E	P13747	Homo sapiens	Homo sapiens	9606
240551	Linear peptide	TAVDTAAQISEQKSND			155	170			HLA class I histocompatibility antigen, alpha chain E	P13747.4	HLA class I histocompatibility antigen, alpha chain E	P13747	Homo sapiens	Homo sapiens	9606
240572	Linear peptide	TGNYRIESVLSSSG			165	178			Ganglioside GM2 activator	P17900.4	Ganglioside GM2 activator	P17900	Homo sapiens	Homo sapiens	9606
240602	Linear peptide	TQFVRFDSDAASPREEP			55	71			HLA class I histocompatibility antigen, B-7 alpha chain precursor	P01889.3	HLA class I histocompatibility antigen, B alpha chain	P01889	Homo sapiens	Homo sapiens	9606
240620	Linear peptide	VDDTQFVRFDNDAASPR			49	65			HLA class I histocompatibility antigen, alpha chain E	P13747.4	HLA class I histocompatibility antigen, alpha chain E	P13747	Homo sapiens	Homo sapiens	9606
240624	Linear peptide	VDDTQFVRFDSDAASPRE			52	69			HLA class I histocompatibility antigen, B-7 alpha chain precursor	P01889.3	HLA class I histocompatibility antigen, B alpha chain	P01889	Homo sapiens	Homo sapiens	9606
240626	Linear peptide	VDDTQFVRFDSDAASPREEP			52	71			HLA class I histocompatibility antigen, B-7 alpha chain precursor	P01889.3	HLA class I histocompatibility antigen, B alpha chain	P01889	Homo sapiens	Homo sapiens	9606
240668	Linear peptide	VLPSYEEALSLPSKTPE			235	251			Lysosomal-associated transmembrane protein 5	Q13571.1	Lysosomal-associated transmembrane protein 5	Q13571	Homo sapiens	Homo sapiens	9606
240669	Linear peptide	VLRIINEPTAAAIAYG			171	186			Heat shock 70 kDa protein 6	P17066.2	Heat shock 70 kDa protein 6	P17066	Homo sapiens	Homo sapiens	9606
240680	Linear peptide	VPKDYTGEDVTPQN			99	112			Legumain	Q99538.1	Legumain	Q99538	Homo sapiens	Homo sapiens	9606
240694	Linear peptide	VPSDVVIFPSSDSQAHPP			545	562			Lysosomal alpha-mannosidase	O00754.3	Lysosomal alpha-mannosidase	O00754	Homo sapiens	Homo sapiens	9606
240700	Linear peptide	VRFDSDAASPREEPR			58	72			HLA class I histocompatibility antigen, B-7 alpha chain precursor	P01889.3	HLA class I histocompatibility antigen, B alpha chain	P01889	Homo sapiens	Homo sapiens	9606
240702	Linear peptide	VRFDSDAASQRMEP			58	71			HLA class I histocompatibility antigen, A-3 alpha chain	P04439.2	HLA class I histocompatibility antigen, A alpha chain	P04439	Homo sapiens	Homo sapiens	9606
240718	Linear peptide	VTQEIVTERSVSSRQAQ			902	918			Desmoglein-2	Q14126.2	Desmoglein-2	Q14126	Homo sapiens	Homo sapiens	9606
240732	Linear peptide	YDHNFVKAINAIQKS			170	184			Dipeptidyl peptidase 1	P53634.2	Dipeptidyl peptidase 1	A0A7I2YQT5	Homo sapiens	Homo sapiens	9606
240761	Linear peptide	YVGEIIGKRGIIGYDV			88	103			ATP synthase subunit g, mitochondrial	O75964.3	ATP synthase subunit g, mitochondrial	O75964	Homo sapiens	Homo sapiens	9606
241071	Linear peptide	VAAAPQVKYAVFEAALTKAI			221	240			Pollen allergen Phl p 5b precursor	Q40963.2	Phl p 5	O81342	Phleum pratense	Phleum pratense	15957
241585	Linear peptide	ADTTENQSGVSFDK			400	413			Sodium/potassium-transporting ATPase subunit alpha-1 precursor	P05023.1	Sodium/potassium-transporting ATPase subunit alpha-1	P05023	Homo sapiens	Homo sapiens	9606
241610	Linear peptide	APGPGRLVAQLDTEG			352	366			Immunoglobulin superfamily member 8	Q969P0.1	Immunoglobulin superfamily member 8	Q969P0	Homo sapiens	Homo sapiens	9606
241678	Linear peptide	DPGIFPRAEEDE			69	80			Palmitoyltransferase ZDHHC5	Q9C0B5.2	Palmitoyltransferase ZDHHC5	Q9C0B5	Homo sapiens	Homo sapiens	9606
241698	Linear peptide	EDEEEGEEVVEDRD			259	272			Amyloid-like protein 2	Q06481.2	Amyloid beta precursor like protein 2	Q06481	Homo sapiens	Homo sapiens	9606
241710	Linear peptide	EMATAASSSSLEKS			228	241			Actin, alpha cardiac muscle 1	P68032.1	Actin, alpha cardiac muscle 1	P68032	Homo sapiens	Homo sapiens	9606
241729	Linear peptide	FDGDEEFYVDLERKE							unknown protein eluted from human MHC allele	SRC248339			unidentified	unidentified	32644	The epitope is a trans-spliced peptide.
241787	Linear peptide	GTFAHRDFSAEYEEDGK			3947	3963			Apolipoprotein B-100	P04114.2	Apolipoprotein B-100	P04114	Homo sapiens	Homo sapiens	9606
241798	Linear peptide	HDLEVAQTTALPDEDD			199	214			GTP-binding nuclear protein Ran	P62826.3	GTP-binding nuclear protein Ran	P62826	Homo sapiens	Homo sapiens	9606
241809	Linear peptide	IEANVESSEVHVER			219	232			Syntaxin-12	Q86Y82.1	Syntaxin-12	Q86Y82	Homo sapiens	Homo sapiens	9606
241822	Linear peptide	IPVQTISRAAAEKL			332	345			Transferrin receptor protein 1	P02786.2	Transferrin receptor protein 1	P02786	Homo sapiens	Homo sapiens	9606
241827	Linear peptide	ISGDTGVIHVVEKE			66	79			Nicastrin	Q92542.2	Nicastrin	Q92542	Homo sapiens	Homo sapiens	9606
241922	Linear peptide	LRSVGASRHQGPL			242	254			HLA class II histocompatibility antigen, DQ alpha 1 chain	P01909.1	HLA class II histocompatibility antigen, DQ alpha 1 chain	P01909	Homo sapiens	Homo sapiens	9606
241950	Linear peptide	MPESEGPSSLDPSQEGPT			358	375			Sequestosome-1	Q13501.1	Sequestosome-1	Q13501	Homo sapiens	Homo sapiens	9606
241987	Linear peptide	PGLARQAPKPRKQ			49	61			Dermcidin	P81605.2	Dermcidin	P81605	Homo sapiens	Homo sapiens	9606
242081	Linear peptide	SPEEIDAQLQAEKQK			19	33			28 kDa heat- and acid-stable phosphoprotein	Q13442.1	28 kDa heat- and acid-stable phosphoprotein	Q13442	Homo sapiens	Homo sapiens	9606
242101	Linear peptide	SVTEQGAELSNEER			28	41			14-3-3 protein zeta/delta	P63104.1	14-3-3 protein zeta/delta	P63104	Homo sapiens	Homo sapiens	9606
242126	Linear peptide	TPAEVGVLVGKDRS			44	57			Profilin-1	P07737.2	Profilin-1	P07737	Homo sapiens	Homo sapiens	9606
242144	Linear peptide	TVETFASIVAHELGHN			337	352			Disintegrin and metalloproteinase domain-containing protein 9	Q13443.1	Disintegrin and metalloproteinase domain-containing protein 9	F8WC54	Homo sapiens	Homo sapiens	9606
242152	Linear peptide	VAPGKGILAADESTG			24	38			Fructose-bisphosphate aldolase A	P04075.2	Fructose-bisphosphate aldolase	H3BQN4	Homo sapiens	Homo sapiens	9606
242175	Linear peptide	VQNAGYSVSRPEGDT			307	321			Beta-1,4-galactosyltransferase 5	O43286.1	Beta-1,4-galactosyltransferase 5	O43286	Homo sapiens	Homo sapiens	9606
242203	Linear peptide	YPIEHGIITNWDDME			71	85			Actin, alpha cardiac muscle 1	P68032.1	Actin, alpha cardiac muscle 1	P68032	Homo sapiens	Homo sapiens	9606
242529	Linear peptide	GAAVQAAILSGDKS			372	385			Heat shock cognate 71 kDa protein	P11142.1	Heat shock cognate 71 kDa protein	P11142	Homo sapiens	Homo sapiens	9606
243090	Linear peptide	QSPSANVL			4202	4209			Baculoviral IAP repeat-containing protein 6	Q9NR09.2	Baculoviral IAP repeat-containing protein 6	Q9NR09	Homo sapiens	Homo sapiens	9606
243751	Linear peptide	YVTTSTRTYSLGSA			30	43			Vimentin	P08670.4	Keratin, type I cytoskeletal 18	P05783	Homo sapiens	Homo sapiens	9606
243964	Linear peptide	IPELNKVARAAAEVAGQF			580	597			Transferrin receptor protein 1	P02786.2	Transferrin receptor protein 1	P02786	Homo sapiens	Homo sapiens	9606
244009	Linear peptide	LPNIPVQTISRAAAEKLF			329	346			Transferrin receptor protein 1	P02786.2	Transferrin receptor protein 1	P02786	Homo sapiens	Homo sapiens	9606
244181	Linear peptide	DSDVGEFRAVTELG			70	83			HLA class II histocompatibility antigen, DRB1-15 beta chain	P01911.2	HLA class II histocompatibility antigen, DRB1 beta chain	P01911	Homo sapiens	Homo sapiens	9606
244183	Linear peptide	DTLRSYYADWYQQKPG							immunoglobulin lambda chain variable region	SRC280779			Homo sapiens	Homo sapiens	9606
244277	Linear peptide	SDVGEFRAVTELG			71	83			HLA class II histocompatibility antigen, DRB1-15 beta chain	P01911.2	HLA class II histocompatibility antigen, DRB1 beta chain	P01911	Homo sapiens	Homo sapiens	9606
289459	Linear peptide	FDKDGDGTITTKELG			20	34			Calmodulin-3	P0DP25.1	Calmodulin-1	P0DP23	Homo sapiens	Homo sapiens	9606
317012	Linear peptide	KDGDGTITTKELGTV			22	36			Calmodulin-3	P0DP25.1	Calmodulin-1	P0DP23	Homo sapiens	Homo sapiens	9606
418029	Linear peptide	APRTVALTAL			9	18			HLA class II histocompatibility antigen, DP	P04440.1	HLA class II histocompatibility antigen, DP beta 1 chain	P04440	Homo sapiens	Homo sapiens	9606
418035	Linear peptide	ASFEAQGALANIAVDK			77	92			HLA class II histocompatibility antigen, DR alpha chain	P01903.2	HLA class II histocompatibility antigen, DR alpha chain	P01903	Homo sapiens	Homo sapiens	9606
418445	Linear peptide	PPAENSSAPEAEQGGAE			308	324			Nuclease-sensitive element-binding protein 1	P67809.3	Y-box-binding protein 1	P67809	Homo sapiens	Homo sapiens	9606
418483	Linear peptide	RGFFYTPKTRREAEDL			46	61			Insulin precursor	P01308.1	Insulin	P01308	Homo sapiens	Homo sapiens	9606
418828	Linear peptide	GPTEEIRALHAAIGG			291	305			Napsin-A	O96009.1	Napsin-A	O96009	Homo sapiens	Homo sapiens	9606
418841	Linear peptide	IKEEHVIIQAEF			26	37			HLA class II histocompatibility antigen, DR alpha chain	P01903.2	HLA class II histocompatibility antigen, DR alpha chain	P01903	Homo sapiens	Homo sapiens	9606
418959	Linear peptide	EEEDVPGQAKDEL			405	417			Calreticulin precursor	P27797.1	Calreticulin	K7EL50	Homo sapiens	Homo sapiens	9606
418966	Linear peptide	EPKSQDIYLRLLVKLYRFLARRTNST			17	42			ribosomal protein L18	AAH00374.1	60S ribosomal protein L18	Q07020	Homo sapiens	Homo sapiens	9606
418980	Linear peptide	GPPEKPQGPPQQEGNN							salivary proline-rich protein 2	SRC299079	Basic salivary proline-rich protein 2	P02812	Homo sapiens	Homo sapiens	9606
418981	Linear peptide	GPPEKPQGPPQQEGNNPQGP							salivary proline-rich protein 2	SRC299079	Basic salivary proline-rich protein 2	P02812	Homo sapiens	Homo sapiens	9606
418986	Linear peptide	IDLNRNFPDLDRIVYV			185	200			Carboxypeptidase E precursor	P16870.1	Carboxypeptidase E	P16870	Homo sapiens	Homo sapiens	9606
419009	Linear peptide	LPKPPKPVSKMRMATPLLM			97	115			HLA class II histocompatibility antigen gamma chain	P04233.3	HLA class II histocompatibility antigen gamma chain	P04233	Homo sapiens	Homo sapiens	9606
419043	Linear peptide	SETTTSLVLERSLNRVHLLGRVGQDPVLR			18	46			Single-stranded DNA-binding protein, mitochondrial	Q04837.1	Single-stranded DNA-binding protein, mitochondrial (Fragment)	A0A0G2JLD8	Homo sapiens	Homo sapiens	9606
419137	Linear peptide	DLRSWTAADTAAQIT			153	167			HLA class I histocompatibility antigen, B-7 alpha chain precursor	P01889.3	HLA class I histocompatibility antigen, B alpha chain	P01889	Homo sapiens	Homo sapiens	9606
419517	Linear peptide	APFLRNVEL			2076	2084			CCR4-NOT transcription complex subunit 1	A5YKK6.2	CCR4-NOT transcription complex subunit 1	A5YKK6	Homo sapiens	Homo sapiens	9606
419531	Linear peptide	APSRNGMVL			2	10			60S ribosomal protein L13	P26373.4	60S ribosomal protein L13	P26373	Homo sapiens	Homo sapiens	9606
419543	Linear peptide	ATDPNILGR			4111	4119			DNA-dependent protein kinase catalytic subunit	P78527.3	DNA-dependent protein kinase catalytic subunit	P78527	Homo sapiens	Homo sapiens	9606
419685	Linear peptide	GLTDVILYH			269	277			Heterogeneous nuclear ribonucleoprotein Q	O60506.2	Heterogeneous nuclear ribonucleoprotein Q	O60506	Homo sapiens	Homo sapiens	9606
419858	Linear peptide	KVFGGTVHK			112	120			GMP synthase [glutamine-hydrolyzing]	P49915.1	GMP synthase [glutamine-hydrolyzing]	P49915	Homo sapiens	Homo sapiens	9606
419900	Linear peptide	LPHAPGVQM			373	381			Histone deacetylase 1	Q13547.1	Histone deacetylase 1	Q13547	Homo sapiens	Homo sapiens	9606
419911	Linear peptide	LPRAVGTQTL			270	279			Sorting nexin-1	Q13596.3	Sorting nexin-1	Q13596	Homo sapiens	Homo sapiens	9606
419912	Linear peptide	LPRAVNTQAL			267	276			Sorting nexin-2	O60749.2	Sorting nexin-2	O60749	Homo sapiens	Homo sapiens	9606
419914	Linear peptide	LPRLTPPVL			333	341			T-complex protein 1 subunit theta	P50990.4	T-complex protein 1 subunit theta	P50990	Homo sapiens	Homo sapiens	9606
420004	Linear peptide	NPRNFSDNQL			158	167			Transgelin-2	P37802.3	Transgelin-2	P37802	Homo sapiens	Homo sapiens	9606
420055	Linear peptide	RIIEKVIHR			771	779			DNA replication licensing factor MCM6	Q14566.1	DNA replication licensing factor MCM6	Q14566	Homo sapiens	Homo sapiens	9606
420094	Linear peptide	RPAEVGGMQL			105	114			Deoxyuridine 5'-triphosphate nucleotidohydrolase, mitochondrial	P33316.4	Deoxyuridine 5'-triphosphate nucleotidohydrolase	H0YKI0	Homo sapiens	Homo sapiens	9606
420095	Linear peptide	RPDGEKKAYVRL			129	140			60S ribosomal protein L23a	P62750.1	60S ribosomal protein L23a	A8MUS3	Homo sapiens	Homo sapiens	9606
420104	Linear peptide	RPKPSSSPVIF			183	193			Poly(rC)-binding protein 2	Q15366.1	Poly(rC)-binding protein 2	Q15366	Homo sapiens	Homo sapiens	9606
420109	Linear peptide	RPRPDEERPL			799	808			RAS protein activator like-3	Q86YV0.2	RAS protein activator like-3	Q86YV0	Homo sapiens	Homo sapiens	9606
420175	Linear peptide	SLYASSPGGVYATR			51	64			Vimentin	P08670.4	Keratin, type I cytoskeletal 18	P05783	Homo sapiens	Homo sapiens	9606
420180	Linear peptide	SPAPTHNSL			2326	2334			Fatty acid synthase	P49327.3	Fatty acid synthase	P49327	Homo sapiens	Homo sapiens	9606
420202	Linear peptide	SPNSKVNTL			56	64			Trifunctional enzyme subunit alpha, mitochondrial	P40939.2	Trifunctional enzyme subunit alpha, mitochondrial	P40939	Homo sapiens	Homo sapiens	9606
420210	Linear peptide	SPRLPVGGF			1921	1929			E3 ubiquitin-protein ligase TRIP12	Q14669.1	E3 ubiquitin-protein ligase TRIP12	Q14669	Homo sapiens	Homo sapiens	9606
420215	Linear peptide	SPSSVTGNAL			154	163			Telomeric repeat-binding factor 2-interacting protein 1	Q9NYB0.1	Telomeric repeat-binding factor 2-interacting protein 1	Q9NYB0	Homo sapiens	Homo sapiens	9606
420269	Linear peptide	TPLSSTVTL			219	227			Proliferating cell nuclear antigen	P12004.1	Proliferating cell nuclear antigen	P12004	Homo sapiens	Homo sapiens	9606
420329	Linear peptide	VPMFRNVSL			257	265			Exportin-1	O14980.1	Exportin-1	O14980	Homo sapiens	Homo sapiens	9606
420331	Linear peptide	VPNQKRLTLL			617	626			Long-chain-fatty-acid--CoA ligase 4	O60488.2	Long-chain-fatty-acid--CoA ligase 4	O60488	Homo sapiens	Homo sapiens	9606
420335	Linear peptide	VPRASVPDGFL			10	20			Macrophage migration inhibitory factor	P14174.4	Macrophage migration inhibitory factor	P14174	Homo sapiens	Homo sapiens	9606
420400	Linear peptide	YRGQPGNAY			540	548			RNA-binding protein 14	Q96PK6.2	RNA-binding protein 14	Q96PK6	Homo sapiens	Homo sapiens	9606
420403	Linear peptide	YRPPELLL			879	886			Cyclin-dependent kinase 13	Q14004.2	Cyclin-dependent kinase 13	Q14004	Homo sapiens	Homo sapiens	9606
420410	Linear peptide	YTRNTKGGDAPAAGEDA			109	125			40S ribosomal protein S25	P62851.1	40S ribosomal protein S25	P62851	Homo sapiens	Homo sapiens	9606	HLA LIGAND ATLAS peptide_sequence_id: 56096.
420753	Linear peptide	APSGEGSFQPSQENPQGS															analog	Fragment of a Natural Sequence Molecule	SGQGSFQPSQQNPQ + DEAM(Q3, Q11)	247	260			Alpha/beta-gliadin MM1 precursor	Tri a 21	Triticum aestivum (Canadian hard winter wheat)	Triticum aestivum
422172	Linear peptide	AEEAGASAAACEAPSA + OX(C11)	C11	Oxidation	269	284			Myristoylated alanine-rich C-kinase substrate	P29966.4	Myristoylated alanine-rich C-kinase substrate	P29966	Homo sapiens	Homo sapiens	9606	The epitope was isolated with modification Trioxidation(C)@11. Oxidation, dioxidation and trioxidation converts cysteine to cysteine sulfenic, sulfinic and sulfonic acids, respectively.
422275	Linear peptide	DKFNQCGTCNEFKE + OX(C9)	C9	Oxidation	165	178			Cathepsin Z	Q9UBR2.1	Cathepsin Z	A0A7P0Z4R9	Homo sapiens	Homo sapiens	9606	The epitope was isolated with modification Cys->Dha(C)@6; Dioxidation(C)@9. Oxidation, dioxidation and trioxidation converts cysteine to cysteine sulfenic, sulfinic and sulfonic acids, respectively. Dha is dehydroalanine.
422304	Linear peptide	EEETTALVCDNGSG + OX(C9)	C9	Oxidation	3	16			Actin, gamma-enteric smooth muscle	P63267.1	Actin, gamma-enteric smooth muscle	P63267	Homo sapiens	Homo sapiens	9606	The epitope was isolated with modification Dioxidation(C)@9. Oxidation, dioxidation and trioxidation converts cysteine to cysteine sulfenic, sulfinic and sulfonic acids, respectively.
422699	Linear peptide	SCPREEEGSTIPIQEDYRKP + OX(C2)	C2	Oxidation	189	208			CD27 antigen isoform X1	XP_011519344.1	CD27 antigen	P26842	Homo sapiens	Homo sapiens	9606	The epitope was isolated with modification Dioxidation(C)@2. Oxidation, dioxidation and trioxidation converts cysteine to cysteine sulfenic, sulfinic and sulfonic acids, respectively.
422859	Linear peptide	YPCSCEVKGEEDN + OX(C5)	C5	Oxidation	172	184			CD82 antigen	P27701.1	CD82 antigen	P27701	Homo sapiens	Homo sapiens	9606	The epitope was isolated with modification Cys->Dha(C)@3; Dioxidation(C)@5. Oxidation, dioxidation and trioxidation converts cysteine to cysteine sulfenic, sulfinic and sulfonic acids, respectively. Dha is dehydroalanine.
422920	Linear peptide	ATPLLMQALP			110	119			HLA class II histocompatibility antigen gamma chain	P04233.3	HLA class II histocompatibility antigen gamma chain	P04233	Homo sapiens	Homo sapiens	9606
422924	Linear peptide	HDLEVAQTTALPDEDDD			199	215			GTP-binding nuclear protein Ran	P62826.3	GTP-binding nuclear protein Ran	P62826	Homo sapiens	Homo sapiens	9606
422933	Linear peptide	KPVSKMRMATPLLMQA			102	117			HLA class II histocompatibility antigen gamma chain	P04233.3	HLA class II histocompatibility antigen gamma chain	P04233	Homo sapiens	Homo sapiens	9606
423274	Linear peptide	EPDHYVVVGAQRDA			398	411			Transferrin receptor protein 1	P02786.2	Transferrin receptor protein 1	P02786	Homo sapiens	Homo sapiens	9606
423571	Linear peptide	VEPDHYVVVGAQRDA			397	411			Transferrin receptor protein 1	P02786.2	Transferrin receptor protein 1	P02786	Homo sapiens	Homo sapiens	9606
424210	Linear peptide	DERAANFENH			627	636			Vinculin	P18206.4	Vinculin	P18206	Homo sapiens	Homo sapiens	9606
424256	Linear peptide	EEVFDERAANFENH			623	636			Vinculin	P18206.4	Vinculin	P18206	Homo sapiens	Homo sapiens	9606
424257	Linear peptide	EEVFTDERAARLSHV			684	698			4-alpha-glucanotransferase	WP_014167297.1	4-alpha-glucanotransferase		Cutibacterium acnes	Cutibacterium acnes	1747
424288	Linear peptide	ERAANFENH			628	636			Vinculin	P18206.4	Vinculin	P18206	Homo sapiens	Homo sapiens	9606
424294	Linear peptide	EVFDERAANFENH			624	636			Vinculin	P18206.4	Vinculin	P18206	Homo sapiens	Homo sapiens	9606
424321	Linear peptide	FDERAANFENH			626	636			Vinculin	P18206.4	Vinculin	P18206	Homo sapiens	Homo sapiens	9606
424781	Linear peptide	FYPIDERAADFET			204	216			DNA methyltransferase	WP_025016388.1	Putative adenine-specific DNA methyltransferase	Q38W30	Latilactobacillus sakei	Latilactobacillus sakei	1599
424784	Linear peptide	FYPLDERAADFET			204	216			DNA methyltransferase	WP_039099487.1	Class I SAM-dependent methyltransferase	A0A3R5V4E1	Latilactobacillus curvatus	Latilactobacillus curvatus	28038
425039	Linear peptide	GRPQGPPQQGGHQQ			123	136			Salivary acidic proline-rich phosphoprotein 1/2	P02810.2	Salivary acidic proline-rich phosphoprotein 1/2	P02810	Homo sapiens	Homo sapiens	9606
425885	Linear peptide	KSTAISLFY			71	79			Elongation factor 2	P13639.4	Elongation factor 2	P13639	Homo sapiens	Homo sapiens	9606
425958	Linear peptide	LAARADERAAFPDVG			364	378			tegument protein UL24	YP_073747.1	Protein U3	P52520	Human betaherpesvirus 7	Human betaherpesvirus 7	10372
425982	Linear peptide	LEFDDERAGNFEP			272	284			methionine synthase	WP_002779736.1	5-methyltetrahydropteroyltriglutamate--homocysteine S-methyltransferase		Campylobacter coli	Campylobacter coli	195
426461	Linear peptide	NAAERRGPL			246	254			HLA class II histocompatibility antigen, DR alpha chain	P01903.2	HLA class II histocompatibility antigen, DR alpha chain	P01903	Homo sapiens	Homo sapiens	9606
426692	Linear peptide	PLMMDDERAAKVYEN							Selenophosphate-dependent tRNA 2-selenouridine synthase	SRC299139	tRNA 2-selenouridine synthase	Q8ZR88	Salmonella enterica	Salmonella enterica	28901
426723	Linear peptide	QDMNDDERAALTMAM			48	62			Pyrimidine-nucleoside phosphorylase	CPP06859.1	Pyrimidine-nucleoside phosphorylase	Q2FWC1	Staphylococcus aureus	Staphylococcus aureus	1280
426876	Linear peptide	REEVFDARAANFENH															analog	Fragment of a Natural Sequence Molecule	REEVFDERAANFENH	622	636			Vinculin	Vinculin	Homo sapiens (human)	Homo sapiens
426879	Linear peptide	REEVFDERAANF			622	633			Vinculin	P18206.4	Vinculin	P18206	Homo sapiens	Homo sapiens	9606
426880	Linear peptide	REEVFDERAANFE			622	634			Vinculin	P18206.4	Vinculin	P18206	Homo sapiens	Homo sapiens	9606
426881	Linear peptide	REEVFDERAANFEN			622	635			Vinculin	P18206.4	Vinculin	P18206	Homo sapiens	Homo sapiens	9606
426883	Linear peptide	REEVFDERARNFENH															analog	Fragment of a Natural Sequence Molecule	REEVFDERAANFENH	622	636			Vinculin	Vinculin	Homo sapiens (human)	Homo sapiens
426885	Linear peptide	REEVFDRRAANFENH															analog	Fragment of a Natural Sequence Molecule	REEVFDERAANFENH	622	636			Vinculin	Vinculin	Homo sapiens (human)	Homo sapiens
426895	Linear peptide	RFHGDDERAAKVYEN			192	206			malonic semialdehyde reductase	WP_042601503.1	Probable NADP-dependent dehydrogenase HI_1430	P45200	Haemophilus influenzae	Haemophilus influenzae	727
427432	Linear peptide	SPNLTDERAAQAGVT			165	179			2-hydroxyacid dehydrogenase	CPP72976.1	Putative 2-hydroxyacid dehydrogenase	Q7VU57	Bordetella pertussis	Bordetella pertussis	520
427467	Linear peptide	SSRASDERAAHLPTS			456	470			nucleocapsid protein	BAA33867.1	Nucleoprotein	Q9WMB5	Measles morbillivirus	Measles morbillivirus	11234
428024	Linear peptide	VFDERAANFE			625	634			Vinculin	P18206.4	Vinculin	P18206	Homo sapiens	Homo sapiens	9606
428025	Linear peptide	VFDERAANFENH			625	636			Vinculin	P18206.4	Vinculin	P18206	Homo sapiens	Homo sapiens	9606
428027	Linear peptide	VFEFSDERAANPIVP			463	477			nucleocapsid protein	AHZ13527.1			Influenza A virus	Influenza A virus	11320
429009	Linear peptide	APPPYSSISAESAA			38	51			NEDD4 family-interacting protein 1	Q9BT67.1	NEDD4 family-interacting protein 1	Q9BT67	Homo sapiens	Homo sapiens	9606
429010	Linear peptide	APPPYSSISAESAAY			38	52			NEDD4 family-interacting protein 1	Q9BT67.1	NEDD4 family-interacting protein 1	Q9BT67	Homo sapiens	Homo sapiens	9606
429033	Linear peptide	DVGEFRAVTELGRPA			70	84			HLA class II histocompatibility antigen, DP	P04440.1	HLA class II histocompatibility antigen, DP beta 1 chain	P04440	Homo sapiens	Homo sapiens	9606
429048	Linear peptide	GDAEEVRELGTVEEN			564	578			Raftlin	Q14699.4	Raftlin	Q14699	Homo sapiens	Homo sapiens	9606
429073	Linear peptide	KPPQYIAVHVVPDQL			33	47			Macrophage migration inhibitory factor	P14174.4	Macrophage migration inhibitory factor	P14174	Homo sapiens	Homo sapiens	9606
429092	Linear peptide	MATPLLMQALPMGALP			109	124			HLA class II histocompatibility antigen gamma chain	P04233.3	HLA class II histocompatibility antigen gamma chain	P04233	Homo sapiens	Homo sapiens	9606
429115	Linear peptide	RKFHYLPFLPSTE			171	183			HLA class II histocompatibility antigen, DR alpha chain	P01903.2	HLA class II histocompatibility antigen, DR alpha chain	P01903	Homo sapiens	Homo sapiens	9606
429116	Linear peptide	RMATPLLMQALPMGALP			108	124			HLA class II histocompatibility antigen gamma chain	P04233.3	HLA class II histocompatibility antigen gamma chain	P04233	Homo sapiens	Homo sapiens	9606
429117	Linear peptide	SDVGEFRAVTELGRPA			69	84			HLA class II histocompatibility antigen, DP	P04440.1	HLA class II histocompatibility antigen, DP beta 1 chain	P04440	Homo sapiens	Homo sapiens	9606
429126	Linear peptide	SVRKIVSLLAASEAEVE			348	364			Legumain	Q99538.1	Legumain	Q99538	Homo sapiens	Homo sapiens	9606
429136	Linear peptide	VDDTQFVRFDSDAASPREEPR			52	72			HLA class I histocompatibility antigen, B-7 alpha chain precursor	P01889.3	HLA class I histocompatibility antigen, B alpha chain	P01889	Homo sapiens	Homo sapiens	9606
429137	Linear peptide	VEELEGEITTLNHK			113	126			Bone marrow stromal antigen 2	Q10589.1	Bone marrow stromal antigen 2	Q10589	Homo sapiens	Homo sapiens	9606
429149	Linear peptide	VRKIVSLLAASEAE			349	362			Legumain	Q99538.1	Legumain	Q99538	Homo sapiens	Homo sapiens	9606
433780	Linear peptide	ATPFLVVRHQLLKT			50	63			Cytochrome c oxidase subunit 7C, mitochondrial	P15954.1	Cytochrome c oxidase subunit 7C, mitochondrial	P15954	Homo sapiens	Homo sapiens	9606
433820	Linear peptide	DPILYRPVAVALDTKGP			101	117			Pyruvate kinase isozymes M1/M2	P14618.4	Pyruvate kinase PKM	P14618	Homo sapiens	Homo sapiens	9606
433821	Linear peptide	DPILYRPVAVALDTKGPE			101	118			Pyruvate kinase isozymes M1/M2	P14618.4	Pyruvate kinase PKM	P14618	Homo sapiens	Homo sapiens	9606
433826	Linear peptide	DPQSGALYISKVQKEDN			88	104			CD48 antigen precursor	P09326.2	CD48 antigen	P09326	Homo sapiens	Homo sapiens	9606
433836	Linear peptide	DSHHFVPLVTLKDSGPE			253	269			Tumor necrosis factor alpha-induced protein 3	P21580.1	Tumor necrosis factor alpha-induced protein 3	P21580	Homo sapiens	Homo sapiens	9606
433864	Linear peptide	EGSYETAKVLLDH			2071	2083			Neurogenic locus notch homolog protein 1	P46531.4	Neurogenic locus notch homolog protein 1	P46531	Homo sapiens	Homo sapiens	9606
433902	Linear peptide	FHYLTFVPSAEDFYD			179	193			HLA class II histocompatibility antigen, DP alpha 1 chain	P20036.1	HLA class II histocompatibility antigen, DP alpha 1 chain	P20036	Homo sapiens	Homo sapiens	9606
433916	Linear peptide	FPFVVLGNKIDLEN			118	131			Ras-related protein Rab-7a	P51149.1	Ras-related protein Rab-7a	A0A6Q8PGE6	Homo sapiens	Homo sapiens	9606
433993	Linear peptide	HPINEYYIADASEDQVF			344	360			Sortilin-related receptor	Q92673.2	Sortilin-related receptor	Q92673	Homo sapiens	Homo sapiens	9606
433998	Linear peptide	IAEDYFMAKAIADRG			233	247			Ceramide glucosyltransferase	Q16739.1	Ceramide glucosyltransferase	Q16739	Homo sapiens	Homo sapiens	9606
433999	Linear peptide	IAEFKEAFSLFDKD			10	23			Calmodulin-3	P0DP25.1	Calmodulin-1	P0DP23	Homo sapiens	Homo sapiens	9606
434000	Linear peptide	IAEFKEAFSLFDKDGD			10	25			Calmodulin-3	P0DP25.1	Calmodulin-1	P0DP23	Homo sapiens	Homo sapiens	9606
434073	Linear peptide	KFHYLTFVPSAEDFYD			178	193			HLA class II histocompatibility antigen, DP alpha 1 chain	P20036.1	HLA class II histocompatibility antigen, DP alpha 1 chain	P20036	Homo sapiens	Homo sapiens	9606
434077	Linear peptide	KPPQYIAVHVVPDQLM			33	48			Macrophage migration inhibitory factor	P14174.4	Macrophage migration inhibitory factor	P14174	Homo sapiens	Homo sapiens	9606
434191	Linear peptide	NTQIYKAQAQTDRES			87	101			HLA class I histocompatibility antigen, B-7 alpha chain precursor	P01889.3	HLA class I histocompatibility antigen, B alpha chain	P01889	Homo sapiens	Homo sapiens	9606
434206	Linear peptide	PGGYVAYSKAATVTG			216	230			Transferrin receptor protein 1	P02786.2	Transferrin receptor protein 1	P02786	Homo sapiens	Homo sapiens	9606
434242	Linear peptide	SDYPPLGRF			416	424			Elongation factor 1-alpha 1	P68104.1	Elongation factor 1-alpha 1	P68104	Homo sapiens	Homo sapiens	9606
434277	Linear peptide	SVRKIVSLLAASEAEV			348	363			Legumain	Q99538.1	Legumain	Q99538	Homo sapiens	Homo sapiens	9606
435979	Linear peptide	SPDQWSSSSPHSN			2516	2528			Neurogenic locus notch homolog protein 1	P46531.4	Neurogenic locus notch homolog protein 1	P46531	Homo sapiens	Homo sapiens	9606
435993	Linear peptide	TPSPESPDQWSSSSPHSN			2511	2528			Neurogenic locus notch homolog protein 1	P46531.4	Neurogenic locus notch homolog protein 1	P46531	Homo sapiens	Homo sapiens	9606
436119	Linear peptide	AEEYEFLTPVEEAPK			153	167			Rho GDP-dissociation inhibitor 1	P52565.3	Rho GDP-dissociation inhibitor 1	P52565	Homo sapiens	Homo sapiens	9606
436289	Linear peptide	AIFLFVDKTVPQSS			75	88			Gamma-aminobutyric acid receptor-associated protein-like 2	P60520.1	Gamma-aminobutyric acid receptor-associated protein-like 2	P60520	Homo sapiens	Homo sapiens	9606
436408	Linear peptide	APAPIHNQF			211	219			Homocysteine-responsive endoplasmic reticulum-resident ubiquitin-like domain member 1 protein	Q15011.1	Homocysteine-responsive endoplasmic reticulum-resident ubiquitin-like domain member 1 protein	Q15011	Homo sapiens	Homo sapiens	9606
436431	Linear peptide	APGKGILAADESTGSIA			25	41			Fructose-bisphosphate aldolase A	P04075.2	Fructose-bisphosphate aldolase	H3BQN4	Homo sapiens	Homo sapiens	9606
436438	Linear peptide	APGVRAVEL			72	80			E3 ubiquitin-protein ligase RNF114	Q9Y508.1	E3 ubiquitin-protein ligase RNF114	Q9Y508	Homo sapiens	Homo sapiens	9606
436444	Linear peptide	APKGDEEGVPAVVID			307	321			Plastin-2	P13796.6	Plastin-2	P13796	Homo sapiens	Homo sapiens	9606
436445	Linear peptide	APKGDEEGVPAVVIDMS			307	323			Plastin-2	P13796.6	Plastin-2	P13796	Homo sapiens	Homo sapiens	9606
436456	Linear peptide	APPEYHRKAV			353	362			Mortality factor 4-like protein 1	Q9UBU8.2	Mortality factor 4-like protein 1	Q9UBU8	Homo sapiens	Homo sapiens	9606
436469	Linear peptide	APRLPITGL			559	567			Zinc finger protein 526	Q8TF50.2	Zinc finger protein 526	Q8TF50	Homo sapiens	Homo sapiens	9606
436748	Linear peptide	DAGAGIALNDHFV			296	308			Glyceraldehyde-3-phosphate dehydrogenase	P04406.3	Glyceraldehyde-3-phosphate dehydrogenase	P04406	Homo sapiens	Homo sapiens	9606
436763	Linear peptide	DASAEVERLR			129	138			Bone marrow stromal antigen 2	Q10589.1	Bone marrow stromal antigen 2	Q10589	Homo sapiens	Homo sapiens	9606
436986	Linear peptide	EASDGIMVARGDLG			285	298			Pyruvate kinase isozymes M1/M2	P14618.4	Pyruvate kinase PKM	P14618	Homo sapiens	Homo sapiens	9606
437114	Linear peptide	EIFDSRGNPTVEVD			10	23			Alpha-enolase	P06733.2	Alpha-enolase	P06733	Homo sapiens	Homo sapiens	9606
437215	Linear peptide	FDSDAASPREEP			60	71			HLA class I histocompatibility antigen, B-7 alpha chain precursor	P01889.3	HLA class I histocompatibility antigen, B alpha chain	P01889	Homo sapiens	Homo sapiens	9606
437425	Linear peptide	FQKWAAVVVPSGEEQ			265	279			HLA class I histocompatibility antigen, B-7 alpha chain precursor	P01889.3	HLA class I histocompatibility antigen, B alpha chain	P01889	Homo sapiens	Homo sapiens	9606
437442	Linear peptide	FRVPTANVSVVDL			233	245			Glyceraldehyde-3-phosphate dehydrogenase	P04406.3	Glyceraldehyde-3-phosphate dehydrogenase	P04406	Homo sapiens	Homo sapiens	9606
437692	Linear peptide	GPALGRSFL			78	86			CD70 antigen	P32970.2	CD70 antigen	P32970	Homo sapiens	Homo sapiens	9606
437714	Linear peptide	GPRPEEYEFLTPVEEAP			147	163			Rho GDP-dissociation inhibitor 2	P52566.3	Rho GDP-dissociation inhibitor 2 (Fragment)	F5H3P3	Homo sapiens	Homo sapiens	9606
437777	Linear peptide	GRDLTDYLMKILTERG			183	198			Beta-actin-like protein 2	Q562R1.2	Beta-actin-like protein 2	Q562R1	Homo sapiens	Homo sapiens	9606
437827	Linear peptide	GTLDYILQR			329	337			Alpha-ketoglutarate-dependent dioxygenase FTO	Q9C0B1.3	Alpha-ketoglutarate-dependent dioxygenase FTO	A0A1B0GVH5	Homo sapiens	Homo sapiens	9606
438218	Linear peptide	INEPTAAAIAYGLDK			199	213			78 kDa glucose-regulated protein	P11021.2	Endoplasmic reticulum chaperone BiP	P11021	Homo sapiens	Homo sapiens	9606
438748	Linear peptide	KPRPIIPML			521	529			Lysine-specific demethylase 4B	O94953.4	Lysine-specific demethylase 4B	O94953	Homo sapiens	Homo sapiens	9606
438751	Linear peptide	KPRVTPVEV			196	204			RNA polymerase II-associated factor 1 homolog	Q8N7H5.2	RNA polymerase II-associated factor 1 homolog	Q8N7H5	Homo sapiens	Homo sapiens	9606
438843	Linear peptide	KTTAQVLIRF			243	252			Aldose reductase	P15121.3	Aldo-keto reductase family 1 member B1	P15121	Homo sapiens	Homo sapiens	9606
438846	Linear peptide	KTYDSVTDKF			2211	2220			Ubiquitin carboxyl-terminal hydrolase 34	Q70CQ2.2	Ubiquitin carboxyl-terminal hydrolase 34	Q70CQ2	Homo sapiens	Homo sapiens	9606
438903	Linear peptide	KWAAVVVPSGEEQ			267	279			HLA class I histocompatibility antigen, B-7 alpha chain precursor	P01889.3	HLA class I histocompatibility antigen, B alpha chain	P01889	Homo sapiens	Homo sapiens	9606
439060	Linear peptide	LLYYTEFTPTEKDE			84	97			Beta-2-microglobulin precursor	P61769.1	Beta-2-microglobulin	P61769	Homo sapiens	Homo sapiens	9606	HLA LIGAND ATLAS peptide_sequence_id: 17606.
439080	Linear peptide	LPAPPTQNM			75	83			Protein SSXT	Q15532.3	Protein SSXT	Q15532	Homo sapiens	Homo sapiens	9606
439094	Linear peptide	LPFLPSTEDVY			176	186			HLA class II histocompatibility antigen, DR alpha chain	P01903.2	HLA class II histocompatibility antigen, DR alpha chain	P01903	Homo sapiens	Homo sapiens	9606
439119	Linear peptide	LPKQPPLAL			691	699			Ran-binding protein 9	Q96S59.1	Ran-binding protein 9	Q96S59	Homo sapiens	Homo sapiens	9606
439526	Linear peptide	NPRNTEAVTL			447	456			Cleavage and polyadenylation specificity factor subunit 3	Q9UKF6.1	Cleavage and polyadenylation specific factor 3, 73kDa, isoform CRA_b	G5E9W3	Homo sapiens	Homo sapiens	9606
439578	Linear peptide	NVRIATTAL			16	24			Lysosomal-associated transmembrane protein 5	Q13571.1	Lysosomal-associated transmembrane protein 5	Q13571	Homo sapiens	Homo sapiens	9606
439729	Linear peptide	QKSQSTQISQELEELRAEQQR			81	101			Low affinity immunoglobulin epsilon Fc receptor	P06734.1	Low affinity immunoglobulin epsilon Fc receptor	P06734	Homo sapiens	Homo sapiens	9606
439934	Linear peptide	RFILPIGATVNMDG			376	389			Neutral amino acid transporter B(0)	Q15758.2	Neutral amino acid transporter B(0)	Q15758	Homo sapiens	Homo sapiens	9606
439949	Linear peptide	RIAGQVAAANKKH			133	145			40S ribosomal protein S19	P39019.2	40S ribosomal protein S19	P39019	Homo sapiens	Homo sapiens	9606
439963	Linear peptide	RIINEPTAAAIAYG			197	210			78 kDa glucose-regulated protein	P11021.2	Endoplasmic reticulum chaperone BiP	P11021	Homo sapiens	Homo sapiens	9606
440074	Linear peptide	RPAQVSQPF			2628	2636			Protein PRRC2C	Q9Y520.4	Protein PRRC2C	Q9Y520	Homo sapiens	Homo sapiens	9606
440083	Linear peptide	RPDSPAHVL			102	110			Dual specificity protein phosphatase 2	Q05923.1	Dual specificity protein phosphatase 2	Q05923	Homo sapiens	Homo sapiens	9606
440102	Linear peptide	RPKKPGQSF			863	871			U2 snRNP-associated SURP motif-containing protein	O15042.2	U2 snRNP-associated SURP motif-containing protein	O15042	Homo sapiens	Homo sapiens	9606
440502	Linear peptide	SGDGVTHTVPIYEG			855	868			POTE ankyrin domain family member F	A5A3E0.2	POTE ankyrin domain family member F	A5A3E0	Homo sapiens	Homo sapiens	9606
440509	Linear peptide	SGKKLEDGPKFLK			383	395			Elongation factor 1-alpha 1	P68104.1	Elongation factor 1-alpha 1	P68104	Homo sapiens	Homo sapiens	9606
440653	Linear peptide	SPKQGVSL			1644	1651			E3 ubiquitin-protein ligase RNF213	Q63HN8.3	E3 ubiquitin-protein ligase RNF213	A0A0A0MTR7	Homo sapiens	Homo sapiens	9606
440657	Linear peptide	SPLKGLSL			20	27			Ribonucleoside-diphosphate reductase subunit M2	P31350.1	Ribonucleoside-diphosphate reductase subunit M2	P31350	Homo sapiens	Homo sapiens	9606
440912	Linear peptide	SWTAADTAAQITQR			156	169			HLA class I histocompatibility antigen, B-7 alpha chain precursor	P01889.3	HLA class I histocompatibility antigen, B alpha chain	P01889	Homo sapiens	Homo sapiens	9606
441048	Linear peptide	TFDAGAGIALNDH			294	306			Glyceraldehyde-3-phosphate dehydrogenase	P04406.3	Glyceraldehyde-3-phosphate dehydrogenase	P04406	Homo sapiens	Homo sapiens	9606
441138	Linear peptide	TPSLVKSTSQL			10	20			ATP synthase F(0) complex subunit C2, mitochondrial	Q06055.1	ATP synthase F(0) complex subunit C2, mitochondrial	Q06055	Homo sapiens	Homo sapiens	9606
441248	Linear peptide	VAPEEHPVLLTEAPLNPK			96	113			Actin, cytoplasmic 1	P60709.1	Actin, cytoplasmic 1	A0A6Q8PFE4	Homo sapiens	Homo sapiens	9606
441312	Linear peptide	VEPDHYVVVGAQRDAWGPG			397	415			Transferrin receptor protein 1	P02786.2	Transferrin receptor protein 1	P02786	Homo sapiens	Homo sapiens	9606
441371	Linear peptide	VIILNHPGQISAG			344	356			Elongation factor 1-alpha 1	P68104.1	Elongation factor 1-alpha 1	P68104	Homo sapiens	Homo sapiens	9606
441439	Linear peptide	VMRIINEPTAAAIAYG			195	210			78 kDa glucose-regulated protein	P11021.2	Endoplasmic reticulum chaperone BiP	P11021	Homo sapiens	Homo sapiens	9606
441456	Linear peptide	VPDRFSGSGSGTDFT			84	98			Immunoglobulin kappa variable 2D-40	P01614.2	Immunoglobulin kappa variable 2-40	A0A087WW87	Homo sapiens	Homo sapiens	9606
441457	Linear peptide	VPDTSRIYVAL			83	93			Protein UXT	Q9UBK9.1	Protein UXT	Q9UBK9	Homo sapiens	Homo sapiens	9606
442012	Linear peptide	YVGDEAQSKRGILT			55	68			Actin, alpha cardiac muscle 1	P68032.1	Actin, alpha cardiac muscle 1	P68032	Homo sapiens	Homo sapiens	9606
442470	Linear peptide	APELLRALL			574	582			Nuclear factor NF-kappa-B p100 subunit	Q00653.4	Nuclear factor NF-kappa-B p100 subunit	Q00653	Homo sapiens	Homo sapiens	9606
442576	Linear peptide	APRAVFPSI			726	734			POTE ankyrin domain family member F	A5A3E0.2	POTE ankyrin domain family member F	A5A3E0	Homo sapiens	Homo sapiens	9606
442612	Linear peptide	APRLETKSL			289	297			RNA demethylase ALKBH5	Q6P6C2.2	RNA demethylase ALKBH5	Q6P6C2	Homo sapiens	Homo sapiens	9606
442627	Linear peptide	APRPDSRHHSL			71	81			tRNA-splicing endonuclease subunit Sen34	Q9BSV6.1	tRNA-intron lyase (Fragment)	A0A0G2JNL0	Homo sapiens	Homo sapiens	9606
442659	Linear peptide	APRTVLLLLSA			5	15			HLA class I histocompatibility antigen, B-7 alpha chain precursor	P01889.3	HLA class I histocompatibility antigen, B alpha chain	P01889	Homo sapiens	Homo sapiens	9606
443486	Linear peptide	EPCNGRTAL			213	221			NF-kappa-B inhibitor alpha	P25963.1	NF-kappa-B inhibitor alpha	G3V286	Homo sapiens	Homo sapiens	9606
443488	Linear peptide	EPRPPHGEL			23	31			Thymidylate synthase	P04818.3	Thymidylate synthase	P04818	Homo sapiens	Homo sapiens	9606
444408	Linear peptide	GPRKGGRVI			28	36			Leydig cell tumor 10 kDa protein homolog	Q9UNZ5.1	Leydig cell tumor 10 kDa protein homolog	Q9UNZ5	Homo sapiens	Homo sapiens	9606
444831	Linear peptide	HPRSPTPTL			341	349			Proline-rich protein 11	Q96HE9.1	Proline-rich protein 11	Q96HE9	Homo sapiens	Homo sapiens	9606
445132	Linear peptide	IPAKLHNSL			660	668			Vigilin	Q00341.2	Vigilin	Q00341	Homo sapiens	Homo sapiens	9606
445442	Linear peptide	KIFNVAIPRF			390	399			F-box only protein 3	Q9UK99.3	F-box only protein 3	Q9UK99	Homo sapiens	Homo sapiens	9606
445718	Linear peptide	KPKEADESL			2331	2339			Talin-1	Q9Y490.3	Talin-1	Q9Y490	Homo sapiens	Homo sapiens	9606
445889	Linear peptide	KRGDVIYIL			319	327			Src kinase-associated phosphoprotein 2	O75563.1	Src kinase-associated phosphoprotein 2	O75563	Homo sapiens	Homo sapiens	9606
445991	Linear peptide	KTAKLILERF			130	139			Protein lunapark	Q9C0E8.2	Endoplasmic reticulum junction formation protein lunapark	Q9C0E8	Homo sapiens	Homo sapiens	9606
447135	Linear peptide	QPDQTRIVAL			239	248			rRNA 2'-O-methyltransferase fibrillarin	P22087.2	rRNA 2'-O-methyltransferase fibrillarin (Fragment)	M0R299	Homo sapiens	Homo sapiens	9606
447653	Linear peptide	RPKEGTSTL			236	244			Sorting nexin-11	Q9Y5W9.2	Sorting nexin-11 (Fragment)	J3QLV8	Homo sapiens	Homo sapiens	9606
447708	Linear peptide	RPNGVITGL			97	105			UAP56-interacting factor	Q96QD9.3	UAP56-interacting factor	Q96QD9	Homo sapiens	Homo sapiens	9606
447734	Linear peptide	RPQGGQDIL			249	257			RuvB-like 1	Q9Y265.1	RuvB-like 1	Q9Y265	Homo sapiens	Homo sapiens	9606
447747	Linear peptide	RPQSGANGL			31	39			Uncharacterized protein C4orf3	Q8WVX3.2	Uncharacterized protein C4orf3	Q8WVX3	Homo sapiens	Homo sapiens	9606
447830	Linear peptide	RPRVTEPISA			303	312			Apolipoprotein L1	O14791.5	Apolipoprotein L1	O14791	Homo sapiens	Homo sapiens	9606
447836	Linear peptide	RPSERPSL			277	284			Serine/threonine-protein kinase pim-3	Q86V86.3	Serine/threonine-protein kinase pim-3	Q86V86	Homo sapiens	Homo sapiens	9606
447890	Linear peptide	RPWSNSRGL			71	79			CDC42 small effector protein 1	Q9NRR8.1	CDC42 small effector protein 1	Q9NRR8	Homo sapiens	Homo sapiens	9606
448507	Linear peptide	SPIEKSGVL			837	845			Protein CASC5	Q8NG31.3	Kinetochore scaffold 1	Q8NG31	Homo sapiens	Homo sapiens	9606
448536	Linear peptide	SPLNSSSAL			312	320			Guanine nucleotide-binding protein-like 3	Q9BVP2.2	Guanine nucleotide-binding protein-like 3	Q9BVP2	Homo sapiens	Homo sapiens	9606
448635	Linear peptide	SPRNEVEAL			144	152			Rab GTPase-activating protein 1-like	Q5R372.1	Rab GTPase-activating protein 1-like	Q5R372	Homo sapiens	Homo sapiens	9606
448702	Linear peptide	SPSSILSTL			181	189			Securin	O95997.1	Securin	O95997	Homo sapiens	Homo sapiens	9606
448728	Linear peptide	SPVVKGNAL			953	961			Focadhesin	Q5VW36.1	Focadhesin	Q5VW36	Homo sapiens	Homo sapiens	9606
449729	Linear peptide	VPASKRPPL			23	31			Musculin	O60682.2	Musculin	O60682	Homo sapiens	Homo sapiens	9606
450246	Linear peptide	YLYTLVITDK			41	50			60S ribosomal protein L38	P63173.2	60S ribosomal protein L38	J3KT73	Homo sapiens	Homo sapiens	9606
453471	Linear peptide	EHVIIQAE			29	36			HLA class II histocompatibility antigen, DR alpha chain	P01903.2	HLA class II histocompatibility antigen, DR alpha chain	P01903	Homo sapiens	Homo sapiens	9606
454254	Linear peptide	GNALFLLCGEEVKI			161	174			hypothetical protein	YP_004259638.1	Uncharacterized protein	F0QZB8	Phocaeicola salanitronis DSM 18170	Phocaeicola salanitronis	376805
454673	Linear peptide	IKELYLICGEDKW			203	215			tRNA nucleotidyltransferase	NP_348681.1	tRNA nucleotidyltransferase family enzyme	Q97HE9	Clostridium acetobutylicum ATCC 824	Clostridium acetobutylicum	1488
456724	Linear peptide	LVEALYLVCGEEG															analog	Fragment of a Natural Sequence Molecule	LVEALYLVCGERG	19	31			insulin	Insulin	Homo sapiens (human)	Homo sapiens
458665	Linear peptide	SEADALYLVSSEEVLY			202	217			hypothetical protein	ZP_08037042.1	Uncharacterized protein	E7NUN1	Treponema phagedenis F0421	Treponema phagedenis	162
460208	Linear peptide	VEELYLVAGEEGC															analog	Fragment of a Natural Sequence Molecule	LVEALYLVCGERG	19	31			insulin	Insulin	Homo sapiens (human)	Homo sapiens
460209	Linear peptide	VEELYLVCGEEGG															analog	Fragment of a Natural Sequence Molecule	LVEALYLVCGERG	19	31			insulin	Insulin	Homo sapiens (human)	Homo sapiens
460488	Linear peptide	VNALYLVSGDEVQI			911	924			ferredoxin-dependent glutamate synthase 2	ZP_01690034.1	Ferredoxin-dependent glutamate synthase 2	A1ZL39	Microscilla marina ATCC 23134	Microscilla marina	1027
462539	Linear peptide	ALANIAVDKANLEIM			84	98			HLA class II histocompatibility antigen, DR alpha chain	P01903.2	HLA class II histocompatibility antigen, DR alpha chain	P01903	Homo sapiens	Homo sapiens	9606
462540	Linear peptide	ALANIAVDKANLEIMT			84	99			HLA class II histocompatibility antigen, DR alpha chain	P01903.2	HLA class II histocompatibility antigen, DR alpha chain	P01903	Homo sapiens	Homo sapiens	9606
462543	Linear peptide	ANIAVDKANLEIM			86	98			HLA class II histocompatibility antigen, DR alpha chain	P01903.2	HLA class II histocompatibility antigen, DR alpha chain	P01903	Homo sapiens	Homo sapiens	9606
462549	Linear peptide	APPEVVMDPALAAQYEHD			183	200			GTP-binding nuclear protein Ran	P62826.3	GTP-binding nuclear protein Ran	P62826	Homo sapiens	Homo sapiens	9606
462557	Linear peptide	DAGAGIALNDH			296	306			Glyceraldehyde-3-phosphate dehydrogenase	P04406.3	Glyceraldehyde-3-phosphate dehydrogenase	P04406	Homo sapiens	Homo sapiens	9606
462659	Linear peptide	IPELNKVARAAAE			580	592			Transferrin receptor protein 1	P02786.2	Transferrin receptor protein 1	P02786	Homo sapiens	Homo sapiens	9606
462660	Linear peptide	IPELNKVARAAAEV			580	593			Transferrin receptor protein 1	P02786.2	Transferrin receptor protein 1	P02786	Homo sapiens	Homo sapiens	9606
462661	Linear peptide	IPELNKVARAAAEVA			580	594			Transferrin receptor protein 1	P02786.2	Transferrin receptor protein 1	P02786	Homo sapiens	Homo sapiens	9606
462662	Linear peptide	IPELNKVARAAAEVAG			580	595			Transferrin receptor protein 1	P02786.2	Transferrin receptor protein 1	P02786	Homo sapiens	Homo sapiens	9606
462680	Linear peptide	LANIAVDKANLE			85	96			HLA class II histocompatibility antigen, DR alpha chain	P01903.2	HLA class II histocompatibility antigen, DR alpha chain	P01903	Homo sapiens	Homo sapiens	9606
462682	Linear peptide	LANIAVDKANLEIM			85	98			HLA class II histocompatibility antigen, DR alpha chain	P01903.2	HLA class II histocompatibility antigen, DR alpha chain	P01903	Homo sapiens	Homo sapiens	9606
462683	Linear peptide	LANIAVDKANLEIMT			85	99			HLA class II histocompatibility antigen, DR alpha chain	P01903.2	HLA class II histocompatibility antigen, DR alpha chain	P01903	Homo sapiens	Homo sapiens	9606
462711	Linear peptide	NIAVDKANLEIM			87	98			HLA class II histocompatibility antigen, DR alpha chain	P01903.2	HLA class II histocompatibility antigen, DR alpha chain	P01903	Homo sapiens	Homo sapiens	9606
462779	Linear peptide	STGVFTTMEKAGAH			98	111			Glyceraldehyde-3-phosphate dehydrogenase	P04406.3	Glyceraldehyde-3-phosphate dehydrogenase	P04406	Homo sapiens	Homo sapiens	9606
464273	Linear peptide	ELPDGQVITIGNERF			941	955			POTE ankyrin domain family member F	A5A3E0.2	POTE ankyrin domain family member F	A5A3E0	Homo sapiens	Homo sapiens	9606
472447	Linear peptide	VIHDNFGIVEGL			163	174			Glyceraldehyde-3-phosphate dehydrogenase	P04406.3	Glyceraldehyde-3-phosphate dehydrogenase	P04406	Homo sapiens	Homo sapiens	9606
472865	Linear peptide	VPTANVSVVDLT			235	246			Glyceraldehyde-3-phosphate dehydrogenase	P04406.3	Glyceraldehyde-3-phosphate dehydrogenase	P04406	Homo sapiens	Homo sapiens	9606
475507	Linear peptide	AGGHKLGLGLEFQA			270	283			Voltage-dependent anion-selective channel protein 1	P21796.2	Voltage-dependent anion-selective channel protein 1	P21796	Homo sapiens	Homo sapiens	9606
476738	Linear peptide	DAGAGIALNDHF			296	307			Glyceraldehyde-3-phosphate dehydrogenase	P04406.3	Glyceraldehyde-3-phosphate dehydrogenase	P04406	Homo sapiens	Homo sapiens	9606
476740	Linear peptide	DAGTIAGLNVLR			160	171			Heat shock cognate 71 kDa protein	P11142.1	Heat shock cognate 71 kDa protein	P11142	Homo sapiens	Homo sapiens	9606
478147	Linear peptide	FLYQQQGRLDK			70	80			HLA class II histocompatibility antigen gamma chain	P04233.3	HLA class II histocompatibility antigen gamma chain	P04233	Homo sapiens	Homo sapiens	9606
478338	Linear peptide	GDLGIEIPAEK			338	348			Pyruvate kinase PKLR	P30613.2	Pyruvate kinase PKLR	P30613	Homo sapiens	Homo sapiens	9606
478736	Linear peptide	GPDTKRAKL			191	199			SUMO-activating enzyme subunit 1	Q9UBE0.1	SUMO-activating enzyme subunit 1	Q9UBE0	Homo sapiens	Homo sapiens	9606
481236	Linear peptide	KTIEDDLVSALVR			110	122			tRNA pseudouridine synthase A, mitochondrial	Q9Y606.3	tRNA pseudouridine synthase A	F5H1S9	Homo sapiens	Homo sapiens	9606
481345	Linear peptide	KTVSPALISRF			373	383			Cullin-associated NEDD8-dissociated protein 1	Q86VP6.2	Cullin-associated NEDD8-dissociated protein 1	Q86VP6	Homo sapiens	Homo sapiens	9606
481351	Linear peptide	KTYGEIFEKF			106	115			NADH dehydrogenase [ubiquinone] 1 subunit C2	O95298.1	NADH dehydrogenase [ubiquinone] 1 subunit C2	E9PM14	Homo sapiens	Homo sapiens	9606
482934	Linear peptide	PQGPSLEWLKKL			73	84			NADH dehydrogenase	O95167.1	NADH dehydrogenase [ubiquinone] 1 alpha subcomplex subunit 3	O95167	Homo sapiens	Homo sapiens	9606
484589	Linear peptide	RQYDKFLTHF			416	425			F-box only protein 33	Q7Z6M2.1	F-box only protein 33	Q7Z6M2	Homo sapiens	Homo sapiens	9606
487631	Linear peptide	TPHLHSIL			169	176			NF-kappa-B inhibitor alpha	P25963.1	NF-kappa-B inhibitor alpha	G3V286	Homo sapiens	Homo sapiens	9606
487950	Linear peptide	VAEDEAEAAAAAK			148	160			4F2 cell-surface antigen heavy chain	P08195.3	4F2 cell-surface antigen heavy chain	P08195	Homo sapiens	Homo sapiens	9606
488596	Linear peptide	VVRHQLLKT			55	63			Cytochrome c oxidase subunit 7C, mitochondrial	P15954.1	Cytochrome c oxidase subunit 7C, mitochondrial	P15954	Homo sapiens	Homo sapiens	9606
494737	Linear peptide	SFEAQGALANIAVDK			78	92			HLA class II histocompatibility antigen, DR alpha chain	P01903.2	HLA class II histocompatibility antigen, DR alpha chain	P01903	Homo sapiens	Homo sapiens	9606
496356	Linear peptide	ATPLLMQALPMGALPQ			110	125			HLA class II histocompatibility antigen gamma chain	P04233.3	HLA class II histocompatibility antigen gamma chain	P04233	Homo sapiens	Homo sapiens	9606
496375	Linear peptide	DAPMFVMGVNHEKYDN			127	142			Glyceraldehyde-3-phosphate dehydrogenase	P04406.3	Glyceraldehyde-3-phosphate dehydrogenase	P04406	Homo sapiens	Homo sapiens	9606
496527	Linear peptide	GPPVSELITKAVAASKERSG			38	57			Histone H1.3	P16402.2	Histone H1.3	P16402	Homo sapiens	Homo sapiens	9606
496919	Linear peptide	SDVGEFRAVTELGRP			71	85			HLA class II histocompatibility antigen, DRB1-15 beta chain	P01911.2	HLA class II histocompatibility antigen, DRB1 beta chain	P01911	Homo sapiens	Homo sapiens	9606
497814	Linear peptide	DARSYTAAVAN			310	320			Myotubularin-related protein 4	Q9NYA4.2	Protein-tyrosine-phosphatase	A0A804HJV7	Homo sapiens	Homo sapiens	9606
497883	Linear peptide	DFEQEMATAASSSSLE			222	237			Actin, cytoplasmic 1	P60709.1	Actin, cytoplasmic 1	A0A6Q8PFE4	Homo sapiens	Homo sapiens	9606
497884	Linear peptide	DFEQEMATAASSSSLEK			222	238			Actin, cytoplasmic 1	P60709.1	Actin, cytoplasmic 1	A0A6Q8PFE4	Homo sapiens	Homo sapiens	9606
497952	Linear peptide	DIEEAGIVAREF			281	292			Cochlin	O43405.1	Cochlin	G3V4C4	Homo sapiens	Homo sapiens	9606
497953	Linear peptide	DIEEAGIVAREFG			281	293			Cochlin	O43405.1	Cochlin	G3V4C4	Homo sapiens	Homo sapiens	9606
497997	Linear peptide	DKLKEAETRAEFAERS			230	245			Tropomyosin alpha-1 chain	P09493.2	Tropomyosin alpha-1 chain	P09493	Homo sapiens	Homo sapiens	9606
498088	Linear peptide	DPEEIEKEEQAAAEKA			206	221			40S ribosomal protein SA	P08865.4	40S ribosomal protein SA	P08865	Homo sapiens	Homo sapiens	9606
498165	Linear peptide	DSDVGEYRAVTELGRPDA			70	87			HLA class II histocompatibility antigen, DR beta 5 chain	Q30154.1	HLA class II histocompatibility antigen, DR beta 5 chain	Q30154	Homo sapiens	Homo sapiens	9606
498260	Linear peptide	DVGEYRAVTELGRPDA			72	87			HLA class II histocompatibility antigen, DR beta 5 chain	Q30154.1	HLA class II histocompatibility antigen, DR beta 5 chain	Q30154	Homo sapiens	Homo sapiens	9606
498911	Linear peptide	FEQEMATAASSSSLE			223	237			Actin, cytoplasmic 1	P60709.1	Actin, cytoplasmic 1	A0A6Q8PFE4	Homo sapiens	Homo sapiens	9606
499899	Linear peptide	IPDEEHFIDIEDTPG			884	898			Exportin-2	P55060.3	Exportin-2	P55060	Homo sapiens	Homo sapiens	9606
500508	Linear peptide	KSIYRYDLASGATE			767	780			Sortilin-related receptor	Q92673.2	Sortilin-related receptor	Q92673	Homo sapiens	Homo sapiens	9606
500509	Linear peptide	KSIYRYDLASGATEQ			767	781			Sortilin-related receptor	Q92673.2	Sortilin-related receptor	Q92673	Homo sapiens	Homo sapiens	9606
500537	Linear peptide	KTETQEKNPLPSKETIE			20	36			Thymosin beta-4	P62328.2	Thymosin beta-4	P62328	Homo sapiens	Homo sapiens	9606
500538	Linear peptide	KTETQEKNPLPSKETIEQ			20	37			Thymosin beta-4	P62328.2	Thymosin beta-4	P62328	Homo sapiens	Homo sapiens	9606
501790	Linear peptide	RFDEAALSIQKEKN			169	182			Gamma-soluble NSF attachment protein	Q99747.1	Gamma-soluble NSF attachment protein	Q99747	Homo sapiens	Homo sapiens	9606
502150	Linear peptide	SDKLKEAETRAEFAE			193	207			Tropomyosin alpha-4 chain	P67936.3	Tropomyosin alpha-4 chain	P67936	Homo sapiens	Homo sapiens	9606
502179	Linear peptide	SDVGEYRAVTELGRPDAE			71	88			HLA class II histocompatibility antigen, DR beta 5 chain	Q30154.1	HLA class II histocompatibility antigen, DR beta 5 chain	Q30154	Homo sapiens	Homo sapiens	9606
502489	Linear peptide	SPEEIDAQLQAEKQKA			19	34			28 kDa heat- and acid-stable phosphoprotein	Q13442.1	28 kDa heat- and acid-stable phosphoprotein	Q13442	Homo sapiens	Homo sapiens	9606
502841	Linear peptide	TDKLKEAETRAEFAE			230	244			Tropomyosin alpha-3 chain	P06753.2	Tropomyosin alpha-3 chain	P06753	Homo sapiens	Homo sapiens	9606
502871	Linear peptide	TETQEKNPLPSKETIEQ			21	37			Thymosin beta-4	P62328.2	Thymosin beta-4	P62328	Homo sapiens	Homo sapiens	9606
502985	Linear peptide	TPAAEAKAAEAAASA			216	230			WW domain-binding protein 2	Q969T9.1	WW domain-binding protein 2	A6NG10	Homo sapiens	Homo sapiens	9606
503882	Linear peptide	YPIEHGIITNWDDMEK			71	86			Actin, alpha cardiac muscle 1	P68032.1	Actin, alpha cardiac muscle 1	P68032	Homo sapiens	Homo sapiens	9606
505706	Linear peptide	GQVELGGGNAVEVLK			64	71	P01308.1		Islet amyloid polypeptide	F5H0S1	Islet amyloid polypeptide	P10997	Homo sapiens	Homo sapiens	9606
505713	Linear peptide	GREPGVTSI			603	611			Transmembrane protein 132A	Q24JP5.1	Transmembrane protein 132A	Q24JP5	Homo sapiens	Homo sapiens	9606
506954	Linear peptide	LQVELGGGPGAGSLQ															analog	Fragment of a Natural Sequence Molecule	QVELGGGPGAGSLQ	65	78			Insulin precursor	Insulin	Homo sapiens (human)	Homo sapiens
510521	Linear peptide	AAAAAAAAAAAAAAA			189	203			POU domain, class 3, transcription factor 3	P20264.2	POU domain, class 3, transcription factor 3	P20264	Homo sapiens	Homo sapiens	9606
510525	Linear peptide	AAAAAAAAAAAAQ			11	23			Ligand-dependent nuclear receptor corepressor-like protein	Q8N3X6.4	Ligand-dependent nuclear receptor corepressor-like protein	Q8N3X6	Homo sapiens	Homo sapiens	9606
510526	Linear peptide	AAAAAAAAAAAAQQ			91	104			Interferon regulatory factor 2-binding protein-like	Q9H1B7.1	Probable E3 ubiquitin-protein ligase IRF2BPL	Q9H1B7	Homo sapiens	Homo sapiens	9606
510529	Linear peptide	AAAAAAAAAAAQQ			92	104			Interferon regulatory factor 2-binding protein-like	Q9H1B7.1	Probable E3 ubiquitin-protein ligase IRF2BPL	Q9H1B7	Homo sapiens	Homo sapiens	9606
510571	Linear peptide	AAEAAAAPAESAAPA			122	136			Brain acid soluble protein 1	P80723.2	Brain acid soluble protein 1	P80723	Homo sapiens	Homo sapiens	9606
510709	Linear peptide	AAVVVPSGEEQRYT			269	282			HLA class I histocompatibility antigen, B-7 alpha chain precursor	P01889.3	HLA class I histocompatibility antigen, B alpha chain	P01889	Homo sapiens	Homo sapiens	9606
510719	Linear peptide	ADAEDLSGSIASPDVK			23	38			Protein YIPF4	Q9BSR8.1	Protein YIPF4	Q9BSR8	Homo sapiens	Homo sapiens	9606
510810	Linear peptide	AEAEAAAGPGPCER			33	46			Sequestosome-1	Q13501.1	Sequestosome-1	Q13501	Homo sapiens	Homo sapiens	9606
510824	Linear peptide	AEDKGILTVDELLA			129	142			Lysosome-associated membrane glycoprotein 2	P13473.2	Lysosome-associated membrane glycoprotein 2	P13473	Homo sapiens	Homo sapiens	9606
510827	Linear peptide	AEDLSGSIASPDVK			25	38			Protein YIPF4	Q9BSR8.1	Protein YIPF4	Q9BSR8	Homo sapiens	Homo sapiens	9606
510844	Linear peptide	AEGEAASAASSTSSP			122	136			Myristoylated alanine-rich C-kinase substrate	P29966.4	Myristoylated alanine-rich C-kinase substrate	P29966	Homo sapiens	Homo sapiens	9606
510845	Linear peptide	AEGEAASAASSTSSPK			122	137			Myristoylated alanine-rich C-kinase substrate	P29966.4	Myristoylated alanine-rich C-kinase substrate	P29966	Homo sapiens	Homo sapiens	9606
510966	Linear peptide	AGDFGSVGATEWLE			455	468			Transferrin receptor protein 1	P02786.2	Transferrin receptor protein 1	P02786	Homo sapiens	Homo sapiens	9606
511010	Linear peptide	AGPAIHGSAVFGYEG			145	159			Voltage-dependent anion-selective channel protein 2	P45880.2	Outer mitochondrial membrane protein porin 2 (Fragment)	A0A0A0MR02	Homo sapiens	Homo sapiens	9606
511012	Linear peptide	AGPEGVAPAPEGEK			672	685			Hypoxia up-regulated protein 1	Q9Y4L1.1	Hypoxia up-regulated protein 1	Q9Y4L1	Homo sapiens	Homo sapiens	9606
511141	Linear peptide	AKAAEAAASAYYNPG			221	235			WW domain-binding protein 2	Q969T9.1	WW domain-binding protein 2	A6NG10	Homo sapiens	Homo sapiens	9606
511142	Linear peptide	AKAAEAAASAYYNPGN			221	236			WW domain-binding protein 2	Q969T9.1	WW domain-binding protein 2	A6NG10	Homo sapiens	Homo sapiens	9606
511143	Linear peptide	AKAAEAAASAYYNPGNPH			221	238			WW domain-binding protein 2	Q969T9.1	WW domain-binding protein 2	A6NG10	Homo sapiens	Homo sapiens	9606
511179	Linear peptide	AKGAEASAASEEEAGPQ			156	172			MARCKS-related protein	P49006.2	MARCKS-related protein	P49006	Homo sapiens	Homo sapiens	9606
511221	Linear peptide	AKRVIISAPSADAP			116	129			Glyceraldehyde-3-phosphate dehydrogenase	P04406.3	Glyceraldehyde-3-phosphate dehydrogenase	P04406	Homo sapiens	Homo sapiens	9606
511275	Linear peptide	ALHWAAAVNNVD			2031	2042			Neurogenic locus notch homolog protein 1	P46531.4	Neurogenic locus notch homolog protein 1	P46531	Homo sapiens	Homo sapiens	9606
511281	Linear peptide	ALIKAAGVNVEPFWP			30	44			60S acidic ribosomal protein P1	P05386.1	60S acidic ribosomal protein P1	P05386	Homo sapiens	Homo sapiens	9606
511435	Linear peptide	APAAGSAPAAAEEK			81	94			60S acidic ribosomal protein P2	P05387.1	60S acidic ribosomal protein P2	P05387	Homo sapiens	Homo sapiens	9606
511436	Linear peptide	APAAGSAPAAAEEKKD			81	96			60S acidic ribosomal protein P2	P05387.1	60S acidic ribosomal protein P2	P05387	Homo sapiens	Homo sapiens	9606
511473	Linear peptide	APDGAAAAASGSSL			891	904			Proline-rich transmembrane protein 3	Q5FWE3.3	Proline-rich transmembrane protein 3	Q5FWE3	Homo sapiens	Homo sapiens	9606
511528	Linear peptide	APGPAAGGEAPKAAEAAAAPAE			110	131			Brain acid soluble protein 1	P80723.2	Brain acid soluble protein 1	P80723	Homo sapiens	Homo sapiens	9606
511570	Linear peptide	APKAAEAAAAPAE			119	131			Brain acid soluble protein 1	P80723.2	Brain acid soluble protein 1	P80723	Homo sapiens	Homo sapiens	9606
511571	Linear peptide	APKAAEAAAAPAES			119	132			Brain acid soluble protein 1	P80723.2	Brain acid soluble protein 1	P80723	Homo sapiens	Homo sapiens	9606
511572	Linear peptide	APKAAEAAAAPAESAAPA			119	136			Brain acid soluble protein 1	P80723.2	Brain acid soluble protein 1	P80723	Homo sapiens	Homo sapiens	9606
511587	Linear peptide	APMYYRGAQAA			86	96			Ras-related protein Rab-5B	P61020.1	GTP-binding protein GEM	P55040	Homo sapiens	Homo sapiens	9606
511614	Linear peptide	APPHQEGEPGAGVTPASTPP			182	201			WW domain-binding protein 1	Q96G27.1	WW domain-binding protein 1	Q96G27	Homo sapiens	Homo sapiens	9606
511617	Linear peptide	APPPYSSISAESA			38	50			NEDD4 family-interacting protein 1	Q9BT67.1	NEDD4 family-interacting protein 1	Q9BT67	Homo sapiens	Homo sapiens	9606
511694	Linear peptide	APTGSSPQPLQ			399	409			Interleukin-2 receptor subunit beta	P14784.1	Interleukin-2 receptor subunit beta	P14784	Homo sapiens	Homo sapiens	9606
511699	Linear peptide	APTQESAVTPGTPDPT			239	254			Tumor necrosis factor receptor superfamily member 13B	O14836.1	Tumor necrosis factor receptor superfamily member 13B	O14836	Homo sapiens	Homo sapiens	9606
511779	Linear peptide	AQGALANIAVDK			81	92			HLA class II histocompatibility antigen, DR alpha chain	P01903.2	HLA class II histocompatibility antigen, DR alpha chain	P01903	Homo sapiens	Homo sapiens	9606
511796	Linear peptide	AQKSQSTQISQEL			80	92			Low affinity immunoglobulin epsilon Fc receptor	P06734.1	Low affinity immunoglobulin epsilon Fc receptor	P06734	Homo sapiens	Homo sapiens	9606
511797	Linear peptide	AQKSQSTQISQELEEL			80	95			Low affinity immunoglobulin epsilon Fc receptor	P06734.1	Low affinity immunoglobulin epsilon Fc receptor	P06734	Homo sapiens	Homo sapiens	9606
511798	Linear peptide	AQKSQSTQISQELEELR			80	96			Low affinity immunoglobulin epsilon Fc receptor	P06734.1	Low affinity immunoglobulin epsilon Fc receptor	P06734	Homo sapiens	Homo sapiens	9606
511995	Linear peptide	ASAEVERLR			130	138			Bone marrow stromal antigen 2	Q10589.1	Bone marrow stromal antigen 2	Q10589	Homo sapiens	Homo sapiens	9606
512023	Linear peptide	ASFEAQGALAN			77	87			HLA class II histocompatibility antigen, DR alpha chain	P01903.2	HLA class II histocompatibility antigen, DR alpha chain	P01903	Homo sapiens	Homo sapiens	9606
512140	Linear peptide	ATEEVSLDSPEREP			77	90			Sorting nexin-2	O60749.2	Sorting nexin-2	O60749	Homo sapiens	Homo sapiens	9606
512175	Linear peptide	ATPLLMQALPM			110	120			HLA class II histocompatibility antigen gamma chain	P04233.3	HLA class II histocompatibility antigen gamma chain	P04233	Homo sapiens	Homo sapiens	9606
512316	Linear peptide	AVVVPSGEEQRY			270	281			HLA class I histocompatibility antigen, B-7 alpha chain precursor	P01889.3	HLA class I histocompatibility antigen, B alpha chain	P01889	Homo sapiens	Homo sapiens	9606
512317	Linear peptide	AVVVPSGEEQRYT			270	282			HLA class I histocompatibility antigen, B-7 alpha chain precursor	P01889.3	HLA class I histocompatibility antigen, B alpha chain	P01889	Homo sapiens	Homo sapiens	9606
512385	Linear peptide	DAAAAFAGLSREEALR			402	417			L-amino-acid oxidase	Q96RQ9.1	L-amino-acid oxidase	Q96RQ9	Homo sapiens	Homo sapiens	9606
512394	Linear peptide	DADIGVAEAERD			178	189			Flotillin-2	Q14254.2	Flotillin-2	Q14254	Homo sapiens	Homo sapiens	9606
512395	Linear peptide	DADIGVAEAERDAGIR			178	193			Flotillin-2	Q14254.2	Flotillin-2	Q14254	Homo sapiens	Homo sapiens	9606
512401	Linear peptide	DAEDLSGSIASPDVK			24	38			Protein YIPF4	Q9BSR8.1	Protein YIPF4	Q9BSR8	Homo sapiens	Homo sapiens	9606
512410	Linear peptide	DAGTIAGLNVL			160	170			Heat shock cognate 71 kDa protein	P11142.1	Heat shock cognate 71 kDa protein	P11142	Homo sapiens	Homo sapiens	9606
512459	Linear peptide	DATNVAAAFEEAVR			157	170			Ras-related protein Rab-9A	P51151.1	GTP-binding protein GEM	P55040	Homo sapiens	Homo sapiens	9606
512460	Linear peptide	DATNVAAAFEEAVRR			157	171			Ras-related protein Rab-9A	P51151.1	GTP-binding protein GEM	P55040	Homo sapiens	Homo sapiens	9606
512492	Linear peptide	DDEDSLSSAYIQRVN			327	341			Tripeptidyl-peptidase 1	O14773.2	Tripeptidyl-peptidase 1	O14773	Homo sapiens	Homo sapiens	9606
512493	Linear peptide	DDEDSLSSAYIQRVNT			327	342			Tripeptidyl-peptidase 1	O14773.2	Tripeptidyl-peptidase 1	O14773	Homo sapiens	Homo sapiens	9606
512497	Linear peptide	DDEEGAAVAPGHP			5	17			Feline leukemia virus subgroup C receptor-related protein 1	Q9Y5Y0.1	Feline leukemia virus subgroup C receptor-related protein 1	Q9Y5Y0	Homo sapiens	Homo sapiens	9606
512513	Linear peptide	DDFQTIMSAIEEGKG			680	694			Calcium-transporting ATPase type 2C member 1	P98194.3	Calcium-transporting ATPase type 2C member 1	P98194	Homo sapiens	Homo sapiens	9606
512533	Linear peptide	DDIEEAGIVAREFG			280	293			Cochlin	O43405.1	Cochlin	G3V4C4	Homo sapiens	Homo sapiens	9606
512573	Linear peptide	DDTQFVRFDSDAASPRG			53	69			HLA class I histocompatibility antigen, Cw-7 alpha chain	P10321.3	HLA class I histocompatibility antigen, C alpha chain	P10321	Homo sapiens	Homo sapiens	9606
512574	Linear peptide	DDTQFVRFDSDAASPRGEP			53	71			HLA class I histocompatibility antigen, Cw-7 alpha chain	P10321.3	HLA class I histocompatibility antigen, C alpha chain	P10321	Homo sapiens	Homo sapiens	9606
512581	Linear peptide	DDVQVETIEPEPEP			286	299			Signal transducing adapter molecule 1	Q92783.3	Signal transducing adapter molecule 1	Q92783	Homo sapiens	Homo sapiens	9606
512587	Linear peptide	DEAEAAAAAKFTG			151	163			4F2 cell-surface antigen heavy chain	P08195.3	4F2 cell-surface antigen heavy chain	P08195	Homo sapiens	Homo sapiens	9606
512593	Linear peptide	DEDGDEVEEEAEEPY			248	262			Amyloid beta A4 protein precursor	P05067.3	Amyloid-beta precursor protein	P05067	Homo sapiens	Homo sapiens	9606
512596	Linear peptide	DEDGVVRGASIPFQ			111	124			Calcium-binding and coiled-coil domain-containing protein 2	Q13137.1	Calcium-binding and coiled-coil domain-containing protein 2	Q13137	Homo sapiens	Homo sapiens	9606
512610	Linear peptide	DEEATGTIQEDYLR			110	123			Myosin regulatory light chain 12A	P19105.2	Myosin regulatory light chain 12A	P19105	Homo sapiens	Homo sapiens	9606
512615	Linear peptide	DEEGAAVAPGHP			6	17			Feline leukemia virus subgroup C receptor-related protein 1	Q9Y5Y0.1	Feline leukemia virus subgroup C receptor-related protein 1	Q9Y5Y0	Homo sapiens	Homo sapiens	9606
512618	Linear peptide	DEEMDVGTDEEEETAK			779	794			Endoplasmin	P14625.1	Endoplasmin	A0A7P0TAT8	Homo sapiens	Homo sapiens	9606
512619	Linear peptide	DEEMDVGTDEEEETAKE			779	795			Endoplasmin	P14625.1	Endoplasmin	A0A7P0TAT8	Homo sapiens	Homo sapiens	9606
512669	Linear peptide	DEQAASAISELVS			36	48			Ragulator complex protein LAMTOR4	Q0VGL1.1	Late endosomal/lysosomal adaptor and MAPK and MTOR activator 4	A0A087WT92	Homo sapiens	Homo sapiens	9606
512687	Linear peptide	DEVEAAAQAAGIHD			694	707			ATP-binding cassette sub-family B member 6, mitochondrial	Q9NP58.1	ATP-binding cassette sub-family B member 6	Q9NP58	Homo sapiens	Homo sapiens	9606
512688	Linear peptide	DEVEAAAQAAGIHDA			694	708			ATP-binding cassette sub-family B member 6, mitochondrial	Q9NP58.1	ATP-binding cassette sub-family B member 6	Q9NP58	Homo sapiens	Homo sapiens	9606
512701	Linear peptide	DFDLGDAVVDGENDDPRPP			52	70			CD99 antigen	P14209.1	CD99 antigen	P14209	Homo sapiens	Homo sapiens	9606
512702	Linear peptide	DFDLGDAVVDGENDDPRPPNPP			52	73			CD99 antigen	P14209.1	CD99 antigen	P14209	Homo sapiens	Homo sapiens	9606
512709	Linear peptide	DFGSVGATEWLEG			457	469			Transferrin receptor protein 1	P02786.2	Transferrin receptor protein 1	P02786	Homo sapiens	Homo sapiens	9606
512726	Linear peptide	DFQGARIITG			162	171			Ectonucleoside triphosphate diphosphohydrolase 1	P49961.1	Ectonucleoside triphosphate diphosphohydrolase 1	P49961	Homo sapiens	Homo sapiens	9606
512728	Linear peptide	DFQGARIITGQEE			162	174			Ectonucleoside triphosphate diphosphohydrolase 1	P49961.1	Ectonucleoside triphosphate diphosphohydrolase 1	P49961	Homo sapiens	Homo sapiens	9606
512729	Linear peptide	DFQGARIITGQEEG			162	175			Ectonucleoside triphosphate diphosphohydrolase 1	P49961.1	Ectonucleoside triphosphate diphosphohydrolase 1	P49961	Homo sapiens	Homo sapiens	9606
512736	Linear peptide	DFYPGSIQVRWF			148	159			HLA class II histocompatibility antigen, DP	P04440.1	HLA class II histocompatibility antigen, DP beta 1 chain	P04440	Homo sapiens	Homo sapiens	9606
512842	Linear peptide	DGTFQKWAAVVVPSG			262	276			HLA class I histocompatibility antigen, A-3 alpha chain	P04439.2	HLA class I histocompatibility antigen, A alpha chain	P04439	Homo sapiens	Homo sapiens	9606
512845	Linear peptide	DGTFQKWAAVVVPSGEEQR			262	280			HLA class I histocompatibility antigen, A-3 alpha chain	P04439.2	HLA class I histocompatibility antigen, A alpha chain	P04439	Homo sapiens	Homo sapiens	9606
512889	Linear peptide	DHSSQSEEEVVE			115	126			BCL2/adenovirus E1B 19 kDa protein-interacting protein 3-like	O60238.1	BCL2/adenovirus E1B 19 kDa protein-interacting protein 3-like (Fragment)	H0YBC7	Homo sapiens	Homo sapiens	9606
512890	Linear peptide	DHSSQSEEEVVEG			115	127			BCL2/adenovirus E1B 19 kDa protein-interacting protein 3-like	O60238.1	BCL2/adenovirus E1B 19 kDa protein-interacting protein 3-like (Fragment)	H0YBC7	Homo sapiens	Homo sapiens	9606
512893	Linear peptide	DHSSQSEEEVVEGEKE			115	130			BCL2/adenovirus E1B 19 kDa protein-interacting protein 3-like	O60238.1	BCL2/adenovirus E1B 19 kDa protein-interacting protein 3-like (Fragment)	H0YBC7	Homo sapiens	Homo sapiens	9606
512923	Linear peptide	DIGVAEAERD			180	189			Flotillin-2	Q14254.2	Flotillin-2	Q14254	Homo sapiens	Homo sapiens	9606
513000	Linear peptide	DIVADHVASYG			25	35			HLA class II histocompatibility antigen, DQ alpha 1 chain	P01909.1	HLA class II histocompatibility antigen, DQ alpha 1 chain	P01909	Homo sapiens	Homo sapiens	9606
513001	Linear peptide	DIVADHVASYGVNLYQSYG			25	43			HLA class II histocompatibility antigen, DQ alpha 1 chain	P01909.1	HLA class II histocompatibility antigen, DQ alpha 1 chain	P01909	Homo sapiens	Homo sapiens	9606
513016	Linear peptide	DKADKASASAPAPAS			16	30			Integral membrane protein 2C	Q9NQX7.1	Integral membrane protein 2	B8ZZM6	Homo sapiens	Homo sapiens	9606
513073	Linear peptide	DKPNTIYIERHEP			259	271			Sortilin-related receptor	Q92673.2	Sortilin-related receptor	Q92673	Homo sapiens	Homo sapiens	9606
513074	Linear peptide	DKPNTIYIERHEPS			259	272			Sortilin-related receptor	Q92673.2	Sortilin-related receptor	Q92673	Homo sapiens	Homo sapiens	9606
513152	Linear peptide	DLGQHGLEED			146	155			Serglycin	P10124.3	Serglycin	P10124	Homo sapiens	Homo sapiens	9606
513153	Linear peptide	DLGQHGLEEDF			146	156			Serglycin	P10124.3	Serglycin	P10124	Homo sapiens	Homo sapiens	9606
513158	Linear peptide	DLHAFAGSAAWDD			179	191			Protein tyrosine phosphatase receptor type C-associated protein	Q14761.1	Protein tyrosine phosphatase receptor type C-associated protein	Q14761	Homo sapiens	Homo sapiens	9606
513194	Linear peptide	DLPASASLPAKAD			582	594			4F2 cell-surface antigen heavy chain	P08195.3	4F2 cell-surface antigen heavy chain	P08195	Homo sapiens	Homo sapiens	9606
513195	Linear peptide	DLPASASLPAKADL			582	595			4F2 cell-surface antigen heavy chain	P08195.3	4F2 cell-surface antigen heavy chain	P08195	Homo sapiens	Homo sapiens	9606
513207	Linear peptide	DLQKQVTDLEAEREQ			344	358			TNFAIP3-interacting protein 1	Q15025.2	TNFAIP3-interacting protein 1	Q15025	Homo sapiens	Homo sapiens	9606
513222	Linear peptide	DLRSWTAADMAAQ			153	165			HLA class I histocompatibility antigen, A-3 alpha chain	P04439.2	HLA class I histocompatibility antigen, A alpha chain	P04439	Homo sapiens	Homo sapiens	9606
513223	Linear peptide	DLRSWTAADMAAQIT			153	167			HLA class I histocompatibility antigen, A-3 alpha chain	P04439.2	HLA class I histocompatibility antigen, A alpha chain	P04439	Homo sapiens	Homo sapiens	9606
513233	Linear peptide	DLRSWTAADTAAQ			153	165			HLA class I histocompatibility antigen, B-7 alpha chain precursor	P01889.3	HLA class I histocompatibility antigen, B alpha chain	P01889	Homo sapiens	Homo sapiens	9606
513239	Linear peptide	DLSGSIASPDVK			27	38			Protein YIPF4	Q9BSR8.1	Protein YIPF4	Q9BSR8	Homo sapiens	Homo sapiens	9606
513299	Linear peptide	DNFNPVSEERGK			152	163			Cation-dependent mannose-6-phosphate receptor	P20645.1	Cation-dependent mannose-6-phosphate receptor	P20645	Homo sapiens	Homo sapiens	9606
513300	Linear peptide	DNFNPVSEERGKVQ			152	165			Cation-dependent mannose-6-phosphate receptor	P20645.1	Cation-dependent mannose-6-phosphate receptor	P20645	Homo sapiens	Homo sapiens	9606
513349	Linear peptide	DPAGPEYTRASVEER			190	204			Phospholipase A1 member A	Q53H76.2	Phospholipase A1 member A	Q53H76	Homo sapiens	Homo sapiens	9606
513350	Linear peptide	DPAGPEYTRASVEERLD			190	206			Phospholipase A1 member A	Q53H76.2	Phospholipase A1 member A	Q53H76	Homo sapiens	Homo sapiens	9606
513352	Linear peptide	DPAHSYTSVMVDGEL			159	173			Semaphorin-4D	Q92854.1	Semaphorin-4D	Q92854	Homo sapiens	Homo sapiens	9606
513368	Linear peptide	DPAVIRSLTLEPDP			44	57			Ganglioside GM2 activator	P17900.4	Ganglioside GM2 activator	P17900	Homo sapiens	Homo sapiens	9606
513370	Linear peptide	DPAVIRSLTLEPDPII			44	59			Ganglioside GM2 activator	P17900.4	Ganglioside GM2 activator	P17900	Homo sapiens	Homo sapiens	9606
513371	Linear peptide	DPAVIRSLTLEPDPIIVP			44	61			Ganglioside GM2 activator	P17900.4	Ganglioside GM2 activator	P17900	Homo sapiens	Homo sapiens	9606
513372	Linear peptide	DPAVIRSLTLEPDPIIVPG			44	62			Ganglioside GM2 activator	P17900.4	Ganglioside GM2 activator	P17900	Homo sapiens	Homo sapiens	9606
513373	Linear peptide	DPDAARAIVD			255	264			Inorganic pyrophosphatase	Q15181.2	Inorganic pyrophosphatase	Q15181	Homo sapiens	Homo sapiens	9606
513430	Linear peptide	DPGGSVPSGEASAAFE			11	26			TNFAIP3-interacting protein 1	Q15025.2	TNFAIP3-interacting protein 1	Q15025	Homo sapiens	Homo sapiens	9606
513431	Linear peptide	DPGGSVPSGEASAAFER			11	27			TNFAIP3-interacting protein 1	Q15025.2	TNFAIP3-interacting protein 1	Q15025	Homo sapiens	Homo sapiens	9606
513432	Linear peptide	DPGGSVPSGEASAAFERL			11	28			TNFAIP3-interacting protein 1	Q15025.2	TNFAIP3-interacting protein 1	Q15025	Homo sapiens	Homo sapiens	9606
513457	Linear peptide	DPLPAHSGALPFPSPGP			1025	1041			Tyrosine-protein phosphatase non-receptor type 23	Q9H3S7.1	Tyrosine-protein phosphatase non-receptor type 23	Q9H3S7	Homo sapiens	Homo sapiens	9606
513458	Linear peptide	DPLPAHSGALPFPSPGPP			1025	1042			Tyrosine-protein phosphatase non-receptor type 23	Q9H3S7.1	Tyrosine-protein phosphatase non-receptor type 23	Q9H3S7	Homo sapiens	Homo sapiens	9606
513459	Linear peptide	DPLPAHSGALPFPSPGPPQ			1025	1043			Tyrosine-protein phosphatase non-receptor type 23	Q9H3S7.1	Tyrosine-protein phosphatase non-receptor type 23	Q9H3S7	Homo sapiens	Homo sapiens	9606
513461	Linear peptide	DPLPAHSGALPFPSPGPPQPPHPP			1025	1048			Tyrosine-protein phosphatase non-receptor type 23	Q9H3S7.1	Tyrosine-protein phosphatase non-receptor type 23	Q9H3S7	Homo sapiens	Homo sapiens	9606
513478	Linear peptide	DPNPDDPLVPEIARIYKTDR			112	131			Ubiquitin-conjugating enzyme E2 D3	P61077.1	Ubiquitin-conjugating enzyme E2 D3	P61077	Homo sapiens	Homo sapiens	9606
513503	Linear peptide	DPQFALTNIAVLKHN			80	94			HLA class II histocompatibility antigen, DQ alpha 1 chain	P01909.1	HLA class II histocompatibility antigen, DQ alpha 1 chain	P01909	Homo sapiens	Homo sapiens	9606
513504	Linear peptide	DPQFALTNIAVLKHNLN			80	96			HLA class II histocompatibility antigen, DQ alpha 1 chain	P01909.1	HLA class II histocompatibility antigen, DQ alpha 1 chain	P01909	Homo sapiens	Homo sapiens	9606
513530	Linear peptide	DPSGSVASISH			836	846			Myotubularin-related protein 4	Q9NYA4.2	Protein-tyrosine-phosphatase	A0A804HJV7	Homo sapiens	Homo sapiens	9606
513532	Linear peptide	DPSGSVASISHQE			836	848			Myotubularin-related protein 4	Q9NYA4.2	Protein-tyrosine-phosphatase	A0A804HJV7	Homo sapiens	Homo sapiens	9606
513533	Linear peptide	DPSGSVASISHQEQ			836	849			Myotubularin-related protein 4	Q9NYA4.2	Protein-tyrosine-phosphatase	A0A804HJV7	Homo sapiens	Homo sapiens	9606
513534	Linear peptide	DPSGSVASISHQEQL			836	850			Myotubularin-related protein 4	Q9NYA4.2	Protein-tyrosine-phosphatase	A0A804HJV7	Homo sapiens	Homo sapiens	9606
513540	Linear peptide	DPSKIKWGDAGAEYVVESTG			81	100			Glyceraldehyde-3-phosphate dehydrogenase	P04406.3	Glyceraldehyde-3-phosphate dehydrogenase	P04406	Homo sapiens	Homo sapiens	9606
513542	Linear peptide	DPSKPGGNVEGATQSLAEQ			292	310			Sequestosome-1	Q13501.1	Sequestosome-1	Q13501	Homo sapiens	Homo sapiens	9606
513557	Linear peptide	DPSTLEQYDLSSLAKSEGG			771	789			Cation-independent mannose-6-phosphate receptor	P11717.3	Cation-independent mannose-6-phosphate receptor	P11717	Homo sapiens	Homo sapiens	9606
513558	Linear peptide	DPSTLEQYDLSSLAKSEGGL			771	790			Cation-independent mannose-6-phosphate receptor	P11717.3	Cation-independent mannose-6-phosphate receptor	P11717	Homo sapiens	Homo sapiens	9606
513559	Linear peptide	DPSTLEQYDLSSLAKSEGGLG			771	791			Cation-independent mannose-6-phosphate receptor	P11717.3	Cation-independent mannose-6-phosphate receptor	P11717	Homo sapiens	Homo sapiens	9606
513564	Linear peptide	DPTEATAVGAVEASFK			407	422			Pyruvate kinase isozymes M1/M2	P14618.4	Pyruvate kinase PKM	P14618	Homo sapiens	Homo sapiens	9606
513568	Linear peptide	DPTLGGPARAAEE			111	123			Signaling threshold-regulating transmembrane adapter 1	Q9Y3P8.1	Signaling threshold-regulating transmembrane adapter 1	Q9Y3P8	Homo sapiens	Homo sapiens	9606
513569	Linear peptide	DPTLGGPARAAEEV			111	124			Signaling threshold-regulating transmembrane adapter 1	Q9Y3P8.1	Signaling threshold-regulating transmembrane adapter 1	Q9Y3P8	Homo sapiens	Homo sapiens	9606
513587	Linear peptide	DPVPGYSVPAAEH			235	247			Nicotinamide phosphoribosyltransferase	P43490.1	Nicotinamide phosphoribosyltransferase	P43490	Homo sapiens	Homo sapiens	9606
513588	Linear peptide	DPVPGYSVPAAEHST			235	249			Nicotinamide phosphoribosyltransferase	P43490.1	Nicotinamide phosphoribosyltransferase	P43490	Homo sapiens	Homo sapiens	9606
513597	Linear peptide	DPWSGGGVTKDITD			430	443			Lysosomal Pro-X carboxypeptidase	P42785.1	Lysosomal Pro-X carboxypeptidase	P42785	Homo sapiens	Homo sapiens	9606
513598	Linear peptide	DPWSGGGVTKDITDT			430	444			Lysosomal Pro-X carboxypeptidase	P42785.1	Lysosomal Pro-X carboxypeptidase	P42785	Homo sapiens	Homo sapiens	9606
513600	Linear peptide	DPYDKPNTIYIE			256	267			Sortilin-related receptor	Q92673.2	Sortilin-related receptor	Q92673	Homo sapiens	Homo sapiens	9606
513601	Linear peptide	DPYDKPNTIYIER			256	268			Sortilin-related receptor	Q92673.2	Sortilin-related receptor	Q92673	Homo sapiens	Homo sapiens	9606
513602	Linear peptide	DPYDKPNTIYIERH			256	269			Sortilin-related receptor	Q92673.2	Sortilin-related receptor	Q92673	Homo sapiens	Homo sapiens	9606
513603	Linear peptide	DPYDKPNTIYIERHE			256	270			Sortilin-related receptor	Q92673.2	Sortilin-related receptor	Q92673	Homo sapiens	Homo sapiens	9606
513604	Linear peptide	DPYDKPNTIYIERHEP			256	271			Sortilin-related receptor	Q92673.2	Sortilin-related receptor	Q92673	Homo sapiens	Homo sapiens	9606
513605	Linear peptide	DPYDKPNTIYIERHEPS			256	272			Sortilin-related receptor	Q92673.2	Sortilin-related receptor	Q92673	Homo sapiens	Homo sapiens	9606
513606	Linear peptide	DPYDKPNTIYIERHEPSG			256	273			Sortilin-related receptor	Q92673.2	Sortilin-related receptor	Q92673	Homo sapiens	Homo sapiens	9606
513647	Linear peptide	DQMAQKSQSTQISQELEE			77	94			Low affinity immunoglobulin epsilon Fc receptor	P06734.1	Low affinity immunoglobulin epsilon Fc receptor	P06734	Homo sapiens	Homo sapiens	9606
513681	Linear peptide	DRAPLTATAPQLDDEE			23	38			Marginal zone B- and B1-cell-specific protein	Q8WU39.1	Marginal zone B- and B1-cell-specific protein	Q8WU39	Homo sapiens	Homo sapiens	9606
513697	Linear peptide	DRNLPSDSQDLGQHGLEED			137	155			Serglycin	P10124.3	Serglycin	P10124	Homo sapiens	Homo sapiens	9606
513698	Linear peptide	DRNLPSDSQDLGQHGLEEDFM			137	157			Serglycin	P10124.3	Serglycin	P10124	Homo sapiens	Homo sapiens	9606
513699	Linear peptide	DRNLPSDSQDLGQHGLEEDFML			137	158			Serglycin	P10124.3	Serglycin	P10124	Homo sapiens	Homo sapiens	9606
513716	Linear peptide	DRTFQKWAAVVVPSG			262	276			HLA class I histocompatibility antigen, B-7 alpha chain precursor	P01889.3	HLA class I histocompatibility antigen, B alpha chain	P01889	Homo sapiens	Homo sapiens	9606
513717	Linear peptide	DRTFQKWAAVVVPSGEE			262	278			HLA class I histocompatibility antigen, B-7 alpha chain precursor	P01889.3	HLA class I histocompatibility antigen, B alpha chain	P01889	Homo sapiens	Homo sapiens	9606
513718	Linear peptide	DRTFQKWAAVVVPSGEEQ			262	279			HLA class I histocompatibility antigen, B-7 alpha chain precursor	P01889.3	HLA class I histocompatibility antigen, B alpha chain	P01889	Homo sapiens	Homo sapiens	9606
513719	Linear peptide	DRTFQKWAAVVVPSGEEQR			262	280			HLA class I histocompatibility antigen, B-7 alpha chain precursor	P01889.3	HLA class I histocompatibility antigen, B alpha chain	P01889	Homo sapiens	Homo sapiens	9606
513723	Linear peptide	DRVAGESAEPEPEP			86	99			Transforming growth factor beta-1	P01137.2	Transforming growth factor beta-1 proprotein	P01137	Homo sapiens	Homo sapiens	9606
513724	Linear peptide	DRVAGESAEPEPEPEA			86	101			Transforming growth factor beta-1	P01137.2	Transforming growth factor beta-1 proprotein	P01137	Homo sapiens	Homo sapiens	9606
513725	Linear peptide	DRVAGESAEPEPEPEAD			86	102			Transforming growth factor beta-1	P01137.2	Transforming growth factor beta-1 proprotein	P01137	Homo sapiens	Homo sapiens	9606
513751	Linear peptide	DSDVGEFRAVTE			70	81			HLA class II histocompatibility antigen, DRB1-15 beta chain	P01911.2	HLA class II histocompatibility antigen, DRB1 beta chain	P01911	Homo sapiens	Homo sapiens	9606
513752	Linear peptide	DSDVGEFRAVTELGRP			70	85			HLA class II histocompatibility antigen, DRB1-15 beta chain	P01911.2	HLA class II histocompatibility antigen, DRB1 beta chain	P01911	Homo sapiens	Homo sapiens	9606
513756	Linear peptide	DSDVGEYRAVTELG			70	83			HLA class II histocompatibility antigen, DRB3-1 beta chain precursor	P79483.1	HLA class II histocompatibility antigen, DR beta 3 chain	P79483	Homo sapiens	Homo sapiens	9606
513799	Linear peptide	DSPSKSGSEAQTTKDVPN			163	180			Trans-Golgi network integral membrane protein 2	O43493.4	Trans-Golgi network integral membrane protein 2	O43493	Homo sapiens	Homo sapiens	9606
513802	Linear peptide	DSQDLGQHGLEED			143	155			Serglycin	P10124.3	Serglycin	P10124	Homo sapiens	Homo sapiens	9606
513803	Linear peptide	DSQDLGQHGLEEDFM			143	157			Serglycin	P10124.3	Serglycin	P10124	Homo sapiens	Homo sapiens	9606
513805	Linear peptide	DSQETAVAIASR			572	583			Calcium-transporting ATPase type 2C member 1	P98194.3	Calcium-transporting ATPase type 2C member 1	P98194	Homo sapiens	Homo sapiens	9606
513806	Linear peptide	DSQETAVAIASRLG			572	585			Calcium-transporting ATPase type 2C member 1	P98194.3	Calcium-transporting ATPase type 2C member 1	P98194	Homo sapiens	Homo sapiens	9606
513842	Linear peptide	DTDSSVASEVR			378	388			Lipolysis-stimulated lipoprotein receptor	Q86X29.4	Lipolysis-stimulated lipoprotein receptor	Q86X29	Homo sapiens	Homo sapiens	9606
513845	Linear peptide	DTGEIYTTSVTLDREEH			216	232			Desmoglein-2	Q14126.2	Desmoglein-2	Q14126	Homo sapiens	Homo sapiens	9606
513848	Linear peptide	DTHSSTFDAGAGIALNDH			289	306			Glyceraldehyde-3-phosphate dehydrogenase	P04406.3	Glyceraldehyde-3-phosphate dehydrogenase	P04406	Homo sapiens	Homo sapiens	9606
513851	Linear peptide	DTHSSTFDAGAGIALNDHFVK			289	309			Glyceraldehyde-3-phosphate dehydrogenase	P04406.3	Glyceraldehyde-3-phosphate dehydrogenase	P04406	Homo sapiens	Homo sapiens	9606
513879	Linear peptide	DTQFVRFDSDAASPRG			54	69			HLA class I histocompatibility antigen, Cw-7 alpha chain	P10321.3	HLA class I histocompatibility antigen, C alpha chain	P10321	Homo sapiens	Homo sapiens	9606
513932	Linear peptide	DVGEFRAVTE			72	81			HLA class II histocompatibility antigen, DRB1-15 beta chain	P01911.2	HLA class II histocompatibility antigen, DRB1 beta chain	P01911	Homo sapiens	Homo sapiens	9606
513934	Linear peptide	DVGEFRAVTELG			72	83			HLA class II histocompatibility antigen, DRB1-15 beta chain	P01911.2	HLA class II histocompatibility antigen, DRB1 beta chain	P01911	Homo sapiens	Homo sapiens	9606
513935	Linear peptide	DVGEFRAVTELGRP			72	85			HLA class II histocompatibility antigen, DRB1-15 beta chain	P01911.2	HLA class II histocompatibility antigen, DRB1 beta chain	P01911	Homo sapiens	Homo sapiens	9606
513941	Linear peptide	DVGEYRAVTELG			72	83			HLA class II histocompatibility antigen, DRB3-1 beta chain precursor	P79483.1	HLA class II histocompatibility antigen, DR beta 3 chain	P79483	Homo sapiens	Homo sapiens	9606
513942	Linear peptide	DVGEYRAVTELGRPDAE			72	88			HLA class II histocompatibility antigen, DR beta 5 chain	Q30154.1	HLA class II histocompatibility antigen, DR beta 5 chain	Q30154	Homo sapiens	Homo sapiens	9606
513970	Linear peptide	DVKPSPSAAEADFD			504	517			Tax1-binding protein 1	Q86VP1.2	Tax1-binding protein 1	Q86VP1	Homo sapiens	Homo sapiens	9606
513971	Linear peptide	DVKPSPSAAEADFDIV			504	519			Tax1-binding protein 1	Q86VP1.2	Tax1-binding protein 1	Q86VP1	Homo sapiens	Homo sapiens	9606
514003	Linear peptide	DVTAEEAAGASPAK			12	25			MARCKS-related protein	P49006.2	MARCKS-related protein	P49006	Homo sapiens	Homo sapiens	9606
514053	Linear peptide	DYENVIPDFPEDEG			806	819			B-cell receptor CD22	P20273.2	B-cell receptor CD22	P20273	Homo sapiens	Homo sapiens	9606
514054	Linear peptide	DYENVIPDFPEDEGIH			806	821			B-cell receptor CD22	P20273.2	B-cell receptor CD22	P20273	Homo sapiens	Homo sapiens	9606
514097	Linear peptide	EAAWTLLEPELK			173	184			Interleukin-27 receptor subunit alpha	Q6UWB1.2	Interleukin-27 receptor subunit alpha	Q6UWB1	Homo sapiens	Homo sapiens	9606
514153	Linear peptide	EAQGALANIAVD			80	91			HLA class II histocompatibility antigen, DR alpha chain	P01903.2	HLA class II histocompatibility antigen, DR alpha chain	P01903	Homo sapiens	Homo sapiens	9606
514162	Linear peptide	EASDLLERLREEVT			133	146			Low affinity immunoglobulin epsilon Fc receptor	P06734.1	Low affinity immunoglobulin epsilon Fc receptor	P06734	Homo sapiens	Homo sapiens	9606
514163	Linear peptide	EASDLLERLREEVTK			133	147			Low affinity immunoglobulin epsilon Fc receptor	P06734.1	Low affinity immunoglobulin epsilon Fc receptor	P06734	Homo sapiens	Homo sapiens	9606
514164	Linear peptide	EASDLLERLREEVTKLR			133	149			Low affinity immunoglobulin epsilon Fc receptor	P06734.1	Low affinity immunoglobulin epsilon Fc receptor	P06734	Homo sapiens	Homo sapiens	9606
514201	Linear peptide	EDEAEAAAAAKFTGLS			150	165			4F2 cell-surface antigen heavy chain	P08195.3	4F2 cell-surface antigen heavy chain	P08195	Homo sapiens	Homo sapiens	9606
514225	Linear peptide	EDGVVRGASIPFQFR			112	126			Calcium-binding and coiled-coil domain-containing protein 2	Q13137.1	Calcium-binding and coiled-coil domain-containing protein 2	Q13137	Homo sapiens	Homo sapiens	9606
514236	Linear peptide	EDIEIIPIQEEE			260	271			B-lymphocyte antigen CD20	P11836.1	B-lymphocyte antigen CD20	P11836	Homo sapiens	Homo sapiens	9606
514237	Linear peptide	EDIEIIPIQEEEE			260	272			B-lymphocyte antigen CD20	P11836.1	B-lymphocyte antigen CD20	P11836	Homo sapiens	Homo sapiens	9606
514238	Linear peptide	EDIEIIPIQEEEEE			260	273			B-lymphocyte antigen CD20	P11836.1	B-lymphocyte antigen CD20	P11836	Homo sapiens	Homo sapiens	9606
514239	Linear peptide	EDIEIIPIQEEEEEE			260	274			B-lymphocyte antigen CD20	P11836.1	B-lymphocyte antigen CD20	P11836	Homo sapiens	Homo sapiens	9606
514240	Linear peptide	EDIEIIPIQEEEEEET			260	275			B-lymphocyte antigen CD20	P11836.1	B-lymphocyte antigen CD20	P11836	Homo sapiens	Homo sapiens	9606
514241	Linear peptide	EDIEIIPIQEEEEEETE			260	276			B-lymphocyte antigen CD20	P11836.1	B-lymphocyte antigen CD20	P11836	Homo sapiens	Homo sapiens	9606
514250	Linear peptide	EDIVADHVASYG			24	35			HLA class II histocompatibility antigen, DQ alpha 1 chain	P01909.1	HLA class II histocompatibility antigen, DQ alpha 1 chain	P01909	Homo sapiens	Homo sapiens	9606
514253	Linear peptide	EDIVADHVASYGVNLYQSYG			24	43			HLA class II histocompatibility antigen, DQ alpha 1 chain	P01909.1	HLA class II histocompatibility antigen, DQ alpha 1 chain	P01909	Homo sapiens	Homo sapiens	9606
514290	Linear peptide	EDLSGSIASPDVK			26	38			Protein YIPF4	Q9BSR8.1	Protein YIPF4	Q9BSR8	Homo sapiens	Homo sapiens	9606
514382	Linear peptide	EEEDGAAVAEKSHR			679	692			Golgi integral membrane protein 4	O00461.1	Golgi integral membrane protein 4	O00461	Homo sapiens	Homo sapiens	9606
514393	Linear peptide	EEEEVAEVEEEEA			230	242			Amyloid beta A4 protein precursor	P05067.3	Amyloid-beta precursor protein	P05067	Homo sapiens	Homo sapiens	9606
514394	Linear peptide	EEEEVAEVEEEEADD			230	244			Amyloid beta A4 protein precursor	P05067.3	Amyloid-beta precursor protein	P05067	Homo sapiens	Homo sapiens	9606
514456	Linear peptide	EELEGEITTLNHKLQ			114	128			Bone marrow stromal antigen 2	Q10589.1	Bone marrow stromal antigen 2	Q10589	Homo sapiens	Homo sapiens	9606
514459	Linear peptide	EELHYASVVFDSN			263	275			CMRF35-like molecule 8	Q9UGN4.2	CMRF35-like molecule 8	Q9UGN4	Homo sapiens	Homo sapiens	9606
514462	Linear peptide	EEMDVGTDEEEETAK			780	794			Endoplasmin	P14625.1	Endoplasmin	A0A7P0TAT8	Homo sapiens	Homo sapiens	9606
514463	Linear peptide	EEMDVGTDEEEETAKE			780	795			Endoplasmin	P14625.1	Endoplasmin	A0A7P0TAT8	Homo sapiens	Homo sapiens	9606
514482	Linear peptide	EEQLAAAKAQQEQ			199	211			Glucosidase 2 subunit beta	P14314.2	Glucosidase 2 subunit beta	P14314	Homo sapiens	Homo sapiens	9606
514483	Linear peptide	EEQLAAAKAQQEQE			199	212			Glucosidase 2 subunit beta	P14314.2	Glucosidase 2 subunit beta	P14314	Homo sapiens	Homo sapiens	9606
514484	Linear peptide	EEQLAAAKAQQEQEL			199	213			Glucosidase 2 subunit beta	P14314.2	Glucosidase 2 subunit beta	P14314	Homo sapiens	Homo sapiens	9606
514509	Linear peptide	EEVAEVEEEEAD			232	243			Amyloid beta A4 protein precursor	P05067.3	Amyloid-beta precursor protein	P05067	Homo sapiens	Homo sapiens	9606
514510	Linear peptide	EEVAEVEEEEADD			232	244			Amyloid beta A4 protein precursor	P05067.3	Amyloid-beta precursor protein	P05067	Homo sapiens	Homo sapiens	9606
514513	Linear peptide	EEVEFISVPVPEF			125	137			Integral membrane protein 2B	Q9Y287.1	Integral membrane protein 2	A0A3B3IUC0	Homo sapiens	Homo sapiens	9606
514514	Linear peptide	EEVEFISVPVPEFA			125	138			Integral membrane protein 2B	Q9Y287.1	Integral membrane protein 2	A0A3B3IUC0	Homo sapiens	Homo sapiens	9606
514515	Linear peptide	EEVEFISVPVPEFAD			125	139			Integral membrane protein 2B	Q9Y287.1	Integral membrane protein 2	A0A3B3IUC0	Homo sapiens	Homo sapiens	9606
514516	Linear peptide	EEVEFISVPVPEFADS			125	140			Integral membrane protein 2B	Q9Y287.1	Integral membrane protein 2	A0A3B3IUC0	Homo sapiens	Homo sapiens	9606
514598	Linear peptide	EGEITTLNHKLQDASAEVERLR			117	138			Bone marrow stromal antigen 2	Q10589.1	Bone marrow stromal antigen 2	Q10589	Homo sapiens	Homo sapiens	9606
514636	Linear peptide	EGPSSLDPSQEGP			362	374			Sequestosome-1	Q13501.1	Sequestosome-1	Q13501	Homo sapiens	Homo sapiens	9606
514637	Linear peptide	EGPSSLDPSQEGPT			362	375			Sequestosome-1	Q13501.1	Sequestosome-1	Q13501	Homo sapiens	Homo sapiens	9606
514663	Linear peptide	EHGIITNWDDMEKI			74	87			Actin, aortic smooth muscle	P62736.1	Actin, aortic smooth muscle	P62736	Homo sapiens	Homo sapiens	9606	HLA LIGAND ATLAS peptide_sequence_id: 147469.
514717	Linear peptide	EINLVDDYFELVQHEY			338	353			Tumor necrosis factor alpha-induced protein 3	P21580.1	Tumor necrosis factor alpha-induced protein 3	P21580	Homo sapiens	Homo sapiens	9606
514737	Linear peptide	EISDIGAKIAAVQ			398	410			Cochlin	O43405.1	Cochlin	G3V4C4	Homo sapiens	Homo sapiens	9606
514738	Linear peptide	EISDIGAKIAAVQFT			398	412			Cochlin	O43405.1	Cochlin	G3V4C4	Homo sapiens	Homo sapiens	9606
514744	Linear peptide	EITTLNHKLQDASAEVERLR			119	138			Bone marrow stromal antigen 2	Q10589.1	Bone marrow stromal antigen 2	Q10589	Homo sapiens	Homo sapiens	9606
514745	Linear peptide	EITTLNHKLQDASAEVERLRR			119	139			Bone marrow stromal antigen 2	Q10589.1	Bone marrow stromal antigen 2	Q10589	Homo sapiens	Homo sapiens	9606
514747	Linear peptide	EIVDSYLPVILDIIK			108	122			Prosaposin	P07602.2	Prosaposin	P07602	Homo sapiens	Homo sapiens	9606
514756	Linear peptide	EIYTTSVTLDREEH			219	232			Desmoglein-2	Q14126.2	Desmoglein-2	Q14126	Homo sapiens	Homo sapiens	9606
514784	Linear peptide	EKEISDDEAEEEKGEK			222	237			Heat shock protein HSP 90-beta	P08238.4	Heat shock protein HSP 90-beta	P08238	Homo sapiens	Homo sapiens	9606
514793	Linear peptide	EKGEPAAAAAPEAG			86	99			Myristoylated alanine-rich C-kinase substrate	P29966.4	Myristoylated alanine-rich C-kinase substrate	P29966	Homo sapiens	Homo sapiens	9606
514794	Linear peptide	EKGEPAAAAAPEAGASP			86	102			Myristoylated alanine-rich C-kinase substrate	P29966.4	Myristoylated alanine-rich C-kinase substrate	P29966	Homo sapiens	Homo sapiens	9606
514807	Linear peptide	EKKYFAATQFEPLAA			285	299			Leucyl-cystinyl aminopeptidase	Q9UIQ6.3	Leucyl-cystinyl aminopeptidase	Q9UIQ6	Homo sapiens	Homo sapiens	9606
514871	Linear peptide	ELEGEITTLNHK			115	126			Bone marrow stromal antigen 2	Q10589.1	Bone marrow stromal antigen 2	Q10589	Homo sapiens	Homo sapiens	9606
514876	Linear peptide	ELEGEITTLNHKLQDASAEVERLR			115	138			Bone marrow stromal antigen 2	Q10589.1	Bone marrow stromal antigen 2	Q10589	Homo sapiens	Homo sapiens	9606
515009	Linear peptide	EPAAAGSGAASPSAAEKG			71	88			Myristoylated alanine-rich C-kinase substrate	P29966.4	Myristoylated alanine-rich C-kinase substrate	P29966	Homo sapiens	Homo sapiens	9606
515022	Linear peptide	EPAGPGGGSPEPYH			45	58			Lipoma HMGIC fusion partner-like 2 protein	Q6ZUX7.2	LHFPL tetraspan subfamily member 2 protein	Q6ZUX7	Homo sapiens	Homo sapiens	9606
515036	Linear peptide	EPASSGAHIWPDD			558	570			Inactive rhomboid protein 2	Q6PJF5.2	Inactive rhomboid protein 2	Q6PJF5	Homo sapiens	Homo sapiens	9606
515038	Linear peptide	EPDYVNGEVAATEA			230	243			Linker for activation of T-cells family member 2	Q9GZY6.1	Linker for activation of T-cells family member 2	Q9GZY6	Homo sapiens	Homo sapiens	9606
515057	Linear peptide	EPEWAAAASEVKEQT			197	211			Protein disulfide-isomerase A6	Q15084.1	Protein disulfide-isomerase A6	Q15084	Homo sapiens	Homo sapiens	9606
515065	Linear peptide	EPGGGAAEEAAPP			122	134			Metal transporter CNNM3	Q8NE01.1	Metal transporter CNNM3	Q8NE01	Homo sapiens	Homo sapiens	9606
515076	Linear peptide	EPGSPTAAEGEAASAASSTSSPK			115	137			Myristoylated alanine-rich C-kinase substrate	P29966.4	Myristoylated alanine-rich C-kinase substrate	P29966	Homo sapiens	Homo sapiens	9606
515097	Linear peptide	EPLSYTRFSLARQVDG			16	31			Transferrin receptor protein 1	P02786.2	Transferrin receptor protein 1	P02786	Homo sapiens	Homo sapiens	9606
515100	Linear peptide	EPNFLPVTEEADIR			105	118			Integral membrane protein 2A	O43736.2	Integral membrane protein 2A	O43736	Homo sapiens	Homo sapiens	9606
515184	Linear peptide	EPSSQSTVPIVGIVAGLA			299	316			HLA class I histocompatibility antigen, B-7 alpha chain precursor	P01889.3	HLA class I histocompatibility antigen, B alpha chain	P01889	Homo sapiens	Homo sapiens	9606
515186	Linear peptide	EPTAAAIAYGLDKK			175	188			Heat shock cognate 71 kDa protein	P11142.1	Heat shock cognate 71 kDa protein	P11142	Homo sapiens	Homo sapiens	9606
515192	Linear peptide	EPTAAAIAYGLDR			177	189			Heat shock 70 kDa protein 6	P17066.2	Heat shock 70 kDa protein 6	P17066	Homo sapiens	Homo sapiens	9606
515196	Linear peptide	EPTAAALAYGLD			222	233			Stress-70 protein, mitochondrial	P38646.2	Stress-70 protein, mitochondrial	P38646	Homo sapiens	Homo sapiens	9606
515204	Linear peptide	EPVPGIKAEPDE			18	29			Ubiquitin-conjugating enzyme E2 N	P61088.1	Ubiquitin-conjugating enzyme E2 N	P61088	Homo sapiens	Homo sapiens	9606
515260	Linear peptide	EQYDLSSLAKSEGG			776	789			Cation-independent mannose-6-phosphate receptor	P11717.3	Cation-independent mannose-6-phosphate receptor	P11717	Homo sapiens	Homo sapiens	9606
515272	Linear peptide	ERESQDTVAENDDGGF			321	336			Presenilin-1	P49768.1	Presenilin-1	P49768	Homo sapiens	Homo sapiens	9606
515451	Linear peptide	EVAEVEEEEAD			233	243			Amyloid beta A4 protein precursor	P05067.3	Amyloid-beta precursor protein	P05067	Homo sapiens	Homo sapiens	9606
515464	Linear peptide	EVEAAAQAAGIHDA			695	708			ATP-binding cassette sub-family B member 6, mitochondrial	Q9NP58.1	ATP-binding cassette sub-family B member 6	Q9NP58	Homo sapiens	Homo sapiens	9606
515589	Linear peptide	FALTNIAVLKHN			83	94			HLA class II histocompatibility antigen, DQ alpha 1 chain	P01909.1	HLA class II histocompatibility antigen, DQ alpha 1 chain	P01909	Homo sapiens	Homo sapiens	9606
515601	Linear peptide	FDAGAGIALNDH			295	306			Glyceraldehyde-3-phosphate dehydrogenase	P04406.3	Glyceraldehyde-3-phosphate dehydrogenase	P04406	Homo sapiens	Homo sapiens	9606
515647	Linear peptide	FDSDAASQRMEPR			60	72			HLA class I histocompatibility antigen, A-3 alpha chain	P04439.2	HLA class I histocompatibility antigen, A alpha chain	P04439	Homo sapiens	Homo sapiens	9606
515655	Linear peptide	FDSDVGEFRAVTE			69	81			HLA class II histocompatibility antigen, DRB1-15 beta chain	P01911.2	HLA class II histocompatibility antigen, DRB1 beta chain	P01911	Homo sapiens	Homo sapiens	9606
515656	Linear peptide	FDSDVGEFRAVTELG			69	83			HLA class II histocompatibility antigen, DRB1-15 beta chain	P01911.2	HLA class II histocompatibility antigen, DRB1 beta chain	P01911	Homo sapiens	Homo sapiens	9606
515685	Linear peptide	FEISDIGAKIAAVQ			397	410			Cochlin	O43405.1	Cochlin	G3V4C4	Homo sapiens	Homo sapiens	9606
515702	Linear peptide	FEVVTPEEQN			125	134			TNFAIP3-interacting protein 1	Q15025.2	TNFAIP3-interacting protein 1	Q15025	Homo sapiens	Homo sapiens	9606
515709	Linear peptide	FFDDSFSEAHSEF			159	171			Protein disulfide-isomerase A3	P30101.4	Protein disulfide-isomerase A3	P30101	Homo sapiens	Homo sapiens	9606
515754	Linear peptide	FGRFASFEAQGALA			73	86			HLA class II histocompatibility antigen, DR alpha chain	P01903.2	HLA class II histocompatibility antigen, DR alpha chain	P01903	Homo sapiens	Homo sapiens	9606
515775	Linear peptide	FIEHSVEVAHGK			36	47			Lysosomal-associated transmembrane protein 5	Q13571.1	Lysosomal-associated transmembrane protein 5	Q13571	Homo sapiens	Homo sapiens	9606
515776	Linear peptide	FIEHSVEVAHGKA			36	48			Lysosomal-associated transmembrane protein 5	Q13571.1	Lysosomal-associated transmembrane protein 5	Q13571	Homo sapiens	Homo sapiens	9606
515779	Linear peptide	FIGASAASML			440	449			Sodium-coupled neutral amino acid transporter 2	Q96QD8.2	Sodium-coupled neutral amino acid transporter 2	Q96QD8	Homo sapiens	Homo sapiens	9606
515928	Linear peptide	FPEDPEFEAVVRQAELAIER			104	123			Phosphatidylinositol 4-kinase type 2-alpha	Q9BTU6.1	Phosphatidylinositol 4-kinase type 2-alpha	Q9BTU6	Homo sapiens	Homo sapiens	9606
515938	Linear peptide	FPFVVLGNKIDLE			118	130			Ras-related protein Rab-7a	P51149.1	Ras-related protein Rab-7a	A0A6Q8PGE6	Homo sapiens	Homo sapiens	9606
515956	Linear peptide	FPNIGVEKFLELNSE			292	306			Disintegrin and metalloproteinase domain-containing protein 10	O14672.1	Disintegrin and metalloproteinase domain-containing protein 10	O14672	Homo sapiens	Homo sapiens	9606
515985	Linear peptide	FQKWAAVVVPSG			265	276			HLA class I histocompatibility antigen, B-7 alpha chain precursor	P01889.3	HLA class I histocompatibility antigen, B alpha chain	P01889	Homo sapiens	Homo sapiens	9606
515986	Linear peptide	FQKWAAVVVPSGE			265	277			HLA class I histocompatibility antigen, B-7 alpha chain precursor	P01889.3	HLA class I histocompatibility antigen, B alpha chain	P01889	Homo sapiens	Homo sapiens	9606
515987	Linear peptide	FQKWAAVVVPSGEE			265	278			HLA class I histocompatibility antigen, B-7 alpha chain precursor	P01889.3	HLA class I histocompatibility antigen, B alpha chain	P01889	Homo sapiens	Homo sapiens	9606
515988	Linear peptide	FQKWAAVVVPSGEEQR			265	280			HLA class I histocompatibility antigen, B-7 alpha chain precursor	P01889.3	HLA class I histocompatibility antigen, B alpha chain	P01889	Homo sapiens	Homo sapiens	9606
515990	Linear peptide	FQKWAAVVVPSGQE			265	278			HLA class I histocompatibility antigen, Cw-7 alpha chain	P10321.3	HLA class I histocompatibility antigen, C alpha chain	P10321	Homo sapiens	Homo sapiens	9606
515991	Linear peptide	FQKWAAVVVPSGQEQ			265	279			HLA class I histocompatibility antigen, Cw-7 alpha chain	P10321.3	HLA class I histocompatibility antigen, C alpha chain	P10321	Homo sapiens	Homo sapiens	9606
515995	Linear peptide	FQKWASVVVPSG			265	276			MHC class I antigen	AAB53373.1	HLA class I histocompatibility antigen, A alpha chain	A0A140T941	Homo sapiens	Homo sapiens	9606
515997	Linear peptide	FQKWASVVVPSGQE			265	278			MHC class I antigen	AAB53373.1	HLA class I histocompatibility antigen, A alpha chain	A0A140T941	Homo sapiens	Homo sapiens	9606
515998	Linear peptide	FQKWASVVVPSGQEQ			265	279			MHC class I antigen	AAB53373.1	HLA class I histocompatibility antigen, A alpha chain	A0A140T941	Homo sapiens	Homo sapiens	9606
516026	Linear peptide	FRFPAAVVVEDDLE			200	213			Alpha-1,3-mannosyl-glycoprotein 2-beta-N-acetylglucosaminyltransferase	P26572.2	Alpha-1,3-mannosyl-glycoprotein 2-beta-N-acetylglucosaminyltransferase	P26572	Homo sapiens	Homo sapiens	9606
516149	Linear peptide	FVRFDSDAASPRGEPR			57	72			HLA class I histocompatibility antigen, Cw-7 alpha chain	P10321.3	HLA class I histocompatibility antigen, C alpha chain	P10321	Homo sapiens	Homo sapiens	9606
516164	Linear peptide	FVYEKGARVLLVPDN			152	166			E3 ubiquitin-protein ligase RNF167	Q9H6Y7.1	RING-type E3 ubiquitin transferase	I3L0L6	Homo sapiens	Homo sapiens	9606
516198	Linear peptide	GAAVQAAILSGDK			372	384			Heat shock cognate 71 kDa protein	P11142.1	Heat shock cognate 71 kDa protein	P11142	Homo sapiens	Homo sapiens	9606
516227	Linear peptide	GALESAIAIATGK			148	160			Pro-cathepsin H	P09668.4	Pro-cathepsin H	E9PKT6	Homo sapiens	Homo sapiens	9606
516228	Linear peptide	GALESAIAIATGKM			148	161			Pro-cathepsin H	P09668.4	Pro-cathepsin H	E9PKT6	Homo sapiens	Homo sapiens	9606
516229	Linear peptide	GALESAIAIATGKML			148	162			Pro-cathepsin H	P09668.4	Pro-cathepsin H	E9PKT6	Homo sapiens	Homo sapiens	9606
516246	Linear peptide	GAPTGSSPQPLQ			398	409			Interleukin-2 receptor subunit beta	P14784.1	Interleukin-2 receptor subunit beta	P14784	Homo sapiens	Homo sapiens	9606
516247	Linear peptide	GAPTGSSPQPLQPL			398	411			Interleukin-2 receptor subunit beta	P14784.1	Interleukin-2 receptor subunit beta	P14784	Homo sapiens	Homo sapiens	9606
516268	Linear peptide	GAVEAISDR			112	120			Cathepsin B	P07858.3	Cathepsin B	P07858	Homo sapiens	Homo sapiens	9606
516287	Linear peptide	GDDEDSLSSAYIQRVN			326	341			Tripeptidyl-peptidase 1	O14773.2	Tripeptidyl-peptidase 1	O14773	Homo sapiens	Homo sapiens	9606
516288	Linear peptide	GDDEDSLSSAYIQRVNT			326	342			Tripeptidyl-peptidase 1	O14773.2	Tripeptidyl-peptidase 1	O14773	Homo sapiens	Homo sapiens	9606
516299	Linear peptide	GDFGSVGATEWLEG			456	469			Transferrin receptor protein 1	P02786.2	Transferrin receptor protein 1	P02786	Homo sapiens	Homo sapiens	9606
516307	Linear peptide	GDGTFQKWAAVVVPSG			261	276			HLA class I histocompatibility antigen, A-3 alpha chain	P04439.2	HLA class I histocompatibility antigen, A alpha chain	P04439	Homo sapiens	Homo sapiens	9606
516311	Linear peptide	GDGTFQKWAAVVVPSGEEQR			261	280			HLA class I histocompatibility antigen, A-3 alpha chain	P04439.2	HLA class I histocompatibility antigen, A alpha chain	P04439	Homo sapiens	Homo sapiens	9606
516330	Linear peptide	GDKADKASASAPAPA			15	29			Integral membrane protein 2C	Q9NQX7.1	Integral membrane protein 2	B8ZZM6	Homo sapiens	Homo sapiens	9606
516331	Linear peptide	GDKADKASASAPAPAS			15	30			Integral membrane protein 2C	Q9NQX7.1	Integral membrane protein 2	B8ZZM6	Homo sapiens	Homo sapiens	9606
516356	Linear peptide	GDRTFQKWAAVVVPSG			261	276			HLA class I histocompatibility antigen, B-7 alpha chain precursor	P01889.3	HLA class I histocompatibility antigen, B alpha chain	P01889	Homo sapiens	Homo sapiens	9606
516359	Linear peptide	GDRTFQKWAAVVVPSGEEQ			261	279			HLA class I histocompatibility antigen, B-7 alpha chain precursor	P01889.3	HLA class I histocompatibility antigen, B alpha chain	P01889	Homo sapiens	Homo sapiens	9606
516360	Linear peptide	GDRTFQKWAAVVVPSGEEQR			261	280			HLA class I histocompatibility antigen, B-7 alpha chain precursor	P01889.3	HLA class I histocompatibility antigen, B alpha chain	P01889	Homo sapiens	Homo sapiens	9606
516361	Linear peptide	GDRTFQKWAAVVVPSGEEQRYT			261	282			HLA class I histocompatibility antigen, B-7 alpha chain precursor	P01889.3	HLA class I histocompatibility antigen, B alpha chain	P01889	Homo sapiens	Homo sapiens	9606
516369	Linear peptide	GDVIDSIEANVENAE			200	214			Syntaxin-7	O15400.4	Syntaxin-7	O15400	Homo sapiens	Homo sapiens	9606
516389	Linear peptide	GEAPKAAEAAAAPA			117	130			Brain acid soluble protein 1	P80723.2	Brain acid soluble protein 1	P80723	Homo sapiens	Homo sapiens	9606
516390	Linear peptide	GEAPKAAEAAAAPAE			117	131			Brain acid soluble protein 1	P80723.2	Brain acid soluble protein 1	P80723	Homo sapiens	Homo sapiens	9606
516430	Linear peptide	GEITTLNHKLQDASAEVERLR			118	138			Bone marrow stromal antigen 2	Q10589.1	Bone marrow stromal antigen 2	Q10589	Homo sapiens	Homo sapiens	9606
516431	Linear peptide	GEITTLNHKLQDASAEVERLRR			118	139			Bone marrow stromal antigen 2	Q10589.1	Bone marrow stromal antigen 2	Q10589	Homo sapiens	Homo sapiens	9606
516439	Linear peptide	GELVTEGVAESLFLP			156	170			HLA class II histocompatibility antigen, DP alpha 1 chain	P20036.1	HLA class II histocompatibility antigen, DP alpha 1 chain	P20036	Homo sapiens	Homo sapiens	9606
516440	Linear peptide	GELVTEGVAESLFLPR			156	171			HLA class II histocompatibility antigen, DP alpha 1 chain	P20036.1	HLA class II histocompatibility antigen, DP alpha 1 chain	P20036	Homo sapiens	Homo sapiens	9606
516454	Linear peptide	GEPNFLPVTEEADIR			104	118			Integral membrane protein 2A	O43736.2	Integral membrane protein 2A	O43736	Homo sapiens	Homo sapiens	9606
516605	Linear peptide	GGPMDASVEEEGVR			37	50			Cystatin-C	P01034.1	Cystatin-C	P01034	Homo sapiens	Homo sapiens	9606
516629	Linear peptide	GGYVAYSKAATVTG			217	230			Transferrin receptor protein 1	P02786.2	Transferrin receptor protein 1	P02786	Homo sapiens	Homo sapiens	9606
516637	Linear peptide	GHPSSTTPNLDQ			40	51			Arylsulfatase A	P15289.3	Arylsulfatase A	A0A0C4DFZ2	Homo sapiens	Homo sapiens	9606
516707	Linear peptide	GILNVSAVDKSTG			484	496			Heat shock cognate 71 kDa protein	P11142.1	Heat shock cognate 71 kDa protein	P11142	Homo sapiens	Homo sapiens	9606
516708	Linear peptide	GILNVSAVDKSTGKEN			484	499			Heat shock cognate 71 kDa protein	P11142.1	Heat shock cognate 71 kDa protein	P11142	Homo sapiens	Homo sapiens	9606
516788	Linear peptide	GKLSPHAFKTESGEE			287	301			Trans-Golgi network integral membrane protein 2	O43493.4	Trans-Golgi network integral membrane protein 2	O43493	Homo sapiens	Homo sapiens	9606
516792	Linear peptide	GKPPQYIAVHVVPDQ			32	46			Macrophage migration inhibitory factor	P14174.4	Macrophage migration inhibitory factor	P14174	Homo sapiens	Homo sapiens	9606
516793	Linear peptide	GKPTEGALIALAMK			423	436			Calcium-transporting ATPase type 2C member 1	P98194.3	Calcium-transporting ATPase type 2C member 1	P98194	Homo sapiens	Homo sapiens	9606
516804	Linear peptide	GKRGGHSSVSTESESSSFH			332	350			C-X-C chemokine receptor type 4	P61073.1	C-X-C chemokine receptor type 4	P61073	Homo sapiens	Homo sapiens	9606
516830	Linear peptide	GKYISIGSEAEKNK			879	892			Leucyl-cystinyl aminopeptidase	Q9UIQ6.3	Leucyl-cystinyl aminopeptidase	Q9UIQ6	Homo sapiens	Homo sapiens	9606
516946	Linear peptide	GNPITIFQERDP			71	82			Glyceraldehyde-3-phosphate dehydrogenase	P04406.3	Glyceraldehyde-3-phosphate dehydrogenase	P04406	Homo sapiens	Homo sapiens	9606
516947	Linear peptide	GNPITIFQERDPSK			71	84			Glyceraldehyde-3-phosphate dehydrogenase	P04406.3	Glyceraldehyde-3-phosphate dehydrogenase	P04406	Homo sapiens	Homo sapiens	9606
516972	Linear peptide	GPAAAQGSAAAPAEPK			16	31			Ubiquilin-2	Q9UHD9.2	Ubiquilin-2	Q9UHD9	Homo sapiens	Homo sapiens	9606
516981	Linear peptide	GPAGDATVASEKE			526	538			Neutral amino acid transporter B(0)	Q15758.2	Neutral amino acid transporter B(0)	Q15758	Homo sapiens	Homo sapiens	9606
516982	Linear peptide	GPAGDATVASEKES			526	539			Neutral amino acid transporter B(0)	Q15758.2	Neutral amino acid transporter B(0)	Q15758	Homo sapiens	Homo sapiens	9606
516983	Linear peptide	GPAGDATVASEKESV			526	540			Neutral amino acid transporter B(0)	Q15758.2	Neutral amino acid transporter B(0)	Q15758	Homo sapiens	Homo sapiens	9606
516987	Linear peptide	GPAPAAGAAPAGGPA			67	81			60S acidic ribosomal protein P1	P05386.1	60S acidic ribosomal protein P1	P05386	Homo sapiens	Homo sapiens	9606
516988	Linear peptide	GPAPAAGAAPAGGPAP			67	82			60S acidic ribosomal protein P1	P05386.1	60S acidic ribosomal protein P1	P05386	Homo sapiens	Homo sapiens	9606
516989	Linear peptide	GPAPAAGAAPAGGPAPS			67	83			60S acidic ribosomal protein P1	P05386.1	60S acidic ribosomal protein P1	P05386	Homo sapiens	Homo sapiens	9606
516990	Linear peptide	GPAPSTAAAPAEEKK			79	93			60S acidic ribosomal protein P1	P05386.1	60S acidic ribosomal protein P1	P05386	Homo sapiens	Homo sapiens	9606
516991	Linear peptide	GPARAAEEVM			116	125			Signaling threshold-regulating transmembrane adapter 1	Q9Y3P8.1	Signaling threshold-regulating transmembrane adapter 1	Q9Y3P8	Homo sapiens	Homo sapiens	9606
516992	Linear peptide	GPARETELPAAAEPGAE			976	992			Receptor-type tyrosine-protein phosphatase S	Q13332.3	Receptor-type tyrosine-protein phosphatase S	Q13332	Homo sapiens	Homo sapiens	9606
516993	Linear peptide	GPARETELPAAAEPGAEN			976	993			Receptor-type tyrosine-protein phosphatase S	Q13332.3	Receptor-type tyrosine-protein phosphatase S	Q13332	Homo sapiens	Homo sapiens	9606
517015	Linear peptide	GPDVPSTPAAEAKAAEAA			210	227			WW domain-binding protein 2	Q969T9.1	WW domain-binding protein 2	A6NG10	Homo sapiens	Homo sapiens	9606
517062	Linear peptide	GPGAAVVAGAVVG			244	256			Endothelial cell-selective adhesion molecule	Q96AP7.1	Endothelial cell-selective adhesion molecule	Q96AP7	Homo sapiens	Homo sapiens	9606
517065	Linear peptide	GPGAHRGEPAPED			744	756			Tumor necrosis factor alpha-induced protein 3	P21580.1	Tumor necrosis factor alpha-induced protein 3	P21580	Homo sapiens	Homo sapiens	9606
517066	Linear peptide	GPGAHRGEPAPEDP			744	757			Tumor necrosis factor alpha-induced protein 3	P21580.1	Tumor necrosis factor alpha-induced protein 3	P21580	Homo sapiens	Homo sapiens	9606
517067	Linear peptide	GPGAHRGEPAPEDPP			744	758			Tumor necrosis factor alpha-induced protein 3	P21580.1	Tumor necrosis factor alpha-induced protein 3	P21580	Homo sapiens	Homo sapiens	9606
517068	Linear peptide	GPGAHRGEPAPEDPPK			744	759			Tumor necrosis factor alpha-induced protein 3	P21580.1	Tumor necrosis factor alpha-induced protein 3	P21580	Homo sapiens	Homo sapiens	9606
517071	Linear peptide	GPGAPAGAQPAQPP			137	150			Mothers against decapentaplegic homolog 7	O15105.1	Mothers against decapentaplegic homolog 7	O15105	Homo sapiens	Homo sapiens	9606
517107	Linear peptide	GPGPAADFSVSVER			41	54			Alpha-N-acetylglucosaminidase	P54802.2	Alpha-N-acetylglucosaminidase	P54802	Homo sapiens	Homo sapiens	9606
517131	Linear peptide	GPKPLFRRMSSLVGPT			26	41			B-lymphocyte antigen CD20	P11836.1	B-lymphocyte antigen CD20	P11836	Homo sapiens	Homo sapiens	9606
517132	Linear peptide	GPKPLFRRMSSLVGPTQ			26	42			B-lymphocyte antigen CD20	P11836.1	B-lymphocyte antigen CD20	P11836	Homo sapiens	Homo sapiens	9606
517136	Linear peptide	GPMDASVEEEGVR			38	50			Cystatin-C	P01034.1	Cystatin-C	P01034	Homo sapiens	Homo sapiens	9606
517144	Linear peptide	GPPAQGSEAQLIS			763	775			Hepatocyte growth factor-regulated tyrosine kinase substrate	O14964.1	Hepatocyte growth factor-regulated tyrosine kinase substrate	O14964	Homo sapiens	Homo sapiens	9606
517150	Linear peptide	GPPAYHETLAGGAAAPYPASQPP			205	227			Protein shisa-5	Q8N114.1	Protein shisa-5	Q8N114	Homo sapiens	Homo sapiens	9606
517193	Linear peptide	GPRPEEYEFLTPVEE			147	161			Rho GDP-dissociation inhibitor 2	P52566.3	Rho GDP-dissociation inhibitor 2 (Fragment)	F5H3P3	Homo sapiens	Homo sapiens	9606
517195	Linear peptide	GPRPSTPGRAHL			149	160			C-C chemokine receptor type 10	P46092.3	C-C chemokine receptor type 10	P46092	Homo sapiens	Homo sapiens	9606
517200	Linear peptide	GPRSYTIAVASLGKGVA			361	377			Alpha-galactosidase A	P06280.1	Alpha-galactosidase	A0A6Q8PHD1	Homo sapiens	Homo sapiens	9606
517201	Linear peptide	GPSAAFAPAAAEP			49	61			Proto-oncogene tyrosine-protein kinase Src	P12931.3	Proto-oncogene tyrosine-protein kinase Src	P12931	Homo sapiens	Homo sapiens	9606
517242	Linear peptide	GPSSLDPSQEGP			363	374			Sequestosome-1	Q13501.1	Sequestosome-1	Q13501	Homo sapiens	Homo sapiens	9606
517243	Linear peptide	GPSSLDPSQEGPT			363	375			Sequestosome-1	Q13501.1	Sequestosome-1	Q13501	Homo sapiens	Homo sapiens	9606
517244	Linear peptide	GPSSLDPSQEGPTG			363	376			Sequestosome-1	Q13501.1	Sequestosome-1	Q13501	Homo sapiens	Homo sapiens	9606
517303	Linear peptide	GQEEKAGVVSTG			164	175			HLA class II histocompatibility antigen, DRB3-1 beta chain precursor	P79483.1	HLA class II histocompatibility antigen, DR beta 3 chain	P79483	Homo sapiens	Homo sapiens	9606
517306	Linear peptide	GQEEKAGVVSTGLIQ			164	178			HLA class II histocompatibility antigen, DRB3-1 beta chain precursor	P79483.1	HLA class II histocompatibility antigen, DR beta 3 chain	P79483	Homo sapiens	Homo sapiens	9606
517307	Linear peptide	GQEEKAGVVSTGLIQN			164	179			HLA class II histocompatibility antigen, DRB3-1 beta chain precursor	P79483.1	HLA class II histocompatibility antigen, DR beta 3 chain	P79483	Homo sapiens	Homo sapiens	9606
517310	Linear peptide	GQEETAGVVSTN			162	173			HLA class II histocompatibility antigen, DP	P04440.1	HLA class II histocompatibility antigen, DP beta 1 chain	P04440	Homo sapiens	Homo sapiens	9606
517311	Linear peptide	GQEETAGVVSTNL			162	174			HLA class II histocompatibility antigen, DP	P04440.1	HLA class II histocompatibility antigen, DP beta 1 chain	P04440	Homo sapiens	Homo sapiens	9606
517410	Linear peptide	GRLDKLTVTSQNLQ			76	89			HLA class II histocompatibility antigen gamma chain	P04233.3	HLA class II histocompatibility antigen gamma chain	P04233	Homo sapiens	Homo sapiens	9606
517509	Linear peptide	GSEDKVVEVAEEEEVA			220	235			Amyloid beta A4 protein precursor	P05067.3	Amyloid-beta precursor protein	P05067	Homo sapiens	Homo sapiens	9606
517510	Linear peptide	GSEDKVVEVAEEEEVAE			220	236			Amyloid beta A4 protein precursor	P05067.3	Amyloid-beta precursor protein	P05067	Homo sapiens	Homo sapiens	9606
517537	Linear peptide	GSKPRAIVVDPVHG			516	529			Low-density lipoprotein receptor	P01130.1	Low-density lipoprotein receptor	P01130	Homo sapiens	Homo sapiens	9606
517587	Linear peptide	GTFQKWASVVVPSGQE			263	278			MHC class I antigen	AAB53373.1	HLA class I histocompatibility antigen, A alpha chain	A0A140T941	Homo sapiens	Homo sapiens	9606
517645	Linear peptide	GVEEVTQIPQEEHA			189	202			Disintegrin and metalloproteinase domain-containing protein 10	O14672.1	Disintegrin and metalloproteinase domain-containing protein 10	O14672	Homo sapiens	Homo sapiens	9606
517646	Linear peptide	GVEEVTQIPQEEHAA			189	203			Disintegrin and metalloproteinase domain-containing protein 10	O14672.1	Disintegrin and metalloproteinase domain-containing protein 10	O14672	Homo sapiens	Homo sapiens	9606
517695	Linear peptide	GVSETVFLPRED			156	167			HLA class II histocompatibility antigen, DR alpha chain	P01903.2	HLA class II histocompatibility antigen, DR alpha chain	P01903	Homo sapiens	Homo sapiens	9606
517696	Linear peptide	GVSETVFLPREDH			156	168			HLA class II histocompatibility antigen, DR alpha chain	P01903.2	HLA class II histocompatibility antigen, DR alpha chain	P01903	Homo sapiens	Homo sapiens	9606
517697	Linear peptide	GVSETVFLPREDHL			156	169			HLA class II histocompatibility antigen, DR alpha chain	P01903.2	HLA class II histocompatibility antigen, DR alpha chain	P01903	Homo sapiens	Homo sapiens	9606
517698	Linear peptide	GVSETVFLPREDHLF			156	170			HLA class II histocompatibility antigen, DR alpha chain	P01903.2	HLA class II histocompatibility antigen, DR alpha chain	P01903	Homo sapiens	Homo sapiens	9606
517724	Linear peptide	GVVRGASIPFQ			114	124			Calcium-binding and coiled-coil domain-containing protein 2	Q13137.1	Calcium-binding and coiled-coil domain-containing protein 2	Q13137	Homo sapiens	Homo sapiens	9606
517726	Linear peptide	GVVRGASIPFQFR			114	126			Calcium-binding and coiled-coil domain-containing protein 2	Q13137.1	Calcium-binding and coiled-coil domain-containing protein 2	Q13137	Homo sapiens	Homo sapiens	9606
517728	Linear peptide	GVVRGASIPFQFRPE			114	128			Calcium-binding and coiled-coil domain-containing protein 2	Q13137.1	Calcium-binding and coiled-coil domain-containing protein 2	Q13137	Homo sapiens	Homo sapiens	9606
517843	Linear peptide	HESAAMAASANIE			27	39			Porimin	Q8N131.1	Porimin	Q8N131	Homo sapiens	Homo sapiens	9606
517844	Linear peptide	HESAAMAASANIEN			27	40			Porimin	Q8N131.1	Porimin	Q8N131	Homo sapiens	Homo sapiens	9606
517886	Linear peptide	HHGDQMAQKSQSTQISQELEE			74	94			Low affinity immunoglobulin epsilon Fc receptor	P06734.1	Low affinity immunoglobulin epsilon Fc receptor	P06734	Homo sapiens	Homo sapiens	9606
517903	Linear peptide	HKGEIRGASTPFQ			107	119			Tax1-binding protein 1	Q86VP1.2	Tax1-binding protein 1	Q86VP1	Homo sapiens	Homo sapiens	9606
517908	Linear peptide	HKLQDASAEVERL			125	137			Bone marrow stromal antigen 2	Q10589.1	Bone marrow stromal antigen 2	Q10589	Homo sapiens	Homo sapiens	9606
517909	Linear peptide	HKLQDASAEVERLR			125	138			Bone marrow stromal antigen 2	Q10589.1	Bone marrow stromal antigen 2	Q10589	Homo sapiens	Homo sapiens	9606
517910	Linear peptide	HKLQDASAEVERLRR			125	139			Bone marrow stromal antigen 2	Q10589.1	Bone marrow stromal antigen 2	Q10589	Homo sapiens	Homo sapiens	9606
517911	Linear peptide	HKLQDASAEVERLRRE			125	140			Bone marrow stromal antigen 2	Q10589.1	Bone marrow stromal antigen 2	Q10589	Homo sapiens	Homo sapiens	9606
517912	Linear peptide	HKLQDASAEVERLRREN			125	141			Bone marrow stromal antigen 2	Q10589.1	Bone marrow stromal antigen 2	Q10589	Homo sapiens	Homo sapiens	9606
517917	Linear peptide	HLAVSFGRSVPEAPV			197	211			Immunoglobulin superfamily member 8	Q969P0.1	Immunoglobulin superfamily member 8	Q969P0	Homo sapiens	Homo sapiens	9606
517975	Linear peptide	HPHFLNADPVLAEAVT			344	359			Scavenger receptor class B member 1	Q8WTV0.1	Scavenger receptor class B member 1	Q8WTV0	Homo sapiens	Homo sapiens	9606
517980	Linear peptide	HPINEYYIADASEDQV			344	359			Sortilin-related receptor	Q92673.2	Sortilin-related receptor	Q92673	Homo sapiens	Homo sapiens	9606
517981	Linear peptide	HPINEYYIADASEDQVFV			344	361			Sortilin-related receptor	Q92673.2	Sortilin-related receptor	Q92673	Homo sapiens	Homo sapiens	9606
517999	Linear peptide	HPPELLFSASLPALG			560	574			Lysosomal alpha-mannosidase	O00754.3	Lysosomal alpha-mannosidase	O00754	Homo sapiens	Homo sapiens	9606
518025	Linear peptide	HPSSTTPNLDQ			41	51			Arylsulfatase A	P15289.3	Arylsulfatase A	A0A0C4DFZ2	Homo sapiens	Homo sapiens	9606
518105	Linear peptide	HSFGADSVPANTENEVEP			622	639			Amyloid beta A4 protein precursor	P05067.3	Amyloid-beta precursor protein	P05067	Homo sapiens	Homo sapiens	9606
518182	Linear peptide	IADFGLARVIEDN			383	395			Tyrosine-protein kinase Lyn	P07948.3	Tyrosine-protein kinase Lyn	P07948	Homo sapiens	Homo sapiens	9606
518189	Linear peptide	IAEDYFMAKAIADRGW			233	248			Ceramide glucosyltransferase	Q16739.1	Ceramide glucosyltransferase	Q16739	Homo sapiens	Homo sapiens	9606
518191	Linear peptide	IAEFTTNLTEEEEK			1001	1014			Myosin-9	P35579.4	Myosin-9	P35579	Homo sapiens	Homo sapiens	9606
518192	Linear peptide	IAEFTTNLTEEEEKS			1001	1015			Myosin-9	P35579.4	Myosin-9	P35579	Homo sapiens	Homo sapiens	9606
518239	Linear peptide	IAQVATISANGDKEIG			168	183			60 kDa heat shock protein, mitochondrial precursor	P10809.2	60 kDa chaperonin	A0A7I2V599	Homo sapiens	Homo sapiens	9606
518292	Linear peptide	IDEDEVAAEEP			690	700			Heat shock protein HSP 90-beta	P08238.4	Heat shock protein HSP 90-beta	P08238	Homo sapiens	Homo sapiens	9606
518293	Linear peptide	IDEDEVAAEEPNA			690	702			Heat shock protein HSP 90-beta	P08238.4	Heat shock protein HSP 90-beta	P08238	Homo sapiens	Homo sapiens	9606
518298	Linear peptide	IDFGEAARAD			93	102			Guanine nucleotide-binding protein G(k) subunit alpha	P08754.3	Guanine nucleotide-binding protein G(i) subunit alpha-3	P08754	Homo sapiens	Homo sapiens	9606
518299	Linear peptide	IDFGEAARADD			93	103			Guanine nucleotide-binding protein G(k) subunit alpha	P08754.3	Guanine nucleotide-binding protein G(i) subunit alpha-3	P08754	Homo sapiens	Homo sapiens	9606
518310	Linear peptide	IDFYTSITRARFEEL			291	305			Heat shock 70 kDa protein 1B	P0DMV9.1	Heat shock 70 kDa protein 1A	P0DMV8	Homo sapiens	Homo sapiens	9606
518311	Linear peptide	IDFYTSITRARFEELN			291	306			Heat shock cognate 71 kDa protein	P11142.1	Heat shock cognate 71 kDa protein	P11142	Homo sapiens	Homo sapiens	9606
518318	Linear peptide	IDISERQVSTEEAQ			126	139			Ras-related protein Rab-9A	P51151.1	GTP-binding protein GEM	P55040	Homo sapiens	Homo sapiens	9606
518360	Linear peptide	IDPYDKPNTIYIERHEPS			255	272			Sortilin-related receptor	Q92673.2	Sortilin-related receptor	Q92673	Homo sapiens	Homo sapiens	9606
518381	Linear peptide	IDWKVFESWMHH			176	187			HLA class II histocompatibility antigen gamma chain	P04233.3	HLA class II histocompatibility antigen gamma chain	P04233	Homo sapiens	Homo sapiens	9606
518417	Linear peptide	IEENIKIFEEEEVE			115	128			Integral membrane protein 2B	Q9Y287.1	Integral membrane protein 2	A0A3B3IUC0	Homo sapiens	Homo sapiens	9606
518428	Linear peptide	IEHSVEVAHGKA			37	48			Lysosomal-associated transmembrane protein 5	Q13571.1	Lysosomal-associated transmembrane protein 5	Q13571	Homo sapiens	Homo sapiens	9606
518429	Linear peptide	IEHSVEVAHGKAS			37	49			Lysosomal-associated transmembrane protein 5	Q13571.1	Lysosomal-associated transmembrane protein 5	Q13571	Homo sapiens	Homo sapiens	9606
518473	Linear peptide	IEQLDVTTSEYEKEK			375	389			60 kDa heat shock protein, mitochondrial precursor	P10809.2	60 kDa chaperonin	A0A7I2V599	Homo sapiens	Homo sapiens	9606
518532	Linear peptide	IGAVRGGHVEIVR			274	286			Kinase D-interacting substrate of 220 kDa	Q9ULH0.3	Kinase D-interacting substrate of 220 kDa	Q9ULH0	Homo sapiens	Homo sapiens	9606
518557	Linear peptide	IGKIFTAEELEAEIGRYP			103	120			Heat shock 70 kDa protein 13	P48723.1	Heat shock 70 kDa protein 13	P48723	Homo sapiens	Homo sapiens	9606
518588	Linear peptide	IGTLNAAKVPAD			26	37			Triosephosphate isomerase	P60174.4	Triosephosphate isomerase	P60174	Homo sapiens	Homo sapiens	9606
518590	Linear peptide	IGTLNAAKVPADTE			26	39			Triosephosphate isomerase	P60174.4	Triosephosphate isomerase	P60174	Homo sapiens	Homo sapiens	9606
518635	Linear peptide	IIDDADEIPARD			314	325			Beta-1,4-mannosyl-glycoprotein 4-beta-N-acetylglucosaminyltransferase	Q09327.3	Beta-1,4-mannosyl-glycoprotein 4-beta-N-acetylglucosaminyltransferase	Q09327	Homo sapiens	Homo sapiens	9606
518636	Linear peptide	IIDDADEIPARDG			314	326			Beta-1,4-mannosyl-glycoprotein 4-beta-N-acetylglucosaminyltransferase	Q09327.3	Beta-1,4-mannosyl-glycoprotein 4-beta-N-acetylglucosaminyltransferase	Q09327	Homo sapiens	Homo sapiens	9606
518678	Linear peptide	IINEPTAAAIAYG			198	210			78 kDa glucose-regulated protein	P11021.2	Endoplasmic reticulum chaperone BiP	P11021	Homo sapiens	Homo sapiens	9606
518681	Linear peptide	IINEPTAAAIAYGLDK			198	213			78 kDa glucose-regulated protein	P11021.2	Endoplasmic reticulum chaperone BiP	P11021	Homo sapiens	Homo sapiens	9606
518682	Linear peptide	IINEPTAAAIAYGLDKK			172	188			Heat shock cognate 71 kDa protein	P11142.1	Heat shock cognate 71 kDa protein	P11142	Homo sapiens	Homo sapiens	9606
518683	Linear peptide	IINEPTAAAIAYGLDKKV			172	189			Heat shock cognate 71 kDa protein	P11142.1	Heat shock cognate 71 kDa protein	P11142	Homo sapiens	Homo sapiens	9606
518685	Linear peptide	IINEPTAAAIAYGLDKR			198	214			78 kDa glucose-regulated protein	P11021.2	Endoplasmic reticulum chaperone BiP	P11021	Homo sapiens	Homo sapiens	9606
518701	Linear peptide	IISGSLLAATEK			95	106			B-lymphocyte antigen CD20	P11836.1	B-lymphocyte antigen CD20	P11836	Homo sapiens	Homo sapiens	9606
518702	Linear peptide	IISGSLLAATEKN			95	107			B-lymphocyte antigen CD20	P11836.1	B-lymphocyte antigen CD20	P11836	Homo sapiens	Homo sapiens	9606
518783	Linear peptide	ILHDDEVTVTEDKIN			15	29			60S acidic ribosomal protein P1	P05386.1	60S acidic ribosomal protein P1	P05386	Homo sapiens	Homo sapiens	9606
518845	Linear peptide	INEPTAAAIAYGLDKK			173	188			Heat shock cognate 71 kDa protein	P11142.1	Heat shock cognate 71 kDa protein	P11142	Homo sapiens	Homo sapiens	9606
518847	Linear peptide	INEPTAAAIAYGLDKKVG			173	190			Heat shock cognate 71 kDa protein	P11142.1	Heat shock cognate 71 kDa protein	P11142	Homo sapiens	Homo sapiens	9606
[truncated: 5,311 more rows]

## Sheet: HIPs
										EPITOPE	LEN
>sp|A01HHIP58|HIP_HUMAN	HYBRID:	human	insC	EAEDLQVGQVELGGGPGAGS-FVNQHLCGSHLVEALYLVCG	human	ins	OS=Homo	sapiens		EAEDLQVGQVELGGGPGAGS-FVNQHLCGSHLVEALYLVCG	41
EAEDLQVGQVELGGGPGAGSFVNQHLCGSHLVEALYLVCG										EAEDLQVGQVELGGGPGAGS-EAEDLQVGQVELGGGPGAGS	41
>sp|A01HHIP59|HIP_HUMAN	HYBRID:	human	insC	EAEDLQVGQVELGGGPGAGS-EAEDLQVGQVELGGGPGAGS	human	ins	OS=Homo	sapiens		EAEDLQVGQVELGGGPGAGS-GIVEQCCTSICSLYQLENYC	41
EAEDLQVGQVELGGGPGAGSEAEDLQVGQVELGGGPGAGS										AEDLQVGQVELGGGPGAGSL-FVNQHLCGSHLVEALYLVCG	41
>sp|A01HHIP60|HIP_HUMAN	HYBRID:	human	insC	EAEDLQVGQVELGGGPGAGS-GIVEQCCTSICSLYQLENYC	human	ins	OS=Homo	sapiens		AEDLQVGQVELGGGPGAGSL-EAEDLQVGQVELGGGPGAGS	41
EAEDLQVGQVELGGGPGAGSGIVEQCCTSICSLYQLENYC										AEDLQVGQVELGGGPGAGSL-GIVEQCCTSICSLYQLENYC	41
>sp|A01HHIP61|HIP_HUMAN	HYBRID:	human	insC	AEDLQVGQVELGGGPGAGSL-FVNQHLCGSHLVEALYLVCG	human	ins	OS=Homo	sapiens		EDLQVGQVELGGGPGAGSLQ-FVNQHLCGSHLVEALYLVCG	41
AEDLQVGQVELGGGPGAGSLFVNQHLCGSHLVEALYLVCG										EDLQVGQVELGGGPGAGSLQ-EAEDLQVGQVELGGGPGAGS	41
>sp|A01HHIP62|HIP_HUMAN	HYBRID:	human	insC	AEDLQVGQVELGGGPGAGSL-EAEDLQVGQVELGGGPGAGS	human	ins	OS=Homo	sapiens		EDLQVGQVELGGGPGAGSLQ-GIVEQCCTSICSLYQLENYC	41
AEDLQVGQVELGGGPGAGSLEAEDLQVGQVELGGGPGAGS										DLQVGQVELGGGPGAGSLQP-FVNQHLCGSHLVEALYLVCG	41
>sp|A01HHIP63|HIP_HUMAN	HYBRID:	human	insC	AEDLQVGQVELGGGPGAGSL-GIVEQCCTSICSLYQLENYC	human	ins	OS=Homo	sapiens		DLQVGQVELGGGPGAGSLQP-EAEDLQVGQVELGGGPGAGS	41
AEDLQVGQVELGGGPGAGSLGIVEQCCTSICSLYQLENYC										DLQVGQVELGGGPGAGSLQP-GIVEQCCTSICSLYQLENYC	41
>sp|A01HHIP64|HIP_HUMAN	HYBRID:	human	insC	EDLQVGQVELGGGPGAGSLQ-FVNQHLCGSHLVEALYLVCG	human	ins	OS=Homo	sapiens		LQVGQVELGGGPGAGSLQPL-FVNQHLCGSHLVEALYLVCG	41
EDLQVGQVELGGGPGAGSLQFVNQHLCGSHLVEALYLVCG										LQVGQVELGGGPGAGSLQPL-EAEDLQVGQVELGGGPGAGS	41
>sp|A01HHIP65|HIP_HUMAN	HYBRID:	human	insC	EDLQVGQVELGGGPGAGSLQ-EAEDLQVGQVELGGGPGAGS	human	ins	OS=Homo	sapiens		LQVGQVELGGGPGAGSLQPL-GIVEQCCTSICSLYQLENYC	41
EDLQVGQVELGGGPGAGSLQEAEDLQVGQVELGGGPGAGS										QVGQVELGGGPGAGSLQPLA-FVNQHLCGSHLVEALYLVCG	41
>sp|A01HHIP66|HIP_HUMAN	HYBRID:	human	insC	EDLQVGQVELGGGPGAGSLQ-GIVEQCCTSICSLYQLENYC	human	ins	OS=Homo	sapiens		QVGQVELGGGPGAGSLQPLA-EAEDLQVGQVELGGGPGAGS	41
EDLQVGQVELGGGPGAGSLQGIVEQCCTSICSLYQLENYC										QVGQVELGGGPGAGSLQPLA-GIVEQCCTSICSLYQLENYC	41
>sp|A01HHIP67|HIP_HUMAN	HYBRID:	human	insC	DLQVGQVELGGGPGAGSLQP-FVNQHLCGSHLVEALYLVCG	human	ins	OS=Homo	sapiens		VGQVELGGGPGAGSLQPLAL-FVNQHLCGSHLVEALYLVCG	41
DLQVGQVELGGGPGAGSLQPFVNQHLCGSHLVEALYLVCG										VGQVELGGGPGAGSLQPLAL-EAEDLQVGQVELGGGPGAGS	41
>sp|A01HHIP68|HIP_HUMAN	HYBRID:	human	insC	DLQVGQVELGGGPGAGSLQP-EAEDLQVGQVELGGGPGAGS	human	ins	OS=Homo	sapiens		VGQVELGGGPGAGSLQPLAL-GIVEQCCTSICSLYQLENYC	41
DLQVGQVELGGGPGAGSLQPEAEDLQVGQVELGGGPGAGS										GQVELGGGPGAGSLQPLALE-FVNQHLCGSHLVEALYLVCG	41
>sp|A01HHIP69|HIP_HUMAN	HYBRID:	human	insC	DLQVGQVELGGGPGAGSLQP-GIVEQCCTSICSLYQLENYC	human	ins	OS=Homo	sapiens		GQVELGGGPGAGSLQPLALE-EAEDLQVGQVELGGGPGAGS	41
DLQVGQVELGGGPGAGSLQPGIVEQCCTSICSLYQLENYC										GQVELGGGPGAGSLQPLALE-GIVEQCCTSICSLYQLENYC	41
>sp|A01HHIP70|HIP_HUMAN	HYBRID:	human	insC	LQVGQVELGGGPGAGSLQPL-FVNQHLCGSHLVEALYLVCG	human	ins	OS=Homo	sapiens		QVELGGGPGAGSLQPLALEG-FVNQHLCGSHLVEALYLVCG	41
LQVGQVELGGGPGAGSLQPLFVNQHLCGSHLVEALYLVCG										QVELGGGPGAGSLQPLALEG-EAEDLQVGQVELGGGPGAGS	41
>sp|A01HHIP71|HIP_HUMAN	HYBRID:	human	insC	LQVGQVELGGGPGAGSLQPL-EAEDLQVGQVELGGGPGAGS	human	ins	OS=Homo	sapiens		QVELGGGPGAGSLQPLALEG-GIVEQCCTSICSLYQLENYC	41
LQVGQVELGGGPGAGSLQPLEAEDLQVGQVELGGGPGAGS										VELGGGPGAGSLQPLALEGS-FVNQHLCGSHLVEALYLVCG	41
>sp|A01HHIP72|HIP_HUMAN	HYBRID:	human	insC	LQVGQVELGGGPGAGSLQPL-GIVEQCCTSICSLYQLENYC	human	ins	OS=Homo	sapiens		VELGGGPGAGSLQPLALEGS-EAEDLQVGQVELGGGPGAGS	41
LQVGQVELGGGPGAGSLQPLGIVEQCCTSICSLYQLENYC										VELGGGPGAGSLQPLALEGS-GIVEQCCTSICSLYQLENYC	41
>sp|A01HHIP73|HIP_HUMAN	HYBRID:	human	insC	QVGQVELGGGPGAGSLQPLA-FVNQHLCGSHLVEALYLVCG	human	ins	OS=Homo	sapiens		ELGGGPGAGSLQPLALEGSL-FVNQHLCGSHLVEALYLVCG	41
QVGQVELGGGPGAGSLQPLAFVNQHLCGSHLVEALYLVCG										ELGGGPGAGSLQPLALEGSL-EAEDLQVGQVELGGGPGAGS	41
>sp|A01HHIP74|HIP_HUMAN	HYBRID:	human	insC	QVGQVELGGGPGAGSLQPLA-EAEDLQVGQVELGGGPGAGS	human	ins	OS=Homo	sapiens		ELGGGPGAGSLQPLALEGSL-GIVEQCCTSICSLYQLENYC	41
QVGQVELGGGPGAGSLQPLAEAEDLQVGQVELGGGPGAGS										LGGGPGAGSLQPLALEGSLQ-FVNQHLCGSHLVEALYLVCG	41
>sp|A01HHIP75|HIP_HUMAN	HYBRID:	human	insC	QVGQVELGGGPGAGSLQPLA-GIVEQCCTSICSLYQLENYC	human	ins	OS=Homo	sapiens		LGGGPGAGSLQPLALEGSLQ-EAEDLQVGQVELGGGPGAGS	41
QVGQVELGGGPGAGSLQPLAGIVEQCCTSICSLYQLENYC										LGGGPGAGSLQPLALEGSLQ-GIVEQCCTSICSLYQLENYC	41
>sp|A01HHIP76|HIP_HUMAN	HYBRID:	human	insC	VGQVELGGGPGAGSLQPLAL-FVNQHLCGSHLVEALYLVCG	human	ins	OS=Homo	sapiens		EAEDLQVGQVELGGGPGAGS-LPVNSPMNKGDTEVMKCIVE	41
VGQVELGGGPGAGSLQPLALFVNQHLCGSHLVEALYLVCG										EAEDLQVGQVELGGGPGAGS-HSGFEDELSEVLENQSSQAE	41
>sp|A01HHIP77|HIP_HUMAN	HYBRID:	human	insC	VGQVELGGGPGAGSLQPLAL-EAEDLQVGQVELGGGPGAGS	human	ins	OS=Homo	sapiens		EAEDLQVGQVELGGGPGAGS-EDSKEAEKSGEATDGARPQA	41
VGQVELGGGPGAGSLQPLALEAEDLQVGQVELGGGPGAGS										EAEDLQVGQVELGGGPGAGS-EEEEEEEEEAEAGEEAVPEE	41
>sp|A01HHIP78|HIP_HUMAN	HYBRID:	human	insC	VGQVELGGGPGAGSLQPLAL-GIVEQCCTSICSLYQLENYC	human	ins	OS=Homo	sapiens		EAEDLQVGQVELGGGPGAGS-GESRSEALAVDGAGKPGAEE	41
VGQVELGGGPGAGSLQPLALGIVEQCCTSICSLYQLENYC										EAEDLQVGQVELGGGPGAGS-WSKMDQLAKELTAEKRLEGQ	41
>sp|A01HHIP79|HIP_HUMAN	HYBRID:	human	insC	GQVELGGGPGAGSLQPLALE-FVNQHLCGSHLVEALYLVCG	human	ins	OS=Homo	sapiens		EAEDLQVGQVELGGGPGAGS-LEGQEEEEDNRDSSMKLSFR	41
GQVELGGGPGAGSLQPLALEFVNQHLCGSHLVEALYLVCG										EAEDLQVGQVELGGGPGAGS-GWRPSSREDSLEAGLPLQVR	41
>sp|A01HHIP80|HIP_HUMAN	HYBRID:	human	insC	GQVELGGGPGAGSLQPLALE-EAEDLQVGQVELGGGPGAGS	human	ins	OS=Homo	sapiens		EAEDLQVGQVELGGGPGAGS-EEEGSANRRPEDQELESLSA	41
GQVELGGGPGAGSLQPLALEEAEDLQVGQVELGGGPGAGS										EAEDLQVGQVELGGGPGAGS-PEDQELESLSAIEAELEKVA	41
>sp|A01HHIP81|HIP_HUMAN	HYBRID:	human	insC	GQVELGGGPGAGSLQPLALE-GIVEQCCTSICSLYQLENYC	human	ins	OS=Homo	sapiens		AEDLQVGQVELGGGPGAGSL-LPVNSPMNKGDTEVMKCIVE	41
GQVELGGGPGAGSLQPLALEGIVEQCCTSICSLYQLENYC										AEDLQVGQVELGGGPGAGSL-HSGFEDELSEVLENQSSQAE	41
>sp|A01HHIP82|HIP_HUMAN	HYBRID:	human	insC	QVELGGGPGAGSLQPLALEG-FVNQHLCGSHLVEALYLVCG	human	ins	OS=Homo	sapiens		AEDLQVGQVELGGGPGAGSL-EDSKEAEKSGEATDGARPQA	41
QVELGGGPGAGSLQPLALEGFVNQHLCGSHLVEALYLVCG										AEDLQVGQVELGGGPGAGSL-EEEEEEEEEAEAGEEAVPEE	41
>sp|A01HHIP83|HIP_HUMAN	HYBRID:	human	insC	QVELGGGPGAGSLQPLALEG-EAEDLQVGQVELGGGPGAGS	human	ins	OS=Homo	sapiens		AEDLQVGQVELGGGPGAGSL-GESRSEALAVDGAGKPGAEE	41
QVELGGGPGAGSLQPLALEGEAEDLQVGQVELGGGPGAGS										AEDLQVGQVELGGGPGAGSL-WSKMDQLAKELTAEKRLEGQ	41
>sp|A01HHIP84|HIP_HUMAN	HYBRID:	human	insC	QVELGGGPGAGSLQPLALEG-GIVEQCCTSICSLYQLENYC	human	ins	OS=Homo	sapiens		AEDLQVGQVELGGGPGAGSL-LEGQEEEEDNRDSSMKLSFR	41
QVELGGGPGAGSLQPLALEGGIVEQCCTSICSLYQLENYC										AEDLQVGQVELGGGPGAGSL-GWRPSSREDSLEAGLPLQVR	41
>sp|A01HHIP85|HIP_HUMAN	HYBRID:	human	insC	VELGGGPGAGSLQPLALEGS-FVNQHLCGSHLVEALYLVCG	human	ins	OS=Homo	sapiens		AEDLQVGQVELGGGPGAGSL-EEEGSANRRPEDQELESLSA	41
VELGGGPGAGSLQPLALEGSFVNQHLCGSHLVEALYLVCG										AEDLQVGQVELGGGPGAGSL-PEDQELESLSAIEAELEKVA	41
>sp|A01HHIP86|HIP_HUMAN	HYBRID:	human	insC	VELGGGPGAGSLQPLALEGS-EAEDLQVGQVELGGGPGAGS	human	ins	OS=Homo	sapiens		EDLQVGQVELGGGPGAGSLQ-LPVNSPMNKGDTEVMKCIVE	41
VELGGGPGAGSLQPLALEGSEAEDLQVGQVELGGGPGAGS										EDLQVGQVELGGGPGAGSLQ-HSGFEDELSEVLENQSSQAE	41
>sp|A01HHIP87|HIP_HUMAN	HYBRID:	human	insC	VELGGGPGAGSLQPLALEGS-GIVEQCCTSICSLYQLENYC	human	ins	OS=Homo	sapiens		EDLQVGQVELGGGPGAGSLQ-EDSKEAEKSGEATDGARPQA	41
VELGGGPGAGSLQPLALEGSGIVEQCCTSICSLYQLENYC										EDLQVGQVELGGGPGAGSLQ-EEEEEEEEEAEAGEEAVPEE	41
>sp|A01HHIP88|HIP_HUMAN	HYBRID:	human	insC	ELGGGPGAGSLQPLALEGSL-FVNQHLCGSHLVEALYLVCG	human	ins	OS=Homo	sapiens		EDLQVGQVELGGGPGAGSLQ-GESRSEALAVDGAGKPGAEE	41
ELGGGPGAGSLQPLALEGSLFVNQHLCGSHLVEALYLVCG										EDLQVGQVELGGGPGAGSLQ-WSKMDQLAKELTAEKRLEGQ	41
>sp|A01HHIP89|HIP_HUMAN	HYBRID:	human	insC	ELGGGPGAGSLQPLALEGSL-EAEDLQVGQVELGGGPGAGS	human	ins	OS=Homo	sapiens		EDLQVGQVELGGGPGAGSLQ-LEGQEEEEDNRDSSMKLSFR	41
ELGGGPGAGSLQPLALEGSLEAEDLQVGQVELGGGPGAGS										EDLQVGQVELGGGPGAGSLQ-GWRPSSREDSLEAGLPLQVR	41
>sp|A01HHIP90|HIP_HUMAN	HYBRID:	human	insC	ELGGGPGAGSLQPLALEGSL-GIVEQCCTSICSLYQLENYC	human	ins	OS=Homo	sapiens		EDLQVGQVELGGGPGAGSLQ-EEEGSANRRPEDQELESLSA	41
ELGGGPGAGSLQPLALEGSLGIVEQCCTSICSLYQLENYC										EDLQVGQVELGGGPGAGSLQ-PEDQELESLSAIEAELEKVA	41
>sp|A01HHIP91|HIP_HUMAN	HYBRID:	human	insC	LGGGPGAGSLQPLALEGSLQ-FVNQHLCGSHLVEALYLVCG	human	ins	OS=Homo	sapiens		DLQVGQVELGGGPGAGSLQP-LPVNSPMNKGDTEVMKCIVE	41
LGGGPGAGSLQPLALEGSLQFVNQHLCGSHLVEALYLVCG										DLQVGQVELGGGPGAGSLQP-HSGFEDELSEVLENQSSQAE	41
>sp|A01HHIP92|HIP_HUMAN	HYBRID:	human	insC	LGGGPGAGSLQPLALEGSLQ-EAEDLQVGQVELGGGPGAGS	human	ins	OS=Homo	sapiens		DLQVGQVELGGGPGAGSLQP-EDSKEAEKSGEATDGARPQA	41
LGGGPGAGSLQPLALEGSLQEAEDLQVGQVELGGGPGAGS										DLQVGQVELGGGPGAGSLQP-EEEEEEEEEAEAGEEAVPEE	41
>sp|A01HHIP93|HIP_HUMAN	HYBRID:	human	insC	LGGGPGAGSLQPLALEGSLQ-GIVEQCCTSICSLYQLENYC	human	ins	OS=Homo	sapiens		DLQVGQVELGGGPGAGSLQP-GESRSEALAVDGAGKPGAEE	41
LGGGPGAGSLQPLALEGSLQGIVEQCCTSICSLYQLENYC										DLQVGQVELGGGPGAGSLQP-WSKMDQLAKELTAEKRLEGQ	41
>sp|A01HHIP303|HIP_HUMAN	HYBRID:	human	insC	EAEDLQVGQVELGGGPGAGS-LPVNSPMNKGDTEVMKCIVE	human	chgA	OS=Homo	sapiens		DLQVGQVELGGGPGAGSLQP-LEGQEEEEDNRDSSMKLSFR	41
EAEDLQVGQVELGGGPGAGSLPVNSPMNKGDTEVMKCIVE										DLQVGQVELGGGPGAGSLQP-GWRPSSREDSLEAGLPLQVR	41
>sp|A01HHIP304|HIP_HUMAN	HYBRID:	human	insC	EAEDLQVGQVELGGGPGAGS-HSGFEDELSEVLENQSSQAE	human	chgA	OS=Homo	sapiens		DLQVGQVELGGGPGAGSLQP-EEEGSANRRPEDQELESLSA	41
EAEDLQVGQVELGGGPGAGSHSGFEDELSEVLENQSSQAE										DLQVGQVELGGGPGAGSLQP-PEDQELESLSAIEAELEKVA	41
>sp|A01HHIP305|HIP_HUMAN	HYBRID:	human	insC	EAEDLQVGQVELGGGPGAGS-EDSKEAEKSGEATDGARPQA	human	chgA	OS=Homo	sapiens		LQVGQVELGGGPGAGSLQPL-LPVNSPMNKGDTEVMKCIVE	41
EAEDLQVGQVELGGGPGAGSEDSKEAEKSGEATDGARPQA										LQVGQVELGGGPGAGSLQPL-HSGFEDELSEVLENQSSQAE	41
>sp|A01HHIP306|HIP_HUMAN	HYBRID:	human	insC	EAEDLQVGQVELGGGPGAGS-EEEEEEEEEAEAGEEAVPEE	human	chgA	OS=Homo	sapiens		LQVGQVELGGGPGAGSLQPL-EDSKEAEKSGEATDGARPQA	41
EAEDLQVGQVELGGGPGAGSEEEEEEEEEAEAGEEAVPEE										LQVGQVELGGGPGAGSLQPL-EEEEEEEEEAEAGEEAVPEE	41
>sp|A01HHIP307|HIP_HUMAN	HYBRID:	human	insC	EAEDLQVGQVELGGGPGAGS-GESRSEALAVDGAGKPGAEE	human	chgA	OS=Homo	sapiens		LQVGQVELGGGPGAGSLQPL-GESRSEALAVDGAGKPGAEE	41
EAEDLQVGQVELGGGPGAGSGESRSEALAVDGAGKPGAEE										LQVGQVELGGGPGAGSLQPL-WSKMDQLAKELTAEKRLEGQ	41
>sp|A01HHIP308|HIP_HUMAN	HYBRID:	human	insC	EAEDLQVGQVELGGGPGAGS-WSKMDQLAKELTAEKRLEGQ	human	chgA	OS=Homo	sapiens		LQVGQVELGGGPGAGSLQPL-LEGQEEEEDNRDSSMKLSFR	41
EAEDLQVGQVELGGGPGAGSWSKMDQLAKELTAEKRLEGQ										LQVGQVELGGGPGAGSLQPL-GWRPSSREDSLEAGLPLQVR	41
>sp|A01HHIP309|HIP_HUMAN	HYBRID:	human	insC	EAEDLQVGQVELGGGPGAGS-LEGQEEEEDNRDSSMKLSFR	human	chgA	OS=Homo	sapiens		LQVGQVELGGGPGAGSLQPL-EEEGSANRRPEDQELESLSA	41
EAEDLQVGQVELGGGPGAGSLEGQEEEEDNRDSSMKLSFR										LQVGQVELGGGPGAGSLQPL-PEDQELESLSAIEAELEKVA	41
>sp|A01HHIP310|HIP_HUMAN	HYBRID:	human	insC	EAEDLQVGQVELGGGPGAGS-GWRPSSREDSLEAGLPLQVR	human	chgA	OS=Homo	sapiens		QVGQVELGGGPGAGSLQPLA-LPVNSPMNKGDTEVMKCIVE	41
EAEDLQVGQVELGGGPGAGSGWRPSSREDSLEAGLPLQVR										QVGQVELGGGPGAGSLQPLA-HSGFEDELSEVLENQSSQAE	41
>sp|A01HHIP311|HIP_HUMAN	HYBRID:	human	insC	EAEDLQVGQVELGGGPGAGS-EEEGSANRRPEDQELESLSA	human	chgA	OS=Homo	sapiens		QVGQVELGGGPGAGSLQPLA-EDSKEAEKSGEATDGARPQA	41
EAEDLQVGQVELGGGPGAGSEEEGSANRRPEDQELESLSA										QVGQVELGGGPGAGSLQPLA-EEEEEEEEEAEAGEEAVPEE	41
>sp|A01HHIP312|HIP_HUMAN	HYBRID:	human	insC	EAEDLQVGQVELGGGPGAGS-PEDQELESLSAIEAELEKVA	human	chgA	OS=Homo	sapiens		QVGQVELGGGPGAGSLQPLA-GESRSEALAVDGAGKPGAEE	41
EAEDLQVGQVELGGGPGAGSPEDQELESLSAIEAELEKVA										QVGQVELGGGPGAGSLQPLA-WSKMDQLAKELTAEKRLEGQ	41
>sp|A01HHIP314|HIP_HUMAN	HYBRID:	human	insC	AEDLQVGQVELGGGPGAGSL-LPVNSPMNKGDTEVMKCIVE	human	chgA	OS=Homo	sapiens		QVGQVELGGGPGAGSLQPLA-LEGQEEEEDNRDSSMKLSFR	41
AEDLQVGQVELGGGPGAGSLLPVNSPMNKGDTEVMKCIVE										QVGQVELGGGPGAGSLQPLA-GWRPSSREDSLEAGLPLQVR	41
>sp|A01HHIP315|HIP_HUMAN	HYBRID:	human	insC	AEDLQVGQVELGGGPGAGSL-HSGFEDELSEVLENQSSQAE	human	chgA	OS=Homo	sapiens		QVGQVELGGGPGAGSLQPLA-EEEGSANRRPEDQELESLSA	41
AEDLQVGQVELGGGPGAGSLHSGFEDELSEVLENQSSQAE										QVGQVELGGGPGAGSLQPLA-PEDQELESLSAIEAELEKVA	41
>sp|A01HHIP316|HIP_HUMAN	HYBRID:	human	insC	AEDLQVGQVELGGGPGAGSL-EDSKEAEKSGEATDGARPQA	human	chgA	OS=Homo	sapiens		VGQVELGGGPGAGSLQPLAL-LPVNSPMNKGDTEVMKCIVE	41
AEDLQVGQVELGGGPGAGSLEDSKEAEKSGEATDGARPQA										VGQVELGGGPGAGSLQPLAL-HSGFEDELSEVLENQSSQAE	41
>sp|A01HHIP317|HIP_HUMAN	HYBRID:	human	insC	AEDLQVGQVELGGGPGAGSL-EEEEEEEEEAEAGEEAVPEE	human	chgA	OS=Homo	sapiens		VGQVELGGGPGAGSLQPLAL-EDSKEAEKSGEATDGARPQA	41
AEDLQVGQVELGGGPGAGSLEEEEEEEEEAEAGEEAVPEE										VGQVELGGGPGAGSLQPLAL-EEEEEEEEEAEAGEEAVPEE	41
>sp|A01HHIP318|HIP_HUMAN	HYBRID:	human	insC	AEDLQVGQVELGGGPGAGSL-GESRSEALAVDGAGKPGAEE	human	chgA	OS=Homo	sapiens		VGQVELGGGPGAGSLQPLAL-GESRSEALAVDGAGKPGAEE	41
AEDLQVGQVELGGGPGAGSLGESRSEALAVDGAGKPGAEE										VGQVELGGGPGAGSLQPLAL-WSKMDQLAKELTAEKRLEGQ	41
>sp|A01HHIP319|HIP_HUMAN	HYBRID:	human	insC	AEDLQVGQVELGGGPGAGSL-WSKMDQLAKELTAEKRLEGQ	human	chgA	OS=Homo	sapiens		VGQVELGGGPGAGSLQPLAL-LEGQEEEEDNRDSSMKLSFR	41
AEDLQVGQVELGGGPGAGSLWSKMDQLAKELTAEKRLEGQ										VGQVELGGGPGAGSLQPLAL-GWRPSSREDSLEAGLPLQVR	41
>sp|A01HHIP320|HIP_HUMAN	HYBRID:	human	insC	AEDLQVGQVELGGGPGAGSL-LEGQEEEEDNRDSSMKLSFR	human	chgA	OS=Homo	sapiens		VGQVELGGGPGAGSLQPLAL-EEEGSANRRPEDQELESLSA	41
AEDLQVGQVELGGGPGAGSLLEGQEEEEDNRDSSMKLSFR										VGQVELGGGPGAGSLQPLAL-PEDQELESLSAIEAELEKVA	41
>sp|A01HHIP321|HIP_HUMAN	HYBRID:	human	insC	AEDLQVGQVELGGGPGAGSL-GWRPSSREDSLEAGLPLQVR	human	chgA	OS=Homo	sapiens		GQVELGGGPGAGSLQPLALE-LPVNSPMNKGDTEVMKCIVE	41
AEDLQVGQVELGGGPGAGSLGWRPSSREDSLEAGLPLQVR										GQVELGGGPGAGSLQPLALE-HSGFEDELSEVLENQSSQAE	41
>sp|A01HHIP322|HIP_HUMAN	HYBRID:	human	insC	AEDLQVGQVELGGGPGAGSL-EEEGSANRRPEDQELESLSA	human	chgA	OS=Homo	sapiens		GQVELGGGPGAGSLQPLALE-EDSKEAEKSGEATDGARPQA	41
AEDLQVGQVELGGGPGAGSLEEEGSANRRPEDQELESLSA										GQVELGGGPGAGSLQPLALE-EEEEEEEEEAEAGEEAVPEE	41
>sp|A01HHIP323|HIP_HUMAN	HYBRID:	human	insC	AEDLQVGQVELGGGPGAGSL-PEDQELESLSAIEAELEKVA	human	chgA	OS=Homo	sapiens		GQVELGGGPGAGSLQPLALE-GESRSEALAVDGAGKPGAEE	41
AEDLQVGQVELGGGPGAGSLPEDQELESLSAIEAELEKVA										GQVELGGGPGAGSLQPLALE-WSKMDQLAKELTAEKRLEGQ	41
>sp|A01HHIP325|HIP_HUMAN	HYBRID:	human	insC	EDLQVGQVELGGGPGAGSLQ-LPVNSPMNKGDTEVMKCIVE	human	chgA	OS=Homo	sapiens		GQVELGGGPGAGSLQPLALE-LEGQEEEEDNRDSSMKLSFR	41
EDLQVGQVELGGGPGAGSLQLPVNSPMNKGDTEVMKCIVE										GQVELGGGPGAGSLQPLALE-GWRPSSREDSLEAGLPLQVR	41
>sp|A01HHIP326|HIP_HUMAN	HYBRID:	human	insC	EDLQVGQVELGGGPGAGSLQ-HSGFEDELSEVLENQSSQAE	human	chgA	OS=Homo	sapiens		GQVELGGGPGAGSLQPLALE-EEEGSANRRPEDQELESLSA	41
EDLQVGQVELGGGPGAGSLQHSGFEDELSEVLENQSSQAE										GQVELGGGPGAGSLQPLALE-PEDQELESLSAIEAELEKVA	41
>sp|A01HHIP327|HIP_HUMAN	HYBRID:	human	insC	EDLQVGQVELGGGPGAGSLQ-EDSKEAEKSGEATDGARPQA	human	chgA	OS=Homo	sapiens		QVELGGGPGAGSLQPLALEG-LPVNSPMNKGDTEVMKCIVE	41
EDLQVGQVELGGGPGAGSLQEDSKEAEKSGEATDGARPQA										QVELGGGPGAGSLQPLALEG-HSGFEDELSEVLENQSSQAE	41
>sp|A01HHIP328|HIP_HUMAN	HYBRID:	human	insC	EDLQVGQVELGGGPGAGSLQ-EEEEEEEEEAEAGEEAVPEE	human	chgA	OS=Homo	sapiens		QVELGGGPGAGSLQPLALEG-EDSKEAEKSGEATDGARPQA	41
EDLQVGQVELGGGPGAGSLQEEEEEEEEEAEAGEEAVPEE										QVELGGGPGAGSLQPLALEG-EEEEEEEEEAEAGEEAVPEE	41
>sp|A01HHIP329|HIP_HUMAN	HYBRID:	human	insC	EDLQVGQVELGGGPGAGSLQ-GESRSEALAVDGAGKPGAEE	human	chgA	OS=Homo	sapiens		QVELGGGPGAGSLQPLALEG-GESRSEALAVDGAGKPGAEE	41
EDLQVGQVELGGGPGAGSLQGESRSEALAVDGAGKPGAEE										QVELGGGPGAGSLQPLALEG-WSKMDQLAKELTAEKRLEGQ	41
>sp|A01HHIP330|HIP_HUMAN	HYBRID:	human	insC	EDLQVGQVELGGGPGAGSLQ-WSKMDQLAKELTAEKRLEGQ	human	chgA	OS=Homo	sapiens		QVELGGGPGAGSLQPLALEG-LEGQEEEEDNRDSSMKLSFR	41
EDLQVGQVELGGGPGAGSLQWSKMDQLAKELTAEKRLEGQ										QVELGGGPGAGSLQPLALEG-GWRPSSREDSLEAGLPLQVR	41
>sp|A01HHIP331|HIP_HUMAN	HYBRID:	human	insC	EDLQVGQVELGGGPGAGSLQ-LEGQEEEEDNRDSSMKLSFR	human	chgA	OS=Homo	sapiens		QVELGGGPGAGSLQPLALEG-EEEGSANRRPEDQELESLSA	41
EDLQVGQVELGGGPGAGSLQLEGQEEEEDNRDSSMKLSFR										QVELGGGPGAGSLQPLALEG-PEDQELESLSAIEAELEKVA	41
>sp|A01HHIP332|HIP_HUMAN	HYBRID:	human	insC	EDLQVGQVELGGGPGAGSLQ-GWRPSSREDSLEAGLPLQVR	human	chgA	OS=Homo	sapiens		VELGGGPGAGSLQPLALEGS-LPVNSPMNKGDTEVMKCIVE	41
EDLQVGQVELGGGPGAGSLQGWRPSSREDSLEAGLPLQVR										VELGGGPGAGSLQPLALEGS-HSGFEDELSEVLENQSSQAE	41
>sp|A01HHIP333|HIP_HUMAN	HYBRID:	human	insC	EDLQVGQVELGGGPGAGSLQ-EEEGSANRRPEDQELESLSA	human	chgA	OS=Homo	sapiens		VELGGGPGAGSLQPLALEGS-EDSKEAEKSGEATDGARPQA	41
EDLQVGQVELGGGPGAGSLQEEEGSANRRPEDQELESLSA										VELGGGPGAGSLQPLALEGS-EEEEEEEEEAEAGEEAVPEE	41
>sp|A01HHIP334|HIP_HUMAN	HYBRID:	human	insC	EDLQVGQVELGGGPGAGSLQ-PEDQELESLSAIEAELEKVA	human	chgA	OS=Homo	sapiens		VELGGGPGAGSLQPLALEGS-GESRSEALAVDGAGKPGAEE	41
EDLQVGQVELGGGPGAGSLQPEDQELESLSAIEAELEKVA										VELGGGPGAGSLQPLALEGS-WSKMDQLAKELTAEKRLEGQ	41
>sp|A01HHIP336|HIP_HUMAN	HYBRID:	human	insC	DLQVGQVELGGGPGAGSLQP-LPVNSPMNKGDTEVMKCIVE	human	chgA	OS=Homo	sapiens		VELGGGPGAGSLQPLALEGS-LEGQEEEEDNRDSSMKLSFR	41
DLQVGQVELGGGPGAGSLQPLPVNSPMNKGDTEVMKCIVE										VELGGGPGAGSLQPLALEGS-GWRPSSREDSLEAGLPLQVR	41
>sp|A01HHIP337|HIP_HUMAN	HYBRID:	human	insC	DLQVGQVELGGGPGAGSLQP-HSGFEDELSEVLENQSSQAE	human	chgA	OS=Homo	sapiens		VELGGGPGAGSLQPLALEGS-EEEGSANRRPEDQELESLSA	41
DLQVGQVELGGGPGAGSLQPHSGFEDELSEVLENQSSQAE										VELGGGPGAGSLQPLALEGS-PEDQELESLSAIEAELEKVA	41
>sp|A01HHIP338|HIP_HUMAN	HYBRID:	human	insC	DLQVGQVELGGGPGAGSLQP-EDSKEAEKSGEATDGARPQA	human	chgA	OS=Homo	sapiens		ELGGGPGAGSLQPLALEGSL-LPVNSPMNKGDTEVMKCIVE	41
DLQVGQVELGGGPGAGSLQPEDSKEAEKSGEATDGARPQA										ELGGGPGAGSLQPLALEGSL-HSGFEDELSEVLENQSSQAE	41
>sp|A01HHIP339|HIP_HUMAN	HYBRID:	human	insC	DLQVGQVELGGGPGAGSLQP-EEEEEEEEEAEAGEEAVPEE	human	chgA	OS=Homo	sapiens		ELGGGPGAGSLQPLALEGSL-EDSKEAEKSGEATDGARPQA	41
DLQVGQVELGGGPGAGSLQPEEEEEEEEEAEAGEEAVPEE										ELGGGPGAGSLQPLALEGSL-EEEEEEEEEAEAGEEAVPEE	41
>sp|A01HHIP340|HIP_HUMAN	HYBRID:	human	insC	DLQVGQVELGGGPGAGSLQP-GESRSEALAVDGAGKPGAEE	human	chgA	OS=Homo	sapiens		ELGGGPGAGSLQPLALEGSL-GESRSEALAVDGAGKPGAEE	41
DLQVGQVELGGGPGAGSLQPGESRSEALAVDGAGKPGAEE										ELGGGPGAGSLQPLALEGSL-WSKMDQLAKELTAEKRLEGQ	41
>sp|A01HHIP341|HIP_HUMAN	HYBRID:	human	insC	DLQVGQVELGGGPGAGSLQP-WSKMDQLAKELTAEKRLEGQ	human	chgA	OS=Homo	sapiens		ELGGGPGAGSLQPLALEGSL-LEGQEEEEDNRDSSMKLSFR	41
DLQVGQVELGGGPGAGSLQPWSKMDQLAKELTAEKRLEGQ										ELGGGPGAGSLQPLALEGSL-GWRPSSREDSLEAGLPLQVR	41
>sp|A01HHIP342|HIP_HUMAN	HYBRID:	human	insC	DLQVGQVELGGGPGAGSLQP-LEGQEEEEDNRDSSMKLSFR	human	chgA	OS=Homo	sapiens		ELGGGPGAGSLQPLALEGSL-EEEGSANRRPEDQELESLSA	41
DLQVGQVELGGGPGAGSLQPLEGQEEEEDNRDSSMKLSFR										ELGGGPGAGSLQPLALEGSL-PEDQELESLSAIEAELEKVA	41
>sp|A01HHIP343|HIP_HUMAN	HYBRID:	human	insC	DLQVGQVELGGGPGAGSLQP-GWRPSSREDSLEAGLPLQVR	human	chgA	OS=Homo	sapiens		LGGGPGAGSLQPLALEGSLQ-LPVNSPMNKGDTEVMKCIVE	41
DLQVGQVELGGGPGAGSLQPGWRPSSREDSLEAGLPLQVR										LGGGPGAGSLQPLALEGSLQ-HSGFEDELSEVLENQSSQAE	41
>sp|A01HHIP344|HIP_HUMAN	HYBRID:	human	insC	DLQVGQVELGGGPGAGSLQP-EEEGSANRRPEDQELESLSA	human	chgA	OS=Homo	sapiens		LGGGPGAGSLQPLALEGSLQ-EDSKEAEKSGEATDGARPQA	41
DLQVGQVELGGGPGAGSLQPEEEGSANRRPEDQELESLSA										LGGGPGAGSLQPLALEGSLQ-EEEEEEEEEAEAGEEAVPEE	41
>sp|A01HHIP345|HIP_HUMAN	HYBRID:	human	insC	DLQVGQVELGGGPGAGSLQP-PEDQELESLSAIEAELEKVA	human	chgA	OS=Homo	sapiens		LGGGPGAGSLQPLALEGSLQ-GESRSEALAVDGAGKPGAEE	41
DLQVGQVELGGGPGAGSLQPPEDQELESLSAIEAELEKVA										LGGGPGAGSLQPLALEGSLQ-WSKMDQLAKELTAEKRLEGQ	41
>sp|A01HHIP347|HIP_HUMAN	HYBRID:	human	insC	LQVGQVELGGGPGAGSLQPL-LPVNSPMNKGDTEVMKCIVE	human	chgA	OS=Homo	sapiens		LGGGPGAGSLQPLALEGSLQ-LEGQEEEEDNRDSSMKLSFR	41
LQVGQVELGGGPGAGSLQPLLPVNSPMNKGDTEVMKCIVE										LGGGPGAGSLQPLALEGSLQ-GWRPSSREDSLEAGLPLQVR	41
>sp|A01HHIP348|HIP_HUMAN	HYBRID:	human	insC	LQVGQVELGGGPGAGSLQPL-HSGFEDELSEVLENQSSQAE	human	chgA	OS=Homo	sapiens		LGGGPGAGSLQPLALEGSLQ-EEEGSANRRPEDQELESLSA	41
LQVGQVELGGGPGAGSLQPLHSGFEDELSEVLENQSSQAE										LGGGPGAGSLQPLALEGSLQ-PEDQELESLSAIEAELEKVA	41
>sp|A01HHIP349|HIP_HUMAN	HYBRID:	human	insC	LQVGQVELGGGPGAGSLQPL-EDSKEAEKSGEATDGARPQA	human	chgA	OS=Homo	sapiens		EAEDLQVGQVELGGGPGAGS-TPIESHQVEKRKCNTATCAT	41
LQVGQVELGGGPGAGSLQPLEDSKEAEKSGEATDGARPQA										EAEDLQVGQVELGGGPGAGS-KCNTATCATQRLANFLVHSS	41
>sp|A01HHIP350|HIP_HUMAN	HYBRID:	human	insC	LQVGQVELGGGPGAGSLQPL-EEEEEEEEEAEAGEEAVPEE	human	chgA	OS=Homo	sapiens		EAEDLQVGQVELGGGPGAGS-CNTATCATQRLANFLVHSSN	41
LQVGQVELGGGPGAGSLQPLEEEEEEEEEAEAGEEAVPEE										AEDLQVGQVELGGGPGAGSL-TPIESHQVEKRKCNTATCAT	41
>sp|A01HHIP351|HIP_HUMAN	HYBRID:	human	insC	LQVGQVELGGGPGAGSLQPL-GESRSEALAVDGAGKPGAEE	human	chgA	OS=Homo	sapiens		AEDLQVGQVELGGGPGAGSL-KCNTATCATQRLANFLVHSS	41
LQVGQVELGGGPGAGSLQPLGESRSEALAVDGAGKPGAEE										AEDLQVGQVELGGGPGAGSL-CNTATCATQRLANFLVHSSN	41
>sp|A01HHIP352|HIP_HUMAN	HYBRID:	human	insC	LQVGQVELGGGPGAGSLQPL-WSKMDQLAKELTAEKRLEGQ	human	chgA	OS=Homo	sapiens		EDLQVGQVELGGGPGAGSLQ-TPIESHQVEKRKCNTATCAT	41
LQVGQVELGGGPGAGSLQPLWSKMDQLAKELTAEKRLEGQ										EDLQVGQVELGGGPGAGSLQ-KCNTATCATQRLANFLVHSS	41
>sp|A01HHIP353|HIP_HUMAN	HYBRID:	human	insC	LQVGQVELGGGPGAGSLQPL-LEGQEEEEDNRDSSMKLSFR	human	chgA	OS=Homo	sapiens		EDLQVGQVELGGGPGAGSLQ-CNTATCATQRLANFLVHSSN	41
LQVGQVELGGGPGAGSLQPLLEGQEEEEDNRDSSMKLSFR										DLQVGQVELGGGPGAGSLQP-TPIESHQVEKRKCNTATCAT	41
>sp|A01HHIP354|HIP_HUMAN	HYBRID:	human	insC	LQVGQVELGGGPGAGSLQPL-GWRPSSREDSLEAGLPLQVR	human	chgA	OS=Homo	sapiens		DLQVGQVELGGGPGAGSLQP-KCNTATCATQRLANFLVHSS	41
LQVGQVELGGGPGAGSLQPLGWRPSSREDSLEAGLPLQVR										DLQVGQVELGGGPGAGSLQP-CNTATCATQRLANFLVHSSN	41
>sp|A01HHIP355|HIP_HUMAN	HYBRID:	human	insC	LQVGQVELGGGPGAGSLQPL-EEEGSANRRPEDQELESLSA	human	chgA	OS=Homo	sapiens		LQVGQVELGGGPGAGSLQPL-TPIESHQVEKRKCNTATCAT	41
LQVGQVELGGGPGAGSLQPLEEEGSANRRPEDQELESLSA										LQVGQVELGGGPGAGSLQPL-KCNTATCATQRLANFLVHSS	41
>sp|A01HHIP356|HIP_HUMAN	HYBRID:	human	insC	LQVGQVELGGGPGAGSLQPL-PEDQELESLSAIEAELEKVA	human	chgA	OS=Homo	sapiens		LQVGQVELGGGPGAGSLQPL-CNTATCATQRLANFLVHSSN	41
LQVGQVELGGGPGAGSLQPLPEDQELESLSAIEAELEKVA										QVGQVELGGGPGAGSLQPLA-TPIESHQVEKRKCNTATCAT	41
>sp|A01HHIP358|HIP_HUMAN	HYBRID:	human	insC	QVGQVELGGGPGAGSLQPLA-LPVNSPMNKGDTEVMKCIVE	human	chgA	OS=Homo	sapiens		QVGQVELGGGPGAGSLQPLA-KCNTATCATQRLANFLVHSS	41
QVGQVELGGGPGAGSLQPLALPVNSPMNKGDTEVMKCIVE										QVGQVELGGGPGAGSLQPLA-CNTATCATQRLANFLVHSSN	41
>sp|A01HHIP359|HIP_HUMAN	HYBRID:	human	insC	QVGQVELGGGPGAGSLQPLA-HSGFEDELSEVLENQSSQAE	human	chgA	OS=Homo	sapiens		VGQVELGGGPGAGSLQPLAL-TPIESHQVEKRKCNTATCAT	41
QVGQVELGGGPGAGSLQPLAHSGFEDELSEVLENQSSQAE										VGQVELGGGPGAGSLQPLAL-KCNTATCATQRLANFLVHSS	41
>sp|A01HHIP360|HIP_HUMAN	HYBRID:	human	insC	QVGQVELGGGPGAGSLQPLA-EDSKEAEKSGEATDGARPQA	human	chgA	OS=Homo	sapiens		VGQVELGGGPGAGSLQPLAL-CNTATCATQRLANFLVHSSN	41
QVGQVELGGGPGAGSLQPLAEDSKEAEKSGEATDGARPQA										GQVELGGGPGAGSLQPLALE-TPIESHQVEKRKCNTATCAT	41
>sp|A01HHIP361|HIP_HUMAN	HYBRID:	human	insC	QVGQVELGGGPGAGSLQPLA-EEEEEEEEEAEAGEEAVPEE	human	chgA	OS=Homo	sapiens		GQVELGGGPGAGSLQPLALE-KCNTATCATQRLANFLVHSS	41
QVGQVELGGGPGAGSLQPLAEEEEEEEEEAEAGEEAVPEE										GQVELGGGPGAGSLQPLALE-CNTATCATQRLANFLVHSSN	41
>sp|A01HHIP362|HIP_HUMAN	HYBRID:	human	insC	QVGQVELGGGPGAGSLQPLA-GESRSEALAVDGAGKPGAEE	human	chgA	OS=Homo	sapiens		QVELGGGPGAGSLQPLALEG-TPIESHQVEKRKCNTATCAT	41
QVGQVELGGGPGAGSLQPLAGESRSEALAVDGAGKPGAEE										QVELGGGPGAGSLQPLALEG-KCNTATCATQRLANFLVHSS	41
>sp|A01HHIP363|HIP_HUMAN	HYBRID:	human	insC	QVGQVELGGGPGAGSLQPLA-WSKMDQLAKELTAEKRLEGQ	human	chgA	OS=Homo	sapiens		QVELGGGPGAGSLQPLALEG-CNTATCATQRLANFLVHSSN	41
QVGQVELGGGPGAGSLQPLAWSKMDQLAKELTAEKRLEGQ										VELGGGPGAGSLQPLALEGS-TPIESHQVEKRKCNTATCAT	41
>sp|A01HHIP364|HIP_HUMAN	HYBRID:	human	insC	QVGQVELGGGPGAGSLQPLA-LEGQEEEEDNRDSSMKLSFR	human	chgA	OS=Homo	sapiens		VELGGGPGAGSLQPLALEGS-KCNTATCATQRLANFLVHSS	41
QVGQVELGGGPGAGSLQPLALEGQEEEEDNRDSSMKLSFR										VELGGGPGAGSLQPLALEGS-CNTATCATQRLANFLVHSSN	41
>sp|A01HHIP365|HIP_HUMAN	HYBRID:	human	insC	QVGQVELGGGPGAGSLQPLA-GWRPSSREDSLEAGLPLQVR	human	chgA	OS=Homo	sapiens		ELGGGPGAGSLQPLALEGSL-TPIESHQVEKRKCNTATCAT	41
QVGQVELGGGPGAGSLQPLAGWRPSSREDSLEAGLPLQVR										ELGGGPGAGSLQPLALEGSL-KCNTATCATQRLANFLVHSS	41
>sp|A01HHIP366|HIP_HUMAN	HYBRID:	human	insC	QVGQVELGGGPGAGSLQPLA-EEEGSANRRPEDQELESLSA	human	chgA	OS=Homo	sapiens		ELGGGPGAGSLQPLALEGSL-CNTATCATQRLANFLVHSSN	41
QVGQVELGGGPGAGSLQPLAEEEGSANRRPEDQELESLSA										LGGGPGAGSLQPLALEGSLQ-TPIESHQVEKRKCNTATCAT	41
>sp|A01HHIP367|HIP_HUMAN	HYBRID:	human	insC	QVGQVELGGGPGAGSLQPLA-PEDQELESLSAIEAELEKVA	human	chgA	OS=Homo	sapiens		LGGGPGAGSLQPLALEGSLQ-KCNTATCATQRLANFLVHSS	41
QVGQVELGGGPGAGSLQPLAPEDQELESLSAIEAELEKVA										LGGGPGAGSLQPLALEGSLQ-CNTATCATQRLANFLVHSSN	41
>sp|A01HHIP369|HIP_HUMAN	HYBRID:	human	insC	VGQVELGGGPGAGSLQPLAL-LPVNSPMNKGDTEVMKCIVE	human	chgA	OS=Homo	sapiens		EAEDLQVGQVELGGGPGAGS-MPVDNRNHNEGMVTRCIIEV	41
VGQVELGGGPGAGSLQPLALLPVNSPMNKGDTEVMKCIVE										EAEDLQVGQVELGGGPGAGS-DVKDKETTENENTKFEVRLL	41
>sp|A01HHIP370|HIP_HUMAN	HYBRID:	human	insC	VGQVELGGGPGAGSLQPLAL-HSGFEDELSEVLENQSSQAE	human	chgA	OS=Homo	sapiens		EAEDLQVGQVELGGGPGAGS-QASAIKKEELVARSETHAAG	41
VGQVELGGGPGAGSLQPLALHSGFEDELSEVLENQSSQAE										EAEDLQVGQVELGGGPGAGS-EELVARSETHAAGHSQEKTH	41
>sp|A01HHIP371|HIP_HUMAN	HYBRID:	human	insC	VGQVELGGGPGAGSLQPLAL-EDSKEAEKSGEATDGARPQA	human	chgA	OS=Homo	sapiens		EAEDLQVGQVELGGGPGAGS-RTRPRHHHGRSRPDRSSQGG	41
VGQVELGGGPGAGSLQPLALEDSKEAEKSGEATDGARPQA										EAEDLQVGQVELGGGPGAGS-TRPRHHHGRSRPDRSSQGGS	41
>sp|A01HHIP372|HIP_HUMAN	HYBRID:	human	insC	VGQVELGGGPGAGSLQPLAL-EEEEEEEEEAEAGEEAVPEE	human	chgA	OS=Homo	sapiens		EAEDLQVGQVELGGGPGAGS-DHHSTHYRASEEEPEYGEEI	41
VGQVELGGGPGAGSLQPLALEEEEEEEEEAEAGEEAVPEE										EAEDLQVGQVELGGGPGAGS-NYPSLELDKMAHGYGEESEE	41
>sp|A01HHIP373|HIP_HUMAN	HYBRID:	human	insC	VGQVELGGGPGAGSLQPLAL-GESRSEALAVDGAGKPGAEE	human	chgA	OS=Homo	sapiens		EAEDLQVGQVELGGGPGAGS-FLGEGHHRVQENQMDKARRH	41
VGQVELGGGPGAGSLQPLALGESRSEALAVDGAGKPGAEE										EAEDLQVGQVELGGGPGAGS-HPQGAWKELDRNYLNYGEEG	41
>sp|A01HHIP374|HIP_HUMAN	HYBRID:	human	insC	VGQVELGGGPGAGSLQPLAL-WSKMDQLAKELTAEKRLEGQ	human	chgA	OS=Homo	sapiens		EAEDLQVGQVELGGGPGAGS-KRLGELFNPYYDPLQWKSSH	41
VGQVELGGGPGAGSLQPLALWSKMDQLAKELTAEKRLEGQ										EAEDLQVGQVELGGGPGAGS-RLGELFNPYYDPLQWKSSHF	41
>sp|A01HHIP375|HIP_HUMAN	HYBRID:	human	insC	VGQVELGGGPGAGSLQPLAL-LEGQEEEEDNRDSSMKLSFR	human	chgA	OS=Homo	sapiens		EAEDLQVGQVELGGGPGAGS-LGELFNPYYDPLQWKSSHFE	41
VGQVELGGGPGAGSLQPLALLEGQEEEEDNRDSSMKLSFR										EAEDLQVGQVELGGGPGAGS-DNMNDNFLEGEEENELTLNE	41
>sp|A01HHIP376|HIP_HUMAN	HYBRID:	human	insC	VGQVELGGGPGAGSLQPLAL-GWRPSSREDSLEAGLPLQVR	human	chgA	OS=Homo	sapiens		EAEDLQVGQVELGGGPGAGS-PFSEDVNWGYEKRNLARVPK	41
VGQVELGGGPGAGSLQPLALGWRPSSREDSLEAGLPLQVR										EAEDLQVGQVELGGGPGAGS-NLARVPKLDLKRQYDRVAQL	41
>sp|A01HHIP377|HIP_HUMAN	HYBRID:	human	insC	VGQVELGGGPGAGSLQPLAL-EEEGSANRRPEDQELESLSA	human	chgA	OS=Homo	sapiens		EAEDLQVGQVELGGGPGAGS-QYDRVAQLDQLLHYRKKSAE	41
VGQVELGGGPGAGSLQPLALEEEGSANRRPEDQELESLSA										EAEDLQVGQVELGGGPGAGS-KSAEFPDFYDSEEPVSTHQE	41
>sp|A01HHIP378|HIP_HUMAN	HYBRID:	human	insC	VGQVELGGGPGAGSLQPLAL-PEDQELESLSAIEAELEKVA	human	chgA	OS=Homo	sapiens		EAEDLQVGQVELGGGPGAGS-SAEFPDFYDSEEPVSTHQEA	41
VGQVELGGGPGAGSLQPLALPEDQELESLSAIEAELEKVA										EAEDLQVGQVELGGGPGAGS-ELENLAAMDLELQKIAEKFS	41
>sp|A01HHIP380|HIP_HUMAN	HYBRID:	human	insC	GQVELGGGPGAGSLQPLALE-LPVNSPMNKGDTEVMKCIVE	human	chgA	OS=Homo	sapiens		AEDLQVGQVELGGGPGAGSL-MPVDNRNHNEGMVTRCIIEV	41
GQVELGGGPGAGSLQPLALELPVNSPMNKGDTEVMKCIVE										AEDLQVGQVELGGGPGAGSL-DVKDKETTENENTKFEVRLL	41
>sp|A01HHIP381|HIP_HUMAN	HYBRID:	human	insC	GQVELGGGPGAGSLQPLALE-HSGFEDELSEVLENQSSQAE	human	chgA	OS=Homo	sapiens		AEDLQVGQVELGGGPGAGSL-QASAIKKEELVARSETHAAG	41
GQVELGGGPGAGSLQPLALEHSGFEDELSEVLENQSSQAE										AEDLQVGQVELGGGPGAGSL-EELVARSETHAAGHSQEKTH	41
>sp|A01HHIP382|HIP_HUMAN	HYBRID:	human	insC	GQVELGGGPGAGSLQPLALE-EDSKEAEKSGEATDGARPQA	human	chgA	OS=Homo	sapiens		AEDLQVGQVELGGGPGAGSL-RTRPRHHHGRSRPDRSSQGG	41
GQVELGGGPGAGSLQPLALEEDSKEAEKSGEATDGARPQA										AEDLQVGQVELGGGPGAGSL-TRPRHHHGRSRPDRSSQGGS	41
>sp|A01HHIP383|HIP_HUMAN	HYBRID:	human	insC	GQVELGGGPGAGSLQPLALE-EEEEEEEEEAEAGEEAVPEE	human	chgA	OS=Homo	sapiens		AEDLQVGQVELGGGPGAGSL-DHHSTHYRASEEEPEYGEEI	41
GQVELGGGPGAGSLQPLALEEEEEEEEEEAEAGEEAVPEE										AEDLQVGQVELGGGPGAGSL-NYPSLELDKMAHGYGEESEE	41
>sp|A01HHIP384|HIP_HUMAN	HYBRID:	human	insC	GQVELGGGPGAGSLQPLALE-GESRSEALAVDGAGKPGAEE	human	chgA	OS=Homo	sapiens		AEDLQVGQVELGGGPGAGSL-FLGEGHHRVQENQMDKARRH	41
GQVELGGGPGAGSLQPLALEGESRSEALAVDGAGKPGAEE										AEDLQVGQVELGGGPGAGSL-HPQGAWKELDRNYLNYGEEG	41
>sp|A01HHIP385|HIP_HUMAN	HYBRID:	human	insC	GQVELGGGPGAGSLQPLALE-WSKMDQLAKELTAEKRLEGQ	human	chgA	OS=Homo	sapiens		AEDLQVGQVELGGGPGAGSL-KRLGELFNPYYDPLQWKSSH	41
GQVELGGGPGAGSLQPLALEWSKMDQLAKELTAEKRLEGQ										AEDLQVGQVELGGGPGAGSL-RLGELFNPYYDPLQWKSSHF	41
>sp|A01HHIP386|HIP_HUMAN	HYBRID:	human	insC	GQVELGGGPGAGSLQPLALE-LEGQEEEEDNRDSSMKLSFR	human	chgA	OS=Homo	sapiens		AEDLQVGQVELGGGPGAGSL-LGELFNPYYDPLQWKSSHFE	41
GQVELGGGPGAGSLQPLALELEGQEEEEDNRDSSMKLSFR										AEDLQVGQVELGGGPGAGSL-DNMNDNFLEGEEENELTLNE	41
>sp|A01HHIP387|HIP_HUMAN	HYBRID:	human	insC	GQVELGGGPGAGSLQPLALE-GWRPSSREDSLEAGLPLQVR	human	chgA	OS=Homo	sapiens		AEDLQVGQVELGGGPGAGSL-PFSEDVNWGYEKRNLARVPK	41
GQVELGGGPGAGSLQPLALEGWRPSSREDSLEAGLPLQVR										AEDLQVGQVELGGGPGAGSL-NLARVPKLDLKRQYDRVAQL	41
>sp|A01HHIP388|HIP_HUMAN	HYBRID:	human	insC	GQVELGGGPGAGSLQPLALE-EEEGSANRRPEDQELESLSA	human	chgA	OS=Homo	sapiens		AEDLQVGQVELGGGPGAGSL-QYDRVAQLDQLLHYRKKSAE	41
GQVELGGGPGAGSLQPLALEEEEGSANRRPEDQELESLSA										AEDLQVGQVELGGGPGAGSL-KSAEFPDFYDSEEPVSTHQE	41
>sp|A01HHIP389|HIP_HUMAN	HYBRID:	human	insC	GQVELGGGPGAGSLQPLALE-PEDQELESLSAIEAELEKVA	human	chgA	OS=Homo	sapiens		AEDLQVGQVELGGGPGAGSL-SAEFPDFYDSEEPVSTHQEA	41
GQVELGGGPGAGSLQPLALEPEDQELESLSAIEAELEKVA										AEDLQVGQVELGGGPGAGSL-ELENLAAMDLELQKIAEKFS	41
>sp|A01HHIP391|HIP_HUMAN	HYBRID:	human	insC	QVELGGGPGAGSLQPLALEG-LPVNSPMNKGDTEVMKCIVE	human	chgA	OS=Homo	sapiens		EDLQVGQVELGGGPGAGSLQ-MPVDNRNHNEGMVTRCIIEV	41
QVELGGGPGAGSLQPLALEGLPVNSPMNKGDTEVMKCIVE										EDLQVGQVELGGGPGAGSLQ-DVKDKETTENENTKFEVRLL	41
>sp|A01HHIP392|HIP_HUMAN	HYBRID:	human	insC	QVELGGGPGAGSLQPLALEG-HSGFEDELSEVLENQSSQAE	human	chgA	OS=Homo	sapiens		EDLQVGQVELGGGPGAGSLQ-QASAIKKEELVARSETHAAG	41
QVELGGGPGAGSLQPLALEGHSGFEDELSEVLENQSSQAE										EDLQVGQVELGGGPGAGSLQ-EELVARSETHAAGHSQEKTH	41
>sp|A01HHIP393|HIP_HUMAN	HYBRID:	human	insC	QVELGGGPGAGSLQPLALEG-EDSKEAEKSGEATDGARPQA	human	chgA	OS=Homo	sapiens		EDLQVGQVELGGGPGAGSLQ-RTRPRHHHGRSRPDRSSQGG	41
QVELGGGPGAGSLQPLALEGEDSKEAEKSGEATDGARPQA										EDLQVGQVELGGGPGAGSLQ-TRPRHHHGRSRPDRSSQGGS	41
>sp|A01HHIP394|HIP_HUMAN	HYBRID:	human	insC	QVELGGGPGAGSLQPLALEG-EEEEEEEEEAEAGEEAVPEE	human	chgA	OS=Homo	sapiens		EDLQVGQVELGGGPGAGSLQ-DHHSTHYRASEEEPEYGEEI	41
QVELGGGPGAGSLQPLALEGEEEEEEEEEAEAGEEAVPEE										EDLQVGQVELGGGPGAGSLQ-NYPSLELDKMAHGYGEESEE	41
>sp|A01HHIP395|HIP_HUMAN	HYBRID:	human	insC	QVELGGGPGAGSLQPLALEG-GESRSEALAVDGAGKPGAEE	human	chgA	OS=Homo	sapiens		EDLQVGQVELGGGPGAGSLQ-FLGEGHHRVQENQMDKARRH	41
QVELGGGPGAGSLQPLALEGGESRSEALAVDGAGKPGAEE										EDLQVGQVELGGGPGAGSLQ-HPQGAWKELDRNYLNYGEEG	41
>sp|A01HHIP396|HIP_HUMAN	HYBRID:	human	insC	QVELGGGPGAGSLQPLALEG-WSKMDQLAKELTAEKRLEGQ	human	chgA	OS=Homo	sapiens		EDLQVGQVELGGGPGAGSLQ-KRLGELFNPYYDPLQWKSSH	41
QVELGGGPGAGSLQPLALEGWSKMDQLAKELTAEKRLEGQ										EDLQVGQVELGGGPGAGSLQ-RLGELFNPYYDPLQWKSSHF	41
>sp|A01HHIP397|HIP_HUMAN	HYBRID:	human	insC	QVELGGGPGAGSLQPLALEG-LEGQEEEEDNRDSSMKLSFR	human	chgA	OS=Homo	sapiens		EDLQVGQVELGGGPGAGSLQ-LGELFNPYYDPLQWKSSHFE	41
QVELGGGPGAGSLQPLALEGLEGQEEEEDNRDSSMKLSFR										EDLQVGQVELGGGPGAGSLQ-DNMNDNFLEGEEENELTLNE	41
>sp|A01HHIP398|HIP_HUMAN	HYBRID:	human	insC	QVELGGGPGAGSLQPLALEG-GWRPSSREDSLEAGLPLQVR	human	chgA	OS=Homo	sapiens		EDLQVGQVELGGGPGAGSLQ-PFSEDVNWGYEKRNLARVPK	41
QVELGGGPGAGSLQPLALEGGWRPSSREDSLEAGLPLQVR										EDLQVGQVELGGGPGAGSLQ-NLARVPKLDLKRQYDRVAQL	41
>sp|A01HHIP399|HIP_HUMAN	HYBRID:	human	insC	QVELGGGPGAGSLQPLALEG-EEEGSANRRPEDQELESLSA	human	chgA	OS=Homo	sapiens		EDLQVGQVELGGGPGAGSLQ-QYDRVAQLDQLLHYRKKSAE	41
QVELGGGPGAGSLQPLALEGEEEGSANRRPEDQELESLSA										EDLQVGQVELGGGPGAGSLQ-KSAEFPDFYDSEEPVSTHQE	41
>sp|A01HHIP400|HIP_HUMAN	HYBRID:	human	insC	QVELGGGPGAGSLQPLALEG-PEDQELESLSAIEAELEKVA	human	chgA	OS=Homo	sapiens		EDLQVGQVELGGGPGAGSLQ-SAEFPDFYDSEEPVSTHQEA	41
QVELGGGPGAGSLQPLALEGPEDQELESLSAIEAELEKVA										EDLQVGQVELGGGPGAGSLQ-ELENLAAMDLELQKIAEKFS	41
>sp|A01HHIP402|HIP_HUMAN	HYBRID:	human	insC	VELGGGPGAGSLQPLALEGS-LPVNSPMNKGDTEVMKCIVE	human	chgA	OS=Homo	sapiens		DLQVGQVELGGGPGAGSLQP-MPVDNRNHNEGMVTRCIIEV	41
VELGGGPGAGSLQPLALEGSLPVNSPMNKGDTEVMKCIVE										DLQVGQVELGGGPGAGSLQP-DVKDKETTENENTKFEVRLL	41
>sp|A01HHIP403|HIP_HUMAN	HYBRID:	human	insC	VELGGGPGAGSLQPLALEGS-HSGFEDELSEVLENQSSQAE	human	chgA	OS=Homo	sapiens		DLQVGQVELGGGPGAGSLQP-QASAIKKEELVARSETHAAG	41
VELGGGPGAGSLQPLALEGSHSGFEDELSEVLENQSSQAE										DLQVGQVELGGGPGAGSLQP-EELVARSETHAAGHSQEKTH	41
>sp|A01HHIP404|HIP_HUMAN	HYBRID:	human	insC	VELGGGPGAGSLQPLALEGS-EDSKEAEKSGEATDGARPQA	human	chgA	OS=Homo	sapiens		DLQVGQVELGGGPGAGSLQP-RTRPRHHHGRSRPDRSSQGG	41
VELGGGPGAGSLQPLALEGSEDSKEAEKSGEATDGARPQA										DLQVGQVELGGGPGAGSLQP-TRPRHHHGRSRPDRSSQGGS	41
>sp|A01HHIP405|HIP_HUMAN	HYBRID:	human	insC	VELGGGPGAGSLQPLALEGS-EEEEEEEEEAEAGEEAVPEE	human	chgA	OS=Homo	sapiens		DLQVGQVELGGGPGAGSLQP-DHHSTHYRASEEEPEYGEEI	41
VELGGGPGAGSLQPLALEGSEEEEEEEEEAEAGEEAVPEE										DLQVGQVELGGGPGAGSLQP-NYPSLELDKMAHGYGEESEE	41
>sp|A01HHIP406|HIP_HUMAN	HYBRID:	human	insC	VELGGGPGAGSLQPLALEGS-GESRSEALAVDGAGKPGAEE	human	chgA	OS=Homo	sapiens		DLQVGQVELGGGPGAGSLQP-FLGEGHHRVQENQMDKARRH	41
VELGGGPGAGSLQPLALEGSGESRSEALAVDGAGKPGAEE										DLQVGQVELGGGPGAGSLQP-HPQGAWKELDRNYLNYGEEG	41
>sp|A01HHIP407|HIP_HUMAN	HYBRID:	human	insC	VELGGGPGAGSLQPLALEGS-WSKMDQLAKELTAEKRLEGQ	human	chgA	OS=Homo	sapiens		DLQVGQVELGGGPGAGSLQP-KRLGELFNPYYDPLQWKSSH	41
VELGGGPGAGSLQPLALEGSWSKMDQLAKELTAEKRLEGQ										DLQVGQVELGGGPGAGSLQP-RLGELFNPYYDPLQWKSSHF	41
>sp|A01HHIP408|HIP_HUMAN	HYBRID:	human	insC	VELGGGPGAGSLQPLALEGS-LEGQEEEEDNRDSSMKLSFR	human	chgA	OS=Homo	sapiens		DLQVGQVELGGGPGAGSLQP-LGELFNPYYDPLQWKSSHFE	41
VELGGGPGAGSLQPLALEGSLEGQEEEEDNRDSSMKLSFR										DLQVGQVELGGGPGAGSLQP-DNMNDNFLEGEEENELTLNE	41
>sp|A01HHIP409|HIP_HUMAN	HYBRID:	human	insC	VELGGGPGAGSLQPLALEGS-GWRPSSREDSLEAGLPLQVR	human	chgA	OS=Homo	sapiens		DLQVGQVELGGGPGAGSLQP-PFSEDVNWGYEKRNLARVPK	41
VELGGGPGAGSLQPLALEGSGWRPSSREDSLEAGLPLQVR										DLQVGQVELGGGPGAGSLQP-NLARVPKLDLKRQYDRVAQL	41
>sp|A01HHIP410|HIP_HUMAN	HYBRID:	human	insC	VELGGGPGAGSLQPLALEGS-EEEGSANRRPEDQELESLSA	human	chgA	OS=Homo	sapiens		DLQVGQVELGGGPGAGSLQP-QYDRVAQLDQLLHYRKKSAE	41
VELGGGPGAGSLQPLALEGSEEEGSANRRPEDQELESLSA										DLQVGQVELGGGPGAGSLQP-KSAEFPDFYDSEEPVSTHQE	41
>sp|A01HHIP411|HIP_HUMAN	HYBRID:	human	insC	VELGGGPGAGSLQPLALEGS-PEDQELESLSAIEAELEKVA	human	chgA	OS=Homo	sapiens		DLQVGQVELGGGPGAGSLQP-SAEFPDFYDSEEPVSTHQEA	41
VELGGGPGAGSLQPLALEGSPEDQELESLSAIEAELEKVA										DLQVGQVELGGGPGAGSLQP-ELENLAAMDLELQKIAEKFS	41
>sp|A01HHIP413|HIP_HUMAN	HYBRID:	human	insC	ELGGGPGAGSLQPLALEGSL-LPVNSPMNKGDTEVMKCIVE	human	chgA	OS=Homo	sapiens		LQVGQVELGGGPGAGSLQPL-MPVDNRNHNEGMVTRCIIEV	41
ELGGGPGAGSLQPLALEGSLLPVNSPMNKGDTEVMKCIVE										LQVGQVELGGGPGAGSLQPL-DVKDKETTENENTKFEVRLL	41
>sp|A01HHIP414|HIP_HUMAN	HYBRID:	human	insC	ELGGGPGAGSLQPLALEGSL-HSGFEDELSEVLENQSSQAE	human	chgA	OS=Homo	sapiens		LQVGQVELGGGPGAGSLQPL-QASAIKKEELVARSETHAAG	41
ELGGGPGAGSLQPLALEGSLHSGFEDELSEVLENQSSQAE										LQVGQVELGGGPGAGSLQPL-EELVARSETHAAGHSQEKTH	41
>sp|A01HHIP415|HIP_HUMAN	HYBRID:	human	insC	ELGGGPGAGSLQPLALEGSL-EDSKEAEKSGEATDGARPQA	human	chgA	OS=Homo	sapiens		LQVGQVELGGGPGAGSLQPL-RTRPRHHHGRSRPDRSSQGG	41
ELGGGPGAGSLQPLALEGSLEDSKEAEKSGEATDGARPQA										LQVGQVELGGGPGAGSLQPL-TRPRHHHGRSRPDRSSQGGS	41
>sp|A01HHIP416|HIP_HUMAN	HYBRID:	human	insC	ELGGGPGAGSLQPLALEGSL-EEEEEEEEEAEAGEEAVPEE	human	chgA	OS=Homo	sapiens		LQVGQVELGGGPGAGSLQPL-DHHSTHYRASEEEPEYGEEI	41
ELGGGPGAGSLQPLALEGSLEEEEEEEEEAEAGEEAVPEE										LQVGQVELGGGPGAGSLQPL-NYPSLELDKMAHGYGEESEE	41
>sp|A01HHIP417|HIP_HUMAN	HYBRID:	human	insC	ELGGGPGAGSLQPLALEGSL-GESRSEALAVDGAGKPGAEE	human	chgA	OS=Homo	sapiens		LQVGQVELGGGPGAGSLQPL-FLGEGHHRVQENQMDKARRH	41
ELGGGPGAGSLQPLALEGSLGESRSEALAVDGAGKPGAEE										LQVGQVELGGGPGAGSLQPL-HPQGAWKELDRNYLNYGEEG	41
>sp|A01HHIP418|HIP_HUMAN	HYBRID:	human	insC	ELGGGPGAGSLQPLALEGSL-WSKMDQLAKELTAEKRLEGQ	human	chgA	OS=Homo	sapiens		LQVGQVELGGGPGAGSLQPL-KRLGELFNPYYDPLQWKSSH	41
ELGGGPGAGSLQPLALEGSLWSKMDQLAKELTAEKRLEGQ										LQVGQVELGGGPGAGSLQPL-RLGELFNPYYDPLQWKSSHF	41
>sp|A01HHIP419|HIP_HUMAN	HYBRID:	human	insC	ELGGGPGAGSLQPLALEGSL-LEGQEEEEDNRDSSMKLSFR	human	chgA	OS=Homo	sapiens		LQVGQVELGGGPGAGSLQPL-LGELFNPYYDPLQWKSSHFE	41
ELGGGPGAGSLQPLALEGSLLEGQEEEEDNRDSSMKLSFR										LQVGQVELGGGPGAGSLQPL-DNMNDNFLEGEEENELTLNE	41
>sp|A01HHIP420|HIP_HUMAN	HYBRID:	human	insC	ELGGGPGAGSLQPLALEGSL-GWRPSSREDSLEAGLPLQVR	human	chgA	OS=Homo	sapiens		LQVGQVELGGGPGAGSLQPL-PFSEDVNWGYEKRNLARVPK	41
ELGGGPGAGSLQPLALEGSLGWRPSSREDSLEAGLPLQVR										LQVGQVELGGGPGAGSLQPL-NLARVPKLDLKRQYDRVAQL	41
>sp|A01HHIP421|HIP_HUMAN	HYBRID:	human	insC	ELGGGPGAGSLQPLALEGSL-EEEGSANRRPEDQELESLSA	human	chgA	OS=Homo	sapiens		LQVGQVELGGGPGAGSLQPL-QYDRVAQLDQLLHYRKKSAE	41
ELGGGPGAGSLQPLALEGSLEEEGSANRRPEDQELESLSA										LQVGQVELGGGPGAGSLQPL-KSAEFPDFYDSEEPVSTHQE	41
>sp|A01HHIP422|HIP_HUMAN	HYBRID:	human	insC	ELGGGPGAGSLQPLALEGSL-PEDQELESLSAIEAELEKVA	human	chgA	OS=Homo	sapiens		LQVGQVELGGGPGAGSLQPL-SAEFPDFYDSEEPVSTHQEA	41
ELGGGPGAGSLQPLALEGSLPEDQELESLSAIEAELEKVA										LQVGQVELGGGPGAGSLQPL-ELENLAAMDLELQKIAEKFS	41
>sp|A01HHIP424|HIP_HUMAN	HYBRID:	human	insC	LGGGPGAGSLQPLALEGSLQ-LPVNSPMNKGDTEVMKCIVE	human	chgA	OS=Homo	sapiens		QVGQVELGGGPGAGSLQPLA-MPVDNRNHNEGMVTRCIIEV	41
LGGGPGAGSLQPLALEGSLQLPVNSPMNKGDTEVMKCIVE										QVGQVELGGGPGAGSLQPLA-DVKDKETTENENTKFEVRLL	41
>sp|A01HHIP425|HIP_HUMAN	HYBRID:	human	insC	LGGGPGAGSLQPLALEGSLQ-HSGFEDELSEVLENQSSQAE	human	chgA	OS=Homo	sapiens		QVGQVELGGGPGAGSLQPLA-QASAIKKEELVARSETHAAG	41
LGGGPGAGSLQPLALEGSLQHSGFEDELSEVLENQSSQAE										QVGQVELGGGPGAGSLQPLA-EELVARSETHAAGHSQEKTH	41
>sp|A01HHIP426|HIP_HUMAN	HYBRID:	human	insC	LGGGPGAGSLQPLALEGSLQ-EDSKEAEKSGEATDGARPQA	human	chgA	OS=Homo	sapiens		QVGQVELGGGPGAGSLQPLA-RTRPRHHHGRSRPDRSSQGG	41
LGGGPGAGSLQPLALEGSLQEDSKEAEKSGEATDGARPQA										QVGQVELGGGPGAGSLQPLA-TRPRHHHGRSRPDRSSQGGS	41
>sp|A01HHIP427|HIP_HUMAN	HYBRID:	human	insC	LGGGPGAGSLQPLALEGSLQ-EEEEEEEEEAEAGEEAVPEE	human	chgA	OS=Homo	sapiens		QVGQVELGGGPGAGSLQPLA-DHHSTHYRASEEEPEYGEEI	41
LGGGPGAGSLQPLALEGSLQEEEEEEEEEAEAGEEAVPEE										QVGQVELGGGPGAGSLQPLA-NYPSLELDKMAHGYGEESEE	41
>sp|A01HHIP428|HIP_HUMAN	HYBRID:	human	insC	LGGGPGAGSLQPLALEGSLQ-GESRSEALAVDGAGKPGAEE	human	chgA	OS=Homo	sapiens		QVGQVELGGGPGAGSLQPLA-FLGEGHHRVQENQMDKARRH	41
LGGGPGAGSLQPLALEGSLQGESRSEALAVDGAGKPGAEE										QVGQVELGGGPGAGSLQPLA-HPQGAWKELDRNYLNYGEEG	41
>sp|A01HHIP429|HIP_HUMAN	HYBRID:	human	insC	LGGGPGAGSLQPLALEGSLQ-WSKMDQLAKELTAEKRLEGQ	human	chgA	OS=Homo	sapiens		QVGQVELGGGPGAGSLQPLA-KRLGELFNPYYDPLQWKSSH	41
LGGGPGAGSLQPLALEGSLQWSKMDQLAKELTAEKRLEGQ										QVGQVELGGGPGAGSLQPLA-RLGELFNPYYDPLQWKSSHF	41
>sp|A01HHIP430|HIP_HUMAN	HYBRID:	human	insC	LGGGPGAGSLQPLALEGSLQ-LEGQEEEEDNRDSSMKLSFR	human	chgA	OS=Homo	sapiens		QVGQVELGGGPGAGSLQPLA-LGELFNPYYDPLQWKSSHFE	41
LGGGPGAGSLQPLALEGSLQLEGQEEEEDNRDSSMKLSFR										QVGQVELGGGPGAGSLQPLA-DNMNDNFLEGEEENELTLNE	41
>sp|A01HHIP431|HIP_HUMAN	HYBRID:	human	insC	LGGGPGAGSLQPLALEGSLQ-GWRPSSREDSLEAGLPLQVR	human	chgA	OS=Homo	sapiens		QVGQVELGGGPGAGSLQPLA-PFSEDVNWGYEKRNLARVPK	41
LGGGPGAGSLQPLALEGSLQGWRPSSREDSLEAGLPLQVR										QVGQVELGGGPGAGSLQPLA-NLARVPKLDLKRQYDRVAQL	41
>sp|A01HHIP432|HIP_HUMAN	HYBRID:	human	insC	LGGGPGAGSLQPLALEGSLQ-EEEGSANRRPEDQELESLSA	human	chgA	OS=Homo	sapiens		QVGQVELGGGPGAGSLQPLA-QYDRVAQLDQLLHYRKKSAE	41
LGGGPGAGSLQPLALEGSLQEEEGSANRRPEDQELESLSA										QVGQVELGGGPGAGSLQPLA-KSAEFPDFYDSEEPVSTHQE	41
>sp|A01HHIP433|HIP_HUMAN	HYBRID:	human	insC	LGGGPGAGSLQPLALEGSLQ-PEDQELESLSAIEAELEKVA	human	chgA	OS=Homo	sapiens		QVGQVELGGGPGAGSLQPLA-SAEFPDFYDSEEPVSTHQEA	41
LGGGPGAGSLQPLALEGSLQPEDQELESLSAIEAELEKVA										QVGQVELGGGPGAGSLQPLA-ELENLAAMDLELQKIAEKFS	41
>sp|A01HHIP530|HIP_HUMAN	HYBRID:	human	insC	EAEDLQVGQVELGGGPGAGS-TPIESHQVEKRKCNTATCAT	human	IAPP	OS=Homo	sapiens		VGQVELGGGPGAGSLQPLAL-MPVDNRNHNEGMVTRCIIEV	41
EAEDLQVGQVELGGGPGAGSTPIESHQVEKRKCNTATCAT										VGQVELGGGPGAGSLQPLAL-DVKDKETTENENTKFEVRLL	41
>sp|A01HHIP531|HIP_HUMAN	HYBRID:	human	insC	EAEDLQVGQVELGGGPGAGS-KCNTATCATQRLANFLVHSS	human	IAPP	OS=Homo	sapiens		VGQVELGGGPGAGSLQPLAL-QASAIKKEELVARSETHAAG	41
EAEDLQVGQVELGGGPGAGSKCNTATCATQRLANFLVHSS										VGQVELGGGPGAGSLQPLAL-EELVARSETHAAGHSQEKTH	41
>sp|A01HHIP532|HIP_HUMAN	HYBRID:	human	insC	EAEDLQVGQVELGGGPGAGS-CNTATCATQRLANFLVHSSN	human	IAPP	OS=Homo	sapiens		VGQVELGGGPGAGSLQPLAL-RTRPRHHHGRSRPDRSSQGG	41
EAEDLQVGQVELGGGPGAGSCNTATCATQRLANFLVHSSN										VGQVELGGGPGAGSLQPLAL-TRPRHHHGRSRPDRSSQGGS	41
>sp|A01HHIP535|HIP_HUMAN	HYBRID:	human	insC	AEDLQVGQVELGGGPGAGSL-TPIESHQVEKRKCNTATCAT	human	IAPP	OS=Homo	sapiens		VGQVELGGGPGAGSLQPLAL-DHHSTHYRASEEEPEYGEEI	41
AEDLQVGQVELGGGPGAGSLTPIESHQVEKRKCNTATCAT										VGQVELGGGPGAGSLQPLAL-NYPSLELDKMAHGYGEESEE	41
>sp|A01HHIP536|HIP_HUMAN	HYBRID:	human	insC	AEDLQVGQVELGGGPGAGSL-KCNTATCATQRLANFLVHSS	human	IAPP	OS=Homo	sapiens		VGQVELGGGPGAGSLQPLAL-FLGEGHHRVQENQMDKARRH	41
AEDLQVGQVELGGGPGAGSLKCNTATCATQRLANFLVHSS										VGQVELGGGPGAGSLQPLAL-HPQGAWKELDRNYLNYGEEG	41
>sp|A01HHIP537|HIP_HUMAN	HYBRID:	human	insC	AEDLQVGQVELGGGPGAGSL-CNTATCATQRLANFLVHSSN	human	IAPP	OS=Homo	sapiens		VGQVELGGGPGAGSLQPLAL-KRLGELFNPYYDPLQWKSSH	41
AEDLQVGQVELGGGPGAGSLCNTATCATQRLANFLVHSSN										VGQVELGGGPGAGSLQPLAL-RLGELFNPYYDPLQWKSSHF	41
>sp|A01HHIP540|HIP_HUMAN	HYBRID:	human	insC	EDLQVGQVELGGGPGAGSLQ-TPIESHQVEKRKCNTATCAT	human	IAPP	OS=Homo	sapiens		VGQVELGGGPGAGSLQPLAL-LGELFNPYYDPLQWKSSHFE	41
EDLQVGQVELGGGPGAGSLQTPIESHQVEKRKCNTATCAT										VGQVELGGGPGAGSLQPLAL-DNMNDNFLEGEEENELTLNE	41
>sp|A01HHIP541|HIP_HUMAN	HYBRID:	human	insC	EDLQVGQVELGGGPGAGSLQ-KCNTATCATQRLANFLVHSS	human	IAPP	OS=Homo	sapiens		VGQVELGGGPGAGSLQPLAL-PFSEDVNWGYEKRNLARVPK	41
EDLQVGQVELGGGPGAGSLQKCNTATCATQRLANFLVHSS										VGQVELGGGPGAGSLQPLAL-NLARVPKLDLKRQYDRVAQL	41
>sp|A01HHIP542|HIP_HUMAN	HYBRID:	human	insC	EDLQVGQVELGGGPGAGSLQ-CNTATCATQRLANFLVHSSN	human	IAPP	OS=Homo	sapiens		VGQVELGGGPGAGSLQPLAL-QYDRVAQLDQLLHYRKKSAE	41
EDLQVGQVELGGGPGAGSLQCNTATCATQRLANFLVHSSN										VGQVELGGGPGAGSLQPLAL-KSAEFPDFYDSEEPVSTHQE	41
>sp|A01HHIP545|HIP_HUMAN	HYBRID:	human	insC	DLQVGQVELGGGPGAGSLQP-TPIESHQVEKRKCNTATCAT	human	IAPP	OS=Homo	sapiens		VGQVELGGGPGAGSLQPLAL-SAEFPDFYDSEEPVSTHQEA	41
DLQVGQVELGGGPGAGSLQPTPIESHQVEKRKCNTATCAT										VGQVELGGGPGAGSLQPLAL-ELENLAAMDLELQKIAEKFS	41
>sp|A01HHIP546|HIP_HUMAN	HYBRID:	human	insC	DLQVGQVELGGGPGAGSLQP-KCNTATCATQRLANFLVHSS	human	IAPP	OS=Homo	sapiens		GQVELGGGPGAGSLQPLALE-MPVDNRNHNEGMVTRCIIEV	41
DLQVGQVELGGGPGAGSLQPKCNTATCATQRLANFLVHSS										GQVELGGGPGAGSLQPLALE-DVKDKETTENENTKFEVRLL	41
>sp|A01HHIP547|HIP_HUMAN	HYBRID:	human	insC	DLQVGQVELGGGPGAGSLQP-CNTATCATQRLANFLVHSSN	human	IAPP	OS=Homo	sapiens		GQVELGGGPGAGSLQPLALE-QASAIKKEELVARSETHAAG	41
DLQVGQVELGGGPGAGSLQPCNTATCATQRLANFLVHSSN										GQVELGGGPGAGSLQPLALE-EELVARSETHAAGHSQEKTH	41
>sp|A01HHIP550|HIP_HUMAN	HYBRID:	human	insC	LQVGQVELGGGPGAGSLQPL-TPIESHQVEKRKCNTATCAT	human	IAPP	OS=Homo	sapiens		GQVELGGGPGAGSLQPLALE-RTRPRHHHGRSRPDRSSQGG	41
LQVGQVELGGGPGAGSLQPLTPIESHQVEKRKCNTATCAT										GQVELGGGPGAGSLQPLALE-TRPRHHHGRSRPDRSSQGGS	41
>sp|A01HHIP551|HIP_HUMAN	HYBRID:	human	insC	LQVGQVELGGGPGAGSLQPL-KCNTATCATQRLANFLVHSS	human	IAPP	OS=Homo	sapiens		GQVELGGGPGAGSLQPLALE-DHHSTHYRASEEEPEYGEEI	41
LQVGQVELGGGPGAGSLQPLKCNTATCATQRLANFLVHSS										GQVELGGGPGAGSLQPLALE-NYPSLELDKMAHGYGEESEE	41
>sp|A01HHIP552|HIP_HUMAN	HYBRID:	human	insC	LQVGQVELGGGPGAGSLQPL-CNTATCATQRLANFLVHSSN	human	IAPP	OS=Homo	sapiens		GQVELGGGPGAGSLQPLALE-FLGEGHHRVQENQMDKARRH	41
LQVGQVELGGGPGAGSLQPLCNTATCATQRLANFLVHSSN										GQVELGGGPGAGSLQPLALE-HPQGAWKELDRNYLNYGEEG	41
>sp|A01HHIP555|HIP_HUMAN	HYBRID:	human	insC	QVGQVELGGGPGAGSLQPLA-TPIESHQVEKRKCNTATCAT	human	IAPP	OS=Homo	sapiens		GQVELGGGPGAGSLQPLALE-KRLGELFNPYYDPLQWKSSH	41
QVGQVELGGGPGAGSLQPLATPIESHQVEKRKCNTATCAT										GQVELGGGPGAGSLQPLALE-RLGELFNPYYDPLQWKSSHF	41
>sp|A01HHIP556|HIP_HUMAN	HYBRID:	human	insC	QVGQVELGGGPGAGSLQPLA-KCNTATCATQRLANFLVHSS	human	IAPP	OS=Homo	sapiens		GQVELGGGPGAGSLQPLALE-LGELFNPYYDPLQWKSSHFE	41
QVGQVELGGGPGAGSLQPLAKCNTATCATQRLANFLVHSS										GQVELGGGPGAGSLQPLALE-DNMNDNFLEGEEENELTLNE	41
>sp|A01HHIP557|HIP_HUMAN	HYBRID:	human	insC	QVGQVELGGGPGAGSLQPLA-CNTATCATQRLANFLVHSSN	human	IAPP	OS=Homo	sapiens		GQVELGGGPGAGSLQPLALE-PFSEDVNWGYEKRNLARVPK	41
QVGQVELGGGPGAGSLQPLACNTATCATQRLANFLVHSSN										GQVELGGGPGAGSLQPLALE-NLARVPKLDLKRQYDRVAQL	41
>sp|A01HHIP560|HIP_HUMAN	HYBRID:	human	insC	VGQVELGGGPGAGSLQPLAL-TPIESHQVEKRKCNTATCAT	human	IAPP	OS=Homo	sapiens		GQVELGGGPGAGSLQPLALE-QYDRVAQLDQLLHYRKKSAE	41
VGQVELGGGPGAGSLQPLALTPIESHQVEKRKCNTATCAT										GQVELGGGPGAGSLQPLALE-KSAEFPDFYDSEEPVSTHQE	41
>sp|A01HHIP561|HIP_HUMAN	HYBRID:	human	insC	VGQVELGGGPGAGSLQPLAL-KCNTATCATQRLANFLVHSS	human	IAPP	OS=Homo	sapiens		GQVELGGGPGAGSLQPLALE-SAEFPDFYDSEEPVSTHQEA	41
VGQVELGGGPGAGSLQPLALKCNTATCATQRLANFLVHSS										GQVELGGGPGAGSLQPLALE-ELENLAAMDLELQKIAEKFS	41
>sp|A01HHIP562|HIP_HUMAN	HYBRID:	human	insC	VGQVELGGGPGAGSLQPLAL-CNTATCATQRLANFLVHSSN	human	IAPP	OS=Homo	sapiens		QVELGGGPGAGSLQPLALEG-MPVDNRNHNEGMVTRCIIEV	41
VGQVELGGGPGAGSLQPLALCNTATCATQRLANFLVHSSN										QVELGGGPGAGSLQPLALEG-DVKDKETTENENTKFEVRLL	41
>sp|A01HHIP565|HIP_HUMAN	HYBRID:	human	insC	GQVELGGGPGAGSLQPLALE-TPIESHQVEKRKCNTATCAT	human	IAPP	OS=Homo	sapiens		QVELGGGPGAGSLQPLALEG-QASAIKKEELVARSETHAAG	41
GQVELGGGPGAGSLQPLALETPIESHQVEKRKCNTATCAT										QVELGGGPGAGSLQPLALEG-EELVARSETHAAGHSQEKTH	41
>sp|A01HHIP566|HIP_HUMAN	HYBRID:	human	insC	GQVELGGGPGAGSLQPLALE-KCNTATCATQRLANFLVHSS	human	IAPP	OS=Homo	sapiens		QVELGGGPGAGSLQPLALEG-RTRPRHHHGRSRPDRSSQGG	41
GQVELGGGPGAGSLQPLALEKCNTATCATQRLANFLVHSS										QVELGGGPGAGSLQPLALEG-TRPRHHHGRSRPDRSSQGGS	41
>sp|A01HHIP567|HIP_HUMAN	HYBRID:	human	insC	GQVELGGGPGAGSLQPLALE-CNTATCATQRLANFLVHSSN	human	IAPP	OS=Homo	sapiens		QVELGGGPGAGSLQPLALEG-DHHSTHYRASEEEPEYGEEI	41
GQVELGGGPGAGSLQPLALECNTATCATQRLANFLVHSSN										QVELGGGPGAGSLQPLALEG-NYPSLELDKMAHGYGEESEE	41
>sp|A01HHIP570|HIP_HUMAN	HYBRID:	human	insC	QVELGGGPGAGSLQPLALEG-TPIESHQVEKRKCNTATCAT	human	IAPP	OS=Homo	sapiens		QVELGGGPGAGSLQPLALEG-FLGEGHHRVQENQMDKARRH	41
QVELGGGPGAGSLQPLALEGTPIESHQVEKRKCNTATCAT										QVELGGGPGAGSLQPLALEG-HPQGAWKELDRNYLNYGEEG	41
>sp|A01HHIP571|HIP_HUMAN	HYBRID:	human	insC	QVELGGGPGAGSLQPLALEG-KCNTATCATQRLANFLVHSS	human	IAPP	OS=Homo	sapiens		QVELGGGPGAGSLQPLALEG-KRLGELFNPYYDPLQWKSSH	41
QVELGGGPGAGSLQPLALEGKCNTATCATQRLANFLVHSS										QVELGGGPGAGSLQPLALEG-RLGELFNPYYDPLQWKSSHF	41
>sp|A01HHIP572|HIP_HUMAN	HYBRID:	human	insC	QVELGGGPGAGSLQPLALEG-CNTATCATQRLANFLVHSSN	human	IAPP	OS=Homo	sapiens		QVELGGGPGAGSLQPLALEG-LGELFNPYYDPLQWKSSHFE	41
QVELGGGPGAGSLQPLALEGCNTATCATQRLANFLVHSSN										QVELGGGPGAGSLQPLALEG-DNMNDNFLEGEEENELTLNE	41
>sp|A01HHIP575|HIP_HUMAN	HYBRID:	human	insC	VELGGGPGAGSLQPLALEGS-TPIESHQVEKRKCNTATCAT	human	IAPP	OS=Homo	sapiens		QVELGGGPGAGSLQPLALEG-PFSEDVNWGYEKRNLARVPK	41
VELGGGPGAGSLQPLALEGSTPIESHQVEKRKCNTATCAT										QVELGGGPGAGSLQPLALEG-NLARVPKLDLKRQYDRVAQL	41
>sp|A01HHIP576|HIP_HUMAN	HYBRID:	human	insC	VELGGGPGAGSLQPLALEGS-KCNTATCATQRLANFLVHSS	human	IAPP	OS=Homo	sapiens		QVELGGGPGAGSLQPLALEG-QYDRVAQLDQLLHYRKKSAE	41
VELGGGPGAGSLQPLALEGSKCNTATCATQRLANFLVHSS										QVELGGGPGAGSLQPLALEG-KSAEFPDFYDSEEPVSTHQE	41
>sp|A01HHIP577|HIP_HUMAN	HYBRID:	human	insC	VELGGGPGAGSLQPLALEGS-CNTATCATQRLANFLVHSSN	human	IAPP	OS=Homo	sapiens		QVELGGGPGAGSLQPLALEG-SAEFPDFYDSEEPVSTHQEA	41
VELGGGPGAGSLQPLALEGSCNTATCATQRLANFLVHSSN										QVELGGGPGAGSLQPLALEG-ELENLAAMDLELQKIAEKFS	41
>sp|A01HHIP580|HIP_HUMAN	HYBRID:	human	insC	ELGGGPGAGSLQPLALEGSL-TPIESHQVEKRKCNTATCAT	human	IAPP	OS=Homo	sapiens		VELGGGPGAGSLQPLALEGS-MPVDNRNHNEGMVTRCIIEV	41
ELGGGPGAGSLQPLALEGSLTPIESHQVEKRKCNTATCAT										VELGGGPGAGSLQPLALEGS-DVKDKETTENENTKFEVRLL	41
>sp|A01HHIP581|HIP_HUMAN	HYBRID:	human	insC	ELGGGPGAGSLQPLALEGSL-KCNTATCATQRLANFLVHSS	human	IAPP	OS=Homo	sapiens		VELGGGPGAGSLQPLALEGS-QASAIKKEELVARSETHAAG	41
ELGGGPGAGSLQPLALEGSLKCNTATCATQRLANFLVHSS										VELGGGPGAGSLQPLALEGS-EELVARSETHAAGHSQEKTH	41
>sp|A01HHIP582|HIP_HUMAN	HYBRID:	human	insC	ELGGGPGAGSLQPLALEGSL-CNTATCATQRLANFLVHSSN	human	IAPP	OS=Homo	sapiens		VELGGGPGAGSLQPLALEGS-RTRPRHHHGRSRPDRSSQGG	41
ELGGGPGAGSLQPLALEGSLCNTATCATQRLANFLVHSSN										VELGGGPGAGSLQPLALEGS-TRPRHHHGRSRPDRSSQGGS	41
>sp|A01HHIP585|HIP_HUMAN	HYBRID:	human	insC	LGGGPGAGSLQPLALEGSLQ-TPIESHQVEKRKCNTATCAT	human	IAPP	OS=Homo	sapiens		VELGGGPGAGSLQPLALEGS-DHHSTHYRASEEEPEYGEEI	41
LGGGPGAGSLQPLALEGSLQTPIESHQVEKRKCNTATCAT										VELGGGPGAGSLQPLALEGS-NYPSLELDKMAHGYGEESEE	41
>sp|A01HHIP586|HIP_HUMAN	HYBRID:	human	insC	LGGGPGAGSLQPLALEGSLQ-KCNTATCATQRLANFLVHSS	human	IAPP	OS=Homo	sapiens		VELGGGPGAGSLQPLALEGS-FLGEGHHRVQENQMDKARRH	41
LGGGPGAGSLQPLALEGSLQKCNTATCATQRLANFLVHSS										VELGGGPGAGSLQPLALEGS-HPQGAWKELDRNYLNYGEEG	41
>sp|A01HHIP587|HIP_HUMAN	HYBRID:	human	insC	LGGGPGAGSLQPLALEGSLQ-CNTATCATQRLANFLVHSSN	human	IAPP	OS=Homo	sapiens		VELGGGPGAGSLQPLALEGS-KRLGELFNPYYDPLQWKSSH	41
LGGGPGAGSLQPLALEGSLQCNTATCATQRLANFLVHSSN										VELGGGPGAGSLQPLALEGS-RLGELFNPYYDPLQWKSSHF	41
>sp|A01HHIP970|HIP_HUMAN	HYBRID:	human	insC	EAEDLQVGQVELGGGPGAGS-MPVDNRNHNEGMVTRCIIEV	human	scg1	OS=Homo	sapiens		VELGGGPGAGSLQPLALEGS-LGELFNPYYDPLQWKSSHFE	41
EAEDLQVGQVELGGGPGAGSMPVDNRNHNEGMVTRCIIEV										VELGGGPGAGSLQPLALEGS-DNMNDNFLEGEEENELTLNE	41
>sp|A01HHIP971|HIP_HUMAN	HYBRID:	human	insC	EAEDLQVGQVELGGGPGAGS-DVKDKETTENENTKFEVRLL	human	scg1	OS=Homo	sapiens		VELGGGPGAGSLQPLALEGS-PFSEDVNWGYEKRNLARVPK	41
EAEDLQVGQVELGGGPGAGSDVKDKETTENENTKFEVRLL										VELGGGPGAGSLQPLALEGS-NLARVPKLDLKRQYDRVAQL	41
>sp|A01HHIP972|HIP_HUMAN	HYBRID:	human	insC	EAEDLQVGQVELGGGPGAGS-QASAIKKEELVARSETHAAG	human	scg1	OS=Homo	sapiens		VELGGGPGAGSLQPLALEGS-QYDRVAQLDQLLHYRKKSAE	41
EAEDLQVGQVELGGGPGAGSQASAIKKEELVARSETHAAG										VELGGGPGAGSLQPLALEGS-KSAEFPDFYDSEEPVSTHQE	41
>sp|A01HHIP973|HIP_HUMAN	HYBRID:	human	insC	EAEDLQVGQVELGGGPGAGS-EELVARSETHAAGHSQEKTH	human	scg1	OS=Homo	sapiens		VELGGGPGAGSLQPLALEGS-SAEFPDFYDSEEPVSTHQEA	41
EAEDLQVGQVELGGGPGAGSEELVARSETHAAGHSQEKTH										VELGGGPGAGSLQPLALEGS-ELENLAAMDLELQKIAEKFS	41
>sp|A01HHIP974|HIP_HUMAN	HYBRID:	human	insC	EAEDLQVGQVELGGGPGAGS-RTRPRHHHGRSRPDRSSQGG	human	scg1	OS=Homo	sapiens		ELGGGPGAGSLQPLALEGSL-MPVDNRNHNEGMVTRCIIEV	41
EAEDLQVGQVELGGGPGAGSRTRPRHHHGRSRPDRSSQGG										ELGGGPGAGSLQPLALEGSL-DVKDKETTENENTKFEVRLL	41
>sp|A01HHIP975|HIP_HUMAN	HYBRID:	human	insC	EAEDLQVGQVELGGGPGAGS-TRPRHHHGRSRPDRSSQGGS	human	scg1	OS=Homo	sapiens		ELGGGPGAGSLQPLALEGSL-QASAIKKEELVARSETHAAG	41
EAEDLQVGQVELGGGPGAGSTRPRHHHGRSRPDRSSQGGS										ELGGGPGAGSLQPLALEGSL-EELVARSETHAAGHSQEKTH	41
>sp|A01HHIP976|HIP_HUMAN	HYBRID:	human	insC	EAEDLQVGQVELGGGPGAGS-DHHSTHYRASEEEPEYGEEI	human	scg1	OS=Homo	sapiens		ELGGGPGAGSLQPLALEGSL-RTRPRHHHGRSRPDRSSQGG	41
EAEDLQVGQVELGGGPGAGSDHHSTHYRASEEEPEYGEEI										ELGGGPGAGSLQPLALEGSL-TRPRHHHGRSRPDRSSQGGS	41
>sp|A01HHIP977|HIP_HUMAN	HYBRID:	human	insC	EAEDLQVGQVELGGGPGAGS-NYPSLELDKMAHGYGEESEE	human	scg1	OS=Homo	sapiens		ELGGGPGAGSLQPLALEGSL-DHHSTHYRASEEEPEYGEEI	41
EAEDLQVGQVELGGGPGAGSNYPSLELDKMAHGYGEESEE										ELGGGPGAGSLQPLALEGSL-NYPSLELDKMAHGYGEESEE	41
>sp|A01HHIP978|HIP_HUMAN	HYBRID:	human	insC	EAEDLQVGQVELGGGPGAGS-FLGEGHHRVQENQMDKARRH	human	scg1	OS=Homo	sapiens		ELGGGPGAGSLQPLALEGSL-FLGEGHHRVQENQMDKARRH	41
EAEDLQVGQVELGGGPGAGSFLGEGHHRVQENQMDKARRH										ELGGGPGAGSLQPLALEGSL-HPQGAWKELDRNYLNYGEEG	41
>sp|A01HHIP979|HIP_HUMAN	HYBRID:	human	insC	EAEDLQVGQVELGGGPGAGS-HPQGAWKELDRNYLNYGEEG	human	scg1	OS=Homo	sapiens		ELGGGPGAGSLQPLALEGSL-KRLGELFNPYYDPLQWKSSH	41
EAEDLQVGQVELGGGPGAGSHPQGAWKELDRNYLNYGEEG										ELGGGPGAGSLQPLALEGSL-RLGELFNPYYDPLQWKSSHF	41
>sp|A01HHIP980|HIP_HUMAN	HYBRID:	human	insC	EAEDLQVGQVELGGGPGAGS-KRLGELFNPYYDPLQWKSSH	human	scg1	OS=Homo	sapiens		ELGGGPGAGSLQPLALEGSL-LGELFNPYYDPLQWKSSHFE	41
EAEDLQVGQVELGGGPGAGSKRLGELFNPYYDPLQWKSSH										ELGGGPGAGSLQPLALEGSL-DNMNDNFLEGEEENELTLNE	41
>sp|A01HHIP981|HIP_HUMAN	HYBRID:	human	insC	EAEDLQVGQVELGGGPGAGS-RLGELFNPYYDPLQWKSSHF	human	scg1	OS=Homo	sapiens		ELGGGPGAGSLQPLALEGSL-PFSEDVNWGYEKRNLARVPK	41
EAEDLQVGQVELGGGPGAGSRLGELFNPYYDPLQWKSSHF										ELGGGPGAGSLQPLALEGSL-NLARVPKLDLKRQYDRVAQL	41
>sp|A01HHIP982|HIP_HUMAN	HYBRID:	human	insC	EAEDLQVGQVELGGGPGAGS-LGELFNPYYDPLQWKSSHFE	human	scg1	OS=Homo	sapiens		ELGGGPGAGSLQPLALEGSL-QYDRVAQLDQLLHYRKKSAE	41
EAEDLQVGQVELGGGPGAGSLGELFNPYYDPLQWKSSHFE										ELGGGPGAGSLQPLALEGSL-KSAEFPDFYDSEEPVSTHQE	41
>sp|A01HHIP983|HIP_HUMAN	HYBRID:	human	insC	EAEDLQVGQVELGGGPGAGS-DNMNDNFLEGEEENELTLNE	human	scg1	OS=Homo	sapiens		ELGGGPGAGSLQPLALEGSL-SAEFPDFYDSEEPVSTHQEA	41
EAEDLQVGQVELGGGPGAGSDNMNDNFLEGEEENELTLNE										ELGGGPGAGSLQPLALEGSL-ELENLAAMDLELQKIAEKFS	41
>sp|A01HHIP984|HIP_HUMAN	HYBRID:	human	insC	EAEDLQVGQVELGGGPGAGS-PFSEDVNWGYEKRNLARVPK	human	scg1	OS=Homo	sapiens		LGGGPGAGSLQPLALEGSLQ-MPVDNRNHNEGMVTRCIIEV	41
EAEDLQVGQVELGGGPGAGSPFSEDVNWGYEKRNLARVPK										LGGGPGAGSLQPLALEGSLQ-DVKDKETTENENTKFEVRLL	41
>sp|A01HHIP985|HIP_HUMAN	HYBRID:	human	insC	EAEDLQVGQVELGGGPGAGS-NLARVPKLDLKRQYDRVAQL	human	scg1	OS=Homo	sapiens		LGGGPGAGSLQPLALEGSLQ-QASAIKKEELVARSETHAAG	41
EAEDLQVGQVELGGGPGAGSNLARVPKLDLKRQYDRVAQL										LGGGPGAGSLQPLALEGSLQ-EELVARSETHAAGHSQEKTH	41
>sp|A01HHIP986|HIP_HUMAN	HYBRID:	human	insC	EAEDLQVGQVELGGGPGAGS-QYDRVAQLDQLLHYRKKSAE	human	scg1	OS=Homo	sapiens		LGGGPGAGSLQPLALEGSLQ-RTRPRHHHGRSRPDRSSQGG	41
EAEDLQVGQVELGGGPGAGSQYDRVAQLDQLLHYRKKSAE										LGGGPGAGSLQPLALEGSLQ-TRPRHHHGRSRPDRSSQGGS	41
>sp|A01HHIP987|HIP_HUMAN	HYBRID:	human	insC	EAEDLQVGQVELGGGPGAGS-KSAEFPDFYDSEEPVSTHQE	human	scg1	OS=Homo	sapiens		LGGGPGAGSLQPLALEGSLQ-DHHSTHYRASEEEPEYGEEI	41
EAEDLQVGQVELGGGPGAGSKSAEFPDFYDSEEPVSTHQE										LGGGPGAGSLQPLALEGSLQ-NYPSLELDKMAHGYGEESEE	41
>sp|A01HHIP988|HIP_HUMAN	HYBRID:	human	insC	EAEDLQVGQVELGGGPGAGS-SAEFPDFYDSEEPVSTHQEA	human	scg1	OS=Homo	sapiens		LGGGPGAGSLQPLALEGSLQ-FLGEGHHRVQENQMDKARRH	41
EAEDLQVGQVELGGGPGAGSSAEFPDFYDSEEPVSTHQEA										LGGGPGAGSLQPLALEGSLQ-HPQGAWKELDRNYLNYGEEG	41
>sp|A01HHIP989|HIP_HUMAN	HYBRID:	human	insC	EAEDLQVGQVELGGGPGAGS-ELENLAAMDLELQKIAEKFS	human	scg1	OS=Homo	sapiens		LGGGPGAGSLQPLALEGSLQ-KRLGELFNPYYDPLQWKSSH	41
EAEDLQVGQVELGGGPGAGSELENLAAMDLELQKIAEKFS										LGGGPGAGSLQPLALEGSLQ-RLGELFNPYYDPLQWKSSHF	41
>sp|A01HHIP990|HIP_HUMAN	HYBRID:	human	insC	AEDLQVGQVELGGGPGAGSL-MPVDNRNHNEGMVTRCIIEV	human	scg1	OS=Homo	sapiens		LGGGPGAGSLQPLALEGSLQ-LGELFNPYYDPLQWKSSHFE	41
AEDLQVGQVELGGGPGAGSLMPVDNRNHNEGMVTRCIIEV										LGGGPGAGSLQPLALEGSLQ-DNMNDNFLEGEEENELTLNE	41
>sp|A01HHIP991|HIP_HUMAN	HYBRID:	human	insC	AEDLQVGQVELGGGPGAGSL-DVKDKETTENENTKFEVRLL	human	scg1	OS=Homo	sapiens		LGGGPGAGSLQPLALEGSLQ-PFSEDVNWGYEKRNLARVPK	41
AEDLQVGQVELGGGPGAGSLDVKDKETTENENTKFEVRLL										LGGGPGAGSLQPLALEGSLQ-NLARVPKLDLKRQYDRVAQL	41
>sp|A01HHIP992|HIP_HUMAN	HYBRID:	human	insC	AEDLQVGQVELGGGPGAGSL-QASAIKKEELVARSETHAAG	human	scg1	OS=Homo	sapiens		LGGGPGAGSLQPLALEGSLQ-QYDRVAQLDQLLHYRKKSAE	41
AEDLQVGQVELGGGPGAGSLQASAIKKEELVARSETHAAG										LGGGPGAGSLQPLALEGSLQ-KSAEFPDFYDSEEPVSTHQE	41
>sp|A01HHIP993|HIP_HUMAN	HYBRID:	human	insC	AEDLQVGQVELGGGPGAGSL-EELVARSETHAAGHSQEKTH	human	scg1	OS=Homo	sapiens		LGGGPGAGSLQPLALEGSLQ-SAEFPDFYDSEEPVSTHQEA	41
AEDLQVGQVELGGGPGAGSLEELVARSETHAAGHSQEKTH										LGGGPGAGSLQPLALEGSLQ-ELENLAAMDLELQKIAEKFS	41
>sp|A01HHIP994|HIP_HUMAN	HYBRID:	human	insC	AEDLQVGQVELGGGPGAGSL-RTRPRHHHGRSRPDRSSQGG	human	scg1	OS=Homo	sapiens		EAEDLQVGQVELGGGPGAGS-YPSKPDNPGEDAPAEDMARY	41
AEDLQVGQVELGGGPGAGSLRTRPRHHHGRSRPDRSSQGG										EAEDLQVGQVELGGGPGAGS-SSPETLISDLLMRESTENVP	41
>sp|A01HHIP995|HIP_HUMAN	HYBRID:	human	insC	AEDLQVGQVELGGGPGAGSL-TRPRHHHGRSRPDRSSQGGS	human	scg1	OS=Homo	sapiens		AEDLQVGQVELGGGPGAGSL-YPSKPDNPGEDAPAEDMARY	41
AEDLQVGQVELGGGPGAGSLTRPRHHHGRSRPDRSSQGGS										AEDLQVGQVELGGGPGAGSL-SSPETLISDLLMRESTENVP	41
>sp|A01HHIP996|HIP_HUMAN	HYBRID:	human	insC	AEDLQVGQVELGGGPGAGSL-DHHSTHYRASEEEPEYGEEI	human	scg1	OS=Homo	sapiens		EDLQVGQVELGGGPGAGSLQ-YPSKPDNPGEDAPAEDMARY	41
AEDLQVGQVELGGGPGAGSLDHHSTHYRASEEEPEYGEEI										EDLQVGQVELGGGPGAGSLQ-SSPETLISDLLMRESTENVP	41
>sp|A01HHIP997|HIP_HUMAN	HYBRID:	human	insC	AEDLQVGQVELGGGPGAGSL-NYPSLELDKMAHGYGEESEE	human	scg1	OS=Homo	sapiens		DLQVGQVELGGGPGAGSLQP-YPSKPDNPGEDAPAEDMARY	41
AEDLQVGQVELGGGPGAGSLNYPSLELDKMAHGYGEESEE										DLQVGQVELGGGPGAGSLQP-SSPETLISDLLMRESTENVP	41
>sp|A01HHIP998|HIP_HUMAN	HYBRID:	human	insC	AEDLQVGQVELGGGPGAGSL-FLGEGHHRVQENQMDKARRH	human	scg1	OS=Homo	sapiens		LQVGQVELGGGPGAGSLQPL-YPSKPDNPGEDAPAEDMARY	41
AEDLQVGQVELGGGPGAGSLFLGEGHHRVQENQMDKARRH										LQVGQVELGGGPGAGSLQPL-SSPETLISDLLMRESTENVP	41
>sp|A01HHIP999|HIP_HUMAN	HYBRID:	human	insC	AEDLQVGQVELGGGPGAGSL-HPQGAWKELDRNYLNYGEEG	human	scg1	OS=Homo	sapiens		QVGQVELGGGPGAGSLQPLA-YPSKPDNPGEDAPAEDMARY	41
AEDLQVGQVELGGGPGAGSLHPQGAWKELDRNYLNYGEEG										QVGQVELGGGPGAGSLQPLA-SSPETLISDLLMRESTENVP	41
>sp|A01HHIP1000|HIP_HUMAN	HYBRID:	human	insC	AEDLQVGQVELGGGPGAGSL-KRLGELFNPYYDPLQWKSSH	human	scg1	OS=Homo	sapiens		VGQVELGGGPGAGSLQPLAL-YPSKPDNPGEDAPAEDMARY	41
AEDLQVGQVELGGGPGAGSLKRLGELFNPYYDPLQWKSSH										VGQVELGGGPGAGSLQPLAL-SSPETLISDLLMRESTENVP	41
>sp|A01HHIP1001|HIP_HUMAN	HYBRID:	human	insC	AEDLQVGQVELGGGPGAGSL-RLGELFNPYYDPLQWKSSHF	human	scg1	OS=Homo	sapiens		GQVELGGGPGAGSLQPLALE-YPSKPDNPGEDAPAEDMARY	41
AEDLQVGQVELGGGPGAGSLRLGELFNPYYDPLQWKSSHF										GQVELGGGPGAGSLQPLALE-SSPETLISDLLMRESTENVP	41
>sp|A01HHIP1002|HIP_HUMAN	HYBRID:	human	insC	AEDLQVGQVELGGGPGAGSL-LGELFNPYYDPLQWKSSHFE	human	scg1	OS=Homo	sapiens		QVELGGGPGAGSLQPLALEG-YPSKPDNPGEDAPAEDMARY	41
AEDLQVGQVELGGGPGAGSLLGELFNPYYDPLQWKSSHFE										QVELGGGPGAGSLQPLALEG-SSPETLISDLLMRESTENVP	41
>sp|A01HHIP1003|HIP_HUMAN	HYBRID:	human	insC	AEDLQVGQVELGGGPGAGSL-DNMNDNFLEGEEENELTLNE	human	scg1	OS=Homo	sapiens		VELGGGPGAGSLQPLALEGS-YPSKPDNPGEDAPAEDMARY	41
AEDLQVGQVELGGGPGAGSLDNMNDNFLEGEEENELTLNE										VELGGGPGAGSLQPLALEGS-SSPETLISDLLMRESTENVP	41
>sp|A01HHIP1004|HIP_HUMAN	HYBRID:	human	insC	AEDLQVGQVELGGGPGAGSL-PFSEDVNWGYEKRNLARVPK	human	scg1	OS=Homo	sapiens		ELGGGPGAGSLQPLALEGSL-YPSKPDNPGEDAPAEDMARY	41
AEDLQVGQVELGGGPGAGSLPFSEDVNWGYEKRNLARVPK										ELGGGPGAGSLQPLALEGSL-SSPETLISDLLMRESTENVP	41
>sp|A01HHIP1005|HIP_HUMAN	HYBRID:	human	insC	AEDLQVGQVELGGGPGAGSL-NLARVPKLDLKRQYDRVAQL	human	scg1	OS=Homo	sapiens		LGGGPGAGSLQPLALEGSLQ-YPSKPDNPGEDAPAEDMARY	41
AEDLQVGQVELGGGPGAGSLNLARVPKLDLKRQYDRVAQL										LGGGPGAGSLQPLALEGSLQ-SSPETLISDLLMRESTENVP	41
>sp|A01HHIP1006|HIP_HUMAN	HYBRID:	human	insC	AEDLQVGQVELGGGPGAGSL-QYDRVAQLDQLLHYRKKSAE	human	scg1	OS=Homo	sapiens		EAEDLQVGQVELGGGPGAG-FVNQHLCGSHLVEALYLVCG	40
AEDLQVGQVELGGGPGAGSLQYDRVAQLDQLLHYRKKSAE										EAEDLQVGQVELGGGPGAG-EAEDLQVGQVELGGGPGAGS	40
>sp|A01HHIP1007|HIP_HUMAN	HYBRID:	human	insC	AEDLQVGQVELGGGPGAGSL-KSAEFPDFYDSEEPVSTHQE	human	scg1	OS=Homo	sapiens		EAEDLQVGQVELGGGPGAG-GIVEQCCTSICSLYQLENYC	40
AEDLQVGQVELGGGPGAGSLKSAEFPDFYDSEEPVSTHQE										EAEDLQVGQVELGGGPGAG-LPVNSPMNKGDTEVMKCIVE	40
>sp|A01HHIP1008|HIP_HUMAN	HYBRID:	human	insC	AEDLQVGQVELGGGPGAGSL-SAEFPDFYDSEEPVSTHQEA	human	scg1	OS=Homo	sapiens		EAEDLQVGQVELGGGPGAG-HSGFEDELSEVLENQSSQAE	40
AEDLQVGQVELGGGPGAGSLSAEFPDFYDSEEPVSTHQEA										EAEDLQVGQVELGGGPGAG-EDSKEAEKSGEATDGARPQA	40
>sp|A01HHIP1009|HIP_HUMAN	HYBRID:	human	insC	AEDLQVGQVELGGGPGAGSL-ELENLAAMDLELQKIAEKFS	human	scg1	OS=Homo	sapiens		EAEDLQVGQVELGGGPGAG-EEEEEEEEEAEAGEEAVPEE	40
AEDLQVGQVELGGGPGAGSLELENLAAMDLELQKIAEKFS										EAEDLQVGQVELGGGPGAG-GESRSEALAVDGAGKPGAEE	40
>sp|A01HHIP1010|HIP_HUMAN	HYBRID:	human	insC	EDLQVGQVELGGGPGAGSLQ-MPVDNRNHNEGMVTRCIIEV	human	scg1	OS=Homo	sapiens		EAEDLQVGQVELGGGPGAG-WSKMDQLAKELTAEKRLEGQ	40
EDLQVGQVELGGGPGAGSLQMPVDNRNHNEGMVTRCIIEV										EAEDLQVGQVELGGGPGAG-LEGQEEEEDNRDSSMKLSFR	40
>sp|A01HHIP1011|HIP_HUMAN	HYBRID:	human	insC	EDLQVGQVELGGGPGAGSLQ-DVKDKETTENENTKFEVRLL	human	scg1	OS=Homo	sapiens		EAEDLQVGQVELGGGPGAG-GWRPSSREDSLEAGLPLQVR	40
EDLQVGQVELGGGPGAGSLQDVKDKETTENENTKFEVRLL										EAEDLQVGQVELGGGPGAG-EEEGSANRRPEDQELESLSA	40
>sp|A01HHIP1012|HIP_HUMAN	HYBRID:	human	insC	EDLQVGQVELGGGPGAGSLQ-QASAIKKEELVARSETHAAG	human	scg1	OS=Homo	sapiens		EAEDLQVGQVELGGGPGAG-PEDQELESLSAIEAELEKVA	40
EDLQVGQVELGGGPGAGSLQQASAIKKEELVARSETHAAG										EAEDLQVGQVELGGGPGAG-TPIESHQVEKRKCNTATCAT	40
>sp|A01HHIP1013|HIP_HUMAN	HYBRID:	human	insC	EDLQVGQVELGGGPGAGSLQ-EELVARSETHAAGHSQEKTH	human	scg1	OS=Homo	sapiens		EAEDLQVGQVELGGGPGAG-KCNTATCATQRLANFLVHSS	40
EDLQVGQVELGGGPGAGSLQEELVARSETHAAGHSQEKTH										EAEDLQVGQVELGGGPGAG-CNTATCATQRLANFLVHSSN	40
>sp|A01HHIP1014|HIP_HUMAN	HYBRID:	human	insC	EDLQVGQVELGGGPGAGSLQ-RTRPRHHHGRSRPDRSSQGG	human	scg1	OS=Homo	sapiens		EAEDLQVGQVELGGGPGAG-MPVDNRNHNEGMVTRCIIEV	40
EDLQVGQVELGGGPGAGSLQRTRPRHHHGRSRPDRSSQGG										EAEDLQVGQVELGGGPGAG-DVKDKETTENENTKFEVRLL	40
>sp|A01HHIP1015|HIP_HUMAN	HYBRID:	human	insC	EDLQVGQVELGGGPGAGSLQ-TRPRHHHGRSRPDRSSQGGS	human	scg1	OS=Homo	sapiens		EAEDLQVGQVELGGGPGAG-QASAIKKEELVARSETHAAG	40
EDLQVGQVELGGGPGAGSLQTRPRHHHGRSRPDRSSQGGS										EAEDLQVGQVELGGGPGAG-EELVARSETHAAGHSQEKTH	40
>sp|A01HHIP1016|HIP_HUMAN	HYBRID:	human	insC	EDLQVGQVELGGGPGAGSLQ-DHHSTHYRASEEEPEYGEEI	human	scg1	OS=Homo	sapiens		EAEDLQVGQVELGGGPGAG-RTRPRHHHGRSRPDRSSQGG	40
EDLQVGQVELGGGPGAGSLQDHHSTHYRASEEEPEYGEEI										EAEDLQVGQVELGGGPGAG-TRPRHHHGRSRPDRSSQGGS	40
>sp|A01HHIP1017|HIP_HUMAN	HYBRID:	human	insC	EDLQVGQVELGGGPGAGSLQ-NYPSLELDKMAHGYGEESEE	human	scg1	OS=Homo	sapiens		EAEDLQVGQVELGGGPGAG-DHHSTHYRASEEEPEYGEEI	40
EDLQVGQVELGGGPGAGSLQNYPSLELDKMAHGYGEESEE										EAEDLQVGQVELGGGPGAG-NYPSLELDKMAHGYGEESEE	40
>sp|A01HHIP1018|HIP_HUMAN	HYBRID:	human	insC	EDLQVGQVELGGGPGAGSLQ-FLGEGHHRVQENQMDKARRH	human	scg1	OS=Homo	sapiens		EAEDLQVGQVELGGGPGAG-FLGEGHHRVQENQMDKARRH	40
EDLQVGQVELGGGPGAGSLQFLGEGHHRVQENQMDKARRH										EAEDLQVGQVELGGGPGAG-HPQGAWKELDRNYLNYGEEG	40
>sp|A01HHIP1019|HIP_HUMAN	HYBRID:	human	insC	EDLQVGQVELGGGPGAGSLQ-HPQGAWKELDRNYLNYGEEG	human	scg1	OS=Homo	sapiens		EAEDLQVGQVELGGGPGAG-KRLGELFNPYYDPLQWKSSH	40
EDLQVGQVELGGGPGAGSLQHPQGAWKELDRNYLNYGEEG										EAEDLQVGQVELGGGPGAG-RLGELFNPYYDPLQWKSSHF	40
>sp|A01HHIP1020|HIP_HUMAN	HYBRID:	human	insC	EDLQVGQVELGGGPGAGSLQ-KRLGELFNPYYDPLQWKSSH	human	scg1	OS=Homo	sapiens		EAEDLQVGQVELGGGPGAG-LGELFNPYYDPLQWKSSHFE	40
EDLQVGQVELGGGPGAGSLQKRLGELFNPYYDPLQWKSSH										EAEDLQVGQVELGGGPGAG-DNMNDNFLEGEEENELTLNE	40
>sp|A01HHIP1021|HIP_HUMAN	HYBRID:	human	insC	EDLQVGQVELGGGPGAGSLQ-RLGELFNPYYDPLQWKSSHF	human	scg1	OS=Homo	sapiens		EAEDLQVGQVELGGGPGAG-PFSEDVNWGYEKRNLARVPK	40
EDLQVGQVELGGGPGAGSLQRLGELFNPYYDPLQWKSSHF										EAEDLQVGQVELGGGPGAG-NLARVPKLDLKRQYDRVAQL	40
>sp|A01HHIP1022|HIP_HUMAN	HYBRID:	human	insC	EDLQVGQVELGGGPGAGSLQ-LGELFNPYYDPLQWKSSHFE	human	scg1	OS=Homo	sapiens		EAEDLQVGQVELGGGPGAG-QYDRVAQLDQLLHYRKKSAE	40
EDLQVGQVELGGGPGAGSLQLGELFNPYYDPLQWKSSHFE										EAEDLQVGQVELGGGPGAG-KSAEFPDFYDSEEPVSTHQE	40
>sp|A01HHIP1023|HIP_HUMAN	HYBRID:	human	insC	EDLQVGQVELGGGPGAGSLQ-DNMNDNFLEGEEENELTLNE	human	scg1	OS=Homo	sapiens		EAEDLQVGQVELGGGPGAG-SAEFPDFYDSEEPVSTHQEA	40
EDLQVGQVELGGGPGAGSLQDNMNDNFLEGEEENELTLNE										EAEDLQVGQVELGGGPGAG-ELENLAAMDLELQKIAEKFS	40
>sp|A01HHIP1024|HIP_HUMAN	HYBRID:	human	insC	EDLQVGQVELGGGPGAGSLQ-PFSEDVNWGYEKRNLARVPK	human	scg1	OS=Homo	sapiens		EAEDLQVGQVELGGGPGAG-YPSKPDNPGEDAPAEDMARY	40
EDLQVGQVELGGGPGAGSLQPFSEDVNWGYEKRNLARVPK										EAEDLQVGQVELGGGPGAG-SSPETLISDLLMRESTENVP	40
>sp|A01HHIP1025|HIP_HUMAN	HYBRID:	human	insC	EDLQVGQVELGGGPGAGSLQ-NLARVPKLDLKRQYDRVAQL	human	scg1	OS=Homo	sapiens		EAEDLQVGQVELGGGPGA-FVNQHLCGSHLVEALYLVCG	39
EDLQVGQVELGGGPGAGSLQNLARVPKLDLKRQYDRVAQL										EAEDLQVGQVELGGGPGA-EAEDLQVGQVELGGGPGAGS	39
>sp|A01HHIP1026|HIP_HUMAN	HYBRID:	human	insC	EDLQVGQVELGGGPGAGSLQ-QYDRVAQLDQLLHYRKKSAE	human	scg1	OS=Homo	sapiens		EAEDLQVGQVELGGGPGA-GIVEQCCTSICSLYQLENYC	39
EDLQVGQVELGGGPGAGSLQQYDRVAQLDQLLHYRKKSAE										EAEDLQVGQVELGGGPGA-LPVNSPMNKGDTEVMKCIVE	39
>sp|A01HHIP1027|HIP_HUMAN	HYBRID:	human	insC	EDLQVGQVELGGGPGAGSLQ-KSAEFPDFYDSEEPVSTHQE	human	scg1	OS=Homo	sapiens		EAEDLQVGQVELGGGPGA-HSGFEDELSEVLENQSSQAE	39
EDLQVGQVELGGGPGAGSLQKSAEFPDFYDSEEPVSTHQE										EAEDLQVGQVELGGGPGA-EDSKEAEKSGEATDGARPQA	39
>sp|A01HHIP1028|HIP_HUMAN	HYBRID:	human	insC	EDLQVGQVELGGGPGAGSLQ-SAEFPDFYDSEEPVSTHQEA	human	scg1	OS=Homo	sapiens		EAEDLQVGQVELGGGPGA-EEEEEEEEEAEAGEEAVPEE	39
EDLQVGQVELGGGPGAGSLQSAEFPDFYDSEEPVSTHQEA										EAEDLQVGQVELGGGPGA-GESRSEALAVDGAGKPGAEE	39
>sp|A01HHIP1029|HIP_HUMAN	HYBRID:	human	insC	EDLQVGQVELGGGPGAGSLQ-ELENLAAMDLELQKIAEKFS	human	scg1	OS=Homo	sapiens		EAEDLQVGQVELGGGPGA-WSKMDQLAKELTAEKRLEGQ	39
EDLQVGQVELGGGPGAGSLQELENLAAMDLELQKIAEKFS										EAEDLQVGQVELGGGPGA-LEGQEEEEDNRDSSMKLSFR	39
>sp|A01HHIP1030|HIP_HUMAN	HYBRID:	human	insC	DLQVGQVELGGGPGAGSLQP-MPVDNRNHNEGMVTRCIIEV	human	scg1	OS=Homo	sapiens		EAEDLQVGQVELGGGPGA-GWRPSSREDSLEAGLPLQVR	39
DLQVGQVELGGGPGAGSLQPMPVDNRNHNEGMVTRCIIEV										EAEDLQVGQVELGGGPGA-EEEGSANRRPEDQELESLSA	39
>sp|A01HHIP1031|HIP_HUMAN	HYBRID:	human	insC	DLQVGQVELGGGPGAGSLQP-DVKDKETTENENTKFEVRLL	human	scg1	OS=Homo	sapiens		EAEDLQVGQVELGGGPGA-PEDQELESLSAIEAELEKVA	39
DLQVGQVELGGGPGAGSLQPDVKDKETTENENTKFEVRLL										EAEDLQVGQVELGGGPGA-TPIESHQVEKRKCNTATCAT	39
>sp|A01HHIP1032|HIP_HUMAN	HYBRID:	human	insC	DLQVGQVELGGGPGAGSLQP-QASAIKKEELVARSETHAAG	human	scg1	OS=Homo	sapiens		EAEDLQVGQVELGGGPGA-KCNTATCATQRLANFLVHSS	39
DLQVGQVELGGGPGAGSLQPQASAIKKEELVARSETHAAG										EAEDLQVGQVELGGGPGA-CNTATCATQRLANFLVHSSN	39
>sp|A01HHIP1033|HIP_HUMAN	HYBRID:	human	insC	DLQVGQVELGGGPGAGSLQP-EELVARSETHAAGHSQEKTH	human	scg1	OS=Homo	sapiens		EAEDLQVGQVELGGGPGA-MPVDNRNHNEGMVTRCIIEV	39
DLQVGQVELGGGPGAGSLQPEELVARSETHAAGHSQEKTH										EAEDLQVGQVELGGGPGA-DVKDKETTENENTKFEVRLL	39
>sp|A01HHIP1034|HIP_HUMAN	HYBRID:	human	insC	DLQVGQVELGGGPGAGSLQP-RTRPRHHHGRSRPDRSSQGG	human	scg1	OS=Homo	sapiens		EAEDLQVGQVELGGGPGA-QASAIKKEELVARSETHAAG	39
DLQVGQVELGGGPGAGSLQPRTRPRHHHGRSRPDRSSQGG										EAEDLQVGQVELGGGPGA-EELVARSETHAAGHSQEKTH	39
>sp|A01HHIP1035|HIP_HUMAN	HYBRID:	human	insC	DLQVGQVELGGGPGAGSLQP-TRPRHHHGRSRPDRSSQGGS	human	scg1	OS=Homo	sapiens		EAEDLQVGQVELGGGPGA-RTRPRHHHGRSRPDRSSQGG	39
DLQVGQVELGGGPGAGSLQPTRPRHHHGRSRPDRSSQGGS										EAEDLQVGQVELGGGPGA-TRPRHHHGRSRPDRSSQGGS	39
>sp|A01HHIP1036|HIP_HUMAN	HYBRID:	human	insC	DLQVGQVELGGGPGAGSLQP-DHHSTHYRASEEEPEYGEEI	human	scg1	OS=Homo	sapiens		EAEDLQVGQVELGGGPGA-DHHSTHYRASEEEPEYGEEI	39
DLQVGQVELGGGPGAGSLQPDHHSTHYRASEEEPEYGEEI										EAEDLQVGQVELGGGPGA-NYPSLELDKMAHGYGEESEE	39
>sp|A01HHIP1037|HIP_HUMAN	HYBRID:	human	insC	DLQVGQVELGGGPGAGSLQP-NYPSLELDKMAHGYGEESEE	human	scg1	OS=Homo	sapiens		EAEDLQVGQVELGGGPGA-FLGEGHHRVQENQMDKARRH	39
DLQVGQVELGGGPGAGSLQPNYPSLELDKMAHGYGEESEE										EAEDLQVGQVELGGGPGA-HPQGAWKELDRNYLNYGEEG	39
>sp|A01HHIP1038|HIP_HUMAN	HYBRID:	human	insC	DLQVGQVELGGGPGAGSLQP-FLGEGHHRVQENQMDKARRH	human	scg1	OS=Homo	sapiens		EAEDLQVGQVELGGGPGA-KRLGELFNPYYDPLQWKSSH	39
DLQVGQVELGGGPGAGSLQPFLGEGHHRVQENQMDKARRH										EAEDLQVGQVELGGGPGA-RLGELFNPYYDPLQWKSSHF	39
>sp|A01HHIP1039|HIP_HUMAN	HYBRID:	human	insC	DLQVGQVELGGGPGAGSLQP-HPQGAWKELDRNYLNYGEEG	human	scg1	OS=Homo	sapiens		EAEDLQVGQVELGGGPGA-LGELFNPYYDPLQWKSSHFE	39
DLQVGQVELGGGPGAGSLQPHPQGAWKELDRNYLNYGEEG										EAEDLQVGQVELGGGPGA-DNMNDNFLEGEEENELTLNE	39
>sp|A01HHIP1040|HIP_HUMAN	HYBRID:	human	insC	DLQVGQVELGGGPGAGSLQP-KRLGELFNPYYDPLQWKSSH	human	scg1	OS=Homo	sapiens		EAEDLQVGQVELGGGPGA-PFSEDVNWGYEKRNLARVPK	39
DLQVGQVELGGGPGAGSLQPKRLGELFNPYYDPLQWKSSH										EAEDLQVGQVELGGGPGA-NLARVPKLDLKRQYDRVAQL	39
>sp|A01HHIP1041|HIP_HUMAN	HYBRID:	human	insC	DLQVGQVELGGGPGAGSLQP-RLGELFNPYYDPLQWKSSHF	human	scg1	OS=Homo	sapiens		EAEDLQVGQVELGGGPGA-QYDRVAQLDQLLHYRKKSAE	39
DLQVGQVELGGGPGAGSLQPRLGELFNPYYDPLQWKSSHF										EAEDLQVGQVELGGGPGA-KSAEFPDFYDSEEPVSTHQE	39
>sp|A01HHIP1042|HIP_HUMAN	HYBRID:	human	insC	DLQVGQVELGGGPGAGSLQP-LGELFNPYYDPLQWKSSHFE	human	scg1	OS=Homo	sapiens		EAEDLQVGQVELGGGPGA-SAEFPDFYDSEEPVSTHQEA	39
DLQVGQVELGGGPGAGSLQPLGELFNPYYDPLQWKSSHFE										EAEDLQVGQVELGGGPGA-ELENLAAMDLELQKIAEKFS	39
>sp|A01HHIP1043|HIP_HUMAN	HYBRID:	human	insC	DLQVGQVELGGGPGAGSLQP-DNMNDNFLEGEEENELTLNE	human	scg1	OS=Homo	sapiens		EAEDLQVGQVELGGGPGA-YPSKPDNPGEDAPAEDMARY	39
DLQVGQVELGGGPGAGSLQPDNMNDNFLEGEEENELTLNE										EAEDLQVGQVELGGGPGA-SSPETLISDLLMRESTENVP	39
>sp|A01HHIP1044|HIP_HUMAN	HYBRID:	human	insC	DLQVGQVELGGGPGAGSLQP-PFSEDVNWGYEKRNLARVPK	human	scg1	OS=Homo	sapiens		EAEDLQVGQVELGGGPG-FVNQHLCGSHLVEALYLVCG	38
DLQVGQVELGGGPGAGSLQPPFSEDVNWGYEKRNLARVPK										EAEDLQVGQVELGGGPG-EAEDLQVGQVELGGGPGAGS	38
>sp|A01HHIP1045|HIP_HUMAN	HYBRID:	human	insC	DLQVGQVELGGGPGAGSLQP-NLARVPKLDLKRQYDRVAQL	human	scg1	OS=Homo	sapiens		EAEDLQVGQVELGGGPG-GIVEQCCTSICSLYQLENYC	38
DLQVGQVELGGGPGAGSLQPNLARVPKLDLKRQYDRVAQL										EAEDLQVGQVELGGGPG-LPVNSPMNKGDTEVMKCIVE	38
>sp|A01HHIP1046|HIP_HUMAN	HYBRID:	human	insC	DLQVGQVELGGGPGAGSLQP-QYDRVAQLDQLLHYRKKSAE	human	scg1	OS=Homo	sapiens		EAEDLQVGQVELGGGPG-HSGFEDELSEVLENQSSQAE	38
DLQVGQVELGGGPGAGSLQPQYDRVAQLDQLLHYRKKSAE										EAEDLQVGQVELGGGPG-EDSKEAEKSGEATDGARPQA	38
>sp|A01HHIP1047|HIP_HUMAN	HYBRID:	human	insC	DLQVGQVELGGGPGAGSLQP-KSAEFPDFYDSEEPVSTHQE	human	scg1	OS=Homo	sapiens		EAEDLQVGQVELGGGPG-EEEEEEEEEAEAGEEAVPEE	38
DLQVGQVELGGGPGAGSLQPKSAEFPDFYDSEEPVSTHQE										EAEDLQVGQVELGGGPG-GESRSEALAVDGAGKPGAEE	38
>sp|A01HHIP1048|HIP_HUMAN	HYBRID:	human	insC	DLQVGQVELGGGPGAGSLQP-SAEFPDFYDSEEPVSTHQEA	human	scg1	OS=Homo	sapiens		EAEDLQVGQVELGGGPG-WSKMDQLAKELTAEKRLEGQ	38
DLQVGQVELGGGPGAGSLQPSAEFPDFYDSEEPVSTHQEA										EAEDLQVGQVELGGGPG-LEGQEEEEDNRDSSMKLSFR	38
>sp|A01HHIP1049|HIP_HUMAN	HYBRID:	human	insC	DLQVGQVELGGGPGAGSLQP-ELENLAAMDLELQKIAEKFS	human	scg1	OS=Homo	sapiens		EAEDLQVGQVELGGGPG-GWRPSSREDSLEAGLPLQVR	38
DLQVGQVELGGGPGAGSLQPELENLAAMDLELQKIAEKFS										EAEDLQVGQVELGGGPG-EEEGSANRRPEDQELESLSA	38
>sp|A01HHIP1050|HIP_HUMAN	HYBRID:	human	insC	LQVGQVELGGGPGAGSLQPL-MPVDNRNHNEGMVTRCIIEV	human	scg1	OS=Homo	sapiens		EAEDLQVGQVELGGGPG-PEDQELESLSAIEAELEKVA	38
LQVGQVELGGGPGAGSLQPLMPVDNRNHNEGMVTRCIIEV										EAEDLQVGQVELGGGPG-TPIESHQVEKRKCNTATCAT	38
>sp|A01HHIP1051|HIP_HUMAN	HYBRID:	human	insC	LQVGQVELGGGPGAGSLQPL-DVKDKETTENENTKFEVRLL	human	scg1	OS=Homo	sapiens		EAEDLQVGQVELGGGPG-KCNTATCATQRLANFLVHSS	38
LQVGQVELGGGPGAGSLQPLDVKDKETTENENTKFEVRLL										EAEDLQVGQVELGGGPG-CNTATCATQRLANFLVHSSN	38
>sp|A01HHIP1052|HIP_HUMAN	HYBRID:	human	insC	LQVGQVELGGGPGAGSLQPL-QASAIKKEELVARSETHAAG	human	scg1	OS=Homo	sapiens		EAEDLQVGQVELGGGPG-MPVDNRNHNEGMVTRCIIEV	38
LQVGQVELGGGPGAGSLQPLQASAIKKEELVARSETHAAG										EAEDLQVGQVELGGGPG-DVKDKETTENENTKFEVRLL	38
>sp|A01HHIP1053|HIP_HUMAN	HYBRID:	human	insC	LQVGQVELGGGPGAGSLQPL-EELVARSETHAAGHSQEKTH	human	scg1	OS=Homo	sapiens		EAEDLQVGQVELGGGPG-QASAIKKEELVARSETHAAG	38
LQVGQVELGGGPGAGSLQPLEELVARSETHAAGHSQEKTH										EAEDLQVGQVELGGGPG-EELVARSETHAAGHSQEKTH	38
>sp|A01HHIP1054|HIP_HUMAN	HYBRID:	human	insC	LQVGQVELGGGPGAGSLQPL-RTRPRHHHGRSRPDRSSQGG	human	scg1	OS=Homo	sapiens		EAEDLQVGQVELGGGPG-RTRPRHHHGRSRPDRSSQGG	38
LQVGQVELGGGPGAGSLQPLRTRPRHHHGRSRPDRSSQGG										EAEDLQVGQVELGGGPG-TRPRHHHGRSRPDRSSQGGS	38
>sp|A01HHIP1055|HIP_HUMAN	HYBRID:	human	insC	LQVGQVELGGGPGAGSLQPL-TRPRHHHGRSRPDRSSQGGS	human	scg1	OS=Homo	sapiens		EAEDLQVGQVELGGGPG-DHHSTHYRASEEEPEYGEEI	38
LQVGQVELGGGPGAGSLQPLTRPRHHHGRSRPDRSSQGGS										EAEDLQVGQVELGGGPG-NYPSLELDKMAHGYGEESEE	38
>sp|A01HHIP1056|HIP_HUMAN	HYBRID:	human	insC	LQVGQVELGGGPGAGSLQPL-DHHSTHYRASEEEPEYGEEI	human	scg1	OS=Homo	sapiens		EAEDLQVGQVELGGGPG-FLGEGHHRVQENQMDKARRH	38
LQVGQVELGGGPGAGSLQPLDHHSTHYRASEEEPEYGEEI										EAEDLQVGQVELGGGPG-HPQGAWKELDRNYLNYGEEG	38
>sp|A01HHIP1057|HIP_HUMAN	HYBRID:	human	insC	LQVGQVELGGGPGAGSLQPL-NYPSLELDKMAHGYGEESEE	human	scg1	OS=Homo	sapiens		EAEDLQVGQVELGGGPG-KRLGELFNPYYDPLQWKSSH	38
LQVGQVELGGGPGAGSLQPLNYPSLELDKMAHGYGEESEE										EAEDLQVGQVELGGGPG-RLGELFNPYYDPLQWKSSHF	38
>sp|A01HHIP1058|HIP_HUMAN	HYBRID:	human	insC	LQVGQVELGGGPGAGSLQPL-FLGEGHHRVQENQMDKARRH	human	scg1	OS=Homo	sapiens		EAEDLQVGQVELGGGPG-LGELFNPYYDPLQWKSSHFE	38
LQVGQVELGGGPGAGSLQPLFLGEGHHRVQENQMDKARRH										EAEDLQVGQVELGGGPG-DNMNDNFLEGEEENELTLNE	38
>sp|A01HHIP1059|HIP_HUMAN	HYBRID:	human	insC	LQVGQVELGGGPGAGSLQPL-HPQGAWKELDRNYLNYGEEG	human	scg1	OS=Homo	sapiens		EAEDLQVGQVELGGGPG-PFSEDVNWGYEKRNLARVPK	38
LQVGQVELGGGPGAGSLQPLHPQGAWKELDRNYLNYGEEG										EAEDLQVGQVELGGGPG-NLARVPKLDLKRQYDRVAQL	38
>sp|A01HHIP1060|HIP_HUMAN	HYBRID:	human	insC	LQVGQVELGGGPGAGSLQPL-KRLGELFNPYYDPLQWKSSH	human	scg1	OS=Homo	sapiens		EAEDLQVGQVELGGGPG-QYDRVAQLDQLLHYRKKSAE	38
LQVGQVELGGGPGAGSLQPLKRLGELFNPYYDPLQWKSSH										EAEDLQVGQVELGGGPG-KSAEFPDFYDSEEPVSTHQE	38
>sp|A01HHIP1061|HIP_HUMAN	HYBRID:	human	insC	LQVGQVELGGGPGAGSLQPL-RLGELFNPYYDPLQWKSSHF	human	scg1	OS=Homo	sapiens		EAEDLQVGQVELGGGPG-SAEFPDFYDSEEPVSTHQEA	38
LQVGQVELGGGPGAGSLQPLRLGELFNPYYDPLQWKSSHF										EAEDLQVGQVELGGGPG-ELENLAAMDLELQKIAEKFS	38
>sp|A01HHIP1062|HIP_HUMAN	HYBRID:	human	insC	LQVGQVELGGGPGAGSLQPL-LGELFNPYYDPLQWKSSHFE	human	scg1	OS=Homo	sapiens		EAEDLQVGQVELGGGPG-YPSKPDNPGEDAPAEDMARY	38
LQVGQVELGGGPGAGSLQPLLGELFNPYYDPLQWKSSHFE										EAEDLQVGQVELGGGPG-SSPETLISDLLMRESTENVP	38
>sp|A01HHIP1063|HIP_HUMAN	HYBRID:	human	insC	LQVGQVELGGGPGAGSLQPL-DNMNDNFLEGEEENELTLNE	human	scg1	OS=Homo	sapiens		EAEDLQVGQVELGGGP-FVNQHLCGSHLVEALYLVCG	37
LQVGQVELGGGPGAGSLQPLDNMNDNFLEGEEENELTLNE										EAEDLQVGQVELGGGP-EAEDLQVGQVELGGGPGAGS	37
>sp|A01HHIP1064|HIP_HUMAN	HYBRID:	human	insC	LQVGQVELGGGPGAGSLQPL-PFSEDVNWGYEKRNLARVPK	human	scg1	OS=Homo	sapiens		EAEDLQVGQVELGGGP-GIVEQCCTSICSLYQLENYC	37
LQVGQVELGGGPGAGSLQPLPFSEDVNWGYEKRNLARVPK										EAEDLQVGQVELGGGP-LPVNSPMNKGDTEVMKCIVE	37
>sp|A01HHIP1065|HIP_HUMAN	HYBRID:	human	insC	LQVGQVELGGGPGAGSLQPL-NLARVPKLDLKRQYDRVAQL	human	scg1	OS=Homo	sapiens		EAEDLQVGQVELGGGP-HSGFEDELSEVLENQSSQAE	37
LQVGQVELGGGPGAGSLQPLNLARVPKLDLKRQYDRVAQL										EAEDLQVGQVELGGGP-EDSKEAEKSGEATDGARPQA	37
>sp|A01HHIP1066|HIP_HUMAN	HYBRID:	human	insC	LQVGQVELGGGPGAGSLQPL-QYDRVAQLDQLLHYRKKSAE	human	scg1	OS=Homo	sapiens		EAEDLQVGQVELGGGP-EEEEEEEEEAEAGEEAVPEE	37
LQVGQVELGGGPGAGSLQPLQYDRVAQLDQLLHYRKKSAE										EAEDLQVGQVELGGGP-GESRSEALAVDGAGKPGAEE	37
>sp|A01HHIP1067|HIP_HUMAN	HYBRID:	human	insC	LQVGQVELGGGPGAGSLQPL-KSAEFPDFYDSEEPVSTHQE	human	scg1	OS=Homo	sapiens		EAEDLQVGQVELGGGP-WSKMDQLAKELTAEKRLEGQ	37
LQVGQVELGGGPGAGSLQPLKSAEFPDFYDSEEPVSTHQE										EAEDLQVGQVELGGGP-LEGQEEEEDNRDSSMKLSFR	37
>sp|A01HHIP1068|HIP_HUMAN	HYBRID:	human	insC	LQVGQVELGGGPGAGSLQPL-SAEFPDFYDSEEPVSTHQEA	human	scg1	OS=Homo	sapiens		EAEDLQVGQVELGGGP-GWRPSSREDSLEAGLPLQVR	37
LQVGQVELGGGPGAGSLQPLSAEFPDFYDSEEPVSTHQEA										EAEDLQVGQVELGGGP-EEEGSANRRPEDQELESLSA	37
>sp|A01HHIP1069|HIP_HUMAN	HYBRID:	human	insC	LQVGQVELGGGPGAGSLQPL-ELENLAAMDLELQKIAEKFS	human	scg1	OS=Homo	sapiens		EAEDLQVGQVELGGGP-PEDQELESLSAIEAELEKVA	37
LQVGQVELGGGPGAGSLQPLELENLAAMDLELQKIAEKFS										EAEDLQVGQVELGGGP-TPIESHQVEKRKCNTATCAT	37
>sp|A01HHIP1070|HIP_HUMAN	HYBRID:	human	insC	QVGQVELGGGPGAGSLQPLA-MPVDNRNHNEGMVTRCIIEV	human	scg1	OS=Homo	sapiens		EAEDLQVGQVELGGGP-KCNTATCATQRLANFLVHSS	37
QVGQVELGGGPGAGSLQPLAMPVDNRNHNEGMVTRCIIEV										EAEDLQVGQVELGGGP-CNTATCATQRLANFLVHSSN	37
>sp|A01HHIP1071|HIP_HUMAN	HYBRID:	human	insC	QVGQVELGGGPGAGSLQPLA-DVKDKETTENENTKFEVRLL	human	scg1	OS=Homo	sapiens		EAEDLQVGQVELGGGPGAGS-NAVEVLKREPLNYLPL	37
QVGQVELGGGPGAGSLQPLADVKDKETTENENTKFEVRLL										AEDLQVGQVELGGGPGAGSL-NAVEVLKREPLNYLPL	37
>sp|A01HHIP1072|HIP_HUMAN	HYBRID:	human	insC	QVGQVELGGGPGAGSLQPLA-QASAIKKEELVARSETHAAG	human	scg1	OS=Homo	sapiens		EDLQVGQVELGGGPGAGSLQ-NAVEVLKREPLNYLPL	37
[truncated: 1,953 more rows]

## Sheet: Final library
AAPSVFIFPPSDEQLK
AASKERSGVSL
APKRPPSAF
APRQPGLMA
CDGERPTLAFLQDVM
CLLDILDTAGLEEYSAM
[truncated: 6,224 more rows]

[truncated: 1 more sheets: DQ8 Screen Enrichment scores]
