# Supplementary material for: De novo identification of CD4+ T cell epitopes
Source: Nat Methods. 2024 Apr 24;21(5):846–56. doi: 10.1038/s41592-024-02255-0 (PMC11093748; doi:10.1038/s41592-024-02255-0)
Supplement: Supplementary file 4 — TCR alleles and CDR3 sequences for top clonally expanded TCRs. [file 41592_2024_2255_MOESM4_ESM.xlsx]

## Sheet: Sheet1
	TCR ID	Timepoint_Mouse	Valpha	Jalpha	CDR3alpha	Vbeta	Jbeta	CDR3beta	Comment
	1	8W_m4	TRAV9D-3*01	TRAJ32*01	CAVSRGGGSGNKLIF	TRBV15*01	TRBJ1-1*01	CASSLQGADTEVFF
	2	8W_m4	TRAV5-4*01	TRAJ27*01	CAAITNTGKLTF	TRBV1*01	TRBJ1-5*01	CTCSGTGVNQAPLF
	3	10W_m3	TRAV7D-3*01	TRAJ11*01	CAVRYDSGYNKLTF	TRBV1*01	TRBJ2-7*01	CTCSADRAGGALEQYF
	4	8W_m4	TRAV16N*01	TRAJ23*01	CAMRGYNQGKLIF	TRBV15*01	TRBJ2-7*01	CASSRDSSYEQYF
	5	8W_m1	TRAV10D*01	TRAJ43*01	CAASNNNNAPRF	TRBV17*01	TRBJ2-1*01	CASSRDGGRAAEQFF
	6A	10W_m2	TRAV9-2*01	TRAJ9*01	CAARNMGYKLTF	TRBV2*01	TRBJ2-5*01	CASSQGQGQDTQYF
	6B	10W_m2	TRAV9N-4*01	TRAJ9*01	CAARNMGYKLTF	TRBV2*01	TRBJ2-5*01	CASSQGQGQDTQYF
	7	10W_m3	TRAV16N*01	TRAJ17*01	CAMREANSAGNKLTF	TRBV3*01	TRBJ1-5*01	CASRAGTVNQAPLF
	8	10W_m2	TRAV13-1*01	TRAJ27*01	CAMDPTNTGKLTF	TRBV20*01	TRBJ1-6*01	CGARGYNSPLYF
	9	8W_m4	TRAV16N*01	TRAJ48*01	CAMRGYGNEKITF	TRBV1*01	TRBJ2-5*01	CTCSGGQQDTQYF
	10A	8W_m2	TRAV21/DV12*01	TRAJ57*01	CILRVATRQGGSAKLIF	TRBV12-2*01	TRBJ2-7*01	CASGGYEQYF	*Possible mis-call
	10B	8W_m2	TRAV21/DV12*01	TRAJ57*01	CILRVATRQGGSAKLIF	TRBV13-2*01	TRBJ2-7*01	CASGGYEQYF	*Possible mis-call
	11	10W_m2	TRAV10D*01	TRAJ53*01	CAASKVNSGGSNYKLTF	TRBV1*01	TRBJ1-4*01	CTCSAGTGSERLFF
	12	8W_m4	TRAV9D-3*01	TRAJ23*01	CAVSAIYNQGKLIF	TRBV3*01	TRBJ2-3*01	CASSPTAETLYF
	13	8W_m4	TRAV10D*01	TRAJ56*01	CAASTPGGNNKLTF	TRBV16*01	TRBJ1-5*01	CASSPGTNNQAPLF
	14	10W_m3	TRAV10D*01	TRAJ17*01	CAASPLNSAGNKLTF	TRBV13-1*01	TRBJ1-2*01	CASSDRGSDYTF	Not Screened
	15	10W_m3	TRAV10D*01	TRAJ43*01	CAASNNNNAPRF	TRBV19*01	TRBJ2-3*01	CASSMDGGRAETLYF
	16	10W_m2	TRAV13D-2*01	TRAJ12*01	CAIQTGGYKVVF	TRBV13-1*01	TRBJ2-1*01	CASSRTGGGAEQFF	Not Screened
	17A	10W_m3	TRAV5-4*01	TRAJ45*01	CAASRAGGADRLTF	TRBV12-2*01	TRBJ1-1*01	CASGQTPEVFF
	17B	10W_m3	TRAV5-4*01	TRAJ45*01	CAASRAGGADRLTF	TRBV13-2*01	TRBJ1-1*01	CASGQTPEVFF
	17C	10W_m2	TRAV4-2*01	TRAJ32*01	CAAEANYGGSGNKLIF	TRBV12-2*01	TRBJ1-3*01	CASGENRNSGNTLYF
	17D	10W_m2	TRAV4-2*01	TRAJ32*01	CAAEANYGGSGNKLIF	TRBV13-2*01	TRBJ1-3*01	CASGENRNSGNTLYF
	18	10W_m3	TRAV16N*01	TRAJ52*01	CAMRGYTGANTGKLTF	TRBV15*01	TRBJ2-7*01	CASSLDDNSYEQYF
	19	10W_m2	TRAV17*01	TRAJ32*01	CALEENYGGSGNKLIF	TRBV20*01	TRBJ2-7*01	CGARGTGEQYF	Not Screened
	20	8W_m1	TRAV5D-4*01	TRAJ21*01	CAASAGYNVLYF	TRBV1*01	TRBJ1-6*01	CTCSAPGQGNSPLYF	Not Screened
	21A	8W_m4	TRAV5-4*01	TRAJ44*01	CAASVTGSGGKLTL	TRBV12-2*01	TRBJ1-2*01	CASGDGRGGDYTF
	21B	8W_m4	TRAV5-4*01	TRAJ44*01	CAASVTGSGGKLTL	TRBV13-2*01	TRBJ1-2*01	CASGDGRGGDYTF
	22	10W_m2	TRAV16N*01	TRAJ23*01	CAMRGYNQGKLIF	TRBV15*01	TRBJ2-7*01	CASSRDSSYEQYF	Same as TCR4
	23	8W_m1	TRAV16N*01	TRAJ37*01	CAMRRAGNTRKLIF	TRBV15*01	TRBJ2-5*01	CASSSPDRADTQYF
	24	8W_m4	TRAV10N*01	TRAJ12*01	CAARGTGGYKVVF	TRBV1*01	TRBJ2-4*01	CTCSAELGSQNTLYF
	25	8W_m1	TRAV11*01	TRAJ15*01	CVVGPYQGGRALIF	TRBV3*01	TRBJ2-4*01	CASSLKGGQNTLYF
	26	8W_m4	TRAV14-1*01	TRAJ43*01	CAASKVNAPRF	TRBV13-1*01	TRBJ2-1*01	CASSGDWGDYAEQFF
	27	8W_m4	TRAV6-7/DV9*01	TRAJ39*01	CAPRNNNAGAKLTF	TRBV15*01	TRBJ2-7*01	CASSRDSSYEQYF	Not Screened
	28	8W_m1	TRAV11*01	TRAJ15*01	CVVGPYQGGRALIF	TRBV3*01	TRBJ2-4*01	CASSLKGGQNTLYF
	29	10W_m2	TRAV16N*01	TRAJ15*01	CAMRGYQGGRALIF	TRBV13-1*01	TRBJ2-5*01	CASSDGTGEDTQYF
	30	8W_m4	TRAV21/DV12*01	TRAJ53*01	CILRVAGSGGSNYKLTF	TRBV1*01	TRBJ2-4*01	CTCSAGQQNTLYF
	31	8W_m4	TRAV12-3*01	TRAJ12*01	CALKRAGGYKVVF	TRBV13-1*01	TRBJ2-3*01	CASSEPGGAETLYF	Not Screened
	32	10W_m2	TRAV5D-4*01	TRAJ32*01	CAASVYGGSGNKLIF	TRBV19*01	TRBJ2-1*01	CASSRDRGYAEQFF
	33	10W_m3	TRAV1*01	TRAJ32*01	CAIYGGSGNKLIF	TRBV16*01	TRBJ2-5*01	CASSFGGSQDTQYF
	34	8W_m2	TRAV6-3*01	TRAJ7*01	CASLSNNRLTL	TRBV15*01	TRBJ2-5*01	CASSSGSQDTQYF
	35	8W_m4	TRAV3-1*01	TRAJ23*01	CAVNYNQGKLIF	TRBV13-3*01	TRBJ2-4*01	CASSPASQNTLYF
	36	8W_m1	TRAV10D*01	TRAJ42*01	CAARRGGSNAKLTF	TRBV1*01	TRBJ2-7*01	CTCSADHYGGAYEQYF
	37	10W_m3	TRAV10D*01	TRAJ26*01	CAASKNYAQGLTF	TRBV16*01	TRBJ2-1*01	CASSLVPGYYAEQFF
	38	10W_m2	TRAV5D-4*01	TRAJ37*01	CAASGAGNTRKLIF	TRBV20*01	TRBJ1-2*01	CGARATGGSSDYTF
	39	10W_m2	TRAV5-4*01	TRAJ56*01	CAAMATGGNNKLTF	TRBV1*01	TRBJ1-2*01	CTCSGGQANSDYTF	Not Screened
	40	10W_m2	TRAV5-4*01	TRAJ39*01	CAASAVGAGAKLTF	TRBV19*01	TRBJ2-5*01	CASSIGTGDTQYF
