# Supplementary material for: De novo identification of CD4+ T cell epitopes
Source: Nat Methods. 2024 Apr 24;21(5):846–56. doi: 10.1038/s41592-024-02255-0 (PMC11093748; doi:10.1038/s41592-024-02255-0)
Supplement: Supplementary file 5 — ES calculations for all TCRs. [file 41592_2024_2255_MOESM5_ESM.xlsx]

## Sheet: Description
	COLUMNS	A	EPITOPE list: This list is generated by SABR read counts - remains identical for each replicate of a given library
		B	TCR raw reads - one replicate per column. Paste the TCR replicates here
		C
		D
		E	LIB raw reads - one replicate per column. Paste the LIB replicates here
		F
		G
		H	EPITOPE list: This list is generated by SABR read counts - remains identical for each replicate of a given library
		I	TCR Fractions - one replicate per column. Paste the TCR replicates here
		J
		K
		L	LIB Fractions - one replicate per column. Paste the LIB replicates here
		M
		N
		O	EPITOPE list: This list is generated by SABR read counts - remains identical for each replicate of a given library
		P	TCR Fraction - AVERAGE of I:K
		Q	LIB Fraction - AVERAGE of L:N
		R	Predicted TCR -- based on SLOPE and INTERCEPT….TCRPredicted == LIBObserved x SLOPE + INTERCEPT
		S	Enrichment Score (ES): TCRObserved - TCRPredicted
		U3-V3	SLOPE of correlation
		U4-V4	INTERCEPT of correlation

## Sheet: ES Template
EPITOPES	TCR_1	TCR_2	TCR_3	LIB_1	LIB_2	LIB_3	EPITOPES	TCR_1	TCR_2	TCR_3	LIB_1	LIB_2	LIB_3	EPITOPES	TCR_Mean	LIB_Mean	PREDICTED_TCR	ENRICHMENT SCORE
AAVEEGIVAGGGVTLL							AAVEEGIVAGGGVTLL	#DIV/0!	#DIV/0!	#DIV/0!	#DIV/0!	#DIV/0!	#DIV/0!	AAVEEGIVAGGGVTLL	#DIV/0!	#DIV/0!	#DIV/0!	#DIV/0!
AEKVRNLPAGHGLNAQ							AEKVRNLPAGHGLNAQ	#DIV/0!	#DIV/0!	#DIV/0!	#DIV/0!	#DIV/0!	#DIV/0!	AEKVRNLPAGHGLNAQ	#DIV/0!	#DIV/0!	#DIV/0!	#DIV/0!		SLOPE	#DIV/0!	DO NOT CHANGE THESE UNLESS YOU HAVE NEW LIBRARY
AGGVAVIKAGAATEV							AGGVAVIKAGAATEV	#DIV/0!	#DIV/0!	#DIV/0!	#DIV/0!	#DIV/0!	#DIV/0!	AGGVAVIKAGAATEV	#DIV/0!	#DIV/0!	#DIV/0!	#DIV/0!		INTERCEPT	#DIV/0!
AKAAVEEGIVAGGGV							AKAAVEEGIVAGGGV	#DIV/0!	#DIV/0!	#DIV/0!	#DIV/0!	#DIV/0!	#DIV/0!	AKAAVEEGIVAGGGV	#DIV/0!	#DIV/0!	#DIV/0!	#DIV/0!
ALVREGLRNVAAGANP							ALVREGLRNVAAGANP	#DIV/0!	#DIV/0!	#DIV/0!	#DIV/0!	#DIV/0!	#DIV/0!	ALVREGLRNVAAGANP	#DIV/0!	#DIV/0!	#DIV/0!	#DIV/0!
AMKAHGLDNYRGYSL							AMKAHGLDNYRGYSL	#DIV/0!	#DIV/0!	#DIV/0!	#DIV/0!	#DIV/0!	#DIV/0!	AMKAHGLDNYRGYSL	#DIV/0!	#DIV/0!	#DIV/0!	#DIV/0!
AMKDHGLDNYRGYSL							AMKDHGLDNYRGYSL	#DIV/0!	#DIV/0!	#DIV/0!	#DIV/0!	#DIV/0!	#DIV/0!	AMKDHGLDNYRGYSL	#DIV/0!	#DIV/0!	#DIV/0!	#DIV/0!
AMKFHGLDNYRGYSL							AMKFHGLDNYRGYSL	#DIV/0!	#DIV/0!	#DIV/0!	#DIV/0!	#DIV/0!	#DIV/0!	AMKFHGLDNYRGYSL	#DIV/0!	#DIV/0!	#DIV/0!	#DIV/0!
AMKKHGLDNYRGYSL							AMKKHGLDNYRGYSL	#DIV/0!	#DIV/0!	#DIV/0!	#DIV/0!	#DIV/0!	#DIV/0!	AMKKHGLDNYRGYSL	#DIV/0!	#DIV/0!	#DIV/0!	#DIV/0!
AMKRHGADNYRGYSL							AMKRHGADNYRGYSL	#DIV/0!	#DIV/0!	#DIV/0!	#DIV/0!	#DIV/0!	#DIV/0!	AMKRHGADNYRGYSL	#DIV/0!	#DIV/0!	#DIV/0!	#DIV/0!
AMKRHGLDAYRGYSL							AMKRHGLDAYRGYSL	#DIV/0!	#DIV/0!	#DIV/0!	#DIV/0!	#DIV/0!	#DIV/0!	AMKRHGLDAYRGYSL	#DIV/0!	#DIV/0!	#DIV/0!	#DIV/0!
AMKRHGLDEYRGYSL							AMKRHGLDEYRGYSL	#DIV/0!	#DIV/0!	#DIV/0!	#DIV/0!	#DIV/0!	#DIV/0!	AMKRHGLDEYRGYSL	#DIV/0!	#DIV/0!	#DIV/0!	#DIV/0!
AMKRHGLDLYRGYSL							AMKRHGLDLYRGYSL	#DIV/0!	#DIV/0!	#DIV/0!	#DIV/0!	#DIV/0!	#DIV/0!	AMKRHGLDLYRGYSL	#DIV/0!	#DIV/0!	#DIV/0!	#DIV/0!
AMKRHGLDNARGYSL							AMKRHGLDNARGYSL	#DIV/0!	#DIV/0!	#DIV/0!	#DIV/0!	#DIV/0!	#DIV/0!	AMKRHGLDNARGYSL	#DIV/0!	#DIV/0!	#DIV/0!	#DIV/0!
AMKRHGLDNYRAYSL							AMKRHGLDNYRAYSL	#DIV/0!	#DIV/0!	#DIV/0!	#DIV/0!	#DIV/0!	#DIV/0!	AMKRHGLDNYRAYSL	#DIV/0!	#DIV/0!	#DIV/0!	#DIV/0!
AMKRHGLDNYRDYSL							AMKRHGLDNYRDYSL	#DIV/0!	#DIV/0!	#DIV/0!	#DIV/0!	#DIV/0!	#DIV/0!	AMKRHGLDNYRDYSL	#DIV/0!	#DIV/0!	#DIV/0!	#DIV/0!
AMKRHGLDNYREYSL							AMKRHGLDNYREYSL	#DIV/0!	#DIV/0!	#DIV/0!	#DIV/0!	#DIV/0!	#DIV/0!	AMKRHGLDNYREYSL	#DIV/0!	#DIV/0!	#DIV/0!	#DIV/0!
AMKRHGLDNYRGYSL							AMKRHGLDNYRGYSL	#DIV/0!	#DIV/0!	#DIV/0!	#DIV/0!	#DIV/0!	#DIV/0!	AMKRHGLDNYRGYSL	#DIV/0!	#DIV/0!	#DIV/0!	#DIV/0!
AMKRHGLDNYRKYSL							AMKRHGLDNYRKYSL	#DIV/0!	#DIV/0!	#DIV/0!	#DIV/0!	#DIV/0!	#DIV/0!	AMKRHGLDNYRKYSL	#DIV/0!	#DIV/0!	#DIV/0!	#DIV/0!
AMKRHGNDNYRGYSL							AMKRHGNDNYRGYSL	#DIV/0!	#DIV/0!	#DIV/0!	#DIV/0!	#DIV/0!	#DIV/0!	AMKRHGNDNYRGYSL	#DIV/0!	#DIV/0!	#DIV/0!	#DIV/0!
APLKQIAFNSGLEPG							APLKQIAFNSGLEPG	#DIV/0!	#DIV/0!	#DIV/0!	#DIV/0!	#DIV/0!	#DIV/0!	APLKQIAFNSGLEPG	#DIV/0!	#DIV/0!	#DIV/0!	#DIV/0!
ASFEAQGALANIAVDKA							ASFEAQGALANIAVDKA	#DIV/0!	#DIV/0!	#DIV/0!	#DIV/0!	#DIV/0!	#DIV/0!	ASFEAQGALANIAVDKA	#DIV/0!	#DIV/0!	#DIV/0!	#DIV/0!
ATAEQLKTVMDD							ATAEQLKTVMDD	#DIV/0!	#DIV/0!	#DIV/0!	#DIV/0!	#DIV/0!	#DIV/0!	ATAEQLKTVMDD	#DIV/0!	#DIV/0!	#DIV/0!	#DIV/0!
AVRNAKAAVEEGIVAG							AVRNAKAAVEEGIVAG	#DIV/0!	#DIV/0!	#DIV/0!	#DIV/0!	#DIV/0!	#DIV/0!	AVRNAKAAVEEGIVAG	#DIV/0!	#DIV/0!	#DIV/0!	#DIV/0!
EAPLKQIAFNSGLEPG							EAPLKQIAFNSGLEPG	#DIV/0!	#DIV/0!	#DIV/0!	#DIV/0!	#DIV/0!	#DIV/0!	EAPLKQIAFNSGLEPG	#DIV/0!	#DIV/0!	#DIV/0!	#DIV/0!
EATGANIVKVALEAPL							EATGANIVKVALEAPL	#DIV/0!	#DIV/0!	#DIV/0!	#DIV/0!	#DIV/0!	#DIV/0!	EATGANIVKVALEAPL	#DIV/0!	#DIV/0!	#DIV/0!	#DIV/0!
EEIAQVATISANGDK							EEIAQVATISANGDK	#DIV/0!	#DIV/0!	#DIV/0!	#DIV/0!	#DIV/0!	#DIV/0!	EEIAQVATISANGDK	#DIV/0!	#DIV/0!	#DIV/0!	#DIV/0!
EEVDMTPADALDDFD							EEVDMTPADALDDFD	#DIV/0!	#DIV/0!	#DIV/0!	#DIV/0!	#DIV/0!	#DIV/0!	EEVDMTPADALDDFD	#DIV/0!	#DIV/0!	#DIV/0!	#DIV/0!
EQIAATAAISAGDQS							EQIAATAAISAGDQS	#DIV/0!	#DIV/0!	#DIV/0!	#DIV/0!	#DIV/0!	#DIV/0!	EQIAATAAISAGDQS	#DIV/0!	#DIV/0!	#DIV/0!	#DIV/0!
FLTTEAVVADKPEKEK							FLTTEAVVADKPEKEK	#DIV/0!	#DIV/0!	#DIV/0!	#DIV/0!	#DIV/0!	#DIV/0!	FLTTEAVVADKPEKEK	#DIV/0!	#DIV/0!	#DIV/0!	#DIV/0!
GHNYVTAIRNQQEG							GHNYVTAIRNQQEG	#DIV/0!	#DIV/0!	#DIV/0!	#DIV/0!	#DIV/0!	#DIV/0!	GHNYVTAIRNQQEG	#DIV/0!	#DIV/0!	#DIV/0!	#DIV/0!
GVAVIKAGAATEVELK							GVAVIKAGAATEVELK	#DIV/0!	#DIV/0!	#DIV/0!	#DIV/0!	#DIV/0!	#DIV/0!	GVAVIKAGAATEVELK	#DIV/0!	#DIV/0!	#DIV/0!	#DIV/0!
HLVEALYLVCGERG							HLVEALYLVCGERG	#DIV/0!	#DIV/0!	#DIV/0!	#DIV/0!	#DIV/0!	#DIV/0!	HLVEALYLVCGERG	#DIV/0!	#DIV/0!	#DIV/0!	#DIV/0!
HSNYVSTVTVSPDGSL							HSNYVSTVTVSPDGSL	#DIV/0!	#DIV/0!	#DIV/0!	#DIV/0!	#DIV/0!	#DIV/0!	HSNYVSTVTVSPDGSL	#DIV/0!	#DIV/0!	#DIV/0!	#DIV/0!
ILQSSSEVGYDAMLG							ILQSSSEVGYDAMLG	#DIV/0!	#DIV/0!	#DIV/0!	#DIV/0!	#DIV/0!	#DIV/0!	ILQSSSEVGYDAMLG	#DIV/0!	#DIV/0!	#DIV/0!	#DIV/0!
IPAMTIAKNAGVEGS							IPAMTIAKNAGVEGS	#DIV/0!	#DIV/0!	#DIV/0!	#DIV/0!	#DIV/0!	#DIV/0!	IPAMTIAKNAGVEGS	#DIV/0!	#DIV/0!	#DIV/0!	#DIV/0!
IQKTPQIQVYSRHPPE							IQKTPQIQVYSRHPPE	#DIV/0!	#DIV/0!	#DIV/0!	#DIV/0!	#DIV/0!	#DIV/0!	IQKTPQIQVYSRHPPE	#DIV/0!	#DIV/0!	#DIV/0!	#DIV/0!
ISQAVHAAHAEINEAGR							ISQAVHAAHAEINEAGR	#DIV/0!	#DIV/0!	#DIV/0!	#DIV/0!	#DIV/0!	#DIV/0!	ISQAVHAAHAEINEAGR	#DIV/0!	#DIV/0!	#DIV/0!	#DIV/0!
IVAGGGVTLLQAAPTL							IVAGGGVTLLQAAPTL	#DIV/0!	#DIV/0!	#DIV/0!	#DIV/0!	#DIV/0!	#DIV/0!	IVAGGGVTLLQAAPTL	#DIV/0!	#DIV/0!	#DIV/0!	#DIV/0!
KKMREIIGWPGGSG							KKMREIIGWPGGSG	#DIV/0!	#DIV/0!	#DIV/0!	#DIV/0!	#DIV/0!	#DIV/0!	KKMREIIGWPGGSG	#DIV/0!	#DIV/0!	#DIV/0!	#DIV/0!
KPKATAEQLKTVMDD							KPKATAEQLKTVMDD	#DIV/0!	#DIV/0!	#DIV/0!	#DIV/0!	#DIV/0!	#DIV/0!	KPKATAEQLKTVMDD	#DIV/0!	#DIV/0!	#DIV/0!	#DIV/0!
LAKLAGGVAVIKAGAA							LAKLAGGVAVIKAGAA	#DIV/0!	#DIV/0!	#DIV/0!	#DIV/0!	#DIV/0!	#DIV/0!	LAKLAGGVAVIKAGAA	#DIV/0!	#DIV/0!	#DIV/0!	#DIV/0!
LEDARRLKAIYEKKK							LEDARRLKAIYEKKK	#DIV/0!	#DIV/0!	#DIV/0!	#DIV/0!	#DIV/0!	#DIV/0!	LEDARRLKAIYEKKK	#DIV/0!	#DIV/0!	#DIV/0!	#DIV/0!
LPAGHGLNAQTGVYED							LPAGHGLNAQTGVYED	#DIV/0!	#DIV/0!	#DIV/0!	#DIV/0!	#DIV/0!	#DIV/0!	LPAGHGLNAQTGVYED	#DIV/0!	#DIV/0!	#DIV/0!	#DIV/0!
LSIALHVGFDHFE							LSIALHVGFDHFE	#DIV/0!	#DIV/0!	#DIV/0!	#DIV/0!	#DIV/0!	#DIV/0!	LSIALHVGFDHFE	#DIV/0!	#DIV/0!	#DIV/0!	#DIV/0!
MAKTIAYDEEARRGLE							MAKTIAYDEEARRGLE	#DIV/0!	#DIV/0!	#DIV/0!	#DIV/0!	#DIV/0!	#DIV/0!	MAKTIAYDEEARRGLE	#DIV/0!	#DIV/0!	#DIV/0!	#DIV/0!
NMYAMMIARFKMFPEVKEKG							NMYAMMIARFKMFPEVKEKG	#DIV/0!	#DIV/0!	#DIV/0!	#DIV/0!	#DIV/0!	#DIV/0!	NMYAMMIARFKMFPEVKEKG	#DIV/0!	#DIV/0!	#DIV/0!	#DIV/0!
NYVTAIRNQQEG							NYVTAIRNQQEG	#DIV/0!	#DIV/0!	#DIV/0!	#DIV/0!	#DIV/0!	#DIV/0!	NYVTAIRNQQEG	#DIV/0!	#DIV/0!	#DIV/0!	#DIV/0!
PPSLRTLEDNEERMS							PPSLRTLEDNEERMS	#DIV/0!	#DIV/0!	#DIV/0!	#DIV/0!	#DIV/0!	#DIV/0!	PPSLRTLEDNEERMS	#DIV/0!	#DIV/0!	#DIV/0!	#DIV/0!
QMCVTQYQKESQAYYDGRRS							QMCVTQYQKESQAYYDGRRS	#DIV/0!	#DIV/0!	#DIV/0!	#DIV/0!	#DIV/0!	#DIV/0!	QMCVTQYQKESQAYYDGRRS	#DIV/0!	#DIV/0!	#DIV/0!	#DIV/0!
RGLERGLNALADAVKV							RGLERGLNALADAVKV	#DIV/0!	#DIV/0!	#DIV/0!	#DIV/0!	#DIV/0!	#DIV/0!	RGLERGLNALADAVKV	#DIV/0!	#DIV/0!	#DIV/0!	#DIV/0!
RVAQIRQEIENSDSDY							RVAQIRQEIENSDSDY	#DIV/0!	#DIV/0!	#DIV/0!	#DIV/0!	#DIV/0!	#DIV/0!	RVAQIRQEIENSDSDY	#DIV/0!	#DIV/0!	#DIV/0!	#DIV/0!
SALQNAASIAGLFLTT							SALQNAASIAGLFLTT	#DIV/0!	#DIV/0!	#DIV/0!	#DIV/0!	#DIV/0!	#DIV/0!	SALQNAASIAGLFLTT	#DIV/0!	#DIV/0!	#DIV/0!	#DIV/0!
SAMSRPMIHFGNDWEDRYYR							SAMSRPMIHFGNDWEDRYYR	#DIV/0!	#DIV/0!	#DIV/0!	#DIV/0!	#DIV/0!	#DIV/0!	SAMSRPMIHFGNDWEDRYYR	#DIV/0!	#DIV/0!	#DIV/0!	#DIV/0!
SDGVAVLKVGGTSDV							SDGVAVLKVGGTSDV	#DIV/0!	#DIV/0!	#DIV/0!	#DIV/0!	#DIV/0!	#DIV/0!	SDGVAVLKVGGTSDV	#DIV/0!	#DIV/0!	#DIV/0!	#DIV/0!
SHLVEALYLVCGERG							SHLVEALYLVCGERG	#DIV/0!	#DIV/0!	#DIV/0!	#DIV/0!	#DIV/0!	#DIV/0!	SHLVEALYLVCGERG	#DIV/0!	#DIV/0!	#DIV/0!	#DIV/0!
SKVSTVKDLLPLLEKV							SKVSTVKDLLPLLEKV	#DIV/0!	#DIV/0!	#DIV/0!	#DIV/0!	#DIV/0!	#DIV/0!	SKVSTVKDLLPLLEKV	#DIV/0!	#DIV/0!	#DIV/0!	#DIV/0!
SLKKGAAALGIGTDSVI							SLKKGAAALGIGTDSVI	#DIV/0!	#DIV/0!	#DIV/0!	#DIV/0!	#DIV/0!	#DIV/0!	SLKKGAAALGIGTDSVI	#DIV/0!	#DIV/0!	#DIV/0!	#DIV/0!
SLLGKARKVVVTKDET							SLLGKARKVVVTKDET	#DIV/0!	#DIV/0!	#DIV/0!	#DIV/0!	#DIV/0!	#DIV/0!	SLLGKARKVVVTKDET	#DIV/0!	#DIV/0!	#DIV/0!	#DIV/0!
SLSVYDLESKAVIAEL							SLSVYDLESKAVIAEL	#DIV/0!	#DIV/0!	#DIV/0!	#DIV/0!	#DIV/0!	#DIV/0!	SLSVYDLESKAVIAEL	#DIV/0!	#DIV/0!	#DIV/0!	#DIV/0!
SRLSKVAPVIKARMM							SRLSKVAPVIKARMM	#DIV/0!	#DIV/0!	#DIV/0!	#DIV/0!	#DIV/0!	#DIV/0!	SRLSKVAPVIKARMM	#DIV/0!	#DIV/0!	#DIV/0!	#DIV/0!
TDAIAGRVAQIRQEIE							TDAIAGRVAQIRQEIE	#DIV/0!	#DIV/0!	#DIV/0!	#DIV/0!	#DIV/0!	#DIV/0!	TDAIAGRVAQIRQEIE	#DIV/0!	#DIV/0!	#DIV/0!	#DIV/0!
TLKGHSNYVSTVTVSP							TLKGHSNYVSTVTVSP	#DIV/0!	#DIV/0!	#DIV/0!	#DIV/0!	#DIV/0!	#DIV/0!	TLKGHSNYVSTVTVSP	#DIV/0!	#DIV/0!	#DIV/0!	#DIV/0!
TLKKMREIIGWPGGSGDG							TLKKMREIIGWPGGSGDG	#DIV/0!	#DIV/0!	#DIV/0!	#DIV/0!	#DIV/0!	#DIV/0!	TLKKMREIIGWPGGSGDG	#DIV/0!	#DIV/0!	#DIV/0!	#DIV/0!
TRAAVEEGIVLGGGC							TRAAVEEGIVLGGGC	#DIV/0!	#DIV/0!	#DIV/0!	#DIV/0!	#DIV/0!	#DIV/0!	TRAAVEEGIVLGGGC	#DIV/0!	#DIV/0!	#DIV/0!	#DIV/0!
TYEIAPVFVLLEYVT							TYEIAPVFVLLEYVT	#DIV/0!	#DIV/0!	#DIV/0!	#DIV/0!	#DIV/0!	#DIV/0!	TYEIAPVFVLLEYVT	#DIV/0!	#DIV/0!	#DIV/0!	#DIV/0!
VHAAHAVHAAHAVHA							VHAAHAVHAAHAVHA	#DIV/0!	#DIV/0!	#DIV/0!	#DIV/0!	#DIV/0!	#DIV/0!	VHAAHAVHAAHAVHA	#DIV/0!	#DIV/0!	#DIV/0!	#DIV/0!
VRNLPAGHGLNAQTG							VRNLPAGHGLNAQTG	#DIV/0!	#DIV/0!	#DIV/0!	#DIV/0!	#DIV/0!	#DIV/0!	VRNLPAGHGLNAQTG	#DIV/0!	#DIV/0!	#DIV/0!	#DIV/0!
VYEDLLAAGVADPVKV							VYEDLLAAGVADPVKV	#DIV/0!	#DIV/0!	#DIV/0!	#DIV/0!	#DIV/0!	#DIV/0!	VYEDLLAAGVADPVKV	#DIV/0!	#DIV/0!	#DIV/0!	#DIV/0!
YDLESKAVIAELTPDG							YDLESKAVIAELTPDG	#DIV/0!	#DIV/0!	#DIV/0!	#DIV/0!	#DIV/0!	#DIV/0!	YDLESKAVIAELTPDG	#DIV/0!	#DIV/0!	#DIV/0!	#DIV/0!
YEIAPVFVLLEYVT							YEIAPVFVLLEYVT	#DIV/0!	#DIV/0!	#DIV/0!	#DIV/0!	#DIV/0!	#DIV/0!	YEIAPVFVLLEYVT	#DIV/0!	#DIV/0!	#DIV/0!	#DIV/0!
YILLVSSKVSTVKDLL							YILLVSSKVSTVKDLL	#DIV/0!	#DIV/0!	#DIV/0!	#DIV/0!	#DIV/0!	#DIV/0!	YILLVSSKVSTVKDLL	#DIV/0!	#DIV/0!	#DIV/0!	#DIV/0!
SRLSKVAPVIKARMMEYGTT							SRLSKVAPVIKARMMEYGTT	#DIV/0!	#DIV/0!	#DIV/0!	#DIV/0!	#DIV/0!	#DIV/0!	SRLSKVAPVIKARMMEYGTT	#DIV/0!	#DIV/0!	#DIV/0!	#DIV/0!
YEIAPVFVLLAYVT							YEIAPVFVLLAYVT	#DIV/0!	#DIV/0!	#DIV/0!	#DIV/0!	#DIV/0!	#DIV/0!	YEIAPVFVLLAYVT	#DIV/0!	#DIV/0!	#DIV/0!	#DIV/0!
YEIAPVFVLLDYVT							YEIAPVFVLLDYVT	#DIV/0!	#DIV/0!	#DIV/0!	#DIV/0!	#DIV/0!	#DIV/0!	YEIAPVFVLLDYVT	#DIV/0!	#DIV/0!	#DIV/0!	#DIV/0!
YEIAPVFVLLGYVT							YEIAPVFVLLGYVT	#DIV/0!	#DIV/0!	#DIV/0!	#DIV/0!	#DIV/0!	#DIV/0!	YEIAPVFVLLGYVT	#DIV/0!	#DIV/0!	#DIV/0!	#DIV/0!
YEIAPVFVLLMYVT							YEIAPVFVLLMYVT	#DIV/0!	#DIV/0!	#DIV/0!	#DIV/0!	#DIV/0!	#DIV/0!	YEIAPVFVLLMYVT	#DIV/0!	#DIV/0!	#DIV/0!	#DIV/0!
AAMKRHGLDNYRGY							AAMKRHGLDNYRGY	#DIV/0!	#DIV/0!	#DIV/0!	#DIV/0!	#DIV/0!	#DIV/0!	AAMKRHGLDNYRGY	#DIV/0!	#DIV/0!	#DIV/0!	#DIV/0!
AQVATISANGDK							AQVATISANGDK	#DIV/0!	#DIV/0!	#DIV/0!	#DIV/0!	#DIV/0!	#DIV/0!	AQVATISANGDK	#DIV/0!	#DIV/0!	#DIV/0!	#DIV/0!
EEIAQVATISANGDKDIGNI							EEIAQVATISANGDKDIGNI	#DIV/0!	#DIV/0!	#DIV/0!	#DIV/0!	#DIV/0!	#DIV/0!	EEIAQVATISANGDKDIGNI	#DIV/0!	#DIV/0!	#DIV/0!	#DIV/0!
FFYTPMSRREVED							FFYTPMSRREVED	#DIV/0!	#DIV/0!	#DIV/0!	#DIV/0!	#DIV/0!	#DIV/0!	FFYTPMSRREVED	#DIV/0!	#DIV/0!	#DIV/0!	#DIV/0!
FSPAVGVDFELESFSERKEEEKEEL							FSPAVGVDFELESFSERKEEEKEEL	#DIV/0!	#DIV/0!	#DIV/0!	#DIV/0!	#DIV/0!	#DIV/0!	FSPAVGVDFELESFSERKEEEKEEL	#DIV/0!	#DIV/0!	#DIV/0!	#DIV/0!
GCALLRCIPALDSLTPANED							GCALLRCIPALDSLTPANED	#DIV/0!	#DIV/0!	#DIV/0!	#DIV/0!	#DIV/0!	#DIV/0!	GCALLRCIPALDSLTPANED	#DIV/0!	#DIV/0!	#DIV/0!	#DIV/0!
GFFYTPMSRRE							GFFYTPMSRRE	#DIV/0!	#DIV/0!	#DIV/0!	#DIV/0!	#DIV/0!	#DIV/0!	GFFYTPMSRRE	#DIV/0!	#DIV/0!	#DIV/0!	#DIV/0!
IDFLIEEIERLGQDL							IDFLIEEIERLGQDL	#DIV/0!	#DIV/0!	#DIV/0!	#DIV/0!	#DIV/0!	#DIV/0!	IDFLIEEIERLGQDL	#DIV/0!	#DIV/0!	#DIV/0!	#DIV/0!
IPPSLRTLEDNEERMSRLSK							IPPSLRTLEDNEERMSRLSK	#DIV/0!	#DIV/0!	#DIV/0!	#DIV/0!	#DIV/0!	#DIV/0!	IPPSLRTLEDNEERMSRLSK	#DIV/0!	#DIV/0!	#DIV/0!	#DIV/0!
KKGAAALGIGTDSVI							KKGAAALGIGTDSVI	#DIV/0!	#DIV/0!	#DIV/0!	#DIV/0!	#DIV/0!	#DIV/0!	KKGAAALGIGTDSVI	#DIV/0!	#DIV/0!	#DIV/0!	#DIV/0!
LKKMREIIGWPGGSG							LKKMREIIGWPGGSG	#DIV/0!	#DIV/0!	#DIV/0!	#DIV/0!	#DIV/0!	#DIV/0!	LKKMREIIGWPGGSG	#DIV/0!	#DIV/0!	#DIV/0!	#DIV/0!
NTNMFTYEIAPVFVLLEYVT							NTNMFTYEIAPVFVLLEYVT	#DIV/0!	#DIV/0!	#DIV/0!	#DIV/0!	#DIV/0!	#DIV/0!	NTNMFTYEIAPVFVLLEYVT	#DIV/0!	#DIV/0!	#DIV/0!	#DIV/0!
PGGSGDGIFSPGGAISNMYA							PGGSGDGIFSPGGAISNMYA	#DIV/0!	#DIV/0!	#DIV/0!	#DIV/0!	#DIV/0!	#DIV/0!	PGGSGDGIFSPGGAISNMYA	#DIV/0!	#DIV/0!	#DIV/0!	#DIV/0!
TYEIAPVFVLMEQIT							TYEIAPVFVLMEQIT	#DIV/0!	#DIV/0!	#DIV/0!	#DIV/0!	#DIV/0!	#DIV/0!	TYEIAPVFVLMEQIT	#DIV/0!	#DIV/0!	#DIV/0!	#DIV/0!
VDKCLELAEYLYNIIKNREG							VDKCLELAEYLYNIIKNREG	#DIV/0!	#DIV/0!	#DIV/0!	#DIV/0!	#DIV/0!	#DIV/0!	VDKCLELAEYLYNIIKNREG	#DIV/0!	#DIV/0!	#DIV/0!	#DIV/0!
VPPSLRTLEDNEERMSRLSK							VPPSLRTLEDNEERMSRLSK	#DIV/0!	#DIV/0!	#DIV/0!	#DIV/0!	#DIV/0!	#DIV/0!	VPPSLRTLEDNEERMSRLSK	#DIV/0!	#DIV/0!	#DIV/0!	#DIV/0!
AVRPLWVRME							AVRPLWVRME	#DIV/0!	#DIV/0!	#DIV/0!	#DIV/0!	#DIV/0!	#DIV/0!	AVRPLWVRME	#DIV/0!	#DIV/0!	#DIV/0!	#DIV/0!
DYEYLINVIHAFQYV							DYEYLINVIHAFQYV	#DIV/0!	#DIV/0!	#DIV/0!	#DIV/0!	#DIV/0!	#DIV/0!	DYEYLINVIHAFQYV	#DIV/0!	#DIV/0!	#DIV/0!	#DIV/0!
EIAPVFVLLE							EIAPVFVLLE	#DIV/0!	#DIV/0!	#DIV/0!	#DIV/0!	#DIV/0!	#DIV/0!	EIAPVFVLLE	#DIV/0!	#DIV/0!	#DIV/0!	#DIV/0!
IPPSLRYLEDNEERMSRLSK							IPPSLRYLEDNEERMSRLSK	#DIV/0!	#DIV/0!	#DIV/0!	#DIV/0!	#DIV/0!	#DIV/0!	IPPSLRYLEDNEERMSRLSK	#DIV/0!	#DIV/0!	#DIV/0!	#DIV/0!
RVRPLWVRME							RVRPLWVRME	#DIV/0!	#DIV/0!	#DIV/0!	#DIV/0!	#DIV/0!	#DIV/0!	RVRPLWVRME	#DIV/0!	#DIV/0!	#DIV/0!	#DIV/0!
SRLSKVAPVIKA							SRLSKVAPVIKA	#DIV/0!	#DIV/0!	#DIV/0!	#DIV/0!	#DIV/0!	#DIV/0!	SRLSKVAPVIKA	#DIV/0!	#DIV/0!	#DIV/0!	#DIV/0!
VLGGGCALLRCIPALDSLTPANED							VLGGGCALLRCIPALDSLTPANED	#DIV/0!	#DIV/0!	#DIV/0!	#DIV/0!	#DIV/0!	#DIV/0!	VLGGGCALLRCIPALDSLTPANED	#DIV/0!	#DIV/0!	#DIV/0!	#DIV/0!
ALYLVCGER							ALYLVCGER	#DIV/0!	#DIV/0!	#DIV/0!	#DIV/0!	#DIV/0!	#DIV/0!	ALYLVCGER	#DIV/0!	#DIV/0!	#DIV/0!	#DIV/0!
APVIKARMMEYGTT							APVIKARMMEYGTT	#DIV/0!	#DIV/0!	#DIV/0!	#DIV/0!	#DIV/0!	#DIV/0!	APVIKARMMEYGTT	#DIV/0!	#DIV/0!	#DIV/0!	#DIV/0!
LKKMREIIGWPGGSGDGIFS							LKKMREIIGWPGGSGDGIFS	#DIV/0!	#DIV/0!	#DIV/0!	#DIV/0!	#DIV/0!	#DIV/0!	LKKMREIIGWPGGSGDGIFS	#DIV/0!	#DIV/0!	#DIV/0!	#DIV/0!
AAEALALVCGE							AAEALALVCGE	#DIV/0!	#DIV/0!	#DIV/0!	#DIV/0!	#DIV/0!	#DIV/0!	AAEALALVCGE	#DIV/0!	#DIV/0!	#DIV/0!	#DIV/0!
AAEALALVCGK							AAEALALVCGK	#DIV/0!	#DIV/0!	#DIV/0!	#DIV/0!	#DIV/0!	#DIV/0!	AAEALALVCGK	#DIV/0!	#DIV/0!	#DIV/0!	#DIV/0!
AALALVCGE							AALALVCGE	#DIV/0!	#DIV/0!	#DIV/0!	#DIV/0!	#DIV/0!	#DIV/0!	AALALVCGE	#DIV/0!	#DIV/0!	#DIV/0!	#DIV/0!
AALGIGTDSVILIKCDERGK							AALGIGTDSVILIKCDERGK	#DIV/0!	#DIV/0!	#DIV/0!	#DIV/0!	#DIV/0!	#DIV/0!	AALGIGTDSVILIKCDERGK	#DIV/0!	#DIV/0!	#DIV/0!	#DIV/0!
AALKLVCGE							AALKLVCGE	#DIV/0!	#DIV/0!	#DIV/0!	#DIV/0!	#DIV/0!	#DIV/0!	AALKLVCGE	#DIV/0!	#DIV/0!	#DIV/0!	#DIV/0!
AALYLVCGE							AALYLVCGE	#DIV/0!	#DIV/0!	#DIV/0!	#DIV/0!	#DIV/0!	#DIV/0!	AALYLVCGE	#DIV/0!	#DIV/0!	#DIV/0!	#DIV/0!
AALYLVCGERG							AALYLVCGERG	#DIV/0!	#DIV/0!	#DIV/0!	#DIV/0!	#DIV/0!	#DIV/0!	AALYLVCGERG	#DIV/0!	#DIV/0!	#DIV/0!	#DIV/0!
AALYLVCGERK							AALYLVCGERK	#DIV/0!	#DIV/0!	#DIV/0!	#DIV/0!	#DIV/0!	#DIV/0!	AALYLVCGERK	#DIV/0!	#DIV/0!	#DIV/0!	#DIV/0!
AALYLVCKERG							AALYLVCKERG	#DIV/0!	#DIV/0!	#DIV/0!	#DIV/0!	#DIV/0!	#DIV/0!	AALYLVCKERG	#DIV/0!	#DIV/0!	#DIV/0!	#DIV/0!
AALYLVCKERK							AALYLVCKERK	#DIV/0!	#DIV/0!	#DIV/0!	#DIV/0!	#DIV/0!	#DIV/0!	AALYLVCKERK	#DIV/0!	#DIV/0!	#DIV/0!	#DIV/0!
AAVEALYLVCG							AAVEALYLVCG	#DIV/0!	#DIV/0!	#DIV/0!	#DIV/0!	#DIV/0!	#DIV/0!	AAVEALYLVCG	#DIV/0!	#DIV/0!	#DIV/0!	#DIV/0!
AAVEALYLVCK							AAVEALYLVCK	#DIV/0!	#DIV/0!	#DIV/0!	#DIV/0!	#DIV/0!	#DIV/0!	AAVEALYLVCK	#DIV/0!	#DIV/0!	#DIV/0!	#DIV/0!
AFIKATGKKEDE							AFIKATGKKEDE	#DIV/0!	#DIV/0!	#DIV/0!	#DIV/0!	#DIV/0!	#DIV/0!	AFIKATGKKEDE	#DIV/0!	#DIV/0!	#DIV/0!	#DIV/0!
ALYLVCGE							ALYLVCGE	#DIV/0!	#DIV/0!	#DIV/0!	#DIV/0!	#DIV/0!	#DIV/0!	ALYLVCGE	#DIV/0!	#DIV/0!	#DIV/0!	#DIV/0!
APVIKARMMEY							APVIKARMMEY	#DIV/0!	#DIV/0!	#DIV/0!	#DIV/0!	#DIV/0!	#DIV/0!	APVIKARMMEY	#DIV/0!	#DIV/0!	#DIV/0!	#DIV/0!
EALALVCG							EALALVCG	#DIV/0!	#DIV/0!	#DIV/0!	#DIV/0!	#DIV/0!	#DIV/0!	EALALVCG	#DIV/0!	#DIV/0!	#DIV/0!	#DIV/0!
EALALVCGK							EALALVCGK	#DIV/0!	#DIV/0!	#DIV/0!	#DIV/0!	#DIV/0!	#DIV/0!	EALALVCGK	#DIV/0!	#DIV/0!	#DIV/0!	#DIV/0!
EALYLVCG							EALYLVCG	#DIV/0!	#DIV/0!	#DIV/0!	#DIV/0!	#DIV/0!	#DIV/0!	EALYLVCG	#DIV/0!	#DIV/0!	#DIV/0!	#DIV/0!
EALYLVCGE							EALYLVCGE	#DIV/0!	#DIV/0!	#DIV/0!	#DIV/0!	#DIV/0!	#DIV/0!	EALYLVCGE	#DIV/0!	#DIV/0!	#DIV/0!	#DIV/0!
EALYLVCGK							EALYLVCGK	#DIV/0!	#DIV/0!	#DIV/0!	#DIV/0!	#DIV/0!	#DIV/0!	EALYLVCGK	#DIV/0!	#DIV/0!	#DIV/0!	#DIV/0!
EKAHHAIWARMDAKK							EKAHHAIWARMDAKK	#DIV/0!	#DIV/0!	#DIV/0!	#DIV/0!	#DIV/0!	#DIV/0!	EKAHHAIWARMDAKK	#DIV/0!	#DIV/0!	#DIV/0!	#DIV/0!
EKAHHAIWAYNDAKK							EKAHHAIWAYNDAKK	#DIV/0!	#DIV/0!	#DIV/0!	#DIV/0!	#DIV/0!	#DIV/0!	EKAHHAIWAYNDAKK	#DIV/0!	#DIV/0!	#DIV/0!	#DIV/0!
EKAHHPIWARMDAKK							EKAHHPIWARMDAKK	#DIV/0!	#DIV/0!	#DIV/0!	#DIV/0!	#DIV/0!	#DIV/0!	EKAHHPIWARMDAKK	#DIV/0!	#DIV/0!	#DIV/0!	#DIV/0!
EKAHHPIWAYNDAKK							EKAHHPIWAYNDAKK	#DIV/0!	#DIV/0!	#DIV/0!	#DIV/0!	#DIV/0!	#DIV/0!	EKAHHPIWAYNDAKK	#DIV/0!	#DIV/0!	#DIV/0!	#DIV/0!
EKAHIPIWARMDAKK							EKAHIPIWARMDAKK	#DIV/0!	#DIV/0!	#DIV/0!	#DIV/0!	#DIV/0!	#DIV/0!	EKAHIPIWARMDAKK	#DIV/0!	#DIV/0!	#DIV/0!	#DIV/0!
EKAHLAIWAKMDAKK							EKAHLAIWAKMDAKK	#DIV/0!	#DIV/0!	#DIV/0!	#DIV/0!	#DIV/0!	#DIV/0!	EKAHLAIWAKMDAKK	#DIV/0!	#DIV/0!	#DIV/0!	#DIV/0!
EKAHLAIWARMDAKK							EKAHLAIWARMDAKK	#DIV/0!	#DIV/0!	#DIV/0!	#DIV/0!	#DIV/0!	#DIV/0!	EKAHLAIWARMDAKK	#DIV/0!	#DIV/0!	#DIV/0!	#DIV/0!
EKAHRPIWARMDAKK							EKAHRPIWARMDAKK	#DIV/0!	#DIV/0!	#DIV/0!	#DIV/0!	#DIV/0!	#DIV/0!	EKAHRPIWARMDAKK	#DIV/0!	#DIV/0!	#DIV/0!	#DIV/0!
EKAHRPIWAYNDAKK							EKAHRPIWAYNDAKK	#DIV/0!	#DIV/0!	#DIV/0!	#DIV/0!	#DIV/0!	#DIV/0!	EKAHRPIWAYNDAKK	#DIV/0!	#DIV/0!	#DIV/0!	#DIV/0!
EKAHVPIWARMDAKK							EKAHVPIWARMDAKK	#DIV/0!	#DIV/0!	#DIV/0!	#DIV/0!	#DIV/0!	#DIV/0!	EKAHVPIWARMDAKK	#DIV/0!	#DIV/0!	#DIV/0!	#DIV/0!
ERRILEVKQKGFVPFLVSAT							ERRILEVKQKGFVPFLVSAT	#DIV/0!	#DIV/0!	#DIV/0!	#DIV/0!	#DIV/0!	#DIV/0!	ERRILEVKQKGFVPFLVSAT	#DIV/0!	#DIV/0!	#DIV/0!	#DIV/0!
EYVTLKKMREIIGWPGGSGD							EYVTLKKMREIIGWPGGSGD	#DIV/0!	#DIV/0!	#DIV/0!	#DIV/0!	#DIV/0!	#DIV/0!	EYVTLKKMREIIGWPGGSGD	#DIV/0!	#DIV/0!	#DIV/0!	#DIV/0!
FAKFASFEAQGALANIA							FAKFASFEAQGALANIA	#DIV/0!	#DIV/0!	#DIV/0!	#DIV/0!	#DIV/0!	#DIV/0!	FAKFASFEAQGALANIA	#DIV/0!	#DIV/0!	#DIV/0!	#DIV/0!
FFYTPKSRREVED							FFYTPKSRREVED	#DIV/0!	#DIV/0!	#DIV/0!	#DIV/0!	#DIV/0!	#DIV/0!	FFYTPKSRREVED	#DIV/0!	#DIV/0!	#DIV/0!	#DIV/0!
FKADEKKFWGKYLYE							FKADEKKFWGKYLYE	#DIV/0!	#DIV/0!	#DIV/0!	#DIV/0!	#DIV/0!	#DIV/0!	FKADEKKFWGKYLYE	#DIV/0!	#DIV/0!	#DIV/0!	#DIV/0!
HTPGVHMASLSVYLKTNVFL							HTPGVHMASLSVYLKTNVFL	#DIV/0!	#DIV/0!	#DIV/0!	#DIV/0!	#DIV/0!	#DIV/0!	HTPGVHMASLSVYLKTNVFL	#DIV/0!	#DIV/0!	#DIV/0!	#DIV/0!
LHRSGVLIIHHLQEDYRTY							LHRSGVLIIHHLQEDYRTY	#DIV/0!	#DIV/0!	#DIV/0!	#DIV/0!	#DIV/0!	#DIV/0!	LHRSGVLIIHHLQEDYRTY	#DIV/0!	#DIV/0!	#DIV/0!	#DIV/0!
LVSATAGTTVYGAFD							LVSATAGTTVYGAFD	#DIV/0!	#DIV/0!	#DIV/0!	#DIV/0!	#DIV/0!	#DIV/0!	LVSATAGTTVYGAFD	#DIV/0!	#DIV/0!	#DIV/0!	#DIV/0!
PHLVEALYLVCGERG							PHLVEALYLVCGERG	#DIV/0!	#DIV/0!	#DIV/0!	#DIV/0!	#DIV/0!	#DIV/0!	PHLVEALYLVCGERG	#DIV/0!	#DIV/0!	#DIV/0!	#DIV/0!
PHLVEALYLVCGKRG							PHLVEALYLVCGKRG	#DIV/0!	#DIV/0!	#DIV/0!	#DIV/0!	#DIV/0!	#DIV/0!	PHLVEALYLVCGKRG	#DIV/0!	#DIV/0!	#DIV/0!	#DIV/0!
PHLVEALYLVCKERG							PHLVEALYLVCKERG	#DIV/0!	#DIV/0!	#DIV/0!	#DIV/0!	#DIV/0!	#DIV/0!	PHLVEALYLVCKERG	#DIV/0!	#DIV/0!	#DIV/0!	#DIV/0!
PHLVEALYLVCKKRG							PHLVEALYLVCKKRG	#DIV/0!	#DIV/0!	#DIV/0!	#DIV/0!	#DIV/0!	#DIV/0!	PHLVEALYLVCKKRG	#DIV/0!	#DIV/0!	#DIV/0!	#DIV/0!
PLQCSALLVREEGLM							PLQCSALLVREEGLM	#DIV/0!	#DIV/0!	#DIV/0!	#DIV/0!	#DIV/0!	#DIV/0!	PLQCSALLVREEGLM	#DIV/0!	#DIV/0!	#DIV/0!	#DIV/0!
PVIKARMMEYGT							PVIKARMMEYGT	#DIV/0!	#DIV/0!	#DIV/0!	#DIV/0!	#DIV/0!	#DIV/0!	PVIKARMMEYGT	#DIV/0!	#DIV/0!	#DIV/0!	#DIV/0!
PVIKARMMEYGTTMV							PVIKARMMEYGTTMV	#DIV/0!	#DIV/0!	#DIV/0!	#DIV/0!	#DIV/0!	#DIV/0!	PVIKARMMEYGTTMV	#DIV/0!	#DIV/0!	#DIV/0!	#DIV/0!
SHLVEALYLVAGERG							SHLVEALYLVAGERG	#DIV/0!	#DIV/0!	#DIV/0!	#DIV/0!	#DIV/0!	#DIV/0!	SHLVEALYLVAGERG	#DIV/0!	#DIV/0!	#DIV/0!	#DIV/0!
TAALSYTISRMEESSVTL							TAALSYTISRMEESSVTL	#DIV/0!	#DIV/0!	#DIV/0!	#DIV/0!	#DIV/0!	#DIV/0!	TAALSYTISRMEESSVTL	#DIV/0!	#DIV/0!	#DIV/0!	#DIV/0!
VEALALVCG							VEALALVCG	#DIV/0!	#DIV/0!	#DIV/0!	#DIV/0!	#DIV/0!	#DIV/0!	VEALALVCG	#DIV/0!	#DIV/0!	#DIV/0!	#DIV/0!
VEALKLVCG							VEALKLVCG	#DIV/0!	#DIV/0!	#DIV/0!	#DIV/0!	#DIV/0!	#DIV/0!	VEALKLVCG	#DIV/0!	#DIV/0!	#DIV/0!	#DIV/0!
VEALYLVC							VEALYLVC	#DIV/0!	#DIV/0!	#DIV/0!	#DIV/0!	#DIV/0!	#DIV/0!	VEALYLVC	#DIV/0!	#DIV/0!	#DIV/0!	#DIV/0!
VEALYLVCG							VEALYLVCG	#DIV/0!	#DIV/0!	#DIV/0!	#DIV/0!	#DIV/0!	#DIV/0!	VEALYLVCG	#DIV/0!	#DIV/0!	#DIV/0!	#DIV/0!
VEALYLVCK							VEALYLVCK	#DIV/0!	#DIV/0!	#DIV/0!	#DIV/0!	#DIV/0!	#DIV/0!	VEALYLVCK	#DIV/0!	#DIV/0!	#DIV/0!	#DIV/0!
VPPSLRTLEDNEERMS							VPPSLRTLEDNEERMS	#DIV/0!	#DIV/0!	#DIV/0!	#DIV/0!	#DIV/0!	#DIV/0!	VPPSLRTLEDNEERMS	#DIV/0!	#DIV/0!	#DIV/0!	#DIV/0!
VPTSLRRLEQPNVAIS							VPTSLRRLEQPNVAIS	#DIV/0!	#DIV/0!	#DIV/0!	#DIV/0!	#DIV/0!	#DIV/0!	VPTSLRRLEQPNVAIS	#DIV/0!	#DIV/0!	#DIV/0!	#DIV/0!
WYVMVTAALSYTISRMEESSVTL							WYVMVTAALSYTISRMEESSVTL	#DIV/0!	#DIV/0!	#DIV/0!	#DIV/0!	#DIV/0!	#DIV/0!	WYVMVTAALSYTISRMEESSVTL	#DIV/0!	#DIV/0!	#DIV/0!	#DIV/0!
AAAAVRPLWVRMEAA							AAAAVRPLWVRMEAA	#DIV/0!	#DIV/0!	#DIV/0!	#DIV/0!	#DIV/0!	#DIV/0!	AAAAVRPLWVRMEAA	#DIV/0!	#DIV/0!	#DIV/0!	#DIV/0!
AAAHHPIWARMDA							AAAHHPIWARMDA	#DIV/0!	#DIV/0!	#DIV/0!	#DIV/0!	#DIV/0!	#DIV/0!	AAAHHPIWARMDA	#DIV/0!	#DIV/0!	#DIV/0!	#DIV/0!
AAVRPLWVRMEAA							AAVRPLWVRMEAA	#DIV/0!	#DIV/0!	#DIV/0!	#DIV/0!	#DIV/0!	#DIV/0!	AAVRPLWVRMEAA	#DIV/0!	#DIV/0!	#DIV/0!	#DIV/0!
AVRPLRVRMEA							AVRPLRVRMEA	#DIV/0!	#DIV/0!	#DIV/0!	#DIV/0!	#DIV/0!	#DIV/0!	AVRPLRVRMEA	#DIV/0!	#DIV/0!	#DIV/0!	#DIV/0!
AVRPLWVRMEA							AVRPLWVRMEA	#DIV/0!	#DIV/0!	#DIV/0!	#DIV/0!	#DIV/0!	#DIV/0!	AVRPLWVRMEA	#DIV/0!	#DIV/0!	#DIV/0!	#DIV/0!
EALYLVCGERG							EALYLVCGERG	#DIV/0!	#DIV/0!	#DIV/0!	#DIV/0!	#DIV/0!	#DIV/0!	EALYLVCGERG	#DIV/0!	#DIV/0!	#DIV/0!	#DIV/0!
GAGDLQTLALEVAQQKRG							GAGDLQTLALEVAQQKRG	#DIV/0!	#DIV/0!	#DIV/0!	#DIV/0!	#DIV/0!	#DIV/0!	GAGDLQTLALEVAQQKRG	#DIV/0!	#DIV/0!	#DIV/0!	#DIV/0!
GDLQTLALEVARQ							GDLQTLALEVARQ	#DIV/0!	#DIV/0!	#DIV/0!	#DIV/0!	#DIV/0!	#DIV/0!	GDLQTLALEVARQ	#DIV/0!	#DIV/0!	#DIV/0!	#DIV/0!
GKKVATTVHAGYG							GKKVATTVHAGYG	#DIV/0!	#DIV/0!	#DIV/0!	#DIV/0!	#DIV/0!	#DIV/0!	GKKVATTVHAGYG	#DIV/0!	#DIV/0!	#DIV/0!	#DIV/0!
IATQGPLSHTIADFWQMV							IATQGPLSHTIADFWQMV	#DIV/0!	#DIV/0!	#DIV/0!	#DIV/0!	#DIV/0!	#DIV/0!	IATQGPLSHTIADFWQMV	#DIV/0!	#DIV/0!	#DIV/0!	#DIV/0!
IKLKVESSPSRSDYINAS							IKLKVESSPSRSDYINAS	#DIV/0!	#DIV/0!	#DIV/0!	#DIV/0!	#DIV/0!	#DIV/0!	IKLKVESSPSRSDYINAS	#DIV/0!	#DIV/0!	#DIV/0!	#DIV/0!
ISNPAATHQDIDFLI							ISNPAATHQDIDFLI	#DIV/0!	#DIV/0!	#DIV/0!	#DIV/0!	#DIV/0!	#DIV/0!	ISNPAATHQDIDFLI	#DIV/0!	#DIV/0!	#DIV/0!	#DIV/0!
KKGAAAIGIGTDSVI							KKGAAAIGIGTDSVI	#DIV/0!	#DIV/0!	#DIV/0!	#DIV/0!	#DIV/0!	#DIV/0!	KKGAAAIGIGTDSVI	#DIV/0!	#DIV/0!	#DIV/0!	#DIV/0!
KLSGLGADPSADATEAYQEL							KLSGLGADPSADATEAYQEL	#DIV/0!	#DIV/0!	#DIV/0!	#DIV/0!	#DIV/0!	#DIV/0!	KLSGLGADPSADATEAYQEL	#DIV/0!	#DIV/0!	#DIV/0!	#DIV/0!
KNSLINYLEQIHRGVKGFVR							KNSLINYLEQIHRGVKGFVR	#DIV/0!	#DIV/0!	#DIV/0!	#DIV/0!	#DIV/0!	#DIV/0!	KNSLINYLEQIHRGVKGFVR	#DIV/0!	#DIV/0!	#DIV/0!	#DIV/0!
LCRQHMATKSLFNRAEGP							LCRQHMATKSLFNRAEGP	#DIV/0!	#DIV/0!	#DIV/0!	#DIV/0!	#DIV/0!	#DIV/0!	LCRQHMATKSLFNRAEGP	#DIV/0!	#DIV/0!	#DIV/0!	#DIV/0!
LKKMRFIIGWPGGSG							LKKMRFIIGWPGGSG	#DIV/0!	#DIV/0!	#DIV/0!	#DIV/0!	#DIV/0!	#DIV/0!	LKKMRFIIGWPGGSG	#DIV/0!	#DIV/0!	#DIV/0!	#DIV/0!
PSWCEEPAQANMDISTGH							PSWCEEPAQANMDISTGH	#DIV/0!	#DIV/0!	#DIV/0!	#DIV/0!	#DIV/0!	#DIV/0!	PSWCEEPAQANMDISTGH	#DIV/0!	#DIV/0!	#DIV/0!	#DIV/0!
QREENAPKNRSLAVLTYDHASRI							QREENAPKNRSLAVLTYDHASRI	#DIV/0!	#DIV/0!	#DIV/0!	#DIV/0!	#DIV/0!	#DIV/0!	QREENAPKNRSLAVLTYDHASRI	#DIV/0!	#DIV/0!	#DIV/0!	#DIV/0!
RAVTELGRHSAEY							RAVTELGRHSAEY	#DIV/0!	#DIV/0!	#DIV/0!	#DIV/0!	#DIV/0!	#DIV/0!	RAVTELGRHSAEY	#DIV/0!	#DIV/0!	#DIV/0!	#DIV/0!
RDRLAKEWQALCAYQAEP							RDRLAKEWQALCAYQAEP	#DIV/0!	#DIV/0!	#DIV/0!	#DIV/0!	#DIV/0!	#DIV/0!	RDRLAKEWQALCAYQAEP	#DIV/0!	#DIV/0!	#DIV/0!	#DIV/0!
SHLVEALY							SHLVEALY	#DIV/0!	#DIV/0!	#DIV/0!	#DIV/0!	#DIV/0!	#DIV/0!	SHLVEALY	#DIV/0!	#DIV/0!	#DIV/0!	#DIV/0!
SPGDLQTLALEVARQKRG							SPGDLQTLALEVARQKRG	#DIV/0!	#DIV/0!	#DIV/0!	#DIV/0!	#DIV/0!	#DIV/0!	SPGDLQTLALEVARQKRG	#DIV/0!	#DIV/0!	#DIV/0!	#DIV/0!
SRLSKVAPVIKARMMEYGT							SRLSKVAPVIKARMMEYGT	#DIV/0!	#DIV/0!	#DIV/0!	#DIV/0!	#DIV/0!	#DIV/0!	SRLSKVAPVIKARMMEYGT	#DIV/0!	#DIV/0!	#DIV/0!	#DIV/0!
TGHMILAYMEDHLRNRDR							TGHMILAYMEDHLRNRDR	#DIV/0!	#DIV/0!	#DIV/0!	#DIV/0!	#DIV/0!	#DIV/0!	TGHMILAYMEDHLRNRDR	#DIV/0!	#DIV/0!	#DIV/0!	#DIV/0!
WLMWRAKGTTGFEAH							WLMWRAKGTTGFEAH	#DIV/0!	#DIV/0!	#DIV/0!	#DIV/0!	#DIV/0!	#DIV/0!	WLMWRAKGTTGFEAH	#DIV/0!	#DIV/0!	#DIV/0!	#DIV/0!
AQAATISANGDK							AQAATISANGDK	#DIV/0!	#DIV/0!	#DIV/0!	#DIV/0!	#DIV/0!	#DIV/0!	AQAATISANGDK	#DIV/0!	#DIV/0!	#DIV/0!	#DIV/0!
AQVATISANGDA							AQVATISANGDA	#DIV/0!	#DIV/0!	#DIV/0!	#DIV/0!	#DIV/0!	#DIV/0!	AQVATISANGDA	#DIV/0!	#DIV/0!	#DIV/0!	#DIV/0!
YVRPLWVRME							YVRPLWVRME	#DIV/0!	#DIV/0!	#DIV/0!	#DIV/0!	#DIV/0!	#DIV/0!	YVRPLWVRME	#DIV/0!	#DIV/0!	#DIV/0!	#DIV/0!
KPTQAFVKQHLCGPHL							KPTQAFVKQHLCGPHL	#DIV/0!	#DIV/0!	#DIV/0!	#DIV/0!	#DIV/0!	#DIV/0!	KPTQAFVKQHLCGPHL	#DIV/0!	#DIV/0!	#DIV/0!	#DIV/0!
SPGDLQTLALEVARQK							SPGDLQTLALEVARQK	#DIV/0!	#DIV/0!	#DIV/0!	#DIV/0!	#DIV/0!	#DIV/0!	SPGDLQTLALEVARQK	#DIV/0!	#DIV/0!	#DIV/0!	#DIV/0!
VKQHLCGSHLVEALYL							VKQHLCGSHLVEALYL	#DIV/0!	#DIV/0!	#DIV/0!	#DIV/0!	#DIV/0!	#DIV/0!	VKQHLCGSHLVEALYL	#DIV/0!	#DIV/0!	#DIV/0!	#DIV/0!
AELNQLRAKEPTKLA							AELNQLRAKEPTKLA	#DIV/0!	#DIV/0!	#DIV/0!	#DIV/0!	#DIV/0!	#DIV/0!	AELNQLRAKEPTKLA	#DIV/0!	#DIV/0!	#DIV/0!	#DIV/0!
AVATSNMQETEEWYR							AVATSNMQETEEWYR	#DIV/0!	#DIV/0!	#DIV/0!	#DIV/0!	#DIV/0!	#DIV/0!	AVATSNMQETEEWYR	#DIV/0!	#DIV/0!	#DIV/0!	#DIV/0!
DVYQAELRELRLRLD							DVYQAELRELRLRLD	#DIV/0!	#DIV/0!	#DIV/0!	#DIV/0!	#DIV/0!	#DIV/0!	DVYQAELRELRLRLD	#DIV/0!	#DIV/0!	#DIV/0!	#DIV/0!
EGQSLKEEMARHLQE							EGQSLKEEMARHLQE	#DIV/0!	#DIV/0!	#DIV/0!	#DIV/0!	#DIV/0!	#DIV/0!	EGQSLKEEMARHLQE	#DIV/0!	#DIV/0!	#DIV/0!	#DIV/0!
ELRELRLRLDQLTAN							ELRELRLRLDQLTAN	#DIV/0!	#DIV/0!	#DIV/0!	#DIV/0!	#DIV/0!	#DIV/0!	ELRELRLRLDQLTAN	#DIV/0!	#DIV/0!	#DIV/0!	#DIV/0!
FLRKIYEEEVRELRE							FLRKIYEEEVRELRE	#DIV/0!	#DIV/0!	#DIV/0!	#DIV/0!	#DIV/0!	#DIV/0!	FLRKIYEEEVRELRE	#DIV/0!	#DIV/0!	#DIV/0!	#DIV/0!
IPVQTFSNLQIRETS							IPVQTFSNLQIRETS	#DIV/0!	#DIV/0!	#DIV/0!	#DIV/0!	#DIV/0!	#DIV/0!	IPVQTFSNLQIRETS	#DIV/0!	#DIV/0!	#DIV/0!	#DIV/0!
LAAYRQEADEATLAR							LAAYRQEADEATLAR	#DIV/0!	#DIV/0!	#DIV/0!	#DIV/0!	#DIV/0!	#DIV/0!	LAAYRQEADEATLAR	#DIV/0!	#DIV/0!	#DIV/0!	#DIV/0!
LAGALNAGFKETRAS							LAGALNAGFKETRAS	#DIV/0!	#DIV/0!	#DIV/0!	#DIV/0!	#DIV/0!	#DIV/0!	LAGALNAGFKETRAS	#DIV/0!	#DIV/0!	#DIV/0!	#DIV/0!
NKALAAELNQLRAKE							NKALAAELNQLRAKE	#DIV/0!	#DIV/0!	#DIV/0!	#DIV/0!	#DIV/0!	#DIV/0!	NKALAAELNQLRAKE	#DIV/0!	#DIV/0!	#DIV/0!	#DIV/0!
PDLTAALREIRTQYE							PDLTAALREIRTQYE	#DIV/0!	#DIV/0!	#DIV/0!	#DIV/0!	#DIV/0!	#DIV/0!	PDLTAALREIRTQYE	#DIV/0!	#DIV/0!	#DIV/0!	#DIV/0!
PTKLADVYQAELREL							PTKLADVYQAELREL	#DIV/0!	#DIV/0!	#DIV/0!	#DIV/0!	#DIV/0!	#DIV/0!	PTKLADVYQAELREL	#DIV/0!	#DIV/0!	#DIV/0!	#DIV/0!
QVHVEMDVAKPDLTA							QVHVEMDVAKPDLTA	#DIV/0!	#DIV/0!	#DIV/0!	#DIV/0!	#DIV/0!	#DIV/0!	QVHVEMDVAKPDLTA	#DIV/0!	#DIV/0!	#DIV/0!	#DIV/0!
RELREQLAQQQVHVE							RELREQLAQQQVHVE	#DIV/0!	#DIV/0!	#DIV/0!	#DIV/0!	#DIV/0!	#DIV/0!	RELREQLAQQQVHVE	#DIV/0!	#DIV/0!	#DIV/0!	#DIV/0!
RFASYIEKVRFLEQQ							RFASYIEKVRFLEQQ	#DIV/0!	#DIV/0!	#DIV/0!	#DIV/0!	#DIV/0!	#DIV/0!	RFASYIEKVRFLEQQ	#DIV/0!	#DIV/0!	#DIV/0!	#DIV/0!
RTRPLWVRME							RTRPLWVRME	#DIV/0!	#DIV/0!	#DIV/0!	#DIV/0!	#DIV/0!	#DIV/0!	RTRPLWVRME	#DIV/0!	#DIV/0!	#DIV/0!	#DIV/0!
SYIEKVRFL							SYIEKVRFL	#DIV/0!	#DIV/0!	#DIV/0!	#DIV/0!	#DIV/0!	#DIV/0!	SYIEKVRFL	#DIV/0!	#DIV/0!	#DIV/0!	#DIV/0!
VDKANLDVMKERS							VDKANLDVMKERS	#DIV/0!	#DIV/0!	#DIV/0!	#DIV/0!	#DIV/0!	#DIV/0!	VDKANLDVMKERS	#DIV/0!	#DIV/0!	#DIV/0!	#DIV/0!
VDKANLEIMTKRS							VDKANLEIMTKRS	#DIV/0!	#DIV/0!	#DIV/0!	#DIV/0!	#DIV/0!	#DIV/0!	VDKANLEIMTKRS	#DIV/0!	#DIV/0!	#DIV/0!	#DIV/0!
VDLERKVESLEEEIQ							VDLERKVESLEEEIQ	#DIV/0!	#DIV/0!	#DIV/0!	#DIV/0!	#DIV/0!	#DIV/0!	VDLERKVESLEEEIQ	#DIV/0!	#DIV/0!	#DIV/0!	#DIV/0!
WYRSKFADL							WYRSKFADL	#DIV/0!	#DIV/0!	#DIV/0!	#DIV/0!	#DIV/0!	#DIV/0!	WYRSKFADL	#DIV/0!	#DIV/0!	#DIV/0!	#DIV/0!
YQEALARLEEEGQSL							YQEALARLEEEGQSL	#DIV/0!	#DIV/0!	#DIV/0!	#DIV/0!	#DIV/0!	#DIV/0!	YQEALARLEEEGQSL	#DIV/0!	#DIV/0!	#DIV/0!	#DIV/0!
LSIALHVGFDHF							LSIALHVGFDHF	#DIV/0!	#DIV/0!	#DIV/0!	#DIV/0!	#DIV/0!	#DIV/0!	LSIALHVGFDHF	#DIV/0!	#DIV/0!	#DIV/0!	#DIV/0!
AVDGVISVHSLHIW							AVDGVISVHSLHIW	#DIV/0!	#DIV/0!	#DIV/0!	#DIV/0!	#DIV/0!	#DIV/0!	AVDGVISVHSLHIW	#DIV/0!	#DIV/0!	#DIV/0!	#DIV/0!
GGGCALLRCIPA							GGGCALLRCIPA	#DIV/0!	#DIV/0!	#DIV/0!	#DIV/0!	#DIV/0!	#DIV/0!	GGGCALLRCIPA	#DIV/0!	#DIV/0!	#DIV/0!	#DIV/0!
ILSVHVATAASQDS							ILSVHVATAASQDS	#DIV/0!	#DIV/0!	#DIV/0!	#DIV/0!	#DIV/0!	#DIV/0!	ILSVHVATAASQDS	#DIV/0!	#DIV/0!	#DIV/0!	#DIV/0!
DRFSVNLDVKHFSPEE							DRFSVNLDVKHFSPEE	#DIV/0!	#DIV/0!	#DIV/0!	#DIV/0!	#DIV/0!	#DIV/0!	DRFSVNLDVKHFSPEE	#DIV/0!	#DIV/0!	#DIV/0!	#DIV/0!
MDIAIHHPWIRRPFFP							MDIAIHHPWIRRPFFP	#DIV/0!	#DIV/0!	#DIV/0!	#DIV/0!	#DIV/0!	#DIV/0!	MDIAIHHPWIRRPFFP	#DIV/0!	#DIV/0!	#DIV/0!	#DIV/0!
PSFLRAPSWID							PSFLRAPSWID	#DIV/0!	#DIV/0!	#DIV/0!	#DIV/0!	#DIV/0!	#DIV/0!	PSFLRAPSWID	#DIV/0!	#DIV/0!	#DIV/0!	#DIV/0!
SGPERTIPITREEKPA							SGPERTIPITREEKPA	#DIV/0!	#DIV/0!	#DIV/0!	#DIV/0!	#DIV/0!	#DIV/0!	SGPERTIPITREEKPA	#DIV/0!	#DIV/0!	#DIV/0!	#DIV/0!
MEVGWYRSPFSRVVHLYRNGK							MEVGWYRSPFSRVVHLYRNGK	#DIV/0!	#DIV/0!	#DIV/0!	#DIV/0!	#DIV/0!	#DIV/0!	MEVGWYRSPFSRVVHLYRNGK	#DIV/0!	#DIV/0!	#DIV/0!	#DIV/0!
SPFSRVVHLYRNGK							SPFSRVVHLYRNGK	#DIV/0!	#DIV/0!	#DIV/0!	#DIV/0!	#DIV/0!	#DIV/0!	SPFSRVVHLYRNGK	#DIV/0!	#DIV/0!	#DIV/0!	#DIV/0!
KLHRVAPKIKAKMMESGT							KLHRVAPKIKAKMMESGT	#DIV/0!	#DIV/0!	#DIV/0!	#DIV/0!	#DIV/0!	#DIV/0!	KLHRVAPKIKAKMMESGT	#DIV/0!	#DIV/0!	#DIV/0!	#DIV/0!
IREADIDGDGQVN							IREADIDGDGQVN	#DIV/0!	#DIV/0!	#DIV/0!	#DIV/0!	#DIV/0!	#DIV/0!	IREADIDGDGQVN	#DIV/0!	#DIV/0!	#DIV/0!	#DIV/0!
YLLTSHRTATAAEEFAFLMQ							YLLTSHRTATAAEEFAFLMQ	#DIV/0!	#DIV/0!	#DIV/0!	#DIV/0!	#DIV/0!	#DIV/0!	YLLTSHRTATAAEEFAFLMQ	#DIV/0!	#DIV/0!	#DIV/0!	#DIV/0!
DEAIRQALVDSVFQVSVLPG							DEAIRQALVDSVFQVSVLPG	#DIV/0!	#DIV/0!	#DIV/0!	#DIV/0!	#DIV/0!	#DIV/0!	DEAIRQALVDSVFQVSVLPG	#DIV/0!	#DIV/0!	#DIV/0!	#DIV/0!
DFSTVVSEEDLVTKLNAGLQ							DFSTVVSEEDLVTKLNAGLQ	#DIV/0!	#DIV/0!	#DIV/0!	#DIV/0!	#DIV/0!	#DIV/0!	DFSTVVSEEDLVTKLNAGLQ	#DIV/0!	#DIV/0!	#DIV/0!	#DIV/0!
GPEAGPVHLFTTYDRRTNIT							GPEAGPVHLFTTYDRRTNIT	#DIV/0!	#DIV/0!	#DIV/0!	#DIV/0!	#DIV/0!	#DIV/0!	GPEAGPVHLFTTYDRRTNIT	#DIV/0!	#DIV/0!	#DIV/0!	#DIV/0!
GPRYSTQRGVYLLTSHRTAT							GPRYSTQRGVYLLTSHRTAT	#DIV/0!	#DIV/0!	#DIV/0!	#DIV/0!	#DIV/0!	#DIV/0!	GPRYSTQRGVYLLTSHRTAT	#DIV/0!	#DIV/0!	#DIV/0!	#DIV/0!
GVVHCLQEVLKDYYTLVDRV							GVVHCLQEVLKDYYTLVDRV	#DIV/0!	#DIV/0!	#DIV/0!	#DIV/0!	#DIV/0!	#DIV/0!	GVVHCLQEVLKDYYTLVDRV	#DIV/0!	#DIV/0!	#DIV/0!	#DIV/0!
ADASVLGVLAPYVLRQVREP							ADASVLGVLAPYVLRQVREP	#DIV/0!	#DIV/0!	#DIV/0!	#DIV/0!	#DIV/0!	#DIV/0!	ADASVLGVLAPYVLRQVREP	#DIV/0!	#DIV/0!	#DIV/0!	#DIV/0!
EVLEFHQSLGALVEGTGHLL							EVLEFHQSLGALVEGTGHLL	#DIV/0!	#DIV/0!	#DIV/0!	#DIV/0!	#DIV/0!	#DIV/0!	EVLEFHQSLGALVEGTGHLL	#DIV/0!	#DIV/0!	#DIV/0!	#DIV/0!
LQDTEHLIMDLRHNPGGPSS							LQDTEHLIMDLRHNPGGPSS	#DIV/0!	#DIV/0!	#DIV/0!	#DIV/0!	#DIV/0!	#DIV/0!	LQDTEHLIMDLRHNPGGPSS	#DIV/0!	#DIV/0!	#DIV/0!	#DIV/0!
LVTKLNAGLQAASEDPRLLV							LVTKLNAGLQAASEDPRLLV	#DIV/0!	#DIV/0!	#DIV/0!	#DIV/0!	#DIV/0!	#DIV/0!	LVTKLNAGLQAASEDPRLLV	#DIV/0!	#DIV/0!	#DIV/0!	#DIV/0!
SLALTVPVLTFIDNHGEAWL							SLALTVPVLTFIDNHGEAWL	#DIV/0!	#DIV/0!	#DIV/0!	#DIV/0!	#DIV/0!	#DIV/0!	SLALTVPVLTFIDNHGEAWL	#DIV/0!	#DIV/0!	#DIV/0!	#DIV/0!
SVFQVSVLPGNVGYLRFDSF							SVFQVSVLPGNVGYLRFDSF	#DIV/0!	#DIV/0!	#DIV/0!	#DIV/0!	#DIV/0!	#DIV/0!	SVFQVSVLPGNVGYLRFDSF	#DIV/0!	#DIV/0!	#DIV/0!	#DIV/0!
TTYDRRTNITQEHFSHMELP							TTYDRRTNITQEHFSHMELP	#DIV/0!	#DIV/0!	#DIV/0!	#DIV/0!	#DIV/0!	#DIV/0!	TTYDRRTNITQEHFSHMELP	#DIV/0!	#DIV/0!	#DIV/0!	#DIV/0!
LSKVAPVIKARMM							LSKVAPVIKARMM	#DIV/0!	#DIV/0!	#DIV/0!	#DIV/0!	#DIV/0!	#DIV/0!	LSKVAPVIKARMM	#DIV/0!	#DIV/0!	#DIV/0!	#DIV/0!
AAAAAAAAAAA							AAAAAAAAAAA	#DIV/0!	#DIV/0!	#DIV/0!	#DIV/0!	#DIV/0!	#DIV/0!	AAAAAAAAAAA	#DIV/0!	#DIV/0!	#DIV/0!	#DIV/0!
AAAAAAAAAEA							AAAAAAAAAEA	#DIV/0!	#DIV/0!	#DIV/0!	#DIV/0!	#DIV/0!	#DIV/0!	AAAAAAAAAEA	#DIV/0!	#DIV/0!	#DIV/0!	#DIV/0!
AATHQDIDFLIEEIE							AATHQDIDFLIEEIE	#DIV/0!	#DIV/0!	#DIV/0!	#DIV/0!	#DIV/0!	#DIV/0!	AATHQDIDFLIEEIE	#DIV/0!	#DIV/0!	#DIV/0!	#DIV/0!
AVADICKKYKIWMHV							AVADICKKYKIWMHV	#DIV/0!	#DIV/0!	#DIV/0!	#DIV/0!	#DIV/0!	#DIV/0!	AVADICKKYKIWMHV	#DIV/0!	#DIV/0!	#DIV/0!	#DIV/0!
EDKRWSRMDQLAKELTAE							EDKRWSRMDQLAKELTAE	#DIV/0!	#DIV/0!	#DIV/0!	#DIV/0!	#DIV/0!	#DIV/0!	EDKRWSRMDQLAKELTAE	#DIV/0!	#DIV/0!	#DIV/0!	#DIV/0!
EDNEERMSRLSKVAP							EDNEERMSRLSKVAP	#DIV/0!	#DIV/0!	#DIV/0!	#DIV/0!	#DIV/0!	#DIV/0!	EDNEERMSRLSKVAP	#DIV/0!	#DIV/0!	#DIV/0!	#DIV/0!
EEILTHCQTTLKYAI							EEILTHCQTTLKYAI	#DIV/0!	#DIV/0!	#DIV/0!	#DIV/0!	#DIV/0!	#DIV/0!	EEILTHCQTTLKYAI	#DIV/0!	#DIV/0!	#DIV/0!	#DIV/0!
FTYEIAPVFVLLEYV							FTYEIAPVFVLLEYV	#DIV/0!	#DIV/0!	#DIV/0!	#DIV/0!	#DIV/0!	#DIV/0!	FTYEIAPVFVLLEYV	#DIV/0!	#DIV/0!	#DIV/0!	#DIV/0!
GTTVYGAFDPLLAVA							GTTVYGAFDPLLAVA	#DIV/0!	#DIV/0!	#DIV/0!	#DIV/0!	#DIV/0!	#DIV/0!	GTTVYGAFDPLLAVA	#DIV/0!	#DIV/0!	#DIV/0!	#DIV/0!
IARYKMFPEVKEKGM							IARYKMFPEVKEKGM	#DIV/0!	#DIV/0!	#DIV/0!	#DIV/0!	#DIV/0!	#DIV/0!	IARYKMFPEVKEKGM	#DIV/0!	#DIV/0!	#DIV/0!	#DIV/0!
KGFVPFLVSATAGTT							KGFVPFLVSATAGTT	#DIV/0!	#DIV/0!	#DIV/0!	#DIV/0!	#DIV/0!	#DIV/0!	KGFVPFLVSATAGTT	#DIV/0!	#DIV/0!	#DIV/0!	#DIV/0!
KGMAAVPRLIAFTSE							KGMAAVPRLIAFTSE	#DIV/0!	#DIV/0!	#DIV/0!	#DIV/0!	#DIV/0!	#DIV/0!	KGMAAVPRLIAFTSE	#DIV/0!	#DIV/0!	#DIV/0!	#DIV/0!
PGGAISNMYAMLIAR							PGGAISNMYAMLIAR	#DIV/0!	#DIV/0!	#DIV/0!	#DIV/0!	#DIV/0!	#DIV/0!	PGGAISNMYAMLIAR	#DIV/0!	#DIV/0!	#DIV/0!	#DIV/0!
RPTLAFLQDVMNILL							RPTLAFLQDVMNILL	#DIV/0!	#DIV/0!	#DIV/0!	#DIV/0!	#DIV/0!	#DIV/0!	RPTLAFLQDVMNILL	#DIV/0!	#DIV/0!	#DIV/0!	#DIV/0!
SDLERRILEVKQKGF							SDLERRILEVKQKGF	#DIV/0!	#DIV/0!	#DIV/0!	#DIV/0!	#DIV/0!	#DIV/0!	SDLERRILEVKQKGF	#DIV/0!	#DIV/0!	#DIV/0!	#DIV/0!
SRLGLWVRME							SRLGLWVRME	#DIV/0!	#DIV/0!	#DIV/0!	#DIV/0!	#DIV/0!	#DIV/0!	SRLGLWVRME	#DIV/0!	#DIV/0!	#DIV/0!	#DIV/0!
TSEHSHFSLKKGAAA							TSEHSHFSLKKGAAA	#DIV/0!	#DIV/0!	#DIV/0!	#DIV/0!	#DIV/0!	#DIV/0!	TSEHSHFSLKKGAAA	#DIV/0!	#DIV/0!	#DIV/0!	#DIV/0!
VAPVIKARMMEYGTT							VAPVIKARMMEYGTT	#DIV/0!	#DIV/0!	#DIV/0!	#DIV/0!	#DIV/0!	#DIV/0!	VAPVIKARMMEYGTT	#DIV/0!	#DIV/0!	#DIV/0!	#DIV/0!
WSRMDQLAKELTAE							WSRMDQLAKELTAE	#DIV/0!	#DIV/0!	#DIV/0!	#DIV/0!	#DIV/0!	#DIV/0!	WSRMDQLAKELTAE	#DIV/0!	#DIV/0!	#DIV/0!	#DIV/0!
VEALYLVCGERG							VEALYLVCGERG	#DIV/0!	#DIV/0!	#DIV/0!	#DIV/0!	#DIV/0!	#DIV/0!	VEALYLVCGERG	#DIV/0!	#DIV/0!	#DIV/0!	#DIV/0!
FLPLLALLALWEPKPTQA							FLPLLALLALWEPKPTQA	#DIV/0!	#DIV/0!	#DIV/0!	#DIV/0!	#DIV/0!	#DIV/0!	FLPLLALLALWEPKPTQA	#DIV/0!	#DIV/0!	#DIV/0!	#DIV/0!
ALYLVAGEE							ALYLVAGEE	#DIV/0!	#DIV/0!	#DIV/0!	#DIV/0!	#DIV/0!	#DIV/0!	ALYLVAGEE	#DIV/0!	#DIV/0!	#DIV/0!	#DIV/0!
ALYLVAGER							ALYLVAGER	#DIV/0!	#DIV/0!	#DIV/0!	#DIV/0!	#DIV/0!	#DIV/0!	ALYLVAGER	#DIV/0!	#DIV/0!	#DIV/0!	#DIV/0!
EALYLVAGE							EALYLVAGE	#DIV/0!	#DIV/0!	#DIV/0!	#DIV/0!	#DIV/0!	#DIV/0!	EALYLVAGE	#DIV/0!	#DIV/0!	#DIV/0!	#DIV/0!
MKRHGLDNYRGYSL							MKRHGLDNYRGYSL	#DIV/0!	#DIV/0!	#DIV/0!	#DIV/0!	#DIV/0!	#DIV/0!	MKRHGLDNYRGYSL	#DIV/0!	#DIV/0!	#DIV/0!	#DIV/0!
RALYLVAGE							RALYLVAGE	#DIV/0!	#DIV/0!	#DIV/0!	#DIV/0!	#DIV/0!	#DIV/0!	RALYLVAGE	#DIV/0!	#DIV/0!	#DIV/0!	#DIV/0!
REALYLVAE							REALYLVAE	#DIV/0!	#DIV/0!	#DIV/0!	#DIV/0!	#DIV/0!	#DIV/0!	REALYLVAE	#DIV/0!	#DIV/0!	#DIV/0!	#DIV/0!
RLYLVAGEE							RLYLVAGEE	#DIV/0!	#DIV/0!	#DIV/0!	#DIV/0!	#DIV/0!	#DIV/0!	RLYLVAGEE	#DIV/0!	#DIV/0!	#DIV/0!	#DIV/0!
RLYLVAGER							RLYLVAGER	#DIV/0!	#DIV/0!	#DIV/0!	#DIV/0!	#DIV/0!	#DIV/0!	RLYLVAGER	#DIV/0!	#DIV/0!	#DIV/0!	#DIV/0!
VEALYLVAG							VEALYLVAG	#DIV/0!	#DIV/0!	#DIV/0!	#DIV/0!	#DIV/0!	#DIV/0!	VEALYLVAG	#DIV/0!	#DIV/0!	#DIV/0!	#DIV/0!
ETTEESLRNYYEQ							ETTEESLRNYYEQ	#DIV/0!	#DIV/0!	#DIV/0!	#DIV/0!	#DIV/0!	#DIV/0!	ETTEESLRNYYEQ	#DIV/0!	#DIV/0!	#DIV/0!	#DIV/0!
GDSERHFVHQFKGECY							GDSERHFVHQFKGECY	#DIV/0!	#DIV/0!	#DIV/0!	#DIV/0!	#DIV/0!	#DIV/0!	GDSERHFVHQFKGECY	#DIV/0!	#DIV/0!	#DIV/0!	#DIV/0!
GLQNIAAEKHNLGILTKRS							GLQNIAAEKHNLGILTKRS	#DIV/0!	#DIV/0!	#DIV/0!	#DIV/0!	#DIV/0!	#DIV/0!	GLQNIAAEKHNLGILTKRS	#DIV/0!	#DIV/0!	#DIV/0!	#DIV/0!
AHHPIWARMDA							AHHPIWARMDA	#DIV/0!	#DIV/0!	#DIV/0!	#DIV/0!	#DIV/0!	#DIV/0!	AHHPIWARMDA	#DIV/0!	#DIV/0!	#DIV/0!	#DIV/0!
DTKVMKCVLEVISD							DTKVMKCVLEVISD	#DIV/0!	#DIV/0!	#DIV/0!	#DIV/0!	#DIV/0!	#DIV/0!	DTKVMKCVLEVISD	#DIV/0!	#DIV/0!	#DIV/0!	#DIV/0!
KCVLEVISDSL							KCVLEVISDSL	#DIV/0!	#DIV/0!	#DIV/0!	#DIV/0!	#DIV/0!	#DIV/0!	KCVLEVISDSL	#DIV/0!	#DIV/0!	#DIV/0!	#DIV/0!
VLEVISDSL							VLEVISDSL	#DIV/0!	#DIV/0!	#DIV/0!	#DIV/0!	#DIV/0!	#DIV/0!	VLEVISDSL	#DIV/0!	#DIV/0!	#DIV/0!	#DIV/0!
AHHPIWARMGA							AHHPIWARMGA	#DIV/0!	#DIV/0!	#DIV/0!	#DIV/0!	#DIV/0!	#DIV/0!	AHHPIWARMGA	#DIV/0!	#DIV/0!	#DIV/0!	#DIV/0!
AHHPIWARMQA							AHHPIWARMQA	#DIV/0!	#DIV/0!	#DIV/0!	#DIV/0!	#DIV/0!	#DIV/0!	AHHPIWARMQA	#DIV/0!	#DIV/0!	#DIV/0!	#DIV/0!
AMKRHGLDNYREYSLGN							AMKRHGLDNYREYSLGN	#DIV/0!	#DIV/0!	#DIV/0!	#DIV/0!	#DIV/0!	#DIV/0!	AMKRHGLDNYREYSLGN	#DIV/0!	#DIV/0!	#DIV/0!	#DIV/0!
AMKRHGLDNYRGYSLGN							AMKRHGLDNYRGYSLGN	#DIV/0!	#DIV/0!	#DIV/0!	#DIV/0!	#DIV/0!	#DIV/0!	AMKRHGLDNYRGYSLGN	#DIV/0!	#DIV/0!	#DIV/0!	#DIV/0!
GAMKRHGLDNYRGYSLGN							GAMKRHGLDNYRGYSLGN	#DIV/0!	#DIV/0!	#DIV/0!	#DIV/0!	#DIV/0!	#DIV/0!	GAMKRHGLDNYRGYSLGN	#DIV/0!	#DIV/0!	#DIV/0!	#DIV/0!
SHLVEALYLVCGEEG							SHLVEALYLVCGEEG	#DIV/0!	#DIV/0!	#DIV/0!	#DIV/0!	#DIV/0!	#DIV/0!	SHLVEALYLVCGEEG	#DIV/0!	#DIV/0!	#DIV/0!	#DIV/0!
SHLVEALYLVCGGEG							SHLVEALYLVCGGEG	#DIV/0!	#DIV/0!	#DIV/0!	#DIV/0!	#DIV/0!	#DIV/0!	SHLVEALYLVCGGEG	#DIV/0!	#DIV/0!	#DIV/0!	#DIV/0!
GTEVEALYLVCGEGGS							GTEVEALYLVCGEGGS	#DIV/0!	#DIV/0!	#DIV/0!	#DIV/0!	#DIV/0!	#DIV/0!	GTEVEALYLVCGEGGS	#DIV/0!	#DIV/0!	#DIV/0!	#DIV/0!
TEGALYLVCGERGGS							TEGALYLVCGERGGS	#DIV/0!	#DIV/0!	#DIV/0!	#DIV/0!	#DIV/0!	#DIV/0!	TEGALYLVCGERGGS	#DIV/0!	#DIV/0!	#DIV/0!	#DIV/0!
TEGEALYLVCGEGGS							TEGEALYLVCGEGGS	#DIV/0!	#DIV/0!	#DIV/0!	#DIV/0!	#DIV/0!	#DIV/0!	TEGEALYLVCGEGGS	#DIV/0!	#DIV/0!	#DIV/0!	#DIV/0!
TEGEALYLVCGKGGS							TEGEALYLVCGKGGS	#DIV/0!	#DIV/0!	#DIV/0!	#DIV/0!	#DIV/0!	#DIV/0!	TEGEALYLVCGKGGS	#DIV/0!	#DIV/0!	#DIV/0!	#DIV/0!
TEGVEALYLVC							TEGVEALYLVC	#DIV/0!	#DIV/0!	#DIV/0!	#DIV/0!	#DIV/0!	#DIV/0!	TEGVEALYLVC	#DIV/0!	#DIV/0!	#DIV/0!	#DIV/0!
TEGVEALYLVCGERGGS							TEGVEALYLVCGERGGS	#DIV/0!	#DIV/0!	#DIV/0!	#DIV/0!	#DIV/0!	#DIV/0!	TEGVEALYLVCGERGGS	#DIV/0!	#DIV/0!	#DIV/0!	#DIV/0!
TEGVEALYLVCGGGS							TEGVEALYLVCGGGS	#DIV/0!	#DIV/0!	#DIV/0!	#DIV/0!	#DIV/0!	#DIV/0!	TEGVEALYLVCGGGS	#DIV/0!	#DIV/0!	#DIV/0!	#DIV/0!
EDYRTYYGFLNFMSNVGD							EDYRTYYGFLNFMSNVGD	#DIV/0!	#DIV/0!	#DIV/0!	#DIV/0!	#DIV/0!	#DIV/0!	EDYRTYYGFLNFMSNVGD	#DIV/0!	#DIV/0!	#DIV/0!	#DIV/0!
FAINSEMFLRSCQGENGT							FAINSEMFLRSCQGENGT	#DIV/0!	#DIV/0!	#DIV/0!	#DIV/0!	#DIV/0!	#DIV/0!	FAINSEMFLRSCQGENGT	#DIV/0!	#DIV/0!	#DIV/0!	#DIV/0!
FIKIPTHAEPLFYLLSFC							FIKIPTHAEPLFYLLSFC	#DIV/0!	#DIV/0!	#DIV/0!	#DIV/0!	#DIV/0!	#DIV/0!	FIKIPTHAEPLFYLLSFC	#DIV/0!	#DIV/0!	#DIV/0!	#DIV/0!
KWCANPDWIHIDSTPF							KWCANPDWIHIDSTPF	#DIV/0!	#DIV/0!	#DIV/0!	#DIV/0!	#DIV/0!	#DIV/0!	KWCANPDWIHIDSTPF	#DIV/0!	#DIV/0!	#DIV/0!	#DIV/0!
LTTMQLYRFIKIPTHAEP							LTTMQLYRFIKIPTHAEP	#DIV/0!	#DIV/0!	#DIV/0!	#DIV/0!	#DIV/0!	#DIV/0!	LTTMQLYRFIKIPTHAEP	#DIV/0!	#DIV/0!	#DIV/0!	#DIV/0!
SSVTLHRLTWSFLWSV							SSVTLHRLTWSFLWSV	#DIV/0!	#DIV/0!	#DIV/0!	#DIV/0!	#DIV/0!	#DIV/0!	SSVTLHRLTWSFLWSV	#DIV/0!	#DIV/0!	#DIV/0!	#DIV/0!
TKMIWVAVIGDWFNLIFK							TKMIWVAVIGDWFNLIFK	#DIV/0!	#DIV/0!	#DIV/0!	#DIV/0!	#DIV/0!	#DIV/0!	TKMIWVAVIGDWFNLIFK	#DIV/0!	#DIV/0!	#DIV/0!	#DIV/0!
VILGVIGGMLVAEAFEHT							VILGVIGGMLVAEAFEHT	#DIV/0!	#DIV/0!	#DIV/0!	#DIV/0!	#DIV/0!	#DIV/0!	VILGVIGGMLVAEAFEHT	#DIV/0!	#DIV/0!	#DIV/0!	#DIV/0!
VMVTAALSYTISRMEESS							VMVTAALSYTISRMEESS	#DIV/0!	#DIV/0!	#DIV/0!	#DIV/0!	#DIV/0!	#DIV/0!	VMVTAALSYTISRMEESS	#DIV/0!	#DIV/0!	#DIV/0!	#DIV/0!
AHYPIPADMDV							AHYPIPADMDV	#DIV/0!	#DIV/0!	#DIV/0!	#DIV/0!	#DIV/0!	#DIV/0!	AHYPIPADMDV	#DIV/0!	#DIV/0!	#DIV/0!	#DIV/0!
CNTATCATQRLANFLVRSS							CNTATCATQRLANFLVRSS	#DIV/0!	#DIV/0!	#DIV/0!	#DIV/0!	#DIV/0!	#DIV/0!	CNTATCATQRLANFLVRSS	#DIV/0!	#DIV/0!	#DIV/0!	#DIV/0!
DKRKCNTATCATQRLANFLVRSS							DKRKCNTATCATQRLANFLVRSS	#DIV/0!	#DIV/0!	#DIV/0!	#DIV/0!	#DIV/0!	#DIV/0!	DKRKCNTATCATQRLANFLVRSS	#DIV/0!	#DIV/0!	#DIV/0!	#DIV/0!
KCNTATCATQ							KCNTATCATQ	#DIV/0!	#DIV/0!	#DIV/0!	#DIV/0!	#DIV/0!	#DIV/0!	KCNTATCATQ	#DIV/0!	#DIV/0!	#DIV/0!	#DIV/0!
KCNTATCATQRLAN							KCNTATCATQRLAN	#DIV/0!	#DIV/0!	#DIV/0!	#DIV/0!	#DIV/0!	#DIV/0!	KCNTATCATQRLAN	#DIV/0!	#DIV/0!	#DIV/0!	#DIV/0!
KCNTATCATQRLANFLV							KCNTATCATQRLANFLV	#DIV/0!	#DIV/0!	#DIV/0!	#DIV/0!	#DIV/0!	#DIV/0!	KCNTATCATQRLANFLV	#DIV/0!	#DIV/0!	#DIV/0!	#DIV/0!
KCNTATCATQRLANFLVRSS							KCNTATCATQRLANFLVRSS	#DIV/0!	#DIV/0!	#DIV/0!	#DIV/0!	#DIV/0!	#DIV/0!	KCNTATCATQRLANFLVRSS	#DIV/0!	#DIV/0!	#DIV/0!	#DIV/0!
NTATCATQRLANFLVRSS							NTATCATQRLANFLVRSS	#DIV/0!	#DIV/0!	#DIV/0!	#DIV/0!	#DIV/0!	#DIV/0!	NTATCATQRLANFLVRSS	#DIV/0!	#DIV/0!	#DIV/0!	#DIV/0!
TATCATQRLANFLVRSS							TATCATQRLANFLVRSS	#DIV/0!	#DIV/0!	#DIV/0!	#DIV/0!	#DIV/0!	#DIV/0!	TATCATQRLANFLVRSS	#DIV/0!	#DIV/0!	#DIV/0!	#DIV/0!
AAKRHGLDNYRGYSL							AAKRHGLDNYRGYSL	#DIV/0!	#DIV/0!	#DIV/0!	#DIV/0!	#DIV/0!	#DIV/0!	AAKRHGLDNYRGYSL	#DIV/0!	#DIV/0!	#DIV/0!	#DIV/0!
ALKDIRAQYEKLAAKN							ALKDIRAQYEKLAAKN	#DIV/0!	#DIV/0!	#DIV/0!	#DIV/0!	#DIV/0!	#DIV/0!	ALKDIRAQYEKLAAKN	#DIV/0!	#DIV/0!	#DIV/0!	#DIV/0!
AMARHGLDNYRGYSL							AMARHGLDNYRGYSL	#DIV/0!	#DIV/0!	#DIV/0!	#DIV/0!	#DIV/0!	#DIV/0!	AMARHGLDNYRGYSL	#DIV/0!	#DIV/0!	#DIV/0!	#DIV/0!
AMKRAGLDNYRGYSL							AMKRAGLDNYRGYSL	#DIV/0!	#DIV/0!	#DIV/0!	#DIV/0!	#DIV/0!	#DIV/0!	AMKRAGLDNYRGYSL	#DIV/0!	#DIV/0!	#DIV/0!	#DIV/0!
AMKRHALDNYRGYSL							AMKRHALDNYRGYSL	#DIV/0!	#DIV/0!	#DIV/0!	#DIV/0!	#DIV/0!	#DIV/0!	AMKRHALDNYRGYSL	#DIV/0!	#DIV/0!	#DIV/0!	#DIV/0!
AMKRHGLANYRGYSL							AMKRHGLANYRGYSL	#DIV/0!	#DIV/0!	#DIV/0!	#DIV/0!	#DIV/0!	#DIV/0!	AMKRHGLANYRGYSL	#DIV/0!	#DIV/0!	#DIV/0!	#DIV/0!
AMKRHGLDNY							AMKRHGLDNY	#DIV/0!	#DIV/0!	#DIV/0!	#DIV/0!	#DIV/0!	#DIV/0!	AMKRHGLDNY	#DIV/0!	#DIV/0!	#DIV/0!	#DIV/0!
AMKRHGLDNYAGYSL							AMKRHGLDNYAGYSL	#DIV/0!	#DIV/0!	#DIV/0!	#DIV/0!	#DIV/0!	#DIV/0!	AMKRHGLDNYAGYSL	#DIV/0!	#DIV/0!	#DIV/0!	#DIV/0!
AMKRHGLDNYR							AMKRHGLDNYR	#DIV/0!	#DIV/0!	#DIV/0!	#DIV/0!	#DIV/0!	#DIV/0!	AMKRHGLDNYR	#DIV/0!	#DIV/0!	#DIV/0!	#DIV/0!
AMKRHGLDNYRG							AMKRHGLDNYRG	#DIV/0!	#DIV/0!	#DIV/0!	#DIV/0!	#DIV/0!	#DIV/0!	AMKRHGLDNYRG	#DIV/0!	#DIV/0!	#DIV/0!	#DIV/0!
AMKRHGLDNYRGASL							AMKRHGLDNYRGASL	#DIV/0!	#DIV/0!	#DIV/0!	#DIV/0!	#DIV/0!	#DIV/0!	AMKRHGLDNYRGASL	#DIV/0!	#DIV/0!	#DIV/0!	#DIV/0!
AMKRHGLDNYRGY							AMKRHGLDNYRGY	#DIV/0!	#DIV/0!	#DIV/0!	#DIV/0!	#DIV/0!	#DIV/0!	AMKRHGLDNYRGY	#DIV/0!	#DIV/0!	#DIV/0!	#DIV/0!
AMKRHGLDNYRGYAL							AMKRHGLDNYRGYAL	#DIV/0!	#DIV/0!	#DIV/0!	#DIV/0!	#DIV/0!	#DIV/0!	AMKRHGLDNYRGYAL	#DIV/0!	#DIV/0!	#DIV/0!	#DIV/0!
AMKRHGLDNYRGYS							AMKRHGLDNYRGYS	#DIV/0!	#DIV/0!	#DIV/0!	#DIV/0!	#DIV/0!	#DIV/0!	AMKRHGLDNYRGYS	#DIV/0!	#DIV/0!	#DIV/0!	#DIV/0!
AMKRHGLDNYRGYSA							AMKRHGLDNYRGYSA	#DIV/0!	#DIV/0!	#DIV/0!	#DIV/0!	#DIV/0!	#DIV/0!	AMKRHGLDNYRGYSA	#DIV/0!	#DIV/0!	#DIV/0!	#DIV/0!
HGLDNYRGYSL							HGLDNYRGYSL	#DIV/0!	#DIV/0!	#DIV/0!	#DIV/0!	#DIV/0!	#DIV/0!	HGLDNYRGYSL	#DIV/0!	#DIV/0!	#DIV/0!	#DIV/0!
KLENELRSTKSEMARY							KLENELRSTKSEMARY	#DIV/0!	#DIV/0!	#DIV/0!	#DIV/0!	#DIV/0!	#DIV/0!	KLENELRSTKSEMARY	#DIV/0!	#DIV/0!	#DIV/0!	#DIV/0!
KRHGLDNYRGYSL							KRHGLDNYRGYSL	#DIV/0!	#DIV/0!	#DIV/0!	#DIV/0!	#DIV/0!	#DIV/0!	KRHGLDNYRGYSL	#DIV/0!	#DIV/0!	#DIV/0!	#DIV/0!
MQNAEEWFKSRFTVLT							MQNAEEWFKSRFTVLT	#DIV/0!	#DIV/0!	#DIV/0!	#DIV/0!	#DIV/0!	#DIV/0!	MQNAEEWFKSRFTVLT	#DIV/0!	#DIV/0!	#DIV/0!	#DIV/0!
QISVEMDVSSKPDLSA							QISVEMDVSSKPDLSA	#DIV/0!	#DIV/0!	#DIV/0!	#DIV/0!	#DIV/0!	#DIV/0!	QISVEMDVSSKPDLSA	#DIV/0!	#DIV/0!	#DIV/0!	#DIV/0!
RHGLDNYRG							RHGLDNYRG	#DIV/0!	#DIV/0!	#DIV/0!	#DIV/0!	#DIV/0!	#DIV/0!	RHGLDNYRG	#DIV/0!	#DIV/0!	#DIV/0!	#DIV/0!
RHGLDNYRGYSL							RHGLDNYRGYSL	#DIV/0!	#DIV/0!	#DIV/0!	#DIV/0!	#DIV/0!	#DIV/0!	RHGLDNYRGYSL	#DIV/0!	#DIV/0!	#DIV/0!	#DIV/0!
SAMQDTINKLENELRS							SAMQDTINKLENELRS	#DIV/0!	#DIV/0!	#DIV/0!	#DIV/0!	#DIV/0!	#DIV/0!	SAMQDTINKLENELRS	#DIV/0!	#DIV/0!	#DIV/0!	#DIV/0!
SSKPDLSAALKDIRAQ							SSKPDLSAALKDIRAQ	#DIV/0!	#DIV/0!	#DIV/0!	#DIV/0!	#DIV/0!	#DIV/0!	SSKPDLSAALKDIRAQ	#DIV/0!	#DIV/0!	#DIV/0!	#DIV/0!
YEKLAAKNMQNAEEWF							YEKLAAKNMQNAEEWF	#DIV/0!	#DIV/0!	#DIV/0!	#DIV/0!	#DIV/0!	#DIV/0!	YEKLAAKNMQNAEEWF	#DIV/0!	#DIV/0!	#DIV/0!	#DIV/0!
APGRGMVEALPDGLS							APGRGMVEALPDGLS	#DIV/0!	#DIV/0!	#DIV/0!	#DIV/0!	#DIV/0!	#DIV/0!	APGRGMVEALPDGLS	#DIV/0!	#DIV/0!	#DIV/0!	#DIV/0!
AVAGAPHSYIDTYF							AVAGAPHSYIDTYF	#DIV/0!	#DIV/0!	#DIV/0!	#DIV/0!	#DIV/0!	#DIV/0!	AVAGAPHSYIDTYF	#DIV/0!	#DIV/0!	#DIV/0!	#DIV/0!
DVYKTNNIAYEDVVG							DVYKTNNIAYEDVVG	#DIV/0!	#DIV/0!	#DIV/0!	#DIV/0!	#DIV/0!	#DIV/0!	DVYKTNNIAYEDVVG	#DIV/0!	#DIV/0!	#DIV/0!	#DIV/0!
ETKTTVELLPVNGEFS							ETKTTVELLPVNGEFS	#DIV/0!	#DIV/0!	#DIV/0!	#DIV/0!	#DIV/0!	#DIV/0!	ETKTTVELLPVNGEFS	#DIV/0!	#DIV/0!	#DIV/0!	#DIV/0!
FAVAGAPHSYIDT							FAVAGAPHSYIDT	#DIV/0!	#DIV/0!	#DIV/0!	#DIV/0!	#DIV/0!	#DIV/0!	FAVAGAPHSYIDT	#DIV/0!	#DIV/0!	#DIV/0!	#DIV/0!
FAVAGAPHSYIDTY							FAVAGAPHSYIDTY	#DIV/0!	#DIV/0!	#DIV/0!	#DIV/0!	#DIV/0!	#DIV/0!	FAVAGAPHSYIDTY	#DIV/0!	#DIV/0!	#DIV/0!	#DIV/0!
FAVAGAPHSYIDTYF							FAVAGAPHSYIDTYF	#DIV/0!	#DIV/0!	#DIV/0!	#DIV/0!	#DIV/0!	#DIV/0!	FAVAGAPHSYIDTYF	#DIV/0!	#DIV/0!	#DIV/0!	#DIV/0!
FAVAGAPHSYIDTYFD							FAVAGAPHSYIDTYFD	#DIV/0!	#DIV/0!	#DIV/0!	#DIV/0!	#DIV/0!	#DIV/0!	FAVAGAPHSYIDTYFD	#DIV/0!	#DIV/0!	#DIV/0!	#DIV/0!
IAVLLGHSHDV							IAVLLGHSHDV	#DIV/0!	#DIV/0!	#DIV/0!	#DIV/0!	#DIV/0!	#DIV/0!	IAVLLGHSHDV	#DIV/0!	#DIV/0!	#DIV/0!	#DIV/0!
IPEKVTPVAAVQDGFT							IPEKVTPVAAVQDGFT	#DIV/0!	#DIV/0!	#DIV/0!	#DIV/0!	#DIV/0!	#DIV/0!	IPEKVTPVAAVQDGFT	#DIV/0!	#DIV/0!	#DIV/0!	#DIV/0!
IQEAHGLPVMDDQ							IQEAHGLPVMDDQ	#DIV/0!	#DIV/0!	#DIV/0!	#DIV/0!	#DIV/0!	#DIV/0!	IQEAHGLPVMDDQ	#DIV/0!	#DIV/0!	#DIV/0!	#DIV/0!
IQEAHGLPVMDDQTQ							IQEAHGLPVMDDQTQ	#DIV/0!	#DIV/0!	#DIV/0!	#DIV/0!	#DIV/0!	#DIV/0!	IQEAHGLPVMDDQTQ	#DIV/0!	#DIV/0!	#DIV/0!	#DIV/0!
KFPPEETLKSYWEDNK							KFPPEETLKSYWEDNK	#DIV/0!	#DIV/0!	#DIV/0!	#DIV/0!	#DIV/0!	#DIV/0!	KFPPEETLKSYWEDNK	#DIV/0!	#DIV/0!	#DIV/0!	#DIV/0!
KFPPEETLKSYWKDNK							KFPPEETLKSYWKDNK	#DIV/0!	#DIV/0!	#DIV/0!	#DIV/0!	#DIV/0!	#DIV/0!	KFPPEETLKSYWKDNK	#DIV/0!	#DIV/0!	#DIV/0!	#DIV/0!
KSEFPTEADLEDF							KSEFPTEADLEDF	#DIV/0!	#DIV/0!	#DIV/0!	#DIV/0!	#DIV/0!	#DIV/0!	KSEFPTEADLEDF	#DIV/0!	#DIV/0!	#DIV/0!	#DIV/0!
LQTPSQQAAKSFYDR							LQTPSQQAAKSFYDR	#DIV/0!	#DIV/0!	#DIV/0!	#DIV/0!	#DIV/0!	#DIV/0!	LQTPSQQAAKSFYDR	#DIV/0!	#DIV/0!	#DIV/0!	#DIV/0!
NVPAVAEEIQDEVDE							NVPAVAEEIQDEVDE	#DIV/0!	#DIV/0!	#DIV/0!	#DIV/0!	#DIV/0!	#DIV/0!	NVPAVAEEIQDEVDE	#DIV/0!	#DIV/0!	#DIV/0!	#DIV/0!
QPPTETAESSQAEEEKDA							QPPTETAESSQAEEEKDA	#DIV/0!	#DIV/0!	#DIV/0!	#DIV/0!	#DIV/0!	#DIV/0!	QPPTETAESSQAEEEKDA	#DIV/0!	#DIV/0!	#DIV/0!	#DIV/0!
QTPSQQAAKSFYDR							QTPSQQAAKSFYDR	#DIV/0!	#DIV/0!	#DIV/0!	#DIV/0!	#DIV/0!	#DIV/0!	QTPSQQAAKSFYDR	#DIV/0!	#DIV/0!	#DIV/0!	#DIV/0!
RNQISKVSSGKELTE							RNQISKVSSGKELTE	#DIV/0!	#DIV/0!	#DIV/0!	#DIV/0!	#DIV/0!	#DIV/0!	RNQISKVSSGKELTE	#DIV/0!	#DIV/0!	#DIV/0!	#DIV/0!
RPSSREDSVEARSDFEE							RPSSREDSVEARSDFEE	#DIV/0!	#DIV/0!	#DIV/0!	#DIV/0!	#DIV/0!	#DIV/0!	RPSSREDSVEARSDFEE	#DIV/0!	#DIV/0!	#DIV/0!	#DIV/0!
SAPKVAPLVDLSDT							SAPKVAPLVDLSDT	#DIV/0!	#DIV/0!	#DIV/0!	#DIV/0!	#DIV/0!	#DIV/0!	SAPKVAPLVDLSDT	#DIV/0!	#DIV/0!	#DIV/0!	#DIV/0!
SGRPRARSVDALDDINRP							SGRPRARSVDALDDINRP	#DIV/0!	#DIV/0!	#DIV/0!	#DIV/0!	#DIV/0!	#DIV/0!	SGRPRARSVDALDDINRP	#DIV/0!	#DIV/0!	#DIV/0!	#DIV/0!
SGRPRARSVDALDKINRP							SGRPRARSVDALDKINRP	#DIV/0!	#DIV/0!	#DIV/0!	#DIV/0!	#DIV/0!	#DIV/0!	SGRPRARSVDALDKINRP	#DIV/0!	#DIV/0!	#DIV/0!	#DIV/0!
SNFAVAGAPHSYIDTYF							SNFAVAGAPHSYIDTYF	#DIV/0!	#DIV/0!	#DIV/0!	#DIV/0!	#DIV/0!	#DIV/0!	SNFAVAGAPHSYIDTYF	#DIV/0!	#DIV/0!	#DIV/0!	#DIV/0!
SSNFAVAGAPHSYIDTY							SSNFAVAGAPHSYIDTY	#DIV/0!	#DIV/0!	#DIV/0!	#DIV/0!	#DIV/0!	#DIV/0!	SSNFAVAGAPHSYIDTY	#DIV/0!	#DIV/0!	#DIV/0!	#DIV/0!
SSNFAVAGAPHSYIDTYF							SSNFAVAGAPHSYIDTYF	#DIV/0!	#DIV/0!	#DIV/0!	#DIV/0!	#DIV/0!	#DIV/0!	SSNFAVAGAPHSYIDTYF	#DIV/0!	#DIV/0!	#DIV/0!	#DIV/0!
TPPVVIKSQLKSQEDEEE							TPPVVIKSQLKSQEDEEE	#DIV/0!	#DIV/0!	#DIV/0!	#DIV/0!	#DIV/0!	#DIV/0!	TPPVVIKSQLKSQEDEEE	#DIV/0!	#DIV/0!	#DIV/0!	#DIV/0!
TPSQQAAKSFYDR							TPSQQAAKSFYDR	#DIV/0!	#DIV/0!	#DIV/0!	#DIV/0!	#DIV/0!	#DIV/0!	TPSQQAAKSFYDR	#DIV/0!	#DIV/0!	#DIV/0!	#DIV/0!
TVTSQLMLKVHKEDDG							TVTSQLMLKVHKEDDG	#DIV/0!	#DIV/0!	#DIV/0!	#DIV/0!	#DIV/0!	#DIV/0!	TVTSQLMLKVHKEDDG	#DIV/0!	#DIV/0!	#DIV/0!	#DIV/0!
TVVPVEARADGAG							TVVPVEARADGAG	#DIV/0!	#DIV/0!	#DIV/0!	#DIV/0!	#DIV/0!	#DIV/0!	TVVPVEARADGAG	#DIV/0!	#DIV/0!	#DIV/0!	#DIV/0!
VAEEIQDEVDE							VAEEIQDEVDE	#DIV/0!	#DIV/0!	#DIV/0!	#DIV/0!	#DIV/0!	#DIV/0!	VAEEIQDEVDE	#DIV/0!	#DIV/0!	#DIV/0!	#DIV/0!
VAVQAISADEEAPD							VAVQAISADEEAPD	#DIV/0!	#DIV/0!	#DIV/0!	#DIV/0!	#DIV/0!	#DIV/0!	VAVQAISADEEAPD	#DIV/0!	#DIV/0!	#DIV/0!	#DIV/0!
VPAVAEEIQDEVDE							VPAVAEEIQDEVDE	#DIV/0!	#DIV/0!	#DIV/0!	#DIV/0!	#DIV/0!	#DIV/0!	VPAVAEEIQDEVDE	#DIV/0!	#DIV/0!	#DIV/0!	#DIV/0!
VPVIVEKAPKARIGDLD							VPVIVEKAPKARIGDLD	#DIV/0!	#DIV/0!	#DIV/0!	#DIV/0!	#DIV/0!	#DIV/0!	VPVIVEKAPKARIGDLD	#DIV/0!	#DIV/0!	#DIV/0!	#DIV/0!
VTSQLMLKVHKEDDG							VTSQLMLKVHKEDDG	#DIV/0!	#DIV/0!	#DIV/0!	#DIV/0!	#DIV/0!	#DIV/0!	VTSQLMLKVHKEDDG	#DIV/0!	#DIV/0!	#DIV/0!	#DIV/0!
VVTIQEAHGLPVMDDQTQ							VVTIQEAHGLPVMDDQTQ	#DIV/0!	#DIV/0!	#DIV/0!	#DIV/0!	#DIV/0!	#DIV/0!	VVTIQEAHGLPVMDDQTQ	#DIV/0!	#DIV/0!	#DIV/0!	#DIV/0!
DTKVMACVLEVISD							DTKVMACVLEVISD	#DIV/0!	#DIV/0!	#DIV/0!	#DIV/0!	#DIV/0!	#DIV/0!	DTKVMACVLEVISD	#DIV/0!	#DIV/0!	#DIV/0!	#DIV/0!
DTKVMKCVAEVISD							DTKVMKCVAEVISD	#DIV/0!	#DIV/0!	#DIV/0!	#DIV/0!	#DIV/0!	#DIV/0!	DTKVMKCVAEVISD	#DIV/0!	#DIV/0!	#DIV/0!	#DIV/0!
DTKVMKCVLE							DTKVMKCVLE	#DIV/0!	#DIV/0!	#DIV/0!	#DIV/0!	#DIV/0!	#DIV/0!	DTKVMKCVLE	#DIV/0!	#DIV/0!	#DIV/0!	#DIV/0!
DTKVMKCVLEAISD							DTKVMKCVLEAISD	#DIV/0!	#DIV/0!	#DIV/0!	#DIV/0!	#DIV/0!	#DIV/0!	DTKVMKCVLEAISD	#DIV/0!	#DIV/0!	#DIV/0!	#DIV/0!
DTKVMKCVLEVASD							DTKVMKCVLEVASD	#DIV/0!	#DIV/0!	#DIV/0!	#DIV/0!	#DIV/0!	#DIV/0!	DTKVMKCVLEVASD	#DIV/0!	#DIV/0!	#DIV/0!	#DIV/0!
DTKVMKCVLEVISDSL							DTKVMKCVLEVISDSL	#DIV/0!	#DIV/0!	#DIV/0!	#DIV/0!	#DIV/0!	#DIV/0!	DTKVMKCVLEVISDSL	#DIV/0!	#DIV/0!	#DIV/0!	#DIV/0!
DTKVMRCVLEVISD							DTKVMRCVLEVISD	#DIV/0!	#DIV/0!	#DIV/0!	#DIV/0!	#DIV/0!	#DIV/0!	DTKVMRCVLEVISD	#DIV/0!	#DIV/0!	#DIV/0!	#DIV/0!
EDRLTWGEADLFCQNMN							EDRLTWGEADLFCQNMN	#DIV/0!	#DIV/0!	#DIV/0!	#DIV/0!	#DIV/0!	#DIV/0!	EDRLTWGEADLFCQNMN	#DIV/0!	#DIV/0!	#DIV/0!	#DIV/0!
GQVAEEDFPLAEKDLPSAKINC							GQVAEEDFPLAEKDLPSAKINC	#DIV/0!	#DIV/0!	#DIV/0!	#DIV/0!	#DIV/0!	#DIV/0!	GQVAEEDFPLAEKDLPSAKINC	#DIV/0!	#DIV/0!	#DIV/0!	#DIV/0!
KCVLEVISD							KCVLEVISD	#DIV/0!	#DIV/0!	#DIV/0!	#DIV/0!	#DIV/0!	#DIV/0!	KCVLEVISD	#DIV/0!	#DIV/0!	#DIV/0!	#DIV/0!
KDLPSAKINCPEGANAYGSY							KDLPSAKINCPEGANAYGSY	#DIV/0!	#DIV/0!	#DIV/0!	#DIV/0!	#DIV/0!	#DIV/0!	KDLPSAKINCPEGANAYGSY	#DIV/0!	#DIV/0!	#DIV/0!	#DIV/0!
KVMKCVLEVISD							KVMKCVLEVISD	#DIV/0!	#DIV/0!	#DIV/0!	#DIV/0!	#DIV/0!	#DIV/0!	KVMKCVLEVISD	#DIV/0!	#DIV/0!	#DIV/0!	#DIV/0!
KVMKCVLEVISDSL							KVMKCVLEVISDSL	#DIV/0!	#DIV/0!	#DIV/0!	#DIV/0!	#DIV/0!	#DIV/0!	KVMKCVLEVISDSL	#DIV/0!	#DIV/0!	#DIV/0!	#DIV/0!
MKCVLEVISD							MKCVLEVISD	#DIV/0!	#DIV/0!	#DIV/0!	#DIV/0!	#DIV/0!	#DIV/0!	MKCVLEVISD	#DIV/0!	#DIV/0!	#DIV/0!	#DIV/0!
NAYGSYCYYLIEDRLTW							NAYGSYCYYLIEDRLTW	#DIV/0!	#DIV/0!	#DIV/0!	#DIV/0!	#DIV/0!	#DIV/0!	NAYGSYCYYLIEDRLTW	#DIV/0!	#DIV/0!	#DIV/0!	#DIV/0!
PEGANAYGSYCYYLIEDRLT							PEGANAYGSYCYYLIEDRLT	#DIV/0!	#DIV/0!	#DIV/0!	#DIV/0!	#DIV/0!	#DIV/0!	PEGANAYGSYCYYLIEDRLT	#DIV/0!	#DIV/0!	#DIV/0!	#DIV/0!
QLAKELTAEKR							QLAKELTAEKR	#DIV/0!	#DIV/0!	#DIV/0!	#DIV/0!	#DIV/0!	#DIV/0!	QLAKELTAEKR	#DIV/0!	#DIV/0!	#DIV/0!	#DIV/0!
SALGLWVRME							SALGLWVRME	#DIV/0!	#DIV/0!	#DIV/0!	#DIV/0!	#DIV/0!	#DIV/0!	SALGLWVRME	#DIV/0!	#DIV/0!	#DIV/0!	#DIV/0!
SRLGAWVRME							SRLGAWVRME	#DIV/0!	#DIV/0!	#DIV/0!	#DIV/0!	#DIV/0!	#DIV/0!	SRLGAWVRME	#DIV/0!	#DIV/0!	#DIV/0!	#DIV/0!
SRLGLWARME							SRLGLWARME	#DIV/0!	#DIV/0!	#DIV/0!	#DIV/0!	#DIV/0!	#DIV/0!	SRLGLWARME	#DIV/0!	#DIV/0!	#DIV/0!	#DIV/0!
SRLGLWSRMD							SRLGLWSRMD	#DIV/0!	#DIV/0!	#DIV/0!	#DIV/0!	#DIV/0!	#DIV/0!	SRLGLWSRMD	#DIV/0!	#DIV/0!	#DIV/0!	#DIV/0!
SRLGLWVAME							SRLGLWVAME	#DIV/0!	#DIV/0!	#DIV/0!	#DIV/0!	#DIV/0!	#DIV/0!	SRLGLWVAME	#DIV/0!	#DIV/0!	#DIV/0!	#DIV/0!
SRLGLWVRMA							SRLGLWVRMA	#DIV/0!	#DIV/0!	#DIV/0!	#DIV/0!	#DIV/0!	#DIV/0!	SRLGLWVRMA	#DIV/0!	#DIV/0!	#DIV/0!	#DIV/0!
SRLGLWVRMEQLAKELTAE							SRLGLWVRMEQLAKELTAE	#DIV/0!	#DIV/0!	#DIV/0!	#DIV/0!	#DIV/0!	#DIV/0!	SRLGLWVRMEQLAKELTAE	#DIV/0!	#DIV/0!	#DIV/0!	#DIV/0!
TKGDTKVMKCVLE							TKGDTKVMKCVLE	#DIV/0!	#DIV/0!	#DIV/0!	#DIV/0!	#DIV/0!	#DIV/0!	TKGDTKVMKCVLE	#DIV/0!	#DIV/0!	#DIV/0!	#DIV/0!
TKVMKCVLEVISD							TKVMKCVLEVISD	#DIV/0!	#DIV/0!	#DIV/0!	#DIV/0!	#DIV/0!	#DIV/0!	TKVMKCVLEVISD	#DIV/0!	#DIV/0!	#DIV/0!	#DIV/0!
VMKCVLEVISD							VMKCVLEVISD	#DIV/0!	#DIV/0!	#DIV/0!	#DIV/0!	#DIV/0!	#DIV/0!	VMKCVLEVISD	#DIV/0!	#DIV/0!	#DIV/0!	#DIV/0!
WSRMDQLAKELTAEKR							WSRMDQLAKELTAEKR	#DIV/0!	#DIV/0!	#DIV/0!	#DIV/0!	#DIV/0!	#DIV/0!	WSRMDQLAKELTAEKR	#DIV/0!	#DIV/0!	#DIV/0!	#DIV/0!
HLVERLYLVCGEEG							HLVERLYLVCGEEG	#DIV/0!	#DIV/0!	#DIV/0!	#DIV/0!	#DIV/0!	#DIV/0!	HLVERLYLVCGEEG	#DIV/0!	#DIV/0!	#DIV/0!	#DIV/0!
HRPIWARMD							HRPIWARMD	#DIV/0!	#DIV/0!	#DIV/0!	#DIV/0!	#DIV/0!	#DIV/0!	HRPIWARMD	#DIV/0!	#DIV/0!	#DIV/0!	#DIV/0!
MKRHGLDNYRGY							MKRHGLDNYRGY	#DIV/0!	#DIV/0!	#DIV/0!	#DIV/0!	#DIV/0!	#DIV/0!	MKRHGLDNYRGY	#DIV/0!	#DIV/0!	#DIV/0!	#DIV/0!
PVSQMRMATPLLARP							PVSQMRMATPLLARP	#DIV/0!	#DIV/0!	#DIV/0!	#DIV/0!	#DIV/0!	#DIV/0!	PVSQMRMATPLLARP	#DIV/0!	#DIV/0!	#DIV/0!	#DIV/0!
PVSQMRMATPLLCRP							PVSQMRMATPLLCRP	#DIV/0!	#DIV/0!	#DIV/0!	#DIV/0!	#DIV/0!	#DIV/0!	PVSQMRMATPLLCRP	#DIV/0!	#DIV/0!	#DIV/0!	#DIV/0!
PVSQMRMATPLLDRP							PVSQMRMATPLLDRP	#DIV/0!	#DIV/0!	#DIV/0!	#DIV/0!	#DIV/0!	#DIV/0!	PVSQMRMATPLLDRP	#DIV/0!	#DIV/0!	#DIV/0!	#DIV/0!
PVSQMRMATPLLERP							PVSQMRMATPLLERP	#DIV/0!	#DIV/0!	#DIV/0!	#DIV/0!	#DIV/0!	#DIV/0!	PVSQMRMATPLLERP	#DIV/0!	#DIV/0!	#DIV/0!	#DIV/0!
PVSQMRMATPLLFRP							PVSQMRMATPLLFRP	#DIV/0!	#DIV/0!	#DIV/0!	#DIV/0!	#DIV/0!	#DIV/0!	PVSQMRMATPLLFRP	#DIV/0!	#DIV/0!	#DIV/0!	#DIV/0!
PVSQMRMATPLLGRP							PVSQMRMATPLLGRP	#DIV/0!	#DIV/0!	#DIV/0!	#DIV/0!	#DIV/0!	#DIV/0!	PVSQMRMATPLLGRP	#DIV/0!	#DIV/0!	#DIV/0!	#DIV/0!
PVSQMRMATPLLHRP							PVSQMRMATPLLHRP	#DIV/0!	#DIV/0!	#DIV/0!	#DIV/0!	#DIV/0!	#DIV/0!	PVSQMRMATPLLHRP	#DIV/0!	#DIV/0!	#DIV/0!	#DIV/0!
PVSQMRMATPLLLRP							PVSQMRMATPLLLRP	#DIV/0!	#DIV/0!	#DIV/0!	#DIV/0!	#DIV/0!	#DIV/0!	PVSQMRMATPLLLRP	#DIV/0!	#DIV/0!	#DIV/0!	#DIV/0!
PVSQMRMATPLLMRP							PVSQMRMATPLLMRP	#DIV/0!	#DIV/0!	#DIV/0!	#DIV/0!	#DIV/0!	#DIV/0!	PVSQMRMATPLLMRP	#DIV/0!	#DIV/0!	#DIV/0!	#DIV/0!
PVSQMRMATPLLNRP							PVSQMRMATPLLNRP	#DIV/0!	#DIV/0!	#DIV/0!	#DIV/0!	#DIV/0!	#DIV/0!	PVSQMRMATPLLNRP	#DIV/0!	#DIV/0!	#DIV/0!	#DIV/0!
PVSQMRMATPLLQRP							PVSQMRMATPLLQRP	#DIV/0!	#DIV/0!	#DIV/0!	#DIV/0!	#DIV/0!	#DIV/0!	PVSQMRMATPLLQRP	#DIV/0!	#DIV/0!	#DIV/0!	#DIV/0!
PVSQMRMATPLLSRP							PVSQMRMATPLLSRP	#DIV/0!	#DIV/0!	#DIV/0!	#DIV/0!	#DIV/0!	#DIV/0!	PVSQMRMATPLLSRP	#DIV/0!	#DIV/0!	#DIV/0!	#DIV/0!
PVSQMRMATPLLTRP							PVSQMRMATPLLTRP	#DIV/0!	#DIV/0!	#DIV/0!	#DIV/0!	#DIV/0!	#DIV/0!	PVSQMRMATPLLTRP	#DIV/0!	#DIV/0!	#DIV/0!	#DIV/0!
PVSQMRMATPLLVRP							PVSQMRMATPLLVRP	#DIV/0!	#DIV/0!	#DIV/0!	#DIV/0!	#DIV/0!	#DIV/0!	PVSQMRMATPLLVRP	#DIV/0!	#DIV/0!	#DIV/0!	#DIV/0!
PVSQMRMATPLLWRP							PVSQMRMATPLLWRP	#DIV/0!	#DIV/0!	#DIV/0!	#DIV/0!	#DIV/0!	#DIV/0!	PVSQMRMATPLLWRP	#DIV/0!	#DIV/0!	#DIV/0!	#DIV/0!
PVSQMRMATPLLYRP							PVSQMRMATPLLYRP	#DIV/0!	#DIV/0!	#DIV/0!	#DIV/0!	#DIV/0!	#DIV/0!	PVSQMRMATPLLYRP	#DIV/0!	#DIV/0!	#DIV/0!	#DIV/0!
GHVAGSLAILTDAA							GHVAGSLAILTDAA	#DIV/0!	#DIV/0!	#DIV/0!	#DIV/0!	#DIV/0!	#DIV/0!	GHVAGSLAILTDAA	#DIV/0!	#DIV/0!	#DIV/0!	#DIV/0!
GYNHKDVQANASVR							GYNHKDVQANASVR	#DIV/0!	#DIV/0!	#DIV/0!	#DIV/0!	#DIV/0!	#DIV/0!	GYNHKDVQANASVR	#DIV/0!	#DIV/0!	#DIV/0!	#DIV/0!
LTIQIESAADQDPSC							LTIQIESAADQDPSC	#DIV/0!	#DIV/0!	#DIV/0!	#DIV/0!	#DIV/0!	#DIV/0!	LTIQIESAADQDPSC	#DIV/0!	#DIV/0!	#DIV/0!	#DIV/0!
LVLASTVMILKDFS							LVLASTVMILKDFS	#DIV/0!	#DIV/0!	#DIV/0!	#DIV/0!	#DIV/0!	#DIV/0!	LVLASTVMILKDFS	#DIV/0!	#DIV/0!	#DIV/0!	#DIV/0!
NSVKEIILAVDGVI							NSVKEIILAVDGVI	#DIV/0!	#DIV/0!	#DIV/0!	#DIV/0!	#DIV/0!	#DIV/0!	NSVKEIILAVDGVI	#DIV/0!	#DIV/0!	#DIV/0!	#DIV/0!
RTGIAQALSSFDLHS							RTGIAQALSSFDLHS	#DIV/0!	#DIV/0!	#DIV/0!	#DIV/0!	#DIV/0!	#DIV/0!	RTGIAQALSSFDLHS	#DIV/0!	#DIV/0!	#DIV/0!	#DIV/0!
SVRAAFVHALGDVF							SVRAAFVHALGDVF	#DIV/0!	#DIV/0!	#DIV/0!	#DIV/0!	#DIV/0!	#DIV/0!	SVRAAFVHALGDVF	#DIV/0!	#DIV/0!	#DIV/0!	#DIV/0!
ALKEVKQIKTQIEQTN							ALKEVKQIKTQIEQTN	#DIV/0!	#DIV/0!	#DIV/0!	#DIV/0!	#DIV/0!	#DIV/0!	ALKEVKQIKTQIEQTN	#DIV/0!	#DIV/0!	#DIV/0!	#DIV/0!
DLQGRLVSIHSQKEQD							DLQGRLVSIHSQKEQD	#DIV/0!	#DIV/0!	#DIV/0!	#DIV/0!	#DIV/0!	#DIV/0!	DLQGRLVSIHSQKEQD	#DIV/0!	#DIV/0!	#DIV/0!	#DIV/0!
DNSHVEMKLAADEEENA							DNSHVEMKLAADEEENA	#DIV/0!	#DIV/0!	#DIV/0!	#DIV/0!	#DIV/0!	#DIV/0!	DNSHVEMKLAADEEENA	#DIV/0!	#DIV/0!	#DIV/0!	#DIV/0!
EEIAQVATISANGDKD							EEIAQVATISANGDKD	#DIV/0!	#DIV/0!	#DIV/0!	#DIV/0!	#DIV/0!	#DIV/0!	EEIAQVATISANGDKD	#DIV/0!	#DIV/0!	#DIV/0!	#DIV/0!
EPVSELLKNYLDAQY							EPVSELLKNYLDAQY	#DIV/0!	#DIV/0!	#DIV/0!	#DIV/0!	#DIV/0!	#DIV/0!	EPVSELLKNYLDAQY	#DIV/0!	#DIV/0!	#DIV/0!	#DIV/0!
ERQNGVLNSWTDQDS							ERQNGVLNSWTDQDS	#DIV/0!	#DIV/0!	#DIV/0!	#DIV/0!	#DIV/0!	#DIV/0!	ERQNGVLNSWTDQDS	#DIV/0!	#DIV/0!	#DIV/0!	#DIV/0!
FAEQYSIQDWAKNLK							FAEQYSIQDWAKNLK	#DIV/0!	#DIV/0!	#DIV/0!	#DIV/0!	#DIV/0!	#DIV/0!	FAEQYSIQDWAKNLK	#DIV/0!	#DIV/0!	#DIV/0!	#DIV/0!
FETVAVKIFPYEEYSS							FETVAVKIFPYEEYSS	#DIV/0!	#DIV/0!	#DIV/0!	#DIV/0!	#DIV/0!	#DIV/0!	FETVAVKIFPYEEYSS	#DIV/0!	#DIV/0!	#DIV/0!	#DIV/0!
FIRHRSQKGPRGPPPAGLLQ							FIRHRSQKGPRGPPPAGLLQ	#DIV/0!	#DIV/0!	#DIV/0!	#DIV/0!	#DIV/0!	#DIV/0!	FIRHRSQKGPRGPPPAGLLQ	#DIV/0!	#DIV/0!	#DIV/0!	#DIV/0!
GSELQTQAKAYFEKTQ							GSELQTQAKAYFEKTQ	#DIV/0!	#DIV/0!	#DIV/0!	#DIV/0!	#DIV/0!	#DIV/0!	GSELQTQAKAYFEKTQ	#DIV/0!	#DIV/0!	#DIV/0!	#DIV/0!
IGNKADLEAQRDVT							IGNKADLEAQRDVT	#DIV/0!	#DIV/0!	#DIV/0!	#DIV/0!	#DIV/0!	#DIV/0!	IGNKADLEAQRDVT	#DIV/0!	#DIV/0!	#DIV/0!	#DIV/0!
INTYVRKLDDFVETG							INTYVRKLDDFVETG	#DIV/0!	#DIV/0!	#DIV/0!	#DIV/0!	#DIV/0!	#DIV/0!	INTYVRKLDDFVETG	#DIV/0!	#DIV/0!	#DIV/0!	#DIV/0!
ISWYDNEYGYSNRVVDL							ISWYDNEYGYSNRVVDL	#DIV/0!	#DIV/0!	#DIV/0!	#DIV/0!	#DIV/0!	#DIV/0!	ISWYDNEYGYSNRVVDL	#DIV/0!	#DIV/0!	#DIV/0!	#DIV/0!
IVHDFNKKLTAYLDL							IVHDFNKKLTAYLDL	#DIV/0!	#DIV/0!	#DIV/0!	#DIV/0!	#DIV/0!	#DIV/0!	IVHDFNKKLTAYLDL	#DIV/0!	#DIV/0!	#DIV/0!	#DIV/0!
KDTIIKPLLVEPEG							KDTIIKPLLVEPEG	#DIV/0!	#DIV/0!	#DIV/0!	#DIV/0!	#DIV/0!	#DIV/0!	KDTIIKPLLVEPEG	#DIV/0!	#DIV/0!	#DIV/0!	#DIV/0!
KFLKHMNSAMEDSSS							KFLKHMNSAMEDSSS	#DIV/0!	#DIV/0!	#DIV/0!	#DIV/0!	#DIV/0!	#DIV/0!	KFLKHMNSAMEDSSS	#DIV/0!	#DIV/0!	#DIV/0!	#DIV/0!
KPLLEKSHCIAEVEKD							KPLLEKSHCIAEVEKD	#DIV/0!	#DIV/0!	#DIV/0!	#DIV/0!	#DIV/0!	#DIV/0!	KPLLEKSHCIAEVEKD	#DIV/0!	#DIV/0!	#DIV/0!	#DIV/0!
KSTEGEVNAEEEGFE							KSTEGEVNAEEEGFE	#DIV/0!	#DIV/0!	#DIV/0!	#DIV/0!	#DIV/0!	#DIV/0!	KSTEGEVNAEEEGFE	#DIV/0!	#DIV/0!	#DIV/0!	#DIV/0!
KVKAEPAKIDAFRASLS							KVKAEPAKIDAFRASLS	#DIV/0!	#DIV/0!	#DIV/0!	#DIV/0!	#DIV/0!	#DIV/0!	KVKAEPAKIDAFRASLS	#DIV/0!	#DIV/0!	#DIV/0!	#DIV/0!
LELPAGKYVRRAEKKATL							LELPAGKYVRRAEKKATL	#DIV/0!	#DIV/0!	#DIV/0!	#DIV/0!	#DIV/0!	#DIV/0!	LELPAGKYVRRAEKKATL	#DIV/0!	#DIV/0!	#DIV/0!	#DIV/0!
LGKQEVIRGWEEGVA							LGKQEVIRGWEEGVA	#DIV/0!	#DIV/0!	#DIV/0!	#DIV/0!	#DIV/0!	#DIV/0!	LGKQEVIRGWEEGVA	#DIV/0!	#DIV/0!	#DIV/0!	#DIV/0!
LIHEHMVITDRIENVD							LIHEHMVITDRIENVD	#DIV/0!	#DIV/0!	#DIV/0!	#DIV/0!	#DIV/0!	#DIV/0!	LIHEHMVITDRIENVD	#DIV/0!	#DIV/0!	#DIV/0!	#DIV/0!
LQRLRGMFAFALWD							LQRLRGMFAFALWD	#DIV/0!	#DIV/0!	#DIV/0!	#DIV/0!	#DIV/0!	#DIV/0!	LQRLRGMFAFALWD	#DIV/0!	#DIV/0!	#DIV/0!	#DIV/0!
LSPLQQAVSDLQENPE							LSPLQQAVSDLQENPE	#DIV/0!	#DIV/0!	#DIV/0!	#DIV/0!	#DIV/0!	#DIV/0!	LSPLQQAVSDLQENPE	#DIV/0!	#DIV/0!	#DIV/0!	#DIV/0!
LVINGKPITIFQERDPT							LVINGKPITIFQERDPT	#DIV/0!	#DIV/0!	#DIV/0!	#DIV/0!	#DIV/0!	#DIV/0!	LVINGKPITIFQERDPT	#DIV/0!	#DIV/0!	#DIV/0!	#DIV/0!
MVEKGIIDPTKVVRTALL							MVEKGIIDPTKVVRTALL	#DIV/0!	#DIV/0!	#DIV/0!	#DIV/0!	#DIV/0!	#DIV/0!	MVEKGIIDPTKVVRTALL	#DIV/0!	#DIV/0!	#DIV/0!	#DIV/0!
MVPSHAVVARTVGGKED							MVPSHAVVARTVGGKED	#DIV/0!	#DIV/0!	#DIV/0!	#DIV/0!	#DIV/0!	#DIV/0!	MVPSHAVVARTVGGKED	#DIV/0!	#DIV/0!	#DIV/0!	#DIV/0!
QTIEENIKIFEEDA							QTIEENIKIFEEDA	#DIV/0!	#DIV/0!	#DIV/0!	#DIV/0!	#DIV/0!	#DIV/0!	QTIEENIKIFEEDA	#DIV/0!	#DIV/0!	#DIV/0!	#DIV/0!
QVSHYIEPYLEFEA							QVSHYIEPYLEFEA	#DIV/0!	#DIV/0!	#DIV/0!	#DIV/0!	#DIV/0!	#DIV/0!	QVSHYIEPYLEFEA	#DIV/0!	#DIV/0!	#DIV/0!	#DIV/0!
RLDNQGKINAWTAQS							RLDNQGKINAWTAQS	#DIV/0!	#DIV/0!	#DIV/0!	#DIV/0!	#DIV/0!	#DIV/0!	RLDNQGKINAWTAQS	#DIV/0!	#DIV/0!	#DIV/0!	#DIV/0!
RPSVNPAEGFYENIS							RPSVNPAEGFYENIS	#DIV/0!	#DIV/0!	#DIV/0!	#DIV/0!	#DIV/0!	#DIV/0!	RPSVNPAEGFYENIS	#DIV/0!	#DIV/0!	#DIV/0!	#DIV/0!
RQRLTARLEALKEGGG							RQRLTARLEALKEGGG	#DIV/0!	#DIV/0!	#DIV/0!	#DIV/0!	#DIV/0!	#DIV/0!	RQRLTARLEALKEGGG	#DIV/0!	#DIV/0!	#DIV/0!	#DIV/0!
TPEEIAQVATISANGDKDIG							TPEEIAQVATISANGDKDIG	#DIV/0!	#DIV/0!	#DIV/0!	#DIV/0!	#DIV/0!	#DIV/0!	TPEEIAQVATISANGDKDIG	#DIV/0!	#DIV/0!	#DIV/0!	#DIV/0!
TSLSSKLAAFDEPSK							TSLSSKLAAFDEPSK	#DIV/0!	#DIV/0!	#DIV/0!	#DIV/0!	#DIV/0!	#DIV/0!	TSLSSKLAAFDEPSK	#DIV/0!	#DIV/0!	#DIV/0!	#DIV/0!
VDQWSTETIASHEDIER							VDQWSTETIASHEDIER	#DIV/0!	#DIV/0!	#DIV/0!	#DIV/0!	#DIV/0!	#DIV/0!	VDQWSTETIASHEDIER	#DIV/0!	#DIV/0!	#DIV/0!	#DIV/0!
YAPSLSKLVAEWEGQD							YAPSLSKLVAEWEGQD	#DIV/0!	#DIV/0!	#DIV/0!	#DIV/0!	#DIV/0!	#DIV/0!	YAPSLSKLVAEWEGQD	#DIV/0!	#DIV/0!	#DIV/0!	#DIV/0!
YGPSGQKTIYSEQE							YGPSGQKTIYSEQE	#DIV/0!	#DIV/0!	#DIV/0!	#DIV/0!	#DIV/0!	#DIV/0!	YGPSGQKTIYSEQE	#DIV/0!	#DIV/0!	#DIV/0!	#DIV/0!
YQTIEENIKIFEEDA							YQTIEENIKIFEEDA	#DIV/0!	#DIV/0!	#DIV/0!	#DIV/0!	#DIV/0!	#DIV/0!	YQTIEENIKIFEEDA	#DIV/0!	#DIV/0!	#DIV/0!	#DIV/0!
YTDLQQILESEKDLEEA							YTDLQQILESEKDLEEA	#DIV/0!	#DIV/0!	#DIV/0!	#DIV/0!	#DIV/0!	#DIV/0!	YTDLQQILESEKDLEEA	#DIV/0!	#DIV/0!	#DIV/0!	#DIV/0!
WTSDTQGDEAEAGEGGEN							WTSDTQGDEAEAGEGGEN	#DIV/0!	#DIV/0!	#DIV/0!	#DIV/0!	#DIV/0!	#DIV/0!	WTSDTQGDEAEAGEGGEN	#DIV/0!	#DIV/0!	#DIV/0!	#DIV/0!
APAEEKKVEAKKEESEE							APAEEKKVEAKKEESEE	#DIV/0!	#DIV/0!	#DIV/0!	#DIV/0!	#DIV/0!	#DIV/0!	APAEEKKVEAKKEESEE	#DIV/0!	#DIV/0!	#DIV/0!	#DIV/0!
APGPGRLVAQLDTEG							APGPGRLVAQLDTEG	#DIV/0!	#DIV/0!	#DIV/0!	#DIV/0!	#DIV/0!	#DIV/0!	APGPGRLVAQLDTEG	#DIV/0!	#DIV/0!	#DIV/0!	#DIV/0!
AVAKADKLAEEHGS							AVAKADKLAEEHGS	#DIV/0!	#DIV/0!	#DIV/0!	#DIV/0!	#DIV/0!	#DIV/0!	AVAKADKLAEEHGS	#DIV/0!	#DIV/0!	#DIV/0!	#DIV/0!
AVGPGAAGPSNVPAFLTKL							AVGPGAAGPSNVPAFLTKL	#DIV/0!	#DIV/0!	#DIV/0!	#DIV/0!	#DIV/0!	#DIV/0!	AVGPGAAGPSNVPAFLTKL	#DIV/0!	#DIV/0!	#DIV/0!	#DIV/0!
DAAKNQLTSNPEN							DAAKNQLTSNPEN	#DIV/0!	#DIV/0!	#DIV/0!	#DIV/0!	#DIV/0!	#DIV/0!	DAAKNQLTSNPEN	#DIV/0!	#DIV/0!	#DIV/0!	#DIV/0!
DLKGRLVSIHSQKEQD							DLKGRLVSIHSQKEQD	#DIV/0!	#DIV/0!	#DIV/0!	#DIV/0!	#DIV/0!	#DIV/0!	DLKGRLVSIHSQKEQD	#DIV/0!	#DIV/0!	#DIV/0!	#DIV/0!
DSDIIVQKIQPYTEQST							DSDIIVQKIQPYTEQST	#DIV/0!	#DIV/0!	#DIV/0!	#DIV/0!	#DIV/0!	#DIV/0!	DSDIIVQKIQPYTEQST	#DIV/0!	#DIV/0!	#DIV/0!	#DIV/0!
DSLHVHAQVAEKEEEGN							DSLHVHAQVAEKEEEGN	#DIV/0!	#DIV/0!	#DIV/0!	#DIV/0!	#DIV/0!	#DIV/0!	DSLHVHAQVAEKEEEGN	#DIV/0!	#DIV/0!	#DIV/0!	#DIV/0!
EAQKSSSIASFKDP							EAQKSSSIASFKDP	#DIV/0!	#DIV/0!	#DIV/0!	#DIV/0!	#DIV/0!	#DIV/0!	EAQKSSSIASFKDP	#DIV/0!	#DIV/0!	#DIV/0!	#DIV/0!
EDIGGGQKVNDD							EDIGGGQKVNDD	#DIV/0!	#DIV/0!	#DIV/0!	#DIV/0!	#DIV/0!	#DIV/0!	EDIGGGQKVNDD	#DIV/0!	#DIV/0!	#DIV/0!	#DIV/0!
EETMKEVKAYKEE							EETMKEVKAYKEE	#DIV/0!	#DIV/0!	#DIV/0!	#DIV/0!	#DIV/0!	#DIV/0!	EETMKEVKAYKEE	#DIV/0!	#DIV/0!	#DIV/0!	#DIV/0!
EKEINGLASYLENLS							EKEINGLASYLENLS	#DIV/0!	#DIV/0!	#DIV/0!	#DIV/0!	#DIV/0!	#DIV/0!	EKEINGLASYLENLS	#DIV/0!	#DIV/0!	#DIV/0!	#DIV/0!
EPEVWVVEAEDEP							EPEVWVVEAEDEP	#DIV/0!	#DIV/0!	#DIV/0!	#DIV/0!	#DIV/0!	#DIV/0!	EPEVWVVEAEDEP	#DIV/0!	#DIV/0!	#DIV/0!	#DIV/0!
EPGKQGTVHAEVEENPG							EPGKQGTVHAEVEENPG	#DIV/0!	#DIV/0!	#DIV/0!	#DIV/0!	#DIV/0!	#DIV/0!	EPGKQGTVHAEVEENPG	#DIV/0!	#DIV/0!	#DIV/0!	#DIV/0!
EPVSELLKNYLDA							EPVSELLKNYLDA	#DIV/0!	#DIV/0!	#DIV/0!	#DIV/0!	#DIV/0!	#DIV/0!	EPVSELLKNYLDA	#DIV/0!	#DIV/0!	#DIV/0!	#DIV/0!
ESVGKGAVHDVKDVL							ESVGKGAVHDVKDVL	#DIV/0!	#DIV/0!	#DIV/0!	#DIV/0!	#DIV/0!	#DIV/0!	ESVGKGAVHDVKDVL	#DIV/0!	#DIV/0!	#DIV/0!	#DIV/0!
FIDHSPKATPDN							FIDHSPKATPDN	#DIV/0!	#DIV/0!	#DIV/0!	#DIV/0!	#DIV/0!	#DIV/0!	FIDHSPKATPDN	#DIV/0!	#DIV/0!	#DIV/0!	#DIV/0!
FKTLTKQEETDDL							FKTLTKQEETDDL	#DIV/0!	#DIV/0!	#DIV/0!	#DIV/0!	#DIV/0!	#DIV/0!	FKTLTKQEETDDL	#DIV/0!	#DIV/0!	#DIV/0!	#DIV/0!
FPMPRVIYAMAEDG							FPMPRVIYAMAEDG	#DIV/0!	#DIV/0!	#DIV/0!	#DIV/0!	#DIV/0!	#DIV/0!	FPMPRVIYAMAEDG	#DIV/0!	#DIV/0!	#DIV/0!	#DIV/0!
FRFTQAGSEVSAL							FRFTQAGSEVSAL	#DIV/0!	#DIV/0!	#DIV/0!	#DIV/0!	#DIV/0!	#DIV/0!	FRFTQAGSEVSAL	#DIV/0!	#DIV/0!	#DIV/0!	#DIV/0!
FTPFHVMLLIRCIL							FTPFHVMLLIRCIL	#DIV/0!	#DIV/0!	#DIV/0!	#DIV/0!	#DIV/0!	#DIV/0!	FTPFHVMLLIRCIL	#DIV/0!	#DIV/0!	#DIV/0!	#DIV/0!
FTRGADPGMPEPSVL							FTRGADPGMPEPSVL	#DIV/0!	#DIV/0!	#DIV/0!	#DIV/0!	#DIV/0!	#DIV/0!	FTRGADPGMPEPSVL	#DIV/0!	#DIV/0!	#DIV/0!	#DIV/0!
GAMENWGLTTYRESSL							GAMENWGLTTYRESSL	#DIV/0!	#DIV/0!	#DIV/0!	#DIV/0!	#DIV/0!	#DIV/0!	GAMENWGLTTYRESSL	#DIV/0!	#DIV/0!	#DIV/0!	#DIV/0!
GETKDQVANSAFVE							GETKDQVANSAFVE	#DIV/0!	#DIV/0!	#DIV/0!	#DIV/0!	#DIV/0!	#DIV/0!	GETKDQVANSAFVE	#DIV/0!	#DIV/0!	#DIV/0!	#DIV/0!
GMRHEEMAQAFEEWNK							GMRHEEMAQAFEEWNK	#DIV/0!	#DIV/0!	#DIV/0!	#DIV/0!	#DIV/0!	#DIV/0!	GMRHEEMAQAFEEWNK	#DIV/0!	#DIV/0!	#DIV/0!	#DIV/0!
GPGPESSPVVVRTDED							GPGPESSPVVVRTDED	#DIV/0!	#DIV/0!	#DIV/0!	#DIV/0!	#DIV/0!	#DIV/0!	GPGPESSPVVVRTDED	#DIV/0!	#DIV/0!	#DIV/0!	#DIV/0!
GPSGQKTIYSEQEIFD							GPSGQKTIYSEQEIFD	#DIV/0!	#DIV/0!	#DIV/0!	#DIV/0!	#DIV/0!	#DIV/0!	GPSGQKTIYSEQEIFD	#DIV/0!	#DIV/0!	#DIV/0!	#DIV/0!
GSVTISLQALQDTRD							GSVTISLQALQDTRD	#DIV/0!	#DIV/0!	#DIV/0!	#DIV/0!	#DIV/0!	#DIV/0!	GSVTISLQALQDTRD	#DIV/0!	#DIV/0!	#DIV/0!	#DIV/0!
GTARGIVVYTGDR							GTARGIVVYTGDR	#DIV/0!	#DIV/0!	#DIV/0!	#DIV/0!	#DIV/0!	#DIV/0!	GTARGIVVYTGDR	#DIV/0!	#DIV/0!	#DIV/0!	#DIV/0!
GTSKESAMKTYVEKVDE							GTSKESAMKTYVEKVDE	#DIV/0!	#DIV/0!	#DIV/0!	#DIV/0!	#DIV/0!	#DIV/0!	GTSKESAMKTYVEKVDE	#DIV/0!	#DIV/0!	#DIV/0!	#DIV/0!
GVRTPALQLSAMQEGDY							GVRTPALQLSAMQEGDY	#DIV/0!	#DIV/0!	#DIV/0!	#DIV/0!	#DIV/0!	#DIV/0!	GVRTPALQLSAMQEGDY	#DIV/0!	#DIV/0!	#DIV/0!	#DIV/0!
HDLEVAQTTALPDEDD							HDLEVAQTTALPDEDD	#DIV/0!	#DIV/0!	#DIV/0!	#DIV/0!	#DIV/0!	#DIV/0!	HDLEVAQTTALPDEDD	#DIV/0!	#DIV/0!	#DIV/0!	#DIV/0!
HVESELLHTYSEIVG							HVESELLHTYSEIVG	#DIV/0!	#DIV/0!	#DIV/0!	#DIV/0!	#DIV/0!	#DIV/0!	HVESELLHTYSEIVG	#DIV/0!	#DIV/0!	#DIV/0!	#DIV/0!
IAKQSVTIKTMLEDLG							IAKQSVTIKTMLEDLG	#DIV/0!	#DIV/0!	#DIV/0!	#DIV/0!	#DIV/0!	#DIV/0!	IAKQSVTIKTMLEDLG	#DIV/0!	#DIV/0!	#DIV/0!	#DIV/0!
IDNGIVKALNVEPDG							IDNGIVKALNVEPDG	#DIV/0!	#DIV/0!	#DIV/0!	#DIV/0!	#DIV/0!	#DIV/0!	IDNGIVKALNVEPDG	#DIV/0!	#DIV/0!	#DIV/0!	#DIV/0!
IGNKADLEAQRDVTY							IGNKADLEAQRDVTY	#DIV/0!	#DIV/0!	#DIV/0!	#DIV/0!	#DIV/0!	#DIV/0!	IGNKADLEAQRDVTY	#DIV/0!	#DIV/0!	#DIV/0!	#DIV/0!
IIHDFQRGLTAYHDISL							IIHDFQRGLTAYHDISL	#DIV/0!	#DIV/0!	#DIV/0!	#DIV/0!	#DIV/0!	#DIV/0!	IIHDFQRGLTAYHDISL	#DIV/0!	#DIV/0!	#DIV/0!	#DIV/0!
INTPLTTTSGNLHGQPVS							INTPLTTTSGNLHGQPVS	#DIV/0!	#DIV/0!	#DIV/0!	#DIV/0!	#DIV/0!	#DIV/0!	INTPLTTTSGNLHGQPVS	#DIV/0!	#DIV/0!	#DIV/0!	#DIV/0!
IPLAAGQAVSAYSEERD							IPLAAGQAVSAYSEERD	#DIV/0!	#DIV/0!	#DIV/0!	#DIV/0!	#DIV/0!	#DIV/0!	IPLAAGQAVSAYSEERD	#DIV/0!	#DIV/0!	#DIV/0!	#DIV/0!
ISEAEQRTIQAQKESSQ							ISEAEQRTIQAQKESSQ	#DIV/0!	#DIV/0!	#DIV/0!	#DIV/0!	#DIV/0!	#DIV/0!	ISEAEQRTIQAQKESSQ	#DIV/0!	#DIV/0!	#DIV/0!	#DIV/0!
KADLEAQRDVTYEEAKQ							KADLEAQRDVTYEEAKQ	#DIV/0!	#DIV/0!	#DIV/0!	#DIV/0!	#DIV/0!	#DIV/0!	KADLEAQRDVTYEEAKQ	#DIV/0!	#DIV/0!	#DIV/0!	#DIV/0!
KDLHMERVISYEEG							KDLHMERVISYEEG	#DIV/0!	#DIV/0!	#DIV/0!	#DIV/0!	#DIV/0!	#DIV/0!	KDLHMERVISYEEG	#DIV/0!	#DIV/0!	#DIV/0!	#DIV/0!
KFLKHMNSAMEDS							KFLKHMNSAMEDS	#DIV/0!	#DIV/0!	#DIV/0!	#DIV/0!	#DIV/0!	#DIV/0!	KFLKHMNSAMEDS	#DIV/0!	#DIV/0!	#DIV/0!	#DIV/0!
KKGKTISLTDFLAEDG							KKGKTISLTDFLAEDG	#DIV/0!	#DIV/0!	#DIV/0!	#DIV/0!	#DIV/0!	#DIV/0!	KKGKTISLTDFLAEDG	#DIV/0!	#DIV/0!	#DIV/0!	#DIV/0!
KPDGAAGMAAEEEEDE							KPDGAAGMAAEEEEDE	#DIV/0!	#DIV/0!	#DIV/0!	#DIV/0!	#DIV/0!	#DIV/0!	KPDGAAGMAAEEEEDE	#DIV/0!	#DIV/0!	#DIV/0!	#DIV/0!
KPKNLVVVGQSAFADFDGDG							KPKNLVVVGQSAFADFDGDG	#DIV/0!	#DIV/0!	#DIV/0!	#DIV/0!	#DIV/0!	#DIV/0!	KPKNLVVVGQSAFADFDGDG	#DIV/0!	#DIV/0!	#DIV/0!	#DIV/0!
KPLLEKSHCIAEVEK							KPLLEKSHCIAEVEK	#DIV/0!	#DIV/0!	#DIV/0!	#DIV/0!	#DIV/0!	#DIV/0!	KPLLEKSHCIAEVEK	#DIV/0!	#DIV/0!	#DIV/0!	#DIV/0!
KPRSPQVIPIEEFQDCECY							KPRSPQVIPIEEFQDCECY	#DIV/0!	#DIV/0!	#DIV/0!	#DIV/0!	#DIV/0!	#DIV/0!	KPRSPQVIPIEEFQDCECY	#DIV/0!	#DIV/0!	#DIV/0!	#DIV/0!
KPSTPESGVEDFEDYQN							KPSTPESGVEDFEDYQN	#DIV/0!	#DIV/0!	#DIV/0!	#DIV/0!	#DIV/0!	#DIV/0!	KPSTPESGVEDFEDYQN	#DIV/0!	#DIV/0!	#DIV/0!	#DIV/0!
KSLSHLPLHSNKEDGYD							KSLSHLPLHSNKEDGYD	#DIV/0!	#DIV/0!	#DIV/0!	#DIV/0!	#DIV/0!	#DIV/0!	KSLSHLPLHSNKEDGYD	#DIV/0!	#DIV/0!	#DIV/0!	#DIV/0!
LAVQTKRVAAQVDGGA							LAVQTKRVAAQVDGGA	#DIV/0!	#DIV/0!	#DIV/0!	#DIV/0!	#DIV/0!	#DIV/0!	LAVQTKRVAAQVDGGA	#DIV/0!	#DIV/0!	#DIV/0!	#DIV/0!
LDTMRQIQVFEDEPA							LDTMRQIQVFEDEPA	#DIV/0!	#DIV/0!	#DIV/0!	#DIV/0!	#DIV/0!	#DIV/0!	LDTMRQIQVFEDEPA	#DIV/0!	#DIV/0!	#DIV/0!	#DIV/0!
LGEPNILICFIDKFSPP							LGEPNILICFIDKFSPP	#DIV/0!	#DIV/0!	#DIV/0!	#DIV/0!	#DIV/0!	#DIV/0!	LGEPNILICFIDKFSPP	#DIV/0!	#DIV/0!	#DIV/0!	#DIV/0!
LISGGTSYVPDDGLTAQQL							LISGGTSYVPDDGLTAQQL	#DIV/0!	#DIV/0!	#DIV/0!	#DIV/0!	#DIV/0!	#DIV/0!	LISGGTSYVPDDGLTAQQL	#DIV/0!	#DIV/0!	#DIV/0!	#DIV/0!
LPFQKIQHSITAQDHQPTPD							LPFQKIQHSITAQDHQPTPD	#DIV/0!	#DIV/0!	#DIV/0!	#DIV/0!	#DIV/0!	#DIV/0!	LPFQKIQHSITAQDHQPTPD	#DIV/0!	#DIV/0!	#DIV/0!	#DIV/0!
LPGISSIKDLQDL							LPGISSIKDLQDL	#DIV/0!	#DIV/0!	#DIV/0!	#DIV/0!	#DIV/0!	#DIV/0!	LPGISSIKDLQDL	#DIV/0!	#DIV/0!	#DIV/0!	#DIV/0!
LQKQVTELEAEREQKQ							LQKQVTELEAEREQKQ	#DIV/0!	#DIV/0!	#DIV/0!	#DIV/0!	#DIV/0!	#DIV/0!	LQKQVTELEAEREQKQ	#DIV/0!	#DIV/0!	#DIV/0!	#DIV/0!
LRELISNSSDAL							LRELISNSSDAL	#DIV/0!	#DIV/0!	#DIV/0!	#DIV/0!	#DIV/0!	#DIV/0!	LRELISNSSDAL	#DIV/0!	#DIV/0!	#DIV/0!	#DIV/0!
LTQVQESLLGYWDTAK							LTQVQESLLGYWDTAK	#DIV/0!	#DIV/0!	#DIV/0!	#DIV/0!	#DIV/0!	#DIV/0!	LTQVQESLLGYWDTAK	#DIV/0!	#DIV/0!	#DIV/0!	#DIV/0!
LVAVDGVNAL							LVAVDGVNAL	#DIV/0!	#DIV/0!	#DIV/0!	#DIV/0!	#DIV/0!	#DIV/0!	LVAVDGVNAL	#DIV/0!	#DIV/0!	#DIV/0!	#DIV/0!
LVGQQRISGNLDSPEG							LVGQQRISGNLDSPEG	#DIV/0!	#DIV/0!	#DIV/0!	#DIV/0!	#DIV/0!	#DIV/0!	LVGQQRISGNLDSPEG	#DIV/0!	#DIV/0!	#DIV/0!	#DIV/0!
LVKAAQKAAAFEDQ							LVKAAQKAAAFEDQ	#DIV/0!	#DIV/0!	#DIV/0!	#DIV/0!	#DIV/0!	#DIV/0!	LVKAAQKAAAFEDQ	#DIV/0!	#DIV/0!	#DIV/0!	#DIV/0!
LVLKKDEDLFREW							LVLKKDEDLFREW	#DIV/0!	#DIV/0!	#DIV/0!	#DIV/0!	#DIV/0!	#DIV/0!	LVLKKDEDLFREW	#DIV/0!	#DIV/0!	#DIV/0!	#DIV/0!
MATSGQQNNIGM							MATSGQQNNIGM	#DIV/0!	#DIV/0!	#DIV/0!	#DIV/0!	#DIV/0!	#DIV/0!	MATSGQQNNIGM	#DIV/0!	#DIV/0!	#DIV/0!	#DIV/0!
MHTYQVGMNDMGDMTN							MHTYQVGMNDMGDMTN	#DIV/0!	#DIV/0!	#DIV/0!	#DIV/0!	#DIV/0!	#DIV/0!	MHTYQVGMNDMGDMTN	#DIV/0!	#DIV/0!	#DIV/0!	#DIV/0!
MPEGHQVDLQGYRDA							MPEGHQVDLQGYRDA	#DIV/0!	#DIV/0!	#DIV/0!	#DIV/0!	#DIV/0!	#DIV/0!	MPEGHQVDLQGYRDA	#DIV/0!	#DIV/0!	#DIV/0!	#DIV/0!
MPKKSSVPAEEGLIQ							MPKKSSVPAEEGLIQ	#DIV/0!	#DIV/0!	#DIV/0!	#DIV/0!	#DIV/0!	#DIV/0!	MPKKSSVPAEEGLIQ	#DIV/0!	#DIV/0!	#DIV/0!	#DIV/0!
MRQLIMANPQMQQL							MRQLIMANPQMQQL	#DIV/0!	#DIV/0!	#DIV/0!	#DIV/0!	#DIV/0!	#DIV/0!	MRQLIMANPQMQQL	#DIV/0!	#DIV/0!	#DIV/0!	#DIV/0!
NPDGMVALLDYREDG							NPDGMVALLDYREDG	#DIV/0!	#DIV/0!	#DIV/0!	#DIV/0!	#DIV/0!	#DIV/0!	NPDGMVALLDYREDG	#DIV/0!	#DIV/0!	#DIV/0!	#DIV/0!
QAGADATESFEDVGHSPD							QAGADATESFEDVGHSPD	#DIV/0!	#DIV/0!	#DIV/0!	#DIV/0!	#DIV/0!	#DIV/0!	QAGADATESFEDVGHSPD	#DIV/0!	#DIV/0!	#DIV/0!	#DIV/0!
QQKKAAIISAEGDSK							QQKKAAIISAEGDSK	#DIV/0!	#DIV/0!	#DIV/0!	#DIV/0!	#DIV/0!	#DIV/0!	QQKKAAIISAEGDSK	#DIV/0!	#DIV/0!	#DIV/0!	#DIV/0!
RFQSSAVMALQEASE							RFQSSAVMALQEASE	#DIV/0!	#DIV/0!	#DIV/0!	#DIV/0!	#DIV/0!	#DIV/0!	RFQSSAVMALQEASE	#DIV/0!	#DIV/0!	#DIV/0!	#DIV/0!
RGVEEQTKAFLDG							RGVEEQTKAFLDG	#DIV/0!	#DIV/0!	#DIV/0!	#DIV/0!	#DIV/0!	#DIV/0!	RGVEEQTKAFLDG	#DIV/0!	#DIV/0!	#DIV/0!	#DIV/0!
RPIAEYLNTQKDM							RPIAEYLNTQKDM	#DIV/0!	#DIV/0!	#DIV/0!	#DIV/0!	#DIV/0!	#DIV/0!	RPIAEYLNTQKDM	#DIV/0!	#DIV/0!	#DIV/0!	#DIV/0!
RPIVEYLNTQKDMLDN							RPIVEYLNTQKDMLDN	#DIV/0!	#DIV/0!	#DIV/0!	#DIV/0!	#DIV/0!	#DIV/0!	RPIVEYLNTQKDMLDN	#DIV/0!	#DIV/0!	#DIV/0!	#DIV/0!
RPQKSLLVEVEEGGN							RPQKSLLVEVEEGGN	#DIV/0!	#DIV/0!	#DIV/0!	#DIV/0!	#DIV/0!	#DIV/0!	RPQKSLLVEVEEGGN	#DIV/0!	#DIV/0!	#DIV/0!	#DIV/0!
RVVDLMAYMASKEE							RVVDLMAYMASKEE	#DIV/0!	#DIV/0!	#DIV/0!	#DIV/0!	#DIV/0!	#DIV/0!	RVVDLMAYMASKEE	#DIV/0!	#DIV/0!	#DIV/0!	#DIV/0!
RVVDLMAYMASKEEATKPSSG							RVVDLMAYMASKEEATKPSSG	#DIV/0!	#DIV/0!	#DIV/0!	#DIV/0!	#DIV/0!	#DIV/0!	RVVDLMAYMASKEEATKPSSG	#DIV/0!	#DIV/0!	#DIV/0!	#DIV/0!
SDLKGRLVSIHSQKEQDFL							SDLKGRLVSIHSQKEQDFL	#DIV/0!	#DIV/0!	#DIV/0!	#DIV/0!	#DIV/0!	#DIV/0!	SDLKGRLVSIHSQKEQDFL	#DIV/0!	#DIV/0!	#DIV/0!	#DIV/0!
SHVEMKLAADEEEN							SHVEMKLAADEEEN	#DIV/0!	#DIV/0!	#DIV/0!	#DIV/0!	#DIV/0!	#DIV/0!	SHVEMKLAADEEEN	#DIV/0!	#DIV/0!	#DIV/0!	#DIV/0!
SPVLLGQPNTL							SPVLLGQPNTL	#DIV/0!	#DIV/0!	#DIV/0!	#DIV/0!	#DIV/0!	#DIV/0!	SPVLLGQPNTL	#DIV/0!	#DIV/0!	#DIV/0!	#DIV/0!
TDLQQILESEKDLEE							TDLQQILESEKDLEE	#DIV/0!	#DIV/0!	#DIV/0!	#DIV/0!	#DIV/0!	#DIV/0!	TDLQQILESEKDLEE	#DIV/0!	#DIV/0!	#DIV/0!	#DIV/0!
TEATIPLVPGRDEDF							TEATIPLVPGRDEDF	#DIV/0!	#DIV/0!	#DIV/0!	#DIV/0!	#DIV/0!	#DIV/0!	TEATIPLVPGRDEDF	#DIV/0!	#DIV/0!	#DIV/0!	#DIV/0!
TIAKSGTKAFMEAL							TIAKSGTKAFMEAL	#DIV/0!	#DIV/0!	#DIV/0!	#DIV/0!	#DIV/0!	#DIV/0!	TIAKSGTKAFMEAL	#DIV/0!	#DIV/0!	#DIV/0!	#DIV/0!
TIRHYQHVLAVDPEKAA							TIRHYQHVLAVDPEKAA	#DIV/0!	#DIV/0!	#DIV/0!	#DIV/0!	#DIV/0!	#DIV/0!	TIRHYQHVLAVDPEKAA	#DIV/0!	#DIV/0!	#DIV/0!	#DIV/0!
TPAEVGVLVGKDRS							TPAEVGVLVGKDRS	#DIV/0!	#DIV/0!	#DIV/0!	#DIV/0!	#DIV/0!	#DIV/0!	TPAEVGVLVGKDRS	#DIV/0!	#DIV/0!	#DIV/0!	#DIV/0!
TPEEIAQVATISANGDKD							TPEEIAQVATISANGDKD	#DIV/0!	#DIV/0!	#DIV/0!	#DIV/0!	#DIV/0!	#DIV/0!	TPEEIAQVATISANGDKD	#DIV/0!	#DIV/0!	#DIV/0!	#DIV/0!
TPSSIIAFKEPFL							TPSSIIAFKEPFL	#DIV/0!	#DIV/0!	#DIV/0!	#DIV/0!	#DIV/0!	#DIV/0!	TPSSIIAFKEPFL	#DIV/0!	#DIV/0!	#DIV/0!	#DIV/0!
TSLSSKLAAFDEPS							TSLSSKLAAFDEPS	#DIV/0!	#DIV/0!	#DIV/0!	#DIV/0!	#DIV/0!	#DIV/0!	TSLSSKLAAFDEPS	#DIV/0!	#DIV/0!	#DIV/0!	#DIV/0!
VDQWSTETIASHEDIE							VDQWSTETIASHEDIE	#DIV/0!	#DIV/0!	#DIV/0!	#DIV/0!	#DIV/0!	#DIV/0!	VDQWSTETIASHEDIE	#DIV/0!	#DIV/0!	#DIV/0!	#DIV/0!
VDSAIEKALKVWEE							VDSAIEKALKVWEE	#DIV/0!	#DIV/0!	#DIV/0!	#DIV/0!	#DIV/0!	#DIV/0!	VDSAIEKALKVWEE	#DIV/0!	#DIV/0!	#DIV/0!	#DIV/0!
VEEEEEDGEMRE							VEEEEEDGEMRE	#DIV/0!	#DIV/0!	#DIV/0!	#DIV/0!	#DIV/0!	#DIV/0!	VEEEEEDGEMRE	#DIV/0!	#DIV/0!	#DIV/0!	#DIV/0!
VHDFNKKLTAYLDL							VHDFNKKLTAYLDL	#DIV/0!	#DIV/0!	#DIV/0!	#DIV/0!	#DIV/0!	#DIV/0!	VHDFNKKLTAYLDL	#DIV/0!	#DIV/0!	#DIV/0!	#DIV/0!
VPISGWNGDN							VPISGWNGDN	#DIV/0!	#DIV/0!	#DIV/0!	#DIV/0!	#DIV/0!	#DIV/0!	VPISGWNGDN	#DIV/0!	#DIV/0!	#DIV/0!	#DIV/0!
VPNPGVSVIHDYADWVK							VPNPGVSVIHDYADWVK	#DIV/0!	#DIV/0!	#DIV/0!	#DIV/0!	#DIV/0!	#DIV/0!	VPNPGVSVIHDYADWVK	#DIV/0!	#DIV/0!	#DIV/0!	#DIV/0!
VPQQIKVATLNSEEEN							VPQQIKVATLNSEEEN	#DIV/0!	#DIV/0!	#DIV/0!	#DIV/0!	#DIV/0!	#DIV/0!	VPQQIKVATLNSEEEN	#DIV/0!	#DIV/0!	#DIV/0!	#DIV/0!
VPQTSSVFSIEVYPEDHN							VPQTSSVFSIEVYPEDHN	#DIV/0!	#DIV/0!	#DIV/0!	#DIV/0!	#DIV/0!	#DIV/0!	VPQTSSVFSIEVYPEDHN	#DIV/0!	#DIV/0!	#DIV/0!	#DIV/0!
VPVVSKTNIKEYKDSFS							VPVVSKTNIKEYKDSFS	#DIV/0!	#DIV/0!	#DIV/0!	#DIV/0!	#DIV/0!	#DIV/0!	VPVVSKTNIKEYKDSFS	#DIV/0!	#DIV/0!	#DIV/0!	#DIV/0!
VSALEKSLTSLSEVVL							VSALEKSLTSLSEVVL	#DIV/0!	#DIV/0!	#DIV/0!	#DIV/0!	#DIV/0!	#DIV/0!	VSALEKSLTSLSEVVL	#DIV/0!	#DIV/0!	#DIV/0!	#DIV/0!
WEAFARGTKSLMDE							WEAFARGTKSLMDE	#DIV/0!	#DIV/0!	#DIV/0!	#DIV/0!	#DIV/0!	#DIV/0!	WEAFARGTKSLMDE	#DIV/0!	#DIV/0!	#DIV/0!	#DIV/0!
WPSMEEGTRAFKDIVVT							WPSMEEGTRAFKDIVVT	#DIV/0!	#DIV/0!	#DIV/0!	#DIV/0!	#DIV/0!	#DIV/0!	WPSMEEGTRAFKDIVVT	#DIV/0!	#DIV/0!	#DIV/0!	#DIV/0!
YGEGESGPMGN							YGEGESGPMGN	#DIV/0!	#DIV/0!	#DIV/0!	#DIV/0!	#DIV/0!	#DIV/0!	YGEGESGPMGN	#DIV/0!	#DIV/0!	#DIV/0!	#DIV/0!
YGSGGPPPTGEEDTSEKDEL							YGSGGPPPTGEEDTSEKDEL	#DIV/0!	#DIV/0!	#DIV/0!	#DIV/0!	#DIV/0!	#DIV/0!	YGSGGPPPTGEEDTSEKDEL	#DIV/0!	#DIV/0!	#DIV/0!	#DIV/0!
YIRGVEEEEEDGEMRE							YIRGVEEEEEDGEMRE	#DIV/0!	#DIV/0!	#DIV/0!	#DIV/0!	#DIV/0!	#DIV/0!	YIRGVEEEEEDGEMRE	#DIV/0!	#DIV/0!	#DIV/0!	#DIV/0!
YKVVQEYIDAFSDYAN							YKVVQEYIDAFSDYAN	#DIV/0!	#DIV/0!	#DIV/0!	#DIV/0!	#DIV/0!	#DIV/0!	YKVVQEYIDAFSDYAN	#DIV/0!	#DIV/0!	#DIV/0!	#DIV/0!
YPIEHGIITNWDDME							YPIEHGIITNWDDME	#DIV/0!	#DIV/0!	#DIV/0!	#DIV/0!	#DIV/0!	#DIV/0!	YPIEHGIITNWDDME	#DIV/0!	#DIV/0!	#DIV/0!	#DIV/0!
YQDTYGQQWK							YQDTYGQQWK	#DIV/0!	#DIV/0!	#DIV/0!	#DIV/0!	#DIV/0!	#DIV/0!	YQDTYGQQWK	#DIV/0!	#DIV/0!	#DIV/0!	#DIV/0!
YRHFWADSKSS							YRHFWADSKSS	#DIV/0!	#DIV/0!	#DIV/0!	#DIV/0!	#DIV/0!	#DIV/0!	YRHFWADSKSS	#DIV/0!	#DIV/0!	#DIV/0!	#DIV/0!
YVQSMDVAAFNKI							YVQSMDVAAFNKI	#DIV/0!	#DIV/0!	#DIV/0!	#DIV/0!	#DIV/0!	#DIV/0!	YVQSMDVAAFNKI	#DIV/0!	#DIV/0!	#DIV/0!	#DIV/0!
HDLEVAQTTALPDEDDD							HDLEVAQTTALPDEDDD	#DIV/0!	#DIV/0!	#DIV/0!	#DIV/0!	#DIV/0!	#DIV/0!	HDLEVAQTTALPDEDDD	#DIV/0!	#DIV/0!	#DIV/0!	#DIV/0!
IPAFKIGLRALQEAT							IPAFKIGLRALQEAT	#DIV/0!	#DIV/0!	#DIV/0!	#DIV/0!	#DIV/0!	#DIV/0!	IPAFKIGLRALQEAT	#DIV/0!	#DIV/0!	#DIV/0!	#DIV/0!
IPAFKIGLRALQEATY							IPAFKIGLRALQEATY	#DIV/0!	#DIV/0!	#DIV/0!	#DIV/0!	#DIV/0!	#DIV/0!	IPAFKIGLRALQEATY	#DIV/0!	#DIV/0!	#DIV/0!	#DIV/0!
YPIEHGGITNWDD							YPIEHGGITNWDD	#DIV/0!	#DIV/0!	#DIV/0!	#DIV/0!	#DIV/0!	#DIV/0!	YPIEHGGITNWDD	#DIV/0!	#DIV/0!	#DIV/0!	#DIV/0!
YPIEHGIIGNWDD							YPIEHGIIGNWDD	#DIV/0!	#DIV/0!	#DIV/0!	#DIV/0!	#DIV/0!	#DIV/0!	YPIEHGIIGNWDD	#DIV/0!	#DIV/0!	#DIV/0!	#DIV/0!
YPIEHGIITNWDD							YPIEHGIITNWDD	#DIV/0!	#DIV/0!	#DIV/0!	#DIV/0!	#DIV/0!	#DIV/0!	YPIEHGIITNWDD	#DIV/0!	#DIV/0!	#DIV/0!	#DIV/0!
YPIEHGIITNWDDM							YPIEHGIITNWDDM	#DIV/0!	#DIV/0!	#DIV/0!	#DIV/0!	#DIV/0!	#DIV/0!	YPIEHGIITNWDDM	#DIV/0!	#DIV/0!	#DIV/0!	#DIV/0!
YPIEHGIITNWGG							YPIEHGIITNWGG	#DIV/0!	#DIV/0!	#DIV/0!	#DIV/0!	#DIV/0!	#DIV/0!	YPIEHGIITNWGG	#DIV/0!	#DIV/0!	#DIV/0!	#DIV/0!
YPIGHGIITNWDD							YPIGHGIITNWDD	#DIV/0!	#DIV/0!	#DIV/0!	#DIV/0!	#DIV/0!	#DIV/0!	YPIGHGIITNWDD	#DIV/0!	#DIV/0!	#DIV/0!	#DIV/0!
RLGLWSRMDQLAKELTAE							RLGLWSRMDQLAKELTAE	#DIV/0!	#DIV/0!	#DIV/0!	#DIV/0!	#DIV/0!	#DIV/0!	RLGLWSRMDQLAKELTAE	#DIV/0!	#DIV/0!	#DIV/0!	#DIV/0!
SRLGLWSRMDQLAKELTAE							SRLGLWSRMDQLAKELTAE	#DIV/0!	#DIV/0!	#DIV/0!	#DIV/0!	#DIV/0!	#DIV/0!	SRLGLWSRMDQLAKELTAE	#DIV/0!	#DIV/0!	#DIV/0!	#DIV/0!
RRAGDLQTLWSRMDARR							RRAGDLQTLWSRMDARR	#DIV/0!	#DIV/0!	#DIV/0!	#DIV/0!	#DIV/0!	#DIV/0!	RRAGDLQTLWSRMDARR	#DIV/0!	#DIV/0!	#DIV/0!	#DIV/0!
RRALQTLALNAARDARR							RRALQTLALNAARDARR	#DIV/0!	#DIV/0!	#DIV/0!	#DIV/0!	#DIV/0!	#DIV/0!	RRALQTLALNAARDARR	#DIV/0!	#DIV/0!	#DIV/0!	#DIV/0!
RRALQTLALWSRMDARR							RRALQTLALWSRMDARR	#DIV/0!	#DIV/0!	#DIV/0!	#DIV/0!	#DIV/0!	#DIV/0!	RRALQTLALWSRMDARR	#DIV/0!	#DIV/0!	#DIV/0!	#DIV/0!
HLVERLYLVAGEEG							HLVERLYLVAGEEG	#DIV/0!	#DIV/0!	#DIV/0!	#DIV/0!	#DIV/0!	#DIV/0!	HLVERLYLVAGEEG	#DIV/0!	#DIV/0!	#DIV/0!	#DIV/0!
AVPPLWVRME							AVPPLWVRME	#DIV/0!	#DIV/0!	#DIV/0!	#DIV/0!	#DIV/0!	#DIV/0!	AVPPLWVRME	#DIV/0!	#DIV/0!	#DIV/0!	#DIV/0!
HLVERLYLVCGGEG							HLVERLYLVCGGEG	#DIV/0!	#DIV/0!	#DIV/0!	#DIV/0!	#DIV/0!	#DIV/0!	HLVERLYLVCGGEG	#DIV/0!	#DIV/0!	#DIV/0!	#DIV/0!
VVYPWTQRYFDSF							VVYPWTQRYFDSF	#DIV/0!	#DIV/0!	#DIV/0!	#DIV/0!	#DIV/0!	#DIV/0!	VVYPWTQRYFDSF	#DIV/0!	#DIV/0!	#DIV/0!	#DIV/0!
HLVERLYLVCGEE							HLVERLYLVCGEE	#DIV/0!	#DIV/0!	#DIV/0!	#DIV/0!	#DIV/0!	#DIV/0!	HLVERLYLVCGEE	#DIV/0!	#DIV/0!	#DIV/0!	#DIV/0!
HLVERLYLVCGGE							HLVERLYLVCGGE	#DIV/0!	#DIV/0!	#DIV/0!	#DIV/0!	#DIV/0!	#DIV/0!	HLVERLYLVCGGE	#DIV/0!	#DIV/0!	#DIV/0!	#DIV/0!
VEALYLVAGEE							VEALYLVAGEE	#DIV/0!	#DIV/0!	#DIV/0!	#DIV/0!	#DIV/0!	#DIV/0!	VEALYLVAGEE	#DIV/0!	#DIV/0!	#DIV/0!	#DIV/0!
VEALYLVAGER							VEALYLVAGER	#DIV/0!	#DIV/0!	#DIV/0!	#DIV/0!	#DIV/0!	#DIV/0!	VEALYLVAGER	#DIV/0!	#DIV/0!	#DIV/0!	#DIV/0!
VEALYLVAGGE							VEALYLVAGGE	#DIV/0!	#DIV/0!	#DIV/0!	#DIV/0!	#DIV/0!	#DIV/0!	VEALYLVAGGE	#DIV/0!	#DIV/0!	#DIV/0!	#DIV/0!
KPSNSPKGDVNYAFLHATDL							KPSNSPKGDVNYAFLHATDL	#DIV/0!	#DIV/0!	#DIV/0!	#DIV/0!	#DIV/0!	#DIV/0!	KPSNSPKGDVNYAFLHATDL	#DIV/0!	#DIV/0!	#DIV/0!	#DIV/0!
SNMYAMLIARYKMFPEVKEKG							SNMYAMLIARYKMFPEVKEKG	#DIV/0!	#DIV/0!	#DIV/0!	#DIV/0!	#DIV/0!	#DIV/0!	SNMYAMLIARYKMFPEVKEKG	#DIV/0!	#DIV/0!	#DIV/0!	#DIV/0!
LYRALYLVAGER							LYRALYLVAGER	#DIV/0!	#DIV/0!	#DIV/0!	#DIV/0!	#DIV/0!	#DIV/0!	LYRALYLVAGER	#DIV/0!	#DIV/0!	#DIV/0!	#DIV/0!
FENRKRIEPVLIRK							FENRKRIEPVLIRK	#DIV/0!	#DIV/0!	#DIV/0!	#DIV/0!	#DIV/0!	#DIV/0!	FENRKRIEPVLIRK	#DIV/0!	#DIV/0!	#DIV/0!	#DIV/0!
FTKKMVENAKKIEVEFDKG							FTKKMVENAKKIEVEFDKG	#DIV/0!	#DIV/0!	#DIV/0!	#DIV/0!	#DIV/0!	#DIV/0!	FTKKMVENAKKIEVEFDKG	#DIV/0!	#DIV/0!	#DIV/0!	#DIV/0!
KRHGLDNYRGYSLGNWVCAAKFE							KRHGLDNYRGYSLGNWVCAAKFE	#DIV/0!	#DIV/0!	#DIV/0!	#DIV/0!	#DIV/0!	#DIV/0!	KRHGLDNYRGYSLGNWVCAAKFE	#DIV/0!	#DIV/0!	#DIV/0!	#DIV/0!
LSQAVHKAVLTIDETG							LSQAVHKAVLTIDETG	#DIV/0!	#DIV/0!	#DIV/0!	#DIV/0!	#DIV/0!	#DIV/0!	LSQAVHKAVLTIDETG	#DIV/0!	#DIV/0!	#DIV/0!	#DIV/0!
MSKALELFRNDIAAKYKELGFQG							MSKALELFRNDIAAKYKELGFQG	#DIV/0!	#DIV/0!	#DIV/0!	#DIV/0!	#DIV/0!	#DIV/0!	MSKALELFRNDIAAKYKELGFQG	#DIV/0!	#DIV/0!	#DIV/0!	#DIV/0!
MTKALELFRNDIAAKYKELGFQG							MTKALELFRNDIAAKYKELGFQG	#DIV/0!	#DIV/0!	#DIV/0!	#DIV/0!	#DIV/0!	#DIV/0!	MTKALELFRNDIAAKYKELGFQG	#DIV/0!	#DIV/0!	#DIV/0!	#DIV/0!
MVKEALEEAEKAQVAAEKA							MVKEALEEAEKAQVAAEKA	#DIV/0!	#DIV/0!	#DIV/0!	#DIV/0!	#DIV/0!	#DIV/0!	MVKEALEEAEKAQVAAEKA	#DIV/0!	#DIV/0!	#DIV/0!	#DIV/0!
LQTLALNAARDP							LQTLALNAARDP	#DIV/0!	#DIV/0!	#DIV/0!	#DIV/0!	#DIV/0!	#DIV/0!	LQTLALNAARDP	#DIV/0!	#DIV/0!	#DIV/0!	#DIV/0!
LQTLALWSRMD							LQTLALWSRMD	#DIV/0!	#DIV/0!	#DIV/0!	#DIV/0!	#DIV/0!	#DIV/0!	LQTLALWSRMD	#DIV/0!	#DIV/0!	#DIV/0!	#DIV/0!
LVERLYLVCGGEG							LVERLYLVCGGEG	#DIV/0!	#DIV/0!	#DIV/0!	#DIV/0!	#DIV/0!	#DIV/0!	LVERLYLVCGGEG	#DIV/0!	#DIV/0!	#DIV/0!	#DIV/0!
VEALYLVAGDLQ							VEALYLVAGDLQ	#DIV/0!	#DIV/0!	#DIV/0!	#DIV/0!	#DIV/0!	#DIV/0!	VEALYLVAGDLQ	#DIV/0!	#DIV/0!	#DIV/0!	#DIV/0!
VEALYLVAGEEVE							VEALYLVAGEEVE	#DIV/0!	#DIV/0!	#DIV/0!	#DIV/0!	#DIV/0!	#DIV/0!	VEALYLVAGEEVE	#DIV/0!	#DIV/0!	#DIV/0!	#DIV/0!
VEALYLVALELG							VEALYLVALELG	#DIV/0!	#DIV/0!	#DIV/0!	#DIV/0!	#DIV/0!	#DIV/0!	VEALYLVALELG	#DIV/0!	#DIV/0!	#DIV/0!	#DIV/0!
VEALYLVAVEQL							VEALYLVAVEQL	#DIV/0!	#DIV/0!	#DIV/0!	#DIV/0!	#DIV/0!	#DIV/0!	VEALYLVAVEQL	#DIV/0!	#DIV/0!	#DIV/0!	#DIV/0!
KATAEQLKTVMDD							KATAEQLKTVMDD	#DIV/0!	#DIV/0!	#DIV/0!	#DIV/0!	#DIV/0!	#DIV/0!	KATAEQLKTVMDD	#DIV/0!	#DIV/0!	#DIV/0!	#DIV/0!
KPKAAAEQLKTVMD							KPKAAAEQLKTVMD	#DIV/0!	#DIV/0!	#DIV/0!	#DIV/0!	#DIV/0!	#DIV/0!	KPKAAAEQLKTVMD	#DIV/0!	#DIV/0!	#DIV/0!	#DIV/0!
KPKAEAEQLKTVMD							KPKAEAEQLKTVMD	#DIV/0!	#DIV/0!	#DIV/0!	#DIV/0!	#DIV/0!	#DIV/0!	KPKAEAEQLKTVMD	#DIV/0!	#DIV/0!	#DIV/0!	#DIV/0!
KPKAKAEQLKTVMD							KPKAKAEQLKTVMD	#DIV/0!	#DIV/0!	#DIV/0!	#DIV/0!	#DIV/0!	#DIV/0!	KPKAKAEQLKTVMD	#DIV/0!	#DIV/0!	#DIV/0!	#DIV/0!
KPKALAEQLKTVMD							KPKALAEQLKTVMD	#DIV/0!	#DIV/0!	#DIV/0!	#DIV/0!	#DIV/0!	#DIV/0!	KPKALAEQLKTVMD	#DIV/0!	#DIV/0!	#DIV/0!	#DIV/0!
KPKANAEQLKTVMD							KPKANAEQLKTVMD	#DIV/0!	#DIV/0!	#DIV/0!	#DIV/0!	#DIV/0!	#DIV/0!	KPKANAEQLKTVMD	#DIV/0!	#DIV/0!	#DIV/0!	#DIV/0!
KPKARAEQLKTVMD							KPKARAEQLKTVMD	#DIV/0!	#DIV/0!	#DIV/0!	#DIV/0!	#DIV/0!	#DIV/0!	KPKARAEQLKTVMD	#DIV/0!	#DIV/0!	#DIV/0!	#DIV/0!
KPKASAEQLKTVMD							KPKASAEQLKTVMD	#DIV/0!	#DIV/0!	#DIV/0!	#DIV/0!	#DIV/0!	#DIV/0!	KPKASAEQLKTVMD	#DIV/0!	#DIV/0!	#DIV/0!	#DIV/0!
KPKATAAQLKTVMD							KPKATAAQLKTVMD	#DIV/0!	#DIV/0!	#DIV/0!	#DIV/0!	#DIV/0!	#DIV/0!	KPKATAAQLKTVMD	#DIV/0!	#DIV/0!	#DIV/0!	#DIV/0!
KPKATAEALKTVMD							KPKATAEALKTVMD	#DIV/0!	#DIV/0!	#DIV/0!	#DIV/0!	#DIV/0!	#DIV/0!	KPKATAEALKTVMD	#DIV/0!	#DIV/0!	#DIV/0!	#DIV/0!
KPKATAEQLATVMD							KPKATAEQLATVMD	#DIV/0!	#DIV/0!	#DIV/0!	#DIV/0!	#DIV/0!	#DIV/0!	KPKATAEQLATVMD	#DIV/0!	#DIV/0!	#DIV/0!	#DIV/0!
KPKATAEQLKAVMD							KPKATAEQLKAVMD	#DIV/0!	#DIV/0!	#DIV/0!	#DIV/0!	#DIV/0!	#DIV/0!	KPKATAEQLKAVMD	#DIV/0!	#DIV/0!	#DIV/0!	#DIV/0!
KPKATAEQLKTVMA							KPKATAEQLKTVMA	#DIV/0!	#DIV/0!	#DIV/0!	#DIV/0!	#DIV/0!	#DIV/0!	KPKATAEQLKTVMA	#DIV/0!	#DIV/0!	#DIV/0!	#DIV/0!
KPKATAEQLKTVMD							KPKATAEQLKTVMD	#DIV/0!	#DIV/0!	#DIV/0!	#DIV/0!	#DIV/0!	#DIV/0!	KPKATAEQLKTVMD	#DIV/0!	#DIV/0!	#DIV/0!	#DIV/0!
KPKATAEQLKTVMDK							KPKATAEQLKTVMDK	#DIV/0!	#DIV/0!	#DIV/0!	#DIV/0!	#DIV/0!	#DIV/0!	KPKATAEQLKTVMDK	#DIV/0!	#DIV/0!	#DIV/0!	#DIV/0!
KPKATAEQLRTVMD							KPKATAEQLRTVMD	#DIV/0!	#DIV/0!	#DIV/0!	#DIV/0!	#DIV/0!	#DIV/0!	KPKATAEQLRTVMD	#DIV/0!	#DIV/0!	#DIV/0!	#DIV/0!
KPKAYAEQLKTVMD							KPKAYAEQLKTVMD	#DIV/0!	#DIV/0!	#DIV/0!	#DIV/0!	#DIV/0!	#DIV/0!	KPKAYAEQLKTVMD	#DIV/0!	#DIV/0!	#DIV/0!	#DIV/0!
KPKYTAEQLKTVMD							KPKYTAEQLKTVMD	#DIV/0!	#DIV/0!	#DIV/0!	#DIV/0!	#DIV/0!	#DIV/0!	KPKYTAEQLKTVMD	#DIV/0!	#DIV/0!	#DIV/0!	#DIV/0!
PKEPEQLRKLFIGGL							PKEPEQLRKLFIGGL	#DIV/0!	#DIV/0!	#DIV/0!	#DIV/0!	#DIV/0!	#DIV/0!	PKEPEQLRKLFIGGL	#DIV/0!	#DIV/0!	#DIV/0!	#DIV/0!
VVMRDPASKRSRGFGF							VVMRDPASKRSRGFGF	#DIV/0!	#DIV/0!	#DIV/0!	#DIV/0!	#DIV/0!	#DIV/0!	VVMRDPASKRSRGFGF	#DIV/0!	#DIV/0!	#DIV/0!	#DIV/0!
VVMRDPQTKRSRGFGF							VVMRDPQTKRSRGFGF	#DIV/0!	#DIV/0!	#DIV/0!	#DIV/0!	#DIV/0!	#DIV/0!	VVMRDPQTKRSRGFGF	#DIV/0!	#DIV/0!	#DIV/0!	#DIV/0!
EKPQDIEAFKNYTLD							EKPQDIEAFKNYTLD	#DIV/0!	#DIV/0!	#DIV/0!	#DIV/0!	#DIV/0!	#DIV/0!	EKPQDIEAFKNYTLD	#DIV/0!	#DIV/0!	#DIV/0!	#DIV/0!
LAEIETDKATIGFEVQ							LAEIETDKATIGFEVQ	#DIV/0!	#DIV/0!	#DIV/0!	#DIV/0!	#DIV/0!	#DIV/0!	LAEIETDKATIGFEVQ	#DIV/0!	#DIV/0!	#DIV/0!	#DIV/0!
LITNLSSALKDETVW							LITNLSSALKDETVW	#DIV/0!	#DIV/0!	#DIV/0!	#DIV/0!	#DIV/0!	#DIV/0!	LITNLSSALKDETVW	#DIV/0!	#DIV/0!	#DIV/0!	#DIV/0!
VVEGALHAARTASQL							VVEGALHAARTASQL	#DIV/0!	#DIV/0!	#DIV/0!	#DIV/0!	#DIV/0!	#DIV/0!	VVEGALHAARTASQL	#DIV/0!	#DIV/0!	#DIV/0!	#DIV/0!
MDFLHRSGVLIIHHLQED							MDFLHRSGVLIIHHLQED	#DIV/0!	#DIV/0!	#DIV/0!	#DIV/0!	#DIV/0!	#DIV/0!	MDFLHRSGVLIIHHLQED	#DIV/0!	#DIV/0!	#DIV/0!	#DIV/0!
VLIIHHLQEDYRTYYGFL							VLIIHHLQEDYRTYYGFL	#DIV/0!	#DIV/0!	#DIV/0!	#DIV/0!	#DIV/0!	#DIV/0!	VLIIHHLQEDYRTYYGFL	#DIV/0!	#DIV/0!	#DIV/0!	#DIV/0!
FLNFMSNVGDPRNIFSIY							FLNFMSNVGDPRNIFSIY	#DIV/0!	#DIV/0!	#DIV/0!	#DIV/0!	#DIV/0!	#DIV/0!	FLNFMSNVGDPRNIFSIY	#DIV/0!	#DIV/0!	#DIV/0!	#DIV/0!
GDPRNIFSIYFPLWFQLN							GDPRNIFSIYFPLWFQLN	#DIV/0!	#DIV/0!	#DIV/0!	#DIV/0!	#DIV/0!	#DIV/0!	GDPRNIFSIYFPLWFQLN	#DIV/0!	#DIV/0!	#DIV/0!	#DIV/0!
IYFPLWFQLNQNVGTK							IYFPLWFQLNQNVGTK	#DIV/0!	#DIV/0!	#DIV/0!	#DIV/0!	#DIV/0!	#DIV/0!	IYFPLWFQLNQNVGTK	#DIV/0!	#DIV/0!	#DIV/0!	#DIV/0!
LNQNVGTKMIWVAVIG							LNQNVGTKMIWVAVIG	#DIV/0!	#DIV/0!	#DIV/0!	#DIV/0!	#DIV/0!	#DIV/0!	LNQNVGTKMIWVAVIG	#DIV/0!	#DIV/0!	#DIV/0!	#DIV/0!
IGDWFNLIFKWILFGHRP							IGDWFNLIFKWILFGHRP	#DIV/0!	#DIV/0!	#DIV/0!	#DIV/0!	#DIV/0!	#DIV/0!	IGDWFNLIFKWILFGHRP	#DIV/0!	#DIV/0!	#DIV/0!	#DIV/0!
FKWILFGHRPYWWIQETE							FKWILFGHRPYWWIQETE	#DIV/0!	#DIV/0!	#DIV/0!	#DIV/0!	#DIV/0!	#DIV/0!	FKWILFGHRPYWWIQETE	#DIV/0!	#DIV/0!	#DIV/0!	#DIV/0!
RPYWWIQETEIYPNHSSP							RPYWWIQETEIYPNHSSP	#DIV/0!	#DIV/0!	#DIV/0!	#DIV/0!	#DIV/0!	#DIV/0!	RPYWWIQETEIYPNHSSP	#DIV/0!	#DIV/0!	#DIV/0!	#DIV/0!
TEIYPNHSSPCLEQFP							TEIYPNHSSPCLEQFP	#DIV/0!	#DIV/0!	#DIV/0!	#DIV/0!	#DIV/0!	#DIV/0!	TEIYPNHSSPCLEQFP	#DIV/0!	#DIV/0!	#DIV/0!	#DIV/0!
SPCLEQFPTTCETGPG							SPCLEQFPTTCETGPG	#DIV/0!	#DIV/0!	#DIV/0!	#DIV/0!	#DIV/0!	#DIV/0!	SPCLEQFPTTCETGPG	#DIV/0!	#DIV/0!	#DIV/0!	#DIV/0!
FPTTCETGPGSPSGHAMG							FPTTCETGPGSPSGHAMG	#DIV/0!	#DIV/0!	#DIV/0!	#DIV/0!	#DIV/0!	#DIV/0!	FPTTCETGPGSPSGHAMG	#DIV/0!	#DIV/0!	#DIV/0!	#DIV/0!
PGSPSGHAMGSSCVWYVM							PGSPSGHAMGSSCVWYVM	#DIV/0!	#DIV/0!	#DIV/0!	#DIV/0!	#DIV/0!	#DIV/0!	PGSPSGHAMGSSCVWYVM	#DIV/0!	#DIV/0!	#DIV/0!	#DIV/0!
MGSSCVWYVMVTAALSYT							MGSSCVWYVMVTAALSYT	#DIV/0!	#DIV/0!	#DIV/0!	#DIV/0!	#DIV/0!	#DIV/0!	MGSSCVWYVMVTAALSYT	#DIV/0!	#DIV/0!	#DIV/0!	#DIV/0!
YTISRMEESSVTLHRLTW							YTISRMEESSVTLHRLTW	#DIV/0!	#DIV/0!	#DIV/0!	#DIV/0!	#DIV/0!	#DIV/0!	YTISRMEESSVTLHRLTW	#DIV/0!	#DIV/0!	#DIV/0!	#DIV/0!
LWTWSFLWSVFWLIQISV							LWTWSFLWSVFWLIQISV	#DIV/0!	#DIV/0!	#DIV/0!	#DIV/0!	#DIV/0!	#DIV/0!	LWTWSFLWSVFWLIQISV	#DIV/0!	#DIV/0!	#DIV/0!	#DIV/0!
SVFWLIQISVCISRVFIA							SVFWLIQISVCISRVFIA	#DIV/0!	#DIV/0!	#DIV/0!	#DIV/0!	#DIV/0!	#DIV/0!	SVFWLIQISVCISRVFIA	#DIV/0!	#DIV/0!	#DIV/0!	#DIV/0!
SVCISRVFIATHFPHQVI							SVCISRVFIATHFPHQVI	#DIV/0!	#DIV/0!	#DIV/0!	#DIV/0!	#DIV/0!	#DIV/0!	SVCISRVFIATHFPHQVI	#DIV/0!	#DIV/0!	#DIV/0!	#DIV/0!
IATHFPHQVILGVIGGML							IATHFPHQVILGVIGGML	#DIV/0!	#DIV/0!	#DIV/0!	#DIV/0!	#DIV/0!	#DIV/0!	IATHFPHQVILGVIGGML	#DIV/0!	#DIV/0!	#DIV/0!	#DIV/0!
MLVAEAFEHTPGVHMA							MLVAEAFEHTPGVHMA	#DIV/0!	#DIV/0!	#DIV/0!	#DIV/0!	#DIV/0!	#DIV/0!	MLVAEAFEHTPGVHMA	#DIV/0!	#DIV/0!	#DIV/0!	#DIV/0!
HTPGVHMASLSVYLKT							HTPGVHMASLSVYLKT	#DIV/0!	#DIV/0!	#DIV/0!	#DIV/0!	#DIV/0!	#DIV/0!	HTPGVHMASLSVYLKT	#DIV/0!	#DIV/0!	#DIV/0!	#DIV/0!
MASLSVYLKTNVFLFLFA							MASLSVYLKTNVFLFLFA	#DIV/0!	#DIV/0!	#DIV/0!	#DIV/0!	#DIV/0!	#DIV/0!	MASLSVYLKTNVFLFLFA	#DIV/0!	#DIV/0!	#DIV/0!	#DIV/0!
KTNVFLFLFALGFYLLLR							KTNVFLFLFALGFYLLLR	#DIV/0!	#DIV/0!	#DIV/0!	#DIV/0!	#DIV/0!	#DIV/0!	KTNVFLFLFALGFYLLLR	#DIV/0!	#DIV/0!	#DIV/0!	#DIV/0!
FALGFYLLLRLFGIDLLW							FALGFYLLLRLFGIDLLW	#DIV/0!	#DIV/0!	#DIV/0!	#DIV/0!	#DIV/0!	#DIV/0!	FALGFYLLLRLFGIDLLW	#DIV/0!	#DIV/0!	#DIV/0!	#DIV/0!
LRLFGIDLLWSVPIAKKW							LRLFGIDLLWSVPIAKKW	#DIV/0!	#DIV/0!	#DIV/0!	#DIV/0!	#DIV/0!	#DIV/0!	LRLFGIDLLWSVPIAKKW	#DIV/0!	#DIV/0!	#DIV/0!	#DIV/0!
LWSVPIAKKWCANPDWIH							LWSVPIAKKWCANPDWIH	#DIV/0!	#DIV/0!	#DIV/0!	#DIV/0!	#DIV/0!	#DIV/0!	LWSVPIAKKWCANPDWIH	#DIV/0!	#DIV/0!	#DIV/0!	#DIV/0!
IHIDSTPFAGLVRNLG							IHIDSTPFAGLVRNLG	#DIV/0!	#DIV/0!	#DIV/0!	#DIV/0!	#DIV/0!	#DIV/0!	IHIDSTPFAGLVRNLG	#DIV/0!	#DIV/0!	#DIV/0!	#DIV/0!
PFAGLVRNLGVLFGLGFA							PFAGLVRNLGVLFGLGFA	#DIV/0!	#DIV/0!	#DIV/0!	#DIV/0!	#DIV/0!	#DIV/0!	PFAGLVRNLGVLFGLGFA	#DIV/0!	#DIV/0!	#DIV/0!	#DIV/0!
LGVLFGLGFAINSEMFLR							LGVLFGLGFAINSEMFLR	#DIV/0!	#DIV/0!	#DIV/0!	#DIV/0!	#DIV/0!	#DIV/0!	LGVLFGLGFAINSEMFLR	#DIV/0!	#DIV/0!	#DIV/0!	#DIV/0!
LRSCQGENGTKPSFRLLC							LRSCQGENGTKPSFRLLC	#DIV/0!	#DIV/0!	#DIV/0!	#DIV/0!	#DIV/0!	#DIV/0!	LRSCQGENGTKPSFRLLC	#DIV/0!	#DIV/0!	#DIV/0!	#DIV/0!
GTKPSFRLLCALTSLT							GTKPSFRLLCALTSLT	#DIV/0!	#DIV/0!	#DIV/0!	#DIV/0!	#DIV/0!	#DIV/0!	GTKPSFRLLCALTSLT	#DIV/0!	#DIV/0!	#DIV/0!	#DIV/0!
LCALTSLTTMQLYRFI							LCALTSLTTMQLYRFI	#DIV/0!	#DIV/0!	#DIV/0!	#DIV/0!	#DIV/0!	#DIV/0!	LCALTSLTTMQLYRFI	#DIV/0!	#DIV/0!	#DIV/0!	#DIV/0!
EPLFYLLSFCKSASIPLM							EPLFYLLSFCKSASIPLM	#DIV/0!	#DIV/0!	#DIV/0!	#DIV/0!	#DIV/0!	#DIV/0!	EPLFYLLSFCKSASIPLM	#DIV/0!	#DIV/0!	#DIV/0!	#DIV/0!
FCKSASIPLMVVALIPYC							FCKSASIPLMVVALIPYC	#DIV/0!	#DIV/0!	#DIV/0!	#DIV/0!	#DIV/0!	#DIV/0!	FCKSASIPLMVVALIPYC	#DIV/0!	#DIV/0!	#DIV/0!	#DIV/0!
LMVVALIPYCVHMLMRPG							LMVVALIPYCVHMLMRPG	#DIV/0!	#DIV/0!	#DIV/0!	#DIV/0!	#DIV/0!	#DIV/0!	LMVVALIPYCVHMLMRPG	#DIV/0!	#DIV/0!	#DIV/0!	#DIV/0!
YCVHMLMRPGDKKTK							YCVHMLMRPGDKKTK	#DIV/0!	#DIV/0!	#DIV/0!	#DIV/0!	#DIV/0!	#DIV/0!	YCVHMLMRPGDKKTK	#DIV/0!	#DIV/0!	#DIV/0!	#DIV/0!
GCKNFFWKT							GCKNFFWKT	#DIV/0!	#DIV/0!	#DIV/0!	#DIV/0!	#DIV/0!	#DIV/0!	GCKNFFWKT	#DIV/0!	#DIV/0!	#DIV/0!	#DIV/0!
FVKQHLCGS							FVKQHLCGS	#DIV/0!	#DIV/0!	#DIV/0!	#DIV/0!	#DIV/0!	#DIV/0!	FVKQHLCGS	#DIV/0!	#DIV/0!	#DIV/0!	#DIV/0!
MDQLAKELT							MDQLAKELT	#DIV/0!	#DIV/0!	#DIV/0!	#DIV/0!	#DIV/0!	#DIV/0!	MDQLAKELT	#DIV/0!	#DIV/0!	#DIV/0!	#DIV/0!
MALQQEGFD							MALQQEGFD	#DIV/0!	#DIV/0!	#DIV/0!	#DIV/0!	#DIV/0!	#DIV/0!	MALQQEGFD	#DIV/0!	#DIV/0!	#DIV/0!	#DIV/0!
SMVQNRVFL							SMVQNRVFL	#DIV/0!	#DIV/0!	#DIV/0!	#DIV/0!	#DIV/0!	#DIV/0!	SMVQNRVFL	#DIV/0!	#DIV/0!	#DIV/0!	#DIV/0!
AMAPRTLLL							AMAPRTLLL	#DIV/0!	#DIV/0!	#DIV/0!	#DIV/0!	#DIV/0!	#DIV/0!	AMAPRTLLL	#DIV/0!	#DIV/0!	#DIV/0!	#DIV/0!
VMVTNVTSL							VMVTNVTSL	#DIV/0!	#DIV/0!	#DIV/0!	#DIV/0!	#DIV/0!	#DIV/0!	VMVTNVTSL	#DIV/0!	#DIV/0!	#DIV/0!	#DIV/0!
SRMDQLAKE							SRMDQLAKE	#DIV/0!	#DIV/0!	#DIV/0!	#DIV/0!	#DIV/0!	#DIV/0!	SRMDQLAKE	#DIV/0!	#DIV/0!	#DIV/0!	#DIV/0!
DFVQWLMNT							DFVQWLMNT	#DIV/0!	#DIV/0!	#DIV/0!	#DIV/0!	#DIV/0!	#DIV/0!	DFVQWLMNT	#DIV/0!	#DIV/0!	#DIV/0!	#DIV/0!
DYQSKLAMS							DYQSKLAMS	#DIV/0!	#DIV/0!	#DIV/0!	#DIV/0!	#DIV/0!	#DIV/0!	DYQSKLAMS	#DIV/0!	#DIV/0!	#DIV/0!	#DIV/0!
RGFFYTPMS							RGFFYTPMS	#DIV/0!	#DIV/0!	#DIV/0!	#DIV/0!	#DIV/0!	#DIV/0!	RGFFYTPMS	#DIV/0!	#DIV/0!	#DIV/0!	#DIV/0!
ASLSTFQQM							ASLSTFQQM	#DIV/0!	#DIV/0!	#DIV/0!	#DIV/0!	#DIV/0!	#DIV/0!	ASLSTFQQM	#DIV/0!	#DIV/0!	#DIV/0!	#DIV/0!
SAPENAVRM							SAPENAVRM	#DIV/0!	#DIV/0!	#DIV/0!	#DIV/0!	#DIV/0!	#DIV/0!	SAPENAVRM	#DIV/0!	#DIV/0!	#DIV/0!	#DIV/0!
PKPARKQKM							PKPARKQKM	#DIV/0!	#DIV/0!	#DIV/0!	#DIV/0!	#DIV/0!	#DIV/0!	PKPARKQKM	#DIV/0!	#DIV/0!	#DIV/0!	#DIV/0!
AQDFVQWLM							AQDFVQWLM	#DIV/0!	#DIV/0!	#DIV/0!	#DIV/0!	#DIV/0!	#DIV/0!	AQDFVQWLM	#DIV/0!	#DIV/0!	#DIV/0!	#DIV/0!
VRSGTNPQM							VRSGTNPQM	#DIV/0!	#DIV/0!	#DIV/0!	#DIV/0!	#DIV/0!	#DIV/0!	VRSGTNPQM	#DIV/0!	#DIV/0!	#DIV/0!	#DIV/0!
ERGFFYTPM							ERGFFYTPM	#DIV/0!	#DIV/0!	#DIV/0!	#DIV/0!	#DIV/0!	#DIV/0!	ERGFFYTPM	#DIV/0!	#DIV/0!	#DIV/0!	#DIV/0!
FVNNVEVHT							FVNNVEVHT	#DIV/0!	#DIV/0!	#DIV/0!	#DIV/0!	#DIV/0!	#DIV/0!	FVNNVEVHT	#DIV/0!	#DIV/0!	#DIV/0!	#DIV/0!
GFQNAILVR							GFQNAILVR	#DIV/0!	#DIV/0!	#DIV/0!	#DIV/0!	#DIV/0!	#DIV/0!	GFQNAILVR	#DIV/0!	#DIV/0!	#DIV/0!	#DIV/0!
LCPQRLVGS							LCPQRLVGS	#DIV/0!	#DIV/0!	#DIV/0!	#DIV/0!	#DIV/0!	#DIV/0!	LCPQRLVGS	#DIV/0!	#DIV/0!	#DIV/0!	#DIV/0!
EVEDPQVAQ							EVEDPQVAQ	#DIV/0!	#DIV/0!	#DIV/0!	#DIV/0!	#DIV/0!	#DIV/0!	EVEDPQVAQ	#DIV/0!	#DIV/0!	#DIV/0!	#DIV/0!
EVEDPQVEQ							EVEDPQVEQ	#DIV/0!	#DIV/0!	#DIV/0!	#DIV/0!	#DIV/0!	#DIV/0!	EVEDPQVEQ	#DIV/0!	#DIV/0!	#DIV/0!	#DIV/0!
SAVVDKDFL							SAVVDKDFL	#DIV/0!	#DIV/0!	#DIV/0!	#DIV/0!	#DIV/0!	#DIV/0!	SAVVDKDFL	#DIV/0!	#DIV/0!	#DIV/0!	#DIV/0!
ASVLNVNHI							ASVLNVNHI	#DIV/0!	#DIV/0!	#DIV/0!	#DIV/0!	#DIV/0!	#DIV/0!	ASVLNVNHI	#DIV/0!	#DIV/0!	#DIV/0!	#DIV/0!
NSIRNLDTI							NSIRNLDTI	#DIV/0!	#DIV/0!	#DIV/0!	#DIV/0!	#DIV/0!	#DIV/0!	NSIRNLDTI	#DIV/0!	#DIV/0!	#DIV/0!	#DIV/0!
FGPVNHEEL							FGPVNHEEL	#DIV/0!	#DIV/0!	#DIV/0!	#DIV/0!	#DIV/0!	#DIV/0!	FGPVNHEEL	#DIV/0!	#DIV/0!	#DIV/0!	#DIV/0!
SFVDTRTLL							SFVDTRTLL	#DIV/0!	#DIV/0!	#DIV/0!	#DIV/0!	#DIV/0!	#DIV/0!	SFVDTRTLL	#DIV/0!	#DIV/0!	#DIV/0!	#DIV/0!
GYLPNKQVL							GYLPNKQVL	#DIV/0!	#DIV/0!	#DIV/0!	#DIV/0!	#DIV/0!	#DIV/0!	GYLPNKQVL	#DIV/0!	#DIV/0!	#DIV/0!	#DIV/0!
SYNPVTHQL							SYNPVTHQL	#DIV/0!	#DIV/0!	#DIV/0!	#DIV/0!	#DIV/0!	#DIV/0!	SYNPVTHQL	#DIV/0!	#DIV/0!	#DIV/0!	#DIV/0!
AAITNKYQL							AAITNKYQL	#DIV/0!	#DIV/0!	#DIV/0!	#DIV/0!	#DIV/0!	#DIV/0!	AAITNKYQL	#DIV/0!	#DIV/0!	#DIV/0!	#DIV/0!
ILSVHVATA							ILSVHVATA	#DIV/0!	#DIV/0!	#DIV/0!	#DIV/0!	#DIV/0!	#DIV/0!	ILSVHVATA	#DIV/0!	#DIV/0!	#DIV/0!	#DIV/0!
KALINADEL							KALINADEL	#DIV/0!	#DIV/0!	#DIV/0!	#DIV/0!	#DIV/0!	#DIV/0!	KALINADEL	#DIV/0!	#DIV/0!	#DIV/0!	#DIV/0!
SYGDLKNAI							SYGDLKNAI	#DIV/0!	#DIV/0!	#DIV/0!	#DIV/0!	#DIV/0!	#DIV/0!	SYGDLKNAI	#DIV/0!	#DIV/0!	#DIV/0!	#DIV/0!
LAVQHRQVF							LAVQHRQVF	#DIV/0!	#DIV/0!	#DIV/0!	#DIV/0!	#DIV/0!	#DIV/0!	LAVQHRQVF	#DIV/0!	#DIV/0!	#DIV/0!	#DIV/0!
IAFSQYLQK							IAFSQYLQK	#DIV/0!	#DIV/0!	#DIV/0!	#DIV/0!	#DIV/0!	#DIV/0!	IAFSQYLQK	#DIV/0!	#DIV/0!	#DIV/0!	#DIV/0!
GAVQNIAHL							GAVQNIAHL	#DIV/0!	#DIV/0!	#DIV/0!	#DIV/0!	#DIV/0!	#DIV/0!	GAVQNIAHL	#DIV/0!	#DIV/0!	#DIV/0!	#DIV/0!
EQLEFIHDI							EQLEFIHDI	#DIV/0!	#DIV/0!	#DIV/0!	#DIV/0!	#DIV/0!	#DIV/0!	EQLEFIHDI	#DIV/0!	#DIV/0!	#DIV/0!	#DIV/0!
SYHPALNAI							SYHPALNAI	#DIV/0!	#DIV/0!	#DIV/0!	#DIV/0!	#DIV/0!	#DIV/0!	SYHPALNAI	#DIV/0!	#DIV/0!	#DIV/0!	#DIV/0!
AAVENVSEL							AAVENVSEL	#DIV/0!	#DIV/0!	#DIV/0!	#DIV/0!	#DIV/0!	#DIV/0!	AAVENVSEL	#DIV/0!	#DIV/0!	#DIV/0!	#DIV/0!
KVLDVLHSL							KVLDVLHSL	#DIV/0!	#DIV/0!	#DIV/0!	#DIV/0!	#DIV/0!	#DIV/0!	KVLDVLHSL	#DIV/0!	#DIV/0!	#DIV/0!	#DIV/0!
KYQEVTNNL							KYQEVTNNL	#DIV/0!	#DIV/0!	#DIV/0!	#DIV/0!	#DIV/0!	#DIV/0!	KYQEVTNNL	#DIV/0!	#DIV/0!	#DIV/0!	#DIV/0!
ALNTQIHDL							ALNTQIHDL	#DIV/0!	#DIV/0!	#DIV/0!	#DIV/0!	#DIV/0!	#DIV/0!	ALNTQIHDL	#DIV/0!	#DIV/0!	#DIV/0!	#DIV/0!
DYQALRTSI							DYQALRTSI	#DIV/0!	#DIV/0!	#DIV/0!	#DIV/0!	#DIV/0!	#DIV/0!	DYQALRTSI	#DIV/0!	#DIV/0!	#DIV/0!	#DIV/0!
KSVENFVSL							KSVENFVSL	#DIV/0!	#DIV/0!	#DIV/0!	#DIV/0!	#DIV/0!	#DIV/0!	KSVENFVSL	#DIV/0!	#DIV/0!	#DIV/0!	#DIV/0!
IVAAGVGEF							IVAAGVGEF	#DIV/0!	#DIV/0!	#DIV/0!	#DIV/0!	#DIV/0!	#DIV/0!	IVAAGVGEF	#DIV/0!	#DIV/0!	#DIV/0!	#DIV/0!
SAIINEDNL							SAIINEDNL	#DIV/0!	#DIV/0!	#DIV/0!	#DIV/0!	#DIV/0!	#DIV/0!	SAIINEDNL	#DIV/0!	#DIV/0!	#DIV/0!	#DIV/0!
GAVTNVKVI							GAVTNVKVI	#DIV/0!	#DIV/0!	#DIV/0!	#DIV/0!	#DIV/0!	#DIV/0!	GAVTNVKVI	#DIV/0!	#DIV/0!	#DIV/0!	#DIV/0!
QQLQQQHLL							QQLQQQHLL	#DIV/0!	#DIV/0!	#DIV/0!	#DIV/0!	#DIV/0!	#DIV/0!	QQLQQQHLL	#DIV/0!	#DIV/0!	#DIV/0!	#DIV/0!
KFTETLTNI							KFTETLTNI	#DIV/0!	#DIV/0!	#DIV/0!	#DIV/0!	#DIV/0!	#DIV/0!	KFTETLTNI	#DIV/0!	#DIV/0!	#DIV/0!	#DIV/0!
VGIVVGTIF							VGIVVGTIF	#DIV/0!	#DIV/0!	#DIV/0!	#DIV/0!	#DIV/0!	#DIV/0!	VGIVVGTIF	#DIV/0!	#DIV/0!	#DIV/0!	#DIV/0!
SQVINPTAI							SQVINPTAI	#DIV/0!	#DIV/0!	#DIV/0!	#DIV/0!	#DIV/0!	#DIV/0!	SQVINPTAI	#DIV/0!	#DIV/0!	#DIV/0!	#DIV/0!
PNRESLDFL							PNRESLDFL	#DIV/0!	#DIV/0!	#DIV/0!	#DIV/0!	#DIV/0!	#DIV/0!	PNRESLDFL	#DIV/0!	#DIV/0!	#DIV/0!	#DIV/0!
GGIQNVGHI							GGIQNVGHI	#DIV/0!	#DIV/0!	#DIV/0!	#DIV/0!	#DIV/0!	#DIV/0!	GGIQNVGHI	#DIV/0!	#DIV/0!	#DIV/0!	#DIV/0!
PQVEQLELG							PQVEQLELG	#DIV/0!	#DIV/0!	#DIV/0!	#DIV/0!	#DIV/0!	#DIV/0!	PQVEQLELG	#DIV/0!	#DIV/0!	#DIV/0!	#DIV/0!
KYQDILNEI							KYQDILNEI	#DIV/0!	#DIV/0!	#DIV/0!	#DIV/0!	#DIV/0!	#DIV/0!	KYQDILNEI	#DIV/0!	#DIV/0!	#DIV/0!	#DIV/0!
SYFPEITHI							SYFPEITHI	#DIV/0!	#DIV/0!	#DIV/0!	#DIV/0!	#DIV/0!	#DIV/0!	SYFPEITHI	#DIV/0!	#DIV/0!	#DIV/0!	#DIV/0!
LQIDNARLA							LQIDNARLA	#DIV/0!	#DIV/0!	#DIV/0!	#DIV/0!	#DIV/0!	#DIV/0!	LQIDNARLA	#DIV/0!	#DIV/0!	#DIV/0!	#DIV/0!
NVELDPEIQ							NVELDPEIQ	#DIV/0!	#DIV/0!	#DIV/0!	#DIV/0!	#DIV/0!	#DIV/0!	NVELDPEIQ	#DIV/0!	#DIV/0!	#DIV/0!	#DIV/0!
LYDPVISKL							LYDPVISKL	#DIV/0!	#DIV/0!	#DIV/0!	#DIV/0!	#DIV/0!	#DIV/0!	LYDPVISKL	#DIV/0!	#DIV/0!	#DIV/0!	#DIV/0!
IGIENIHYL							IGIENIHYL	#DIV/0!	#DIV/0!	#DIV/0!	#DIV/0!	#DIV/0!	#DIV/0!	IGIENIHYL	#DIV/0!	#DIV/0!	#DIV/0!	#DIV/0!
TEKEDSSSK							TEKEDSSSK	#DIV/0!	#DIV/0!	#DIV/0!	#DIV/0!	#DIV/0!	#DIV/0!	TEKEDSSSK	#DIV/0!	#DIV/0!	#DIV/0!	#DIV/0!
VYLPTHTSL							VYLPTHTSL	#DIV/0!	#DIV/0!	#DIV/0!	#DIV/0!	#DIV/0!	#DIV/0!	VYLPTHTSL	#DIV/0!	#DIV/0!	#DIV/0!	#DIV/0!
KYQEALDVI							KYQEALDVI	#DIV/0!	#DIV/0!	#DIV/0!	#DIV/0!	#DIV/0!	#DIV/0!	KYQEALDVI	#DIV/0!	#DIV/0!	#DIV/0!	#DIV/0!
SFVSILSSL							SFVSILSSL	#DIV/0!	#DIV/0!	#DIV/0!	#DIV/0!	#DIV/0!	#DIV/0!	SFVSILSSL	#DIV/0!	#DIV/0!	#DIV/0!	#DIV/0!
AALQNLEQL							AALQNLEQL	#DIV/0!	#DIV/0!	#DIV/0!	#DIV/0!	#DIV/0!	#DIV/0!	AALQNLEQL	#DIV/0!	#DIV/0!	#DIV/0!	#DIV/0!
TQLIQTHVL							TQLIQTHVL	#DIV/0!	#DIV/0!	#DIV/0!	#DIV/0!	#DIV/0!	#DIV/0!	TQLIQTHVL	#DIV/0!	#DIV/0!	#DIV/0!	#DIV/0!
VSILNRQVL							VSILNRQVL	#DIV/0!	#DIV/0!	#DIV/0!	#DIV/0!	#DIV/0!	#DIV/0!	VSILNRQVL	#DIV/0!	#DIV/0!	#DIV/0!	#DIV/0!
SYKQNLENL							SYKQNLENL	#DIV/0!	#DIV/0!	#DIV/0!	#DIV/0!	#DIV/0!	#DIV/0!	SYKQNLENL	#DIV/0!	#DIV/0!	#DIV/0!	#DIV/0!
FAHTNIESL							FAHTNIESL	#DIV/0!	#DIV/0!	#DIV/0!	#DIV/0!	#DIV/0!	#DIV/0!	FAHTNIESL	#DIV/0!	#DIV/0!	#DIV/0!	#DIV/0!
YGLKNLTAL							YGLKNLTAL	#DIV/0!	#DIV/0!	#DIV/0!	#DIV/0!	#DIV/0!	#DIV/0!	YGLKNLTAL	#DIV/0!	#DIV/0!	#DIV/0!	#DIV/0!
NYVNGKTFL							NYVNGKTFL	#DIV/0!	#DIV/0!	#DIV/0!	#DIV/0!	#DIV/0!	#DIV/0!	NYVNGKTFL	#DIV/0!	#DIV/0!	#DIV/0!	#DIV/0!
GYLPGNEKL							GYLPGNEKL	#DIV/0!	#DIV/0!	#DIV/0!	#DIV/0!	#DIV/0!	#DIV/0!	GYLPGNEKL	#DIV/0!	#DIV/0!	#DIV/0!	#DIV/0!
KYVYVVTEL							KYVYVVTEL	#DIV/0!	#DIV/0!	#DIV/0!	#DIV/0!	#DIV/0!	#DIV/0!	KYVYVVTEL	#DIV/0!	#DIV/0!	#DIV/0!	#DIV/0!
FQIVNPHLL							FQIVNPHLL	#DIV/0!	#DIV/0!	#DIV/0!	#DIV/0!	#DIV/0!	#DIV/0!	FQIVNPHLL	#DIV/0!	#DIV/0!	#DIV/0!	#DIV/0!
IGPKNYEFL							IGPKNYEFL	#DIV/0!	#DIV/0!	#DIV/0!	#DIV/0!	#DIV/0!	#DIV/0!	IGPKNYEFL	#DIV/0!	#DIV/0!	#DIV/0!	#DIV/0!
EQLFQEHRL							EQLFQEHRL	#DIV/0!	#DIV/0!	#DIV/0!	#DIV/0!	#DIV/0!	#DIV/0!	EQLFQEHRL	#DIV/0!	#DIV/0!	#DIV/0!	#DIV/0!
VQVQNIQSL							VQVQNIQSL	#DIV/0!	#DIV/0!	#DIV/0!	#DIV/0!	#DIV/0!	#DIV/0!	VQVQNIQSL	#DIV/0!	#DIV/0!	#DIV/0!	#DIV/0!
ATIINEEVL							ATIINEEVL	#DIV/0!	#DIV/0!	#DIV/0!	#DIV/0!	#DIV/0!	#DIV/0!	ATIINEEVL	#DIV/0!	#DIV/0!	#DIV/0!	#DIV/0!
SSLVNSQTL							SSLVNSQTL	#DIV/0!	#DIV/0!	#DIV/0!	#DIV/0!	#DIV/0!	#DIV/0!	SSLVNSQTL	#DIV/0!	#DIV/0!	#DIV/0!	#DIV/0!
TFITDKTVL							TFITDKTVL	#DIV/0!	#DIV/0!	#DIV/0!	#DIV/0!	#DIV/0!	#DIV/0!	TFITDKTVL	#DIV/0!	#DIV/0!	#DIV/0!	#DIV/0!
FVSHIPITL							FVSHIPITL	#DIV/0!	#DIV/0!	#DIV/0!	#DIV/0!	#DIV/0!	#DIV/0!	FVSHIPITL	#DIV/0!	#DIV/0!	#DIV/0!	#DIV/0!
SYKTSITAL							SYKTSITAL	#DIV/0!	#DIV/0!	#DIV/0!	#DIV/0!	#DIV/0!	#DIV/0!	SYKTSITAL	#DIV/0!	#DIV/0!	#DIV/0!	#DIV/0!
TQVIEPHDI							TQVIEPHDI	#DIV/0!	#DIV/0!	#DIV/0!	#DIV/0!	#DIV/0!	#DIV/0!	TQVIEPHDI	#DIV/0!	#DIV/0!	#DIV/0!	#DIV/0!
ASLVNADKL							ASLVNADKL	#DIV/0!	#DIV/0!	#DIV/0!	#DIV/0!	#DIV/0!	#DIV/0!	ASLVNADKL	#DIV/0!	#DIV/0!	#DIV/0!	#DIV/0!
SYLESKGLL							SYLESKGLL	#DIV/0!	#DIV/0!	#DIV/0!	#DIV/0!	#DIV/0!	#DIV/0!	SYLESKGLL	#DIV/0!	#DIV/0!	#DIV/0!	#DIV/0!
SDHYPVEVT							SDHYPVEVT	#DIV/0!	#DIV/0!	#DIV/0!	#DIV/0!	#DIV/0!	#DIV/0!	SDHYPVEVT	#DIV/0!	#DIV/0!	#DIV/0!	#DIV/0!
ISVINGGSK							ISVINGGSK	#DIV/0!	#DIV/0!	#DIV/0!	#DIV/0!	#DIV/0!	#DIV/0!	ISVINGGSK	#DIV/0!	#DIV/0!	#DIV/0!	#DIV/0!
VAISLSRTE							VAISLSRTE	#DIV/0!	#DIV/0!	#DIV/0!	#DIV/0!	#DIV/0!	#DIV/0!	VAISLSRTE	#DIV/0!	#DIV/0!	#DIV/0!	#DIV/0!
SGVSLAALK							SGVSLAALK	#DIV/0!	#DIV/0!	#DIV/0!	#DIV/0!	#DIV/0!	#DIV/0!	SGVSLAALK	#DIV/0!	#DIV/0!	#DIV/0!	#DIV/0!
KTTPPSVYP							KTTPPSVYP	#DIV/0!	#DIV/0!	#DIV/0!	#DIV/0!	#DIV/0!	#DIV/0!	KTTPPSVYP	#DIV/0!	#DIV/0!	#DIV/0!	#DIV/0!
AQYEDIAQK							AQYEDIAQK	#DIV/0!	#DIV/0!	#DIV/0!	#DIV/0!	#DIV/0!	#DIV/0!	AQYEDIAQK	#DIV/0!	#DIV/0!	#DIV/0!	#DIV/0!
SYSATKETL							SYSATKETL	#DIV/0!	#DIV/0!	#DIV/0!	#DIV/0!	#DIV/0!	#DIV/0!	SYSATKETL	#DIV/0!	#DIV/0!	#DIV/0!	#DIV/0!
SAVKNLQQL							SAVKNLQQL	#DIV/0!	#DIV/0!	#DIV/0!	#DIV/0!	#DIV/0!	#DIV/0!	SAVKNLQQL	#DIV/0!	#DIV/0!	#DIV/0!	#DIV/0!
NQVDSIHAL							NQVDSIHAL	#DIV/0!	#DIV/0!	#DIV/0!	#DIV/0!	#DIV/0!	#DIV/0!	NQVDSIHAL	#DIV/0!	#DIV/0!	#DIV/0!	#DIV/0!
LEAQAATGF							LEAQAATGF	#DIV/0!	#DIV/0!	#DIV/0!	#DIV/0!	#DIV/0!	#DIV/0!	LEAQAATGF	#DIV/0!	#DIV/0!	#DIV/0!	#DIV/0!
VYLKTNVFL							VYLKTNVFL	#DIV/0!	#DIV/0!	#DIV/0!	#DIV/0!	#DIV/0!	#DIV/0!	VYLKTNVFL	#DIV/0!	#DIV/0!	#DIV/0!	#DIV/0!
DPNRESLDF							DPNRESLDF	#DIV/0!	#DIV/0!	#DIV/0!	#DIV/0!	#DIV/0!	#DIV/0!	DPNRESLDF	#DIV/0!	#DIV/0!	#DIV/0!	#DIV/0!
SSHRSPPAP							SSHRSPPAP	#DIV/0!	#DIV/0!	#DIV/0!	#DIV/0!	#DIV/0!	#DIV/0!	SSHRSPPAP	#DIV/0!	#DIV/0!	#DIV/0!	#DIV/0!
NVEIDPEIQ							NVEIDPEIQ	#DIV/0!	#DIV/0!	#DIV/0!	#DIV/0!	#DIV/0!	#DIV/0!	NVEIDPEIQ	#DIV/0!	#DIV/0!	#DIV/0!	#DIV/0!
DQLAKELTA							DQLAKELTA	#DIV/0!	#DIV/0!	#DIV/0!	#DIV/0!	#DIV/0!	#DIV/0!	DQLAKELTA	#DIV/0!	#DIV/0!	#DIV/0!	#DIV/0!
QLAKELTAE							QLAKELTAE	#DIV/0!	#DIV/0!	#DIV/0!	#DIV/0!	#DIV/0!	#DIV/0!	QLAKELTAE	#DIV/0!	#DIV/0!	#DIV/0!	#DIV/0!
AYGFRDPGP							AYGFRDPGP	#DIV/0!	#DIV/0!	#DIV/0!	#DIV/0!	#DIV/0!	#DIV/0!	AYGFRDPGP	#DIV/0!	#DIV/0!	#DIV/0!	#DIV/0!
YGFRDPGPQ							YGFRDPGPQ	#DIV/0!	#DIV/0!	#DIV/0!	#DIV/0!	#DIV/0!	#DIV/0!	YGFRDPGPQ	#DIV/0!	#DIV/0!	#DIV/0!	#DIV/0!
GFRDPGPQL							GFRDPGPQL	#DIV/0!	#DIV/0!	#DIV/0!	#DIV/0!	#DIV/0!	#DIV/0!	GFRDPGPQL	#DIV/0!	#DIV/0!	#DIV/0!	#DIV/0!
LLDEGHYPV							LLDEGHYPV	#DIV/0!	#DIV/0!	#DIV/0!	#DIV/0!	#DIV/0!	#DIV/0!	LLDEGHYPV	#DIV/0!	#DIV/0!	#DIV/0!	#DIV/0!
YPQSKWQEQ							YPQSKWQEQ	#DIV/0!	#DIV/0!	#DIV/0!	#DIV/0!	#DIV/0!	#DIV/0!	YPQSKWQEQ	#DIV/0!	#DIV/0!	#DIV/0!	#DIV/0!
SFARAPQLD							SFARAPQLD	#DIV/0!	#DIV/0!	#DIV/0!	#DIV/0!	#DIV/0!	#DIV/0!	SFARAPQLD	#DIV/0!	#DIV/0!	#DIV/0!	#DIV/0!
FARAPQLDL							FARAPQLDL	#DIV/0!	#DIV/0!	#DIV/0!	#DIV/0!	#DIV/0!	#DIV/0!	FARAPQLDL	#DIV/0!	#DIV/0!	#DIV/0!	#DIV/0!
GPAGDPGKP							GPAGDPGKP	#DIV/0!	#DIV/0!	#DIV/0!	#DIV/0!	#DIV/0!	#DIV/0!	GPAGDPGKP	#DIV/0!	#DIV/0!	#DIV/0!	#DIV/0!
GYSNRVVDL							GYSNRVVDL	#DIV/0!	#DIV/0!	#DIV/0!	#DIV/0!	#DIV/0!	#DIV/0!	GYSNRVVDL	#DIV/0!	#DIV/0!	#DIV/0!	#DIV/0!
ALQDTEENP							ALQDTEENP	#DIV/0!	#DIV/0!	#DIV/0!	#DIV/0!	#DIV/0!	#DIV/0!	ALQDTEENP	#DIV/0!	#DIV/0!	#DIV/0!	#DIV/0!
LQDTEENPR							LQDTEENPR	#DIV/0!	#DIV/0!	#DIV/0!	#DIV/0!	#DIV/0!	#DIV/0!	LQDTEENPR	#DIV/0!	#DIV/0!	#DIV/0!	#DIV/0!
TFTSDYSKY							TFTSDYSKY	#DIV/0!	#DIV/0!	#DIV/0!	#DIV/0!	#DIV/0!	#DIV/0!	TFTSDYSKY	#DIV/0!	#DIV/0!	#DIV/0!	#DIV/0!
SDYSKYLDS							SDYSKYLDS	#DIV/0!	#DIV/0!	#DIV/0!	#DIV/0!	#DIV/0!	#DIV/0!	SDYSKYLDS	#DIV/0!	#DIV/0!	#DIV/0!	#DIV/0!
RRAQDFVQW							RRAQDFVQW	#DIV/0!	#DIV/0!	#DIV/0!	#DIV/0!	#DIV/0!	#DIV/0!	RRAQDFVQW	#DIV/0!	#DIV/0!	#DIV/0!	#DIV/0!
ITAFNEGLK							ITAFNEGLK	#DIV/0!	#DIV/0!	#DIV/0!	#DIV/0!	#DIV/0!	#DIV/0!	ITAFNEGLK	#DIV/0!	#DIV/0!	#DIV/0!	#DIV/0!
VDPENFRLL							VDPENFRLL	#DIV/0!	#DIV/0!	#DIV/0!	#DIV/0!	#DIV/0!	#DIV/0!	VDPENFRLL	#DIV/0!	#DIV/0!	#DIV/0!	#DIV/0!
AGLQFPVGR							AGLQFPVGR	#DIV/0!	#DIV/0!	#DIV/0!	#DIV/0!	#DIV/0!	#DIV/0!	AGLQFPVGR	#DIV/0!	#DIV/0!	#DIV/0!	#DIV/0!
TPVRSGTNP							TPVRSGTNP	#DIV/0!	#DIV/0!	#DIV/0!	#DIV/0!	#DIV/0!	#DIV/0!	TPVRSGTNP	#DIV/0!	#DIV/0!	#DIV/0!	#DIV/0!
LPPTNVGSN							LPPTNVGSN	#DIV/0!	#DIV/0!	#DIV/0!	#DIV/0!	#DIV/0!	#DIV/0!	LPPTNVGSN	#DIV/0!	#DIV/0!	#DIV/0!	#DIV/0!
NRESLDFLL							NRESLDFLL	#DIV/0!	#DIV/0!	#DIV/0!	#DIV/0!	#DIV/0!	#DIV/0!	NRESLDFLL	#DIV/0!	#DIV/0!	#DIV/0!	#DIV/0!
RESLDFLLV							RESLDFLLV	#DIV/0!	#DIV/0!	#DIV/0!	#DIV/0!	#DIV/0!	#DIV/0!	RESLDFLLV	#DIV/0!	#DIV/0!	#DIV/0!	#DIV/0!
VEDPQVEQL							VEDPQVEQL	#DIV/0!	#DIV/0!	#DIV/0!	#DIV/0!	#DIV/0!	#DIV/0!	VEDPQVEQL	#DIV/0!	#DIV/0!	#DIV/0!	#DIV/0!
LGGSPGDLQ							LGGSPGDLQ	#DIV/0!	#DIV/0!	#DIV/0!	#DIV/0!	#DIV/0!	#DIV/0!	LGGSPGDLQ	#DIV/0!	#DIV/0!	#DIV/0!	#DIV/0!
GGSPGDLQT							GGSPGDLQT	#DIV/0!	#DIV/0!	#DIV/0!	#DIV/0!	#DIV/0!	#DIV/0!	GGSPGDLQT	#DIV/0!	#DIV/0!	#DIV/0!	#DIV/0!
SPGDLQTLA							SPGDLQTLA	#DIV/0!	#DIV/0!	#DIV/0!	#DIV/0!	#DIV/0!	#DIV/0!	SPGDLQTLA	#DIV/0!	#DIV/0!	#DIV/0!	#DIV/0!
PGDLQTLAL							PGDLQTLAL	#DIV/0!	#DIV/0!	#DIV/0!	#DIV/0!	#DIV/0!	#DIV/0!	PGDLQTLAL	#DIV/0!	#DIV/0!	#DIV/0!	#DIV/0!
TLALEVARQ							TLALEVARQ	#DIV/0!	#DIV/0!	#DIV/0!	#DIV/0!	#DIV/0!	#DIV/0!	TLALEVARQ	#DIV/0!	#DIV/0!	#DIV/0!	#DIV/0!
HLCGSHLVE							HLCGSHLVE	#DIV/0!	#DIV/0!	#DIV/0!	#DIV/0!	#DIV/0!	#DIV/0!	HLCGSHLVE	#DIV/0!	#DIV/0!	#DIV/0!	#DIV/0!
GSHLVEALY							GSHLVEALY	#DIV/0!	#DIV/0!	#DIV/0!	#DIV/0!	#DIV/0!	#DIV/0!	GSHLVEALY	#DIV/0!	#DIV/0!	#DIV/0!	#DIV/0!
VEDPQVAQL							VEDPQVAQL	#DIV/0!	#DIV/0!	#DIV/0!	#DIV/0!	#DIV/0!	#DIV/0!	VEDPQVAQL	#DIV/0!	#DIV/0!	#DIV/0!	#DIV/0!
GPGAGDLQT							GPGAGDLQT	#DIV/0!	#DIV/0!	#DIV/0!	#DIV/0!	#DIV/0!	#DIV/0!	GPGAGDLQT	#DIV/0!	#DIV/0!	#DIV/0!	#DIV/0!
TLALEVAQQ							TLALEVAQQ	#DIV/0!	#DIV/0!	#DIV/0!	#DIV/0!	#DIV/0!	#DIV/0!	TLALEVAQQ	#DIV/0!	#DIV/0!	#DIV/0!	#DIV/0!
AQYEDIANR							AQYEDIANR	#DIV/0!	#DIV/0!	#DIV/0!	#DIV/0!	#DIV/0!	#DIV/0!	AQYEDIANR	#DIV/0!	#DIV/0!	#DIV/0!	#DIV/0!
ERPVFTNHF							ERPVFTNHF	#DIV/0!	#DIV/0!	#DIV/0!	#DIV/0!	#DIV/0!	#DIV/0!	ERPVFTNHF	#DIV/0!	#DIV/0!	#DIV/0!	#DIV/0!
PELLNTNQL							PELLNTNQL	#DIV/0!	#DIV/0!	#DIV/0!	#DIV/0!	#DIV/0!	#DIV/0!	PELLNTNQL	#DIV/0!	#DIV/0!	#DIV/0!	#DIV/0!
IAEAEADKI							IAEAEADKI	#DIV/0!	#DIV/0!	#DIV/0!	#DIV/0!	#DIV/0!	#DIV/0!	IAEAEADKI	#DIV/0!	#DIV/0!	#DIV/0!	#DIV/0!
LYEKMKGGQ							LYEKMKGGQ	#DIV/0!	#DIV/0!	#DIV/0!	#DIV/0!	#DIV/0!	#DIV/0!	LYEKMKGGQ	#DIV/0!	#DIV/0!	#DIV/0!	#DIV/0!
QDEMRLELQ							QDEMRLELQ	#DIV/0!	#DIV/0!	#DIV/0!	#DIV/0!	#DIV/0!	#DIV/0!	QDEMRLELQ	#DIV/0!	#DIV/0!	#DIV/0!	#DIV/0!
SNPAMAPRE							SNPAMAPRE	#DIV/0!	#DIV/0!	#DIV/0!	#DIV/0!	#DIV/0!	#DIV/0!	SNPAMAPRE	#DIV/0!	#DIV/0!	#DIV/0!	#DIV/0!
KLEDVPLLS							KLEDVPLLS	#DIV/0!	#DIV/0!	#DIV/0!	#DIV/0!	#DIV/0!	#DIV/0!	KLEDVPLLS	#DIV/0!	#DIV/0!	#DIV/0!	#DIV/0!
RPAGKHRVV							RPAGKHRVV	#DIV/0!	#DIV/0!	#DIV/0!	#DIV/0!	#DIV/0!	#DIV/0!	RPAGKHRVV	#DIV/0!	#DIV/0!	#DIV/0!	#DIV/0!
IQKTPQIQV							IQKTPQIQV	#DIV/0!	#DIV/0!	#DIV/0!	#DIV/0!	#DIV/0!	#DIV/0!	IQKTPQIQV	#DIV/0!	#DIV/0!	#DIV/0!	#DIV/0!
KTPQIQVYS							KTPQIQVYS	#DIV/0!	#DIV/0!	#DIV/0!	#DIV/0!	#DIV/0!	#DIV/0!	KTPQIQVYS	#DIV/0!	#DIV/0!	#DIV/0!	#DIV/0!
GLFPQGGKG							GLFPQGGKG	#DIV/0!	#DIV/0!	#DIV/0!	#DIV/0!	#DIV/0!	#DIV/0!	GLFPQGGKG	#DIV/0!	#DIV/0!	#DIV/0!	#DIV/0!
RMDQLAKEL							RMDQLAKEL	#DIV/0!	#DIV/0!	#DIV/0!	#DIV/0!	#DIV/0!	#DIV/0!	RMDQLAKEL	#DIV/0!	#DIV/0!	#DIV/0!	#DIV/0!
DVATVRLGE							DVATVRLGE	#DIV/0!	#DIV/0!	#DIV/0!	#DIV/0!	#DIV/0!	#DIV/0!	DVATVRLGE	#DIV/0!	#DIV/0!	#DIV/0!	#DIV/0!
QYEPYPITE							QYEPYPITE	#DIV/0!	#DIV/0!	#DIV/0!	#DIV/0!	#DIV/0!	#DIV/0!	QYEPYPITE	#DIV/0!	#DIV/0!	#DIV/0!	#DIV/0!
SEDVNWGYE							SEDVNWGYE	#DIV/0!	#DIV/0!	#DIV/0!	#DIV/0!	#DIV/0!	#DIV/0!	SEDVNWGYE	#DIV/0!	#DIV/0!	#DIV/0!	#DIV/0!
DGVAELDQL							DGVAELDQL	#DIV/0!	#DIV/0!	#DIV/0!	#DIV/0!	#DIV/0!	#DIV/0!	DGVAELDQL	#DIV/0!	#DIV/0!	#DIV/0!	#DIV/0!
GVAELDQLL							GVAELDQLL	#DIV/0!	#DIV/0!	#DIV/0!	#DIV/0!	#DIV/0!	#DIV/0!	GVAELDQLL	#DIV/0!	#DIV/0!	#DIV/0!	#DIV/0!
AELDQLLHY							AELDQLLHY	#DIV/0!	#DIV/0!	#DIV/0!	#DIV/0!	#DIV/0!	#DIV/0!	AELDQLLHY	#DIV/0!	#DIV/0!	#DIV/0!	#DIV/0!
LHLARLRRF							LHLARLRRF	#DIV/0!	#DIV/0!	#DIV/0!	#DIV/0!	#DIV/0!	#DIV/0!	LHLARLRRF	#DIV/0!	#DIV/0!	#DIV/0!	#DIV/0!
DTEENPRSF							DTEENPRSF	#DIV/0!	#DIV/0!	#DIV/0!	#DIV/0!	#DIV/0!	#DIV/0!	DTEENPRSF	#DIV/0!	#DIV/0!	#DIV/0!	#DIV/0!
FTSDYSKYL							FTSDYSKYL	#DIV/0!	#DIV/0!	#DIV/0!	#DIV/0!	#DIV/0!	#DIV/0!	FTSDYSKYL	#DIV/0!	#DIV/0!	#DIV/0!	#DIV/0!
RAQDFVQWL							RAQDFVQWL	#DIV/0!	#DIV/0!	#DIV/0!	#DIV/0!	#DIV/0!	#DIV/0!	RAQDFVQWL	#DIV/0!	#DIV/0!	#DIV/0!	#DIV/0!
LEGQAAKEF							LEGQAAKEF	#DIV/0!	#DIV/0!	#DIV/0!	#DIV/0!	#DIV/0!	#DIV/0!	LEGQAAKEF	#DIV/0!	#DIV/0!	#DIV/0!	#DIV/0!
ILDNLATRD							ILDNLATRD	#DIV/0!	#DIV/0!	#DIV/0!	#DIV/0!	#DIV/0!	#DIV/0!	ILDNLATRD	#DIV/0!	#DIV/0!	#DIV/0!	#DIV/0!
ATRDFINWL							ATRDFINWL	#DIV/0!	#DIV/0!	#DIV/0!	#DIV/0!	#DIV/0!	#DIV/0!	ATRDFINWL	#DIV/0!	#DIV/0!	#DIV/0!	#DIV/0!
TGEGFYKYK							TGEGFYKYK	#DIV/0!	#DIV/0!	#DIV/0!	#DIV/0!	#DIV/0!	#DIV/0!	TGEGFYKYK	#DIV/0!	#DIV/0!	#DIV/0!	#DIV/0!
LLLPGELAK							LLLPGELAK	#DIV/0!	#DIV/0!	#DIV/0!	#DIV/0!	#DIV/0!	#DIV/0!	LLLPGELAK	#DIV/0!	#DIV/0!	#DIV/0!	#DIV/0!
TQRLANFLV							TQRLANFLV	#DIV/0!	#DIV/0!	#DIV/0!	#DIV/0!	#DIV/0!	#DIV/0!	TQRLANFLV	#DIV/0!	#DIV/0!	#DIV/0!	#DIV/0!
NFLVRSSNN							NFLVRSSNN	#DIV/0!	#DIV/0!	#DIV/0!	#DIV/0!	#DIV/0!	#DIV/0!	NFLVRSSNN	#DIV/0!	#DIV/0!	#DIV/0!	#DIV/0!
FLVRSSNNL							FLVRSSNNL	#DIV/0!	#DIV/0!	#DIV/0!	#DIV/0!	#DIV/0!	#DIV/0!	FLVRSSNNL	#DIV/0!	#DIV/0!	#DIV/0!	#DIV/0!
LGPVLPPTN							LGPVLPPTN	#DIV/0!	#DIV/0!	#DIV/0!	#DIV/0!	#DIV/0!	#DIV/0!	LGPVLPPTN	#DIV/0!	#DIV/0!	#DIV/0!	#DIV/0!
ISELKAEAV							ISELKAEAV	#DIV/0!	#DIV/0!	#DIV/0!	#DIV/0!	#DIV/0!	#DIV/0!	ISELKAEAV	#DIV/0!	#DIV/0!	#DIV/0!	#DIV/0!
DPQVEQLEL							DPQVEQLEL	#DIV/0!	#DIV/0!	#DIV/0!	#DIV/0!	#DIV/0!	#DIV/0!	DPQVEQLEL	#DIV/0!	#DIV/0!	#DIV/0!	#DIV/0!
ELGGSPGDL							ELGGSPGDL	#DIV/0!	#DIV/0!	#DIV/0!	#DIV/0!	#DIV/0!	#DIV/0!	ELGGSPGDL	#DIV/0!	#DIV/0!	#DIV/0!	#DIV/0!
GSPGDLQTL							GSPGDLQTL	#DIV/0!	#DIV/0!	#DIV/0!	#DIV/0!	#DIV/0!	#DIV/0!	GSPGDLQTL	#DIV/0!	#DIV/0!	#DIV/0!	#DIV/0!
AGDLQTLAL							AGDLQTLAL	#DIV/0!	#DIV/0!	#DIV/0!	#DIV/0!	#DIV/0!	#DIV/0!	AGDLQTLAL	#DIV/0!	#DIV/0!	#DIV/0!	#DIV/0!
LSDDDRVTW							LSDDDRVTW	#DIV/0!	#DIV/0!	#DIV/0!	#DIV/0!	#DIV/0!	#DIV/0!	LSDDDRVTW	#DIV/0!	#DIV/0!	#DIV/0!	#DIV/0!
GVEKMVNVV							GVEKMVNVV	#DIV/0!	#DIV/0!	#DIV/0!	#DIV/0!	#DIV/0!	#DIV/0!	GVEKMVNVV	#DIV/0!	#DIV/0!	#DIV/0!	#DIV/0!
VETSTPLRL							VETSTPLRL	#DIV/0!	#DIV/0!	#DIV/0!	#DIV/0!	#DIV/0!	#DIV/0!	VETSTPLRL	#DIV/0!	#DIV/0!	#DIV/0!	#DIV/0!
LENPSPQAP							LENPSPQAP	#DIV/0!	#DIV/0!	#DIV/0!	#DIV/0!	#DIV/0!	#DIV/0!	LENPSPQAP	#DIV/0!	#DIV/0!	#DIV/0!	#DIV/0!
LPFAEGLYH							LPFAEGLYH	#DIV/0!	#DIV/0!	#DIV/0!	#DIV/0!	#DIV/0!	#DIV/0!	LPFAEGLYH	#DIV/0!	#DIV/0!	#DIV/0!	#DIV/0!
EEELDEAVE							EEELDEAVE	#DIV/0!	#DIV/0!	#DIV/0!	#DIV/0!	#DIV/0!	#DIV/0!	EEELDEAVE	#DIV/0!	#DIV/0!	#DIV/0!	#DIV/0!
SLQSILRKN							SLQSILRKN	#DIV/0!	#DIV/0!	#DIV/0!	#DIV/0!	#DIV/0!	#DIV/0!	SLQSILRKN	#DIV/0!	#DIV/0!	#DIV/0!	#DIV/0!
LEPMYPGDY							LEPMYPGDY	#DIV/0!	#DIV/0!	#DIV/0!	#DIV/0!	#DIV/0!	#DIV/0!	LEPMYPGDY	#DIV/0!	#DIV/0!	#DIV/0!	#DIV/0!
AQELPVPGR							AQELPVPGR	#DIV/0!	#DIV/0!	#DIV/0!	#DIV/0!	#DIV/0!	#DIV/0!	AQELPVPGR	#DIV/0!	#DIV/0!	#DIV/0!	#DIV/0!
PFSATALSQ							PFSATALSQ	#DIV/0!	#DIV/0!	#DIV/0!	#DIV/0!	#DIV/0!	#DIV/0!	PFSATALSQ	#DIV/0!	#DIV/0!	#DIV/0!	#DIV/0!
DVPAALFSK							DVPAALFSK	#DIV/0!	#DIV/0!	#DIV/0!	#DIV/0!	#DIV/0!	#DIV/0!	DVPAALFSK	#DIV/0!	#DIV/0!	#DIV/0!	#DIV/0!
VPAALFSKL							VPAALFSKL	#DIV/0!	#DIV/0!	#DIV/0!	#DIV/0!	#DIV/0!	#DIV/0!	VPAALFSKL	#DIV/0!	#DIV/0!	#DIV/0!	#DIV/0!
PAALFSKLL							PAALFSKLL	#DIV/0!	#DIV/0!	#DIV/0!	#DIV/0!	#DIV/0!	#DIV/0!	PAALFSKLL	#DIV/0!	#DIV/0!	#DIV/0!	#DIV/0!
FRPEGLDQW							FRPEGLDQW	#DIV/0!	#DIV/0!	#DIV/0!	#DIV/0!	#DIV/0!	#DIV/0!	FRPEGLDQW	#DIV/0!	#DIV/0!	#DIV/0!	#DIV/0!
SFQRNQLLQ							SFQRNQLLQ	#DIV/0!	#DIV/0!	#DIV/0!	#DIV/0!	#DIV/0!	#DIV/0!	SFQRNQLLQ	#DIV/0!	#DIV/0!	#DIV/0!	#DIV/0!
EENSRENPF							EENSRENPF	#DIV/0!	#DIV/0!	#DIV/0!	#DIV/0!	#DIV/0!	#DIV/0!	EENSRENPF	#DIV/0!	#DIV/0!	#DIV/0!	#DIV/0!
VAWIPDVES							VAWIPDVES	#DIV/0!	#DIV/0!	#DIV/0!	#DIV/0!	#DIV/0!	#DIV/0!	VAWIPDVES	#DIV/0!	#DIV/0!	#DIV/0!	#DIV/0!
AITEKETVE							AITEKETVE	#DIV/0!	#DIV/0!	#DIV/0!	#DIV/0!	#DIV/0!	#DIV/0!	AITEKETVE	#DIV/0!	#DIV/0!	#DIV/0!	#DIV/0!
KNFFWKTFT							KNFFWKTFT	#DIV/0!	#DIV/0!	#DIV/0!	#DIV/0!	#DIV/0!	#DIV/0!	KNFFWKTFT	#DIV/0!	#DIV/0!	#DIV/0!	#DIV/0!
NKLEDVPLL							NKLEDVPLL	#DIV/0!	#DIV/0!	#DIV/0!	#DIV/0!	#DIV/0!	#DIV/0!	NKLEDVPLL	#DIV/0!	#DIV/0!	#DIV/0!	#DIV/0!
FNPYFDPLQ							FNPYFDPLQ	#DIV/0!	#DIV/0!	#DIV/0!	#DIV/0!	#DIV/0!	#DIV/0!	FNPYFDPLQ	#DIV/0!	#DIV/0!	#DIV/0!	#DIV/0!
LQWKNSDFE							LQWKNSDFE	#DIV/0!	#DIV/0!	#DIV/0!	#DIV/0!	#DIV/0!	#DIV/0!	LQWKNSDFE	#DIV/0!	#DIV/0!	#DIV/0!	#DIV/0!
RDPNRESLD							RDPNRESLD	#DIV/0!	#DIV/0!	#DIV/0!	#DIV/0!	#DIV/0!	#DIV/0!	RDPNRESLD	#DIV/0!	#DIV/0!	#DIV/0!	#DIV/0!
LYLVCGERG							LYLVCGERG	#DIV/0!	#DIV/0!	#DIV/0!	#DIV/0!	#DIV/0!	#DIV/0!	LYLVCGERG	#DIV/0!	#DIV/0!	#DIV/0!	#DIV/0!
GERGFFYTP							GERGFFYTP	#DIV/0!	#DIV/0!	#DIV/0!	#DIV/0!	#DIV/0!	#DIV/0!	GERGFFYTP	#DIV/0!	#DIV/0!	#DIV/0!	#DIV/0!
ERGFFYTPK							ERGFFYTPK	#DIV/0!	#DIV/0!	#DIV/0!	#DIV/0!	#DIV/0!	#DIV/0!	ERGFFYTPK	#DIV/0!	#DIV/0!	#DIV/0!	#DIV/0!
RGFFYTPKS							RGFFYTPKS	#DIV/0!	#DIV/0!	#DIV/0!	#DIV/0!	#DIV/0!	#DIV/0!	RGFFYTPKS	#DIV/0!	#DIV/0!	#DIV/0!	#DIV/0!
EDPQVEQLE							EDPQVEQLE	#DIV/0!	#DIV/0!	#DIV/0!	#DIV/0!	#DIV/0!	#DIV/0!	EDPQVEQLE	#DIV/0!	#DIV/0!	#DIV/0!	#DIV/0!
LELGGSPGD							LELGGSPGD	#DIV/0!	#DIV/0!	#DIV/0!	#DIV/0!	#DIV/0!	#DIV/0!	LELGGSPGD	#DIV/0!	#DIV/0!	#DIV/0!	#DIV/0!
EDPQVAQLE							EDPQVAQLE	#DIV/0!	#DIV/0!	#DIV/0!	#DIV/0!	#DIV/0!	#DIV/0!	EDPQVAQLE	#DIV/0!	#DIV/0!	#DIV/0!	#DIV/0!
PQVAQLELG							PQVAQLELG	#DIV/0!	#DIV/0!	#DIV/0!	#DIV/0!	#DIV/0!	#DIV/0!	PQVAQLELG	#DIV/0!	#DIV/0!	#DIV/0!	#DIV/0!
LELGGGPGA							LELGGGPGA	#DIV/0!	#DIV/0!	#DIV/0!	#DIV/0!	#DIV/0!	#DIV/0!	LELGGGPGA	#DIV/0!	#DIV/0!	#DIV/0!	#DIV/0!
GGPGAGDLQ							GGPGAGDLQ	#DIV/0!	#DIV/0!	#DIV/0!	#DIV/0!	#DIV/0!	#DIV/0!	GGPGAGDLQ	#DIV/0!	#DIV/0!	#DIV/0!	#DIV/0!
GAGDLQTLA							GAGDLQTLA	#DIV/0!	#DIV/0!	#DIV/0!	#DIV/0!	#DIV/0!	#DIV/0!	GAGDLQTLA	#DIV/0!	#DIV/0!	#DIV/0!	#DIV/0!
IVEEQYTPQ							IVEEQYTPQ	#DIV/0!	#DIV/0!	#DIV/0!	#DIV/0!	#DIV/0!	#DIV/0!	IVEEQYTPQ	#DIV/0!	#DIV/0!	#DIV/0!	#DIV/0!
VEEQYTPQS							VEEQYTPQS	#DIV/0!	#DIV/0!	#DIV/0!	#DIV/0!	#DIV/0!	#DIV/0!	VEEQYTPQS	#DIV/0!	#DIV/0!	#DIV/0!	#DIV/0!
DRVSETDIQ							DRVSETDIQ	#DIV/0!	#DIV/0!	#DIV/0!	#DIV/0!	#DIV/0!	#DIV/0!	DRVSETDIQ	#DIV/0!	#DIV/0!	#DIV/0!	#DIV/0!
ISDHYPVEV							ISDHYPVEV	#DIV/0!	#DIV/0!	#DIV/0!	#DIV/0!	#DIV/0!	#DIV/0!	ISDHYPVEV	#DIV/0!	#DIV/0!	#DIV/0!	#DIV/0!
KLEPSGPIS							KLEPSGPIS	#DIV/0!	#DIV/0!	#DIV/0!	#DIV/0!	#DIV/0!	#DIV/0!	KLEPSGPIS	#DIV/0!	#DIV/0!	#DIV/0!	#DIV/0!
SSVHTFPAL							SSVHTFPAL	#DIV/0!	#DIV/0!	#DIV/0!	#DIV/0!	#DIV/0!	#DIV/0!	SSVHTFPAL	#DIV/0!	#DIV/0!	#DIV/0!	#DIV/0!
AENEFVTIK							AENEFVTIK	#DIV/0!	#DIV/0!	#DIV/0!	#DIV/0!	#DIV/0!	#DIV/0!	AENEFVTIK	#DIV/0!	#DIV/0!	#DIV/0!	#DIV/0!
NKDLPSPIE							NKDLPSPIE	#DIV/0!	#DIV/0!	#DIV/0!	#DIV/0!	#DIV/0!	#DIV/0!	NKDLPSPIE	#DIV/0!	#DIV/0!	#DIV/0!	#DIV/0!
SGPELVKPG							SGPELVKPG	#DIV/0!	#DIV/0!	#DIV/0!	#DIV/0!	#DIV/0!	#DIV/0!	SGPELVKPG	#DIV/0!	#DIV/0!	#DIV/0!	#DIV/0!
EENIKIFEE							EENIKIFEE	#DIV/0!	#DIV/0!	#DIV/0!	#DIV/0!	#DIV/0!	#DIV/0!	EENIKIFEE	#DIV/0!	#DIV/0!	#DIV/0!	#DIV/0!
SHLVEALYL							SHLVEALYL	#DIV/0!	#DIV/0!	#DIV/0!	#DIV/0!	#DIV/0!	#DIV/0!	SHLVEALYL	#DIV/0!	#DIV/0!	#DIV/0!	#DIV/0!
LYLVSGERG							LYLVSGERG	#DIV/0!	#DIV/0!	#DIV/0!	#DIV/0!	#DIV/0!	#DIV/0!	LYLVSGERG	#DIV/0!	#DIV/0!	#DIV/0!	#DIV/0!
FVDNIFPPV							FVDNIFPPV	#DIV/0!	#DIV/0!	#DIV/0!	#DIV/0!	#DIV/0!	#DIV/0!	FVDNIFPPV	#DIV/0!	#DIV/0!	#DIV/0!	#DIV/0!
VDNIFPPVI							VDNIFPPVI	#DIV/0!	#DIV/0!	#DIV/0!	#DIV/0!	#DIV/0!	#DIV/0!	VDNIFPPVI	#DIV/0!	#DIV/0!	#DIV/0!	#DIV/0!
AGCKNFFWKT							AGCKNFFWKT	#DIV/0!	#DIV/0!	#DIV/0!	#DIV/0!	#DIV/0!	#DIV/0!	AGCKNFFWKT	#DIV/0!	#DIV/0!	#DIV/0!	#DIV/0!
FVKQHLCGPH							FVKQHLCGPH	#DIV/0!	#DIV/0!	#DIV/0!	#DIV/0!	#DIV/0!	#DIV/0!	FVKQHLCGPH	#DIV/0!	#DIV/0!	#DIV/0!	#DIV/0!
FVKQHLCGSH							FVKQHLCGSH	#DIV/0!	#DIV/0!	#DIV/0!	#DIV/0!	#DIV/0!	#DIV/0!	FVKQHLCGSH	#DIV/0!	#DIV/0!	#DIV/0!	#DIV/0!
MDQLAKELTA							MDQLAKELTA	#DIV/0!	#DIV/0!	#DIV/0!	#DIV/0!	#DIV/0!	#DIV/0!	MDQLAKELTA	#DIV/0!	#DIV/0!	#DIV/0!	#DIV/0!
GERGFFYTPM							GERGFFYTPM	#DIV/0!	#DIV/0!	#DIV/0!	#DIV/0!	#DIV/0!	#DIV/0!	GERGFFYTPM	#DIV/0!	#DIV/0!	#DIV/0!	#DIV/0!
GMLKRTKKLI							GMLKRTKKLI	#DIV/0!	#DIV/0!	#DIV/0!	#DIV/0!	#DIV/0!	#DIV/0!	GMLKRTKKLI	#DIV/0!	#DIV/0!	#DIV/0!	#DIV/0!
KMALQQEGFD							KMALQQEGFD	#DIV/0!	#DIV/0!	#DIV/0!	#DIV/0!	#DIV/0!	#DIV/0!	KMALQQEGFD	#DIV/0!	#DIV/0!	#DIV/0!	#DIV/0!
RMDQLAKELT							RMDQLAKELT	#DIV/0!	#DIV/0!	#DIV/0!	#DIV/0!	#DIV/0!	#DIV/0!	RMDQLAKELT	#DIV/0!	#DIV/0!	#DIV/0!	#DIV/0!
SRMDQLAKEL							SRMDQLAKEL	#DIV/0!	#DIV/0!	#DIV/0!	#DIV/0!	#DIV/0!	#DIV/0!	SRMDQLAKEL	#DIV/0!	#DIV/0!	#DIV/0!	#DIV/0!
WSRMDQLAKE							WSRMDQLAKE	#DIV/0!	#DIV/0!	#DIV/0!	#DIV/0!	#DIV/0!	#DIV/0!	WSRMDQLAKE	#DIV/0!	#DIV/0!	#DIV/0!	#DIV/0!
GVEKMVNVVE							GVEKMVNVVE	#DIV/0!	#DIV/0!	#DIV/0!	#DIV/0!	#DIV/0!	#DIV/0!	GVEKMVNVVE	#DIV/0!	#DIV/0!	#DIV/0!	#DIV/0!
EQDEMRLELQ							EQDEMRLELQ	#DIV/0!	#DIV/0!	#DIV/0!	#DIV/0!	#DIV/0!	#DIV/0!	EQDEMRLELQ	#DIV/0!	#DIV/0!	#DIV/0!	#DIV/0!
LLYEKMKGGQ							LLYEKMKGGQ	#DIV/0!	#DIV/0!	#DIV/0!	#DIV/0!	#DIV/0!	#DIV/0!	LLYEKMKGGQ	#DIV/0!	#DIV/0!	#DIV/0!	#DIV/0!
NSNPAMAPRE							NSNPAMAPRE	#DIV/0!	#DIV/0!	#DIV/0!	#DIV/0!	#DIV/0!	#DIV/0!	NSNPAMAPRE	#DIV/0!	#DIV/0!	#DIV/0!	#DIV/0!
SANSNPAMAP							SANSNPAMAP	#DIV/0!	#DIV/0!	#DIV/0!	#DIV/0!	#DIV/0!	#DIV/0!	SANSNPAMAP	#DIV/0!	#DIV/0!	#DIV/0!	#DIV/0!
QDFVQWLMNT							QDFVQWLMNT	#DIV/0!	#DIV/0!	#DIV/0!	#DIV/0!	#DIV/0!	#DIV/0!	QDFVQWLMNT	#DIV/0!	#DIV/0!	#DIV/0!	#DIV/0!
VRSGTNPQMD							VRSGTNPQMD	#DIV/0!	#DIV/0!	#DIV/0!	#DIV/0!	#DIV/0!	#DIV/0!	VRSGTNPQMD	#DIV/0!	#DIV/0!	#DIV/0!	#DIV/0!
ERGFFYTPMS							ERGFFYTPMS	#DIV/0!	#DIV/0!	#DIV/0!	#DIV/0!	#DIV/0!	#DIV/0!	ERGFFYTPMS	#DIV/0!	#DIV/0!	#DIV/0!	#DIV/0!
FVNNVEVHTA							FVNNVEVHTA	#DIV/0!	#DIV/0!	#DIV/0!	#DIV/0!	#DIV/0!	#DIV/0!	FVNNVEVHTA	#DIV/0!	#DIV/0!	#DIV/0!	#DIV/0!
GGGPGAGDLQ							GGGPGAGDLQ	#DIV/0!	#DIV/0!	#DIV/0!	#DIV/0!	#DIV/0!	#DIV/0!	GGGPGAGDLQ	#DIV/0!	#DIV/0!	#DIV/0!	#DIV/0!
PQVEQLELGG							PQVEQLELGG	#DIV/0!	#DIV/0!	#DIV/0!	#DIV/0!	#DIV/0!	#DIV/0!	PQVEQLELGG	#DIV/0!	#DIV/0!	#DIV/0!	#DIV/0!
YGFRDPGPQL							YGFRDPGPQL	#DIV/0!	#DIV/0!	#DIV/0!	#DIV/0!	#DIV/0!	#DIV/0!	YGFRDPGPQL	#DIV/0!	#DIV/0!	#DIV/0!	#DIV/0!
DLAGRDLTDY							DLAGRDLTDY	#DIV/0!	#DIV/0!	#DIV/0!	#DIV/0!	#DIV/0!	#DIV/0!	DLAGRDLTDY	#DIV/0!	#DIV/0!	#DIV/0!	#DIV/0!
YAGSNFPEHI							YAGSNFPEHI	#DIV/0!	#DIV/0!	#DIV/0!	#DIV/0!	#DIV/0!	#DIV/0!	YAGSNFPEHI	#DIV/0!	#DIV/0!	#DIV/0!	#DIV/0!
IQKTPQIQVY							IQKTPQIQVY	#DIV/0!	#DIV/0!	#DIV/0!	#DIV/0!	#DIV/0!	#DIV/0!	IQKTPQIQVY	#DIV/0!	#DIV/0!	#DIV/0!	#DIV/0!
ALEEQLQQIR							ALEEQLQQIR	#DIV/0!	#DIV/0!	#DIV/0!	#DIV/0!	#DIV/0!	#DIV/0!	ALEEQLQQIR	#DIV/0!	#DIV/0!	#DIV/0!	#DIV/0!
ILSVHVATAA							ILSVHVATAA	#DIV/0!	#DIV/0!	#DIV/0!	#DIV/0!	#DIV/0!	#DIV/0!	ILSVHVATAA	#DIV/0!	#DIV/0!	#DIV/0!	#DIV/0!
VTIITVPIVL							VTIITVPIVL	#DIV/0!	#DIV/0!	#DIV/0!	#DIV/0!	#DIV/0!	#DIV/0!	VTIITVPIVL	#DIV/0!	#DIV/0!	#DIV/0!	#DIV/0!
SAPRNFVENF							SAPRNFVENF	#DIV/0!	#DIV/0!	#DIV/0!	#DIV/0!	#DIV/0!	#DIV/0!	SAPRNFVENF	#DIV/0!	#DIV/0!	#DIV/0!	#DIV/0!
PNRESLDFLL							PNRESLDFLL	#DIV/0!	#DIV/0!	#DIV/0!	#DIV/0!	#DIV/0!	#DIV/0!	PNRESLDFLL	#DIV/0!	#DIV/0!	#DIV/0!	#DIV/0!
VLYDEIKKYT							VLYDEIKKYT	#DIV/0!	#DIV/0!	#DIV/0!	#DIV/0!	#DIV/0!	#DIV/0!	VLYDEIKKYT	#DIV/0!	#DIV/0!	#DIV/0!	#DIV/0!
AGFAGDDAPR							AGFAGDDAPR	#DIV/0!	#DIV/0!	#DIV/0!	#DIV/0!	#DIV/0!	#DIV/0!	AGFAGDDAPR	#DIV/0!	#DIV/0!	#DIV/0!	#DIV/0!
GYSFTTTAER							GYSFTTTAER	#DIV/0!	#DIV/0!	#DIV/0!	#DIV/0!	#DIV/0!	#DIV/0!	GYSFTTTAER	#DIV/0!	#DIV/0!	#DIV/0!	#DIV/0!
AAPAAPAAGE							AAPAAPAAGE	#DIV/0!	#DIV/0!	#DIV/0!	#DIV/0!	#DIV/0!	#DIV/0!	AAPAAPAAGE	#DIV/0!	#DIV/0!	#DIV/0!	#DIV/0!
APSVPPPGTV							APSVPPPGTV	#DIV/0!	#DIV/0!	#DIV/0!	#DIV/0!	#DIV/0!	#DIV/0!	APSVPPPGTV	#DIV/0!	#DIV/0!	#DIV/0!	#DIV/0!
ISGLIYEETR							ISGLIYEETR	#DIV/0!	#DIV/0!	#DIV/0!	#DIV/0!	#DIV/0!	#DIV/0!	ISGLIYEETR	#DIV/0!	#DIV/0!	#DIV/0!	#DIV/0!
LSSSVHTFPA							LSSSVHTFPA	#DIV/0!	#DIV/0!	#DIV/0!	#DIV/0!	#DIV/0!	#DIV/0!	LSSSVHTFPA	#DIV/0!	#DIV/0!	#DIV/0!	#DIV/0!
AKTTPPSVYP							AKTTPPSVYP	#DIV/0!	#DIV/0!	#DIV/0!	#DIV/0!	#DIV/0!	#DIV/0!	AKTTPPSVYP	#DIV/0!	#DIV/0!	#DIV/0!	#DIV/0!
EFQLQQSGPE							EFQLQQSGPE	#DIV/0!	#DIV/0!	#DIV/0!	#DIV/0!	#DIV/0!	#DIV/0!	EFQLQQSGPE	#DIV/0!	#DIV/0!	#DIV/0!	#DIV/0!
LTVTAGEKVT							LTVTAGEKVT	#DIV/0!	#DIV/0!	#DIV/0!	#DIV/0!	#DIV/0!	#DIV/0!	LTVTAGEKVT	#DIV/0!	#DIV/0!	#DIV/0!	#DIV/0!
SVQAEDLAVY							SVQAEDLAVY	#DIV/0!	#DIV/0!	#DIV/0!	#DIV/0!	#DIV/0!	#DIV/0!	SVQAEDLAVY	#DIV/0!	#DIV/0!	#DIV/0!	#DIV/0!
EESNYELEGK							EESNYELEGK	#DIV/0!	#DIV/0!	#DIV/0!	#DIV/0!	#DIV/0!	#DIV/0!	EESNYELEGK	#DIV/0!	#DIV/0!	#DIV/0!	#DIV/0!
AQYEDIAQKS							AQYEDIAQKS	#DIV/0!	#DIV/0!	#DIV/0!	#DIV/0!	#DIV/0!	#DIV/0!	AQYEDIAQKS	#DIV/0!	#DIV/0!	#DIV/0!	#DIV/0!
SLVLLLLPLA							SLVLLLLPLA	#DIV/0!	#DIV/0!	#DIV/0!	#DIV/0!	#DIV/0!	#DIV/0!	SLVLLLLPLA	#DIV/0!	#DIV/0!	#DIV/0!	#DIV/0!
RVAPEEHPVL							RVAPEEHPVL	#DIV/0!	#DIV/0!	#DIV/0!	#DIV/0!	#DIV/0!	#DIV/0!	RVAPEEHPVL	#DIV/0!	#DIV/0!	#DIV/0!	#DIV/0!
TVLRIPLRVV							TVLRIPLRVV	#DIV/0!	#DIV/0!	#DIV/0!	#DIV/0!	#DIV/0!	#DIV/0!	TVLRIPLRVV	#DIV/0!	#DIV/0!	#DIV/0!	#DIV/0!
DQLAKELTAE							DQLAKELTAE	#DIV/0!	#DIV/0!	#DIV/0!	#DIV/0!	#DIV/0!	#DIV/0!	DQLAKELTAE	#DIV/0!	#DIV/0!	#DIV/0!	#DIV/0!
AYGFRDPGPQ							AYGFRDPGPQ	#DIV/0!	#DIV/0!	#DIV/0!	#DIV/0!	#DIV/0!	#DIV/0!	AYGFRDPGPQ	#DIV/0!	#DIV/0!	#DIV/0!	#DIV/0!
ADVATVRLGE							ADVATVRLGE	#DIV/0!	#DIV/0!	#DIV/0!	#DIV/0!	#DIV/0!	#DIV/0!	ADVATVRLGE	#DIV/0!	#DIV/0!	#DIV/0!	#DIV/0!
SFARAPQLDL							SFARAPQLDL	#DIV/0!	#DIV/0!	#DIV/0!	#DIV/0!	#DIV/0!	#DIV/0!	SFARAPQLDL	#DIV/0!	#DIV/0!	#DIV/0!	#DIV/0!
ADQRVLTAEE							ADQRVLTAEE	#DIV/0!	#DIV/0!	#DIV/0!	#DIV/0!	#DIV/0!	#DIV/0!	ADQRVLTAEE	#DIV/0!	#DIV/0!	#DIV/0!	#DIV/0!
HALQDTEENP							HALQDTEENP	#DIV/0!	#DIV/0!	#DIV/0!	#DIV/0!	#DIV/0!	#DIV/0!	HALQDTEENP	#DIV/0!	#DIV/0!	#DIV/0!	#DIV/0!
ALQDTEENPR							ALQDTEENPR	#DIV/0!	#DIV/0!	#DIV/0!	#DIV/0!	#DIV/0!	#DIV/0!	ALQDTEENPR	#DIV/0!	#DIV/0!	#DIV/0!	#DIV/0!
HSQGTFTSDY							HSQGTFTSDY	#DIV/0!	#DIV/0!	#DIV/0!	#DIV/0!	#DIV/0!	#DIV/0!	HSQGTFTSDY	#DIV/0!	#DIV/0!	#DIV/0!	#DIV/0!
SQGTFTSDYS							SQGTFTSDYS	#DIV/0!	#DIV/0!	#DIV/0!	#DIV/0!	#DIV/0!	#DIV/0!	SQGTFTSDYS	#DIV/0!	#DIV/0!	#DIV/0!	#DIV/0!
QGTFTSDYSK							QGTFTSDYSK	#DIV/0!	#DIV/0!	#DIV/0!	#DIV/0!	#DIV/0!	#DIV/0!	QGTFTSDYSK	#DIV/0!	#DIV/0!	#DIV/0!	#DIV/0!
GTFTSDYSKY							GTFTSDYSKY	#DIV/0!	#DIV/0!	#DIV/0!	#DIV/0!	#DIV/0!	#DIV/0!	GTFTSDYSKY	#DIV/0!	#DIV/0!	#DIV/0!	#DIV/0!
TSDYSKYLDS							TSDYSKYLDS	#DIV/0!	#DIV/0!	#DIV/0!	#DIV/0!	#DIV/0!	#DIV/0!	TSDYSKYLDS	#DIV/0!	#DIV/0!	#DIV/0!	#DIV/0!
SDPGLRGNIL							SDPGLRGNIL	#DIV/0!	#DIV/0!	#DIV/0!	#DIV/0!	#DIV/0!	#DIV/0!	SDPGLRGNIL	#DIV/0!	#DIV/0!	#DIV/0!	#DIV/0!
VITAFNEGLK							VITAFNEGLK	#DIV/0!	#DIV/0!	#DIV/0!	#DIV/0!	#DIV/0!	#DIV/0!	VITAFNEGLK	#DIV/0!	#DIV/0!	#DIV/0!	#DIV/0!
TPVRSGTNPQ							TPVRSGTNPQ	#DIV/0!	#DIV/0!	#DIV/0!	#DIV/0!	#DIV/0!	#DIV/0!	TPVRSGTNPQ	#DIV/0!	#DIV/0!	#DIV/0!	#DIV/0!
GPVLPPTNVG							GPVLPPTNVG	#DIV/0!	#DIV/0!	#DIV/0!	#DIV/0!	#DIV/0!	#DIV/0!	GPVLPPTNVG	#DIV/0!	#DIV/0!	#DIV/0!	#DIV/0!
LPPTNVGSNT							LPPTNVGSNT	#DIV/0!	#DIV/0!	#DIV/0!	#DIV/0!	#DIV/0!	#DIV/0!	LPPTNVGSNT	#DIV/0!	#DIV/0!	#DIV/0!	#DIV/0!
PPTNVGSNTY							PPTNVGSNTY	#DIV/0!	#DIV/0!	#DIV/0!	#DIV/0!	#DIV/0!	#DIV/0!	PPTNVGSNTY	#DIV/0!	#DIV/0!	#DIV/0!	#DIV/0!
RDPNRESLDF							RDPNRESLDF	#DIV/0!	#DIV/0!	#DIV/0!	#DIV/0!	#DIV/0!	#DIV/0!	RDPNRESLDF	#DIV/0!	#DIV/0!	#DIV/0!	#DIV/0!
DPNRESLDFL							DPNRESLDFL	#DIV/0!	#DIV/0!	#DIV/0!	#DIV/0!	#DIV/0!	#DIV/0!	DPNRESLDFL	#DIV/0!	#DIV/0!	#DIV/0!	#DIV/0!
NRESLDFLLV							NRESLDFLLV	#DIV/0!	#DIV/0!	#DIV/0!	#DIV/0!	#DIV/0!	#DIV/0!	NRESLDFLLV	#DIV/0!	#DIV/0!	#DIV/0!	#DIV/0!
ERGFFYTPKS							ERGFFYTPKS	#DIV/0!	#DIV/0!	#DIV/0!	#DIV/0!	#DIV/0!	#DIV/0!	ERGFFYTPKS	#DIV/0!	#DIV/0!	#DIV/0!	#DIV/0!
EVEDPQVEQL							EVEDPQVEQL	#DIV/0!	#DIV/0!	#DIV/0!	#DIV/0!	#DIV/0!	#DIV/0!	EVEDPQVEQL	#DIV/0!	#DIV/0!	#DIV/0!	#DIV/0!
VEDPQVEQLE							VEDPQVEQLE	#DIV/0!	#DIV/0!	#DIV/0!	#DIV/0!	#DIV/0!	#DIV/0!	VEDPQVEQLE	#DIV/0!	#DIV/0!	#DIV/0!	#DIV/0!
ELGGSPGDLQ							ELGGSPGDLQ	#DIV/0!	#DIV/0!	#DIV/0!	#DIV/0!	#DIV/0!	#DIV/0!	ELGGSPGDLQ	#DIV/0!	#DIV/0!	#DIV/0!	#DIV/0!
LGGSPGDLQT							LGGSPGDLQT	#DIV/0!	#DIV/0!	#DIV/0!	#DIV/0!	#DIV/0!	#DIV/0!	LGGSPGDLQT	#DIV/0!	#DIV/0!	#DIV/0!	#DIV/0!
GGSPGDLQTL							GGSPGDLQTL	#DIV/0!	#DIV/0!	#DIV/0!	#DIV/0!	#DIV/0!	#DIV/0!	GGSPGDLQTL	#DIV/0!	#DIV/0!	#DIV/0!	#DIV/0!
SPGDLQTLAL							SPGDLQTLAL	#DIV/0!	#DIV/0!	#DIV/0!	#DIV/0!	#DIV/0!	#DIV/0!	SPGDLQTLAL	#DIV/0!	#DIV/0!	#DIV/0!	#DIV/0!
QTLALEVARQ							QTLALEVARQ	#DIV/0!	#DIV/0!	#DIV/0!	#DIV/0!	#DIV/0!	#DIV/0!	QTLALEVARQ	#DIV/0!	#DIV/0!	#DIV/0!	#DIV/0!
EVEDPQVAQL							EVEDPQVAQL	#DIV/0!	#DIV/0!	#DIV/0!	#DIV/0!	#DIV/0!	#DIV/0!	EVEDPQVAQL	#DIV/0!	#DIV/0!	#DIV/0!	#DIV/0!
VEDPQVAQLE							VEDPQVAQLE	#DIV/0!	#DIV/0!	#DIV/0!	#DIV/0!	#DIV/0!	#DIV/0!	VEDPQVAQLE	#DIV/0!	#DIV/0!	#DIV/0!	#DIV/0!
LGGGPGAGDL							LGGGPGAGDL	#DIV/0!	#DIV/0!	#DIV/0!	#DIV/0!	#DIV/0!	#DIV/0!	LGGGPGAGDL	#DIV/0!	#DIV/0!	#DIV/0!	#DIV/0!
GGPGAGDLQT							GGPGAGDLQT	#DIV/0!	#DIV/0!	#DIV/0!	#DIV/0!	#DIV/0!	#DIV/0!	GGPGAGDLQT	#DIV/0!	#DIV/0!	#DIV/0!	#DIV/0!
GPGAGDLQTL							GPGAGDLQTL	#DIV/0!	#DIV/0!	#DIV/0!	#DIV/0!	#DIV/0!	#DIV/0!	GPGAGDLQTL	#DIV/0!	#DIV/0!	#DIV/0!	#DIV/0!
GAGDLQTLAL							GAGDLQTLAL	#DIV/0!	#DIV/0!	#DIV/0!	#DIV/0!	#DIV/0!	#DIV/0!	GAGDLQTLAL	#DIV/0!	#DIV/0!	#DIV/0!	#DIV/0!
QTLALEVAQQ							QTLALEVAQQ	#DIV/0!	#DIV/0!	#DIV/0!	#DIV/0!	#DIV/0!	#DIV/0!	QTLALEVAQQ	#DIV/0!	#DIV/0!	#DIV/0!	#DIV/0!
LVETSTPLRL							LVETSTPLRL	#DIV/0!	#DIV/0!	#DIV/0!	#DIV/0!	#DIV/0!	#DIV/0!	LVETSTPLRL	#DIV/0!	#DIV/0!	#DIV/0!	#DIV/0!
LENPSPQAPA							LENPSPQAPA	#DIV/0!	#DIV/0!	#DIV/0!	#DIV/0!	#DIV/0!	#DIV/0!	LENPSPQAPA	#DIV/0!	#DIV/0!	#DIV/0!	#DIV/0!
ERPVFTNHFL							ERPVFTNHFL	#DIV/0!	#DIV/0!	#DIV/0!	#DIV/0!	#DIV/0!	#DIV/0!	ERPVFTNHFL	#DIV/0!	#DIV/0!	#DIV/0!	#DIV/0!
LEEELDEAVE							LEEELDEAVE	#DIV/0!	#DIV/0!	#DIV/0!	#DIV/0!	#DIV/0!	#DIV/0!	LEEELDEAVE	#DIV/0!	#DIV/0!	#DIV/0!	#DIV/0!
YPAKPEAPGE							YPAKPEAPGE	#DIV/0!	#DIV/0!	#DIV/0!	#DIV/0!	#DIV/0!	#DIV/0!	YPAKPEAPGE	#DIV/0!	#DIV/0!	#DIV/0!	#DIV/0!
DVPAALFSKL							DVPAALFSKL	#DIV/0!	#DIV/0!	#DIV/0!	#DIV/0!	#DIV/0!	#DIV/0!	DVPAALFSKL	#DIV/0!	#DIV/0!	#DIV/0!	#DIV/0!
TDDSDSENLP							TDDSDSENLP	#DIV/0!	#DIV/0!	#DIV/0!	#DIV/0!	#DIV/0!	#DIV/0!	TDDSDSENLP	#DIV/0!	#DIV/0!	#DIV/0!	#DIV/0!
IVEEQYTPQS							IVEEQYTPQS	#DIV/0!	#DIV/0!	#DIV/0!	#DIV/0!	#DIV/0!	#DIV/0!	IVEEQYTPQS	#DIV/0!	#DIV/0!	#DIV/0!	#DIV/0!
SGQLGLPDEE							SGQLGLPDEE	#DIV/0!	#DIV/0!	#DIV/0!	#DIV/0!	#DIV/0!	#DIV/0!	SGQLGLPDEE	#DIV/0!	#DIV/0!	#DIV/0!	#DIV/0!
ELSAERPLNE							ELSAERPLNE	#DIV/0!	#DIV/0!	#DIV/0!	#DIV/0!	#DIV/0!	#DIV/0!	ELSAERPLNE	#DIV/0!	#DIV/0!	#DIV/0!	#DIV/0!
IATGSVGKNL							IATGSVGKNL	#DIV/0!	#DIV/0!	#DIV/0!	#DIV/0!	#DIV/0!	#DIV/0!	IATGSVGKNL	#DIV/0!	#DIV/0!	#DIV/0!	#DIV/0!
NKLEDVPLLS							NKLEDVPLLS	#DIV/0!	#DIV/0!	#DIV/0!	#DIV/0!	#DIV/0!	#DIV/0!	NKLEDVPLLS	#DIV/0!	#DIV/0!	#DIV/0!	#DIV/0!
QKTPQIQVYS							QKTPQIQVYS	#DIV/0!	#DIV/0!	#DIV/0!	#DIV/0!	#DIV/0!	#DIV/0!	QKTPQIQVYS	#DIV/0!	#DIV/0!	#DIV/0!	#DIV/0!
AAEVPSRDTM							AAEVPSRDTM	#DIV/0!	#DIV/0!	#DIV/0!	#DIV/0!	#DIV/0!	#DIV/0!	AAEVPSRDTM	#DIV/0!	#DIV/0!	#DIV/0!	#DIV/0!
AEVPSRDTME							AEVPSRDTME	#DIV/0!	#DIV/0!	#DIV/0!	#DIV/0!	#DIV/0!	#DIV/0!	AEVPSRDTME	#DIV/0!	#DIV/0!	#DIV/0!	#DIV/0!
EGEDDPDRSM							EGEDDPDRSM	#DIV/0!	#DIV/0!	#DIV/0!	#DIV/0!	#DIV/0!	#DIV/0!	EGEDDPDRSM	#DIV/0!	#DIV/0!	#DIV/0!	#DIV/0!
DDPDRSMKLS							DDPDRSMKLS	#DIV/0!	#DIV/0!	#DIV/0!	#DIV/0!	#DIV/0!	#DIV/0!	DDPDRSMKLS	#DIV/0!	#DIV/0!	#DIV/0!	#DIV/0!
DPDRSMKLSF							DPDRSMKLSF	#DIV/0!	#DIV/0!	#DIV/0!	#DIV/0!	#DIV/0!	#DIV/0!	DPDRSMKLSF	#DIV/0!	#DIV/0!	#DIV/0!	#DIV/0!
YPQSKWQEQE							YPQSKWQEQE	#DIV/0!	#DIV/0!	#DIV/0!	#DIV/0!	#DIV/0!	#DIV/0!	YPQSKWQEQE	#DIV/0!	#DIV/0!	#DIV/0!	#DIV/0!
LGALFNPYFD							LGALFNPYFD	#DIV/0!	#DIV/0!	#DIV/0!	#DIV/0!	#DIV/0!	#DIV/0!	LGALFNPYFD	#DIV/0!	#DIV/0!	#DIV/0!	#DIV/0!
PLQWKNSDFE							PLQWKNSDFE	#DIV/0!	#DIV/0!	#DIV/0!	#DIV/0!	#DIV/0!	#DIV/0!	PLQWKNSDFE	#DIV/0!	#DIV/0!	#DIV/0!	#DIV/0!
DGVAELDQLL							DGVAELDQLL	#DIV/0!	#DIV/0!	#DIV/0!	#DIV/0!	#DIV/0!	#DIV/0!	DGVAELDQLL	#DIV/0!	#DIV/0!	#DIV/0!	#DIV/0!
GVAELDQLLH							GVAELDQLLH	#DIV/0!	#DIV/0!	#DIV/0!	#DIV/0!	#DIV/0!	#DIV/0!	GVAELDQLLH	#DIV/0!	#DIV/0!	#DIV/0!	#DIV/0!
EAGAQGPMGP							EAGAQGPMGP	#DIV/0!	#DIV/0!	#DIV/0!	#DIV/0!	#DIV/0!	#DIV/0!	EAGAQGPMGP	#DIV/0!	#DIV/0!	#DIV/0!	#DIV/0!
PASQTEAHED							PASQTEAHED	#DIV/0!	#DIV/0!	#DIV/0!	#DIV/0!	#DIV/0!	#DIV/0!	PASQTEAHED	#DIV/0!	#DIV/0!	#DIV/0!	#DIV/0!
TFTSDYSKYL							TFTSDYSKYL	#DIV/0!	#DIV/0!	#DIV/0!	#DIV/0!	#DIV/0!	#DIV/0!	TFTSDYSKYL	#DIV/0!	#DIV/0!	#DIV/0!	#DIV/0!
FTSDYSKYLD							FTSDYSKYLD	#DIV/0!	#DIV/0!	#DIV/0!	#DIV/0!	#DIV/0!	#DIV/0!	FTSDYSKYLD	#DIV/0!	#DIV/0!	#DIV/0!	#DIV/0!
SRRAQDFVQW							SRRAQDFVQW	#DIV/0!	#DIV/0!	#DIV/0!	#DIV/0!	#DIV/0!	#DIV/0!	SRRAQDFVQW	#DIV/0!	#DIV/0!	#DIV/0!	#DIV/0!
RRAQDFVQWL							RRAQDFVQWL	#DIV/0!	#DIV/0!	#DIV/0!	#DIV/0!	#DIV/0!	#DIV/0!	RRAQDFVQWL	#DIV/0!	#DIV/0!	#DIV/0!	#DIV/0!
YLEGQAAKEF							YLEGQAAKEF	#DIV/0!	#DIV/0!	#DIV/0!	#DIV/0!	#DIV/0!	#DIV/0!	YLEGQAAKEF	#DIV/0!	#DIV/0!	#DIV/0!	#DIV/0!
ATQRLANFLV							ATQRLANFLV	#DIV/0!	#DIV/0!	#DIV/0!	#DIV/0!	#DIV/0!	#DIV/0!	ATQRLANFLV	#DIV/0!	#DIV/0!	#DIV/0!	#DIV/0!
LANFLVRSSN							LANFLVRSSN	#DIV/0!	#DIV/0!	#DIV/0!	#DIV/0!	#DIV/0!	#DIV/0!	LANFLVRSSN	#DIV/0!	#DIV/0!	#DIV/0!	#DIV/0!
ANFLVRSSNN							ANFLVRSSNN	#DIV/0!	#DIV/0!	#DIV/0!	#DIV/0!	#DIV/0!	#DIV/0!	ANFLVRSSNN	#DIV/0!	#DIV/0!	#DIV/0!	#DIV/0!
NLGPVLPPTN							NLGPVLPPTN	#DIV/0!	#DIV/0!	#DIV/0!	#DIV/0!	#DIV/0!	#DIV/0!	NLGPVLPPTN	#DIV/0!	#DIV/0!	#DIV/0!	#DIV/0!
VLPPTNVGSN							VLPPTNVGSN	#DIV/0!	#DIV/0!	#DIV/0!	#DIV/0!	#DIV/0!	#DIV/0!	VLPPTNVGSN	#DIV/0!	#DIV/0!	#DIV/0!	#DIV/0!
EDPQVEQLEL							EDPQVEQLEL	#DIV/0!	#DIV/0!	#DIV/0!	#DIV/0!	#DIV/0!	#DIV/0!	EDPQVEQLEL	#DIV/0!	#DIV/0!	#DIV/0!	#DIV/0!
LELGGSPGDL							LELGGSPGDL	#DIV/0!	#DIV/0!	#DIV/0!	#DIV/0!	#DIV/0!	#DIV/0!	LELGGSPGDL	#DIV/0!	#DIV/0!	#DIV/0!	#DIV/0!
GSPGDLQTLA							GSPGDLQTLA	#DIV/0!	#DIV/0!	#DIV/0!	#DIV/0!	#DIV/0!	#DIV/0!	GSPGDLQTLA	#DIV/0!	#DIV/0!	#DIV/0!	#DIV/0!
LELGGGPGAG							LELGGGPGAG	#DIV/0!	#DIV/0!	#DIV/0!	#DIV/0!	#DIV/0!	#DIV/0!	LELGGGPGAG	#DIV/0!	#DIV/0!	#DIV/0!	#DIV/0!
EEQLQQIRAE							EEQLQQIRAE	#DIV/0!	#DIV/0!	#DIV/0!	#DIV/0!	#DIV/0!	#DIV/0!	EEQLQQIRAE	#DIV/0!	#DIV/0!	#DIV/0!	#DIV/0!
VPPENVLGAL							VPPENVLGAL	#DIV/0!	#DIV/0!	#DIV/0!	#DIV/0!	#DIV/0!	#DIV/0!	VPPENVLGAL	#DIV/0!	#DIV/0!	#DIV/0!	#DIV/0!
QVAAEHGFGV							QVAAEHGFGV	#DIV/0!	#DIV/0!	#DIV/0!	#DIV/0!	#DIV/0!	#DIV/0!	QVAAEHGFGV	#DIV/0!	#DIV/0!	#DIV/0!	#DIV/0!
IKMALQQEGF							IKMALQQEGF	#DIV/0!	#DIV/0!	#DIV/0!	#DIV/0!	#DIV/0!	#DIV/0!	IKMALQQEGF	#DIV/0!	#DIV/0!	#DIV/0!	#DIV/0!
NQLHDEVHQW							NQLHDEVHQW	#DIV/0!	#DIV/0!	#DIV/0!	#DIV/0!	#DIV/0!	#DIV/0!	NQLHDEVHQW	#DIV/0!	#DIV/0!	#DIV/0!	#DIV/0!
YGGFLRKYPK							YGGFLRKYPK	#DIV/0!	#DIV/0!	#DIV/0!	#DIV/0!	#DIV/0!	#DIV/0!	YGGFLRKYPK	#DIV/0!	#DIV/0!	#DIV/0!	#DIV/0!
ERYEEVQRYS							ERYEEVQRYS	#DIV/0!	#DIV/0!	#DIV/0!	#DIV/0!	#DIV/0!	#DIV/0!	ERYEEVQRYS	#DIV/0!	#DIV/0!	#DIV/0!	#DIV/0!
ASFQRNQLLQ							ASFQRNQLLQ	#DIV/0!	#DIV/0!	#DIV/0!	#DIV/0!	#DIV/0!	#DIV/0!	ASFQRNQLLQ	#DIV/0!	#DIV/0!	#DIV/0!	#DIV/0!
YEENSRENPF							YEENSRENPF	#DIV/0!	#DIV/0!	#DIV/0!	#DIV/0!	#DIV/0!	#DIV/0!	YEENSRENPF	#DIV/0!	#DIV/0!	#DIV/0!	#DIV/0!
GQLGLPDEEN							GQLGLPDEEN	#DIV/0!	#DIV/0!	#DIV/0!	#DIV/0!	#DIV/0!	#DIV/0!	GQLGLPDEEN	#DIV/0!	#DIV/0!	#DIV/0!	#DIV/0!
IPVGSLKNED							IPVGSLKNED	#DIV/0!	#DIV/0!	#DIV/0!	#DIV/0!	#DIV/0!	#DIV/0!	IPVGSLKNED	#DIV/0!	#DIV/0!	#DIV/0!	#DIV/0!
LSAERPLNEQ							LSAERPLNEQ	#DIV/0!	#DIV/0!	#DIV/0!	#DIV/0!	#DIV/0!	#DIV/0!	LSAERPLNEQ	#DIV/0!	#DIV/0!	#DIV/0!	#DIV/0!
APSDPRLRQF							APSDPRLRQF	#DIV/0!	#DIV/0!	#DIV/0!	#DIV/0!	#DIV/0!	#DIV/0!	APSDPRLRQF	#DIV/0!	#DIV/0!	#DIV/0!	#DIV/0!
ALEPEDLPQA							ALEPEDLPQA	#DIV/0!	#DIV/0!	#DIV/0!	#DIV/0!	#DIV/0!	#DIV/0!	ALEPEDLPQA	#DIV/0!	#DIV/0!	#DIV/0!	#DIV/0!
DVPTNIMNIL							DVPTNIMNIL	#DIV/0!	#DIV/0!	#DIV/0!	#DIV/0!	#DIV/0!	#DIV/0!	DVPTNIMNIL	#DIV/0!	#DIV/0!	#DIV/0!	#DIV/0!
LFNPYFDPLQ							LFNPYFDPLQ	#DIV/0!	#DIV/0!	#DIV/0!	#DIV/0!	#DIV/0!	#DIV/0!	LFNPYFDPLQ	#DIV/0!	#DIV/0!	#DIV/0!	#DIV/0!
ARDPNRESLD							ARDPNRESLD	#DIV/0!	#DIV/0!	#DIV/0!	#DIV/0!	#DIV/0!	#DIV/0!	ARDPNRESLD	#DIV/0!	#DIV/0!	#DIV/0!	#DIV/0!
GERGFFYTPK							GERGFFYTPK	#DIV/0!	#DIV/0!	#DIV/0!	#DIV/0!	#DIV/0!	#DIV/0!	GERGFFYTPK	#DIV/0!	#DIV/0!	#DIV/0!	#DIV/0!
REVEDPQVEQ							REVEDPQVEQ	#DIV/0!	#DIV/0!	#DIV/0!	#DIV/0!	#DIV/0!	#DIV/0!	REVEDPQVEQ	#DIV/0!	#DIV/0!	#DIV/0!	#DIV/0!
VEQLELGGSP							VEQLELGGSP	#DIV/0!	#DIV/0!	#DIV/0!	#DIV/0!	#DIV/0!	#DIV/0!	VEQLELGGSP	#DIV/0!	#DIV/0!	#DIV/0!	#DIV/0!
QLELGGSPGD							QLELGGSPGD	#DIV/0!	#DIV/0!	#DIV/0!	#DIV/0!	#DIV/0!	#DIV/0!	QLELGGSPGD	#DIV/0!	#DIV/0!	#DIV/0!	#DIV/0!
REVEDPQVAQ							REVEDPQVAQ	#DIV/0!	#DIV/0!	#DIV/0!	#DIV/0!	#DIV/0!	#DIV/0!	REVEDPQVAQ	#DIV/0!	#DIV/0!	#DIV/0!	#DIV/0!
EDPQVAQLEL							EDPQVAQLEL	#DIV/0!	#DIV/0!	#DIV/0!	#DIV/0!	#DIV/0!	#DIV/0!	EDPQVAQLEL	#DIV/0!	#DIV/0!	#DIV/0!	#DIV/0!
PQVAQLELGG							PQVAQLELGG	#DIV/0!	#DIV/0!	#DIV/0!	#DIV/0!	#DIV/0!	#DIV/0!	PQVAQLELGG	#DIV/0!	#DIV/0!	#DIV/0!	#DIV/0!
QLELGGGPGA							QLELGGGPGA	#DIV/0!	#DIV/0!	#DIV/0!	#DIV/0!	#DIV/0!	#DIV/0!	QLELGGGPGA	#DIV/0!	#DIV/0!	#DIV/0!	#DIV/0!
ELGGGPGAGD							ELGGGPGAGD	#DIV/0!	#DIV/0!	#DIV/0!	#DIV/0!	#DIV/0!	#DIV/0!	ELGGGPGAGD	#DIV/0!	#DIV/0!	#DIV/0!	#DIV/0!
PGAGDLQTLA							PGAGDLQTLA	#DIV/0!	#DIV/0!	#DIV/0!	#DIV/0!	#DIV/0!	#DIV/0!	PGAGDLQTLA	#DIV/0!	#DIV/0!	#DIV/0!	#DIV/0!
NQLLQKEPDL							NQLLQKEPDL	#DIV/0!	#DIV/0!	#DIV/0!	#DIV/0!	#DIV/0!	#DIV/0!	NQLLQKEPDL	#DIV/0!	#DIV/0!	#DIV/0!	#DIV/0!
TNEIVEEQYT							TNEIVEEQYT	#DIV/0!	#DIV/0!	#DIV/0!	#DIV/0!	#DIV/0!	#DIV/0!	TNEIVEEQYT	#DIV/0!	#DIV/0!	#DIV/0!	#DIV/0!
QELGKLTGPS							QELGKLTGPS	#DIV/0!	#DIV/0!	#DIV/0!	#DIV/0!	#DIV/0!	#DIV/0!	QELGKLTGPS	#DIV/0!	#DIV/0!	#DIV/0!	#DIV/0!
VGSLKNEDTP							VGSLKNEDTP	#DIV/0!	#DIV/0!	#DIV/0!	#DIV/0!	#DIV/0!	#DIV/0!	VGSLKNEDTP	#DIV/0!	#DIV/0!	#DIV/0!	#DIV/0!
LKVALPSYEE							LKVALPSYEE	#DIV/0!	#DIV/0!	#DIV/0!	#DIV/0!	#DIV/0!	#DIV/0!	LKVALPSYEE	#DIV/0!	#DIV/0!	#DIV/0!	#DIV/0!
NAENEFVTIK							NAENEFVTIK	#DIV/0!	#DIV/0!	#DIV/0!	#DIV/0!	#DIV/0!	#DIV/0!	NAENEFVTIK	#DIV/0!	#DIV/0!	#DIV/0!	#DIV/0!
SSSVHTFPAL							SSSVHTFPAL	#DIV/0!	#DIV/0!	#DIV/0!	#DIV/0!	#DIV/0!	#DIV/0!	SSSVHTFPAL	#DIV/0!	#DIV/0!	#DIV/0!	#DIV/0!
ISDHYPVEVT							ISDHYPVEVT	#DIV/0!	#DIV/0!	#DIV/0!	#DIV/0!	#DIV/0!	#DIV/0!	ISDHYPVEVT	#DIV/0!	#DIV/0!	#DIV/0!	#DIV/0!
AHAAAITAYA							AHAAAITAYA	#DIV/0!	#DIV/0!	#DIV/0!	#DIV/0!	#DIV/0!	#DIV/0!	AHAAAITAYA	#DIV/0!	#DIV/0!	#DIV/0!	#DIV/0!
KDLPSPIERT							KDLPSPIERT	#DIV/0!	#DIV/0!	#DIV/0!	#DIV/0!	#DIV/0!	#DIV/0!	KDLPSPIERT	#DIV/0!	#DIV/0!	#DIV/0!	#DIV/0!
GLQFPVGRVH							GLQFPVGRVH	#DIV/0!	#DIV/0!	#DIV/0!	#DIV/0!	#DIV/0!	#DIV/0!	GLQFPVGRVH	#DIV/0!	#DIV/0!	#DIV/0!	#DIV/0!
VITDRIENVD							VITDRIENVD	#DIV/0!	#DIV/0!	#DIV/0!	#DIV/0!	#DIV/0!	#DIV/0!	VITDRIENVD	#DIV/0!	#DIV/0!	#DIV/0!	#DIV/0!
GVLNSWTDQD							GVLNSWTDQD	#DIV/0!	#DIV/0!	#DIV/0!	#DIV/0!	#DIV/0!	#DIV/0!	GVLNSWTDQD	#DIV/0!	#DIV/0!	#DIV/0!	#DIV/0!
ASYIDGFKEP							ASYIDGFKEP	#DIV/0!	#DIV/0!	#DIV/0!	#DIV/0!	#DIV/0!	#DIV/0!	ASYIDGFKEP	#DIV/0!	#DIV/0!	#DIV/0!	#DIV/0!
ALYLVSGERG							ALYLVSGERG	#DIV/0!	#DIV/0!	#DIV/0!	#DIV/0!	#DIV/0!	#DIV/0!	ALYLVSGERG	#DIV/0!	#DIV/0!	#DIV/0!	#DIV/0!
ENIKIFEEDA							ENIKIFEEDA	#DIV/0!	#DIV/0!	#DIV/0!	#DIV/0!	#DIV/0!	#DIV/0!	ENIKIFEEDA	#DIV/0!	#DIV/0!	#DIV/0!	#DIV/0!
MDQLAKELTAE							MDQLAKELTAE	#DIV/0!	#DIV/0!	#DIV/0!	#DIV/0!	#DIV/0!	#DIV/0!	MDQLAKELTAE	#DIV/0!	#DIV/0!	#DIV/0!	#DIV/0!
VSTGDVNVEMN							VSTGDVNVEMN	#DIV/0!	#DIV/0!	#DIV/0!	#DIV/0!	#DIV/0!	#DIV/0!	VSTGDVNVEMN	#DIV/0!	#DIV/0!	#DIV/0!	#DIV/0!
VALPGVGVSML							VALPGVGVSML	#DIV/0!	#DIV/0!	#DIV/0!	#DIV/0!	#DIV/0!	#DIV/0!	VALPGVGVSML	#DIV/0!	#DIV/0!	#DIV/0!	#DIV/0!
EITALAPSTMK							EITALAPSTMK	#DIV/0!	#DIV/0!	#DIV/0!	#DIV/0!	#DIV/0!	#DIV/0!	EITALAPSTMK	#DIV/0!	#DIV/0!	#DIV/0!	#DIV/0!
GERGFFYTPMS							GERGFFYTPMS	#DIV/0!	#DIV/0!	#DIV/0!	#DIV/0!	#DIV/0!	#DIV/0!	GERGFFYTPMS	#DIV/0!	#DIV/0!	#DIV/0!	#DIV/0!
LEGEDDPDRSM							LEGEDDPDRSM	#DIV/0!	#DIV/0!	#DIV/0!	#DIV/0!	#DIV/0!	#DIV/0!	LEGEDDPDRSM	#DIV/0!	#DIV/0!	#DIV/0!	#DIV/0!
TPVRSGTNPQM							TPVRSGTNPQM	#DIV/0!	#DIV/0!	#DIV/0!	#DIV/0!	#DIV/0!	#DIV/0!	TPVRSGTNPQM	#DIV/0!	#DIV/0!	#DIV/0!	#DIV/0!
AAAEVPSRDTM							AAAEVPSRDTM	#DIV/0!	#DIV/0!	#DIV/0!	#DIV/0!	#DIV/0!	#DIV/0!	AAAEVPSRDTM	#DIV/0!	#DIV/0!	#DIV/0!	#DIV/0!
RMDQLAKELTA							RMDQLAKELTA	#DIV/0!	#DIV/0!	#DIV/0!	#DIV/0!	#DIV/0!	#DIV/0!	RMDQLAKELTA	#DIV/0!	#DIV/0!	#DIV/0!	#DIV/0!
SRMDQLAKELT							SRMDQLAKELT	#DIV/0!	#DIV/0!	#DIV/0!	#DIV/0!	#DIV/0!	#DIV/0!	SRMDQLAKELT	#DIV/0!	#DIV/0!	#DIV/0!	#DIV/0!
IKMALQQEGFD							IKMALQQEGFD	#DIV/0!	#DIV/0!	#DIV/0!	#DIV/0!	#DIV/0!	#DIV/0!	IKMALQQEGFD	#DIV/0!	#DIV/0!	#DIV/0!	#DIV/0!
LAMAAFPKKQN							LAMAAFPKKQN	#DIV/0!	#DIV/0!	#DIV/0!	#DIV/0!	#DIV/0!	#DIV/0!	LAMAAFPKKQN	#DIV/0!	#DIV/0!	#DIV/0!	#DIV/0!
WSRMDQLAKEL							WSRMDQLAKEL	#DIV/0!	#DIV/0!	#DIV/0!	#DIV/0!	#DIV/0!	#DIV/0!	WSRMDQLAKEL	#DIV/0!	#DIV/0!	#DIV/0!	#DIV/0!
PDRSMKLSFRT							PDRSMKLSFRT	#DIV/0!	#DIV/0!	#DIV/0!	#DIV/0!	#DIV/0!	#DIV/0!	PDRSMKLSFRT	#DIV/0!	#DIV/0!	#DIV/0!	#DIV/0!
LPVNSPMTKGD							LPVNSPMTKGD	#DIV/0!	#DIV/0!	#DIV/0!	#DIV/0!	#DIV/0!	#DIV/0!	LPVNSPMTKGD	#DIV/0!	#DIV/0!	#DIV/0!	#DIV/0!
ANSNPAMAPRE							ANSNPAMAPRE	#DIV/0!	#DIV/0!	#DIV/0!	#DIV/0!	#DIV/0!	#DIV/0!	ANSNPAMAPRE	#DIV/0!	#DIV/0!	#DIV/0!	#DIV/0!
SANSNPAMAPR							SANSNPAMAPR	#DIV/0!	#DIV/0!	#DIV/0!	#DIV/0!	#DIV/0!	#DIV/0!	SANSNPAMAPR	#DIV/0!	#DIV/0!	#DIV/0!	#DIV/0!
AQDFVQWLMNT							AQDFVQWLMNT	#DIV/0!	#DIV/0!	#DIV/0!	#DIV/0!	#DIV/0!	#DIV/0!	AQDFVQWLMNT	#DIV/0!	#DIV/0!	#DIV/0!	#DIV/0!
NAARDPNRESL							NAARDPNRESL	#DIV/0!	#DIV/0!	#DIV/0!	#DIV/0!	#DIV/0!	#DIV/0!	NAARDPNRESL	#DIV/0!	#DIV/0!	#DIV/0!	#DIV/0!
QLELGGGPGAG							QLELGGGPGAG	#DIV/0!	#DIV/0!	#DIV/0!	#DIV/0!	#DIV/0!	#DIV/0!	QLELGGGPGAG	#DIV/0!	#DIV/0!	#DIV/0!	#DIV/0!
LGGGPGAGDLQ							LGGGPGAGDLQ	#DIV/0!	#DIV/0!	#DIV/0!	#DIV/0!	#DIV/0!	#DIV/0!	LGGGPGAGDLQ	#DIV/0!	#DIV/0!	#DIV/0!	#DIV/0!
EVEDPQVAQLE							EVEDPQVAQLE	#DIV/0!	#DIV/0!	#DIV/0!	#DIV/0!	#DIV/0!	#DIV/0!	EVEDPQVAQLE	#DIV/0!	#DIV/0!	#DIV/0!	#DIV/0!
PKFEVIDKPQS							PKFEVIDKPQS	#DIV/0!	#DIV/0!	#DIV/0!	#DIV/0!	#DIV/0!	#DIV/0!	PKFEVIDKPQS	#DIV/0!	#DIV/0!	#DIV/0!	#DIV/0!
AGLQFPVGRVH							AGLQFPVGRVH	#DIV/0!	#DIV/0!	#DIV/0!	#DIV/0!	#DIV/0!	#DIV/0!	AGLQFPVGRVH	#DIV/0!	#DIV/0!	#DIV/0!	#DIV/0!
LQTLALNAARD							LQTLALNAARD	#DIV/0!	#DIV/0!	#DIV/0!	#DIV/0!	#DIV/0!	#DIV/0!	LQTLALNAARD	#DIV/0!	#DIV/0!	#DIV/0!	#DIV/0!
TNAENEFVTIK							TNAENEFVTIK	#DIV/0!	#DIV/0!	#DIV/0!	#DIV/0!	#DIV/0!	#DIV/0!	TNAENEFVTIK	#DIV/0!	#DIV/0!	#DIV/0!	#DIV/0!
QHLGESTVRTI							QHLGESTVRTI	#DIV/0!	#DIV/0!	#DIV/0!	#DIV/0!	#DIV/0!	#DIV/0!	QHLGESTVRTI	#DIV/0!	#DIV/0!	#DIV/0!	#DIV/0!
VTRQELGQVTL							VTRQELGQVTL	#DIV/0!	#DIV/0!	#DIV/0!	#DIV/0!	#DIV/0!	#DIV/0!	VTRQELGQVTL	#DIV/0!	#DIV/0!	#DIV/0!	#DIV/0!
LAYEQVARALK							LAYEQVARALK	#DIV/0!	#DIV/0!	#DIV/0!	#DIV/0!	#DIV/0!	#DIV/0!	LAYEQVARALK	#DIV/0!	#DIV/0!	#DIV/0!	#DIV/0!
IPPDNILPLII							IPPDNILPLII	#DIV/0!	#DIV/0!	#DIV/0!	#DIV/0!	#DIV/0!	#DIV/0!	IPPDNILPLII	#DIV/0!	#DIV/0!	#DIV/0!	#DIV/0!
AISDHYPVEVT							AISDHYPVEVT	#DIV/0!	#DIV/0!	#DIV/0!	#DIV/0!	#DIV/0!	#DIV/0!	AISDHYPVEVT	#DIV/0!	#DIV/0!	#DIV/0!	#DIV/0!
VTRYIYNREEY							VTRYIYNREEY	#DIV/0!	#DIV/0!	#DIV/0!	#DIV/0!	#DIV/0!	#DIV/0!	VTRYIYNREEY	#DIV/0!	#DIV/0!	#DIV/0!	#DIV/0!
STITSREIQTA							STITSREIQTA	#DIV/0!	#DIV/0!	#DIV/0!	#DIV/0!	#DIV/0!	#DIV/0!	STITSREIQTA	#DIV/0!	#DIV/0!	#DIV/0!	#DIV/0!
LENVIRDAVTY							LENVIRDAVTY	#DIV/0!	#DIV/0!	#DIV/0!	#DIV/0!	#DIV/0!	#DIV/0!	LENVIRDAVTY	#DIV/0!	#DIV/0!	#DIV/0!	#DIV/0!
PNRESLDFLLV							PNRESLDFLLV	#DIV/0!	#DIV/0!	#DIV/0!	#DIV/0!	#DIV/0!	#DIV/0!	PNRESLDFLLV	#DIV/0!	#DIV/0!	#DIV/0!	#DIV/0!
PQVEQLELGGS							PQVEQLELGGS	#DIV/0!	#DIV/0!	#DIV/0!	#DIV/0!	#DIV/0!	#DIV/0!	PQVEQLELGGS	#DIV/0!	#DIV/0!	#DIV/0!	#DIV/0!
ATAQTVEDYVE							ATAQTVEDYVE	#DIV/0!	#DIV/0!	#DIV/0!	#DIV/0!	#DIV/0!	#DIV/0!	ATAQTVEDYVE	#DIV/0!	#DIV/0!	#DIV/0!	#DIV/0!
QRGLTAYHDIS							QRGLTAYHDIS	#DIV/0!	#DIV/0!	#DIV/0!	#DIV/0!	#DIV/0!	#DIV/0!	QRGLTAYHDIS	#DIV/0!	#DIV/0!	#DIV/0!	#DIV/0!
RGLTAYHDISL							RGLTAYHDISL	#DIV/0!	#DIV/0!	#DIV/0!	#DIV/0!	#DIV/0!	#DIV/0!	RGLTAYHDISL	#DIV/0!	#DIV/0!	#DIV/0!	#DIV/0!
AIQPGSINYDL							AIQPGSINYDL	#DIV/0!	#DIV/0!	#DIV/0!	#DIV/0!	#DIV/0!	#DIV/0!	AIQPGSINYDL	#DIV/0!	#DIV/0!	#DIV/0!	#DIV/0!
LTVTGKTVRLL							LTVTGKTVRLL	#DIV/0!	#DIV/0!	#DIV/0!	#DIV/0!	#DIV/0!	#DIV/0!	LTVTGKTVRLL	#DIV/0!	#DIV/0!	#DIV/0!	#DIV/0!
SLGKNPTDAYL							SLGKNPTDAYL	#DIV/0!	#DIV/0!	#DIV/0!	#DIV/0!	#DIV/0!	#DIV/0!	SLGKNPTDAYL	#DIV/0!	#DIV/0!	#DIV/0!	#DIV/0!
GIAQIIAAQEE							GIAQIIAAQEE	#DIV/0!	#DIV/0!	#DIV/0!	#DIV/0!	#DIV/0!	#DIV/0!	GIAQIIAAQEE	#DIV/0!	#DIV/0!	#DIV/0!	#DIV/0!
ALAAAGYDVEK							ALAAAGYDVEK	#DIV/0!	#DIV/0!	#DIV/0!	#DIV/0!	#DIV/0!	#DIV/0!	ALAAAGYDVEK	#DIV/0!	#DIV/0!	#DIV/0!	#DIV/0!
VEIIANDQGNR							VEIIANDQGNR	#DIV/0!	#DIV/0!	#DIV/0!	#DIV/0!	#DIV/0!	#DIV/0!	VEIIANDQGNR	#DIV/0!	#DIV/0!	#DIV/0!	#DIV/0!
LSSSVHTFPAL							LSSSVHTFPAL	#DIV/0!	#DIV/0!	#DIV/0!	#DIV/0!	#DIV/0!	#DIV/0!	LSSSVHTFPAL	#DIV/0!	#DIV/0!	#DIV/0!	#DIV/0!
KSDLEMQIESL							KSDLEMQIESL	#DIV/0!	#DIV/0!	#DIV/0!	#DIV/0!	#DIV/0!	#DIV/0!	KSDLEMQIESL	#DIV/0!	#DIV/0!	#DIV/0!	#DIV/0!
TEELNREVATN							TEELNREVATN	#DIV/0!	#DIV/0!	#DIV/0!	#DIV/0!	#DIV/0!	#DIV/0!	TEELNREVATN	#DIV/0!	#DIV/0!	#DIV/0!	#DIV/0!
LALDIEIATYR							LALDIEIATYR	#DIV/0!	#DIV/0!	#DIV/0!	#DIV/0!	#DIV/0!	#DIV/0!	LALDIEIATYR	#DIV/0!	#DIV/0!	#DIV/0!	#DIV/0!
KNLQTVNVDEN							KNLQTVNVDEN	#DIV/0!	#DIV/0!	#DIV/0!	#DIV/0!	#DIV/0!	#DIV/0!	KNLQTVNVDEN	#DIV/0!	#DIV/0!	#DIV/0!	#DIV/0!
IALLNVELELK							IALLNVELELK	#DIV/0!	#DIV/0!	#DIV/0!	#DIV/0!	#DIV/0!	#DIV/0!	IALLNVELELK	#DIV/0!	#DIV/0!	#DIV/0!	#DIV/0!
DPNRESLDFLL							DPNRESLDFLL	#DIV/0!	#DIV/0!	#DIV/0!	#DIV/0!	#DIV/0!	#DIV/0!	DPNRESLDFLL	#DIV/0!	#DIV/0!	#DIV/0!	#DIV/0!
LVTRYIYNREE							LVTRYIYNREE	#DIV/0!	#DIV/0!	#DIV/0!	#DIV/0!	#DIV/0!	#DIV/0!	LVTRYIYNREE	#DIV/0!	#DIV/0!	#DIV/0!	#DIV/0!
SLEWIGVINPY							SLEWIGVINPY	#DIV/0!	#DIV/0!	#DIV/0!	#DIV/0!	#DIV/0!	#DIV/0!	SLEWIGVINPY	#DIV/0!	#DIV/0!	#DIV/0!	#DIV/0!
IQKTPQIQVYS							IQKTPQIQVYS	#DIV/0!	#DIV/0!	#DIV/0!	#DIV/0!	#DIV/0!	#DIV/0!	IQKTPQIQVYS	#DIV/0!	#DIV/0!	#DIV/0!	#DIV/0!
AAEVPSRDTME							AAEVPSRDTME	#DIV/0!	#DIV/0!	#DIV/0!	#DIV/0!	#DIV/0!	#DIV/0!	AAEVPSRDTME	#DIV/0!	#DIV/0!	#DIV/0!	#DIV/0!
AYGFRDPGPQL							AYGFRDPGPQL	#DIV/0!	#DIV/0!	#DIV/0!	#DIV/0!	#DIV/0!	#DIV/0!	AYGFRDPGPQL	#DIV/0!	#DIV/0!	#DIV/0!	#DIV/0!
IEAELEKVAHQ							IEAELEKVAHQ	#DIV/0!	#DIV/0!	#DIV/0!	#DIV/0!	#DIV/0!	#DIV/0!	IEAELEKVAHQ	#DIV/0!	#DIV/0!	#DIV/0!	#DIV/0!
DPADASGTRWA							DPADASGTRWA	#DIV/0!	#DIV/0!	#DIV/0!	#DIV/0!	#DIV/0!	#DIV/0!	DPADASGTRWA	#DIV/0!	#DIV/0!	#DIV/0!	#DIV/0!
SSYEGHPLSEE							SSYEGHPLSEE	#DIV/0!	#DIV/0!	#DIV/0!	#DIV/0!	#DIV/0!	#DIV/0!	SSYEGHPLSEE	#DIV/0!	#DIV/0!	#DIV/0!	#DIV/0!
DGVAELDQLLH							DGVAELDQLLH	#DIV/0!	#DIV/0!	#DIV/0!	#DIV/0!	#DIV/0!	#DIV/0!	DGVAELDQLLH	#DIV/0!	#DIV/0!	#DIV/0!	#DIV/0!
GVAELDQLLHY							GVAELDQLLHY	#DIV/0!	#DIV/0!	#DIV/0!	#DIV/0!	#DIV/0!	#DIV/0!	GVAELDQLLHY	#DIV/0!	#DIV/0!	#DIV/0!	#DIV/0!
HALQDTEENPR							HALQDTEENPR	#DIV/0!	#DIV/0!	#DIV/0!	#DIV/0!	#DIV/0!	#DIV/0!	HALQDTEENPR	#DIV/0!	#DIV/0!	#DIV/0!	#DIV/0!
HSQGTFTSDYS							HSQGTFTSDYS	#DIV/0!	#DIV/0!	#DIV/0!	#DIV/0!	#DIV/0!	#DIV/0!	HSQGTFTSDYS	#DIV/0!	#DIV/0!	#DIV/0!	#DIV/0!
QGTFTSDYSKY							QGTFTSDYSKY	#DIV/0!	#DIV/0!	#DIV/0!	#DIV/0!	#DIV/0!	#DIV/0!	QGTFTSDYSKY	#DIV/0!	#DIV/0!	#DIV/0!	#DIV/0!
FTSDYSKYLDS							FTSDYSKYLDS	#DIV/0!	#DIV/0!	#DIV/0!	#DIV/0!	#DIV/0!	#DIV/0!	FTSDYSKYLDS	#DIV/0!	#DIV/0!	#DIV/0!	#DIV/0!
KVITAFNEGLK							KVITAFNEGLK	#DIV/0!	#DIV/0!	#DIV/0!	#DIV/0!	#DIV/0!	#DIV/0!	KVITAFNEGLK	#DIV/0!	#DIV/0!	#DIV/0!	#DIV/0!
LANFLVRSSNN							LANFLVRSSNN	#DIV/0!	#DIV/0!	#DIV/0!	#DIV/0!	#DIV/0!	#DIV/0!	LANFLVRSSNN	#DIV/0!	#DIV/0!	#DIV/0!	#DIV/0!
NNLGPVLPPTN							NNLGPVLPPTN	#DIV/0!	#DIV/0!	#DIV/0!	#DIV/0!	#DIV/0!	#DIV/0!	NNLGPVLPPTN	#DIV/0!	#DIV/0!	#DIV/0!	#DIV/0!
VLPPTNVGSNT							VLPPTNVGSNT	#DIV/0!	#DIV/0!	#DIV/0!	#DIV/0!	#DIV/0!	#DIV/0!	VLPPTNVGSNT	#DIV/0!	#DIV/0!	#DIV/0!	#DIV/0!
LPPTNVGSNTY							LPPTNVGSNTY	#DIV/0!	#DIV/0!	#DIV/0!	#DIV/0!	#DIV/0!	#DIV/0!	LPPTNVGSNTY	#DIV/0!	#DIV/0!	#DIV/0!	#DIV/0!
ARDPNRESLDF							ARDPNRESLDF	#DIV/0!	#DIV/0!	#DIV/0!	#DIV/0!	#DIV/0!	#DIV/0!	ARDPNRESLDF	#DIV/0!	#DIV/0!	#DIV/0!	#DIV/0!
RDPNRESLDFL							RDPNRESLDFL	#DIV/0!	#DIV/0!	#DIV/0!	#DIV/0!	#DIV/0!	#DIV/0!	RDPNRESLDFL	#DIV/0!	#DIV/0!	#DIV/0!	#DIV/0!
GERGFFYTPKS							GERGFFYTPKS	#DIV/0!	#DIV/0!	#DIV/0!	#DIV/0!	#DIV/0!	#DIV/0!	GERGFFYTPKS	#DIV/0!	#DIV/0!	#DIV/0!	#DIV/0!
EVEDPQVEQLE							EVEDPQVEQLE	#DIV/0!	#DIV/0!	#DIV/0!	#DIV/0!	#DIV/0!	#DIV/0!	EVEDPQVEQLE	#DIV/0!	#DIV/0!	#DIV/0!	#DIV/0!
VEDPQVEQLEL							VEDPQVEQLEL	#DIV/0!	#DIV/0!	#DIV/0!	#DIV/0!	#DIV/0!	#DIV/0!	VEDPQVEQLEL	#DIV/0!	#DIV/0!	#DIV/0!	#DIV/0!
LELGGSPGDLQ							LELGGSPGDLQ	#DIV/0!	#DIV/0!	#DIV/0!	#DIV/0!	#DIV/0!	#DIV/0!	LELGGSPGDLQ	#DIV/0!	#DIV/0!	#DIV/0!	#DIV/0!
ELGGSPGDLQT							ELGGSPGDLQT	#DIV/0!	#DIV/0!	#DIV/0!	#DIV/0!	#DIV/0!	#DIV/0!	ELGGSPGDLQT	#DIV/0!	#DIV/0!	#DIV/0!	#DIV/0!
LGGSPGDLQTL							LGGSPGDLQTL	#DIV/0!	#DIV/0!	#DIV/0!	#DIV/0!	#DIV/0!	#DIV/0!	LGGSPGDLQTL	#DIV/0!	#DIV/0!	#DIV/0!	#DIV/0!
GGSPGDLQTLA							GGSPGDLQTLA	#DIV/0!	#DIV/0!	#DIV/0!	#DIV/0!	#DIV/0!	#DIV/0!	GGSPGDLQTLA	#DIV/0!	#DIV/0!	#DIV/0!	#DIV/0!
LQTLALEVARQ							LQTLALEVARQ	#DIV/0!	#DIV/0!	#DIV/0!	#DIV/0!	#DIV/0!	#DIV/0!	LQTLALEVARQ	#DIV/0!	#DIV/0!	#DIV/0!	#DIV/0!
LELGGGPGAGD							LELGGGPGAGD	#DIV/0!	#DIV/0!	#DIV/0!	#DIV/0!	#DIV/0!	#DIV/0!	LELGGGPGAGD	#DIV/0!	#DIV/0!	#DIV/0!	#DIV/0!
ELGGGPGAGDL							ELGGGPGAGDL	#DIV/0!	#DIV/0!	#DIV/0!	#DIV/0!	#DIV/0!	#DIV/0!	ELGGGPGAGDL	#DIV/0!	#DIV/0!	#DIV/0!	#DIV/0!
GGGPGAGDLQT							GGGPGAGDLQT	#DIV/0!	#DIV/0!	#DIV/0!	#DIV/0!	#DIV/0!	#DIV/0!	GGGPGAGDLQT	#DIV/0!	#DIV/0!	#DIV/0!	#DIV/0!
GGPGAGDLQTL							GGPGAGDLQTL	#DIV/0!	#DIV/0!	#DIV/0!	#DIV/0!	#DIV/0!	#DIV/0!	GGPGAGDLQTL	#DIV/0!	#DIV/0!	#DIV/0!	#DIV/0!
PGAGDLQTLAL							PGAGDLQTLAL	#DIV/0!	#DIV/0!	#DIV/0!	#DIV/0!	#DIV/0!	#DIV/0!	PGAGDLQTLAL	#DIV/0!	#DIV/0!	#DIV/0!	#DIV/0!
LQTLALEVAQQ							LQTLALEVAQQ	#DIV/0!	#DIV/0!	#DIV/0!	#DIV/0!	#DIV/0!	#DIV/0!	LQTLALEVAQQ	#DIV/0!	#DIV/0!	#DIV/0!	#DIV/0!
ELEEELDEAVE							ELEEELDEAVE	#DIV/0!	#DIV/0!	#DIV/0!	#DIV/0!	#DIV/0!	#DIV/0!	ELEEELDEAVE	#DIV/0!	#DIV/0!	#DIV/0!	#DIV/0!
YPAKPEAPGED							YPAKPEAPGED	#DIV/0!	#DIV/0!	#DIV/0!	#DIV/0!	#DIV/0!	#DIV/0!	YPAKPEAPGED	#DIV/0!	#DIV/0!	#DIV/0!	#DIV/0!
DVPAALFSKLL							DVPAALFSKLL	#DIV/0!	#DIV/0!	#DIV/0!	#DIV/0!	#DIV/0!	#DIV/0!	DVPAALFSKLL	#DIV/0!	#DIV/0!	#DIV/0!	#DIV/0!
FTDDSDSENLP							FTDDSDSENLP	#DIV/0!	#DIV/0!	#DIV/0!	#DIV/0!	#DIV/0!	#DIV/0!	FTDDSDSENLP	#DIV/0!	#DIV/0!	#DIV/0!	#DIV/0!
LPFRPEGLDQW							LPFRPEGLDQW	#DIV/0!	#DIV/0!	#DIV/0!	#DIV/0!	#DIV/0!	#DIV/0!	LPFRPEGLDQW	#DIV/0!	#DIV/0!	#DIV/0!	#DIV/0!
SGQLGLPDEEN							SGQLGLPDEEN	#DIV/0!	#DIV/0!	#DIV/0!	#DIV/0!	#DIV/0!	#DIV/0!	SGQLGLPDEEN	#DIV/0!	#DIV/0!	#DIV/0!	#DIV/0!
DDIPEADLDRP							DDIPEADLDRP	#DIV/0!	#DIV/0!	#DIV/0!	#DIV/0!	#DIV/0!	#DIV/0!	DDIPEADLDRP	#DIV/0!	#DIV/0!	#DIV/0!	#DIV/0!
ELSAERPLNEQ							ELSAERPLNEQ	#DIV/0!	#DIV/0!	#DIV/0!	#DIV/0!	#DIV/0!	#DIV/0!	ELSAERPLNEQ	#DIV/0!	#DIV/0!	#DIV/0!	#DIV/0!
SLAAATGKQEL							SLAAATGKQEL	#DIV/0!	#DIV/0!	#DIV/0!	#DIV/0!	#DIV/0!	#DIV/0!	SLAAATGKQEL	#DIV/0!	#DIV/0!	#DIV/0!	#DIV/0!
AEQDEMRLELQ							AEQDEMRLELQ	#DIV/0!	#DIV/0!	#DIV/0!	#DIV/0!	#DIV/0!	#DIV/0!	AEQDEMRLELQ	#DIV/0!	#DIV/0!	#DIV/0!	#DIV/0!
IWHHTFYNELR							IWHHTFYNELR	#DIV/0!	#DIV/0!	#DIV/0!	#DIV/0!	#DIV/0!	#DIV/0!	IWHHTFYNELR	#DIV/0!	#DIV/0!	#DIV/0!	#DIV/0!
DAAAEVPSRDT							DAAAEVPSRDT	#DIV/0!	#DIV/0!	#DIV/0!	#DIV/0!	#DIV/0!	#DIV/0!	DAAAEVPSRDT	#DIV/0!	#DIV/0!	#DIV/0!	#DIV/0!
GLFPQGGKGRE							GLFPQGGKGRE	#DIV/0!	#DIV/0!	#DIV/0!	#DIV/0!	#DIV/0!	#DIV/0!	GLFPQGGKGRE	#DIV/0!	#DIV/0!	#DIV/0!	#DIV/0!
GEDDPDRSMKL							GEDDPDRSMKL	#DIV/0!	#DIV/0!	#DIV/0!	#DIV/0!	#DIV/0!	#DIV/0!	GEDDPDRSMKL	#DIV/0!	#DIV/0!	#DIV/0!	#DIV/0!
DDPDRSMKLSF							DDPDRSMKLSF	#DIV/0!	#DIV/0!	#DIV/0!	#DIV/0!	#DIV/0!	#DIV/0!	DDPDRSMKLSF	#DIV/0!	#DIV/0!	#DIV/0!	#DIV/0!
EPEYGEESRSY							EPEYGEESRSY	#DIV/0!	#DIV/0!	#DIV/0!	#DIV/0!	#DIV/0!	#DIV/0!	EPEYGEESRSY	#DIV/0!	#DIV/0!	#DIV/0!	#DIV/0!
DRQYEPYPITE							DRQYEPYPITE	#DIV/0!	#DIV/0!	#DIV/0!	#DIV/0!	#DIV/0!	#DIV/0!	DRQYEPYPITE	#DIV/0!	#DIV/0!	#DIV/0!	#DIV/0!
YFDPLQWKNSD							YFDPLQWKNSD	#DIV/0!	#DIV/0!	#DIV/0!	#DIV/0!	#DIV/0!	#DIV/0!	YFDPLQWKNSD	#DIV/0!	#DIV/0!	#DIV/0!	#DIV/0!
DPLQWKNSDFE							DPLQWKNSDFE	#DIV/0!	#DIV/0!	#DIV/0!	#DIV/0!	#DIV/0!	#DIV/0!	DPLQWKNSDFE	#DIV/0!	#DIV/0!	#DIV/0!	#DIV/0!
PFSEDVNWGYE							PFSEDVNWGYE	#DIV/0!	#DIV/0!	#DIV/0!	#DIV/0!	#DIV/0!	#DIV/0!	PFSEDVNWGYE	#DIV/0!	#DIV/0!	#DIV/0!	#DIV/0!
QYDGVAELDQL							QYDGVAELDQL	#DIV/0!	#DIV/0!	#DIV/0!	#DIV/0!	#DIV/0!	#DIV/0!	QYDGVAELDQL	#DIV/0!	#DIV/0!	#DIV/0!	#DIV/0!
PHFLYPKSRLV							PHFLYPKSRLV	#DIV/0!	#DIV/0!	#DIV/0!	#DIV/0!	#DIV/0!	#DIV/0!	PHFLYPKSRLV	#DIV/0!	#DIV/0!	#DIV/0!	#DIV/0!
NFFGQNQNTRS							NFFGQNQNTRS	#DIV/0!	#DIV/0!	#DIV/0!	#DIV/0!	#DIV/0!	#DIV/0!	NFFGQNQNTRS	#DIV/0!	#DIV/0!	#DIV/0!	#DIV/0!
SQGTFTSDYSK							SQGTFTSDYSK	#DIV/0!	#DIV/0!	#DIV/0!	#DIV/0!	#DIV/0!	#DIV/0!	SQGTFTSDYSK	#DIV/0!	#DIV/0!	#DIV/0!	#DIV/0!
GTFTSDYSKYL							GTFTSDYSKYL	#DIV/0!	#DIV/0!	#DIV/0!	#DIV/0!	#DIV/0!	#DIV/0!	GTFTSDYSKYL	#DIV/0!	#DIV/0!	#DIV/0!	#DIV/0!
TFTSDYSKYLD							TFTSDYSKYLD	#DIV/0!	#DIV/0!	#DIV/0!	#DIV/0!	#DIV/0!	#DIV/0!	TFTSDYSKYLD	#DIV/0!	#DIV/0!	#DIV/0!	#DIV/0!
DSRRAQDFVQW							DSRRAQDFVQW	#DIV/0!	#DIV/0!	#DIV/0!	#DIV/0!	#DIV/0!	#DIV/0!	DSRRAQDFVQW	#DIV/0!	#DIV/0!	#DIV/0!	#DIV/0!
INWLIQTKITD							INWLIQTKITD	#DIV/0!	#DIV/0!	#DIV/0!	#DIV/0!	#DIV/0!	#DIV/0!	INWLIQTKITD	#DIV/0!	#DIV/0!	#DIV/0!	#DIV/0!
GKKVITAFNEG							GKKVITAFNEG	#DIV/0!	#DIV/0!	#DIV/0!	#DIV/0!	#DIV/0!	#DIV/0!	GKKVITAFNEG	#DIV/0!	#DIV/0!	#DIV/0!	#DIV/0!
FLVRSSNNLGP							FLVRSSNNLGP	#DIV/0!	#DIV/0!	#DIV/0!	#DIV/0!	#DIV/0!	#DIV/0!	FLVRSSNNLGP	#DIV/0!	#DIV/0!	#DIV/0!	#DIV/0!
GPVLPPTNVGS							GPVLPPTNVGS	#DIV/0!	#DIV/0!	#DIV/0!	#DIV/0!	#DIV/0!	#DIV/0!	GPVLPPTNVGS	#DIV/0!	#DIV/0!	#DIV/0!	#DIV/0!
EDPQVEQLELG							EDPQVEQLELG	#DIV/0!	#DIV/0!	#DIV/0!	#DIV/0!	#DIV/0!	#DIV/0!	EDPQVEQLELG	#DIV/0!	#DIV/0!	#DIV/0!	#DIV/0!
QLELGGSPGDL							QLELGGSPGDL	#DIV/0!	#DIV/0!	#DIV/0!	#DIV/0!	#DIV/0!	#DIV/0!	QLELGGSPGDL	#DIV/0!	#DIV/0!	#DIV/0!	#DIV/0!
GSPGDLQTLAL							GSPGDLQTLAL	#DIV/0!	#DIV/0!	#DIV/0!	#DIV/0!	#DIV/0!	#DIV/0!	GSPGDLQTLAL	#DIV/0!	#DIV/0!	#DIV/0!	#DIV/0!
VEDPQVAQLEL							VEDPQVAQLEL	#DIV/0!	#DIV/0!	#DIV/0!	#DIV/0!	#DIV/0!	#DIV/0!	VEDPQVAQLEL	#DIV/0!	#DIV/0!	#DIV/0!	#DIV/0!
GPGAGDLQTLA							GPGAGDLQTLA	#DIV/0!	#DIV/0!	#DIV/0!	#DIV/0!	#DIV/0!	#DIV/0!	GPGAGDLQTLA	#DIV/0!	#DIV/0!	#DIV/0!	#DIV/0!
NLALSRESLVV							NLALSRESLVV	#DIV/0!	#DIV/0!	#DIV/0!	#DIV/0!	#DIV/0!	#DIV/0!	NLALSRESLVV	#DIV/0!	#DIV/0!	#DIV/0!	#DIV/0!
MDQAITVGAPV							MDQAITVGAPV	#DIV/0!	#DIV/0!	#DIV/0!	#DIV/0!	#DIV/0!	#DIV/0!	MDQAITVGAPV	#DIV/0!	#DIV/0!	#DIV/0!	#DIV/0!
NPNTYSEDLDV							NPNTYSEDLDV	#DIV/0!	#DIV/0!	#DIV/0!	#DIV/0!	#DIV/0!	#DIV/0!	NPNTYSEDLDV	#DIV/0!	#DIV/0!	#DIV/0!	#DIV/0!
APELWEDEESL							APELWEDEESL	#DIV/0!	#DIV/0!	#DIV/0!	#DIV/0!	#DIV/0!	#DIV/0!	APELWEDEESL	#DIV/0!	#DIV/0!	#DIV/0!	#DIV/0!
LMYEENSRENP							LMYEENSRENP	#DIV/0!	#DIV/0!	#DIV/0!	#DIV/0!	#DIV/0!	#DIV/0!	LMYEENSRENP	#DIV/0!	#DIV/0!	#DIV/0!	#DIV/0!
MYEENSRENPF							MYEENSRENPF	#DIV/0!	#DIV/0!	#DIV/0!	#DIV/0!	#DIV/0!	#DIV/0!	MYEENSRENPF	#DIV/0!	#DIV/0!	#DIV/0!	#DIV/0!
IVEEQYTPQSL							IVEEQYTPQSL	#DIV/0!	#DIV/0!	#DIV/0!	#DIV/0!	#DIV/0!	#DIV/0!	IVEEQYTPQSL	#DIV/0!	#DIV/0!	#DIV/0!	#DIV/0!
ELGKLTGPSNQ							ELGKLTGPSNQ	#DIV/0!	#DIV/0!	#DIV/0!	#DIV/0!	#DIV/0!	#DIV/0!	ELGKLTGPSNQ	#DIV/0!	#DIV/0!	#DIV/0!	#DIV/0!
LRAITEKETVE							LRAITEKETVE	#DIV/0!	#DIV/0!	#DIV/0!	#DIV/0!	#DIV/0!	#DIV/0!	LRAITEKETVE	#DIV/0!	#DIV/0!	#DIV/0!	#DIV/0!
VMEQLGIARPR							VMEQLGIARPR	#DIV/0!	#DIV/0!	#DIV/0!	#DIV/0!	#DIV/0!	#DIV/0!	VMEQLGIARPR	#DIV/0!	#DIV/0!	#DIV/0!	#DIV/0!
IIATGSVGKNL							IIATGSVGKNL	#DIV/0!	#DIV/0!	#DIV/0!	#DIV/0!	#DIV/0!	#DIV/0!	IIATGSVGKNL	#DIV/0!	#DIV/0!	#DIV/0!	#DIV/0!
LAAATGKQELA							LAAATGKQELA	#DIV/0!	#DIV/0!	#DIV/0!	#DIV/0!	#DIV/0!	#DIV/0!	LAAATGKQELA	#DIV/0!	#DIV/0!	#DIV/0!	#DIV/0!
QAAEQDEMRLE							QAAEQDEMRLE	#DIV/0!	#DIV/0!	#DIV/0!	#DIV/0!	#DIV/0!	#DIV/0!	QAAEQDEMRLE	#DIV/0!	#DIV/0!	#DIV/0!	#DIV/0!
HKFYNTGPVFS							HKFYNTGPVFS	#DIV/0!	#DIV/0!	#DIV/0!	#DIV/0!	#DIV/0!	#DIV/0!	HKFYNTGPVFS	#DIV/0!	#DIV/0!	#DIV/0!	#DIV/0!
AARDPNRESLD							AARDPNRESLD	#DIV/0!	#DIV/0!	#DIV/0!	#DIV/0!	#DIV/0!	#DIV/0!	AARDPNRESLD	#DIV/0!	#DIV/0!	#DIV/0!	#DIV/0!
VEALYLVCGER							VEALYLVCGER	#DIV/0!	#DIV/0!	#DIV/0!	#DIV/0!	#DIV/0!	#DIV/0!	VEALYLVCGER	#DIV/0!	#DIV/0!	#DIV/0!	#DIV/0!
QVEQLELGGSP							QVEQLELGGSP	#DIV/0!	#DIV/0!	#DIV/0!	#DIV/0!	#DIV/0!	#DIV/0!	QVEQLELGGSP	#DIV/0!	#DIV/0!	#DIV/0!	#DIV/0!
VEQLELGGSPG							VEQLELGGSPG	#DIV/0!	#DIV/0!	#DIV/0!	#DIV/0!	#DIV/0!	#DIV/0!	VEQLELGGSPG	#DIV/0!	#DIV/0!	#DIV/0!	#DIV/0!
EQLELGGSPGD							EQLELGGSPGD	#DIV/0!	#DIV/0!	#DIV/0!	#DIV/0!	#DIV/0!	#DIV/0!	EQLELGGSPGD	#DIV/0!	#DIV/0!	#DIV/0!	#DIV/0!
PQVAQLELGGG							PQVAQLELGGG	#DIV/0!	#DIV/0!	#DIV/0!	#DIV/0!	#DIV/0!	#DIV/0!	PQVAQLELGGG	#DIV/0!	#DIV/0!	#DIV/0!	#DIV/0!
QVAQLELGGGP							QVAQLELGGGP	#DIV/0!	#DIV/0!	#DIV/0!	#DIV/0!	#DIV/0!	#DIV/0!	QVAQLELGGGP	#DIV/0!	#DIV/0!	#DIV/0!	#DIV/0!
NEIVEEQYTPQ							NEIVEEQYTPQ	#DIV/0!	#DIV/0!	#DIV/0!	#DIV/0!	#DIV/0!	#DIV/0!	NEIVEEQYTPQ	#DIV/0!	#DIV/0!	#DIV/0!	#DIV/0!
EIVEEQYTPQS							EIVEEQYTPQS	#DIV/0!	#DIV/0!	#DIV/0!	#DIV/0!	#DIV/0!	#DIV/0!	EIVEEQYTPQS	#DIV/0!	#DIV/0!	#DIV/0!	#DIV/0!
TPQSLATLESV							TPQSLATLESV	#DIV/0!	#DIV/0!	#DIV/0!	#DIV/0!	#DIV/0!	#DIV/0!	TPQSLATLESV	#DIV/0!	#DIV/0!	#DIV/0!	#DIV/0!
VGSLKNEDTPN							VGSLKNEDTPN	#DIV/0!	#DIV/0!	#DIV/0!	#DIV/0!	#DIV/0!	#DIV/0!	VGSLKNEDTPN	#DIV/0!	#DIV/0!	#DIV/0!	#DIV/0!
YSPRTPDRVSE							YSPRTPDRVSE	#DIV/0!	#DIV/0!	#DIV/0!	#DIV/0!	#DIV/0!	#DIV/0!	YSPRTPDRVSE	#DIV/0!	#DIV/0!	#DIV/0!	#DIV/0!
TPDRVSETDIQ							TPDRVSETDIQ	#DIV/0!	#DIV/0!	#DIV/0!	#DIV/0!	#DIV/0!	#DIV/0!	TPDRVSETDIQ	#DIV/0!	#DIV/0!	#DIV/0!	#DIV/0!
LKVALPSYEEA							LKVALPSYEEA	#DIV/0!	#DIV/0!	#DIV/0!	#DIV/0!	#DIV/0!	#DIV/0!	LKVALPSYEEA	#DIV/0!	#DIV/0!	#DIV/0!	#DIV/0!
TYVRKLDDFVE							TYVRKLDDFVE	#DIV/0!	#DIV/0!	#DIV/0!	#DIV/0!	#DIV/0!	#DIV/0!	TYVRKLDDFVE	#DIV/0!	#DIV/0!	#DIV/0!	#DIV/0!
AHAAAITAYAL							AHAAAITAYAL	#DIV/0!	#DIV/0!	#DIV/0!	#DIV/0!	#DIV/0!	#DIV/0!	AHAAAITAYAL	#DIV/0!	#DIV/0!	#DIV/0!	#DIV/0!
GTARGIVVYTG							GTARGIVVYTG	#DIV/0!	#DIV/0!	#DIV/0!	#DIV/0!	#DIV/0!	#DIV/0!	GTARGIVVYTG	#DIV/0!	#DIV/0!	#DIV/0!	#DIV/0!
NKDLPSPIERT							NKDLPSPIERT	#DIV/0!	#DIV/0!	#DIV/0!	#DIV/0!	#DIV/0!	#DIV/0!	NKDLPSPIERT	#DIV/0!	#DIV/0!	#DIV/0!	#DIV/0!
GVQVALPSYEE							GVQVALPSYEE	#DIV/0!	#DIV/0!	#DIV/0!	#DIV/0!	#DIV/0!	#DIV/0!	GVQVALPSYEE	#DIV/0!	#DIV/0!	#DIV/0!	#DIV/0!
HEHMVITDRIE							HEHMVITDRIE	#DIV/0!	#DIV/0!	#DIV/0!	#DIV/0!	#DIV/0!	#DIV/0!	HEHMVITDRIE	#DIV/0!	#DIV/0!	#DIV/0!	#DIV/0!
LRVAPEEHPVL							LRVAPEEHPVL	#DIV/0!	#DIV/0!	#DIV/0!	#DIV/0!	#DIV/0!	#DIV/0!	LRVAPEEHPVL	#DIV/0!	#DIV/0!	#DIV/0!	#DIV/0!
RVIEITIYEDR							RVIEITIYEDR	#DIV/0!	#DIV/0!	#DIV/0!	#DIV/0!	#DIV/0!	#DIV/0!	RVIEITIYEDR	#DIV/0!	#DIV/0!	#DIV/0!	#DIV/0!
GIGKITPFEEK							GIGKITPFEEK	#DIV/0!	#DIV/0!	#DIV/0!	#DIV/0!	#DIV/0!	#DIV/0!	GIGKITPFEEK	#DIV/0!	#DIV/0!	#DIV/0!	#DIV/0!
FESNIKSYRDD							FESNIKSYRDD	#DIV/0!	#DIV/0!	#DIV/0!	#DIV/0!	#DIV/0!	#DIV/0!	FESNIKSYRDD	#DIV/0!	#DIV/0!	#DIV/0!	#DIV/0!
TVVKSVIVEPE							TVVKSVIVEPE	#DIV/0!	#DIV/0!	#DIV/0!	#DIV/0!	#DIV/0!	#DIV/0!	TVVKSVIVEPE	#DIV/0!	#DIV/0!	#DIV/0!	#DIV/0!
RVAPEEHPVLL							RVAPEEHPVLL	#DIV/0!	#DIV/0!	#DIV/0!	#DIV/0!	#DIV/0!	#DIV/0!	RVAPEEHPVLL	#DIV/0!	#DIV/0!	#DIV/0!	#DIV/0!
YLERTRAELDT							YLERTRAELDT	#DIV/0!	#DIV/0!	#DIV/0!	#DIV/0!	#DIV/0!	#DIV/0!	YLERTRAELDT	#DIV/0!	#DIV/0!	#DIV/0!	#DIV/0!
AQAKVDVFRED							AQAKVDVFRED	#DIV/0!	#DIV/0!	#DIV/0!	#DIV/0!	#DIV/0!	#DIV/0!	AQAKVDVFRED	#DIV/0!	#DIV/0!	#DIV/0!	#DIV/0!
HHGLDVFQDDD							HHGLDVFQDDD	#DIV/0!	#DIV/0!	#DIV/0!	#DIV/0!	#DIV/0!	#DIV/0!	HHGLDVFQDDD	#DIV/0!	#DIV/0!	#DIV/0!	#DIV/0!
GQPNTLICFVD							GQPNTLICFVD	#DIV/0!	#DIV/0!	#DIV/0!	#DIV/0!	#DIV/0!	#DIV/0!	GQPNTLICFVD	#DIV/0!	#DIV/0!	#DIV/0!	#DIV/0!
EIEIIPVQEEE							EIEIIPVQEEE	#DIV/0!	#DIV/0!	#DIV/0!	#DIV/0!	#DIV/0!	#DIV/0!	EIEIIPVQEEE	#DIV/0!	#DIV/0!	#DIV/0!	#DIV/0!
ARLGADMEDLR							ARLGADMEDLR	#DIV/0!	#DIV/0!	#DIV/0!	#DIV/0!	#DIV/0!	#DIV/0!	ARLGADMEDLR	#DIV/0!	#DIV/0!	#DIV/0!	#DIV/0!
IEIIPVQEEEE							IEIIPVQEEEE	#DIV/0!	#DIV/0!	#DIV/0!	#DIV/0!	#DIV/0!	#DIV/0!	IEIIPVQEEEE	#DIV/0!	#DIV/0!	#DIV/0!	#DIV/0!
IDGSERQNGVL							IDGSERQNGVL	#DIV/0!	#DIV/0!	#DIV/0!	#DIV/0!	#DIV/0!	#DIV/0!	IDGSERQNGVL	#DIV/0!	#DIV/0!	#DIV/0!	#DIV/0!
TIEENIKIFEE							TIEENIKIFEE	#DIV/0!	#DIV/0!	#DIV/0!	#DIV/0!	#DIV/0!	#DIV/0!	TIEENIKIFEE	#DIV/0!	#DIV/0!	#DIV/0!	#DIV/0!
GVLNSWTDQDS							GVLNSWTDQDS	#DIV/0!	#DIV/0!	#DIV/0!	#DIV/0!	#DIV/0!	#DIV/0!	GVLNSWTDQDS	#DIV/0!	#DIV/0!	#DIV/0!	#DIV/0!
ATIPLVPGRDE							ATIPLVPGRDE	#DIV/0!	#DIV/0!	#DIV/0!	#DIV/0!	#DIV/0!	#DIV/0!	ATIPLVPGRDE	#DIV/0!	#DIV/0!	#DIV/0!	#DIV/0!
EVAQTTALPDE							EVAQTTALPDE	#DIV/0!	#DIV/0!	#DIV/0!	#DIV/0!	#DIV/0!	#DIV/0!	EVAQTTALPDE	#DIV/0!	#DIV/0!	#DIV/0!	#DIV/0!
PPCCQPSSCETT							PPCCQPSSCETT	#DIV/0!	#DIV/0!	#DIV/0!	#DIV/0!	#DIV/0!	#DIV/0!	PPCCQPSSCETT	#DIV/0!	#DIV/0!	#DIV/0!	#DIV/0!
MNAAPGVDLTQL							MNAAPGVDLTQL	#DIV/0!	#DIV/0!	#DIV/0!	#DIV/0!	#DIV/0!	#DIV/0!	MNAAPGVDLTQL	#DIV/0!	#DIV/0!	#DIV/0!	#DIV/0!
RAQDFVQWLMNT							RAQDFVQWLMNT	#DIV/0!	#DIV/0!	#DIV/0!	#DIV/0!	#DIV/0!	#DIV/0!	RAQDFVQWLMNT	#DIV/0!	#DIV/0!	#DIV/0!	#DIV/0!
AAAEVPSRDTME							AAAEVPSRDTME	#DIV/0!	#DIV/0!	#DIV/0!	#DIV/0!	#DIV/0!	#DIV/0!	AAAEVPSRDTME	#DIV/0!	#DIV/0!	#DIV/0!	#DIV/0!
TPVRSGTNPQMD							TPVRSGTNPQMD	#DIV/0!	#DIV/0!	#DIV/0!	#DIV/0!	#DIV/0!	#DIV/0!	TPVRSGTNPQMD	#DIV/0!	#DIV/0!	#DIV/0!	#DIV/0!
GIAQIIAAQEEM							GIAQIIAAQEEM	#DIV/0!	#DIV/0!	#DIV/0!	#DIV/0!	#DIV/0!	#DIV/0!	GIAQIIAAQEEM	#DIV/0!	#DIV/0!	#DIV/0!	#DIV/0!
DAAAEVPSRDTM							DAAAEVPSRDTM	#DIV/0!	#DIV/0!	#DIV/0!	#DIV/0!	#DIV/0!	#DIV/0!	DAAAEVPSRDTM	#DIV/0!	#DIV/0!	#DIV/0!	#DIV/0!
NMIVIVLGHHLG							NMIVIVLGHHLG	#DIV/0!	#DIV/0!	#DIV/0!	#DIV/0!	#DIV/0!	#DIV/0!	NMIVIVLGHHLG	#DIV/0!	#DIV/0!	#DIV/0!	#DIV/0!
RMDQLAKELTAE							RMDQLAKELTAE	#DIV/0!	#DIV/0!	#DIV/0!	#DIV/0!	#DIV/0!	#DIV/0!	RMDQLAKELTAE	#DIV/0!	#DIV/0!	#DIV/0!	#DIV/0!
SRMDQLAKELTA							SRMDQLAKELTA	#DIV/0!	#DIV/0!	#DIV/0!	#DIV/0!	#DIV/0!	#DIV/0!	SRMDQLAKELTA	#DIV/0!	#DIV/0!	#DIV/0!	#DIV/0!
WSRMDQLAKELT							WSRMDQLAKELT	#DIV/0!	#DIV/0!	#DIV/0!	#DIV/0!	#DIV/0!	#DIV/0!	WSRMDQLAKELT	#DIV/0!	#DIV/0!	#DIV/0!	#DIV/0!
IALYMASQPRNK							IALYMASQPRNK	#DIV/0!	#DIV/0!	#DIV/0!	#DIV/0!	#DIV/0!	#DIV/0!	IALYMASQPRNK	#DIV/0!	#DIV/0!	#DIV/0!	#DIV/0!
TVTAMDVVYALK							TVTAMDVVYALK	#DIV/0!	#DIV/0!	#DIV/0!	#DIV/0!	#DIV/0!	#DIV/0!	TVTAMDVVYALK	#DIV/0!	#DIV/0!	#DIV/0!	#DIV/0!
AAEQDEMRLELQ							AAEQDEMRLELQ	#DIV/0!	#DIV/0!	#DIV/0!	#DIV/0!	#DIV/0!	#DIV/0!	AAEQDEMRLELQ	#DIV/0!	#DIV/0!	#DIV/0!	#DIV/0!
SANSNPAMAPRE							SANSNPAMAPRE	#DIV/0!	#DIV/0!	#DIV/0!	#DIV/0!	#DIV/0!	#DIV/0!	SANSNPAMAPRE	#DIV/0!	#DIV/0!	#DIV/0!	#DIV/0!
NAARDPNRESLD							NAARDPNRESLD	#DIV/0!	#DIV/0!	#DIV/0!	#DIV/0!	#DIV/0!	#DIV/0!	NAARDPNRESLD	#DIV/0!	#DIV/0!	#DIV/0!	#DIV/0!
VNNKDLPSPIER							VNNKDLPSPIER	#DIV/0!	#DIV/0!	#DIV/0!	#DIV/0!	#DIV/0!	#DIV/0!	VNNKDLPSPIER	#DIV/0!	#DIV/0!	#DIV/0!	#DIV/0!
KCNTATCATQRL							KCNTATCATQRL	#DIV/0!	#DIV/0!	#DIV/0!	#DIV/0!	#DIV/0!	#DIV/0!	KCNTATCATQRL	#DIV/0!	#DIV/0!	#DIV/0!	#DIV/0!
QLELGGSPGDLQ							QLELGGSPGDLQ	#DIV/0!	#DIV/0!	#DIV/0!	#DIV/0!	#DIV/0!	#DIV/0!	QLELGGSPGDLQ	#DIV/0!	#DIV/0!	#DIV/0!	#DIV/0!
QERNAGDPAQPR							QERNAGDPAQPR	#DIV/0!	#DIV/0!	#DIV/0!	#DIV/0!	#DIV/0!	#DIV/0!	QERNAGDPAQPR	#DIV/0!	#DIV/0!	#DIV/0!	#DIV/0!
EESNYELEGKIK							EESNYELEGKIK	#DIV/0!	#DIV/0!	#DIV/0!	#DIV/0!	#DIV/0!	#DIV/0!	EESNYELEGKIK	#DIV/0!	#DIV/0!	#DIV/0!	#DIV/0!
ALEEQLQQIRAE							ALEEQLQQIRAE	#DIV/0!	#DIV/0!	#DIV/0!	#DIV/0!	#DIV/0!	#DIV/0!	ALEEQLQQIRAE	#DIV/0!	#DIV/0!	#DIV/0!	#DIV/0!
GEAIPIYAEIEN							GEAIPIYAEIEN	#DIV/0!	#DIV/0!	#DIV/0!	#DIV/0!	#DIV/0!	#DIV/0!	GEAIPIYAEIEN	#DIV/0!	#DIV/0!	#DIV/0!	#DIV/0!
NHEKYDNSLKIV							NHEKYDNSLKIV	#DIV/0!	#DIV/0!	#DIV/0!	#DIV/0!	#DIV/0!	#DIV/0!	NHEKYDNSLKIV	#DIV/0!	#DIV/0!	#DIV/0!	#DIV/0!
GISVPIILYPDG							GISVPIILYPDG	#DIV/0!	#DIV/0!	#DIV/0!	#DIV/0!	#DIV/0!	#DIV/0!	GISVPIILYPDG	#DIV/0!	#DIV/0!	#DIV/0!	#DIV/0!
VHLTDAEKAAVS							VHLTDAEKAAVS	#DIV/0!	#DIV/0!	#DIV/0!	#DIV/0!	#DIV/0!	#DIV/0!	VHLTDAEKAAVS	#DIV/0!	#DIV/0!	#DIV/0!	#DIV/0!
PQVEQLELGGSP							PQVEQLELGGSP	#DIV/0!	#DIV/0!	#DIV/0!	#DIV/0!	#DIV/0!	#DIV/0!	PQVEQLELGGSP	#DIV/0!	#DIV/0!	#DIV/0!	#DIV/0!
ATAQTVEDYVEE							ATAQTVEDYVEE	#DIV/0!	#DIV/0!	#DIV/0!	#DIV/0!	#DIV/0!	#DIV/0!	ATAQTVEDYVEE	#DIV/0!	#DIV/0!	#DIV/0!	#DIV/0!
HDFQRGLTAYHD							HDFQRGLTAYHD	#DIV/0!	#DIV/0!	#DIV/0!	#DIV/0!	#DIV/0!	#DIV/0!	HDFQRGLTAYHD	#DIV/0!	#DIV/0!	#DIV/0!	#DIV/0!
FLKVALPSYEEA							FLKVALPSYEEA	#DIV/0!	#DIV/0!	#DIV/0!	#DIV/0!	#DIV/0!	#DIV/0!	FLKVALPSYEEA	#DIV/0!	#DIV/0!	#DIV/0!	#DIV/0!
VGPRVGLARAQS							VGPRVGLARAQS	#DIV/0!	#DIV/0!	#DIV/0!	#DIV/0!	#DIV/0!	#DIV/0!	VGPRVGLARAQS	#DIV/0!	#DIV/0!	#DIV/0!	#DIV/0!
DAAASPLIAEQE							DAAASPLIAEQE	#DIV/0!	#DIV/0!	#DIV/0!	#DIV/0!	#DIV/0!	#DIV/0!	DAAASPLIAEQE	#DIV/0!	#DIV/0!	#DIV/0!	#DIV/0!
KVVQEYIDAFSD							KVVQEYIDAFSD	#DIV/0!	#DIV/0!	#DIV/0!	#DIV/0!	#DIV/0!	#DIV/0!	KVVQEYIDAFSD	#DIV/0!	#DIV/0!	#DIV/0!	#DIV/0!
LAYLTSESSRPT							LAYLTSESSRPT	#DIV/0!	#DIV/0!	#DIV/0!	#DIV/0!	#DIV/0!	#DIV/0!	LAYLTSESSRPT	#DIV/0!	#DIV/0!	#DIV/0!	#DIV/0!
AKALANVNIGSL							AKALANVNIGSL	#DIV/0!	#DIV/0!	#DIV/0!	#DIV/0!	#DIV/0!	#DIV/0!	AKALANVNIGSL	#DIV/0!	#DIV/0!	#DIV/0!	#DIV/0!
VGDEAQSKRGIL							VGDEAQSKRGIL	#DIV/0!	#DIV/0!	#DIV/0!	#DIV/0!	#DIV/0!	#DIV/0!	VGDEAQSKRGIL	#DIV/0!	#DIV/0!	#DIV/0!	#DIV/0!
VQTKGTGASGSF							VQTKGTGASGSF	#DIV/0!	#DIV/0!	#DIV/0!	#DIV/0!	#DIV/0!	#DIV/0!	VQTKGTGASGSF	#DIV/0!	#DIV/0!	#DIV/0!	#DIV/0!
VGGTSDVEVNEK							VGGTSDVEVNEK	#DIV/0!	#DIV/0!	#DIV/0!	#DIV/0!	#DIV/0!	#DIV/0!	VGGTSDVEVNEK	#DIV/0!	#DIV/0!	#DIV/0!	#DIV/0!
YYLKKTISRSPG							YYLKKTISRSPG	#DIV/0!	#DIV/0!	#DIV/0!	#DIV/0!	#DIV/0!	#DIV/0!	YYLKKTISRSPG	#DIV/0!	#DIV/0!	#DIV/0!	#DIV/0!
LQQSGPELVKPG							LQQSGPELVKPG	#DIV/0!	#DIV/0!	#DIV/0!	#DIV/0!	#DIV/0!	#DIV/0!	LQQSGPELVKPG	#DIV/0!	#DIV/0!	#DIV/0!	#DIV/0!
ISPNAISAEEDG							ISPNAISAEEDG	#DIV/0!	#DIV/0!	#DIV/0!	#DIV/0!	#DIV/0!	#DIV/0!	ISPNAISAEEDG	#DIV/0!	#DIV/0!	#DIV/0!	#DIV/0!
VDAGAALVQEDH							VDAGAALVQEDH	#DIV/0!	#DIV/0!	#DIV/0!	#DIV/0!	#DIV/0!	#DIV/0!	VDAGAALVQEDH	#DIV/0!	#DIV/0!	#DIV/0!	#DIV/0!
EQEEAFLLAEEE							EQEEAFLLAEEE	#DIV/0!	#DIV/0!	#DIV/0!	#DIV/0!	#DIV/0!	#DIV/0!	EQEEAFLLAEEE	#DIV/0!	#DIV/0!	#DIV/0!	#DIV/0!
GVQVALPSYEEA							GVQVALPSYEEA	#DIV/0!	#DIV/0!	#DIV/0!	#DIV/0!	#DIV/0!	#DIV/0!	GVQVALPSYEEA	#DIV/0!	#DIV/0!	#DIV/0!	#DIV/0!
SLVSKGTLVQTK							SLVSKGTLVQTK	#DIV/0!	#DIV/0!	#DIV/0!	#DIV/0!	#DIV/0!	#DIV/0!	SLVSKGTLVQTK	#DIV/0!	#DIV/0!	#DIV/0!	#DIV/0!
DPNRESLDFLLV							DPNRESLDFLLV	#DIV/0!	#DIV/0!	#DIV/0!	#DIV/0!	#DIV/0!	#DIV/0!	DPNRESLDFLLV	#DIV/0!	#DIV/0!	#DIV/0!	#DIV/0!
QTIEENIKIFEE							QTIEENIKIFEE	#DIV/0!	#DIV/0!	#DIV/0!	#DIV/0!	#DIV/0!	#DIV/0!	QTIEENIKIFEE	#DIV/0!	#DIV/0!	#DIV/0!	#DIV/0!
SRIVENLQSFNE							SRIVENLQSFNE	#DIV/0!	#DIV/0!	#DIV/0!	#DIV/0!	#DIV/0!	#DIV/0!	SRIVENLQSFNE	#DIV/0!	#DIV/0!	#DIV/0!	#DIV/0!
AHAAAITAYALT							AHAAAITAYALT	#DIV/0!	#DIV/0!	#DIV/0!	#DIV/0!	#DIV/0!	#DIV/0!	AHAAAITAYALT	#DIV/0!	#DIV/0!	#DIV/0!	#DIV/0!
LSHNAITDLPEH							LSHNAITDLPEH	#DIV/0!	#DIV/0!	#DIV/0!	#DIV/0!	#DIV/0!	#DIV/0!	LSHNAITDLPEH	#DIV/0!	#DIV/0!	#DIV/0!	#DIV/0!
AASAILTAQLDE							AASAILTAQLDE	#DIV/0!	#DIV/0!	#DIV/0!	#DIV/0!	#DIV/0!	#DIV/0!	AASAILTAQLDE	#DIV/0!	#DIV/0!	#DIV/0!	#DIV/0!
LVTRYIYNREEY							LVTRYIYNREEY	#DIV/0!	#DIV/0!	#DIV/0!	#DIV/0!	#DIV/0!	#DIV/0!	LVTRYIYNREEY	#DIV/0!	#DIV/0!	#DIV/0!	#DIV/0!
GYQQFAYDGRDY							GYQQFAYDGRDY	#DIV/0!	#DIV/0!	#DIV/0!	#DIV/0!	#DIV/0!	#DIV/0!	GYQQFAYDGRDY	#DIV/0!	#DIV/0!	#DIV/0!	#DIV/0!
QIDNARLAADDF							QIDNARLAADDF	#DIV/0!	#DIV/0!	#DIV/0!	#DIV/0!	#DIV/0!	#DIV/0!	QIDNARLAADDF	#DIV/0!	#DIV/0!	#DIV/0!	#DIV/0!
GVEEQTKAFLDG							GVEEQTKAFLDG	#DIV/0!	#DIV/0!	#DIV/0!	#DIV/0!	#DIV/0!	#DIV/0!	GVEEQTKAFLDG	#DIV/0!	#DIV/0!	#DIV/0!	#DIV/0!
PNQLYNELNLGR							PNQLYNELNLGR	#DIV/0!	#DIV/0!	#DIV/0!	#DIV/0!	#DIV/0!	#DIV/0!	PNQLYNELNLGR	#DIV/0!	#DIV/0!	#DIV/0!	#DIV/0!
GEDDPDRSMKLS							GEDDPDRSMKLS	#DIV/0!	#DIV/0!	#DIV/0!	#DIV/0!	#DIV/0!	#DIV/0!	GEDDPDRSMKLS	#DIV/0!	#DIV/0!	#DIV/0!	#DIV/0!
YDGVAELDQLLH							YDGVAELDQLLH	#DIV/0!	#DIV/0!	#DIV/0!	#DIV/0!	#DIV/0!	#DIV/0!	YDGVAELDQLLH	#DIV/0!	#DIV/0!	#DIV/0!	#DIV/0!
DGVAELDQLLHY							DGVAELDQLLHY	#DIV/0!	#DIV/0!	#DIV/0!	#DIV/0!	#DIV/0!	#DIV/0!	DGVAELDQLLHY	#DIV/0!	#DIV/0!	#DIV/0!	#DIV/0!
SFPASQTEAHED							SFPASQTEAHED	#DIV/0!	#DIV/0!	#DIV/0!	#DIV/0!	#DIV/0!	#DIV/0!	SFPASQTEAHED	#DIV/0!	#DIV/0!	#DIV/0!	#DIV/0!
SQGTFTSDYSKY							SQGTFTSDYSKY	#DIV/0!	#DIV/0!	#DIV/0!	#DIV/0!	#DIV/0!	#DIV/0!	SQGTFTSDYSKY	#DIV/0!	#DIV/0!	#DIV/0!	#DIV/0!
HDEFERHAEGTF							HDEFERHAEGTF	#DIV/0!	#DIV/0!	#DIV/0!	#DIV/0!	#DIV/0!	#DIV/0!	HDEFERHAEGTF	#DIV/0!	#DIV/0!	#DIV/0!	#DIV/0!
KKVITAFNEGLK							KKVITAFNEGLK	#DIV/0!	#DIV/0!	#DIV/0!	#DIV/0!	#DIV/0!	#DIV/0!	KKVITAFNEGLK	#DIV/0!	#DIV/0!	#DIV/0!	#DIV/0!
DNIQGITKPAIR							DNIQGITKPAIR	#DIV/0!	#DIV/0!	#DIV/0!	#DIV/0!	#DIV/0!	#DIV/0!	DNIQGITKPAIR	#DIV/0!	#DIV/0!	#DIV/0!	#DIV/0!
GPVLPPTNVGSN							GPVLPPTNVGSN	#DIV/0!	#DIV/0!	#DIV/0!	#DIV/0!	#DIV/0!	#DIV/0!	GPVLPPTNVGSN	#DIV/0!	#DIV/0!	#DIV/0!	#DIV/0!
AARDPNRESLDF							AARDPNRESLDF	#DIV/0!	#DIV/0!	#DIV/0!	#DIV/0!	#DIV/0!	#DIV/0!	AARDPNRESLDF	#DIV/0!	#DIV/0!	#DIV/0!	#DIV/0!
ARDPNRESLDFL							ARDPNRESLDFL	#DIV/0!	#DIV/0!	#DIV/0!	#DIV/0!	#DIV/0!	#DIV/0!	ARDPNRESLDFL	#DIV/0!	#DIV/0!	#DIV/0!	#DIV/0!
RDPNRESLDFLL							RDPNRESLDFLL	#DIV/0!	#DIV/0!	#DIV/0!	#DIV/0!	#DIV/0!	#DIV/0!	RDPNRESLDFLL	#DIV/0!	#DIV/0!	#DIV/0!	#DIV/0!
EVEDPQVEQLEL							EVEDPQVEQLEL	#DIV/0!	#DIV/0!	#DIV/0!	#DIV/0!	#DIV/0!	#DIV/0!	EVEDPQVEQLEL	#DIV/0!	#DIV/0!	#DIV/0!	#DIV/0!
LELGGSPGDLQT							LELGGSPGDLQT	#DIV/0!	#DIV/0!	#DIV/0!	#DIV/0!	#DIV/0!	#DIV/0!	LELGGSPGDLQT	#DIV/0!	#DIV/0!	#DIV/0!	#DIV/0!
ELGGSPGDLQTL							ELGGSPGDLQTL	#DIV/0!	#DIV/0!	#DIV/0!	#DIV/0!	#DIV/0!	#DIV/0!	ELGGSPGDLQTL	#DIV/0!	#DIV/0!	#DIV/0!	#DIV/0!
LGGSPGDLQTLA							LGGSPGDLQTLA	#DIV/0!	#DIV/0!	#DIV/0!	#DIV/0!	#DIV/0!	#DIV/0!	LGGSPGDLQTLA	#DIV/0!	#DIV/0!	#DIV/0!	#DIV/0!
GGSPGDLQTLAL							GGSPGDLQTLAL	#DIV/0!	#DIV/0!	#DIV/0!	#DIV/0!	#DIV/0!	#DIV/0!	GGSPGDLQTLAL	#DIV/0!	#DIV/0!	#DIV/0!	#DIV/0!
DLQTLALEVARQ							DLQTLALEVARQ	#DIV/0!	#DIV/0!	#DIV/0!	#DIV/0!	#DIV/0!	#DIV/0!	DLQTLALEVARQ	#DIV/0!	#DIV/0!	#DIV/0!	#DIV/0!
EVEDPQVAQLEL							EVEDPQVAQLEL	#DIV/0!	#DIV/0!	#DIV/0!	#DIV/0!	#DIV/0!	#DIV/0!	EVEDPQVAQLEL	#DIV/0!	#DIV/0!	#DIV/0!	#DIV/0!
PQVAQLELGGGP							PQVAQLELGGGP	#DIV/0!	#DIV/0!	#DIV/0!	#DIV/0!	#DIV/0!	#DIV/0!	PQVAQLELGGGP	#DIV/0!	#DIV/0!	#DIV/0!	#DIV/0!
LELGGGPGAGDL							LELGGGPGAGDL	#DIV/0!	#DIV/0!	#DIV/0!	#DIV/0!	#DIV/0!	#DIV/0!	LELGGGPGAGDL	#DIV/0!	#DIV/0!	#DIV/0!	#DIV/0!
ELGGGPGAGDLQ							ELGGGPGAGDLQ	#DIV/0!	#DIV/0!	#DIV/0!	#DIV/0!	#DIV/0!	#DIV/0!	ELGGGPGAGDLQ	#DIV/0!	#DIV/0!	#DIV/0!	#DIV/0!
LGGGPGAGDLQT							LGGGPGAGDLQT	#DIV/0!	#DIV/0!	#DIV/0!	#DIV/0!	#DIV/0!	#DIV/0!	LGGGPGAGDLQT	#DIV/0!	#DIV/0!	#DIV/0!	#DIV/0!
GGGPGAGDLQTL							GGGPGAGDLQTL	#DIV/0!	#DIV/0!	#DIV/0!	#DIV/0!	#DIV/0!	#DIV/0!	GGGPGAGDLQTL	#DIV/0!	#DIV/0!	#DIV/0!	#DIV/0!
GGPGAGDLQTLA							GGPGAGDLQTLA	#DIV/0!	#DIV/0!	#DIV/0!	#DIV/0!	#DIV/0!	#DIV/0!	GGPGAGDLQTLA	#DIV/0!	#DIV/0!	#DIV/0!	#DIV/0!
GPGAGDLQTLAL							GPGAGDLQTLAL	#DIV/0!	#DIV/0!	#DIV/0!	#DIV/0!	#DIV/0!	#DIV/0!	GPGAGDLQTLAL	#DIV/0!	#DIV/0!	#DIV/0!	#DIV/0!
ALAHLLEAERQE							ALAHLLEAERQE	#DIV/0!	#DIV/0!	#DIV/0!	#DIV/0!	#DIV/0!	#DIV/0!	ALAHLLEAERQE	#DIV/0!	#DIV/0!	#DIV/0!	#DIV/0!
ERPVFTNHFLVE							ERPVFTNHFLVE	#DIV/0!	#DIV/0!	#DIV/0!	#DIV/0!	#DIV/0!	#DIV/0!	ERPVFTNHFLVE	#DIV/0!	#DIV/0!	#DIV/0!	#DIV/0!
QELEEELDEAVE							QELEEELDEAVE	#DIV/0!	#DIV/0!	#DIV/0!	#DIV/0!	#DIV/0!	#DIV/0!	QELEEELDEAVE	#DIV/0!	#DIV/0!	#DIV/0!	#DIV/0!
QELGKLTGPSNQ							QELGKLTGPSNQ	#DIV/0!	#DIV/0!	#DIV/0!	#DIV/0!	#DIV/0!	#DIV/0!	QELGKLTGPSNQ	#DIV/0!	#DIV/0!	#DIV/0!	#DIV/0!
DQLSEDASKVIT							DQLSEDASKVIT	#DIV/0!	#DIV/0!	#DIV/0!	#DIV/0!	#DIV/0!	#DIV/0!	DQLSEDASKVIT	#DIV/0!	#DIV/0!	#DIV/0!	#DIV/0!
LDDIPEADLDRP							LDDIPEADLDRP	#DIV/0!	#DIV/0!	#DIV/0!	#DIV/0!	#DIV/0!	#DIV/0!	LDDIPEADLDRP	#DIV/0!	#DIV/0!	#DIV/0!	#DIV/0!
SKVAFSAVRSTN							SKVAFSAVRSTN	#DIV/0!	#DIV/0!	#DIV/0!	#DIV/0!	#DIV/0!	#DIV/0!	SKVAFSAVRSTN	#DIV/0!	#DIV/0!	#DIV/0!	#DIV/0!
EGEDDPDRSMKL							EGEDDPDRSMKL	#DIV/0!	#DIV/0!	#DIV/0!	#DIV/0!	#DIV/0!	#DIV/0!	EGEDDPDRSMKL	#DIV/0!	#DIV/0!	#DIV/0!	#DIV/0!
EDDPDRSMKLSF							EDDPDRSMKLSF	#DIV/0!	#DIV/0!	#DIV/0!	#DIV/0!	#DIV/0!	#DIV/0!	EDDPDRSMKLSF	#DIV/0!	#DIV/0!	#DIV/0!	#DIV/0!
DPDRSMKLSFRT							DPDRSMKLSFRT	#DIV/0!	#DIV/0!	#DIV/0!	#DIV/0!	#DIV/0!	#DIV/0!	DPDRSMKLSFRT	#DIV/0!	#DIV/0!	#DIV/0!	#DIV/0!
EDSVEARSDFEE							EDSVEARSDFEE	#DIV/0!	#DIV/0!	#DIV/0!	#DIV/0!	#DIV/0!	#DIV/0!	EDSVEARSDFEE	#DIV/0!	#DIV/0!	#DIV/0!	#DIV/0!
NHPDSELESTAN							NHPDSELESTAN	#DIV/0!	#DIV/0!	#DIV/0!	#DIV/0!	#DIV/0!	#DIV/0!	NHPDSELESTAN	#DIV/0!	#DIV/0!	#DIV/0!	#DIV/0!
PDRQYEPYPITE							PDRQYEPYPITE	#DIV/0!	#DIV/0!	#DIV/0!	#DIV/0!	#DIV/0!	#DIV/0!	PDRQYEPYPITE	#DIV/0!	#DIV/0!	#DIV/0!	#DIV/0!
RPFSEDVNWGYE							RPFSEDVNWGYE	#DIV/0!	#DIV/0!	#DIV/0!	#DIV/0!	#DIV/0!	#DIV/0!	RPFSEDVNWGYE	#DIV/0!	#DIV/0!	#DIV/0!	#DIV/0!
SAARSVPASNYV							SAARSVPASNYV	#DIV/0!	#DIV/0!	#DIV/0!	#DIV/0!	#DIV/0!	#DIV/0!	SAARSVPASNYV	#DIV/0!	#DIV/0!	#DIV/0!	#DIV/0!
PGQGGLEGPSGP							PGQGGLEGPSGP	#DIV/0!	#DIV/0!	#DIV/0!	#DIV/0!	#DIV/0!	#DIV/0!	PGQGGLEGPSGP	#DIV/0!	#DIV/0!	#DIV/0!	#DIV/0!
TEAHEDPDEMNE							TEAHEDPDEMNE	#DIV/0!	#DIV/0!	#DIV/0!	#DIV/0!	#DIV/0!	#DIV/0!	TEAHEDPDEMNE	#DIV/0!	#DIV/0!	#DIV/0!	#DIV/0!
QGTFTSDYSKYL							QGTFTSDYSKYL	#DIV/0!	#DIV/0!	#DIV/0!	#DIV/0!	#DIV/0!	#DIV/0!	QGTFTSDYSKYL	#DIV/0!	#DIV/0!	#DIV/0!	#DIV/0!
GTFTSDYSKYLD							GTFTSDYSKYLD	#DIV/0!	#DIV/0!	#DIV/0!	#DIV/0!	#DIV/0!	#DIV/0!	GTFTSDYSKYLD	#DIV/0!	#DIV/0!	#DIV/0!	#DIV/0!
TFTSDYSKYLDS							TFTSDYSKYLDS	#DIV/0!	#DIV/0!	#DIV/0!	#DIV/0!	#DIV/0!	#DIV/0!	TFTSDYSKYLDS	#DIV/0!	#DIV/0!	#DIV/0!	#DIV/0!
FTSDYSKYLDSR							FTSDYSKYLDSR	#DIV/0!	#DIV/0!	#DIV/0!	#DIV/0!	#DIV/0!	#DIV/0!	FTSDYSKYLDSR	#DIV/0!	#DIV/0!	#DIV/0!	#DIV/0!
SDYSKYLDSRRA							SDYSKYLDSRRA	#DIV/0!	#DIV/0!	#DIV/0!	#DIV/0!	#DIV/0!	#DIV/0!	SDYSKYLDSRRA	#DIV/0!	#DIV/0!	#DIV/0!	#DIV/0!
LDSRRAQDFVQW							LDSRRAQDFVQW	#DIV/0!	#DIV/0!	#DIV/0!	#DIV/0!	#DIV/0!	#DIV/0!	LDSRRAQDFVQW	#DIV/0!	#DIV/0!	#DIV/0!	#DIV/0!
DSRRAQDFVQWL							DSRRAQDFVQWL	#DIV/0!	#DIV/0!	#DIV/0!	#DIV/0!	#DIV/0!	#DIV/0!	DSRRAQDFVQWL	#DIV/0!	#DIV/0!	#DIV/0!	#DIV/0!
FINWLIQTKITD							FINWLIQTKITD	#DIV/0!	#DIV/0!	#DIV/0!	#DIV/0!	#DIV/0!	#DIV/0!	FINWLIQTKITD	#DIV/0!	#DIV/0!	#DIV/0!	#DIV/0!
ASGPPVSELITK							ASGPPVSELITK	#DIV/0!	#DIV/0!	#DIV/0!	#DIV/0!	#DIV/0!	#DIV/0!	ASGPPVSELITK	#DIV/0!	#DIV/0!	#DIV/0!	#DIV/0!
NFLVRSSNNLGP							NFLVRSSNNLGP	#DIV/0!	#DIV/0!	#DIV/0!	#DIV/0!	#DIV/0!	#DIV/0!	NFLVRSSNNLGP	#DIV/0!	#DIV/0!	#DIV/0!	#DIV/0!
EQLELGGSPGDL							EQLELGGSPGDL	#DIV/0!	#DIV/0!	#DIV/0!	#DIV/0!	#DIV/0!	#DIV/0!	EQLELGGSPGDL	#DIV/0!	#DIV/0!	#DIV/0!	#DIV/0!
QLELGGGPGAGD							QLELGGGPGAGD	#DIV/0!	#DIV/0!	#DIV/0!	#DIV/0!	#DIV/0!	#DIV/0!	QLELGGGPGAGD	#DIV/0!	#DIV/0!	#DIV/0!	#DIV/0!
EIELQSQLALKQ							EIELQSQLALKQ	#DIV/0!	#DIV/0!	#DIV/0!	#DIV/0!	#DIV/0!	#DIV/0!	EIELQSQLALKQ	#DIV/0!	#DIV/0!	#DIV/0!	#DIV/0!
TWEQEPLQEQPR							TWEQEPLQEQPR	#DIV/0!	#DIV/0!	#DIV/0!	#DIV/0!	#DIV/0!	#DIV/0!	TWEQEPLQEQPR	#DIV/0!	#DIV/0!	#DIV/0!	#DIV/0!
APLVETSTPLRL							APLVETSTPLRL	#DIV/0!	#DIV/0!	#DIV/0!	#DIV/0!	#DIV/0!	#DIV/0!	APLVETSTPLRL	#DIV/0!	#DIV/0!	#DIV/0!	#DIV/0!
RPVFTNHFLVEL							RPVFTNHFLVEL	#DIV/0!	#DIV/0!	#DIV/0!	#DIV/0!	#DIV/0!	#DIV/0!	RPVFTNHFLVEL	#DIV/0!	#DIV/0!	#DIV/0!	#DIV/0!
DVPAALFSKLLF							DVPAALFSKLLF	#DIV/0!	#DIV/0!	#DIV/0!	#DIV/0!	#DIV/0!	#DIV/0!	DVPAALFSKLLF	#DIV/0!	#DIV/0!	#DIV/0!	#DIV/0!
LMYEENSRENPF							LMYEENSRENPF	#DIV/0!	#DIV/0!	#DIV/0!	#DIV/0!	#DIV/0!	#DIV/0!	LMYEENSRENPF	#DIV/0!	#DIV/0!	#DIV/0!	#DIV/0!
TNEIVEEQYTPQ							TNEIVEEQYTPQ	#DIV/0!	#DIV/0!	#DIV/0!	#DIV/0!	#DIV/0!	#DIV/0!	TNEIVEEQYTPQ	#DIV/0!	#DIV/0!	#DIV/0!	#DIV/0!
VKYPELLNTNQL							VKYPELLNTNQL	#DIV/0!	#DIV/0!	#DIV/0!	#DIV/0!	#DIV/0!	#DIV/0!	VKYPELLNTNQL	#DIV/0!	#DIV/0!	#DIV/0!	#DIV/0!
VQMEFLASSESV							VQMEFLASSESV	#DIV/0!	#DIV/0!	#DIV/0!	#DIV/0!	#DIV/0!	#DIV/0!	VQMEFLASSESV	#DIV/0!	#DIV/0!	#DIV/0!	#DIV/0!
LIIATGSVGKNL							LIIATGSVGKNL	#DIV/0!	#DIV/0!	#DIV/0!	#DIV/0!	#DIV/0!	#DIV/0!	LIIATGSVGKNL	#DIV/0!	#DIV/0!	#DIV/0!	#DIV/0!
APSDPRLRQFLQ							APSDPRLRQFLQ	#DIV/0!	#DIV/0!	#DIV/0!	#DIV/0!	#DIV/0!	#DIV/0!	APSDPRLRQFLQ	#DIV/0!	#DIV/0!	#DIV/0!	#DIV/0!
SLAAATGKQELA							SLAAATGKQELA	#DIV/0!	#DIV/0!	#DIV/0!	#DIV/0!	#DIV/0!	#DIV/0!	SLAAATGKQELA	#DIV/0!	#DIV/0!	#DIV/0!	#DIV/0!
EEEPEYGEESRS							EEEPEYGEESRS	#DIV/0!	#DIV/0!	#DIV/0!	#DIV/0!	#DIV/0!	#DIV/0!	EEEPEYGEESRS	#DIV/0!	#DIV/0!	#DIV/0!	#DIV/0!
FDPLQWKNSDFE							FDPLQWKNSDFE	#DIV/0!	#DIV/0!	#DIV/0!	#DIV/0!	#DIV/0!	#DIV/0!	FDPLQWKNSDFE	#DIV/0!	#DIV/0!	#DIV/0!	#DIV/0!
EDPQVEQLELGG							EDPQVEQLELGG	#DIV/0!	#DIV/0!	#DIV/0!	#DIV/0!	#DIV/0!	#DIV/0!	EDPQVEQLELGG	#DIV/0!	#DIV/0!	#DIV/0!	#DIV/0!
VEQLELGGSPGD							VEQLELGGSPGD	#DIV/0!	#DIV/0!	#DIV/0!	#DIV/0!	#DIV/0!	#DIV/0!	VEQLELGGSPGD	#DIV/0!	#DIV/0!	#DIV/0!	#DIV/0!
REVEDPQVAQLE							REVEDPQVAQLE	#DIV/0!	#DIV/0!	#DIV/0!	#DIV/0!	#DIV/0!	#DIV/0!	REVEDPQVAQLE	#DIV/0!	#DIV/0!	#DIV/0!	#DIV/0!
VEDPQVAQLELG							VEDPQVAQLELG	#DIV/0!	#DIV/0!	#DIV/0!	#DIV/0!	#DIV/0!	#DIV/0!	VEDPQVAQLELG	#DIV/0!	#DIV/0!	#DIV/0!	#DIV/0!
VAQLELGGGPGA							VAQLELGGGPGA	#DIV/0!	#DIV/0!	#DIV/0!	#DIV/0!	#DIV/0!	#DIV/0!	VAQLELGGGPGA	#DIV/0!	#DIV/0!	#DIV/0!	#DIV/0!
AQLELGGGPGAG							AQLELGGGPGAG	#DIV/0!	#DIV/0!	#DIV/0!	#DIV/0!	#DIV/0!	#DIV/0!	AQLELGGGPGAG	#DIV/0!	#DIV/0!	#DIV/0!	#DIV/0!
DLQTLALEVAQQ							DLQTLALEVAQQ	#DIV/0!	#DIV/0!	#DIV/0!	#DIV/0!	#DIV/0!	#DIV/0!	DLQTLALEVAQQ	#DIV/0!	#DIV/0!	#DIV/0!	#DIV/0!
ASFQRNQLLQKE							ASFQRNQLLQKE	#DIV/0!	#DIV/0!	#DIV/0!	#DIV/0!	#DIV/0!	#DIV/0!	ASFQRNQLLQKE	#DIV/0!	#DIV/0!	#DIV/0!	#DIV/0!
NEIVEEQYTPQS							NEIVEEQYTPQS	#DIV/0!	#DIV/0!	#DIV/0!	#DIV/0!	#DIV/0!	#DIV/0!	NEIVEEQYTPQS	#DIV/0!	#DIV/0!	#DIV/0!	#DIV/0!
NQEQAEQGREHL							NQEQAEQGREHL	#DIV/0!	#DIV/0!	#DIV/0!	#DIV/0!	#DIV/0!	#DIV/0!	NQEQAEQGREHL	#DIV/0!	#DIV/0!	#DIV/0!	#DIV/0!
VSETDIQRLLHG							VSETDIQRLLHG	#DIV/0!	#DIV/0!	#DIV/0!	#DIV/0!	#DIV/0!	#DIV/0!	VSETDIQRLLHG	#DIV/0!	#DIV/0!	#DIV/0!	#DIV/0!
NTYVRKLDDFVE							NTYVRKLDDFVE	#DIV/0!	#DIV/0!	#DIV/0!	#DIV/0!	#DIV/0!	#DIV/0!	NTYVRKLDDFVE	#DIV/0!	#DIV/0!	#DIV/0!	#DIV/0!
NELRVAPEEHPV							NELRVAPEEHPV	#DIV/0!	#DIV/0!	#DIV/0!	#DIV/0!	#DIV/0!	#DIV/0!	NELRVAPEEHPV	#DIV/0!	#DIV/0!	#DIV/0!	#DIV/0!
LKVALPSYEEAL							LKVALPSYEEAL	#DIV/0!	#DIV/0!	#DIV/0!	#DIV/0!	#DIV/0!	#DIV/0!	LKVALPSYEEAL	#DIV/0!	#DIV/0!	#DIV/0!	#DIV/0!
ETVAVKIFPYEE							ETVAVKIFPYEE	#DIV/0!	#DIV/0!	#DIV/0!	#DIV/0!	#DIV/0!	#DIV/0!	ETVAVKIFPYEE	#DIV/0!	#DIV/0!	#DIV/0!	#DIV/0!
VAEVGISDYGDK							VAEVGISDYGDK	#DIV/0!	#DIV/0!	#DIV/0!	#DIV/0!	#DIV/0!	#DIV/0!	VAEVGISDYGDK	#DIV/0!	#DIV/0!	#DIV/0!	#DIV/0!
APQKVELTVEKE							APQKVELTVEKE	#DIV/0!	#DIV/0!	#DIV/0!	#DIV/0!	#DIV/0!	#DIV/0!	APQKVELTVEKE	#DIV/0!	#DIV/0!	#DIV/0!	#DIV/0!
GQPNTLICFVDN							GQPNTLICFVDN	#DIV/0!	#DIV/0!	#DIV/0!	#DIV/0!	#DIV/0!	#DIV/0!	GQPNTLICFVDN	#DIV/0!	#DIV/0!	#DIV/0!	#DIV/0!
DHGATGILVFPN							DHGATGILVFPN	#DIV/0!	#DIV/0!	#DIV/0!	#DIV/0!	#DIV/0!	#DIV/0!	DHGATGILVFPN	#DIV/0!	#DIV/0!	#DIV/0!	#DIV/0!
PEQKALVIGGEA							PEQKALVIGGEA	#DIV/0!	#DIV/0!	#DIV/0!	#DIV/0!	#DIV/0!	#DIV/0!	PEQKALVIGGEA	#DIV/0!	#DIV/0!	#DIV/0!	#DIV/0!
AFQEALAAAGDK							AFQEALAAAGDK	#DIV/0!	#DIV/0!	#DIV/0!	#DIV/0!	#DIV/0!	#DIV/0!	AFQEALAAAGDK	#DIV/0!	#DIV/0!	#DIV/0!	#DIV/0!
NNKDLPSPIERT							NNKDLPSPIERT	#DIV/0!	#DIV/0!	#DIV/0!	#DIV/0!	#DIV/0!	#DIV/0!	NNKDLPSPIERT	#DIV/0!	#DIV/0!	#DIV/0!	#DIV/0!
EGTARGIVVYTG							EGTARGIVVYTG	#DIV/0!	#DIV/0!	#DIV/0!	#DIV/0!	#DIV/0!	#DIV/0!	EGTARGIVVYTG	#DIV/0!	#DIV/0!	#DIV/0!	#DIV/0!
QSTAITAYKSEG							QSTAITAYKSEG	#DIV/0!	#DIV/0!	#DIV/0!	#DIV/0!	#DIV/0!	#DIV/0!	QSTAITAYKSEG	#DIV/0!	#DIV/0!	#DIV/0!	#DIV/0!
PAEVGVLVGKDR							PAEVGVLVGKDR	#DIV/0!	#DIV/0!	#DIV/0!	#DIV/0!	#DIV/0!	#DIV/0!	PAEVGVLVGKDR	#DIV/0!	#DIV/0!	#DIV/0!	#DIV/0!
TIEENIKIFEED							TIEENIKIFEED	#DIV/0!	#DIV/0!	#DIV/0!	#DIV/0!	#DIV/0!	#DIV/0!	TIEENIKIFEED	#DIV/0!	#DIV/0!	#DIV/0!	#DIV/0!
YPIEHGIITNWD							YPIEHGIITNWD	#DIV/0!	#DIV/0!	#DIV/0!	#DIV/0!	#DIV/0!	#DIV/0!	YPIEHGIITNWD	#DIV/0!	#DIV/0!	#DIV/0!	#DIV/0!
LGKQEVIRGWEE							LGKQEVIRGWEE	#DIV/0!	#DIV/0!	#DIV/0!	#DIV/0!	#DIV/0!	#DIV/0!	LGKQEVIRGWEE	#DIV/0!	#DIV/0!	#DIV/0!	#DIV/0!
IHEHMVITDRIE							IHEHMVITDRIE	#DIV/0!	#DIV/0!	#DIV/0!	#DIV/0!	#DIV/0!	#DIV/0!	IHEHMVITDRIE	#DIV/0!	#DIV/0!	#DIV/0!	#DIV/0!
INASYIDGFKEP							INASYIDGFKEP	#DIV/0!	#DIV/0!	#DIV/0!	#DIV/0!	#DIV/0!	#DIV/0!	INASYIDGFKEP	#DIV/0!	#DIV/0!	#DIV/0!	#DIV/0!
DTTVSVKSYPDE							DTTVSVKSYPDE	#DIV/0!	#DIV/0!	#DIV/0!	#DIV/0!	#DIV/0!	#DIV/0!	DTTVSVKSYPDE	#DIV/0!	#DIV/0!	#DIV/0!	#DIV/0!
AQQEALLVFAEH							AQQEALLVFAEH	#DIV/0!	#DIV/0!	#DIV/0!	#DIV/0!	#DIV/0!	#DIV/0!	AQQEALLVFAEH	#DIV/0!	#DIV/0!	#DIV/0!	#DIV/0!
GTARGIVVYTGD							GTARGIVVYTGD	#DIV/0!	#DIV/0!	#DIV/0!	#DIV/0!	#DIV/0!	#DIV/0!	GTARGIVVYTGD	#DIV/0!	#DIV/0!	#DIV/0!	#DIV/0!
TIQQVIKSGSDE							TIQQVIKSGSDE	#DIV/0!	#DIV/0!	#DIV/0!	#DIV/0!	#DIV/0!	#DIV/0!	TIQQVIKSGSDE	#DIV/0!	#DIV/0!	#DIV/0!	#DIV/0!
NTFKTLDSWRDE							NTFKTLDSWRDE	#DIV/0!	#DIV/0!	#DIV/0!	#DIV/0!	#DIV/0!	#DIV/0!	NTFKTLDSWRDE	#DIV/0!	#DIV/0!	#DIV/0!	#DIV/0!
AVAEEIQDEVDE							AVAEEIQDEVDE	#DIV/0!	#DIV/0!	#DIV/0!	#DIV/0!	#DIV/0!	#DIV/0!	AVAEEIQDEVDE	#DIV/0!	#DIV/0!	#DIV/0!	#DIV/0!
HEHMVITDRIEN							HEHMVITDRIEN	#DIV/0!	#DIV/0!	#DIV/0!	#DIV/0!	#DIV/0!	#DIV/0!	HEHMVITDRIEN	#DIV/0!	#DIV/0!	#DIV/0!	#DIV/0!
GKIETIEVMEDR							GKIETIEVMEDR	#DIV/0!	#DIV/0!	#DIV/0!	#DIV/0!	#DIV/0!	#DIV/0!	GKIETIEVMEDR	#DIV/0!	#DIV/0!	#DIV/0!	#DIV/0!
ALHHGLDVFQDD							ALHHGLDVFQDD	#DIV/0!	#DIV/0!	#DIV/0!	#DIV/0!	#DIV/0!	#DIV/0!	ALHHGLDVFQDD	#DIV/0!	#DIV/0!	#DIV/0!	#DIV/0!
GIVKALNVEPDG							GIVKALNVEPDG	#DIV/0!	#DIV/0!	#DIV/0!	#DIV/0!	#DIV/0!	#DIV/0!	GIVKALNVEPDG	#DIV/0!	#DIV/0!	#DIV/0!	#DIV/0!
AAQKAAAFEDQE							AAQKAAAFEDQE	#DIV/0!	#DIV/0!	#DIV/0!	#DIV/0!	#DIV/0!	#DIV/0!	AAQKAAAFEDQE	#DIV/0!	#DIV/0!	#DIV/0!	#DIV/0!
EATIPLVPGRDE							EATIPLVPGRDE	#DIV/0!	#DIV/0!	#DIV/0!	#DIV/0!	#DIV/0!	#DIV/0!	EATIPLVPGRDE	#DIV/0!	#DIV/0!	#DIV/0!	#DIV/0!
YKEQYAFVYKEK							YKEQYAFVYKEK	#DIV/0!	#DIV/0!	#DIV/0!	#DIV/0!	#DIV/0!	#DIV/0!	YKEQYAFVYKEK	#DIV/0!	#DIV/0!	#DIV/0!	#DIV/0!
SIAQLNAENDHP							SIAQLNAENDHP	#DIV/0!	#DIV/0!	#DIV/0!	#DIV/0!	#DIV/0!	#DIV/0!	SIAQLNAENDHP	#DIV/0!	#DIV/0!	#DIV/0!	#DIV/0!
KQVTELEAEREQ							KQVTELEAEREQ	#DIV/0!	#DIV/0!	#DIV/0!	#DIV/0!	#DIV/0!	#DIV/0!	KQVTELEAEREQ	#DIV/0!	#DIV/0!	#DIV/0!	#DIV/0!
IVEQIPTYVEYS							IVEQIPTYVEYS	#DIV/0!	#DIV/0!	#DIV/0!	#DIV/0!	#DIV/0!	#DIV/0!	IVEQIPTYVEYS	#DIV/0!	#DIV/0!	#DIV/0!	#DIV/0!
EAQAKVDVFRED							EAQAKVDVFRED	#DIV/0!	#DIV/0!	#DIV/0!	#DIV/0!	#DIV/0!	#DIV/0!	EAQAKVDVFRED	#DIV/0!	#DIV/0!	#DIV/0!	#DIV/0!
ATIPLVPGRDED							ATIPLVPGRDED	#DIV/0!	#DIV/0!	#DIV/0!	#DIV/0!	#DIV/0!	#DIV/0!	ATIPLVPGRDED	#DIV/0!	#DIV/0!	#DIV/0!	#DIV/0!
LHHGLDVFQDDD							LHHGLDVFQDDD	#DIV/0!	#DIV/0!	#DIV/0!	#DIV/0!	#DIV/0!	#DIV/0!	LHHGLDVFQDDD	#DIV/0!	#DIV/0!	#DIV/0!	#DIV/0!
LGQPNTLICFVD							LGQPNTLICFVD	#DIV/0!	#DIV/0!	#DIV/0!	#DIV/0!	#DIV/0!	#DIV/0!	LGQPNTLICFVD	#DIV/0!	#DIV/0!	#DIV/0!	#DIV/0!
EVAQTTALPDED							EVAQTTALPDED	#DIV/0!	#DIV/0!	#DIV/0!	#DIV/0!	#DIV/0!	#DIV/0!	EVAQTTALPDED	#DIV/0!	#DIV/0!	#DIV/0!	#DIV/0!
VSVSVIMSEGDG							VSVSVIMSEGDG	#DIV/0!	#DIV/0!	#DIV/0!	#DIV/0!	#DIV/0!	#DIV/0!	VSVSVIMSEGDG	#DIV/0!	#DIV/0!	#DIV/0!	#DIV/0!
AQAKVDVFREDL							AQAKVDVFREDL	#DIV/0!	#DIV/0!	#DIV/0!	#DIV/0!	#DIV/0!	#DIV/0!	AQAKVDVFREDL	#DIV/0!	#DIV/0!	#DIV/0!	#DIV/0!
HHGLDVFQDDDA							HHGLDVFQDDDA	#DIV/0!	#DIV/0!	#DIV/0!	#DIV/0!	#DIV/0!	#DIV/0!	HHGLDVFQDDDA	#DIV/0!	#DIV/0!	#DIV/0!	#DIV/0!
RLVTRYIYNREE							RLVTRYIYNREE	#DIV/0!	#DIV/0!	#DIV/0!	#DIV/0!	#DIV/0!	#DIV/0!	RLVTRYIYNREE	#DIV/0!	#DIV/0!	#DIV/0!	#DIV/0!
ISVPVPEFADSD							ISVPVPEFADSD	#DIV/0!	#DIV/0!	#DIV/0!	#DIV/0!	#DIV/0!	#DIV/0!	ISVPVPEFADSD	#DIV/0!	#DIV/0!	#DIV/0!	#DIV/0!
EEEIEIIPVQEE							EEEIEIIPVQEE	#DIV/0!	#DIV/0!	#DIV/0!	#DIV/0!	#DIV/0!	#DIV/0!	EEEIEIIPVQEE	#DIV/0!	#DIV/0!	#DIV/0!	#DIV/0!
EEIEIIPVQEEE							EEIEIIPVQEEE	#DIV/0!	#DIV/0!	#DIV/0!	#DIV/0!	#DIV/0!	#DIV/0!	EEIEIIPVQEEE	#DIV/0!	#DIV/0!	#DIV/0!	#DIV/0!
EIEIIPVQEEEE							EIEIIPVQEEEE	#DIV/0!	#DIV/0!	#DIV/0!	#DIV/0!	#DIV/0!	#DIV/0!	EIEIIPVQEEEE	#DIV/0!	#DIV/0!	#DIV/0!	#DIV/0!
IEIIPVQEEEEE							IEIIPVQEEEEE	#DIV/0!	#DIV/0!	#DIV/0!	#DIV/0!	#DIV/0!	#DIV/0!	IEIIPVQEEEEE	#DIV/0!	#DIV/0!	#DIV/0!	#DIV/0!
GVLNSWTDQDSK							GVLNSWTDQDSK	#DIV/0!	#DIV/0!	#DIV/0!	#DIV/0!	#DIV/0!	#DIV/0!	GVLNSWTDQDSK	#DIV/0!	#DIV/0!	#DIV/0!	#DIV/0!
QNGVLNSWTDQD							QNGVLNSWTDQD	#DIV/0!	#DIV/0!	#DIV/0!	#DIV/0!	#DIV/0!	#DIV/0!	QNGVLNSWTDQD	#DIV/0!	#DIV/0!	#DIV/0!	#DIV/0!
IDGSERQNGVLN							IDGSERQNGVLN	#DIV/0!	#DIV/0!	#DIV/0!	#DIV/0!	#DIV/0!	#DIV/0!	IDGSERQNGVLN	#DIV/0!	#DIV/0!	#DIV/0!	#DIV/0!
EIQSQAKAYFEK							EIQSQAKAYFEK	#DIV/0!	#DIV/0!	#DIV/0!	#DIV/0!	#DIV/0!	#DIV/0!	EIQSQAKAYFEK	#DIV/0!	#DIV/0!	#DIV/0!	#DIV/0!
TRAYGFRDPGPQ							TRAYGFRDPGPQ	#DIV/0!	#DIV/0!	#DIV/0!	#DIV/0!	#DIV/0!	#DIV/0!	TRAYGFRDPGPQ	#DIV/0!	#DIV/0!	#DIV/0!	#DIV/0!
LVEALYLVCGERG							LVEALYLVCGERG	#DIV/0!	#DIV/0!	#DIV/0!	#DIV/0!	#DIV/0!	#DIV/0!	LVEALYLVCGERG	#DIV/0!	#DIV/0!	#DIV/0!	#DIV/0!
RRAQDFVQWLMNT							RRAQDFVQWLMNT	#DIV/0!	#DIV/0!	#DIV/0!	#DIV/0!	#DIV/0!	#DIV/0!	RRAQDFVQWLMNT	#DIV/0!	#DIV/0!	#DIV/0!	#DIV/0!
NIAVDKANLDVMK							NIAVDKANLDVMK	#DIV/0!	#DIV/0!	#DIV/0!	#DIV/0!	#DIV/0!	#DIV/0!	NIAVDKANLDVMK	#DIV/0!	#DIV/0!	#DIV/0!	#DIV/0!
DAAAEVPSRDTME							DAAAEVPSRDTME	#DIV/0!	#DIV/0!	#DIV/0!	#DIV/0!	#DIV/0!	#DIV/0!	DAAAEVPSRDTME	#DIV/0!	#DIV/0!	#DIV/0!	#DIV/0!
AATLAVIDSEKDM							AATLAVIDSEKDM	#DIV/0!	#DIV/0!	#DIV/0!	#DIV/0!	#DIV/0!	#DIV/0!	AATLAVIDSEKDM	#DIV/0!	#DIV/0!	#DIV/0!	#DIV/0!
SRMDQLAKELTAE							SRMDQLAKELTAE	#DIV/0!	#DIV/0!	#DIV/0!	#DIV/0!	#DIV/0!	#DIV/0!	SRMDQLAKELTAE	#DIV/0!	#DIV/0!	#DIV/0!	#DIV/0!
EQEMATAASSSSL							EQEMATAASSSSL	#DIV/0!	#DIV/0!	#DIV/0!	#DIV/0!	#DIV/0!	#DIV/0!	EQEMATAASSSSL	#DIV/0!	#DIV/0!	#DIV/0!	#DIV/0!
WSRMDQLAKELTA							WSRMDQLAKELTA	#DIV/0!	#DIV/0!	#DIV/0!	#DIV/0!	#DIV/0!	#DIV/0!	WSRMDQLAKELTA	#DIV/0!	#DIV/0!	#DIV/0!	#DIV/0!
HTYQVGMNDMGDM							HTYQVGMNDMGDM	#DIV/0!	#DIV/0!	#DIV/0!	#DIV/0!	#DIV/0!	#DIV/0!	HTYQVGMNDMGDM	#DIV/0!	#DIV/0!	#DIV/0!	#DIV/0!
GEDDPDRSMKLSF							GEDDPDRSMKLSF	#DIV/0!	#DIV/0!	#DIV/0!	#DIV/0!	#DIV/0!	#DIV/0!	GEDDPDRSMKLSF	#DIV/0!	#DIV/0!	#DIV/0!	#DIV/0!
NAARDPNRESLDF							NAARDPNRESLDF	#DIV/0!	#DIV/0!	#DIV/0!	#DIV/0!	#DIV/0!	#DIV/0!	NAARDPNRESLDF	#DIV/0!	#DIV/0!	#DIV/0!	#DIV/0!
KKLEPSGPISTIN							KKLEPSGPISTIN	#DIV/0!	#DIV/0!	#DIV/0!	#DIV/0!	#DIV/0!	#DIV/0!	KKLEPSGPISTIN	#DIV/0!	#DIV/0!	#DIV/0!	#DIV/0!
VNNKDLPSPIERT							VNNKDLPSPIERT	#DIV/0!	#DIV/0!	#DIV/0!	#DIV/0!	#DIV/0!	#DIV/0!	VNNKDLPSPIERT	#DIV/0!	#DIV/0!	#DIV/0!	#DIV/0!
GKKVITAFNEGLK							GKKVITAFNEGLK	#DIV/0!	#DIV/0!	#DIV/0!	#DIV/0!	#DIV/0!	#DIV/0!	GKKVITAFNEGLK	#DIV/0!	#DIV/0!	#DIV/0!	#DIV/0!
QLELGGGPGAGDL							QLELGGGPGAGDL	#DIV/0!	#DIV/0!	#DIV/0!	#DIV/0!	#DIV/0!	#DIV/0!	QLELGGGPGAGDL	#DIV/0!	#DIV/0!	#DIV/0!	#DIV/0!
QLELGGSPGDLQT							QLELGGSPGDLQT	#DIV/0!	#DIV/0!	#DIV/0!	#DIV/0!	#DIV/0!	#DIV/0!	QLELGGSPGDLQT	#DIV/0!	#DIV/0!	#DIV/0!	#DIV/0!
PQVEQLELGGSPG							PQVEQLELGGSPG	#DIV/0!	#DIV/0!	#DIV/0!	#DIV/0!	#DIV/0!	#DIV/0!	PQVEQLELGGSPG	#DIV/0!	#DIV/0!	#DIV/0!	#DIV/0!
NYREQEELKVRVE							NYREQEELKVRVE	#DIV/0!	#DIV/0!	#DIV/0!	#DIV/0!	#DIV/0!	#DIV/0!	NYREQEELKVRVE	#DIV/0!	#DIV/0!	#DIV/0!	#DIV/0!
FVKQHLCGSHLVE							FVKQHLCGSHLVE	#DIV/0!	#DIV/0!	#DIV/0!	#DIV/0!	#DIV/0!	#DIV/0!	FVKQHLCGSHLVE	#DIV/0!	#DIV/0!	#DIV/0!	#DIV/0!
LQIDNARLAADDF							LQIDNARLAADDF	#DIV/0!	#DIV/0!	#DIV/0!	#DIV/0!	#DIV/0!	#DIV/0!	LQIDNARLAADDF	#DIV/0!	#DIV/0!	#DIV/0!	#DIV/0!
VSIQNLVKVYRDG							VSIQNLVKVYRDG	#DIV/0!	#DIV/0!	#DIV/0!	#DIV/0!	#DIV/0!	#DIV/0!	VSIQNLVKVYRDG	#DIV/0!	#DIV/0!	#DIV/0!	#DIV/0!
GVQIGIWARPSAI							GVQIGIWARPSAI	#DIV/0!	#DIV/0!	#DIV/0!	#DIV/0!	#DIV/0!	#DIV/0!	GVQIGIWARPSAI	#DIV/0!	#DIV/0!	#DIV/0!	#DIV/0!
EEIKKELEDLRDR							EEIKKELEDLRDR	#DIV/0!	#DIV/0!	#DIV/0!	#DIV/0!	#DIV/0!	#DIV/0!	EEIKKELEDLRDR	#DIV/0!	#DIV/0!	#DIV/0!	#DIV/0!
VEGTARGIVVYTG							VEGTARGIVVYTG	#DIV/0!	#DIV/0!	#DIV/0!	#DIV/0!	#DIV/0!	#DIV/0!	VEGTARGIVVYTG	#DIV/0!	#DIV/0!	#DIV/0!	#DIV/0!
SKDWSFYILAHTE							SKDWSFYILAHTE	#DIV/0!	#DIV/0!	#DIV/0!	#DIV/0!	#DIV/0!	#DIV/0!	SKDWSFYILAHTE	#DIV/0!	#DIV/0!	#DIV/0!	#DIV/0!
AHTEFTPTETDTY							AHTEFTPTETDTY	#DIV/0!	#DIV/0!	#DIV/0!	#DIV/0!	#DIV/0!	#DIV/0!	AHTEFTPTETDTY	#DIV/0!	#DIV/0!	#DIV/0!	#DIV/0!
QLTEEQIAEFKEA							QLTEEQIAEFKEA	#DIV/0!	#DIV/0!	#DIV/0!	#DIV/0!	#DIV/0!	#DIV/0!	QLTEEQIAEFKEA	#DIV/0!	#DIV/0!	#DIV/0!	#DIV/0!
GRAQLGVQAFADA							GRAQLGVQAFADA	#DIV/0!	#DIV/0!	#DIV/0!	#DIV/0!	#DIV/0!	#DIV/0!	GRAQLGVQAFADA	#DIV/0!	#DIV/0!	#DIV/0!	#DIV/0!
RPQKSLLVEVEEG							RPQKSLLVEVEEG	#DIV/0!	#DIV/0!	#DIV/0!	#DIV/0!	#DIV/0!	#DIV/0!	RPQKSLLVEVEEG	#DIV/0!	#DIV/0!	#DIV/0!	#DIV/0!
VALLLAGQATTAY							VALLLAGQATTAY	#DIV/0!	#DIV/0!	#DIV/0!	#DIV/0!	#DIV/0!	#DIV/0!	VALLLAGQATTAY	#DIV/0!	#DIV/0!	#DIV/0!	#DIV/0!
SVVGGLAVGKEGP							SVVGGLAVGKEGP	#DIV/0!	#DIV/0!	#DIV/0!	#DIV/0!	#DIV/0!	#DIV/0!	SVVGGLAVGKEGP	#DIV/0!	#DIV/0!	#DIV/0!	#DIV/0!
EPGAPGENGTPGQ							EPGAPGENGTPGQ	#DIV/0!	#DIV/0!	#DIV/0!	#DIV/0!	#DIV/0!	#DIV/0!	EPGAPGENGTPGQ	#DIV/0!	#DIV/0!	#DIV/0!	#DIV/0!
RPPFVAYPHLRIR							RPPFVAYPHLRIR	#DIV/0!	#DIV/0!	#DIV/0!	#DIV/0!	#DIV/0!	#DIV/0!	RPPFVAYPHLRIR	#DIV/0!	#DIV/0!	#DIV/0!	#DIV/0!
RLKTHLPIFSQED							RLKTHLPIFSQED	#DIV/0!	#DIV/0!	#DIV/0!	#DIV/0!	#DIV/0!	#DIV/0!	RLKTHLPIFSQED	#DIV/0!	#DIV/0!	#DIV/0!	#DIV/0!
EFIKASSIEARQA							EFIKASSIEARQA	#DIV/0!	#DIV/0!	#DIV/0!	#DIV/0!	#DIV/0!	#DIV/0!	EFIKASSIEARQA	#DIV/0!	#DIV/0!	#DIV/0!	#DIV/0!
VALLTHNPSLLRK							VALLTHNPSLLRK	#DIV/0!	#DIV/0!	#DIV/0!	#DIV/0!	#DIV/0!	#DIV/0!	VALLTHNPSLLRK	#DIV/0!	#DIV/0!	#DIV/0!	#DIV/0!
YPRQTQVSVLPEG							YPRQTQVSVLPEG	#DIV/0!	#DIV/0!	#DIV/0!	#DIV/0!	#DIV/0!	#DIV/0!	YPRQTQVSVLPEG	#DIV/0!	#DIV/0!	#DIV/0!	#DIV/0!
VTRYIYNREEYLR							VTRYIYNREEYLR	#DIV/0!	#DIV/0!	#DIV/0!	#DIV/0!	#DIV/0!	#DIV/0!	VTRYIYNREEYLR	#DIV/0!	#DIV/0!	#DIV/0!	#DIV/0!
TRPNQEGIDVREE							TRPNQEGIDVREE	#DIV/0!	#DIV/0!	#DIV/0!	#DIV/0!	#DIV/0!	#DIV/0!	TRPNQEGIDVREE	#DIV/0!	#DIV/0!	#DIV/0!	#DIV/0!
EVEDPQVAQLELG							EVEDPQVAQLELG	#DIV/0!	#DIV/0!	#DIV/0!	#DIV/0!	#DIV/0!	#DIV/0!	EVEDPQVAQLELG	#DIV/0!	#DIV/0!	#DIV/0!	#DIV/0!
FKQSQNFPTAQQE							FKQSQNFPTAQQE	#DIV/0!	#DIV/0!	#DIV/0!	#DIV/0!	#DIV/0!	#DIV/0!	FKQSQNFPTAQQE	#DIV/0!	#DIV/0!	#DIV/0!	#DIV/0!
IHDFQRGLTAYHD							IHDFQRGLTAYHD	#DIV/0!	#DIV/0!	#DIV/0!	#DIV/0!	#DIV/0!	#DIV/0!	IHDFQRGLTAYHD	#DIV/0!	#DIV/0!	#DIV/0!	#DIV/0!
DFQRGLTAYHDIS							DFQRGLTAYHDIS	#DIV/0!	#DIV/0!	#DIV/0!	#DIV/0!	#DIV/0!	#DIV/0!	DFQRGLTAYHDIS	#DIV/0!	#DIV/0!	#DIV/0!	#DIV/0!
YTAEELCIRAAQE							YTAEELCIRAAQE	#DIV/0!	#DIV/0!	#DIV/0!	#DIV/0!	#DIV/0!	#DIV/0!	YTAEELCIRAAQE	#DIV/0!	#DIV/0!	#DIV/0!	#DIV/0!
SDIIVQKIQPYTE							SDIIVQKIQPYTE	#DIV/0!	#DIV/0!	#DIV/0!	#DIV/0!	#DIV/0!	#DIV/0!	SDIIVQKIQPYTE	#DIV/0!	#DIV/0!	#DIV/0!	#DIV/0!
ALEARPLLSQEDS							ALEARPLLSQEDS	#DIV/0!	#DIV/0!	#DIV/0!	#DIV/0!	#DIV/0!	#DIV/0!	ALEARPLLSQEDS	#DIV/0!	#DIV/0!	#DIV/0!	#DIV/0!
HSIAQLNAENDHP							HSIAQLNAENDHP	#DIV/0!	#DIV/0!	#DIV/0!	#DIV/0!	#DIV/0!	#DIV/0!	HSIAQLNAENDHP	#DIV/0!	#DIV/0!	#DIV/0!	#DIV/0!
SISPNAISAEEDG							SISPNAISAEEDG	#DIV/0!	#DIV/0!	#DIV/0!	#DIV/0!	#DIV/0!	#DIV/0!	SISPNAISAEEDG	#DIV/0!	#DIV/0!	#DIV/0!	#DIV/0!
IEKPAGPPGILAL							IEKPAGPPGILAL	#DIV/0!	#DIV/0!	#DIV/0!	#DIV/0!	#DIV/0!	#DIV/0!	IEKPAGPPGILAL	#DIV/0!	#DIV/0!	#DIV/0!	#DIV/0!
KLQLQEQLQAETE							KLQLQEQLQAETE	#DIV/0!	#DIV/0!	#DIV/0!	#DIV/0!	#DIV/0!	#DIV/0!	KLQLQEQLQAETE	#DIV/0!	#DIV/0!	#DIV/0!	#DIV/0!
IVDYIADKKDVYE							IVDYIADKKDVYE	#DIV/0!	#DIV/0!	#DIV/0!	#DIV/0!	#DIV/0!	#DIV/0!	IVDYIADKKDVYE	#DIV/0!	#DIV/0!	#DIV/0!	#DIV/0!
IGNKADLEAQRDV							IGNKADLEAQRDV	#DIV/0!	#DIV/0!	#DIV/0!	#DIV/0!	#DIV/0!	#DIV/0!	IGNKADLEAQRDV	#DIV/0!	#DIV/0!	#DIV/0!	#DIV/0!
INTYVRKLDDFVE							INTYVRKLDDFVE	#DIV/0!	#DIV/0!	#DIV/0!	#DIV/0!	#DIV/0!	#DIV/0!	INTYVRKLDDFVE	#DIV/0!	#DIV/0!	#DIV/0!	#DIV/0!
VIHKSFVEVNEEG							VIHKSFVEVNEEG	#DIV/0!	#DIV/0!	#DIV/0!	#DIV/0!	#DIV/0!	#DIV/0!	VIHKSFVEVNEEG	#DIV/0!	#DIV/0!	#DIV/0!	#DIV/0!
GHVESELLHTYSE							GHVESELLHTYSE	#DIV/0!	#DIV/0!	#DIV/0!	#DIV/0!	#DIV/0!	#DIV/0!	GHVESELLHTYSE	#DIV/0!	#DIV/0!	#DIV/0!	#DIV/0!
FETVAVKIFPYEE							FETVAVKIFPYEE	#DIV/0!	#DIV/0!	#DIV/0!	#DIV/0!	#DIV/0!	#DIV/0!	FETVAVKIFPYEE	#DIV/0!	#DIV/0!	#DIV/0!	#DIV/0!
SDLVNAIKADAEG							SDLVNAIKADAEG	#DIV/0!	#DIV/0!	#DIV/0!	#DIV/0!	#DIV/0!	#DIV/0!	SDLVNAIKADAEG	#DIV/0!	#DIV/0!	#DIV/0!	#DIV/0!
QRQHEINLIAYRE							QRQHEINLIAYRE	#DIV/0!	#DIV/0!	#DIV/0!	#DIV/0!	#DIV/0!	#DIV/0!	QRQHEINLIAYRE	#DIV/0!	#DIV/0!	#DIV/0!	#DIV/0!
KSRIVENLQSFNE							KSRIVENLQSFNE	#DIV/0!	#DIV/0!	#DIV/0!	#DIV/0!	#DIV/0!	#DIV/0!	KSRIVENLQSFNE	#DIV/0!	#DIV/0!	#DIV/0!	#DIV/0!
DIEEAGIVAREFG							DIEEAGIVAREFG	#DIV/0!	#DIV/0!	#DIV/0!	#DIV/0!	#DIV/0!	#DIV/0!	DIEEAGIVAREFG	#DIV/0!	#DIV/0!	#DIV/0!	#DIV/0!
LVAEVGISDYGDK							LVAEVGISDYGDK	#DIV/0!	#DIV/0!	#DIV/0!	#DIV/0!	#DIV/0!	#DIV/0!	LVAEVGISDYGDK	#DIV/0!	#DIV/0!	#DIV/0!	#DIV/0!
TAPQKVELTVEKE							TAPQKVELTVEKE	#DIV/0!	#DIV/0!	#DIV/0!	#DIV/0!	#DIV/0!	#DIV/0!	TAPQKVELTVEKE	#DIV/0!	#DIV/0!	#DIV/0!	#DIV/0!
SLEEIYLFSLPIK							SLEEIYLFSLPIK	#DIV/0!	#DIV/0!	#DIV/0!	#DIV/0!	#DIV/0!	#DIV/0!	SLEEIYLFSLPIK	#DIV/0!	#DIV/0!	#DIV/0!	#DIV/0!
GLRVIEITIYEDR							GLRVIEITIYEDR	#DIV/0!	#DIV/0!	#DIV/0!	#DIV/0!	#DIV/0!	#DIV/0!	GLRVIEITIYEDR	#DIV/0!	#DIV/0!	#DIV/0!	#DIV/0!
IRLVTRYIYNREE							IRLVTRYIYNREE	#DIV/0!	#DIV/0!	#DIV/0!	#DIV/0!	#DIV/0!	#DIV/0!	IRLVTRYIYNREE	#DIV/0!	#DIV/0!	#DIV/0!	#DIV/0!
RLVTRYIYNREEY							RLVTRYIYNREEY	#DIV/0!	#DIV/0!	#DIV/0!	#DIV/0!	#DIV/0!	#DIV/0!	RLVTRYIYNREEY	#DIV/0!	#DIV/0!	#DIV/0!	#DIV/0!
RGYQQFAYDGRDY							RGYQQFAYDGRDY	#DIV/0!	#DIV/0!	#DIV/0!	#DIV/0!	#DIV/0!	#DIV/0!	RGYQQFAYDGRDY	#DIV/0!	#DIV/0!	#DIV/0!	#DIV/0!
ATAQTVEDYVEEM							ATAQTVEDYVEEM	#DIV/0!	#DIV/0!	#DIV/0!	#DIV/0!	#DIV/0!	#DIV/0!	ATAQTVEDYVEEM	#DIV/0!	#DIV/0!	#DIV/0!	#DIV/0!
ASSTQPLLVHEDA							ASSTQPLLVHEDA	#DIV/0!	#DIV/0!	#DIV/0!	#DIV/0!	#DIV/0!	#DIV/0!	ASSTQPLLVHEDA	#DIV/0!	#DIV/0!	#DIV/0!	#DIV/0!
TDHGATGILVFPN							TDHGATGILVFPN	#DIV/0!	#DIV/0!	#DIV/0!	#DIV/0!	#DIV/0!	#DIV/0!	TDHGATGILVFPN	#DIV/0!	#DIV/0!	#DIV/0!	#DIV/0!
NKHEAMITDLEER							NKHEAMITDLEER	#DIV/0!	#DIV/0!	#DIV/0!	#DIV/0!	#DIV/0!	#DIV/0!	NKHEAMITDLEER	#DIV/0!	#DIV/0!	#DIV/0!	#DIV/0!
VYQGASLQAQTDR							VYQGASLQAQTDR	#DIV/0!	#DIV/0!	#DIV/0!	#DIV/0!	#DIV/0!	#DIV/0!	VYQGASLQAQTDR	#DIV/0!	#DIV/0!	#DIV/0!	#DIV/0!
KDTVVKSVIVEPE							KDTVVKSVIVEPE	#DIV/0!	#DIV/0!	#DIV/0!	#DIV/0!	#DIV/0!	#DIV/0!	KDTVVKSVIVEPE	#DIV/0!	#DIV/0!	#DIV/0!	#DIV/0!
ALGLPLTQLPVPL							ALGLPLTQLPVPL	#DIV/0!	#DIV/0!	#DIV/0!	#DIV/0!	#DIV/0!	#DIV/0!	ALGLPLTQLPVPL	#DIV/0!	#DIV/0!	#DIV/0!	#DIV/0!
EREIAEAIKNHEE							EREIAEAIKNHEE	#DIV/0!	#DIV/0!	#DIV/0!	#DIV/0!	#DIV/0!	#DIV/0!	EREIAEAIKNHEE	#DIV/0!	#DIV/0!	#DIV/0!	#DIV/0!
AGPASVPLRTEEE							AGPASVPLRTEEE	#DIV/0!	#DIV/0!	#DIV/0!	#DIV/0!	#DIV/0!	#DIV/0!	AGPASVPLRTEEE	#DIV/0!	#DIV/0!	#DIV/0!	#DIV/0!
SAVSGIIADLDTT							SAVSGIIADLDTT	#DIV/0!	#DIV/0!	#DIV/0!	#DIV/0!	#DIV/0!	#DIV/0!	SAVSGIIADLDTT	#DIV/0!	#DIV/0!	#DIV/0!	#DIV/0!
MIILSHIYIIIMR							MIILSHIYIIIMR	#DIV/0!	#DIV/0!	#DIV/0!	#DIV/0!	#DIV/0!	#DIV/0!	MIILSHIYIIIMR	#DIV/0!	#DIV/0!	#DIV/0!	#DIV/0!
MTIQQVIKSGSDE							MTIQQVIKSGSDE	#DIV/0!	#DIV/0!	#DIV/0!	#DIV/0!	#DIV/0!	#DIV/0!	MTIQQVIKSGSDE	#DIV/0!	#DIV/0!	#DIV/0!	#DIV/0!
AASAILTAQLDEE							AASAILTAQLDEE	#DIV/0!	#DIV/0!	#DIV/0!	#DIV/0!	#DIV/0!	#DIV/0!	AASAILTAQLDEE	#DIV/0!	#DIV/0!	#DIV/0!	#DIV/0!
TPEQKALVIGGEA							TPEQKALVIGGEA	#DIV/0!	#DIV/0!	#DIV/0!	#DIV/0!	#DIV/0!	#DIV/0!	TPEQKALVIGGEA	#DIV/0!	#DIV/0!	#DIV/0!	#DIV/0!
YQTIEENIKIFEE							YQTIEENIKIFEE	#DIV/0!	#DIV/0!	#DIV/0!	#DIV/0!	#DIV/0!	#DIV/0!	YQTIEENIKIFEE	#DIV/0!	#DIV/0!	#DIV/0!	#DIV/0!
SVGQQLVFSFNDK							SVGQQLVFSFNDK	#DIV/0!	#DIV/0!	#DIV/0!	#DIV/0!	#DIV/0!	#DIV/0!	SVGQQLVFSFNDK	#DIV/0!	#DIV/0!	#DIV/0!	#DIV/0!
YINASYIDGFKEP							YINASYIDGFKEP	#DIV/0!	#DIV/0!	#DIV/0!	#DIV/0!	#DIV/0!	#DIV/0!	YINASYIDGFKEP	#DIV/0!	#DIV/0!	#DIV/0!	#DIV/0!
FESNIKSYRDDID							FESNIKSYRDDID	#DIV/0!	#DIV/0!	#DIV/0!	#DIV/0!	#DIV/0!	#DIV/0!	FESNIKSYRDDID	#DIV/0!	#DIV/0!	#DIV/0!	#DIV/0!
EAFQEALAAAGDK							EAFQEALAAAGDK	#DIV/0!	#DIV/0!	#DIV/0!	#DIV/0!	#DIV/0!	#DIV/0!	EAFQEALAAAGDK	#DIV/0!	#DIV/0!	#DIV/0!	#DIV/0!
HIEDSGEKPNTFS							HIEDSGEKPNTFS	#DIV/0!	#DIV/0!	#DIV/0!	#DIV/0!	#DIV/0!	#DIV/0!	HIEDSGEKPNTFS	#DIV/0!	#DIV/0!	#DIV/0!	#DIV/0!
SKEADVATVRLGE							SKEADVATVRLGE	#DIV/0!	#DIV/0!	#DIV/0!	#DIV/0!	#DIV/0!	#DIV/0!	SKEADVATVRLGE	#DIV/0!	#DIV/0!	#DIV/0!	#DIV/0!
QYDGVAELDQLLH							QYDGVAELDQLLH	#DIV/0!	#DIV/0!	#DIV/0!	#DIV/0!	#DIV/0!	#DIV/0!	QYDGVAELDQLLH	#DIV/0!	#DIV/0!	#DIV/0!	#DIV/0!
YDGVAELDQLLHY							YDGVAELDQLLHY	#DIV/0!	#DIV/0!	#DIV/0!	#DIV/0!	#DIV/0!	#DIV/0!	YDGVAELDQLLHY	#DIV/0!	#DIV/0!	#DIV/0!	#DIV/0!
YSAARSVPASNYV							YSAARSVPASNYV	#DIV/0!	#DIV/0!	#DIV/0!	#DIV/0!	#DIV/0!	#DIV/0!	YSAARSVPASNYV	#DIV/0!	#DIV/0!	#DIV/0!	#DIV/0!
VNKVLDIVSCKSK							VNKVLDIVSCKSK	#DIV/0!	#DIV/0!	#DIV/0!	#DIV/0!	#DIV/0!	#DIV/0!	VNKVLDIVSCKSK	#DIV/0!	#DIV/0!	#DIV/0!	#DIV/0!
HALQDTEENPRSF							HALQDTEENPRSF	#DIV/0!	#DIV/0!	#DIV/0!	#DIV/0!	#DIV/0!	#DIV/0!	HALQDTEENPRSF	#DIV/0!	#DIV/0!	#DIV/0!	#DIV/0!
HSQGTFTSDYSKY							HSQGTFTSDYSKY	#DIV/0!	#DIV/0!	#DIV/0!	#DIV/0!	#DIV/0!	#DIV/0!	HSQGTFTSDYSKY	#DIV/0!	#DIV/0!	#DIV/0!	#DIV/0!
GTFTSDYSKYLDS							GTFTSDYSKYLDS	#DIV/0!	#DIV/0!	#DIV/0!	#DIV/0!	#DIV/0!	#DIV/0!	GTFTSDYSKYLDS	#DIV/0!	#DIV/0!	#DIV/0!	#DIV/0!
HDEFERHAEGTFT							HDEFERHAEGTFT	#DIV/0!	#DIV/0!	#DIV/0!	#DIV/0!	#DIV/0!	#DIV/0!	HDEFERHAEGTFT	#DIV/0!	#DIV/0!	#DIV/0!	#DIV/0!
SSNNLGPVLPPTN							SSNNLGPVLPPTN	#DIV/0!	#DIV/0!	#DIV/0!	#DIV/0!	#DIV/0!	#DIV/0!	SSNNLGPVLPPTN	#DIV/0!	#DIV/0!	#DIV/0!	#DIV/0!
LGPVLPPTNVGSN							LGPVLPPTNVGSN	#DIV/0!	#DIV/0!	#DIV/0!	#DIV/0!	#DIV/0!	#DIV/0!	LGPVLPPTNVGSN	#DIV/0!	#DIV/0!	#DIV/0!	#DIV/0!
GPVLPPTNVGSNT							GPVLPPTNVGSNT	#DIV/0!	#DIV/0!	#DIV/0!	#DIV/0!	#DIV/0!	#DIV/0!	GPVLPPTNVGSNT	#DIV/0!	#DIV/0!	#DIV/0!	#DIV/0!
AARDPNRESLDFL							AARDPNRESLDFL	#DIV/0!	#DIV/0!	#DIV/0!	#DIV/0!	#DIV/0!	#DIV/0!	AARDPNRESLDFL	#DIV/0!	#DIV/0!	#DIV/0!	#DIV/0!
RDPNRESLDFLLV							RDPNRESLDFLLV	#DIV/0!	#DIV/0!	#DIV/0!	#DIV/0!	#DIV/0!	#DIV/0!	RDPNRESLDFLLV	#DIV/0!	#DIV/0!	#DIV/0!	#DIV/0!
EVEDPQVEQLELG							EVEDPQVEQLELG	#DIV/0!	#DIV/0!	#DIV/0!	#DIV/0!	#DIV/0!	#DIV/0!	EVEDPQVEQLELG	#DIV/0!	#DIV/0!	#DIV/0!	#DIV/0!
VEQLELGGSPGDL							VEQLELGGSPGDL	#DIV/0!	#DIV/0!	#DIV/0!	#DIV/0!	#DIV/0!	#DIV/0!	VEQLELGGSPGDL	#DIV/0!	#DIV/0!	#DIV/0!	#DIV/0!
EQLELGGSPGDLQ							EQLELGGSPGDLQ	#DIV/0!	#DIV/0!	#DIV/0!	#DIV/0!	#DIV/0!	#DIV/0!	EQLELGGSPGDLQ	#DIV/0!	#DIV/0!	#DIV/0!	#DIV/0!
LELGGSPGDLQTL							LELGGSPGDLQTL	#DIV/0!	#DIV/0!	#DIV/0!	#DIV/0!	#DIV/0!	#DIV/0!	LELGGSPGDLQTL	#DIV/0!	#DIV/0!	#DIV/0!	#DIV/0!
ELGGSPGDLQTLA							ELGGSPGDLQTLA	#DIV/0!	#DIV/0!	#DIV/0!	#DIV/0!	#DIV/0!	#DIV/0!	ELGGSPGDLQTLA	#DIV/0!	#DIV/0!	#DIV/0!	#DIV/0!
LGGSPGDLQTLAL							LGGSPGDLQTLAL	#DIV/0!	#DIV/0!	#DIV/0!	#DIV/0!	#DIV/0!	#DIV/0!	LGGSPGDLQTLAL	#DIV/0!	#DIV/0!	#DIV/0!	#DIV/0!
REVEDPQVAQLEL							REVEDPQVAQLEL	#DIV/0!	#DIV/0!	#DIV/0!	#DIV/0!	#DIV/0!	#DIV/0!	REVEDPQVAQLEL	#DIV/0!	#DIV/0!	#DIV/0!	#DIV/0!
PQVAQLELGGGPG							PQVAQLELGGGPG	#DIV/0!	#DIV/0!	#DIV/0!	#DIV/0!	#DIV/0!	#DIV/0!	PQVAQLELGGGPG	#DIV/0!	#DIV/0!	#DIV/0!	#DIV/0!
LELGGGPGAGDLQ							LELGGGPGAGDLQ	#DIV/0!	#DIV/0!	#DIV/0!	#DIV/0!	#DIV/0!	#DIV/0!	LELGGGPGAGDLQ	#DIV/0!	#DIV/0!	#DIV/0!	#DIV/0!
ELGGGPGAGDLQT							ELGGGPGAGDLQT	#DIV/0!	#DIV/0!	#DIV/0!	#DIV/0!	#DIV/0!	#DIV/0!	ELGGGPGAGDLQT	#DIV/0!	#DIV/0!	#DIV/0!	#DIV/0!
LGGGPGAGDLQTL							LGGGPGAGDLQTL	#DIV/0!	#DIV/0!	#DIV/0!	#DIV/0!	#DIV/0!	#DIV/0!	LGGGPGAGDLQTL	#DIV/0!	#DIV/0!	#DIV/0!	#DIV/0!
GGGPGAGDLQTLA							GGGPGAGDLQTLA	#DIV/0!	#DIV/0!	#DIV/0!	#DIV/0!	#DIV/0!	#DIV/0!	GGGPGAGDLQTLA	#DIV/0!	#DIV/0!	#DIV/0!	#DIV/0!
GGPGAGDLQTLAL							GGPGAGDLQTLAL	#DIV/0!	#DIV/0!	#DIV/0!	#DIV/0!	#DIV/0!	#DIV/0!	GGPGAGDLQTLAL	#DIV/0!	#DIV/0!	#DIV/0!	#DIV/0!
TNEIVEEQYTPQS							TNEIVEEQYTPQS	#DIV/0!	#DIV/0!	#DIV/0!	#DIV/0!	#DIV/0!	#DIV/0!	TNEIVEEQYTPQS	#DIV/0!	#DIV/0!	#DIV/0!	#DIV/0!
IPVGSLKNEDTPN							IPVGSLKNEDTPN	#DIV/0!	#DIV/0!	#DIV/0!	#DIV/0!	#DIV/0!	#DIV/0!	IPVGSLKNEDTPN	#DIV/0!	#DIV/0!	#DIV/0!	#DIV/0!
TEKETVEKERQSI							TEKETVEKERQSI	#DIV/0!	#DIV/0!	#DIV/0!	#DIV/0!	#DIV/0!	#DIV/0!	TEKETVEKERQSI	#DIV/0!	#DIV/0!	#DIV/0!	#DIV/0!
SVPHFSEEEKEAE							SVPHFSEEEKEAE	#DIV/0!	#DIV/0!	#DIV/0!	#DIV/0!	#DIV/0!	#DIV/0!	SVPHFSEEEKEAE	#DIV/0!	#DIV/0!	#DIV/0!	#DIV/0!
LEGEDDPDRSMKL							LEGEDDPDRSMKL	#DIV/0!	#DIV/0!	#DIV/0!	#DIV/0!	#DIV/0!	#DIV/0!	LEGEDDPDRSMKL	#DIV/0!	#DIV/0!	#DIV/0!	#DIV/0!
EGEDDPDRSMKLS							EGEDDPDRSMKLS	#DIV/0!	#DIV/0!	#DIV/0!	#DIV/0!	#DIV/0!	#DIV/0!	EGEDDPDRSMKLS	#DIV/0!	#DIV/0!	#DIV/0!	#DIV/0!
DDPDRSMKLSFRT							DDPDRSMKLSFRT	#DIV/0!	#DIV/0!	#DIV/0!	#DIV/0!	#DIV/0!	#DIV/0!	DDPDRSMKLSFRT	#DIV/0!	#DIV/0!	#DIV/0!	#DIV/0!
TRAYGFRDPGPQL							TRAYGFRDPGPQL	#DIV/0!	#DIV/0!	#DIV/0!	#DIV/0!	#DIV/0!	#DIV/0!	TRAYGFRDPGPQL	#DIV/0!	#DIV/0!	#DIV/0!	#DIV/0!
GWRPSSREDSVEA							GWRPSSREDSVEA	#DIV/0!	#DIV/0!	#DIV/0!	#DIV/0!	#DIV/0!	#DIV/0!	GWRPSSREDSVEA	#DIV/0!	#DIV/0!	#DIV/0!	#DIV/0!
AEDQELESLSAIE							AEDQELESLSAIE	#DIV/0!	#DIV/0!	#DIV/0!	#DIV/0!	#DIV/0!	#DIV/0!	AEDQELESLSAIE	#DIV/0!	#DIV/0!	#DIV/0!	#DIV/0!
SAIEAELEKVAHQ							SAIEAELEKVAHQ	#DIV/0!	#DIV/0!	#DIV/0!	#DIV/0!	#DIV/0!	#DIV/0!	SAIEAELEKVAHQ	#DIV/0!	#DIV/0!	#DIV/0!	#DIV/0!
DPADASGTRWASS							DPADASGTRWASS	#DIV/0!	#DIV/0!	#DIV/0!	#DIV/0!	#DIV/0!	#DIV/0!	DPADASGTRWASS	#DIV/0!	#DIV/0!	#DIV/0!	#DIV/0!
FPDRQYEPYPITE							FPDRQYEPYPITE	#DIV/0!	#DIV/0!	#DIV/0!	#DIV/0!	#DIV/0!	#DIV/0!	FPDRQYEPYPITE	#DIV/0!	#DIV/0!	#DIV/0!	#DIV/0!
TEAHEDPDEMNED							TEAHEDPDEMNED	#DIV/0!	#DIV/0!	#DIV/0!	#DIV/0!	#DIV/0!	#DIV/0!	TEAHEDPDEMNED	#DIV/0!	#DIV/0!	#DIV/0!	#DIV/0!
SQGTFTSDYSKYL							SQGTFTSDYSKYL	#DIV/0!	#DIV/0!	#DIV/0!	#DIV/0!	#DIV/0!	#DIV/0!	SQGTFTSDYSKYL	#DIV/0!	#DIV/0!	#DIV/0!	#DIV/0!
QGTFTSDYSKYLD							QGTFTSDYSKYLD	#DIV/0!	#DIV/0!	#DIV/0!	#DIV/0!	#DIV/0!	#DIV/0!	QGTFTSDYSKYLD	#DIV/0!	#DIV/0!	#DIV/0!	#DIV/0!
ATRDFINWLIQTK							ATRDFINWLIQTK	#DIV/0!	#DIV/0!	#DIV/0!	#DIV/0!	#DIV/0!	#DIV/0!	ATRDFINWLIQTK	#DIV/0!	#DIV/0!	#DIV/0!	#DIV/0!
DFINWLIQTKITD							DFINWLIQTKITD	#DIV/0!	#DIV/0!	#DIV/0!	#DIV/0!	#DIV/0!	#DIV/0!	DFINWLIQTKITD	#DIV/0!	#DIV/0!	#DIV/0!	#DIV/0!
KCNTATCATQRLA							KCNTATCATQRLA	#DIV/0!	#DIV/0!	#DIV/0!	#DIV/0!	#DIV/0!	#DIV/0!	KCNTATCATQRLA	#DIV/0!	#DIV/0!	#DIV/0!	#DIV/0!
NNLGPVLPPTNVG							NNLGPVLPPTNVG	#DIV/0!	#DIV/0!	#DIV/0!	#DIV/0!	#DIV/0!	#DIV/0!	NNLGPVLPPTNVG	#DIV/0!	#DIV/0!	#DIV/0!	#DIV/0!
NLGPVLPPTNVGS							NLGPVLPPTNVGS	#DIV/0!	#DIV/0!	#DIV/0!	#DIV/0!	#DIV/0!	#DIV/0!	NLGPVLPPTNVGS	#DIV/0!	#DIV/0!	#DIV/0!	#DIV/0!
ARDPNRESLDFLL							ARDPNRESLDFLL	#DIV/0!	#DIV/0!	#DIV/0!	#DIV/0!	#DIV/0!	#DIV/0!	ARDPNRESLDFLL	#DIV/0!	#DIV/0!	#DIV/0!	#DIV/0!
VEDPQVEQLELGG							VEDPQVEQLELGG	#DIV/0!	#DIV/0!	#DIV/0!	#DIV/0!	#DIV/0!	#DIV/0!	VEDPQVEQLELGG	#DIV/0!	#DIV/0!	#DIV/0!	#DIV/0!
YEDIAQKSKAEAE							YEDIAQKSKAEAE	#DIV/0!	#DIV/0!	#DIV/0!	#DIV/0!	#DIV/0!	#DIV/0!	YEDIAQKSKAEAE	#DIV/0!	#DIV/0!	#DIV/0!	#DIV/0!
DLAQYDAAHHEEF							DLAQYDAAHHEEF	#DIV/0!	#DIV/0!	#DIV/0!	#DIV/0!	#DIV/0!	#DIV/0!	DLAQYDAAHHEEF	#DIV/0!	#DIV/0!	#DIV/0!	#DIV/0!
DDDRVTWAEQQYE							DDDRVTWAEQQYE	#DIV/0!	#DIV/0!	#DIV/0!	#DIV/0!	#DIV/0!	#DIV/0!	DDDRVTWAEQQYE	#DIV/0!	#DIV/0!	#DIV/0!	#DIV/0!
SAPLVETSTPLRL							SAPLVETSTPLRL	#DIV/0!	#DIV/0!	#DIV/0!	#DIV/0!	#DIV/0!	#DIV/0!	SAPLVETSTPLRL	#DIV/0!	#DIV/0!	#DIV/0!	#DIV/0!
ERPVFTNHFLVEL							ERPVFTNHFLVEL	#DIV/0!	#DIV/0!	#DIV/0!	#DIV/0!	#DIV/0!	#DIV/0!	ERPVFTNHFLVEL	#DIV/0!	#DIV/0!	#DIV/0!	#DIV/0!
SQENPNTYSEDLD							SQENPNTYSEDLD	#DIV/0!	#DIV/0!	#DIV/0!	#DIV/0!	#DIV/0!	#DIV/0!	SQENPNTYSEDLD	#DIV/0!	#DIV/0!	#DIV/0!	#DIV/0!
AQELPVPGRARAP							AQELPVPGRARAP	#DIV/0!	#DIV/0!	#DIV/0!	#DIV/0!	#DIV/0!	#DIV/0!	AQELPVPGRARAP	#DIV/0!	#DIV/0!	#DIV/0!	#DIV/0!
SENLPFRPEGLDQ							SENLPFRPEGLDQ	#DIV/0!	#DIV/0!	#DIV/0!	#DIV/0!	#DIV/0!	#DIV/0!	SENLPFRPEGLDQ	#DIV/0!	#DIV/0!	#DIV/0!	#DIV/0!
PLMYEENSRENPF							PLMYEENSRENPF	#DIV/0!	#DIV/0!	#DIV/0!	#DIV/0!	#DIV/0!	#DIV/0!	PLMYEENSRENPF	#DIV/0!	#DIV/0!	#DIV/0!	#DIV/0!
IVEEQYTPQSLAT							IVEEQYTPQSLAT	#DIV/0!	#DIV/0!	#DIV/0!	#DIV/0!	#DIV/0!	#DIV/0!	IVEEQYTPQSLAT	#DIV/0!	#DIV/0!	#DIV/0!	#DIV/0!
FQELGKLTGPSNQ							FQELGKLTGPSNQ	#DIV/0!	#DIV/0!	#DIV/0!	#DIV/0!	#DIV/0!	#DIV/0!	FQELGKLTGPSNQ	#DIV/0!	#DIV/0!	#DIV/0!	#DIV/0!
LVKYPELLNTNQL							LVKYPELLNTNQL	#DIV/0!	#DIV/0!	#DIV/0!	#DIV/0!	#DIV/0!	#DIV/0!	LVKYPELLNTNQL	#DIV/0!	#DIV/0!	#DIV/0!	#DIV/0!
PKPEGSQDKSLHN							PKPEGSQDKSLHN	#DIV/0!	#DIV/0!	#DIV/0!	#DIV/0!	#DIV/0!	#DIV/0!	PKPEGSQDKSLHN	#DIV/0!	#DIV/0!	#DIV/0!	#DIV/0!
ELSAERPLNEQIA							ELSAERPLNEQIA	#DIV/0!	#DIV/0!	#DIV/0!	#DIV/0!	#DIV/0!	#DIV/0!	ELSAERPLNEQIA	#DIV/0!	#DIV/0!	#DIV/0!	#DIV/0!
LRAITEKETVEKE							LRAITEKETVEKE	#DIV/0!	#DIV/0!	#DIV/0!	#DIV/0!	#DIV/0!	#DIV/0!	LRAITEKETVEKE	#DIV/0!	#DIV/0!	#DIV/0!	#DIV/0!
SAPGLIIATGSVG							SAPGLIIATGSVG	#DIV/0!	#DIV/0!	#DIV/0!	#DIV/0!	#DIV/0!	#DIV/0!	SAPGLIIATGSVG	#DIV/0!	#DIV/0!	#DIV/0!	#DIV/0!
APSDPRLRQFLQK							APSDPRLRQFLQK	#DIV/0!	#DIV/0!	#DIV/0!	#DIV/0!	#DIV/0!	#DIV/0!	APSDPRLRQFLQK	#DIV/0!	#DIV/0!	#DIV/0!	#DIV/0!
ENDALEPEDLPQA							ENDALEPEDLPQA	#DIV/0!	#DIV/0!	#DIV/0!	#DIV/0!	#DIV/0!	#DIV/0!	ENDALEPEDLPQA	#DIV/0!	#DIV/0!	#DIV/0!	#DIV/0!
LPQAAEQDEMRLE							LPQAAEQDEMRLE	#DIV/0!	#DIV/0!	#DIV/0!	#DIV/0!	#DIV/0!	#DIV/0!	LPQAAEQDEMRLE	#DIV/0!	#DIV/0!	#DIV/0!	#DIV/0!
SEEEPEYGEESRS							SEEEPEYGEESRS	#DIV/0!	#DIV/0!	#DIV/0!	#DIV/0!	#DIV/0!	#DIV/0!	SEEEPEYGEESRS	#DIV/0!	#DIV/0!	#DIV/0!	#DIV/0!
LGALFNPYFDPLQ							LGALFNPYFDPLQ	#DIV/0!	#DIV/0!	#DIV/0!	#DIV/0!	#DIV/0!	#DIV/0!	LGALFNPYFDPLQ	#DIV/0!	#DIV/0!	#DIV/0!	#DIV/0!
YFDPLQWKNSDFE							YFDPLQWKNSDFE	#DIV/0!	#DIV/0!	#DIV/0!	#DIV/0!	#DIV/0!	#DIV/0!	YFDPLQWKNSDFE	#DIV/0!	#DIV/0!	#DIV/0!	#DIV/0!
DPQVEQLELGGSP							DPQVEQLELGGSP	#DIV/0!	#DIV/0!	#DIV/0!	#DIV/0!	#DIV/0!	#DIV/0!	DPQVEQLELGGSP	#DIV/0!	#DIV/0!	#DIV/0!	#DIV/0!
QVEQLELGGSPGD							QVEQLELGGSPGD	#DIV/0!	#DIV/0!	#DIV/0!	#DIV/0!	#DIV/0!	#DIV/0!	QVEQLELGGSPGD	#DIV/0!	#DIV/0!	#DIV/0!	#DIV/0!
GGSPGDLQTLALE							GGSPGDLQTLALE	#DIV/0!	#DIV/0!	#DIV/0!	#DIV/0!	#DIV/0!	#DIV/0!	GGSPGDLQTLALE	#DIV/0!	#DIV/0!	#DIV/0!	#DIV/0!
DPQVAQLELGGGP							DPQVAQLELGGGP	#DIV/0!	#DIV/0!	#DIV/0!	#DIV/0!	#DIV/0!	#DIV/0!	DPQVAQLELGGGP	#DIV/0!	#DIV/0!	#DIV/0!	#DIV/0!
QVAQLELGGGPGA							QVAQLELGGGPGA	#DIV/0!	#DIV/0!	#DIV/0!	#DIV/0!	#DIV/0!	#DIV/0!	QVAQLELGGGPGA	#DIV/0!	#DIV/0!	#DIV/0!	#DIV/0!
VAQLELGGGPGAG							VAQLELGGGPGAG	#DIV/0!	#DIV/0!	#DIV/0!	#DIV/0!	#DIV/0!	#DIV/0!	VAQLELGGGPGAG	#DIV/0!	#DIV/0!	#DIV/0!	#DIV/0!
AQLELGGGPGAGD							AQLELGGGPGAGD	#DIV/0!	#DIV/0!	#DIV/0!	#DIV/0!	#DIV/0!	#DIV/0!	AQLELGGGPGAGD	#DIV/0!	#DIV/0!	#DIV/0!	#DIV/0!
NEIVEEQYTPQSL							NEIVEEQYTPQSL	#DIV/0!	#DIV/0!	#DIV/0!	#DIV/0!	#DIV/0!	#DIV/0!	NEIVEEQYTPQSL	#DIV/0!	#DIV/0!	#DIV/0!	#DIV/0!
SVFQELGKLTGPS							SVFQELGKLTGPS	#DIV/0!	#DIV/0!	#DIV/0!	#DIV/0!	#DIV/0!	#DIV/0!	SVFQELGKLTGPS	#DIV/0!	#DIV/0!	#DIV/0!	#DIV/0!
VGSLKNEDTPNRQ							VGSLKNEDTPNRQ	#DIV/0!	#DIV/0!	#DIV/0!	#DIV/0!	#DIV/0!	#DIV/0!	VGSLKNEDTPNRQ	#DIV/0!	#DIV/0!	#DIV/0!	#DIV/0!
YLNQEQAEQGREH							YLNQEQAEQGREH	#DIV/0!	#DIV/0!	#DIV/0!	#DIV/0!	#DIV/0!	#DIV/0!	YLNQEQAEQGREH	#DIV/0!	#DIV/0!	#DIV/0!	#DIV/0!
NQEQAEQGREHLA							NQEQAEQGREHLA	#DIV/0!	#DIV/0!	#DIV/0!	#DIV/0!	#DIV/0!	#DIV/0!	NQEQAEQGREHLA	#DIV/0!	#DIV/0!	#DIV/0!	#DIV/0!
YSPRTPDRVSETD							YSPRTPDRVSETD	#DIV/0!	#DIV/0!	#DIV/0!	#DIV/0!	#DIV/0!	#DIV/0!	YSPRTPDRVSETD	#DIV/0!	#DIV/0!	#DIV/0!	#DIV/0!
DRVSETDIQRLLH							DRVSETDIQRLLH	#DIV/0!	#DIV/0!	#DIV/0!	#DIV/0!	#DIV/0!	#DIV/0!	DRVSETDIQRLLH	#DIV/0!	#DIV/0!	#DIV/0!	#DIV/0!
RVSETDIQRLLHG							RVSETDIQRLLHG	#DIV/0!	#DIV/0!	#DIV/0!	#DIV/0!	#DIV/0!	#DIV/0!	RVSETDIQRLLHG	#DIV/0!	#DIV/0!	#DIV/0!	#DIV/0!
TPAEVGVLVGKDR							TPAEVGVLVGKDR	#DIV/0!	#DIV/0!	#DIV/0!	#DIV/0!	#DIV/0!	#DIV/0!	TPAEVGVLVGKDR	#DIV/0!	#DIV/0!	#DIV/0!	#DIV/0!
NTYVRKLDDFVET							NTYVRKLDDFVET	#DIV/0!	#DIV/0!	#DIV/0!	#DIV/0!	#DIV/0!	#DIV/0!	NTYVRKLDDFVET	#DIV/0!	#DIV/0!	#DIV/0!	#DIV/0!
KPKKENIIAFDDM							KPKKENIIAFDDM	#DIV/0!	#DIV/0!	#DIV/0!	#DIV/0!	#DIV/0!	#DIV/0!	KPKKENIIAFDDM	#DIV/0!	#DIV/0!	#DIV/0!	#DIV/0!
LIHEHMVITDRIE							LIHEHMVITDRIE	#DIV/0!	#DIV/0!	#DIV/0!	#DIV/0!	#DIV/0!	#DIV/0!	LIHEHMVITDRIE	#DIV/0!	#DIV/0!	#DIV/0!	#DIV/0!
KYPIEHGIITNWD							KYPIEHGIITNWD	#DIV/0!	#DIV/0!	#DIV/0!	#DIV/0!	#DIV/0!	#DIV/0!	KYPIEHGIITNWD	#DIV/0!	#DIV/0!	#DIV/0!	#DIV/0!
TLSHNAITDLPEH							TLSHNAITDLPEH	#DIV/0!	#DIV/0!	#DIV/0!	#DIV/0!	#DIV/0!	#DIV/0!	TLSHNAITDLPEH	#DIV/0!	#DIV/0!	#DIV/0!	#DIV/0!
SPLQQAVSDLQEN							SPLQQAVSDLQEN	#DIV/0!	#DIV/0!	#DIV/0!	#DIV/0!	#DIV/0!	#DIV/0!	SPLQQAVSDLQEN	#DIV/0!	#DIV/0!	#DIV/0!	#DIV/0!
AAQQEALLVFAEH							AAQQEALLVFAEH	#DIV/0!	#DIV/0!	#DIV/0!	#DIV/0!	#DIV/0!	#DIV/0!	AAQQEALLVFAEH	#DIV/0!	#DIV/0!	#DIV/0!	#DIV/0!
TLGKQEVIRGWEE							TLGKQEVIRGWEE	#DIV/0!	#DIV/0!	#DIV/0!	#DIV/0!	#DIV/0!	#DIV/0!	TLGKQEVIRGWEE	#DIV/0!	#DIV/0!	#DIV/0!	#DIV/0!
QPNVAISLSRTEA							QPNVAISLSRTEA	#DIV/0!	#DIV/0!	#DIV/0!	#DIV/0!	#DIV/0!	#DIV/0!	QPNVAISLSRTEA	#DIV/0!	#DIV/0!	#DIV/0!	#DIV/0!
AGTAEYFRAYVEG							AGTAEYFRAYVEG	#DIV/0!	#DIV/0!	#DIV/0!	#DIV/0!	#DIV/0!	#DIV/0!	AGTAEYFRAYVEG	#DIV/0!	#DIV/0!	#DIV/0!	#DIV/0!
NKQYLERTRAELD							NKQYLERTRAELD	#DIV/0!	#DIV/0!	#DIV/0!	#DIV/0!	#DIV/0!	#DIV/0!	NKQYLERTRAELD	#DIV/0!	#DIV/0!	#DIV/0!	#DIV/0!
ARSRPLPVHVREE							ARSRPLPVHVREE	#DIV/0!	#DIV/0!	#DIV/0!	#DIV/0!	#DIV/0!	#DIV/0!	ARSRPLPVHVREE	#DIV/0!	#DIV/0!	#DIV/0!	#DIV/0!
DIIVQKIQPYTEQ							DIIVQKIQPYTEQ	#DIV/0!	#DIV/0!	#DIV/0!	#DIV/0!	#DIV/0!	#DIV/0!	DIIVQKIQPYTEQ	#DIV/0!	#DIV/0!	#DIV/0!	#DIV/0!
LKVALPSYEEALS							LKVALPSYEEALS	#DIV/0!	#DIV/0!	#DIV/0!	#DIV/0!	#DIV/0!	#DIV/0!	LKVALPSYEEALS	#DIV/0!	#DIV/0!	#DIV/0!	#DIV/0!
APDALKIITENDH							APDALKIITENDH	#DIV/0!	#DIV/0!	#DIV/0!	#DIV/0!	#DIV/0!	#DIV/0!	APDALKIITENDH	#DIV/0!	#DIV/0!	#DIV/0!	#DIV/0!
KEKEINGLASYLE							KEKEINGLASYLE	#DIV/0!	#DIV/0!	#DIV/0!	#DIV/0!	#DIV/0!	#DIV/0!	KEKEINGLASYLE	#DIV/0!	#DIV/0!	#DIV/0!	#DIV/0!
VAASAILTAQLDE							VAASAILTAQLDE	#DIV/0!	#DIV/0!	#DIV/0!	#DIV/0!	#DIV/0!	#DIV/0!	VAASAILTAQLDE	#DIV/0!	#DIV/0!	#DIV/0!	#DIV/0!
AQKSSSIASFKDP							AQKSSSIASFKDP	#DIV/0!	#DIV/0!	#DIV/0!	#DIV/0!	#DIV/0!	#DIV/0!	AQKSSSIASFKDP	#DIV/0!	#DIV/0!	#DIV/0!	#DIV/0!
IVHKSFVEVNEEG							IVHKSFVEVNEEG	#DIV/0!	#DIV/0!	#DIV/0!	#DIV/0!	#DIV/0!	#DIV/0!	IVHKSFVEVNEEG	#DIV/0!	#DIV/0!	#DIV/0!	#DIV/0!
ETVAVKIFPYEEY							ETVAVKIFPYEEY	#DIV/0!	#DIV/0!	#DIV/0!	#DIV/0!	#DIV/0!	#DIV/0!	ETVAVKIFPYEEY	#DIV/0!	#DIV/0!	#DIV/0!	#DIV/0!
AFQEALAAAGDKL							AFQEALAAAGDKL	#DIV/0!	#DIV/0!	#DIV/0!	#DIV/0!	#DIV/0!	#DIV/0!	AFQEALAAAGDKL	#DIV/0!	#DIV/0!	#DIV/0!	#DIV/0!
VRLSSETGGMGSS							VRLSSETGGMGSS	#DIV/0!	#DIV/0!	#DIV/0!	#DIV/0!	#DIV/0!	#DIV/0!	VRLSSETGGMGSS	#DIV/0!	#DIV/0!	#DIV/0!	#DIV/0!
EGTARGIVVYTGD							EGTARGIVVYTGD	#DIV/0!	#DIV/0!	#DIV/0!	#DIV/0!	#DIV/0!	#DIV/0!	EGTARGIVVYTGD	#DIV/0!	#DIV/0!	#DIV/0!	#DIV/0!
FQSTAITAYKSEG							FQSTAITAYKSEG	#DIV/0!	#DIV/0!	#DIV/0!	#DIV/0!	#DIV/0!	#DIV/0!	FQSTAITAYKSEG	#DIV/0!	#DIV/0!	#DIV/0!	#DIV/0!
GPVEGAFTVFSDF							GPVEGAFTVFSDF	#DIV/0!	#DIV/0!	#DIV/0!	#DIV/0!	#DIV/0!	#DIV/0!	GPVEGAFTVFSDF	#DIV/0!	#DIV/0!	#DIV/0!	#DIV/0!
SHHPADFTPAVHA							SHHPADFTPAVHA	#DIV/0!	#DIV/0!	#DIV/0!	#DIV/0!	#DIV/0!	#DIV/0!	SHHPADFTPAVHA	#DIV/0!	#DIV/0!	#DIV/0!	#DIV/0!
NLGIGKITPFEEK							NLGIGKITPFEEK	#DIV/0!	#DIV/0!	#DIV/0!	#DIV/0!	#DIV/0!	#DIV/0!	NLGIGKITPFEEK	#DIV/0!	#DIV/0!	#DIV/0!	#DIV/0!
TNIESLVKEYDDN							TNIESLVKEYDDN	#DIV/0!	#DIV/0!	#DIV/0!	#DIV/0!	#DIV/0!	#DIV/0!	TNIESLVKEYDDN	#DIV/0!	#DIV/0!	#DIV/0!	#DIV/0!
HPEAQAKVDVFRE							HPEAQAKVDVFRE	#DIV/0!	#DIV/0!	#DIV/0!	#DIV/0!	#DIV/0!	#DIV/0!	HPEAQAKVDVFRE	#DIV/0!	#DIV/0!	#DIV/0!	#DIV/0!
SRKTLFVLAHTDR							SRKTLFVLAHTDR	#DIV/0!	#DIV/0!	#DIV/0!	#DIV/0!	#DIV/0!	#DIV/0!	SRKTLFVLAHTDR	#DIV/0!	#DIV/0!	#DIV/0!	#DIV/0!
WVPYINGKFKKDD							WVPYINGKFKKDD	#DIV/0!	#DIV/0!	#DIV/0!	#DIV/0!	#DIV/0!	#DIV/0!	WVPYINGKFKKDD	#DIV/0!	#DIV/0!	#DIV/0!	#DIV/0!
FDTTVSVKSYPDE							FDTTVSVKSYPDE	#DIV/0!	#DIV/0!	#DIV/0!	#DIV/0!	#DIV/0!	#DIV/0!	FDTTVSVKSYPDE	#DIV/0!	#DIV/0!	#DIV/0!	#DIV/0!
TYKEQYAFVYKEK							TYKEQYAFVYKEK	#DIV/0!	#DIV/0!	#DIV/0!	#DIV/0!	#DIV/0!	#DIV/0!	TYKEQYAFVYKEK	#DIV/0!	#DIV/0!	#DIV/0!	#DIV/0!
ASAAGSALVYRDV							ASAAGSALVYRDV	#DIV/0!	#DIV/0!	#DIV/0!	#DIV/0!	#DIV/0!	#DIV/0!	ASAAGSALVYRDV	#DIV/0!	#DIV/0!	#DIV/0!	#DIV/0!
ADKSSSTAYMELR							ADKSSSTAYMELR	#DIV/0!	#DIV/0!	#DIV/0!	#DIV/0!	#DIV/0!	#DIV/0!	ADKSSSTAYMELR	#DIV/0!	#DIV/0!	#DIV/0!	#DIV/0!
VDKSSSTAYMELR							VDKSSSTAYMELR	#DIV/0!	#DIV/0!	#DIV/0!	#DIV/0!	#DIV/0!	#DIV/0!	VDKSSSTAYMELR	#DIV/0!	#DIV/0!	#DIV/0!	#DIV/0!
IHEHMVITDRIEN							IHEHMVITDRIEN	#DIV/0!	#DIV/0!	#DIV/0!	#DIV/0!	#DIV/0!	#DIV/0!	IHEHMVITDRIEN	#DIV/0!	#DIV/0!	#DIV/0!	#DIV/0!
GKKAEGIPEFYDY							GKKAEGIPEFYDY	#DIV/0!	#DIV/0!	#DIV/0!	#DIV/0!	#DIV/0!	#DIV/0!	GKKAEGIPEFYDY	#DIV/0!	#DIV/0!	#DIV/0!	#DIV/0!
LSHNAITDLPEHV							LSHNAITDLPEHV	#DIV/0!	#DIV/0!	#DIV/0!	#DIV/0!	#DIV/0!	#DIV/0!	LSHNAITDLPEHV	#DIV/0!	#DIV/0!	#DIV/0!	#DIV/0!
TYVRKLDDFVETG							TYVRKLDDFVETG	#DIV/0!	#DIV/0!	#DIV/0!	#DIV/0!	#DIV/0!	#DIV/0!	TYVRKLDDFVETG	#DIV/0!	#DIV/0!	#DIV/0!	#DIV/0!
GNKADLEAQRDVT							GNKADLEAQRDVT	#DIV/0!	#DIV/0!	#DIV/0!	#DIV/0!	#DIV/0!	#DIV/0!	GNKADLEAQRDVT	#DIV/0!	#DIV/0!	#DIV/0!	#DIV/0!
ATIVHQDQAYDDK							ATIVHQDQAYDDK	#DIV/0!	#DIV/0!	#DIV/0!	#DIV/0!	#DIV/0!	#DIV/0!	ATIVHQDQAYDDK	#DIV/0!	#DIV/0!	#DIV/0!	#DIV/0!
RQQSQVLDAMQDS							RQQSQVLDAMQDS	#DIV/0!	#DIV/0!	#DIV/0!	#DIV/0!	#DIV/0!	#DIV/0!	RQQSQVLDAMQDS	#DIV/0!	#DIV/0!	#DIV/0!	#DIV/0!
AHAAAITAYALTL							AHAAAITAYALTL	#DIV/0!	#DIV/0!	#DIV/0!	#DIV/0!	#DIV/0!	#DIV/0!	AHAAAITAYALTL	#DIV/0!	#DIV/0!	#DIV/0!	#DIV/0!
QSTAITAYKSEGE							QSTAITAYKSEGE	#DIV/0!	#DIV/0!	#DIV/0!	#DIV/0!	#DIV/0!	#DIV/0!	QSTAITAYKSEGE	#DIV/0!	#DIV/0!	#DIV/0!	#DIV/0!
KQYLERTRAELDT							KQYLERTRAELDT	#DIV/0!	#DIV/0!	#DIV/0!	#DIV/0!	#DIV/0!	#DIV/0!	KQYLERTRAELDT	#DIV/0!	#DIV/0!	#DIV/0!	#DIV/0!
HNYVTAIRNQQEG							HNYVTAIRNQQEG	#DIV/0!	#DIV/0!	#DIV/0!	#DIV/0!	#DIV/0!	#DIV/0!	HNYVTAIRNQQEG	#DIV/0!	#DIV/0!	#DIV/0!	#DIV/0!
DTTVSVKSYPDEN							DTTVSVKSYPDEN	#DIV/0!	#DIV/0!	#DIV/0!	#DIV/0!	#DIV/0!	#DIV/0!	DTTVSVKSYPDEN	#DIV/0!	#DIV/0!	#DIV/0!	#DIV/0!
LQGRLVSIHSQKE							LQGRLVSIHSQKE	#DIV/0!	#DIV/0!	#DIV/0!	#DIV/0!	#DIV/0!	#DIV/0!	LQGRLVSIHSQKE	#DIV/0!	#DIV/0!	#DIV/0!	#DIV/0!
FKHQSTITVNEEG							FKHQSTITVNEEG	#DIV/0!	#DIV/0!	#DIV/0!	#DIV/0!	#DIV/0!	#DIV/0!	FKHQSTITVNEEG	#DIV/0!	#DIV/0!	#DIV/0!	#DIV/0!
SEIQSQAKAYFEK							SEIQSQAKAYFEK	#DIV/0!	#DIV/0!	#DIV/0!	#DIV/0!	#DIV/0!	#DIV/0!	SEIQSQAKAYFEK	#DIV/0!	#DIV/0!	#DIV/0!	#DIV/0!
TEATIPLVPGRDE							TEATIPLVPGRDE	#DIV/0!	#DIV/0!	#DIV/0!	#DIV/0!	#DIV/0!	#DIV/0!	TEATIPLVPGRDE	#DIV/0!	#DIV/0!	#DIV/0!	#DIV/0!
IALHHGLDVFQDD							IALHHGLDVFQDD	#DIV/0!	#DIV/0!	#DIV/0!	#DIV/0!	#DIV/0!	#DIV/0!	IALHHGLDVFQDD	#DIV/0!	#DIV/0!	#DIV/0!	#DIV/0!
AAGQAVSAYSEER							AAGQAVSAYSEER	#DIV/0!	#DIV/0!	#DIV/0!	#DIV/0!	#DIV/0!	#DIV/0!	AAGQAVSAYSEER	#DIV/0!	#DIV/0!	#DIV/0!	#DIV/0!
NRIGGRIFTFRDE							NRIGGRIFTFRDE	#DIV/0!	#DIV/0!	#DIV/0!	#DIV/0!	#DIV/0!	#DIV/0!	NRIGGRIFTFRDE	#DIV/0!	#DIV/0!	#DIV/0!	#DIV/0!
IEPSQAVYSFKDQ							IEPSQAVYSFKDQ	#DIV/0!	#DIV/0!	#DIV/0!	#DIV/0!	#DIV/0!	#DIV/0!	IEPSQAVYSFKDQ	#DIV/0!	#DIV/0!	#DIV/0!	#DIV/0!
GVQVALPSYEEAV							GVQVALPSYEEAV	#DIV/0!	#DIV/0!	#DIV/0!	#DIV/0!	#DIV/0!	#DIV/0!	GVQVALPSYEEAV	#DIV/0!	#DIV/0!	#DIV/0!	#DIV/0!
AGADATESFEDVG							AGADATESFEDVG	#DIV/0!	#DIV/0!	#DIV/0!	#DIV/0!	#DIV/0!	#DIV/0!	AGADATESFEDVG	#DIV/0!	#DIV/0!	#DIV/0!	#DIV/0!
LPAEVYIQDHGDG							LPAEVYIQDHGDG	#DIV/0!	#DIV/0!	#DIV/0!	#DIV/0!	#DIV/0!	#DIV/0!	LPAEVYIQDHGDG	#DIV/0!	#DIV/0!	#DIV/0!	#DIV/0!
GKIETIEVMEDRQ							GKIETIEVMEDRQ	#DIV/0!	#DIV/0!	#DIV/0!	#DIV/0!	#DIV/0!	#DIV/0!	GKIETIEVMEDRQ	#DIV/0!	#DIV/0!	#DIV/0!	#DIV/0!
ALHHGLDVFQDDD							ALHHGLDVFQDDD	#DIV/0!	#DIV/0!	#DIV/0!	#DIV/0!	#DIV/0!	#DIV/0!	ALHHGLDVFQDDD	#DIV/0!	#DIV/0!	#DIV/0!	#DIV/0!
AEAMCTSFKENPT							AEAMCTSFKENPT	#DIV/0!	#DIV/0!	#DIV/0!	#DIV/0!	#DIV/0!	#DIV/0!	AEAMCTSFKENPT	#DIV/0!	#DIV/0!	#DIV/0!	#DIV/0!
AAQKAAAFEDQEN							AAQKAAAFEDQEN	#DIV/0!	#DIV/0!	#DIV/0!	#DIV/0!	#DIV/0!	#DIV/0!	AAQKAAAFEDQEN	#DIV/0!	#DIV/0!	#DIV/0!	#DIV/0!
STAITAYKSEGES							STAITAYKSEGES	#DIV/0!	#DIV/0!	#DIV/0!	#DIV/0!	#DIV/0!	#DIV/0!	STAITAYKSEGES	#DIV/0!	#DIV/0!	#DIV/0!	#DIV/0!
SPLLKRQLTSFIE							SPLLKRQLTSFIE	#DIV/0!	#DIV/0!	#DIV/0!	#DIV/0!	#DIV/0!	#DIV/0!	SPLLKRQLTSFIE	#DIV/0!	#DIV/0!	#DIV/0!	#DIV/0!
EKIEWLESHQDAD							EKIEWLESHQDAD	#DIV/0!	#DIV/0!	#DIV/0!	#DIV/0!	#DIV/0!	#DIV/0!	EKIEWLESHQDAD	#DIV/0!	#DIV/0!	#DIV/0!	#DIV/0!
SSETAAFVKSYEN							SSETAAFVKSYEN	#DIV/0!	#DIV/0!	#DIV/0!	#DIV/0!	#DIV/0!	#DIV/0!	SSETAAFVKSYEN	#DIV/0!	#DIV/0!	#DIV/0!	#DIV/0!
APVDFLHASEDAR							APVDFLHASEDAR	#DIV/0!	#DIV/0!	#DIV/0!	#DIV/0!	#DIV/0!	#DIV/0!	APVDFLHASEDAR	#DIV/0!	#DIV/0!	#DIV/0!	#DIV/0!
EELQTKVSAKIDQ							EELQTKVSAKIDQ	#DIV/0!	#DIV/0!	#DIV/0!	#DIV/0!	#DIV/0!	#DIV/0!	EELQTKVSAKIDQ	#DIV/0!	#DIV/0!	#DIV/0!	#DIV/0!
EEVGIDSYEDEDE							EEVGIDSYEDEDE	#DIV/0!	#DIV/0!	#DIV/0!	#DIV/0!	#DIV/0!	#DIV/0!	EEVGIDSYEDEDE	#DIV/0!	#DIV/0!	#DIV/0!	#DIV/0!
AVAEEIQDEVDEL							AVAEEIQDEVDEL	#DIV/0!	#DIV/0!	#DIV/0!	#DIV/0!	#DIV/0!	#DIV/0!	AVAEEIQDEVDEL	#DIV/0!	#DIV/0!	#DIV/0!	#DIV/0!
KQEVIRGWEEGVA							KQEVIRGWEEGVA	#DIV/0!	#DIV/0!	#DIV/0!	#DIV/0!	#DIV/0!	#DIV/0!	KQEVIRGWEEGVA	#DIV/0!	#DIV/0!	#DIV/0!	#DIV/0!
IAQVATISANGDK							IAQVATISANGDK	#DIV/0!	#DIV/0!	#DIV/0!	#DIV/0!	#DIV/0!	#DIV/0!	IAQVATISANGDK	#DIV/0!	#DIV/0!	#DIV/0!	#DIV/0!
WSTETIASHEDIE							WSTETIASHEDIE	#DIV/0!	#DIV/0!	#DIV/0!	#DIV/0!	#DIV/0!	#DIV/0!	WSTETIASHEDIE	#DIV/0!	#DIV/0!	#DIV/0!	#DIV/0!
IVEQIPTYVEYSD							IVEQIPTYVEYSD	#DIV/0!	#DIV/0!	#DIV/0!	#DIV/0!	#DIV/0!	#DIV/0!	IVEQIPTYVEYSD	#DIV/0!	#DIV/0!	#DIV/0!	#DIV/0!
EAQAKVDVFREDL							EAQAKVDVFREDL	#DIV/0!	#DIV/0!	#DIV/0!	#DIV/0!	#DIV/0!	#DIV/0!	EAQAKVDVFREDL	#DIV/0!	#DIV/0!	#DIV/0!	#DIV/0!
ERQNGVLNSWTDQ							ERQNGVLNSWTDQ	#DIV/0!	#DIV/0!	#DIV/0!	#DIV/0!	#DIV/0!	#DIV/0!	ERQNGVLNSWTDQ	#DIV/0!	#DIV/0!	#DIV/0!	#DIV/0!
EHMVITDRIENVD							EHMVITDRIENVD	#DIV/0!	#DIV/0!	#DIV/0!	#DIV/0!	#DIV/0!	#DIV/0!	EHMVITDRIENVD	#DIV/0!	#DIV/0!	#DIV/0!	#DIV/0!
APQKVELTVEKEV							APQKVELTVEKEV	#DIV/0!	#DIV/0!	#DIV/0!	#DIV/0!	#DIV/0!	#DIV/0!	APQKVELTVEKEV	#DIV/0!	#DIV/0!	#DIV/0!	#DIV/0!
AQVATISANGDKD							AQVATISANGDKD	#DIV/0!	#DIV/0!	#DIV/0!	#DIV/0!	#DIV/0!	#DIV/0!	AQVATISANGDKD	#DIV/0!	#DIV/0!	#DIV/0!	#DIV/0!
VTHHPIPSEEDIN							VTHHPIPSEEDIN	#DIV/0!	#DIV/0!	#DIV/0!	#DIV/0!	#DIV/0!	#DIV/0!	VTHHPIPSEEDIN	#DIV/0!	#DIV/0!	#DIV/0!	#DIV/0!
RQNGVLNSWTDQD							RQNGVLNSWTDQD	#DIV/0!	#DIV/0!	#DIV/0!	#DIV/0!	#DIV/0!	#DIV/0!	RQNGVLNSWTDQD	#DIV/0!	#DIV/0!	#DIV/0!	#DIV/0!
NGKPITIFQERDP							NGKPITIFQERDP	#DIV/0!	#DIV/0!	#DIV/0!	#DIV/0!	#DIV/0!	#DIV/0!	NGKPITIFQERDP	#DIV/0!	#DIV/0!	#DIV/0!	#DIV/0!
HHGLDVFQDDDAK							HHGLDVFQDDDAK	#DIV/0!	#DIV/0!	#DIV/0!	#DIV/0!	#DIV/0!	#DIV/0!	HHGLDVFQDDDAK	#DIV/0!	#DIV/0!	#DIV/0!	#DIV/0!
EEEIEIIPVQEEE							EEEIEIIPVQEEE	#DIV/0!	#DIV/0!	#DIV/0!	#DIV/0!	#DIV/0!	#DIV/0!	EEEIEIIPVQEEE	#DIV/0!	#DIV/0!	#DIV/0!	#DIV/0!
ISVPVPEFADSDP							ISVPVPEFADSDP	#DIV/0!	#DIV/0!	#DIV/0!	#DIV/0!	#DIV/0!	#DIV/0!	ISVPVPEFADSDP	#DIV/0!	#DIV/0!	#DIV/0!	#DIV/0!
DKRRSARIDSYIE							DKRRSARIDSYIE	#DIV/0!	#DIV/0!	#DIV/0!	#DIV/0!	#DIV/0!	#DIV/0!	DKRRSARIDSYIE	#DIV/0!	#DIV/0!	#DIV/0!	#DIV/0!
GKAQVEIITDGEE							GKAQVEIITDGEE	#DIV/0!	#DIV/0!	#DIV/0!	#DIV/0!	#DIV/0!	#DIV/0!	GKAQVEIITDGEE	#DIV/0!	#DIV/0!	#DIV/0!	#DIV/0!
LKRQLTSFIEKGQ							LKRQLTSFIEKGQ	#DIV/0!	#DIV/0!	#DIV/0!	#DIV/0!	#DIV/0!	#DIV/0!	LKRQLTSFIEKGQ	#DIV/0!	#DIV/0!	#DIV/0!	#DIV/0!
KKYQLNLPSYPDT							KKYQLNLPSYPDT	#DIV/0!	#DIV/0!	#DIV/0!	#DIV/0!	#DIV/0!	#DIV/0!	KKYQLNLPSYPDT	#DIV/0!	#DIV/0!	#DIV/0!	#DIV/0!
TATINNIKPGADY							TATINNIKPGADY	#DIV/0!	#DIV/0!	#DIV/0!	#DIV/0!	#DIV/0!	#DIV/0!	TATINNIKPGADY	#DIV/0!	#DIV/0!	#DIV/0!	#DIV/0!
EEIEIIPVQEEEE							EEIEIIPVQEEEE	#DIV/0!	#DIV/0!	#DIV/0!	#DIV/0!	#DIV/0!	#DIV/0!	EEIEIIPVQEEEE	#DIV/0!	#DIV/0!	#DIV/0!	#DIV/0!
KAQVEIITDGEEP							KAQVEIITDGEEP	#DIV/0!	#DIV/0!	#DIV/0!	#DIV/0!	#DIV/0!	#DIV/0!	KAQVEIITDGEEP	#DIV/0!	#DIV/0!	#DIV/0!	#DIV/0!
EIEIIPVQEEEEE							EIEIIPVQEEEEE	#DIV/0!	#DIV/0!	#DIV/0!	#DIV/0!	#DIV/0!	#DIV/0!	EIEIIPVQEEEEE	#DIV/0!	#DIV/0!	#DIV/0!	#DIV/0!
RLVSIHSQKEQDF							RLVSIHSQKEQDF	#DIV/0!	#DIV/0!	#DIV/0!	#DIV/0!	#DIV/0!	#DIV/0!	RLVSIHSQKEQDF	#DIV/0!	#DIV/0!	#DIV/0!	#DIV/0!
ATIPLVPGRDEDF							ATIPLVPGRDEDF	#DIV/0!	#DIV/0!	#DIV/0!	#DIV/0!	#DIV/0!	#DIV/0!	ATIPLVPGRDEDF	#DIV/0!	#DIV/0!	#DIV/0!	#DIV/0!
QNGVLNSWTDQDS							QNGVLNSWTDQDS	#DIV/0!	#DIV/0!	#DIV/0!	#DIV/0!	#DIV/0!	#DIV/0!	QNGVLNSWTDQDS	#DIV/0!	#DIV/0!	#DIV/0!	#DIV/0!
QTIEENIKIFEED							QTIEENIKIFEED	#DIV/0!	#DIV/0!	#DIV/0!	#DIV/0!	#DIV/0!	#DIV/0!	QTIEENIKIFEED	#DIV/0!	#DIV/0!	#DIV/0!	#DIV/0!
DESGPSIVHRKCF							DESGPSIVHRKCF	#DIV/0!	#DIV/0!	#DIV/0!	#DIV/0!	#DIV/0!	#DIV/0!	DESGPSIVHRKCF	#DIV/0!	#DIV/0!	#DIV/0!	#DIV/0!
TIEENIKIFEEDA							TIEENIKIFEEDA	#DIV/0!	#DIV/0!	#DIV/0!	#DIV/0!	#DIV/0!	#DIV/0!	TIEENIKIFEEDA	#DIV/0!	#DIV/0!	#DIV/0!	#DIV/0!
TSEIQSQAKAYFE							TSEIQSQAKAYFE	#DIV/0!	#DIV/0!	#DIV/0!	#DIV/0!	#DIV/0!	#DIV/0!	TSEIQSQAKAYFE	#DIV/0!	#DIV/0!	#DIV/0!	#DIV/0!
DLEVAQTTALPDE							DLEVAQTTALPDE	#DIV/0!	#DIV/0!	#DIV/0!	#DIV/0!	#DIV/0!	#DIV/0!	DLEVAQTTALPDE	#DIV/0!	#DIV/0!	#DIV/0!	#DIV/0!
EVAQTTALPDEDD							EVAQTTALPDEDD	#DIV/0!	#DIV/0!	#DIV/0!	#DIV/0!	#DIV/0!	#DIV/0!	EVAQTTALPDEDD	#DIV/0!	#DIV/0!	#DIV/0!	#DIV/0!
EATIPLVPGRDED							EATIPLVPGRDED	#DIV/0!	#DIV/0!	#DIV/0!	#DIV/0!	#DIV/0!	#DIV/0!	EATIPLVPGRDED	#DIV/0!	#DIV/0!	#DIV/0!	#DIV/0!
LVCGERGFFYTPKS							LVCGERGFFYTPKS	#DIV/0!	#DIV/0!	#DIV/0!	#DIV/0!	#DIV/0!	#DIV/0!	LVCGERGFFYTPKS	#DIV/0!	#DIV/0!	#DIV/0!	#DIV/0!
DERTVRKICALDDN							DERTVRKICALDDN	#DIV/0!	#DIV/0!	#DIV/0!	#DIV/0!	#DIV/0!	#DIV/0!	DERTVRKICALDDN	#DIV/0!	#DIV/0!	#DIV/0!	#DIV/0!
EGEDDPDRSMKLSF							EGEDDPDRSMKLSF	#DIV/0!	#DIV/0!	#DIV/0!	#DIV/0!	#DIV/0!	#DIV/0!	EGEDDPDRSMKLSF	#DIV/0!	#DIV/0!	#DIV/0!	#DIV/0!
KDIATQLISNMDIN							KDIATQLISNMDIN	#DIV/0!	#DIV/0!	#DIV/0!	#DIV/0!	#DIV/0!	#DIV/0!	KDIATQLISNMDIN	#DIV/0!	#DIV/0!	#DIV/0!	#DIV/0!
RTGTYIGIDAMLEG							RTGTYIGIDAMLEG	#DIV/0!	#DIV/0!	#DIV/0!	#DIV/0!	#DIV/0!	#DIV/0!	RTGTYIGIDAMLEG	#DIV/0!	#DIV/0!	#DIV/0!	#DIV/0!
DAGSAFAIHDMEED							DAGSAFAIHDMEED	#DIV/0!	#DIV/0!	#DIV/0!	#DIV/0!	#DIV/0!	#DIV/0!	DAGSAFAIHDMEED	#DIV/0!	#DIV/0!	#DIV/0!	#DIV/0!
NVRLSSETGGMGSS							NVRLSSETGGMGSS	#DIV/0!	#DIV/0!	#DIV/0!	#DIV/0!	#DIV/0!	#DIV/0!	NVRLSSETGGMGSS	#DIV/0!	#DIV/0!	#DIV/0!	#DIV/0!
TVDKSSSTAYMELR							TVDKSSSTAYMELR	#DIV/0!	#DIV/0!	#DIV/0!	#DIV/0!	#DIV/0!	#DIV/0!	TVDKSSSTAYMELR	#DIV/0!	#DIV/0!	#DIV/0!	#DIV/0!
LEGEDDPDRSMKLS							LEGEDDPDRSMKLS	#DIV/0!	#DIV/0!	#DIV/0!	#DIV/0!	#DIV/0!	#DIV/0!	LEGEDDPDRSMKLS	#DIV/0!	#DIV/0!	#DIV/0!	#DIV/0!
NPSIVKKVQDFMEK							NPSIVKKVQDFMEK	#DIV/0!	#DIV/0!	#DIV/0!	#DIV/0!	#DIV/0!	#DIV/0!	NPSIVKKVQDFMEK	#DIV/0!	#DIV/0!	#DIV/0!	#DIV/0!
SRRAQDFVQWLMNT							SRRAQDFVQWLMNT	#DIV/0!	#DIV/0!	#DIV/0!	#DIV/0!	#DIV/0!	#DIV/0!	SRRAQDFVQWLMNT	#DIV/0!	#DIV/0!	#DIV/0!	#DIV/0!
ATAQTVEDYVEEMK							ATAQTVEDYVEEMK	#DIV/0!	#DIV/0!	#DIV/0!	#DIV/0!	#DIV/0!	#DIV/0!	ATAQTVEDYVEEMK	#DIV/0!	#DIV/0!	#DIV/0!	#DIV/0!
DAATLAVIDSEKDM							DAATLAVIDSEKDM	#DIV/0!	#DIV/0!	#DIV/0!	#DIV/0!	#DIV/0!	#DIV/0!	DAATLAVIDSEKDM	#DIV/0!	#DIV/0!	#DIV/0!	#DIV/0!
TMTIQQVIKSGSDE							TMTIQQVIKSGSDE	#DIV/0!	#DIV/0!	#DIV/0!	#DIV/0!	#DIV/0!	#DIV/0!	TMTIQQVIKSGSDE	#DIV/0!	#DIV/0!	#DIV/0!	#DIV/0!
VMVTVFKVGARTEK							VMVTVFKVGARTEK	#DIV/0!	#DIV/0!	#DIV/0!	#DIV/0!	#DIV/0!	#DIV/0!	VMVTVFKVGARTEK	#DIV/0!	#DIV/0!	#DIV/0!	#DIV/0!
FPLMYEENSRENPF							FPLMYEENSRENPF	#DIV/0!	#DIV/0!	#DIV/0!	#DIV/0!	#DIV/0!	#DIV/0!	FPLMYEENSRENPF	#DIV/0!	#DIV/0!	#DIV/0!	#DIV/0!
DVLVMPNLYGNIID							DVLVMPNLYGNIID	#DIV/0!	#DIV/0!	#DIV/0!	#DIV/0!	#DIV/0!	#DIV/0!	DVLVMPNLYGNIID	#DIV/0!	#DIV/0!	#DIV/0!	#DIV/0!
KNKHEAMITDLEER							KNKHEAMITDLEER	#DIV/0!	#DIV/0!	#DIV/0!	#DIV/0!	#DIV/0!	#DIV/0!	KNKHEAMITDLEER	#DIV/0!	#DIV/0!	#DIV/0!	#DIV/0!
AAVYEAMVTVDPDA							AAVYEAMVTVDPDA	#DIV/0!	#DIV/0!	#DIV/0!	#DIV/0!	#DIV/0!	#DIV/0!	AAVYEAMVTVDPDA	#DIV/0!	#DIV/0!	#DIV/0!	#DIV/0!
YKFLKHMNSAMEDS							YKFLKHMNSAMEDS	#DIV/0!	#DIV/0!	#DIV/0!	#DIV/0!	#DIV/0!	#DIV/0!	YKFLKHMNSAMEDS	#DIV/0!	#DIV/0!	#DIV/0!	#DIV/0!
NAARDPNRESLDFL							NAARDPNRESLDFL	#DIV/0!	#DIV/0!	#DIV/0!	#DIV/0!	#DIV/0!	#DIV/0!	NAARDPNRESLDFL	#DIV/0!	#DIV/0!	#DIV/0!	#DIV/0!
QLELGGGPGAGDLQ							QLELGGGPGAGDLQ	#DIV/0!	#DIV/0!	#DIV/0!	#DIV/0!	#DIV/0!	#DIV/0!	QLELGGGPGAGDLQ	#DIV/0!	#DIV/0!	#DIV/0!	#DIV/0!
PQVEQLELGGSPGD							PQVEQLELGGSPGD	#DIV/0!	#DIV/0!	#DIV/0!	#DIV/0!	#DIV/0!	#DIV/0!	PQVEQLELGGSPGD	#DIV/0!	#DIV/0!	#DIV/0!	#DIV/0!
EVEDPQVAQLELGG							EVEDPQVAQLELGG	#DIV/0!	#DIV/0!	#DIV/0!	#DIV/0!	#DIV/0!	#DIV/0!	EVEDPQVAQLELGG	#DIV/0!	#DIV/0!	#DIV/0!	#DIV/0!
YNELRVAPEEHPVL							YNELRVAPEEHPVL	#DIV/0!	#DIV/0!	#DIV/0!	#DIV/0!	#DIV/0!	#DIV/0!	YNELRVAPEEHPVL	#DIV/0!	#DIV/0!	#DIV/0!	#DIV/0!
GKAQVEIITDGEEP							GKAQVEIITDGEEP	#DIV/0!	#DIV/0!	#DIV/0!	#DIV/0!	#DIV/0!	#DIV/0!	GKAQVEIITDGEEP	#DIV/0!	#DIV/0!	#DIV/0!	#DIV/0!
PASKRYEVPLETPR							PASKRYEVPLETPR	#DIV/0!	#DIV/0!	#DIV/0!	#DIV/0!	#DIV/0!	#DIV/0!	PASKRYEVPLETPR	#DIV/0!	#DIV/0!	#DIV/0!	#DIV/0!
EIAQVATISANGDK							EIAQVATISANGDK	#DIV/0!	#DIV/0!	#DIV/0!	#DIV/0!	#DIV/0!	#DIV/0!	EIAQVATISANGDK	#DIV/0!	#DIV/0!	#DIV/0!	#DIV/0!
HDFQRGLTAYHDIS							HDFQRGLTAYHDIS	#DIV/0!	#DIV/0!	#DIV/0!	#DIV/0!	#DIV/0!	#DIV/0!	HDFQRGLTAYHDIS	#DIV/0!	#DIV/0!	#DIV/0!	#DIV/0!
ITPAEVGVLVGKDR							ITPAEVGVLVGKDR	#DIV/0!	#DIV/0!	#DIV/0!	#DIV/0!	#DIV/0!	#DIV/0!	ITPAEVGVLVGKDR	#DIV/0!	#DIV/0!	#DIV/0!	#DIV/0!
DRPYSHALVAGIDR							DRPYSHALVAGIDR	#DIV/0!	#DIV/0!	#DIV/0!	#DIV/0!	#DIV/0!	#DIV/0!	DRPYSHALVAGIDR	#DIV/0!	#DIV/0!	#DIV/0!	#DIV/0!
ASFQRNQLLQKEPD							ASFQRNQLLQKEPD	#DIV/0!	#DIV/0!	#DIV/0!	#DIV/0!	#DIV/0!	#DIV/0!	ASFQRNQLLQKEPD	#DIV/0!	#DIV/0!	#DIV/0!	#DIV/0!
KEAFQEALAAAGDK							KEAFQEALAAAGDK	#DIV/0!	#DIV/0!	#DIV/0!	#DIV/0!	#DIV/0!	#DIV/0!	KEAFQEALAAAGDK	#DIV/0!	#DIV/0!	#DIV/0!	#DIV/0!
ENPSQYGITAFNHP							ENPSQYGITAFNHP	#DIV/0!	#DIV/0!	#DIV/0!	#DIV/0!	#DIV/0!	#DIV/0!	ENPSQYGITAFNHP	#DIV/0!	#DIV/0!	#DIV/0!	#DIV/0!
AFDTTVSVKSYPDE							AFDTTVSVKSYPDE	#DIV/0!	#DIV/0!	#DIV/0!	#DIV/0!	#DIV/0!	#DIV/0!	AFDTTVSVKSYPDE	#DIV/0!	#DIV/0!	#DIV/0!	#DIV/0!
RDNTINLIHTFRDY							RDNTINLIHTFRDY	#DIV/0!	#DIV/0!	#DIV/0!	#DIV/0!	#DIV/0!	#DIV/0!	RDNTINLIHTFRDY	#DIV/0!	#DIV/0!	#DIV/0!	#DIV/0!
VEGTARGIVVYTGD							VEGTARGIVVYTGD	#DIV/0!	#DIV/0!	#DIV/0!	#DIV/0!	#DIV/0!	#DIV/0!	VEGTARGIVVYTGD	#DIV/0!	#DIV/0!	#DIV/0!	#DIV/0!
VEKHVVKSISVQQE							VEKHVVKSISVQQE	#DIV/0!	#DIV/0!	#DIV/0!	#DIV/0!	#DIV/0!	#DIV/0!	VEKHVVKSISVQQE	#DIV/0!	#DIV/0!	#DIV/0!	#DIV/0!
AHTEFTPTETDTYA							AHTEFTPTETDTYA	#DIV/0!	#DIV/0!	#DIV/0!	#DIV/0!	#DIV/0!	#DIV/0!	AHTEFTPTETDTYA	#DIV/0!	#DIV/0!	#DIV/0!	#DIV/0!
FNYREQEELKVRVE							FNYREQEELKVRVE	#DIV/0!	#DIV/0!	#DIV/0!	#DIV/0!	#DIV/0!	#DIV/0!	FNYREQEELKVRVE	#DIV/0!	#DIV/0!	#DIV/0!	#DIV/0!
LGAHAAAITAYALT							LGAHAAAITAYALT	#DIV/0!	#DIV/0!	#DIV/0!	#DIV/0!	#DIV/0!	#DIV/0!	LGAHAAAITAYALT	#DIV/0!	#DIV/0!	#DIV/0!	#DIV/0!
KQNLEKAVEDYIDE							KQNLEKAVEDYIDE	#DIV/0!	#DIV/0!	#DIV/0!	#DIV/0!	#DIV/0!	#DIV/0!	KQNLEKAVEDYIDE	#DIV/0!	#DIV/0!	#DIV/0!	#DIV/0!
DQFTPVKIEGYEDQ							DQFTPVKIEGYEDQ	#DIV/0!	#DIV/0!	#DIV/0!	#DIV/0!	#DIV/0!	#DIV/0!	DQFTPVKIEGYEDQ	#DIV/0!	#DIV/0!	#DIV/0!	#DIV/0!
RPQKSLLVEVEEGG							RPQKSLLVEVEEGG	#DIV/0!	#DIV/0!	#DIV/0!	#DIV/0!	#DIV/0!	#DIV/0!	RPQKSLLVEVEEGG	#DIV/0!	#DIV/0!	#DIV/0!	#DIV/0!
TQQVAAQLLSNLEQ							TQQVAAQLLSNLEQ	#DIV/0!	#DIV/0!	#DIV/0!	#DIV/0!	#DIV/0!	#DIV/0!	TQQVAAQLLSNLEQ	#DIV/0!	#DIV/0!	#DIV/0!	#DIV/0!
EQRRASLEDFYGSP							EQRRASLEDFYGSP	#DIV/0!	#DIV/0!	#DIV/0!	#DIV/0!	#DIV/0!	#DIV/0!	EQRRASLEDFYGSP	#DIV/0!	#DIV/0!	#DIV/0!	#DIV/0!
AIIDRLIAFKNNDN							AIIDRLIAFKNNDN	#DIV/0!	#DIV/0!	#DIV/0!	#DIV/0!	#DIV/0!	#DIV/0!	AIIDRLIAFKNNDN	#DIV/0!	#DIV/0!	#DIV/0!	#DIV/0!
EGLVQVKLVDQDER							EGLVQVKLVDQDER	#DIV/0!	#DIV/0!	#DIV/0!	#DIV/0!	#DIV/0!	#DIV/0!	EGLVQVKLVDQDER	#DIV/0!	#DIV/0!	#DIV/0!	#DIV/0!
GASAAGSALVYRDV							GASAAGSALVYRDV	#DIV/0!	#DIV/0!	#DIV/0!	#DIV/0!	#DIV/0!	#DIV/0!	GASAAGSALVYRDV	#DIV/0!	#DIV/0!	#DIV/0!	#DIV/0!
EQALKTDLSDLTDH							EQALKTDLSDLTDH	#DIV/0!	#DIV/0!	#DIV/0!	#DIV/0!	#DIV/0!	#DIV/0!	EQALKTDLSDLTDH	#DIV/0!	#DIV/0!	#DIV/0!	#DIV/0!
VVVASSEVHVEVER							VVVASSEVHVEVER	#DIV/0!	#DIV/0!	#DIV/0!	#DIV/0!	#DIV/0!	#DIV/0!	VVVASSEVHVEVER	#DIV/0!	#DIV/0!	#DIV/0!	#DIV/0!
DPRTEWQLNAHRDK							DPRTEWQLNAHRDK	#DIV/0!	#DIV/0!	#DIV/0!	#DIV/0!	#DIV/0!	#DIV/0!	DPRTEWQLNAHRDK	#DIV/0!	#DIV/0!	#DIV/0!	#DIV/0!
KIAYQLAVEAESEQ							KIAYQLAVEAESEQ	#DIV/0!	#DIV/0!	#DIV/0!	#DIV/0!	#DIV/0!	#DIV/0!	KIAYQLAVEAESEQ	#DIV/0!	#DIV/0!	#DIV/0!	#DIV/0!
LTLSHNAITDLPEH							LTLSHNAITDLPEH	#DIV/0!	#DIV/0!	#DIV/0!	#DIV/0!	#DIV/0!	#DIV/0!	LTLSHNAITDLPEH	#DIV/0!	#DIV/0!	#DIV/0!	#DIV/0!
NGPVEGAFTVFSDF							NGPVEGAFTVFSDF	#DIV/0!	#DIV/0!	#DIV/0!	#DIV/0!	#DIV/0!	#DIV/0!	NGPVEGAFTVFSDF	#DIV/0!	#DIV/0!	#DIV/0!	#DIV/0!
KQPGIVFVAAKFDG							KQPGIVFVAAKFDG	#DIV/0!	#DIV/0!	#DIV/0!	#DIV/0!	#DIV/0!	#DIV/0!	KQPGIVFVAAKFDG	#DIV/0!	#DIV/0!	#DIV/0!	#DIV/0!
AWVLDKLKAERERG							AWVLDKLKAERERG	#DIV/0!	#DIV/0!	#DIV/0!	#DIV/0!	#DIV/0!	#DIV/0!	AWVLDKLKAERERG	#DIV/0!	#DIV/0!	#DIV/0!	#DIV/0!
EGIRQFYINVEREE							EGIRQFYINVEREE	#DIV/0!	#DIV/0!	#DIV/0!	#DIV/0!	#DIV/0!	#DIV/0!	EGIRQFYINVEREE	#DIV/0!	#DIV/0!	#DIV/0!	#DIV/0!
EFIKASSIEARQAI							EFIKASSIEARQAI	#DIV/0!	#DIV/0!	#DIV/0!	#DIV/0!	#DIV/0!	#DIV/0!	EFIKASSIEARQAI	#DIV/0!	#DIV/0!	#DIV/0!	#DIV/0!
FKVVPEMTEILKKK							FKVVPEMTEILKKK	#DIV/0!	#DIV/0!	#DIV/0!	#DIV/0!	#DIV/0!	#DIV/0!	FKVVPEMTEILKKK	#DIV/0!	#DIV/0!	#DIV/0!	#DIV/0!
TVVSNTFVKKEYER							TVVSNTFVKKEYER	#DIV/0!	#DIV/0!	#DIV/0!	#DIV/0!	#DIV/0!	#DIV/0!	TVVSNTFVKKEYER	#DIV/0!	#DIV/0!	#DIV/0!	#DIV/0!
FTLGKQEVIRGWEE							FTLGKQEVIRGWEE	#DIV/0!	#DIV/0!	#DIV/0!	#DIV/0!	#DIV/0!	#DIV/0!	FTLGKQEVIRGWEE	#DIV/0!	#DIV/0!	#DIV/0!	#DIV/0!
GISVPIILYPDGSE							GISVPIILYPDGSE	#DIV/0!	#DIV/0!	#DIV/0!	#DIV/0!	#DIV/0!	#DIV/0!	GISVPIILYPDGSE	#DIV/0!	#DIV/0!	#DIV/0!	#DIV/0!
EKVQVVSIKDYFLE							EKVQVVSIKDYFLE	#DIV/0!	#DIV/0!	#DIV/0!	#DIV/0!	#DIV/0!	#DIV/0!	EKVQVVSIKDYFLE	#DIV/0!	#DIV/0!	#DIV/0!	#DIV/0!
RIAQSDYIPTQQDV							RIAQSDYIPTQQDV	#DIV/0!	#DIV/0!	#DIV/0!	#DIV/0!	#DIV/0!	#DIV/0!	RIAQSDYIPTQQDV	#DIV/0!	#DIV/0!	#DIV/0!	#DIV/0!
RLVEQLKLEAGVER							RLVEQLKLEAGVER	#DIV/0!	#DIV/0!	#DIV/0!	#DIV/0!	#DIV/0!	#DIV/0!	RLVEQLKLEAGVER	#DIV/0!	#DIV/0!	#DIV/0!	#DIV/0!
TVRTLNNLYAEAEK							TVRTLNNLYAEAEK	#DIV/0!	#DIV/0!	#DIV/0!	#DIV/0!	#DIV/0!	#DIV/0!	TVRTLNNLYAEAEK	#DIV/0!	#DIV/0!	#DIV/0!	#DIV/0!
QYPRQTQVSVLPEG							QYPRQTQVSVLPEG	#DIV/0!	#DIV/0!	#DIV/0!	#DIV/0!	#DIV/0!	#DIV/0!	QYPRQTQVSVLPEG	#DIV/0!	#DIV/0!	#DIV/0!	#DIV/0!
YPRQTQVSVLPEGG							YPRQTQVSVLPEGG	#DIV/0!	#DIV/0!	#DIV/0!	#DIV/0!	#DIV/0!	#DIV/0!	YPRQTQVSVLPEGG	#DIV/0!	#DIV/0!	#DIV/0!	#DIV/0!
SPVLLGQPNTLICF							SPVLLGQPNTLICF	#DIV/0!	#DIV/0!	#DIV/0!	#DIV/0!	#DIV/0!	#DIV/0!	SPVLLGQPNTLICF	#DIV/0!	#DIV/0!	#DIV/0!	#DIV/0!
SAGTAEYFRAYVEG							SAGTAEYFRAYVEG	#DIV/0!	#DIV/0!	#DIV/0!	#DIV/0!	#DIV/0!	#DIV/0!	SAGTAEYFRAYVEG	#DIV/0!	#DIV/0!	#DIV/0!	#DIV/0!
YNKQYLERTRAELD							YNKQYLERTRAELD	#DIV/0!	#DIV/0!	#DIV/0!	#DIV/0!	#DIV/0!	#DIV/0!	YNKQYLERTRAELD	#DIV/0!	#DIV/0!	#DIV/0!	#DIV/0!
AIERASQLTSERDT							AIERASQLTSERDT	#DIV/0!	#DIV/0!	#DIV/0!	#DIV/0!	#DIV/0!	#DIV/0!	AIERASQLTSERDT	#DIV/0!	#DIV/0!	#DIV/0!	#DIV/0!
SARSRPLPVHVREE							SARSRPLPVHVREE	#DIV/0!	#DIV/0!	#DIV/0!	#DIV/0!	#DIV/0!	#DIV/0!	SARSRPLPVHVREE	#DIV/0!	#DIV/0!	#DIV/0!	#DIV/0!
DAHEAKLIATFPDT							DAHEAKLIATFPDT	#DIV/0!	#DIV/0!	#DIV/0!	#DIV/0!	#DIV/0!	#DIV/0!	DAHEAKLIATFPDT	#DIV/0!	#DIV/0!	#DIV/0!	#DIV/0!
RFGAAITALTDING							RFGAAITALTDING	#DIV/0!	#DIV/0!	#DIV/0!	#DIV/0!	#DIV/0!	#DIV/0!	RFGAAITALTDING	#DIV/0!	#DIV/0!	#DIV/0!	#DIV/0!
IIHDFQRGLTAYHD							IIHDFQRGLTAYHD	#DIV/0!	#DIV/0!	#DIV/0!	#DIV/0!	#DIV/0!	#DIV/0!	IIHDFQRGLTAYHD	#DIV/0!	#DIV/0!	#DIV/0!	#DIV/0!
DFQRGLTAYHDISL							DFQRGLTAYHDISL	#DIV/0!	#DIV/0!	#DIV/0!	#DIV/0!	#DIV/0!	#DIV/0!	DFQRGLTAYHDISL	#DIV/0!	#DIV/0!	#DIV/0!	#DIV/0!
KKVEQRTLPPFPDE							KKVEQRTLPPFPDE	#DIV/0!	#DIV/0!	#DIV/0!	#DIV/0!	#DIV/0!	#DIV/0!	KKVEQRTLPPFPDE	#DIV/0!	#DIV/0!	#DIV/0!	#DIV/0!
SDIIVQKIQPYTEQ							SDIIVQKIQPYTEQ	#DIV/0!	#DIV/0!	#DIV/0!	#DIV/0!	#DIV/0!	#DIV/0!	SDIIVQKIQPYTEQ	#DIV/0!	#DIV/0!	#DIV/0!	#DIV/0!
GHSIAQLNAENDHP							GHSIAQLNAENDHP	#DIV/0!	#DIV/0!	#DIV/0!	#DIV/0!	#DIV/0!	#DIV/0!	GHSIAQLNAENDHP	#DIV/0!	#DIV/0!	#DIV/0!	#DIV/0!
EQSPRRLVVFPTDD							EQSPRRLVVFPTDD	#DIV/0!	#DIV/0!	#DIV/0!	#DIV/0!	#DIV/0!	#DIV/0!	EQSPRRLVVFPTDD	#DIV/0!	#DIV/0!	#DIV/0!	#DIV/0!
DLPVQHYVPEFPEK							DLPVQHYVPEFPEK	#DIV/0!	#DIV/0!	#DIV/0!	#DIV/0!	#DIV/0!	#DIV/0!	DLPVQHYVPEFPEK	#DIV/0!	#DIV/0!	#DIV/0!	#DIV/0!
ARKIGARVYALPED							ARKIGARVYALPED	#DIV/0!	#DIV/0!	#DIV/0!	#DIV/0!	#DIV/0!	#DIV/0!	ARKIGARVYALPED	#DIV/0!	#DIV/0!	#DIV/0!	#DIV/0!
KNLGIGKITPFEEK							KNLGIGKITPFEEK	#DIV/0!	#DIV/0!	#DIV/0!	#DIV/0!	#DIV/0!	#DIV/0!	KNLGIGKITPFEEK	#DIV/0!	#DIV/0!	#DIV/0!	#DIV/0!
PAVSALISRNAESD							PAVSALISRNAESD	#DIV/0!	#DIV/0!	#DIV/0!	#DIV/0!	#DIV/0!	#DIV/0!	PAVSALISRNAESD	#DIV/0!	#DIV/0!	#DIV/0!	#DIV/0!
KDTVVKVLIVEPEG							KDTVVKVLIVEPEG	#DIV/0!	#DIV/0!	#DIV/0!	#DIV/0!	#DIV/0!	#DIV/0!	KDTVVKVLIVEPEG	#DIV/0!	#DIV/0!	#DIV/0!	#DIV/0!
LVYQGASLQAQTDR							LVYQGASLQAQTDR	#DIV/0!	#DIV/0!	#DIV/0!	#DIV/0!	#DIV/0!	#DIV/0!	LVYQGASLQAQTDR	#DIV/0!	#DIV/0!	#DIV/0!	#DIV/0!
DPVPAQYVRVYPER							DPVPAQYVRVYPER	#DIV/0!	#DIV/0!	#DIV/0!	#DIV/0!	#DIV/0!	#DIV/0!	DPVPAQYVRVYPER	#DIV/0!	#DIV/0!	#DIV/0!	#DIV/0!
HTNIESLVKEYDDN							HTNIESLVKEYDDN	#DIV/0!	#DIV/0!	#DIV/0!	#DIV/0!	#DIV/0!	#DIV/0!	HTNIESLVKEYDDN	#DIV/0!	#DIV/0!	#DIV/0!	#DIV/0!
NRTVSKVDDFLANE							NRTVSKVDDFLANE	#DIV/0!	#DIV/0!	#DIV/0!	#DIV/0!	#DIV/0!	#DIV/0!	NRTVSKVDDFLANE	#DIV/0!	#DIV/0!	#DIV/0!	#DIV/0!
KVVEVGSKIYVDDG							KVVEVGSKIYVDDG	#DIV/0!	#DIV/0!	#DIV/0!	#DIV/0!	#DIV/0!	#DIV/0!	KVVEVGSKIYVDDG	#DIV/0!	#DIV/0!	#DIV/0!	#DIV/0!
SQLEAVFLRDWESP							SQLEAVFLRDWESP	#DIV/0!	#DIV/0!	#DIV/0!	#DIV/0!	#DIV/0!	#DIV/0!	SQLEAVFLRDWESP	#DIV/0!	#DIV/0!	#DIV/0!	#DIV/0!
DPAARKTLVSWPEP							DPAARKTLVSWPEP	#DIV/0!	#DIV/0!	#DIV/0!	#DIV/0!	#DIV/0!	#DIV/0!	DPAARKTLVSWPEP	#DIV/0!	#DIV/0!	#DIV/0!	#DIV/0!
ADLEAQRDVTYEEA							ADLEAQRDVTYEEA	#DIV/0!	#DIV/0!	#DIV/0!	#DIV/0!	#DIV/0!	#DIV/0!	ADLEAQRDVTYEEA	#DIV/0!	#DIV/0!	#DIV/0!	#DIV/0!
APNTFKTLDSWRDE							APNTFKTLDSWRDE	#DIV/0!	#DIV/0!	#DIV/0!	#DIV/0!	#DIV/0!	#DIV/0!	APNTFKTLDSWRDE	#DIV/0!	#DIV/0!	#DIV/0!	#DIV/0!
EVEEQLRALEEERP							EVEEQLRALEEERP	#DIV/0!	#DIV/0!	#DIV/0!	#DIV/0!	#DIV/0!	#DIV/0!	EVEEQLRALEEERP	#DIV/0!	#DIV/0!	#DIV/0!	#DIV/0!
KILDSVGIEADDDR							KILDSVGIEADDDR	#DIV/0!	#DIV/0!	#DIV/0!	#DIV/0!	#DIV/0!	#DIV/0!	KILDSVGIEADDDR	#DIV/0!	#DIV/0!	#DIV/0!	#DIV/0!
INTYVRKLDDFVET							INTYVRKLDDFVET	#DIV/0!	#DIV/0!	#DIV/0!	#DIV/0!	#DIV/0!	#DIV/0!	INTYVRKLDDFVET	#DIV/0!	#DIV/0!	#DIV/0!	#DIV/0!
EEDSQRPLIDGAEN							EEDSQRPLIDGAEN	#DIV/0!	#DIV/0!	#DIV/0!	#DIV/0!	#DIV/0!	#DIV/0!	EEDSQRPLIDGAEN	#DIV/0!	#DIV/0!	#DIV/0!	#DIV/0!
ESLVAEGLATRREG							ESLVAEGLATRREG	#DIV/0!	#DIV/0!	#DIV/0!	#DIV/0!	#DIV/0!	#DIV/0!	ESLVAEGLATRREG	#DIV/0!	#DIV/0!	#DIV/0!	#DIV/0!
SAPDALKIITENDH							SAPDALKIITENDH	#DIV/0!	#DIV/0!	#DIV/0!	#DIV/0!	#DIV/0!	#DIV/0!	SAPDALKIITENDH	#DIV/0!	#DIV/0!	#DIV/0!	#DIV/0!
VDGVQVALPSYEEA							VDGVQVALPSYEEA	#DIV/0!	#DIV/0!	#DIV/0!	#DIV/0!	#DIV/0!	#DIV/0!	VDGVQVALPSYEEA	#DIV/0!	#DIV/0!	#DIV/0!	#DIV/0!
LGHNYVTAIRNQQE							LGHNYVTAIRNQQE	#DIV/0!	#DIV/0!	#DIV/0!	#DIV/0!	#DIV/0!	#DIV/0!	LGHNYVTAIRNQQE	#DIV/0!	#DIV/0!	#DIV/0!	#DIV/0!
FETVAVKIFPYEEY							FETVAVKIFPYEEY	#DIV/0!	#DIV/0!	#DIV/0!	#DIV/0!	#DIV/0!	#DIV/0!	FETVAVKIFPYEEY	#DIV/0!	#DIV/0!	#DIV/0!	#DIV/0!
GSRKTLFVLAHTDR							GSRKTLFVLAHTDR	#DIV/0!	#DIV/0!	#DIV/0!	#DIV/0!	#DIV/0!	#DIV/0!	GSRKTLFVLAHTDR	#DIV/0!	#DIV/0!	#DIV/0!	#DIV/0!
LLAQQRLLEDRKDV							LLAQQRLLEDRKDV	#DIV/0!	#DIV/0!	#DIV/0!	#DIV/0!	#DIV/0!	#DIV/0!	LLAQQRLLEDRKDV	#DIV/0!	#DIV/0!	#DIV/0!	#DIV/0!
YNFKADEIESYLEN							YNFKADEIESYLEN	#DIV/0!	#DIV/0!	#DIV/0!	#DIV/0!	#DIV/0!	#DIV/0!	YNFKADEIESYLEN	#DIV/0!	#DIV/0!	#DIV/0!	#DIV/0!
VAKLEKTIDDLEDK							VAKLEKTIDDLEDK	#DIV/0!	#DIV/0!	#DIV/0!	#DIV/0!	#DIV/0!	#DIV/0!	VAKLEKTIDDLEDK	#DIV/0!	#DIV/0!	#DIV/0!	#DIV/0!
DWVPYINGKFKKDD							DWVPYINGKFKKDD	#DIV/0!	#DIV/0!	#DIV/0!	#DIV/0!	#DIV/0!	#DIV/0!	DWVPYINGKFKKDD	#DIV/0!	#DIV/0!	#DIV/0!	#DIV/0!
AGGHKLGLALELEA							AGGHKLGLALELEA	#DIV/0!	#DIV/0!	#DIV/0!	#DIV/0!	#DIV/0!	#DIV/0!	AGGHKLGLALELEA	#DIV/0!	#DIV/0!	#DIV/0!	#DIV/0!
QRQHEINLIAYREA							QRQHEINLIAYREA	#DIV/0!	#DIV/0!	#DIV/0!	#DIV/0!	#DIV/0!	#DIV/0!	QRQHEINLIAYREA	#DIV/0!	#DIV/0!	#DIV/0!	#DIV/0!
KYPIEHGIITNWDD							KYPIEHGIITNWDD	#DIV/0!	#DIV/0!	#DIV/0!	#DIV/0!	#DIV/0!	#DIV/0!	KYPIEHGIITNWDD	#DIV/0!	#DIV/0!	#DIV/0!	#DIV/0!
GPPQSHSLPDLPDQ							GPPQSHSLPDLPDQ	#DIV/0!	#DIV/0!	#DIV/0!	#DIV/0!	#DIV/0!	#DIV/0!	GPPQSHSLPDLPDQ	#DIV/0!	#DIV/0!	#DIV/0!	#DIV/0!
VENGQERVEVEEDG							VENGQERVEVEEDG	#DIV/0!	#DIV/0!	#DIV/0!	#DIV/0!	#DIV/0!	#DIV/0!	VENGQERVEVEEDG	#DIV/0!	#DIV/0!	#DIV/0!	#DIV/0!
NTYKEQYAFVYKEK							NTYKEQYAFVYKEK	#DIV/0!	#DIV/0!	#DIV/0!	#DIV/0!	#DIV/0!	#DIV/0!	NTYKEQYAFVYKEK	#DIV/0!	#DIV/0!	#DIV/0!	#DIV/0!
YHVQEGLQDEGAEP							YHVQEGLQDEGAEP	#DIV/0!	#DIV/0!	#DIV/0!	#DIV/0!	#DIV/0!	#DIV/0!	YHVQEGLQDEGAEP	#DIV/0!	#DIV/0!	#DIV/0!	#DIV/0!
KLVEQLKMEANIDR							KLVEQLKMEANIDR	#DIV/0!	#DIV/0!	#DIV/0!	#DIV/0!	#DIV/0!	#DIV/0!	KLVEQLKMEANIDR	#DIV/0!	#DIV/0!	#DIV/0!	#DIV/0!
IRLVTRYIYNREEY							IRLVTRYIYNREEY	#DIV/0!	#DIV/0!	#DIV/0!	#DIV/0!	#DIV/0!	#DIV/0!	IRLVTRYIYNREEY	#DIV/0!	#DIV/0!	#DIV/0!	#DIV/0!
GTPEQKALVIGGEA							GTPEQKALVIGGEA	#DIV/0!	#DIV/0!	#DIV/0!	#DIV/0!	#DIV/0!	#DIV/0!	GTPEQKALVIGGEA	#DIV/0!	#DIV/0!	#DIV/0!	#DIV/0!
ETKDQVANSAFVER							ETKDQVANSAFVER	#DIV/0!	#DIV/0!	#DIV/0!	#DIV/0!	#DIV/0!	#DIV/0!	ETKDQVANSAFVER	#DIV/0!	#DIV/0!	#DIV/0!	#DIV/0!
LQQSGPELVKPGAS							LQQSGPELVKPGAS	#DIV/0!	#DIV/0!	#DIV/0!	#DIV/0!	#DIV/0!	#DIV/0!	LQQSGPELVKPGAS	#DIV/0!	#DIV/0!	#DIV/0!	#DIV/0!
VEALYLVCGERGFF							VEALYLVCGERGFF	#DIV/0!	#DIV/0!	#DIV/0!	#DIV/0!	#DIV/0!	#DIV/0!	VEALYLVCGERGFF	#DIV/0!	#DIV/0!	#DIV/0!	#DIV/0!
AEPEVWVVEAEDEP							AEPEVWVVEAEDEP	#DIV/0!	#DIV/0!	#DIV/0!	#DIV/0!	#DIV/0!	#DIV/0!	AEPEVWVVEAEDEP	#DIV/0!	#DIV/0!	#DIV/0!	#DIV/0!
VHPEAQAKVDVFRE							VHPEAQAKVDVFRE	#DIV/0!	#DIV/0!	#DIV/0!	#DIV/0!	#DIV/0!	#DIV/0!	VHPEAQAKVDVFRE	#DIV/0!	#DIV/0!	#DIV/0!	#DIV/0!
TYINASYIDGFKEP							TYINASYIDGFKEP	#DIV/0!	#DIV/0!	#DIV/0!	#DIV/0!	#DIV/0!	#DIV/0!	TYINASYIDGFKEP	#DIV/0!	#DIV/0!	#DIV/0!	#DIV/0!
KDTVVKSVIVEPEG							KDTVVKSVIVEPEG	#DIV/0!	#DIV/0!	#DIV/0!	#DIV/0!	#DIV/0!	#DIV/0!	KDTVVKSVIVEPEG	#DIV/0!	#DIV/0!	#DIV/0!	#DIV/0!
EREIAEAIKNHEEL							EREIAEAIKNHEEL	#DIV/0!	#DIV/0!	#DIV/0!	#DIV/0!	#DIV/0!	#DIV/0!	EREIAEAIKNHEEL	#DIV/0!	#DIV/0!	#DIV/0!	#DIV/0!
SSVKYPVAQFDDHT							SSVKYPVAQFDDHT	#DIV/0!	#DIV/0!	#DIV/0!	#DIV/0!	#DIV/0!	#DIV/0!	SSVKYPVAQFDDHT	#DIV/0!	#DIV/0!	#DIV/0!	#DIV/0!
QQAQQQLIVEQQDE							QQAQQQLIVEQQDE	#DIV/0!	#DIV/0!	#DIV/0!	#DIV/0!	#DIV/0!	#DIV/0!	QQAQQQLIVEQQDE	#DIV/0!	#DIV/0!	#DIV/0!	#DIV/0!
NGGGGGVSARSVAG							NGGGGGVSARSVAG	#DIV/0!	#DIV/0!	#DIV/0!	#DIV/0!	#DIV/0!	#DIV/0!	NGGGGGVSARSVAG	#DIV/0!	#DIV/0!	#DIV/0!	#DIV/0!
AAEAATVAAATEAG							AAEAATVAAATEAG	#DIV/0!	#DIV/0!	#DIV/0!	#DIV/0!	#DIV/0!	#DIV/0!	AAEAATVAAATEAG	#DIV/0!	#DIV/0!	#DIV/0!	#DIV/0!
LEKRTQVEVYSFPE							LEKRTQVEVYSFPE	#DIV/0!	#DIV/0!	#DIV/0!	#DIV/0!	#DIV/0!	#DIV/0!	LEKRTQVEVYSFPE	#DIV/0!	#DIV/0!	#DIV/0!	#DIV/0!
VEHPEFLKAGKEPG							VEHPEFLKAGKEPG	#DIV/0!	#DIV/0!	#DIV/0!	#DIV/0!	#DIV/0!	#DIV/0!	VEHPEFLKAGKEPG	#DIV/0!	#DIV/0!	#DIV/0!	#DIV/0!
ESKEQVANSAFVER							ESKEQVANSAFVER	#DIV/0!	#DIV/0!	#DIV/0!	#DIV/0!	#DIV/0!	#DIV/0!	ESKEQVANSAFVER	#DIV/0!	#DIV/0!	#DIV/0!	#DIV/0!
KTEATIPLVPGRDE							KTEATIPLVPGRDE	#DIV/0!	#DIV/0!	#DIV/0!	#DIV/0!	#DIV/0!	#DIV/0!	KTEATIPLVPGRDE	#DIV/0!	#DIV/0!	#DIV/0!	#DIV/0!
HPEAQAKVDVFRED							HPEAQAKVDVFRED	#DIV/0!	#DIV/0!	#DIV/0!	#DIV/0!	#DIV/0!	#DIV/0!	HPEAQAKVDVFRED	#DIV/0!	#DIV/0!	#DIV/0!	#DIV/0!
HKDTVVKSVIVEPE							HKDTVVKSVIVEPE	#DIV/0!	#DIV/0!	#DIV/0!	#DIV/0!	#DIV/0!	#DIV/0!	HKDTVVKSVIVEPE	#DIV/0!	#DIV/0!	#DIV/0!	#DIV/0!
ESEIIDFFLGASLK							ESEIIDFFLGASLK	#DIV/0!	#DIV/0!	#DIV/0!	#DIV/0!	#DIV/0!	#DIV/0!	ESEIIDFFLGASLK	#DIV/0!	#DIV/0!	#DIV/0!	#DIV/0!
IDFYFDENPYFENK							IDFYFDENPYFENK	#DIV/0!	#DIV/0!	#DIV/0!	#DIV/0!	#DIV/0!	#DIV/0!	IDFYFDENPYFENK	#DIV/0!	#DIV/0!	#DIV/0!	#DIV/0!
GKKAEGIPEFYDYD							GKKAEGIPEFYDYD	#DIV/0!	#DIV/0!	#DIV/0!	#DIV/0!	#DIV/0!	#DIV/0!	GKKAEGIPEFYDYD	#DIV/0!	#DIV/0!	#DIV/0!	#DIV/0!
NPHVNPLPTGYEDE							NPHVNPLPTGYEDE	#DIV/0!	#DIV/0!	#DIV/0!	#DIV/0!	#DIV/0!	#DIV/0!	NPHVNPLPTGYEDE	#DIV/0!	#DIV/0!	#DIV/0!	#DIV/0!
HEGLAQPLTVDLDS							HEGLAQPLTVDLDS	#DIV/0!	#DIV/0!	#DIV/0!	#DIV/0!	#DIV/0!	#DIV/0!	HEGLAQPLTVDLDS	#DIV/0!	#DIV/0!	#DIV/0!	#DIV/0!
APQKVELTVEKEVA							APQKVELTVEKEVA	#DIV/0!	#DIV/0!	#DIV/0!	#DIV/0!	#DIV/0!	#DIV/0!	APQKVELTVEKEVA	#DIV/0!	#DIV/0!	#DIV/0!	#DIV/0!
QPNVAISLSRTEAL							QPNVAISLSRTEAL	#DIV/0!	#DIV/0!	#DIV/0!	#DIV/0!	#DIV/0!	#DIV/0!	QPNVAISLSRTEAL	#DIV/0!	#DIV/0!	#DIV/0!	#DIV/0!
IPLAAGQAVSAYSE							IPLAAGQAVSAYSE	#DIV/0!	#DIV/0!	#DIV/0!	#DIV/0!	#DIV/0!	#DIV/0!	IPLAAGQAVSAYSE	#DIV/0!	#DIV/0!	#DIV/0!	#DIV/0!
LVVVGQSAFADFDG							LVVVGQSAFADFDG	#DIV/0!	#DIV/0!	#DIV/0!	#DIV/0!	#DIV/0!	#DIV/0!	LVVVGQSAFADFDG	#DIV/0!	#DIV/0!	#DIV/0!	#DIV/0!
YQTIEENIKIFEED							YQTIEENIKIFEED	#DIV/0!	#DIV/0!	#DIV/0!	#DIV/0!	#DIV/0!	#DIV/0!	YQTIEENIKIFEED	#DIV/0!	#DIV/0!	#DIV/0!	#DIV/0!
APPQEQESLPVENE							APPQEQESLPVENE	#DIV/0!	#DIV/0!	#DIV/0!	#DIV/0!	#DIV/0!	#DIV/0!	APPQEQESLPVENE	#DIV/0!	#DIV/0!	#DIV/0!	#DIV/0!
AEAEAEAVAAGPEE							AEAEAEAVAAGPEE	#DIV/0!	#DIV/0!	#DIV/0!	#DIV/0!	#DIV/0!	#DIV/0!	AEAEAEAVAAGPEE	#DIV/0!	#DIV/0!	#DIV/0!	#DIV/0!
EAFQEALAAAGDKL							EAFQEALAAAGDKL	#DIV/0!	#DIV/0!	#DIV/0!	#DIV/0!	#DIV/0!	#DIV/0!	EAFQEALAAAGDKL	#DIV/0!	#DIV/0!	#DIV/0!	#DIV/0!
DEGHYPVRESPIDT							DEGHYPVRESPIDT	#DIV/0!	#DIV/0!	#DIV/0!	#DIV/0!	#DIV/0!	#DIV/0!	DEGHYPVRESPIDT	#DIV/0!	#DIV/0!	#DIV/0!	#DIV/0!
QYDGVAELDQLLHY							QYDGVAELDQLLHY	#DIV/0!	#DIV/0!	#DIV/0!	#DIV/0!	#DIV/0!	#DIV/0!	QYDGVAELDQLLHY	#DIV/0!	#DIV/0!	#DIV/0!	#DIV/0!
SWQHALQDTEENPR							SWQHALQDTEENPR	#DIV/0!	#DIV/0!	#DIV/0!	#DIV/0!	#DIV/0!	#DIV/0!	SWQHALQDTEENPR	#DIV/0!	#DIV/0!	#DIV/0!	#DIV/0!
FPASQTEAHEDPDE							FPASQTEAHEDPDE	#DIV/0!	#DIV/0!	#DIV/0!	#DIV/0!	#DIV/0!	#DIV/0!	FPASQTEAHEDPDE	#DIV/0!	#DIV/0!	#DIV/0!	#DIV/0!
HSQGTFTSDYSKYL							HSQGTFTSDYSKYL	#DIV/0!	#DIV/0!	#DIV/0!	#DIV/0!	#DIV/0!	#DIV/0!	HSQGTFTSDYSKYL	#DIV/0!	#DIV/0!	#DIV/0!	#DIV/0!
GTFTSDYSKYLDSR							GTFTSDYSKYLDSR	#DIV/0!	#DIV/0!	#DIV/0!	#DIV/0!	#DIV/0!	#DIV/0!	GTFTSDYSKYLDSR	#DIV/0!	#DIV/0!	#DIV/0!	#DIV/0!
GKKVITAFNEGLKN							GKKVITAFNEGLKN	#DIV/0!	#DIV/0!	#DIV/0!	#DIV/0!	#DIV/0!	#DIV/0!	GKKVITAFNEGLKN	#DIV/0!	#DIV/0!	#DIV/0!	#DIV/0!
LGPVLPPTNVGSNT							LGPVLPPTNVGSNT	#DIV/0!	#DIV/0!	#DIV/0!	#DIV/0!	#DIV/0!	#DIV/0!	LGPVLPPTNVGSNT	#DIV/0!	#DIV/0!	#DIV/0!	#DIV/0!
GPGLVKPSQSLFLT							GPGLVKPSQSLFLT	#DIV/0!	#DIV/0!	#DIV/0!	#DIV/0!	#DIV/0!	#DIV/0!	GPGLVKPSQSLFLT	#DIV/0!	#DIV/0!	#DIV/0!	#DIV/0!
EVEDPQVEQLELGG							EVEDPQVEQLELGG	#DIV/0!	#DIV/0!	#DIV/0!	#DIV/0!	#DIV/0!	#DIV/0!	EVEDPQVEQLELGG	#DIV/0!	#DIV/0!	#DIV/0!	#DIV/0!
QVEQLELGGSPGDL							QVEQLELGGSPGDL	#DIV/0!	#DIV/0!	#DIV/0!	#DIV/0!	#DIV/0!	#DIV/0!	QVEQLELGGSPGDL	#DIV/0!	#DIV/0!	#DIV/0!	#DIV/0!
VEQLELGGSPGDLQ							VEQLELGGSPGDLQ	#DIV/0!	#DIV/0!	#DIV/0!	#DIV/0!	#DIV/0!	#DIV/0!	VEQLELGGSPGDLQ	#DIV/0!	#DIV/0!	#DIV/0!	#DIV/0!
LELGGSPGDLQTLA							LELGGSPGDLQTLA	#DIV/0!	#DIV/0!	#DIV/0!	#DIV/0!	#DIV/0!	#DIV/0!	LELGGSPGDLQTLA	#DIV/0!	#DIV/0!	#DIV/0!	#DIV/0!
ELGGSPGDLQTLAL							ELGGSPGDLQTLAL	#DIV/0!	#DIV/0!	#DIV/0!	#DIV/0!	#DIV/0!	#DIV/0!	ELGGSPGDLQTLAL	#DIV/0!	#DIV/0!	#DIV/0!	#DIV/0!
PGDLQTLALEVARQ							PGDLQTLALEVARQ	#DIV/0!	#DIV/0!	#DIV/0!	#DIV/0!	#DIV/0!	#DIV/0!	PGDLQTLALEVARQ	#DIV/0!	#DIV/0!	#DIV/0!	#DIV/0!
VAQLELGGGPGAGD							VAQLELGGGPGAGD	#DIV/0!	#DIV/0!	#DIV/0!	#DIV/0!	#DIV/0!	#DIV/0!	VAQLELGGGPGAGD	#DIV/0!	#DIV/0!	#DIV/0!	#DIV/0!
AQLELGGGPGAGDL							AQLELGGGPGAGDL	#DIV/0!	#DIV/0!	#DIV/0!	#DIV/0!	#DIV/0!	#DIV/0!	AQLELGGGPGAGDL	#DIV/0!	#DIV/0!	#DIV/0!	#DIV/0!
LELGGGPGAGDLQT							LELGGGPGAGDLQT	#DIV/0!	#DIV/0!	#DIV/0!	#DIV/0!	#DIV/0!	#DIV/0!	LELGGGPGAGDLQT	#DIV/0!	#DIV/0!	#DIV/0!	#DIV/0!
ELGGGPGAGDLQTL							ELGGGPGAGDLQTL	#DIV/0!	#DIV/0!	#DIV/0!	#DIV/0!	#DIV/0!	#DIV/0!	ELGGGPGAGDLQTL	#DIV/0!	#DIV/0!	#DIV/0!	#DIV/0!
LGGGPGAGDLQTLA							LGGGPGAGDLQTLA	#DIV/0!	#DIV/0!	#DIV/0!	#DIV/0!	#DIV/0!	#DIV/0!	LGGGPGAGDLQTLA	#DIV/0!	#DIV/0!	#DIV/0!	#DIV/0!
GGGPGAGDLQTLAL							GGGPGAGDLQTLAL	#DIV/0!	#DIV/0!	#DIV/0!	#DIV/0!	#DIV/0!	#DIV/0!	GGGPGAGDLQTLAL	#DIV/0!	#DIV/0!	#DIV/0!	#DIV/0!
SDDDRVTWAEQQYE							SDDDRVTWAEQQYE	#DIV/0!	#DIV/0!	#DIV/0!	#DIV/0!	#DIV/0!	#DIV/0!	SDDDRVTWAEQQYE	#DIV/0!	#DIV/0!	#DIV/0!	#DIV/0!
NPSPQAPARRLLPP							NPSPQAPARRLLPP	#DIV/0!	#DIV/0!	#DIV/0!	#DIV/0!	#DIV/0!	#DIV/0!	NPSPQAPARRLLPP	#DIV/0!	#DIV/0!	#DIV/0!	#DIV/0!
ERPVFTNHFLVELH							ERPVFTNHFLVELH	#DIV/0!	#DIV/0!	#DIV/0!	#DIV/0!	#DIV/0!	#DIV/0!	ERPVFTNHFLVELH	#DIV/0!	#DIV/0!	#DIV/0!	#DIV/0!
TNEIVEEQYTPQSL							TNEIVEEQYTPQSL	#DIV/0!	#DIV/0!	#DIV/0!	#DIV/0!	#DIV/0!	#DIV/0!	TNEIVEEQYTPQSL	#DIV/0!	#DIV/0!	#DIV/0!	#DIV/0!
FPKPEGSQDKSLHN							FPKPEGSQDKSLHN	#DIV/0!	#DIV/0!	#DIV/0!	#DIV/0!	#DIV/0!	#DIV/0!	FPKPEGSQDKSLHN	#DIV/0!	#DIV/0!	#DIV/0!	#DIV/0!
ELSAERPLNEQIAE							ELSAERPLNEQIAE	#DIV/0!	#DIV/0!	#DIV/0!	#DIV/0!	#DIV/0!	#DIV/0!	ELSAERPLNEQIAE	#DIV/0!	#DIV/0!	#DIV/0!	#DIV/0!
FLQKSLAAATGKQE							FLQKSLAAATGKQE	#DIV/0!	#DIV/0!	#DIV/0!	#DIV/0!	#DIV/0!	#DIV/0!	FLQKSLAAATGKQE	#DIV/0!	#DIV/0!	#DIV/0!	#DIV/0!
LQAGASQFETSAAK							LQAGASQFETSAAK	#DIV/0!	#DIV/0!	#DIV/0!	#DIV/0!	#DIV/0!	#DIV/0!	LQAGASQFETSAAK	#DIV/0!	#DIV/0!	#DIV/0!	#DIV/0!
SDFEEKKEEEGSAN							SDFEEKKEEEGSAN	#DIV/0!	#DIV/0!	#DIV/0!	#DIV/0!	#DIV/0!	#DIV/0!	SDFEEKKEEEGSAN	#DIV/0!	#DIV/0!	#DIV/0!	#DIV/0!
SAIEAELEKVAHQL							SAIEAELEKVAHQL	#DIV/0!	#DIV/0!	#DIV/0!	#DIV/0!	#DIV/0!	#DIV/0!	SAIEAELEKVAHQL	#DIV/0!	#DIV/0!	#DIV/0!	#DIV/0!
APVDNRDHNEEMVT							APVDNRDHNEEMVT	#DIV/0!	#DIV/0!	#DIV/0!	#DIV/0!	#DIV/0!	#DIV/0!	APVDNRDHNEEMVT	#DIV/0!	#DIV/0!	#DIV/0!	#DIV/0!
HIEDSGEKPNTFSN							HIEDSGEKPNTFSN	#DIV/0!	#DIV/0!	#DIV/0!	#DIV/0!	#DIV/0!	#DIV/0!	HIEDSGEKPNTFSN	#DIV/0!	#DIV/0!	#DIV/0!	#DIV/0!
FNPYFDPLQWKNSD							FNPYFDPLQWKNSD	#DIV/0!	#DIV/0!	#DIV/0!	#DIV/0!	#DIV/0!	#DIV/0!	FNPYFDPLQWKNSD	#DIV/0!	#DIV/0!	#DIV/0!	#DIV/0!
SQTEAHEDPDEMNE							SQTEAHEDPDEMNE	#DIV/0!	#DIV/0!	#DIV/0!	#DIV/0!	#DIV/0!	#DIV/0!	SQTEAHEDPDEMNE	#DIV/0!	#DIV/0!	#DIV/0!	#DIV/0!
SQGTFTSDYSKYLD							SQGTFTSDYSKYLD	#DIV/0!	#DIV/0!	#DIV/0!	#DIV/0!	#DIV/0!	#DIV/0!	SQGTFTSDYSKYLD	#DIV/0!	#DIV/0!	#DIV/0!	#DIV/0!
QGTFTSDYSKYLDS							QGTFTSDYSKYLDS	#DIV/0!	#DIV/0!	#DIV/0!	#DIV/0!	#DIV/0!	#DIV/0!	QGTFTSDYSKYLDS	#DIV/0!	#DIV/0!	#DIV/0!	#DIV/0!
RSSNNLGPVLPPTN							RSSNNLGPVLPPTN	#DIV/0!	#DIV/0!	#DIV/0!	#DIV/0!	#DIV/0!	#DIV/0!	RSSNNLGPVLPPTN	#DIV/0!	#DIV/0!	#DIV/0!	#DIV/0!
NLGPVLPPTNVGSN							NLGPVLPPTNVGSN	#DIV/0!	#DIV/0!	#DIV/0!	#DIV/0!	#DIV/0!	#DIV/0!	NLGPVLPPTNVGSN	#DIV/0!	#DIV/0!	#DIV/0!	#DIV/0!
GPVLPPTNVGSNTY							GPVLPPTNVGSNTY	#DIV/0!	#DIV/0!	#DIV/0!	#DIV/0!	#DIV/0!	#DIV/0!	GPVLPPTNVGSNTY	#DIV/0!	#DIV/0!	#DIV/0!	#DIV/0!
AARDPNRESLDFLL							AARDPNRESLDFLL	#DIV/0!	#DIV/0!	#DIV/0!	#DIV/0!	#DIV/0!	#DIV/0!	AARDPNRESLDFLL	#DIV/0!	#DIV/0!	#DIV/0!	#DIV/0!
ARDPNRESLDFLLV							ARDPNRESLDFLLV	#DIV/0!	#DIV/0!	#DIV/0!	#DIV/0!	#DIV/0!	#DIV/0!	ARDPNRESLDFLLV	#DIV/0!	#DIV/0!	#DIV/0!	#DIV/0!
EQLELGGSPGDLQT							EQLELGGSPGDLQT	#DIV/0!	#DIV/0!	#DIV/0!	#DIV/0!	#DIV/0!	#DIV/0!	EQLELGGSPGDLQT	#DIV/0!	#DIV/0!	#DIV/0!	#DIV/0!
EDPQVAQLELGGGP							EDPQVAQLELGGGP	#DIV/0!	#DIV/0!	#DIV/0!	#DIV/0!	#DIV/0!	#DIV/0!	EDPQVAQLELGGGP	#DIV/0!	#DIV/0!	#DIV/0!	#DIV/0!
GSIITVYPKEIRTF							GSIITVYPKEIRTF	#DIV/0!	#DIV/0!	#DIV/0!	#DIV/0!	#DIV/0!	#DIV/0!	GSIITVYPKEIRTF	#DIV/0!	#DIV/0!	#DIV/0!	#DIV/0!
AVPRGEAAGAVQEL							AVPRGEAAGAVQEL	#DIV/0!	#DIV/0!	#DIV/0!	#DIV/0!	#DIV/0!	#DIV/0!	AVPRGEAAGAVQEL	#DIV/0!	#DIV/0!	#DIV/0!	#DIV/0!
FAEGLYHFYHNGLA							FAEGLYHFYHNGLA	#DIV/0!	#DIV/0!	#DIV/0!	#DIV/0!	#DIV/0!	#DIV/0!	FAEGLYHFYHNGLA	#DIV/0!	#DIV/0!	#DIV/0!	#DIV/0!
SQENPNTYSEDLDV							SQENPNTYSEDLDV	#DIV/0!	#DIV/0!	#DIV/0!	#DIV/0!	#DIV/0!	#DIV/0!	SQENPNTYSEDLDV	#DIV/0!	#DIV/0!	#DIV/0!	#DIV/0!
MAQELPVPGRARAP							MAQELPVPGRARAP	#DIV/0!	#DIV/0!	#DIV/0!	#DIV/0!	#DIV/0!	#DIV/0!	MAQELPVPGRARAP	#DIV/0!	#DIV/0!	#DIV/0!	#DIV/0!
AKPEAPGEDASPEE							AKPEAPGEDASPEE	#DIV/0!	#DIV/0!	#DIV/0!	#DIV/0!	#DIV/0!	#DIV/0!	AKPEAPGEDASPEE	#DIV/0!	#DIV/0!	#DIV/0!	#DIV/0!
FTDDSDSENLPFRP							FTDDSDSENLPFRP	#DIV/0!	#DIV/0!	#DIV/0!	#DIV/0!	#DIV/0!	#DIV/0!	FTDDSDSENLPFRP	#DIV/0!	#DIV/0!	#DIV/0!	#DIV/0!
SENLPFRPEGLDQW							SENLPFRPEGLDQW	#DIV/0!	#DIV/0!	#DIV/0!	#DIV/0!	#DIV/0!	#DIV/0!	SENLPFRPEGLDQW	#DIV/0!	#DIV/0!	#DIV/0!	#DIV/0!
VFQELGKLTGPSNQ							VFQELGKLTGPSNQ	#DIV/0!	#DIV/0!	#DIV/0!	#DIV/0!	#DIV/0!	#DIV/0!	VFQELGKLTGPSNQ	#DIV/0!	#DIV/0!	#DIV/0!	#DIV/0!
IPVGSLKNEDTPNR							IPVGSLKNEDTPNR	#DIV/0!	#DIV/0!	#DIV/0!	#DIV/0!	#DIV/0!	#DIV/0!	IPVGSLKNEDTPNR	#DIV/0!	#DIV/0!	#DIV/0!	#DIV/0!
LNQEQAEQGREHLA							LNQEQAEQGREHLA	#DIV/0!	#DIV/0!	#DIV/0!	#DIV/0!	#DIV/0!	#DIV/0!	LNQEQAEQGREHLA	#DIV/0!	#DIV/0!	#DIV/0!	#DIV/0!
SAERPLNEQIAEAE							SAERPLNEQIAEAE	#DIV/0!	#DIV/0!	#DIV/0!	#DIV/0!	#DIV/0!	#DIV/0!	SAERPLNEQIAEAE	#DIV/0!	#DIV/0!	#DIV/0!	#DIV/0!
AITEKETVEKERQS							AITEKETVEKERQS	#DIV/0!	#DIV/0!	#DIV/0!	#DIV/0!	#DIV/0!	#DIV/0!	AITEKETVEKERQS	#DIV/0!	#DIV/0!	#DIV/0!	#DIV/0!
ITEKETVEKERQSI							ITEKETVEKERQSI	#DIV/0!	#DIV/0!	#DIV/0!	#DIV/0!	#DIV/0!	#DIV/0!	ITEKETVEKERQSI	#DIV/0!	#DIV/0!	#DIV/0!	#DIV/0!
GLITESQAHTLEDE							GLITESQAHTLEDE	#DIV/0!	#DIV/0!	#DIV/0!	#DIV/0!	#DIV/0!	#DIV/0!	GLITESQAHTLEDE	#DIV/0!	#DIV/0!	#DIV/0!	#DIV/0!
SAPGLIIATGSVGK							SAPGLIIATGSVGK	#DIV/0!	#DIV/0!	#DIV/0!	#DIV/0!	#DIV/0!	#DIV/0!	SAPGLIIATGSVGK	#DIV/0!	#DIV/0!	#DIV/0!	#DIV/0!
PGLIIATGSVGKNL							PGLIIATGSVGKNL	#DIV/0!	#DIV/0!	#DIV/0!	#DIV/0!	#DIV/0!	#DIV/0!	PGLIIATGSVGKNL	#DIV/0!	#DIV/0!	#DIV/0!	#DIV/0!
SLAAATGKQELAKY							SLAAATGKQELAKY	#DIV/0!	#DIV/0!	#DIV/0!	#DIV/0!	#DIV/0!	#DIV/0!	SLAAATGKQELAKY	#DIV/0!	#DIV/0!	#DIV/0!	#DIV/0!
AGGHKLGLGLEFQA							AGGHKLGLGLEFQA	#DIV/0!	#DIV/0!	#DIV/0!	#DIV/0!	#DIV/0!	#DIV/0!	AGGHKLGLGLEFQA	#DIV/0!	#DIV/0!	#DIV/0!	#DIV/0!
GEEKGENQNSKFEV							GEEKGENQNSKFEV	#DIV/0!	#DIV/0!	#DIV/0!	#DIV/0!	#DIV/0!	#DIV/0!	GEEKGENQNSKFEV	#DIV/0!	#DIV/0!	#DIV/0!	#DIV/0!
PYFDPLQWKNSDFE							PYFDPLQWKNSDFE	#DIV/0!	#DIV/0!	#DIV/0!	#DIV/0!	#DIV/0!	#DIV/0!	PYFDPLQWKNSDFE	#DIV/0!	#DIV/0!	#DIV/0!	#DIV/0!
VEDPQVEQLELGGS							VEDPQVEQLELGGS	#DIV/0!	#DIV/0!	#DIV/0!	#DIV/0!	#DIV/0!	#DIV/0!	VEDPQVEQLELGGS	#DIV/0!	#DIV/0!	#DIV/0!	#DIV/0!
EDPQVEQLELGGSP							EDPQVEQLELGGSP	#DIV/0!	#DIV/0!	#DIV/0!	#DIV/0!	#DIV/0!	#DIV/0!	EDPQVEQLELGGSP	#DIV/0!	#DIV/0!	#DIV/0!	#DIV/0!
FVKQHLCGSHLVEA							FVKQHLCGSHLVEA	#DIV/0!	#DIV/0!	#DIV/0!	#DIV/0!	#DIV/0!	#DIV/0!	FVKQHLCGSHLVEA	#DIV/0!	#DIV/0!	#DIV/0!	#DIV/0!
VEDPQVAQLELGGG							VEDPQVAQLELGGG	#DIV/0!	#DIV/0!	#DIV/0!	#DIV/0!	#DIV/0!	#DIV/0!	VEDPQVAQLELGGG	#DIV/0!	#DIV/0!	#DIV/0!	#DIV/0!
PQVAQLELGGGPGA							PQVAQLELGGGPGA	#DIV/0!	#DIV/0!	#DIV/0!	#DIV/0!	#DIV/0!	#DIV/0!	PQVAQLELGGGPGA	#DIV/0!	#DIV/0!	#DIV/0!	#DIV/0!
SFQRNQLLQKEPDL							SFQRNQLLQKEPDL	#DIV/0!	#DIV/0!	#DIV/0!	#DIV/0!	#DIV/0!	#DIV/0!	SFQRNQLLQKEPDL	#DIV/0!	#DIV/0!	#DIV/0!	#DIV/0!
SVFQELGKLTGPSN							SVFQELGKLTGPSN	#DIV/0!	#DIV/0!	#DIV/0!	#DIV/0!	#DIV/0!	#DIV/0!	SVFQELGKLTGPSN	#DIV/0!	#DIV/0!	#DIV/0!	#DIV/0!
EYLNQEQAEQGREH							EYLNQEQAEQGREH	#DIV/0!	#DIV/0!	#DIV/0!	#DIV/0!	#DIV/0!	#DIV/0!	EYLNQEQAEQGREH	#DIV/0!	#DIV/0!	#DIV/0!	#DIV/0!
YLNQEQAEQGREHL							YLNQEQAEQGREHL	#DIV/0!	#DIV/0!	#DIV/0!	#DIV/0!	#DIV/0!	#DIV/0!	YLNQEQAEQGREHL	#DIV/0!	#DIV/0!	#DIV/0!	#DIV/0!
SPRTPDRVSETDIQ							SPRTPDRVSETDIQ	#DIV/0!	#DIV/0!	#DIV/0!	#DIV/0!	#DIV/0!	#DIV/0!	SPRTPDRVSETDIQ	#DIV/0!	#DIV/0!	#DIV/0!	#DIV/0!
TPDRVSETDIQRLL							TPDRVSETDIQRLL	#DIV/0!	#DIV/0!	#DIV/0!	#DIV/0!	#DIV/0!	#DIV/0!	TPDRVSETDIQRLL	#DIV/0!	#DIV/0!	#DIV/0!	#DIV/0!
DRVSETDIQRLLHG							DRVSETDIQRLLHG	#DIV/0!	#DIV/0!	#DIV/0!	#DIV/0!	#DIV/0!	#DIV/0!	DRVSETDIQRLLHG	#DIV/0!	#DIV/0!	#DIV/0!	#DIV/0!
QKTPQIQVYSRHPP							QKTPQIQVYSRHPP	#DIV/0!	#DIV/0!	#DIV/0!	#DIV/0!	#DIV/0!	#DIV/0!	QKTPQIQVYSRHPP	#DIV/0!	#DIV/0!	#DIV/0!	#DIV/0!
DNGIVKALNVEPDG							DNGIVKALNVEPDG	#DIV/0!	#DIV/0!	#DIV/0!	#DIV/0!	#DIV/0!	#DIV/0!	DNGIVKALNVEPDG	#DIV/0!	#DIV/0!	#DIV/0!	#DIV/0!
NTYVRKLDDFVETG							NTYVRKLDDFVETG	#DIV/0!	#DIV/0!	#DIV/0!	#DIV/0!	#DIV/0!	#DIV/0!	NTYVRKLDDFVETG	#DIV/0!	#DIV/0!	#DIV/0!	#DIV/0!
SQVTQELTALMEDT							SQVTQELTALMEDT	#DIV/0!	#DIV/0!	#DIV/0!	#DIV/0!	#DIV/0!	#DIV/0!	SQVTQELTALMEDT	#DIV/0!	#DIV/0!	#DIV/0!	#DIV/0!
KYGKIETIEVMEDR							KYGKIETIEVMEDR	#DIV/0!	#DIV/0!	#DIV/0!	#DIV/0!	#DIV/0!	#DIV/0!	KYGKIETIEVMEDR	#DIV/0!	#DIV/0!	#DIV/0!	#DIV/0!
TADKSSSTAYMELR							TADKSSSTAYMELR	#DIV/0!	#DIV/0!	#DIV/0!	#DIV/0!	#DIV/0!	#DIV/0!	TADKSSSTAYMELR	#DIV/0!	#DIV/0!	#DIV/0!	#DIV/0!
DRQQSQVLDAMQDS							DRQQSQVLDAMQDS	#DIV/0!	#DIV/0!	#DIV/0!	#DIV/0!	#DIV/0!	#DIV/0!	DRQQSQVLDAMQDS	#DIV/0!	#DIV/0!	#DIV/0!	#DIV/0!
LIHEHMVITDRIEN							LIHEHMVITDRIEN	#DIV/0!	#DIV/0!	#DIV/0!	#DIV/0!	#DIV/0!	#DIV/0!	LIHEHMVITDRIEN	#DIV/0!	#DIV/0!	#DIV/0!	#DIV/0!
EETITLIESHLEDK							EETITLIESHLEDK	#DIV/0!	#DIV/0!	#DIV/0!	#DIV/0!	#DIV/0!	#DIV/0!	EETITLIESHLEDK	#DIV/0!	#DIV/0!	#DIV/0!	#DIV/0!
TVHLIEPLDADEEG							TVHLIEPLDADEEG	#DIV/0!	#DIV/0!	#DIV/0!	#DIV/0!	#DIV/0!	#DIV/0!	TVHLIEPLDADEEG	#DIV/0!	#DIV/0!	#DIV/0!	#DIV/0!
GPSGQKTIYSEQEI							GPSGQKTIYSEQEI	#DIV/0!	#DIV/0!	#DIV/0!	#DIV/0!	#DIV/0!	#DIV/0!	GPSGQKTIYSEQEI	#DIV/0!	#DIV/0!	#DIV/0!	#DIV/0!
NYREQEELKVRVEL							NYREQEELKVRVEL	#DIV/0!	#DIV/0!	#DIV/0!	#DIV/0!	#DIV/0!	#DIV/0!	NYREQEELKVRVEL	#DIV/0!	#DIV/0!	#DIV/0!	#DIV/0!
TLSHNAITDLPEHV							TLSHNAITDLPEHV	#DIV/0!	#DIV/0!	#DIV/0!	#DIV/0!	#DIV/0!	#DIV/0!	TLSHNAITDLPEHV	#DIV/0!	#DIV/0!	#DIV/0!	#DIV/0!
SPLQQAVSDLQENP							SPLQQAVSDLQENP	#DIV/0!	#DIV/0!	#DIV/0!	#DIV/0!	#DIV/0!	#DIV/0!	SPLQQAVSDLQENP	#DIV/0!	#DIV/0!	#DIV/0!	#DIV/0!
VQKSWTATAYKEYE							VQKSWTATAYKEYE	#DIV/0!	#DIV/0!	#DIV/0!	#DIV/0!	#DIV/0!	#DIV/0!	VQKSWTATAYKEYE	#DIV/0!	#DIV/0!	#DIV/0!	#DIV/0!
VNEERTLEVEIEPG							VNEERTLEVEIEPG	#DIV/0!	#DIV/0!	#DIV/0!	#DIV/0!	#DIV/0!	#DIV/0!	VNEERTLEVEIEPG	#DIV/0!	#DIV/0!	#DIV/0!	#DIV/0!
AAQQEALLVFAEHR							AAQQEALLVFAEHR	#DIV/0!	#DIV/0!	#DIV/0!	#DIV/0!	#DIV/0!	#DIV/0!	AAQQEALLVFAEHR	#DIV/0!	#DIV/0!	#DIV/0!	#DIV/0!
TLGKQEVIRGWEEG							TLGKQEVIRGWEEG	#DIV/0!	#DIV/0!	#DIV/0!	#DIV/0!	#DIV/0!	#DIV/0!	TLGKQEVIRGWEEG	#DIV/0!	#DIV/0!	#DIV/0!	#DIV/0!
AGTAEYFRAYVEGE							AGTAEYFRAYVEGE	#DIV/0!	#DIV/0!	#DIV/0!	#DIV/0!	#DIV/0!	#DIV/0!	AGTAEYFRAYVEGE	#DIV/0!	#DIV/0!	#DIV/0!	#DIV/0!
LRGYQQFAYDGRDY							LRGYQQFAYDGRDY	#DIV/0!	#DIV/0!	#DIV/0!	#DIV/0!	#DIV/0!	#DIV/0!	LRGYQQFAYDGRDY	#DIV/0!	#DIV/0!	#DIV/0!	#DIV/0!
NKQYLERTRAELDT							NKQYLERTRAELDT	#DIV/0!	#DIV/0!	#DIV/0!	#DIV/0!	#DIV/0!	#DIV/0!	NKQYLERTRAELDT	#DIV/0!	#DIV/0!	#DIV/0!	#DIV/0!
GESKEQVANSAFVE							GESKEQVANSAFVE	#DIV/0!	#DIV/0!	#DIV/0!	#DIV/0!	#DIV/0!	#DIV/0!	GESKEQVANSAFVE	#DIV/0!	#DIV/0!	#DIV/0!	#DIV/0!
TVNKSSSTAYMELR							TVNKSSSTAYMELR	#DIV/0!	#DIV/0!	#DIV/0!	#DIV/0!	#DIV/0!	#DIV/0!	TVNKSSSTAYMELR	#DIV/0!	#DIV/0!	#DIV/0!	#DIV/0!
ARSRPLPVHVREEG							ARSRPLPVHVREEG	#DIV/0!	#DIV/0!	#DIV/0!	#DIV/0!	#DIV/0!	#DIV/0!	ARSRPLPVHVREEG	#DIV/0!	#DIV/0!	#DIV/0!	#DIV/0!
SASSTQPLLVHEDA							SASSTQPLLVHEDA	#DIV/0!	#DIV/0!	#DIV/0!	#DIV/0!	#DIV/0!	#DIV/0!	SASSTQPLLVHEDA	#DIV/0!	#DIV/0!	#DIV/0!	#DIV/0!
DHGATGILVFPNDD							DHGATGILVFPNDD	#DIV/0!	#DIV/0!	#DIV/0!	#DIV/0!	#DIV/0!	#DIV/0!	DHGATGILVFPNDD	#DIV/0!	#DIV/0!	#DIV/0!	#DIV/0!
TKTHLSEVQAFFEN							TKTHLSEVQAFFEN	#DIV/0!	#DIV/0!	#DIV/0!	#DIV/0!	#DIV/0!	#DIV/0!	TKTHLSEVQAFFEN	#DIV/0!	#DIV/0!	#DIV/0!	#DIV/0!
RNQVYDLVTHQDIA							RNQVYDLVTHQDIA	#DIV/0!	#DIV/0!	#DIV/0!	#DIV/0!	#DIV/0!	#DIV/0!	RNQVYDLVTHQDIA	#DIV/0!	#DIV/0!	#DIV/0!	#DIV/0!
IHIASFTLAQDEAG							IHIASFTLAQDEAG	#DIV/0!	#DIV/0!	#DIV/0!	#DIV/0!	#DIV/0!	#DIV/0!	IHIASFTLAQDEAG	#DIV/0!	#DIV/0!	#DIV/0!	#DIV/0!
APDALKIITENDHV							APDALKIITENDHV	#DIV/0!	#DIV/0!	#DIV/0!	#DIV/0!	#DIV/0!	#DIV/0!	APDALKIITENDHV	#DIV/0!	#DIV/0!	#DIV/0!	#DIV/0!
IRKNILRFLDAERD							IRKNILRFLDAERD	#DIV/0!	#DIV/0!	#DIV/0!	#DIV/0!	#DIV/0!	#DIV/0!	IRKNILRFLDAERD	#DIV/0!	#DIV/0!	#DIV/0!	#DIV/0!
KEKEINGLASYLEN							KEKEINGLASYLEN	#DIV/0!	#DIV/0!	#DIV/0!	#DIV/0!	#DIV/0!	#DIV/0!	KEKEINGLASYLEN	#DIV/0!	#DIV/0!	#DIV/0!	#DIV/0!
ETVAVKIFPYEEYS							ETVAVKIFPYEEYS	#DIV/0!	#DIV/0!	#DIV/0!	#DIV/0!	#DIV/0!	#DIV/0!	ETVAVKIFPYEEYS	#DIV/0!	#DIV/0!	#DIV/0!	#DIV/0!
EKRTQVEVYSFPED							EKRTQVEVYSFPED	#DIV/0!	#DIV/0!	#DIV/0!	#DIV/0!	#DIV/0!	#DIV/0!	EKRTQVEVYSFPED	#DIV/0!	#DIV/0!	#DIV/0!	#DIV/0!
RPGVKLTLSALVDG							RPGVKLTLSALVDG	#DIV/0!	#DIV/0!	#DIV/0!	#DIV/0!	#DIV/0!	#DIV/0!	RPGVKLTLSALVDG	#DIV/0!	#DIV/0!	#DIV/0!	#DIV/0!
TRGVEEQTKAFLDG							TRGVEEQTKAFLDG	#DIV/0!	#DIV/0!	#DIV/0!	#DIV/0!	#DIV/0!	#DIV/0!	TRGVEEQTKAFLDG	#DIV/0!	#DIV/0!	#DIV/0!	#DIV/0!
VQAAQARLGADMED							VQAAQARLGADMED	#DIV/0!	#DIV/0!	#DIV/0!	#DIV/0!	#DIV/0!	#DIV/0!	VQAAQARLGADMED	#DIV/0!	#DIV/0!	#DIV/0!	#DIV/0!
DLQGRLVSIHSQKE							DLQGRLVSIHSQKE	#DIV/0!	#DIV/0!	#DIV/0!	#DIV/0!	#DIV/0!	#DIV/0!	DLQGRLVSIHSQKE	#DIV/0!	#DIV/0!	#DIV/0!	#DIV/0!
VAASAILTAQLDEE							VAASAILTAQLDEE	#DIV/0!	#DIV/0!	#DIV/0!	#DIV/0!	#DIV/0!	#DIV/0!	VAASAILTAQLDEE	#DIV/0!	#DIV/0!	#DIV/0!	#DIV/0!
AVINAIAPEKDVDG							AVINAIAPEKDVDG	#DIV/0!	#DIV/0!	#DIV/0!	#DIV/0!	#DIV/0!	#DIV/0!	AVINAIAPEKDVDG	#DIV/0!	#DIV/0!	#DIV/0!	#DIV/0!
YINASYIDGFKEPR							YINASYIDGFKEPR	#DIV/0!	#DIV/0!	#DIV/0!	#DIV/0!	#DIV/0!	#DIV/0!	YINASYIDGFKEPR	#DIV/0!	#DIV/0!	#DIV/0!	#DIV/0!
HDLEVAQTTALPDE							HDLEVAQTTALPDE	#DIV/0!	#DIV/0!	#DIV/0!	#DIV/0!	#DIV/0!	#DIV/0!	HDLEVAQTTALPDE	#DIV/0!	#DIV/0!	#DIV/0!	#DIV/0!
HEHMVITDRIENVD							HEHMVITDRIENVD	#DIV/0!	#DIV/0!	#DIV/0!	#DIV/0!	#DIV/0!	#DIV/0!	HEHMVITDRIENVD	#DIV/0!	#DIV/0!	#DIV/0!	#DIV/0!
EGTARGIVVYTGDR							EGTARGIVVYTGDR	#DIV/0!	#DIV/0!	#DIV/0!	#DIV/0!	#DIV/0!	#DIV/0!	EGTARGIVVYTGDR	#DIV/0!	#DIV/0!	#DIV/0!	#DIV/0!
VPYVAQEIQEEIDE							VPYVAQEIQEEIDE	#DIV/0!	#DIV/0!	#DIV/0!	#DIV/0!	#DIV/0!	#DIV/0!	VPYVAQEIQEEIDE	#DIV/0!	#DIV/0!	#DIV/0!	#DIV/0!
ELEEQLGPVAEETR							ELEEQLGPVAEETR	#DIV/0!	#DIV/0!	#DIV/0!	#DIV/0!	#DIV/0!	#DIV/0!	ELEEQLGPVAEETR	#DIV/0!	#DIV/0!	#DIV/0!	#DIV/0!
AQKGVQIIVFPEDG							AQKGVQIIVFPEDG	#DIV/0!	#DIV/0!	#DIV/0!	#DIV/0!	#DIV/0!	#DIV/0!	AQKGVQIIVFPEDG	#DIV/0!	#DIV/0!	#DIV/0!	#DIV/0!
FQSTAITAYKSEGE							FQSTAITAYKSEGE	#DIV/0!	#DIV/0!	#DIV/0!	#DIV/0!	#DIV/0!	#DIV/0!	FQSTAITAYKSEGE	#DIV/0!	#DIV/0!	#DIV/0!	#DIV/0!
RVPVSRPVLTFGDS							RVPVSRPVLTFGDS	#DIV/0!	#DIV/0!	#DIV/0!	#DIV/0!	#DIV/0!	#DIV/0!	RVPVSRPVLTFGDS	#DIV/0!	#DIV/0!	#DIV/0!	#DIV/0!
GLPAEVYIQDHGDG							GLPAEVYIQDHGDG	#DIV/0!	#DIV/0!	#DIV/0!	#DIV/0!	#DIV/0!	#DIV/0!	GLPAEVYIQDHGDG	#DIV/0!	#DIV/0!	#DIV/0!	#DIV/0!
ATKYEVSVYALKDT							ATKYEVSVYALKDT	#DIV/0!	#DIV/0!	#DIV/0!	#DIV/0!	#DIV/0!	#DIV/0!	ATKYEVSVYALKDT	#DIV/0!	#DIV/0!	#DIV/0!	#DIV/0!
RNPQARLEPFGDVT							RNPQARLEPFGDVT	#DIV/0!	#DIV/0!	#DIV/0!	#DIV/0!	#DIV/0!	#DIV/0!	RNPQARLEPFGDVT	#DIV/0!	#DIV/0!	#DIV/0!	#DIV/0!
GLRVIEITIYEDRG							GLRVIEITIYEDRG	#DIV/0!	#DIV/0!	#DIV/0!	#DIV/0!	#DIV/0!	#DIV/0!	GLRVIEITIYEDRG	#DIV/0!	#DIV/0!	#DIV/0!	#DIV/0!
DNRIGGRIFTFRDE							DNRIGGRIFTFRDE	#DIV/0!	#DIV/0!	#DIV/0!	#DIV/0!	#DIV/0!	#DIV/0!	DNRIGGRIFTFRDE	#DIV/0!	#DIV/0!	#DIV/0!	#DIV/0!
FQPAVAGIKADKAD							FQPAVAGIKADKAD	#DIV/0!	#DIV/0!	#DIV/0!	#DIV/0!	#DIV/0!	#DIV/0!	FQPAVAGIKADKAD	#DIV/0!	#DIV/0!	#DIV/0!	#DIV/0!
DQWSTETIASHEDI							DQWSTETIASHEDI	#DIV/0!	#DIV/0!	#DIV/0!	#DIV/0!	#DIV/0!	#DIV/0!	DQWSTETIASHEDI	#DIV/0!	#DIV/0!	#DIV/0!	#DIV/0!
GSVTISLQALQDTR							GSVTISLQALQDTR	#DIV/0!	#DIV/0!	#DIV/0!	#DIV/0!	#DIV/0!	#DIV/0!	GSVTISLQALQDTR	#DIV/0!	#DIV/0!	#DIV/0!	#DIV/0!
HSATVVTIADENEN							HSATVVTIADENEN	#DIV/0!	#DIV/0!	#DIV/0!	#DIV/0!	#DIV/0!	#DIV/0!	HSATVVTIADENEN	#DIV/0!	#DIV/0!	#DIV/0!	#DIV/0!
KIEPSQAVYSFKDQ							KIEPSQAVYSFKDQ	#DIV/0!	#DIV/0!	#DIV/0!	#DIV/0!	#DIV/0!	#DIV/0!	KIEPSQAVYSFKDQ	#DIV/0!	#DIV/0!	#DIV/0!	#DIV/0!
KDQWEERIQVWHEE							KDQWEERIQVWHEE	#DIV/0!	#DIV/0!	#DIV/0!	#DIV/0!	#DIV/0!	#DIV/0!	KDQWEERIQVWHEE	#DIV/0!	#DIV/0!	#DIV/0!	#DIV/0!
FSPQHKITSFEEAK							FSPQHKITSFEEAK	#DIV/0!	#DIV/0!	#DIV/0!	#DIV/0!	#DIV/0!	#DIV/0!	FSPQHKITSFEEAK	#DIV/0!	#DIV/0!	#DIV/0!	#DIV/0!
VKLVKNVINVQTDL							VKLVKNVINVQTDL	#DIV/0!	#DIV/0!	#DIV/0!	#DIV/0!	#DIV/0!	#DIV/0!	VKLVKNVINVQTDL	#DIV/0!	#DIV/0!	#DIV/0!	#DIV/0!
RKNILRFLDAERDV							RKNILRFLDAERDV	#DIV/0!	#DIV/0!	#DIV/0!	#DIV/0!	#DIV/0!	#DIV/0!	RKNILRFLDAERDV	#DIV/0!	#DIV/0!	#DIV/0!	#DIV/0!
VIALHHGLDVFQDD							VIALHHGLDVFQDD	#DIV/0!	#DIV/0!	#DIV/0!	#DIV/0!	#DIV/0!	#DIV/0!	VIALHHGLDVFQDD	#DIV/0!	#DIV/0!	#DIV/0!	#DIV/0!
QSTAITAYKSEGES							QSTAITAYKSEGES	#DIV/0!	#DIV/0!	#DIV/0!	#DIV/0!	#DIV/0!	#DIV/0!	QSTAITAYKSEGES	#DIV/0!	#DIV/0!	#DIV/0!	#DIV/0!
SPLLKRQLTSFIEK							SPLLKRQLTSFIEK	#DIV/0!	#DIV/0!	#DIV/0!	#DIV/0!	#DIV/0!	#DIV/0!	SPLLKRQLTSFIEK	#DIV/0!	#DIV/0!	#DIV/0!	#DIV/0!
LQKQVTELEAEREQ							LQKQVTELEAEREQ	#DIV/0!	#DIV/0!	#DIV/0!	#DIV/0!	#DIV/0!	#DIV/0!	LQKQVTELEAEREQ	#DIV/0!	#DIV/0!	#DIV/0!	#DIV/0!
AEELQTKVSAKIDQ							AEELQTKVSAKIDQ	#DIV/0!	#DIV/0!	#DIV/0!	#DIV/0!	#DIV/0!	#DIV/0!	AEELQTKVSAKIDQ	#DIV/0!	#DIV/0!	#DIV/0!	#DIV/0!
NQINALTSFVDASG							NQINALTSFVDASG	#DIV/0!	#DIV/0!	#DIV/0!	#DIV/0!	#DIV/0!	#DIV/0!	NQINALTSFVDASG	#DIV/0!	#DIV/0!	#DIV/0!	#DIV/0!
ASAAGSALVYRDVL							ASAAGSALVYRDVL	#DIV/0!	#DIV/0!	#DIV/0!	#DIV/0!	#DIV/0!	#DIV/0!	ASAAGSALVYRDVL	#DIV/0!	#DIV/0!	#DIV/0!	#DIV/0!
HTYQVGMNDMGDMT							HTYQVGMNDMGDMT	#DIV/0!	#DIV/0!	#DIV/0!	#DIV/0!	#DIV/0!	#DIV/0!	HTYQVGMNDMGDMT	#DIV/0!	#DIV/0!	#DIV/0!	#DIV/0!
KKTLSQLSVQEDVK							KKTLSQLSVQEDVK	#DIV/0!	#DIV/0!	#DIV/0!	#DIV/0!	#DIV/0!	#DIV/0!	KKTLSQLSVQEDVK	#DIV/0!	#DIV/0!	#DIV/0!	#DIV/0!
[truncated: 2,076 more rows]

## Sheet: TCR1-PZ44
EPITOPES	PZ44 TCR1_2	PZ44 TCR1_3	PZ44 TCR2_1	PZ44 Library_1	PZ44 Library_2	PZ44 Library_3	EPITOPES	TCR_1	TCR_2	TCR_3	LIB_1	LIB_2	LIB_3	EPITOPES	TCR_Mean	LIB_Mean	PREDICTED_TCR	ENRICHMENT SCORE
AAVEEGIVAGGGVTLL	1609	2390	460	433	879	607	AAVEEGIVAGGGVTLL	0.000503424	0.000678699	0.000162977	0.000125669	0.000221706	0.000195054	AAVEEGIVAGGGVTLL	0.000448367	0.00018081	0.000186136	0.00026223
AEKVRNLPAGHGLNAQ	1571	1840	1026	1978	1094	881	AEKVRNLPAGHGLNAQ	0.000491534	0.000522513	0.00036351	0.000574074	0.000275934	0.000283101	AEKVRNLPAGHGLNAQ	0.000459186	0.000377703	0.000366792	9.23934e-05		SLOPE	0.917532	DO NOT CHANGE THESE UNLESS YOU HAVE NEW LIBRARY
AGGVAVIKAGAATEV	846	3	27	227	562	81	AGGVAVIKAGAATEV	0.000264696	8.51923e-07	9.56605e-06	6.58821e-05	0.000141751	2.60286e-05	AGGVAVIKAGAATEV	9.17048e-05	7.78871e-05	9.17015e-05	3.27962e-09		INTERCEPT	2.02377e-05
AKAAVEEGIVAGGGV	374	281	510	543	1062	665	AKAAVEEGIVAGGGV	0.000117017	7.97968e-05	0.000180692	0.000157595	0.000267863	0.000213692	AKAAVEEGIVAGGGV	0.000125835	0.00021305	0.000215718	-8.98823e-05
ALVREGLRNVAAGANP	0	0	0	0	0	0	ALVREGLRNVAAGANP	0	0	0	0	0	0	ALVREGLRNVAAGANP	0	0	2.02377e-05	-2.02377e-05
AMKAHGLDNYRGYSL	634	1098	357	517	823	498	AMKAHGLDNYRGYSL	0.000198366	0.000311804	0.000126484	0.000150049	0.000207581	0.000160028	AMKAHGLDNYRGYSL	0.000212218	0.000172553	0.00017856	3.36579e-05
AMKDHGLDNYRGYSL	595	248	1756	556	1094	1151	AMKDHGLDNYRGYSL	0.000186164	7.04256e-05	0.000622148	0.000161368	0.000275934	0.000369863	AMKDHGLDNYRGYSL	0.000292912	0.000269055	0.000267104	2.5808e-05
AMKFHGLDNYRGYSL	616	292	180	387	614	655	AMKFHGLDNYRGYSL	0.000192734	8.29205e-05	6.37737e-05	0.000112319	0.000154866	0.000210478	AMKFHGLDNYRGYSL	0.000113143	0.000159221	0.000166328	-5.31853e-05
AMKKHGLDNYRGYSL	663	498	1503	1048	1470	682	AMKKHGLDNYRGYSL	0.000207439	0.000141419	0.00053251	0.00030416	0.000370771	0.000219155	AMKKHGLDNYRGYSL	0.00029379	0.000298029	0.000293688	1.01219e-07
AMKRHGADNYRGYSL	853	374	537	380	653	718	AMKRHGADNYRGYSL	0.000266887	0.000106206	0.000190258	0.000110287	0.000164703	0.000230723	AMKRHGADNYRGYSL	0.000187784	0.000168571	0.000174907	1.28768e-05
AMKRHGLDAYRGYSL	1072	899	499	928	804	800	AMKRHGLDAYRGYSL	0.000335407	0.000255293	0.000176795	0.000269333	0.000202789	0.000257073	AMKRHGLDAYRGYSL	0.000255832	0.000243065	0.000243257	1.25743e-05
AMKRHGLDEYRGYSL	859	431	933	753	1073	647	AMKRHGLDEYRGYSL	0.000268764	0.000122393	0.00033056	0.000218543	0.000270638	0.000207908	AMKRHGLDEYRGYSL	0.000240572	0.000232363	0.000233438	7.13459e-06
AMKRHGLDLYRGYSL	1043	677	4	1030	982	550	AMKRHGLDLYRGYSL	0.000326334	0.000192251	1.41719e-06	0.000298936	0.000247685	0.000176738	AMKRHGLDLYRGYSL	0.000173334	0.00024112	0.000241473	-6.81387e-05
AMKRHGLDNARGYSL	895	796	1357	1524	1193	804	AMKRHGLDNARGYSL	0.000280028	0.000226044	0.000480783	0.00044231	0.000300905	0.000258358	AMKRHGLDNARGYSL	0.000328951	0.000333858	0.000326562	2.38881e-06
AMKRHGLDNYRAYSL	1546	552	403	898	1177	1010	AMKRHGLDNYRAYSL	0.000483712	0.000156754	0.000142782	0.000260626	0.000296869	0.000324554	AMKRHGLDNYRAYSL	0.000261083	0.000294017	0.000290007	-2.89243e-05
AMKRHGLDNYRDYSL	143	379	206	872	688	755	AMKRHGLDNYRDYSL	4.47418e-05	0.000107626	7.29854e-05	0.00025308	0.000173531	0.000242612	AMKRHGLDNYRDYSL	7.51178e-05	0.000223074	0.000224916	-0.000149798
AMKRHGLDNYREYSL	1847	912	845	799	1352	973	AMKRHGLDNYREYSL	0.000577889	0.000258985	0.000299382	0.000231893	0.000341009	0.000312665	AMKRHGLDNYREYSL	0.000378752	0.000295189	0.000291083	8.76692e-05
AMKRHGLDNYRGYSL	1007	2127	492	1150	1281	1231	AMKRHGLDNYRGYSL	0.00031507	0.000604013	0.000174315	0.000333764	0.000323101	0.000395571	AMKRHGLDNYRGYSL	0.000364466	0.000350812	0.000342118	2.23476e-05
AMKRHGLDNYRKYSL	648	2158	890	1047	1567	1315	AMKRHGLDNYRKYSL	0.000202746	0.000612817	0.000315325	0.00030387	0.000395237	0.000422563	AMKRHGLDNYRKYSL	0.000376963	0.00037389	0.000363294	1.3669e-05
AMKRHGNDNYRGYSL	1460	730	458	725	839	465	AMKRHGNDNYRGYSL	0.000456805	0.000207301	0.000162269	0.000210416	0.000211617	0.000149424	AMKRHGNDNYRGYSL	0.000275458	0.000190486	0.000195014	8.0444e-05
APLKQIAFNSGLEPG	0	0	0	0	0	4	APLKQIAFNSGLEPG	0	0	0	0	0	1.28536e-06	APLKQIAFNSGLEPG	0	4.28455e-07	2.06308e-05	-2.06308e-05
ASFEAQGALANIAVDKA	1501	1905	179	1530	1083	1011	ASFEAQGALANIAVDKA	0.000469633	0.000540971	6.34194e-05	0.000444051	0.00027316	0.000324876	ASFEAQGALANIAVDKA	0.000358008	0.000347362	0.000338953	1.90543e-05
ATAEQLKTVMDD	302	94	1	47	246	36	ATAEQLKTVMDD	9.44897e-05	2.66936e-05	3.54298e-07	1.36408e-05	6.20474e-05	1.15683e-05	ATAEQLKTVMDD	4.05125e-05	2.90855e-05	4.69245e-05	-6.41197e-06
AVRNAKAAVEEGIVAG	1261	572	1025	1269	1257	1274	AVRNAKAAVEEGIVAG	0.000394542	0.000162433	0.000363156	0.000368301	0.000317047	0.000409388	AVRNAKAAVEEGIVAG	0.00030671	0.000364912	0.000355056	-4.83459e-05
EAPLKQIAFNSGLEPG	0	0	0	16	0	1	EAPLKQIAFNSGLEPG	0	0	0	4.64367e-06	0	3.21341e-07	EAPLKQIAFNSGLEPG	0	1.655e-06	2.17562e-05	-2.17562e-05
EATGANIVKVALEAPL	0	0	4	109	44	258	EATGANIVKVALEAPL	0	0	1.41719e-06	3.1635e-05	1.10979e-05	8.2906e-05	EATGANIVKVALEAPL	4.72398e-07	4.18796e-05	5.86635e-05	-5.81911e-05
EEIAQVATISANGDK	1242	425	10	639	356	259	EEIAQVATISANGDK	0.000388597	0.000120689	3.54298e-06	0.000185457	8.97922e-05	8.32273e-05	EEIAQVATISANGDK	0.000170943	0.000119492	0.000129875	4.10676e-05
EEVDMTPADALDDFD	973	1714	725	924	1707	990	EEVDMTPADALDDFD	0.000304432	0.000486732	0.000256866	0.000268172	0.000430549	0.000318128	EEVDMTPADALDDFD	0.000349343	0.000338949	0.000331234	1.81091e-05
EQIAATAAISAGDQS	60	0	0	6	20	5	EQIAATAAISAGDQS	1.87728e-05	0	0	1.74138e-06	5.04451e-06	1.6067e-06	EQIAATAAISAGDQS	6.2576e-06	2.79753e-06	2.28045e-05	-1.65469e-05
FLTTEAVVADKPEKEK	659	1874	1203	411	829	356	FLTTEAVVADKPEKEK	0.000206188	0.000532168	0.000426221	0.000119284	0.000209095	0.000114397	FLTTEAVVADKPEKEK	0.000388192	0.000147592	0.000155658	0.000232534
GHNYVTAIRNQQEG	720	688	2120	1831	1851	1331	GHNYVTAIRNQQEG	0.000225274	0.000195374	0.000751112	0.00053141	0.000466869	0.000427705	GHNYVTAIRNQQEG	0.000390587	0.000475328	0.000456366	-6.57793e-05
GVAVIKAGAATEVELK	546	342	976	1237	939	401	GVAVIKAGAATEVELK	0.000170832	9.71192e-05	0.000345795	0.000359014	0.00023684	0.000128858	GVAVIKAGAATEVELK	0.000204582	0.00024157	0.000241886	-3.73038e-05
HLVEALYLVCGERG	388	845	999	881	1027	666	HLVEALYLVCGERG	0.000121397	0.000239958	0.000353944	0.000255692	0.000259035	0.000214013	HLVEALYLVCGERG	0.000238433	0.000242914	0.000243118	-4.68526e-06
HSNYVSTVTVSPDGSL	1005	951	981	1075	1465	1037	HSNYVSTVTVSPDGSL	0.000314444	0.00027006	0.000347567	0.000311997	0.00036951	0.000333231	HSNYVSTVTVSPDGSL	0.00031069	0.000338246	0.000330589	-1.98986e-05
ILQSSSEVGYDAMLG	505	2846	288	1783	2372	1430	ILQSSSEVGYDAMLG	0.000158004	0.000808191	0.000102038	0.000517479	0.000598278	0.000459518	ILQSSSEVGYDAMLG	0.000356078	0.000525092	0.000502026	-0.000145948
IPAMTIAKNAGVEGS	774	3998	1429	2061	2516	1701	IPAMTIAKNAGVEGS	0.000242169	0.00113533	0.000506292	0.000598163	0.000634599	0.000546601	IPAMTIAKNAGVEGS	0.00062793	0.000593121	0.000564445	6.34854e-05
IQKTPQIQVYSRHPPE	609	316	61	228	202	367	IQKTPQIQVYSRHPPE	0.000190544	8.97359e-05	2.16122e-05	6.61723e-05	5.09495e-05	0.000117932	IQKTPQIQVYSRHPPE	0.000100631	7.83513e-05	9.21275e-05	8.5032e-06
ISQAVHAAHAEINEAGR	433	184	1519	659	1278	908	ISQAVHAAHAEINEAGR	0.000135477	5.22513e-05	0.000538179	0.000191261	0.000322344	0.000291778	ISQAVHAAHAEINEAGR	0.000241969	0.000268461	0.000266559	-2.45899e-05
IVAGGGVTLLQAAPTL	113	592	466	260	245	244	IVAGGGVTLLQAAPTL	3.53554e-05	0.000168113	0.000165103	7.54597e-05	6.17952e-05	7.84072e-05	IVAGGGVTLLQAAPTL	0.000122857	7.18873e-05	8.61966e-05	3.66605e-05
KKMREIIGWPGGSG	4565	3086	1462	2126	3399	2264	KKMREIIGWPGGSG	0.0014283	0.000876345	0.000517984	0.000617028	0.000857314	0.000727516	KKMREIIGWPGGSG	0.000940875	0.000733952	0.000693662	0.000247213
KPKATAEQLKTVMDD	442	627	618	700	1179	621	KPKATAEQLKTVMDD	0.000138293	0.000178052	0.000218956	0.000203161	0.000297374	0.000199553	KPKATAEQLKTVMDD	0.000178434	0.000233362	0.000234355	-5.59212e-05
LAKLAGGVAVIKAGAA	116	0	316	3	131	40	LAKLAGGVAVIKAGAA	3.62941e-05	0	0.000111958	8.70688e-07	3.30415e-05	1.28536e-05	LAKLAGGVAVIKAGAA	4.94174e-05	1.55886e-05	3.45407e-05	1.48767e-05
LEDARRLKAIYEKKK	1968	1290	710	970	1263	670	LEDARRLKAIYEKKK	0.000615748	0.000366327	0.000251552	0.000281523	0.000318561	0.000215298	LEDARRLKAIYEKKK	0.000411209	0.000271794	0.000269617	0.000141592
LPAGHGLNAQTGVYED	1325	721	1164	1095	1180	1128	LPAGHGLNAQTGVYED	0.000414566	0.000204745	0.000412403	0.000317801	0.000297626	0.000362473	LPAGHGLNAQTGVYED	0.000343905	0.000325967	0.000319322	2.45826e-05
LSIALHVGFDHFE	2237	1544	262	780	1089	1492	LSIALHVGFDHFE	0.000699912	0.000438456	9.28261e-05	0.000226379	0.000274673	0.000479441	LSIALHVGFDHFE	0.000410398	0.000326831	0.000320115	9.02829e-05
MAKTIAYDEEARRGLE	74	1228	50	315	1023	411	MAKTIAYDEEARRGLE	2.31531e-05	0.00034872	1.77149e-05	9.14223e-05	0.000258026	0.000132071	MAKTIAYDEEARRGLE	0.000129863	0.000160507	0.000167508	-3.76447e-05
NMYAMMIARFKMFPEVKEKG	1976	877	1502	1080	2145	1130	NMYAMMIARFKMFPEVKEKG	0.000618251	0.000249045	0.000532156	0.000313448	0.000541023	0.000363115	NMYAMMIARFKMFPEVKEKG	0.000466484	0.000405862	0.000392629	7.38551e-05
NYVTAIRNQQEG	717	1322	700	1128	1313	907	NYVTAIRNQQEG	0.000224335	0.000375414	0.000248009	0.000327379	0.000331172	0.000291456	NYVTAIRNQQEG	0.000282586	0.000316669	0.000310791	-2.82055e-05
PPSLRTLEDNEERMS	2689	1728	1212	1891	1569	1665	PPSLRTLEDNEERMS	0.000841334	0.000490708	0.000429409	0.000548824	0.000395741	0.000535033	PPSLRTLEDNEERMS	0.00058715	0.000493199	0.000472764	0.000114387
QMCVTQYQKESQAYYDGRRS	1776	3264	963	2162	1904	1952	QMCVTQYQKESQAYYDGRRS	0.000555675	0.000926892	0.000341189	0.000627476	0.000480237	0.000627258	QMCVTQYQKESQAYYDGRRS	0.000607919	0.000578324	0.000550868	5.7051e-05
RGLERGLNALADAVKV	542	1080	257	1249	1539	784	RGLERGLNALADAVKV	0.000169581	0.000306692	9.10546e-05	0.000362497	0.000388175	0.000251931	RGLERGLNALADAVKV	0.000189109	0.000334201	0.000326877	-0.000137768
RVAQIRQEIENSDSDY	1314	1312	575	254	383	265	RVAQIRQEIENSDSDY	0.000411124	0.000372574	0.000203721	7.37183e-05	9.66023e-05	8.51554e-05	RVAQIRQEIENSDSDY	0.00032914	8.51586e-05	9.83734e-05	0.000230767
SALQNAASIAGLFLTT	0	0	190	68	0	11	SALQNAASIAGLFLTT	0	0	6.73167e-05	1.97356e-05	0	3.53475e-06	SALQNAASIAGLFLTT	2.24389e-05	7.75678e-06	2.73547e-05	-4.91586e-06
SAMSRPMIHFGNDWEDRYYR	3253	1792	5378	3160	2720	2424	SAMSRPMIHFGNDWEDRYYR	0.0010178	0.000508882	0.00190542	0.000917125	0.000686053	0.000778931	SAMSRPMIHFGNDWEDRYYR	0.00114403	0.000794036	0.000748791	0.000395241
SDGVAVLKVGGTSDV	1242	449	18	651	419	321	SDGVAVLKVGGTSDV	0.000388597	0.000127504	6.37737e-06	0.000188939	0.000105682	0.00010315	SDGVAVLKVGGTSDV	0.00017416	0.000132591	0.000141894	3.22657e-05
SHLVEALYLVCGERG	513	1419	140	606	969	999	SHLVEALYLVCGERG	0.000160507	0.00040296	4.96018e-05	0.000175879	0.000244406	0.00032102	SHLVEALYLVCGERG	0.000204356	0.000247102	0.000246961	-4.2605e-05
SKVSTVKDLLPLLEKV	2134	2498	914	2560	2595	2230	SKVSTVKDLLPLLEKV	0.000667686	0.000709368	0.000323829	0.000742987	0.000654525	0.00071659	SKVSTVKDLLPLLEKV	0.000566961	0.000704701	0.000666823	-9.98621e-05
SLKKGAAALGIGTDSVI	1149	186	847	563	658	416	SLKKGAAALGIGTDSVI	0.000359499	5.28192e-05	0.000300091	0.000163399	0.000165964	0.000133678	SLKKGAAALGIGTDSVI	0.00023747	0.000154347	0.000161856	7.56137e-05
SLLGKARKVVVTKDET	291	752	703	569	1673	454	SLLGKARKVVVTKDET	9.10481e-05	0.000213549	0.000249072	0.000165141	0.000421973	0.000145889	SLLGKARKVVVTKDET	0.000184556	0.000244334	0.000244422	-5.98657e-05
SLSVYDLESKAVIAEL	982	1489	789	763	937	628	SLSVYDLESKAVIAEL	0.000307248	0.000422838	0.000279541	0.000221445	0.000236335	0.000201802	SLSVYDLESKAVIAEL	0.000336542	0.000219861	0.000221967	0.000114576
SRLSKVAPVIKARMM	602	869	64	427	701	630	SRLSKVAPVIKARMM	0.000188354	0.000246774	2.26751e-05	0.000123928	0.00017681	0.000202445	SRLSKVAPVIKARMM	0.000152601	0.000167728	0.000174133	-2.15322e-05
TDAIAGRVAQIRQEIE	1432	393	280	1492	1242	831	TDAIAGRVAQIRQEIE	0.000448044	0.000111602	9.92035e-05	0.000433022	0.000313264	0.000267034	TDAIAGRVAQIRQEIE	0.000219617	0.000337773	0.000330155	-0.000110539
TLKGHSNYVSTVTVSP	916	1057	616	1153	639	724	TLKGHSNYVSTVTVSP	0.000286598	0.000300161	0.000218248	0.000334635	0.000161172	0.000232651	TLKGHSNYVSTVTVSP	0.000268336	0.000242819	0.000243032	2.53037e-05
TLKKMREIIGWPGGSGDG	1458	851	240	1085	1762	1253	TLKKMREIIGWPGGSGDG	0.000456179	0.000241662	8.50316e-05	0.000314899	0.000444421	0.00040264	TLKKMREIIGWPGGSGDG	0.000260958	0.00038732	0.000375616	-0.000114658
TRAAVEEGIVLGGGC	1323	2535	1153	1233	1700	630	TRAAVEEGIVLGGGC	0.00041394	0.000719875	0.000408506	0.000357853	0.000428783	0.000202445	TRAAVEEGIVLGGGC	0.000514107	0.000329694	0.000322742	0.000191365
TYEIAPVFVLLEYVT	366	323	218	200	462	292	TYEIAPVFVLLEYVT	0.000114514	9.17237e-05	7.7237e-05	5.80459e-05	0.000116528	9.38316e-05	TYEIAPVFVLLEYVT	9.44916e-05	8.94685e-05	0.000102328	-7.83624e-06
VHAAHAVHAAHAVHA	1764	8	97	458	478	674	VHAAHAVHAAHAVHA	0.00055192	2.27179e-06	3.43669e-05	0.000132925	0.000120564	0.000216584	VHAAHAVHAAHAVHA	0.000196186	0.000156691	0.000164006	3.21799e-05
VRNLPAGHGLNAQTG	612	1328	248	1452	1167	1326	VRNLPAGHGLNAQTG	0.000191483	0.000377118	8.7866e-05	0.000421413	0.000294347	0.000426098	VRNLPAGHGLNAQTG	0.000218822	0.000380619	0.000369468	-0.000150646
VYEDLLAAGVADPVKV	697	570	130	1064	724	508	VYEDLLAAGVADPVKV	0.000218077	0.000161865	4.60588e-05	0.000308804	0.000182611	0.000163241	VYEDLLAAGVADPVKV	0.000142	0.000218219	0.00022046	-7.84598e-05
YDLESKAVIAELTPDG	568	173	915	707	1293	488	YDLESKAVIAELTPDG	0.000177716	4.91276e-05	0.000324183	0.000205192	0.000326127	0.000156814	YDLESKAVIAELTPDG	0.000183675	0.000229378	0.000230699	-4.70238e-05
YEIAPVFVLLEYVT	144	91	87	97	151	78	YEIAPVFVLLEYVT	4.50547e-05	2.58417e-05	3.08239e-05	2.81523e-05	3.8086e-05	2.50646e-05	YEIAPVFVLLEYVT	3.39068e-05	3.04343e-05	4.81621e-05	-1.42553e-05
YILLVSSKVSTVKDLL	1423	816	1290	1831	2484	1683	YILLVSSKVSTVKDLL	0.000445228	0.000231723	0.000457045	0.00053141	0.000626528	0.000540817	YILLVSSKVSTVKDLL	0.000377999	0.000566252	0.000539791	-0.000161793
SRLSKVAPVIKARMMEYGTT	0	0	0	0	16	0	SRLSKVAPVIKARMMEYGTT	0	0	0	0	4.0356e-06	0	SRLSKVAPVIKARMMEYGTT	0	1.3452e-06	2.14719e-05	-2.14719e-05
YEIAPVFVLLAYVT	113	105	19	98	142	68	YEIAPVFVLLAYVT	3.53554e-05	2.98173e-05	6.73167e-06	2.84425e-05	3.5816e-05	2.18512e-05	YEIAPVFVLLAYVT	2.39681e-05	2.87032e-05	4.65738e-05	-2.26056e-05
YEIAPVFVLLDYVT	89	107	160	218	251	111	YEIAPVFVLLDYVT	2.78463e-05	3.03853e-05	5.66877e-05	6.327e-05	6.33085e-05	3.56689e-05	YEIAPVFVLLDYVT	3.83064e-05	5.40825e-05	6.986e-05	-3.15536e-05
YEIAPVFVLLGYVT	56	143	81	103	203	113	YEIAPVFVLLGYVT	1.75213e-05	4.06083e-05	2.86982e-05	2.98936e-05	5.12017e-05	3.63115e-05	YEIAPVFVLLGYVT	2.89426e-05	3.91356e-05	5.61458e-05	-2.72032e-05
YEIAPVFVLLMYVT	75	208	19	89	192	84	YEIAPVFVLLMYVT	2.3466e-05	5.90667e-05	6.73167e-06	2.58304e-05	4.84272e-05	2.69926e-05	YEIAPVFVLLMYVT	2.97548e-05	3.37501e-05	5.12044e-05	-2.14497e-05
AAMKRHGLDNYRGY	1353	878	478	1618	1370	684	AAMKRHGLDNYRGY	0.000423327	0.000249329	0.000169355	0.000469591	0.000345549	0.000219797	AAMKRHGLDNYRGY	0.00028067	0.000344979	0.000336767	-5.60966e-05
AQVATISANGDK	786	960	1	219	95	258	AQVATISANGDK	0.000245924	0.000272615	3.54298e-07	6.35602e-05	2.39614e-05	8.2906e-05	AQVATISANGDK	0.000172964	5.68092e-05	7.23619e-05	0.000100603
EEIAQVATISANGDKDIGNI	1447	1477	985	2061	2272	1556	EEIAQVATISANGDKDIGNI	0.000452737	0.00041943	0.000348984	0.000598163	0.000573056	0.000500007	EEIAQVATISANGDKDIGNI	0.00040705	0.000557075	0.000531372	-0.000124321
FFYTPMSRREVED	789	1198	1356	1136	613	749	FFYTPMSRREVED	0.000246862	0.000340201	0.000480428	0.000329701	0.000154614	0.000240684	FFYTPMSRREVED	0.000355831	0.000241666	0.000241974	0.000113856
FSPAVGVDFELESFSERKEEEKEEL	216	305	80	460	605	256	FSPAVGVDFELESFSERKEEEKEEL	6.75821e-05	8.66122e-05	2.83439e-05	0.000133506	0.000152596	8.22633e-05	FSPAVGVDFELESFSERKEEEKEEL	6.0846e-05	0.000122788	0.0001329	-7.20538e-05
GCALLRCIPALDSLTPANED	49	0	184	337	639	449	GCALLRCIPALDSLTPANED	1.53311e-05	0	6.51909e-05	9.78073e-05	0.000161172	0.000144282	GCALLRCIPALDSLTPANED	2.68407e-05	0.00013442	0.000143573	-0.000116732
GFFYTPMSRRE	99	73	747	374	598	317	GFFYTPMSRRE	3.09751e-05	2.07301e-05	0.000264661	0.000108546	0.000150831	0.000101865	GFFYTPMSRRE	0.000105455	0.000120414	0.000130721	-2.52658e-05
IDFLIEEIERLGQDL	179	287	834	443	311	526	IDFLIEEIERLGQDL	5.60055e-05	8.15006e-05	0.000295485	0.000128572	7.84421e-05	0.000169025	IDFLIEEIERLGQDL	0.00014433	0.000125346	0.000135247	9.0834e-06
IPPSLRTLEDNEERMSRLSK	1174	1062	424	1133	1316	640	IPPSLRTLEDNEERMSRLSK	0.000367321	0.000301581	0.000150222	0.00032883	0.000331928	0.000205658	IPPSLRTLEDNEERMSRLSK	0.000273041	0.000288806	0.000285226	-1.21844e-05
KKGAAALGIGTDSVI	1407	811	2166	776	1426	993	KKGAAALGIGTDSVI	0.000440222	0.000230303	0.00076741	0.000225218	0.000359673	0.000319092	KKGAAALGIGTDSVI	0.000479312	0.000301328	0.000296715	0.000182596
LKKMREIIGWPGGSG	1734	2378	644	2236	2607	1776	LKKMREIIGWPGGSG	0.000542534	0.000675291	0.000228168	0.000648953	0.000657551	0.000570702	LKKMREIIGWPGGSG	0.000481998	0.000625735	0.00059437	-0.000112372
NTNMFTYEIAPVFVLLEYVT	130	231	83	191	370	293	NTNMFTYEIAPVFVLLEYVT	4.06744e-05	6.55981e-05	2.94068e-05	5.54338e-05	9.33233e-05	9.41529e-05	NTNMFTYEIAPVFVLLEYVT	4.52264e-05	8.097e-05	9.45302e-05	-4.93038e-05
PGGSGDGIFSPGGAISNMYA	1399	1705	2005	1108	2897	1869	PGGSGDGIFSPGGAISNMYA	0.000437719	0.000484176	0.000710368	0.000321574	0.000730697	0.000600586	PGGSGDGIFSPGGAISNMYA	0.000544088	0.000550952	0.000525754	1.83339e-05
TYEIAPVFVLMEQIT	90	35	65	105	111	162	TYEIAPVFVLMEQIT	2.81592e-05	9.9391e-06	2.30294e-05	3.04741e-05	2.7997e-05	5.20572e-05	TYEIAPVFVLMEQIT	2.03759e-05	3.68428e-05	5.40421e-05	-3.36662e-05
VDKCLELAEYLYNIIKNREG	420	1499	938	1199	741	713	VDKCLELAEYLYNIIKNREG	0.00013141	0.000425678	0.000332332	0.000347985	0.000186899	0.000229116	VDKCLELAEYLYNIIKNREG	0.000296473	0.000254667	0.000253902	4.25705e-05
VPPSLRTLEDNEERMSRLSK	845	821	697	835	970	550	VPPSLRTLEDNEERMSRLSK	0.000264384	0.000233143	0.000246946	0.000242342	0.000244658	0.000176738	VPPSLRTLEDNEERMSRLSK	0.000248157	0.000221246	0.000223238	2.49197e-05
AVRPLWVRME	255	138	16	203	1071	376	AVRPLWVRME	7.97844e-05	3.91885e-05	5.66877e-06	5.89166e-05	0.000270133	0.000120824	AVRPLWVRME	4.15472e-05	0.000149958	0.000157829	-0.000116282
DYEYLINVIHAFQYV	220	762	2260	1523	1068	1721	DYEYLINVIHAFQYV	6.88336e-05	0.000216388	0.000800714	0.000442019	0.000269377	0.000553028	DYEYLINVIHAFQYV	0.000361979	0.000421475	0.000406954	-4.49752e-05
EIAPVFVLLE	8	56	340	211	735	211	EIAPVFVLLE	2.50304e-06	1.59026e-05	0.000120461	6.12384e-05	0.000185386	6.78029e-05	EIAPVFVLLE	4.6289e-05	0.000104809	0.000116403	-7.01142e-05
IPPSLRYLEDNEERMSRLSK	950	558	160	646	1281	406	IPPSLRYLEDNEERMSRLSK	0.000297236	0.000158458	5.66877e-05	0.000187488	0.000323101	0.000130464	IPPSLRYLEDNEERMSRLSK	0.000170794	0.000213684	0.0002163	-4.55061e-05
RVRPLWVRME	72	99	229	265	790	326	RVRPLWVRME	2.25274e-05	2.81135e-05	8.11343e-05	7.69108e-05	0.000199258	0.000104757	RVRPLWVRME	4.3925e-05	0.000126975	0.000136742	-9.28165e-05
SRLSKVAPVIKA	1205	2016	533	396	583	445	SRLSKVAPVIKA	0.00037702	0.000572492	0.000188841	0.000114931	0.000147047	0.000142997	SRLSKVAPVIKA	0.000379451	0.000134992	0.000144097	0.000235354
VLGGGCALLRCIPALDSLTPANED	1186	1914	465	747	1514	842	VLGGGCALLRCIPALDSLTPANED	0.000371076	0.000543527	0.000164749	0.000216801	0.000381869	0.000270569	VLGGGCALLRCIPALDSLTPANED	0.000359784	0.000289747	0.000286089	7.36945e-05
ALYLVCGER	0	22	6	0	73	61	ALYLVCGER	0	6.24744e-06	2.12579e-06	0	1.84124e-05	1.96018e-05	ALYLVCGER	2.79107e-06	1.26714e-05	3.18641e-05	-2.9073e-05
APVIKARMMEYGTT	0	0	233	0	0	0	APVIKARMMEYGTT	0	0	8.25515e-05	0	0	0	APVIKARMMEYGTT	2.75172e-05	0	2.02377e-05	7.27951e-06
LKKMREIIGWPGGSGDGIFS	3200	1527	1707	2294	1520	1816	LKKMREIIGWPGGSGDGIFS	0.00100122	0.000433629	0.000604787	0.000665786	0.000383382	0.000583555	LKKMREIIGWPGGSGDGIFS	0.000679877	0.000544241	0.000519596	0.000160281
AAEALALVCGE	0	0	0	0	0	0	AAEALALVCGE	0	0	0	0	0	0	AAEALALVCGE	0	0	2.02377e-05	-2.02377e-05
AAEALALVCGK	0	0	0	0	0	0	AAEALALVCGK	0	0	0	0	0	0	AAEALALVCGK	0	0	2.02377e-05	-2.02377e-05
AALALVCGE	0	112	0	10	114	6	AALALVCGE	0	3.18051e-05	0	2.90229e-06	2.87537e-05	1.92805e-06	AALALVCGE	1.06017e-05	1.11947e-05	3.05091e-05	-1.99074e-05
AALGIGTDSVILIKCDERGK	683	1614	1789	833	877	492	AALGIGTDSVILIKCDERGK	0.000213697	0.000458335	0.00063384	0.000241761	0.000221202	0.0001581	AALGIGTDSVILIKCDERGK	0.00043529	0.000207021	0.000210186	0.000225105
AALKLVCGE	0	0	0	34	274	366	AALKLVCGE	0	0	0	9.8678e-06	6.91097e-05	0.000117611	AALKLVCGE	0	6.55294e-05	8.0363e-05	-8.0363e-05
AALYLVCGE	389	0	0	9	133	278	AALYLVCGE	0.00012171	0	0	2.61206e-06	3.3546e-05	8.93328e-05	AALYLVCGE	4.05701e-05	4.18303e-05	5.86183e-05	-1.80482e-05
AALYLVCGERG	327	440	197	92	566	141	AALYLVCGERG	0.000102312	0.000124949	6.97967e-05	2.67011e-05	0.000142759	4.53091e-05	AALYLVCGERG	9.90191e-05	7.15899e-05	8.59236e-05	1.30954e-05
AALYLVCGERK	542	553	1221	170	293	406	AALYLVCGERK	0.000169581	0.000157038	0.000432598	4.9339e-05	7.3902e-05	0.000130464	AALYLVCGERK	0.000253072	8.45685e-05	9.78319e-05	0.00015524
AALYLVCKERG	532	76	528	486	474	324	AALYLVCKERG	0.000166452	2.1582e-05	0.000187069	0.000141052	0.000119555	0.000104114	AALYLVCKERG	0.000125035	0.000121574	0.000131785	-6.75071e-06
AALYLVCKERK	229	612	78	44	461	663	AALYLVCKERK	7.16495e-05	0.000173792	2.76353e-05	1.27701e-05	0.000116276	0.000213049	AALYLVCKERK	9.10257e-05	0.000114032	0.000124865	-3.38396e-05
AAVEALYLVCG	152	294	574	356	407	119	AAVEALYLVCG	4.75578e-05	8.34885e-05	0.000203367	0.000103322	0.000102656	3.82396e-05	AAVEALYLVCG	0.000111471	8.14056e-05	9.49299e-05	1.65412e-05
AAVEALYLVCK	930	76	184	43	436	327	AAVEALYLVCK	0.000290978	2.1582e-05	6.51909e-05	1.24799e-05	0.00010997	0.000105079	AAVEALYLVCK	0.000125917	7.58429e-05	8.98259e-05	3.60912e-05
AFIKATGKKEDE	386	38	354	674	614	393	AFIKATGKKEDE	0.000120772	1.0791e-05	0.000125422	0.000195615	0.000154866	0.000126287	AFIKATGKKEDE	8.56614e-05	0.000158923	0.000166054	-8.03928e-05
ALYLVCGE	0	0	0	24	96	51	ALYLVCGE	0	0	0	6.96551e-06	2.42136e-05	1.63884e-05	ALYLVCGE	0	1.58558e-05	3.47859e-05	-3.47859e-05
APVIKARMMEY	109	0	15	179	398	139	APVIKARMMEY	3.41039e-05	0	5.31447e-06	5.19511e-05	0.000100386	4.46664e-05	APVIKARMMEY	1.31395e-05	6.56677e-05	8.04898e-05	-6.73504e-05
EALALVCG	0	0	0	363	141	35	EALALVCG	0	0	0	0.000105353	3.55638e-05	1.12469e-05	EALALVCG	0	5.07213e-05	6.67761e-05	-6.67761e-05
EALALVCGK	5	0	0	390	197	20	EALALVCGK	1.5644e-06	0	0	0.000113189	4.96884e-05	6.42682e-06	EALALVCGK	5.21467e-07	5.64349e-05	7.20184e-05	-7.1497e-05
EALYLVCG	0	0	157	311	112	282	EALYLVCG	0	0	5.56248e-05	9.02614e-05	2.82492e-05	9.06182e-05	EALYLVCG	1.85416e-05	6.97096e-05	8.41984e-05	-6.56568e-05
EALYLVCGE	250	0	1	631	114	67	EALYLVCGE	7.822e-05	0	3.54298e-07	0.000183135	2.87537e-05	2.15298e-05	EALYLVCGE	2.61914e-05	7.78061e-05	9.16272e-05	-6.54358e-05
EALYLVCGK	41	0	409	25	175	30	EALYLVCGK	1.28281e-05	0	0.000144908	7.25574e-06	4.41394e-05	9.64023e-06	EALYLVCGK	5.25787e-05	2.03451e-05	3.8905e-05	1.36737e-05
EKAHHAIWARMDAKK	970	1433	1137	2063	1650	1370	EKAHHAIWARMDAKK	0.000303494	0.000406935	0.000402837	0.000598743	0.000416172	0.000440237	EKAHHAIWARMDAKK	0.000371089	0.000485051	0.000465287	-9.41984e-05
EKAHHAIWAYNDAKK	1118	1255	1192	1862	1609	1313	EKAHHAIWAYNDAKK	0.0003498	0.000356388	0.000422323	0.000540407	0.00040583	0.000421921	EKAHHAIWAYNDAKK	0.00037617	0.000456053	0.00043868	-6.25101e-05
EKAHHPIWARMDAKK	310	1351	726	916	711	691	EKAHHPIWARMDAKK	9.69928e-05	0.000383649	0.000257221	0.00026585	0.000179332	0.000222047	EKAHHPIWARMDAKK	0.000245954	0.00022241	0.000224306	2.16487e-05
EKAHHPIWAYNDAKK	12	160	277	945	390	541	EKAHHPIWAYNDAKK	3.75456e-06	4.54359e-05	9.81406e-05	0.000274267	9.83679e-05	0.000173845	EKAHHPIWAYNDAKK	4.91104e-05	0.00018216	0.000187375	-0.000138265
EKAHIPIWARMDAKK	996	397	1121	1103	1512	1538	EKAHIPIWARMDAKK	0.000311628	0.000112738	0.000397168	0.000320123	0.000381365	0.000494222	EKAHIPIWARMDAKK	0.000273845	0.00039857	0.000385938	-0.000112093
EKAHLAIWAKMDAKK	405	21	339	147	109	9	EKAHLAIWAKMDAKK	0.000126716	5.96346e-06	0.000120107	4.26637e-05	2.74926e-05	2.89207e-06	EKAHLAIWAKMDAKK	8.42623e-05	2.43494e-05	4.2579e-05	4.16833e-05
EKAHLAIWARMDAKK	855	307	154	363	252	137	EKAHLAIWARMDAKK	0.000267512	8.71801e-05	5.45619e-05	0.000105353	6.35608e-05	4.40237e-05	EKAHLAIWARMDAKK	0.000136418	7.09793e-05	8.53634e-05	5.10548e-05
EKAHRPIWARMDAKK	1494	589	519	1119	630	1064	EKAHRPIWARMDAKK	0.000467443	0.000167261	0.000183881	0.000324767	0.000158902	0.000341907	EKAHRPIWARMDAKK	0.000272861	0.000275192	0.000272735	1.26604e-07
EKAHRPIWAYNDAKK	1354	670	340	1254	541	352	EKAHRPIWAYNDAKK	0.000423639	0.000190263	0.000120461	0.000363948	0.000136454	0.000113112	EKAHRPIWAYNDAKK	0.000244788	0.000204505	0.000207877	3.69109e-05
EKAHVPIWARMDAKK	1868	2659	1494	1769	1159	1324	EKAHVPIWARMDAKK	0.00058446	0.000755088	0.000529322	0.000513416	0.000292329	0.000425455	EKAHVPIWARMDAKK	0.000622956	0.0004104	0.000396793	0.000226164
ERRILEVKQKGFVPFLVSAT	5	0	0	20	0	2	ERRILEVKQKGFVPFLVSAT	1.5644e-06	0	0	5.80459e-06	0	6.42682e-07	ERRILEVKQKGFVPFLVSAT	5.21467e-07	2.14909e-06	2.22095e-05	-2.1688e-05
EYVTLKKMREIIGWPGGSGD	2122	2427	1612	1985	1883	1749	EYVTLKKMREIIGWPGGSGD	0.000663931	0.000689206	0.000571129	0.000576105	0.00047494	0.000562025	EYVTLKKMREIIGWPGGSGD	0.000641422	0.00053769	0.000513585	0.000127836
FAKFASFEAQGALANIA	1048	1383	167	815	468	560	FAKFASFEAQGALANIA	0.000327898	0.000392737	5.91678e-05	0.000236537	0.000118041	0.000179951	FAKFASFEAQGALANIA	0.000259934	0.000178176	0.00018372	7.6214e-05
FFYTPKSRREVED	1221	973	763	965	868	911	FFYTPKSRREVED	0.000382026	0.000276307	0.00027033	0.000280071	0.000218932	0.000292742	FFYTPKSRREVED	0.000309554	0.000263915	0.000262388	4.71665e-05
FKADEKKFWGKYLYE	2498	1179	839	1813	1109	876	FKADEKKFWGKYLYE	0.000781574	0.000334806	0.000297256	0.000526186	0.000279718	0.000281495	FKADEKKFWGKYLYE	0.000471212	0.000362466	0.000352812	0.0001184
HTPGVHMASLSVYLKTNVFL	627	1252	1348	679	1374	869	HTPGVHMASLSVYLKTNVFL	0.000196176	0.000355536	0.000477594	0.000197066	0.000346558	0.000279245	HTPGVHMASLSVYLKTNVFL	0.000343102	0.00027429	0.000271907	7.11949e-05
LHRSGVLIIHHLQEDYRTY	0	639	378	111	76	114	LHRSGVLIIHHLQEDYRTY	0	0.00018146	0.000133925	3.22155e-05	1.91691e-05	3.66329e-05	LHRSGVLIIHHLQEDYRTY	0.000105128	2.93392e-05	4.71573e-05	5.79709e-05
LVSATAGTTVYGAFD	49	9	0	75	105	53	LVSATAGTTVYGAFD	1.53311e-05	2.55577e-06	0	2.17672e-05	2.64837e-05	1.70311e-05	LVSATAGTTVYGAFD	5.9623e-06	2.17606e-05	4.02037e-05	-3.42414e-05
PHLVEALYLVCGERG	561	21	1	1	76	47	PHLVEALYLVCGERG	0.000175526	5.96346e-06	3.54298e-07	2.90229e-07	1.91691e-05	1.5103e-05	PHLVEALYLVCGERG	6.06145e-05	1.15208e-05	3.08083e-05	2.98061e-05
PHLVEALYLVCGKRG	0	0	0	1	70	49	PHLVEALYLVCGKRG	0	0	0	2.90229e-07	1.76558e-05	1.57457e-05	PHLVEALYLVCGKRG	0	1.12306e-05	3.05421e-05	-3.05421e-05
PHLVEALYLVCKERG	23	0	0	0	20	3	PHLVEALYLVCKERG	7.19624e-06	0	0	0	5.04451e-06	9.64023e-07	PHLVEALYLVCKERG	2.39875e-06	2.00284e-06	2.20753e-05	-1.96766e-05
PHLVEALYLVCKKRG	78	0	239	104	72	43	PHLVEALYLVCKKRG	2.44046e-05	0	8.46773e-05	3.01839e-05	1.81602e-05	1.38177e-05	PHLVEALYLVCKKRG	3.63606e-05	2.07206e-05	3.92494e-05	-2.8888e-06
PLQCSALLVREEGLM	991	443	215	134	425	542	PLQCSALLVREEGLM	0.000310064	0.000125801	7.61741e-05	3.88907e-05	0.000107196	0.000174167	PLQCSALLVREEGLM	0.00017068	0.000106751	0.000118185	5.24944e-05
PVIKARMMEYGT	405	428	621	466	691	245	PVIKARMMEYGT	0.000126716	0.000121541	0.000220019	0.000135247	0.000174288	7.87285e-05	PVIKARMMEYGT	0.000156092	0.000129421	0.000138986	1.71067e-05
PVIKARMMEYGTTMV	1115	531	608	510	875	357	PVIKARMMEYGTTMV	0.000348861	0.00015079	0.000215413	0.000148017	0.000220697	0.000114719	PVIKARMMEYGTTMV	0.000238355	0.000161144	0.000168093	7.02623e-05
SHLVEALYLVAGERG	1500	822	890	1348	868	637	SHLVEALYLVAGERG	0.00046932	0.000233427	0.000315325	0.000391229	0.000218932	0.000204694	SHLVEALYLVAGERG	0.000339357	0.000271618	0.000269456	6.99014e-05
TAALSYTISRMEESSVTL	242	1791	130	498	617	428	TAALSYTISRMEESSVTL	7.57169e-05	0.000508598	4.60588e-05	0.000144534	0.000155623	0.000137534	TAALSYTISRMEESSVTL	0.000210125	0.000145897	0.000154103	5.60218e-05
VEALALVCG	286	7	422	605	393	211	VEALALVCG	8.94837e-05	1.98782e-06	0.000149514	0.000175589	9.91245e-05	6.78029e-05	VEALALVCG	8.03284e-05	0.000114172	0.000124994	-4.46657e-05
VEALKLVCG	407	1461	844	320	284	468	VEALKLVCG	0.000127342	0.000414887	0.000299028	9.28734e-05	7.1632e-05	0.000150388	VEALKLVCG	0.000280419	0.000104964	0.000116546	0.000163873
VEALYLVC	334	773	0	133	247	36	VEALYLVC	0.000104502	0.000219512	0	3.86005e-05	6.22996e-05	1.15683e-05	VEALYLVC	0.000108005	3.74895e-05	5.46354e-05	5.33693e-05
VEALYLVCG	1	3	0	379	352	84	VEALYLVCG	3.1288e-07	8.51923e-07	0	0.000109997	8.87833e-05	2.69926e-05	VEALYLVCG	3.88268e-07	7.52576e-05	8.92889e-05	-8.89006e-05
VEALYLVCK	389	0	0	183	102	122	VEALYLVCK	0.00012171	0	0	5.3112e-05	2.5727e-05	3.92036e-05	VEALYLVCK	4.05701e-05	3.93475e-05	5.63402e-05	-1.57701e-05
VPPSLRTLEDNEERMS	681	1631	802	1104	1155	1058	VPPSLRTLEDNEERMS	0.000213071	0.000463162	0.000284147	0.000320413	0.00029132	0.000339979	VPPSLRTLEDNEERMS	0.000320127	0.000317237	0.000311313	8.81386e-06
VPTSLRRLEQPNVAIS	155	129	720	615	394	434	VPTSLRRLEQPNVAIS	4.84964e-05	3.66327e-05	0.000255095	0.000178491	9.93768e-05	0.000139462	VPTSLRRLEQPNVAIS	0.000113408	0.00013911	0.000147875	-3.44675e-05
WYVMVTAALSYTISRMEESSVTL	945	2606	922	1223	1251	1094	WYVMVTAALSYTISRMEESSVTL	0.000295672	0.000740037	0.000326663	0.000354951	0.000315534	0.000351547	WYVMVTAALSYTISRMEESSVTL	0.000454124	0.000340677	0.00033282	0.000121304
AAAAVRPLWVRMEAA	60	11	0	6	6	15	AAAAVRPLWVRMEAA	1.87728e-05	3.12372e-06	0	1.74138e-06	1.51335e-06	4.82011e-06	AAAAVRPLWVRMEAA	7.29884e-06	2.69161e-06	2.27073e-05	-1.54085e-05
AAAHHPIWARMDA	355	0	0	55	299	93	AAAHHPIWARMDA	0.000111072	0	0	1.59626e-05	7.54154e-05	2.98847e-05	AAAHHPIWARMDA	3.70241e-05	4.04209e-05	5.73251e-05	-2.0301e-05
AAVRPLWVRMEAA	116	11	0	191	367	190	AAVRPLWVRMEAA	3.62941e-05	3.12372e-06	0	5.54338e-05	9.25667e-05	6.10548e-05	AAVRPLWVRMEAA	1.31393e-05	6.96851e-05	8.41759e-05	-7.10367e-05
AVRPLRVRMEA	461	696	557	599	388	204	AVRPLRVRMEA	0.000144238	0.000197646	0.000197344	0.000173847	9.78634e-05	6.55536e-05	AVRPLRVRMEA	0.000179743	0.000112421	0.000123388	5.63547e-05
AVRPLWVRMEA	122	1456	79	484	576	208	AVRPLWVRMEA	3.81714e-05	0.000413467	2.79896e-05	0.000140471	0.000145282	6.68389e-05	AVRPLWVRMEA	0.000159876	0.000117531	0.000128076	3.18002e-05
EALYLVCGERG	193	65	585	618	360	396	EALYLVCGERG	6.03858e-05	1.84583e-05	0.000207264	0.000179362	9.08011e-05	0.000127251	EALYLVCGERG	9.53695e-05	0.000132471	0.000141784	-4.64147e-05
GAGDLQTLALEVAQQKRG	546	251	607	1139	946	712	GAGDLQTLALEVAQQKRG	0.000170832	7.12776e-05	0.000215059	0.000330571	0.000238605	0.000228795	GAGDLQTLALEVAQQKRG	0.00015239	0.00026599	0.000264292	-0.000111903
GDLQTLALEVARQ	985	627	563	258	1043	572	GDLQTLALEVARQ	0.000308187	0.000178052	0.00019947	7.48792e-05	0.000263071	0.000183807	GDLQTLALEVARQ	0.00022857	0.000173919	0.000179814	4.87556e-05
GKKVATTVHAGYG	0	0	0	0	0	0	GKKVATTVHAGYG	0	0	0	0	0	0	GKKVATTVHAGYG	0	0	2.02377e-05	-2.02377e-05
IATQGPLSHTIADFWQMV	203	857	5	665	1274	559	IATQGPLSHTIADFWQMV	6.35146e-05	0.000243366	1.77149e-06	0.000193003	0.000321335	0.00017963	IATQGPLSHTIADFWQMV	0.000102884	0.000231322	0.000232483	-0.000129599
IKLKVESSPSRSDYINAS	1110	2059	925	1444	1677	1591	IKLKVESSPSRSDYINAS	0.000347297	0.000584703	0.000327726	0.000419091	0.000422982	0.000511254	IKLKVESSPSRSDYINAS	0.000419909	0.000451109	0.000434144	-1.42357e-05
ISNPAATHQDIDFLI	1304	231	1092	729	470	446	ISNPAATHQDIDFLI	0.000407995	6.55981e-05	0.000386894	0.000211577	0.000118546	0.000143318	ISNPAATHQDIDFLI	0.000286829	0.000157814	0.000165037	0.000121792
KKGAAAIGIGTDSVI	264	1650	1749	1170	1540	1187	KKGAAAIGIGTDSVI	8.26003e-05	0.000468558	0.000619668	0.000339568	0.000388427	0.000381432	KKGAAAIGIGTDSVI	0.000390275	0.000369809	0.000359549	3.07261e-05
KLSGLGADPSADATEAYQEL	162	68	203	489	371	425	KLSGLGADPSADATEAYQEL	5.06866e-05	1.93103e-05	7.19225e-05	0.000141922	9.35756e-05	0.00013657	KLSGLGADPSADATEAYQEL	4.73064e-05	0.000124023	0.000134032	-8.67258e-05
KNSLINYLEQIHRGVKGFVR	1293	1637	1931	1165	2136	1920	KNSLINYLEQIHRGVKGFVR	0.000404554	0.000464866	0.00068415	0.000338117	0.000538753	0.000616975	KNSLINYLEQIHRGVKGFVR	0.000517857	0.000497948	0.000477121	4.07355e-05
LCRQHMATKSLFNRAEGP	612	1488	415	112	449	272	LCRQHMATKSLFNRAEGP	0.000191483	0.000422554	0.000147034	3.25057e-05	0.000113249	8.74048e-05	LCRQHMATKSLFNRAEGP	0.00025369	7.77199e-05	9.15481e-05	0.000162142
LKKMRFIIGWPGGSG	2377	2730	1894	2072	2699	1497	LKKMRFIIGWPGGSG	0.000743716	0.00077525	0.000671041	0.000601355	0.000680756	0.000481047	LKKMRFIIGWPGGSG	0.000730002	0.00058772	0.000559489	0.000170513
PSWCEEPAQANMDISTGH	39	599	21	52	121	89	PSWCEEPAQANMDISTGH	1.22023e-05	0.000170101	7.44026e-06	1.50919e-05	3.05193e-05	2.85993e-05	PSWCEEPAQANMDISTGH	6.32477e-05	2.47368e-05	4.29345e-05	2.03132e-05
QREENAPKNRSLAVLTYDHASRI	1624	1978	2686	1013	1153	1461	QREENAPKNRSLAVLTYDHASRI	0.000508117	0.000561701	0.000951645	0.000294002	0.000290816	0.000469479	QREENAPKNRSLAVLTYDHASRI	0.000673821	0.000351432	0.000342688	0.000331133
RAVTELGRHSAEY	85	371	511	780	1329	598	RAVTELGRHSAEY	2.65948e-05	0.000105354	0.000181046	0.000226379	0.000335207	0.000192162	RAVTELGRHSAEY	0.000104332	0.000251249	0.000250767	-0.000146435
RDRLAKEWQALCAYQAEP	193	361	389	56	510	359	RDRLAKEWQALCAYQAEP	6.03858e-05	0.000102515	0.000137822	1.62528e-05	0.000128635	0.000115361	RDRLAKEWQALCAYQAEP	0.000100241	8.67497e-05	9.98333e-05	4.07602e-07
SHLVEALY	1067	235	22	517	182	107	SHLVEALY	0.000333843	6.6734e-05	7.79456e-06	0.000150049	4.5905e-05	3.43835e-05	SHLVEALY	0.000136124	7.6779e-05	9.06848e-05	4.5439e-05
SPGDLQTLALEVARQKRG	600	1216	627	958	483	930	SPGDLQTLALEVARQKRG	0.000187728	0.000345313	0.000222145	0.00027804	0.000121825	0.000298847	SPGDLQTLALEVARQKRG	0.000251729	0.000232904	0.000233934	1.77942e-05
SRLSKVAPVIKARMMEYGT	284	172	619	611	468	583	SRLSKVAPVIKARMMEYGT	8.88579e-05	4.88436e-05	0.000219311	0.00017733	0.000118041	0.000187342	SRLSKVAPVIKARMMEYGT	0.000119004	0.000160904	0.000167873	-4.88686e-05
TGHMILAYMEDHLRNRDR	841	2069	339	637	980	682	TGHMILAYMEDHLRNRDR	0.000263132	0.000587543	0.000120107	0.000184876	0.000247181	0.000219155	TGHMILAYMEDHLRNRDR	0.000323594	0.00021707	0.000219407	0.000104187
WLMWRAKGTTGFEAH	192	563	73	439	228	155	WLMWRAKGTTGFEAH	6.0073e-05	0.000159878	2.58638e-05	0.000127411	5.75074e-05	4.98079e-05	WLMWRAKGTTGFEAH	8.19381e-05	7.8242e-05	9.20271e-05	-1.0089e-05
AQAATISANGDK	132	45	0	153	75	64	AQAATISANGDK	4.13002e-05	1.27788e-05	0	4.44051e-05	1.89169e-05	2.05658e-05	AQAATISANGDK	1.80263e-05	2.79626e-05	4.58942e-05	-2.78679e-05
AQVATISANGDA	45	0	0	664	179	412	AQVATISANGDA	1.40796e-05	0	0	0.000192712	4.51483e-05	0.000132392	AQVATISANGDA	4.6932e-06	0.000123418	0.000133477	-0.000128784
YVRPLWVRME	253	304	1811	241	365	255	YVRPLWVRME	7.91586e-05	8.63282e-05	0.000641634	6.99453e-05	9.20622e-05	8.1942e-05	YVRPLWVRME	0.00026904	8.13165e-05	9.48481e-05	0.000174192
KPTQAFVKQHLCGPHL	0	0	0	29	77	2	KPTQAFVKQHLCGPHL	0	0	0	8.41665e-06	1.94213e-05	6.42682e-07	KPTQAFVKQHLCGPHL	0	9.49356e-06	2.89483e-05	-2.89483e-05
SPGDLQTLALEVARQK	56	755	24	348	575	350	SPGDLQTLALEVARQK	1.75213e-05	0.000214401	8.50316e-06	0.000101	0.00014503	0.000112469	SPGDLQTLALEVARQK	8.01417e-05	0.0001195	0.000129882	-4.97406e-05
VKQHLCGSHLVEALYL	1178	1011	1128	715	917	520	VKQHLCGSHLVEALYL	0.000368573	0.000287098	0.000399648	0.000207514	0.000231291	0.000167097	VKQHLCGSHLVEALYL	0.000351773	0.000201967	0.000205549	0.000146224
AELNQLRAKEPTKLA	341	358	388	365	269	455	AELNQLRAKEPTKLA	0.000106692	0.000101663	0.000137468	0.000105934	6.78486e-05	0.00014621	AELNQLRAKEPTKLA	0.000115274	0.000106664	0.000118105	-2.83119e-06
AVATSNMQETEEWYR	404	1201	85	940	1054	659	AVATSNMQETEEWYR	0.000126404	0.000341053	3.01153e-05	0.000272816	0.000265845	0.000211764	AVATSNMQETEEWYR	0.000165857	0.000250142	0.00024975	-8.38931e-05
DVYQAELRELRLRLD	2019	684	1365	1272	1758	1722	DVYQAELRELRLRLD	0.000631705	0.000194238	0.000483617	0.000369172	0.000443412	0.000553349	DVYQAELRELRLRLD	0.00043652	0.000455311	0.000438	-1.47982e-06
EGQSLKEEMARHLQE	740	1263	314	427	1053	841	EGQSLKEEMARHLQE	0.000231531	0.00035866	0.00011125	0.000123928	0.000265593	0.000270248	EGQSLKEEMARHLQE	0.000233813	0.000219923	0.000222024	1.17895e-05
ELRELRLRLDQLTAN	3	48	0	82	41	38	ELRELRLRLDQLTAN	9.3864e-07	1.36308e-05	0	2.37988e-05	1.03412e-05	1.2211e-05	ELRELRLRLDQLTAN	4.85647e-06	1.54503e-05	3.44138e-05	-2.95574e-05
FLRKIYEEEVRELRE	3076	1422	3264	2946	3427	3205	FLRKIYEEEVRELRE	0.000962419	0.000403812	0.00115643	0.000855016	0.000864376	0.0010299	FLRKIYEEEVRELRE	0.000840887	0.00091643	0.000861091	-2.02045e-05
IPVQTFSNLQIRETS	937	1690	1701	339	1599	560	IPVQTFSNLQIRETS	0.000293169	0.000479917	0.000602661	9.83878e-05	0.000403308	0.000179951	IPVQTFSNLQIRETS	0.000458582	0.000227216	0.000228715	0.000229867
LAAYRQEADEATLAR	317	672	434	799	901	613	LAAYRQEADEATLAR	9.91829e-05	0.000190831	0.000153765	0.000231893	0.000227255	0.000196982	LAAYRQEADEATLAR	0.000147926	0.00021871	0.000220911	-7.29847e-05
LAGALNAGFKETRAS	578	1088	459	131	262	308	LAGALNAGFKETRAS	0.000180845	0.000308964	0.000162623	3.80201e-05	6.6083e-05	9.8973e-05	LAGALNAGFKETRAS	0.000217477	6.7692e-05	8.23472e-05	0.00013513
NKALAAELNQLRAKE	726	1263	2672	2042	1352	854	NKALAAELNQLRAKE	0.000227151	0.00035866	0.000946685	0.000592648	0.000341009	0.000274425	NKALAAELNQLRAKE	0.000510832	0.000402694	0.000389722	0.00012111
PDLTAALREIRTQYE	43	1242	1811	929	855	1028	PDLTAALREIRTQYE	1.34538e-05	0.000352696	0.000641634	0.000269623	0.000215653	0.000330339	PDLTAALREIRTQYE	0.000335928	0.000271871	0.000269688	6.62397e-05
PTKLADVYQAELREL	1194	1710	981	1264	1308	979	PTKLADVYQAELREL	0.000373579	0.000485596	0.000347567	0.00036685	0.000329911	0.000314593	PTKLADVYQAELREL	0.000402247	0.000337118	0.000329554	7.26932e-05
QVHVEMDVAKPDLTA	413	1313	177	172	329	335	QVHVEMDVAKPDLTA	0.000129219	0.000372858	6.27108e-05	4.99195e-05	8.29821e-05	0.000107649	QVHVEMDVAKPDLTA	0.000188263	8.01836e-05	9.38086e-05	9.44542e-05
RELREQLAQQQVHVE	1697	1792	1736	1072	1597	1834	RELREQLAQQQVHVE	0.000530957	0.000508882	0.000615062	0.000311126	0.000402804	0.000589339	RELREQLAQQQVHVE	0.000551634	0.000434423	0.000418834	0.000132799
RFASYIEKVRFLEQQ	3061	3534	3016	2443	3080	2872	RFASYIEKVRFLEQQ	0.000957726	0.00100357	0.00106856	0.00070903	0.000776854	0.000922891	RFASYIEKVRFLEQQ	0.00100995	0.000802925	0.000756947	0.000253005
RTRPLWVRME	111	257	996	654	187	373	RTRPLWVRME	3.47297e-05	7.29814e-05	0.000352881	0.00018981	4.71661e-05	0.00011986	RTRPLWVRME	0.000153531	0.000118945	0.000129374	2.41568e-05
SYIEKVRFL	1595	1250	1182	2118	1672	921	SYIEKVRFL	0.000499044	0.000354968	0.00041878	0.000614706	0.000421721	0.000295955	SYIEKVRFL	0.000424264	0.000444127	0.000427738	-3.4744e-06
VDKANLDVMKERS	1159	1672	1226	1163	1756	1157	VDKANLDVMKERS	0.000362628	0.000474805	0.00043437	0.000337537	0.000442908	0.000371792	VDKANLDVMKERS	0.000423934	0.000384079	0.000372642	5.12923e-05
VDKANLEIMTKRS	919	2939	2250	2078	2118	1368	VDKANLEIMTKRS	0.000287537	0.000834601	0.000797171	0.000603097	0.000534213	0.000439594	VDKANLEIMTKRS	0.000639769	0.000525635	0.000502524	0.000137245
VDLERKVESLEEEIQ	731	859	495	615	863	1054	VDLERKVESLEEEIQ	0.000228715	0.000243934	0.000175378	0.000178491	0.00021767	0.000338693	VDLERKVESLEEEIQ	0.000216009	0.000244952	0.000244989	-2.89796e-05
WYRSKFADL	202	78	123	209	484	404	WYRSKFADL	6.32018e-05	2.215e-05	4.35787e-05	6.0658e-05	0.000122077	0.000129822	WYRSKFADL	4.29768e-05	0.000104186	0.000115831	-7.28544e-05
YQEALARLEEEGQSL	171	2	208	374	221	266	YQEALARLEEEGQSL	5.35025e-05	5.67949e-07	7.3694e-05	0.000108546	5.57418e-05	8.54767e-05	YQEALARLEEEGQSL	4.25882e-05	8.32548e-05	9.66265e-05	-5.40384e-05
LSIALHVGFDHF	851	1043	1250	357	1275	588	LSIALHVGFDHF	0.000266261	0.000296185	0.000442873	0.000103612	0.000321587	0.000188949	LSIALHVGFDHF	0.000335106	0.000204716	0.000208071	0.000127035
AVDGVISVHSLHIW	1640	2104	1120	1159	1654	1492	AVDGVISVHSLHIW	0.000513123	0.000597482	0.000396814	0.000336376	0.000417181	0.000479441	AVDGVISVHSLHIW	0.000502473	0.000410999	0.000397342	0.000105131
GGGCALLRCIPA	339	0	146	65	155	162	GGGCALLRCIPA	0.000106066	0	5.17275e-05	1.88649e-05	3.90949e-05	5.20572e-05	GGGCALLRCIPA	5.25979e-05	3.66724e-05	5.38857e-05	-1.28775e-06
ILSVHVATAASQDS	253	24	0	6	83	31	ILSVHVATAASQDS	7.91586e-05	6.81538e-06	0	1.74138e-06	2.09347e-05	9.96157e-06	ILSVHVATAASQDS	2.8658e-05	1.08792e-05	3.02197e-05	-1.56167e-06
DRFSVNLDVKHFSPEE	1469	1090	1047	552	704	718	DRFSVNLDVKHFSPEE	0.000459621	0.000309532	0.00037095	0.000160207	0.000177567	0.000230723	DRFSVNLDVKHFSPEE	0.000380034	0.000189499	0.000194109	0.000185926
MDIAIHHPWIRRPFFP	397	525	215	1463	917	911	MDIAIHHPWIRRPFFP	0.000124213	0.000149087	7.61741e-05	0.000424606	0.000231291	0.000292742	MDIAIHHPWIRRPFFP	0.000116491	0.000316213	0.000310373	-0.000193881
PSFLRAPSWID	1181	630	992	816	1155	722	PSFLRAPSWID	0.000369511	0.000178904	0.000351464	0.000236827	0.00029132	0.000232008	PSFLRAPSWID	0.00029996	0.000253385	0.000252727	4.72331e-05
SGPERTIPITREEKPA	911	990	1573	607	541	837	SGPERTIPITREEKPA	0.000285034	0.000281135	0.000557311	0.000176169	0.000136454	0.000268962	SGPERTIPITREEKPA	0.000374493	0.000193862	0.000198112	0.000176381
MEVGWYRSPFSRVVHLYRNGK	888	1771	558	1102	658	879	MEVGWYRSPFSRVVHLYRNGK	0.000277837	0.000502919	0.000197698	0.000319833	0.000165964	0.000282459	MEVGWYRSPFSRVVHLYRNGK	0.000326151	0.000256085	0.000255204	7.09475e-05
SPFSRVVHLYRNGK	805	324	734	327	845	601	SPFSRVVHLYRNGK	0.000251868	9.20077e-05	0.000260055	9.4905e-05	0.00021313	0.000193126	SPFSRVVHLYRNGK	0.00020131	0.000167054	0.000173515	2.77956e-05
KLHRVAPKIKAKMMESGT	134	1920	57	210	247	589	KLHRVAPKIKAKMMESGT	4.19259e-05	0.000545231	2.0195e-05	6.09482e-05	6.22996e-05	0.00018927	KLHRVAPKIKAKMMESGT	0.000202451	0.000104173	0.000115819	8.66313e-05
IREADIDGDGQVN	1195	4385	1311	1576	1716	2378	IREADIDGDGQVN	0.000373892	0.00124523	0.000464485	0.000457402	0.000432819	0.000764149	IREADIDGDGQVN	0.000694535	0.000551456	0.000526216	0.000168318
YLLTSHRTATAAEEFAFLMQ	691	477	270	564	971	459	YLLTSHRTATAAEEFAFLMQ	0.0002162	0.000135456	9.56605e-05	0.000163689	0.000244911	0.000147496	YLLTSHRTATAAEEFAFLMQ	0.000149105	0.000185365	0.000190316	-4.12106e-05
DEAIRQALVDSVFQVSVLPG	1663	2983	627	1256	2342	1517	DEAIRQALVDSVFQVSVLPG	0.000520319	0.000847095	0.000222145	0.000364528	0.000590712	0.000487474	DEAIRQALVDSVFQVSVLPG	0.000529853	0.000480905	0.000461483	6.83704e-05
DFSTVVSEEDLVTKLNAGLQ	911	1186	511	563	815	939	DFSTVVSEEDLVTKLNAGLQ	0.000285034	0.000336794	0.000181046	0.000163399	0.000205564	0.000301739	DFSTVVSEEDLVTKLNAGLQ	0.000267625	0.000223567	0.000225368	4.22568e-05
GPEAGPVHLFTTYDRRTNIT	95	0	0	88	45	197	GPEAGPVHLFTTYDRRTNIT	2.97236e-05	0	0	2.55402e-05	1.13501e-05	6.33042e-05	GPEAGPVHLFTTYDRRTNIT	9.90787e-06	3.33982e-05	5.08815e-05	-4.09737e-05
GPRYSTQRGVYLLTSHRTAT	0	0	0	0	0	0	GPRYSTQRGVYLLTSHRTAT	0	0	0	0	0	0	GPRYSTQRGVYLLTSHRTAT	0	0	2.02377e-05	-2.02377e-05
GVVHCLQEVLKDYYTLVDRV	841	368	1857	851	1222	573	GVVHCLQEVLKDYYTLVDRV	0.000263132	0.000104503	0.000657932	0.000246985	0.000308219	0.000184128	GVVHCLQEVLKDYYTLVDRV	0.000341855	0.000246444	0.000246358	9.54974e-05
ADASVLGVLAPYVLRQVREP	937	3195	1055	1159	1071	1224	ADASVLGVLAPYVLRQVREP	0.000293169	0.000907298	0.000373785	0.000336376	0.000270133	0.000393321	ADASVLGVLAPYVLRQVREP	0.00052475	0.000333277	0.00032603	0.000198721
EVLEFHQSLGALVEGTGHLL	274	14	58	214	215	334	EVLEFHQSLGALVEGTGHLL	8.57291e-05	3.97564e-06	2.05493e-05	6.21091e-05	5.42284e-05	0.000107328	EVLEFHQSLGALVEGTGHLL	3.67513e-05	7.45551e-05	8.86443e-05	-5.1893e-05
LQDTEHLIMDLRHNPGGPSS	748	630	116	591	810	566	LQDTEHLIMDLRHNPGGPSS	0.000234034	0.000178904	4.10986e-05	0.000171526	0.000204302	0.000181879	LQDTEHLIMDLRHNPGGPSS	0.000151346	0.000185902	0.000190809	-3.94634e-05
LVTKLNAGLQAASEDPRLLV	379	623	1269	539	337	783	LVTKLNAGLQAASEDPRLLV	0.000118582	0.000176916	0.000449604	0.000156434	8.49999e-05	0.00025161	LVTKLNAGLQAASEDPRLLV	0.000248367	0.000164348	0.000171032	7.73353e-05
SLALTVPVLTFIDNHGEAWL	202	836	1585	1149	596	550	SLALTVPVLTFIDNHGEAWL	6.32018e-05	0.000237403	0.000561563	0.000333474	0.000150326	0.000176738	SLALTVPVLTFIDNHGEAWL	0.000287389	0.000220179	0.000222259	6.513e-05
SVFQVSVLPGNVGYLRFDSF	2006	2875	1746	3469	3205	2350	SVFQVSVLPGNVGYLRFDSF	0.000627637	0.000816426	0.000618605	0.00100681	0.000808382	0.000755151	SVFQVSVLPGNVGYLRFDSF	0.000687556	0.00085678	0.00080636	-0.000118804
TTYDRRTNITQEHFSHMELP	661	222	1071	585	988	500	TTYDRRTNITQEHFSHMELP	0.000206814	6.30423e-05	0.000379453	0.000169784	0.000249199	0.00016067	TTYDRRTNITQEHFSHMELP	0.000216436	0.000193218	0.000197521	1.89154e-05
LSKVAPVIKARMM	1208	230	591	539	551	680	LSKVAPVIKARMM	0.000377959	6.53141e-05	0.00020939	0.000156434	0.000138976	0.000218512	LSKVAPVIKARMM	0.000217554	0.000171307	0.000177417	4.0137e-05
AAAAAAAAAAA	0	0	0	0	0	0	AAAAAAAAAAA	0	0	0	0	0	0	AAAAAAAAAAA	0	0	2.02377e-05	-2.02377e-05
AAAAAAAAAEA	0	0	0	0	0	0	AAAAAAAAAEA	0	0	0	0	0	0	AAAAAAAAAEA	0	0	2.02377e-05	-2.02377e-05
AATHQDIDFLIEEIE	212	979	167	587	815	758	AATHQDIDFLIEEIE	6.63306e-05	0.000278011	5.91678e-05	0.000170365	0.000205564	0.000243576	AATHQDIDFLIEEIE	0.000134503	0.000206502	0.000209709	-7.52063e-05
AVADICKKYKIWMHV	1509	798	530	1231	1169	1398	AVADICKKYKIWMHV	0.000472136	0.000226612	0.000187778	0.000357272	0.000294851	0.000449235	AVADICKKYKIWMHV	0.000295508	0.000367119	0.000357081	-6.15729e-05
EDKRWSRMDQLAKELTAE	1445	923	1130	1391	1082	755	EDKRWSRMDQLAKELTAE	0.000452112	0.000262108	0.000400357	0.000403709	0.000272908	0.000242612	EDKRWSRMDQLAKELTAE	0.000371526	0.00030641	0.000301378	7.01473e-05
EDNEERMSRLSKVAP	1514	1203	563	476	456	358	EDNEERMSRLSKVAP	0.0004737	0.000341621	0.00019947	0.000138149	0.000115015	0.00011504	EDNEERMSRLSKVAP	0.000338264	0.000122735	0.000132851	0.000205413
EEILTHCQTTLKYAI	1462	770	234	198	1485	504	EEILTHCQTTLKYAI	0.00045743	0.00021866	8.29058e-05	5.74654e-05	0.000374555	0.000161956	EEILTHCQTTLKYAI	0.000252999	0.000197992	0.000201902	5.10973e-05
FTYEIAPVFVLLEYV	384	401	447	720	656	797	FTYEIAPVFVLLEYV	0.000120146	0.000113874	0.000158371	0.000208965	0.00016546	0.000256109	FTYEIAPVFVLLEYV	0.000130797	0.000210178	0.000213083	-8.22855e-05
GTTVYGAFDPLLAVA	36	0	2990	393	238	317	GTTVYGAFDPLLAVA	1.12637e-05	0	0.00105935	0.00011406	6.00296e-05	0.000101865	GTTVYGAFDPLLAVA	0.000356872	9.1985e-05	0.000104637	0.000252235
IARYKMFPEVKEKGM	2124	2175	1868	1793	1912	1283	IARYKMFPEVKEKGM	0.000664557	0.000617644	0.000661829	0.000520381	0.000482255	0.00041228	IARYKMFPEVKEKGM	0.00064801	0.000471639	0.000452981	0.000195029
KGFVPFLVSATAGTT	0	0	0	0	0	0	KGFVPFLVSATAGTT	0	0	0	0	0	0	KGFVPFLVSATAGTT	0	0	2.02377e-05	-2.02377e-05
KGMAAVPRLIAFTSE	757	294	159	1223	1459	1136	KGMAAVPRLIAFTSE	0.00023685	8.34885e-05	5.63334e-05	0.000354951	0.000367997	0.000365043	KGMAAVPRLIAFTSE	0.000125557	0.000362664	0.000352993	-0.000227436
PGGAISNMYAMLIAR	1058	1710	1797	1493	1139	1372	PGGAISNMYAMLIAR	0.000331027	0.000485596	0.000636674	0.000433313	0.000287285	0.00044088	PGGAISNMYAMLIAR	0.000484432	0.000387159	0.000375468	0.000108964
RPTLAFLQDVMNILL	217	891	518	155	260	641	RPTLAFLQDVMNILL	6.78949e-05	0.000253021	0.000183526	4.49856e-05	6.55786e-05	0.00020598	RPTLAFLQDVMNILL	0.000168148	0.000105515	0.000117051	5.10969e-05
SDLERRILEVKQKGF	2393	588	1617	1551	1205	1182	SDLERRILEVKQKGF	0.000748722	0.000166977	0.0005729	0.000450146	0.000303931	0.000379825	SDLERRILEVKQKGF	0.0004962	0.000377967	0.000367035	0.000129165
SRLGLWVRME	175	454	254	261	515	340	SRLGLWVRME	5.4754e-05	0.000128924	8.99917e-05	7.57499e-05	0.000129896	0.000109256	SRLGLWVRME	9.12234e-05	0.000104967	0.000116548	-2.53251e-05
TSEHSHFSLKKGAAA	4	0	0	1	0	2	TSEHSHFSLKKGAAA	1.25152e-06	0	0	2.90229e-07	0	6.42682e-07	TSEHSHFSLKKGAAA	4.17173e-07	3.1097e-07	2.0523e-05	-2.01058e-05
VAPVIKARMMEYGTT	0	0	0	0	0	0	VAPVIKARMMEYGTT	0	0	0	0	0	0	VAPVIKARMMEYGTT	0	0	2.02377e-05	-2.02377e-05
WSRMDQLAKELTAE	1086	1102	860	1204	2172	1321	WSRMDQLAKELTAE	0.000339788	0.00031294	0.000304696	0.000349436	0.000547833	0.000424491	WSRMDQLAKELTAE	0.000319141	0.000440587	0.00042449	-0.000105349
VEALYLVCGERG	1037	644	706	1006	1145	1039	VEALYLVCGERG	0.000324457	0.000182879	0.000250135	0.000291971	0.000288798	0.000333873	VEALYLVCGERG	0.00025249	0.000304881	0.000299975	-4.74851e-05
FLPLLALLALWEPKPTQA	318	1308	46	241	183	69	FLPLLALLALWEPKPTQA	9.94958e-05	0.000371438	1.62977e-05	6.99453e-05	4.61572e-05	2.21725e-05	FLPLLALLALWEPKPTQA	0.000162411	4.60917e-05	6.25282e-05	9.98824e-05
ALYLVAGEE	189	0	0	591	120	12	ALYLVAGEE	5.91343e-05	0	0	0.000171526	3.0267e-05	3.85609e-06	ALYLVAGEE	1.97114e-05	6.85496e-05	8.3134e-05	-6.34226e-05
ALYLVAGER	0	4	0	15	4	182	ALYLVAGER	0	1.1359e-06	0	4.35344e-06	1.0089e-06	5.84841e-05	ALYLVAGER	3.78632e-07	2.12821e-05	3.97647e-05	-3.93861e-05
EALYLVAGE	20	0	30	365	215	316	EALYLVAGE	6.2576e-06	0	1.06289e-05	0.000105934	5.42284e-05	0.000101544	EALYLVAGE	5.62885e-06	8.72353e-05	0.000100279	-9.465e-05
MKRHGLDNYRGYSL	441	629	908	708	1189	1029	MKRHGLDNYRGYSL	0.00013798	0.00017862	0.000321703	0.000205482	0.000299896	0.00033066	MKRHGLDNYRGYSL	0.000212768	0.000278679	0.000275935	-6.31672e-05
RALYLVAGE	49	222	512	179	634	109	RALYLVAGE	1.53311e-05	6.30423e-05	0.000181401	5.19511e-05	0.000159911	3.50262e-05	RALYLVAGE	8.65914e-05	8.2296e-05	9.57468e-05	-9.15548e-06
REALYLVAE	228	239	27	151	216	294	REALYLVAE	7.13366e-05	6.78699e-05	9.56605e-06	4.38246e-05	5.44807e-05	9.44743e-05	REALYLVAE	4.95908e-05	6.42599e-05	7.91981e-05	-2.96072e-05
RLYLVAGEE	83	84	195	636	290	98	RLYLVAGEE	2.5969e-05	2.38538e-05	6.90882e-05	0.000184586	7.31453e-05	3.14914e-05	RLYLVAGEE	3.9637e-05	9.64076e-05	0.000108695	-6.90576e-05
RLYLVAGER	18	25	3	73	712	181	RLYLVAGER	5.63184e-06	7.09936e-06	1.06289e-06	2.11867e-05	0.000179584	5.81627e-05	RLYLVAGER	4.59803e-06	8.63113e-05	9.9431e-05	-9.4833e-05
VEALYLVAG	137	1043	193	231	114	336	VEALYLVAG	4.28646e-05	0.000296185	6.83796e-05	6.7043e-05	2.87537e-05	0.000107971	VEALYLVAG	0.00013581	6.79224e-05	8.25586e-05	5.32512e-05
ETTEESLRNYYEQ	235	1268	2726	1012	698	653	ETTEESLRNYYEQ	7.35268e-05	0.000360079	0.000965817	0.000293712	0.000176053	0.000209836	ETTEESLRNYYEQ	0.000466474	0.000226534	0.000228089	0.000238385
GDSERHFVHQFKGECY	940	778	1233	762	1442	1360	GDSERHFVHQFKGECY	0.000294107	0.000220932	0.00043685	0.000221155	0.000363709	0.000437024	GDSERHFVHQFKGECY	0.000317296	0.000340629	0.000332776	-1.54793e-05
GLQNIAAEKHNLGILTKRS	1674	664	1191	1287	955	1209	GLQNIAAEKHNLGILTKRS	0.000523761	0.000188559	0.000421969	0.000373525	0.000240875	0.000388501	GLQNIAAEKHNLGILTKRS	0.000378096	0.000334301	0.000326969	5.11274e-05
AHHPIWARMDA	0	0	38	104	93	365	AHHPIWARMDA	0	0	1.34633e-05	3.01839e-05	2.34569e-05	0.000117289	AHHPIWARMDA	4.48778e-06	5.69768e-05	7.25156e-05	-6.80279e-05
DTKVMKCVLEVISD	2028	1743	1080	1598	2865	1474	DTKVMKCVLEVISD	0.000634521	0.000494967	0.000382642	0.000463787	0.000722625	0.000473657	DTKVMKCVLEVISD	0.000504043	0.000553356	0.000527959	-2.39161e-05
KCVLEVISDSL	1002	837	31	845	1444	1145	KCVLEVISDSL	0.000313506	0.000237687	1.09832e-05	0.000245244	0.000364213	0.000367935	KCVLEVISDSL	0.000187392	0.000325798	0.000319167	-0.000131775
VLEVISDSL	550	7	253	566	434	319	VLEVISDSL	0.000172084	1.98782e-06	8.96375e-05	0.00016427	0.000109466	0.000102508	VLEVISDSL	8.79031e-05	0.000125414	0.000135309	-4.74063e-05
AHHPIWARMGA	1	0	305	71	145	70	AHHPIWARMGA	3.1288e-07	0	0.000108061	2.06063e-05	3.65727e-05	2.24939e-05	AHHPIWARMGA	3.61246e-05	2.65576e-05	4.46051e-05	-8.48049e-06
AHHPIWARMQA	0	0	0	58	49	68	AHHPIWARMQA	0	0	0	1.68333e-05	1.2359e-05	2.18512e-05	AHHPIWARMQA	0	1.70145e-05	3.5849e-05	-3.5849e-05
AMKRHGLDNYREYSLGN	1481	263	1502	1517	1609	1140	AMKRHGLDNYREYSLGN	0.000463375	7.46852e-05	0.000532156	0.000440278	0.00040583	0.000366329	AMKRHGLDNYREYSLGN	0.000356739	0.000404146	0.000391054	-3.43153e-05
AMKRHGLDNYRGYSLGN	1030	1123	797	779	1557	726	AMKRHGLDNYRGYSLGN	0.000322266	0.000318903	0.000282376	0.000226089	0.000392715	0.000233294	AMKRHGLDNYRGYSLGN	0.000307848	0.000284032	0.000280846	2.70021e-05
GAMKRHGLDNYRGYSLGN	360	905	218	1001	1083	757	GAMKRHGLDNYRGYSLGN	0.000112637	0.000256997	7.7237e-05	0.00029052	0.00027316	0.000243255	GAMKRHGLDNYRGYSLGN	0.000148957	0.000268978	0.000267034	-0.000118077
SHLVEALYLVCGEEG	1128	1395	99	646	1165	928	SHLVEALYLVCGEEG	0.000352929	0.000396144	3.50755e-05	0.000187488	0.000293842	0.000298204	SHLVEALYLVCGEEG	0.000261383	0.000259845	0.000258654	2.7291e-06
SHLVEALYLVCGGEG	181	688	441	759	1234	1320	SHLVEALYLVCGGEG	5.66313e-05	0.000195374	0.000156246	0.000220284	0.000311246	0.00042417	SHLVEALYLVCGGEG	0.000136084	0.000318567	0.000312533	-0.000176449
GTEVEALYLVCGEGGS	269	457	9	409	242	506	GTEVEALYLVCGEGGS	8.41647e-05	0.000129776	3.18868e-06	0.000118704	6.10385e-05	0.000162599	GTEVEALYLVCGEGGS	7.23766e-05	0.000114114	0.000124941	-5.2564e-05
TEGALYLVCGERGGS	287	2451	1500	632	602	595	TEGALYLVCGERGGS	8.97965e-05	0.000696021	0.000531447	0.000183425	0.00015184	0.000191198	TEGALYLVCGERGGS	0.000439088	0.000175487	0.000181253	0.000257835
TEGEALYLVCGEGGS	357	855	1155	291	746	556	TEGEALYLVCGEGGS	0.000111698	0.000242798	0.000409214	8.44568e-05	0.00018816	0.000178666	TEGEALYLVCGEGGS	0.00025457	0.000150427	0.00015826	9.63106e-05
TEGEALYLVCGKGGS	827	1056	1175	800	819	682	TEGEALYLVCGKGGS	0.000258752	0.000299877	0.0004163	0.000232184	0.000206572	0.000219155	TEGEALYLVCGKGGS	0.000324976	0.000219304	0.000221456	0.000103521
TEGVEALYLVC	1146	2143	462	326	990	560	TEGVEALYLVC	0.00035856	0.000608557	0.000163686	9.46148e-05	0.000249703	0.000179951	TEGVEALYLVC	0.000376934	0.000174756	0.000180582	0.000196352
TEGVEALYLVCGERGGS	1102	199	66	353	1118	696	TEGVEALYLVCGERGGS	0.000344794	5.65109e-05	2.33837e-05	0.000102451	0.000281988	0.000223653	TEGVEALYLVCGERGGS	0.000141563	0.000202697	0.000206219	-6.46561e-05
TEGVEALYLVCGGGS	915	1442	153	787	1024	1040	TEGVEALYLVCGGGS	0.000286285	0.000409491	5.42076e-05	0.000228411	0.000258279	0.000334195	TEGVEALYLVCGGGS	0.000249995	0.000273628	0.0002713	-2.13053e-05
EDYRTYYGFLNFMSNVGD	2404	1099	977	1067	1294	845	EDYRTYYGFLNFMSNVGD	0.000752163	0.000312088	0.000346149	0.000309675	0.000326379	0.000271533	EDYRTYYGFLNFMSNVGD	0.000470134	0.000302529	0.000297818	0.000172316
FAINSEMFLRSCQGENGT	60	1026	34	682	229	70	FAINSEMFLRSCQGENGT	1.87728e-05	0.000291358	1.20461e-05	0.000197936	5.77596e-05	2.24939e-05	FAINSEMFLRSCQGENGT	0.000107392	9.273e-05	0.00010532	2.07187e-06
FIKIPTHAEPLFYLLSFC	0	0	2	10	7	4	FIKIPTHAEPLFYLLSFC	0	0	7.08596e-07	2.90229e-06	1.76558e-06	1.28536e-06	FIKIPTHAEPLFYLLSFC	2.36199e-07	1.98441e-06	2.20584e-05	-2.18222e-05
KWCANPDWIHIDSTPF	10	206	303	304	93	524	KWCANPDWIHIDSTPF	3.1288e-06	5.84987e-05	0.000107352	8.82297e-05	2.34569e-05	0.000168383	KWCANPDWIHIDSTPF	5.63266e-05	9.33565e-05	0.000105895	-4.95685e-05
LTTMQLYRFIKIPTHAEP	153	6	161	79	790	295	LTTMQLYRFIKIPTHAEP	4.78706e-05	1.70385e-06	5.7042e-05	2.29281e-05	0.000199258	9.47956e-05	LTTMQLYRFIKIPTHAEP	3.55388e-05	0.000105661	0.000117185	-8.16457e-05
SSVTLHRLTWSFLWSV	1123	1825	538	1449	1580	1334	SSVTLHRLTWSFLWSV	0.000351364	0.000518253	0.000190612	0.000420542	0.000398516	0.000428669	SSVTLHRLTWSFLWSV	0.00035341	0.000415909	0.000401847	-4.84374e-05
TKMIWVAVIGDWFNLIFK	895	1501	595	1276	1312	1186	TKMIWVAVIGDWFNLIFK	0.000280028	0.000426245	0.000210807	0.000370333	0.00033092	0.00038111	TKMIWVAVIGDWFNLIFK	0.000305693	0.000360788	0.000351272	-4.55781e-05
VILGVIGGMLVAEAFEHT	48	442	880	807	445	702	VILGVIGGMLVAEAFEHT	1.50182e-05	0.000125517	0.000311782	0.000234215	0.00011224	0.000225581	VILGVIGGMLVAEAFEHT	0.000150772	0.000190679	0.000195192	-4.44191e-05
VMVTAALSYTISRMEESS	1024	2177	1325	1251	1924	1633	VMVTAALSYTISRMEESS	0.000320389	0.000618212	0.000469445	0.000363077	0.000485281	0.00052475	VMVTAALSYTISRMEESS	0.000469349	0.000457703	0.000440194	2.91544e-05
AHYPIPADMDV	83	51	130	240	1175	362	AHYPIPADMDV	2.5969e-05	1.44827e-05	4.60588e-05	6.96551e-05	0.000296365	0.000116325	AHYPIPADMDV	2.88368e-05	0.000160782	0.00016776	-0.000138923
CNTATCATQRLANFLVRSS	2548	2264	1155	1800	1438	1645	CNTATCATQRLANFLVRSS	0.000797218	0.000642918	0.000409214	0.000522413	0.0003627	0.000528606	CNTATCATQRLANFLVRSS	0.00061645	0.00047124	0.000452615	0.000163835
DKRKCNTATCATQRLANFLVRSS	1675	1521	1374	2111	1969	1451	DKRKCNTATCATQRLANFLVRSS	0.000524074	0.000431925	0.000486806	0.000612674	0.000496632	0.000466266	DKRKCNTATCATQRLANFLVRSS	0.000480935	0.000525191	0.000502117	-2.11817e-05
KCNTATCATQ	108	0	0	150	162	182	KCNTATCATQ	3.3791e-05	0	0	4.35344e-05	4.08605e-05	5.84841e-05	KCNTATCATQ	1.12637e-05	4.76263e-05	6.39363e-05	-5.26726e-05
KCNTATCATQRLAN	607	143	1077	661	524	311	KCNTATCATQRLAN	0.000189918	4.06083e-05	0.000381579	0.000191842	0.000132166	9.9937e-05	KCNTATCATQRLAN	0.000204035	0.000141315	0.000149899	5.41367e-05
KCNTATCATQRLANFLV	1000	301	1048	777	1300	1057	KCNTATCATQRLANFLV	0.00031288	8.54763e-05	0.000371305	0.000225508	0.000327893	0.000339657	KCNTATCATQRLANFLV	0.000256554	0.000297686	0.000293374	-3.68205e-05
KCNTATCATQRLANFLVRSS	1078	1330	853	1014	2769	1410	KCNTATCATQRLANFLVRSS	0.000337285	0.000377686	0.000302216	0.000294293	0.000698412	0.000453091	KCNTATCATQRLANFLVRSS	0.000339062	0.000481932	0.000462425	-0.000123363
NTATCATQRLANFLVRSS	1058	1826	688	2162	1531	1336	NTATCATQRLANFLVRSS	0.000331027	0.000518537	0.000243757	0.000627476	0.000386157	0.000429312	NTATCATQRLANFLVRSS	0.00036444	0.000480981	0.000461553	-9.71129e-05
TATCATQRLANFLVRSS	1081	1651	827	912	1494	1012	TATCATQRLANFLVRSS	0.000338223	0.000468842	0.000293005	0.000264689	0.000376825	0.000325197	TATCATQRLANFLVRSS	0.00036669	0.000322237	0.0003159	5.07896e-05
AAKRHGLDNYRGYSL	85	84	235	351	749	368	AAKRHGLDNYRGYSL	2.65948e-05	2.38538e-05	8.32601e-05	0.000101871	0.000188917	0.000118253	AAKRHGLDNYRGYSL	4.45696e-05	0.000136347	0.00014534	-0.000100771
ALKDIRAQYEKLAAKN	639	274	626	664	621	375	ALKDIRAQYEKLAAKN	0.00019993	7.7809e-05	0.000221791	0.000192712	0.000156632	0.000120503	ALKDIRAQYEKLAAKN	0.00016651	0.000156616	0.000163938	2.57248e-06
AMARHGLDNYRGYSL	18	2007	886	820	512	490	AMARHGLDNYRGYSL	5.63184e-06	0.000569936	0.000313908	0.000237988	0.000129139	0.000157457	AMARHGLDNYRGYSL	0.000296492	0.000174862	0.000180679	0.000115814
AMKRAGLDNYRGYSL	850	306	574	682	467	536	AMKRAGLDNYRGYSL	0.000265948	8.68961e-05	0.000203367	0.000197936	0.000117789	0.000172239	AMKRAGLDNYRGYSL	0.000185404	0.000162655	0.000169479	1.59252e-05
AMKRHALDNYRGYSL	336	427	487	1306	746	578	AMKRHALDNYRGYSL	0.000105128	0.000121257	0.000172543	0.00037904	0.00018816	0.000185735	AMKRHALDNYRGYSL	0.000132976	0.000250978	0.000250518	-0.000117542
AMKRHGLANYRGYSL	871	1172	1149	310	696	586	AMKRHGLANYRGYSL	0.000272518	0.000332818	0.000407089	8.99711e-05	0.000175549	0.000188306	AMKRHGLANYRGYSL	0.000337475	0.000151275	0.000159037	0.000178438
AMKRHGLDNY	435	110	230	370	787	356	AMKRHGLDNY	0.000136103	3.12372e-05	8.14886e-05	0.000107385	0.000198501	0.000114397	AMKRHGLDNY	8.29428e-05	0.000140095	0.000148779	-6.58359e-05
AMKRHGLDNYAGYSL	897	689	1406	581	1623	820	AMKRHGLDNYAGYSL	0.000280653	0.000195658	0.000498143	0.000168623	0.000409362	0.0002635	AMKRHGLDNYAGYSL	0.000324818	0.000280495	0.000277601	4.72178e-05
AMKRHGLDNYR	1795	40	1658	298	921	359	AMKRHGLDNYR	0.00056162	1.1359e-05	0.000587426	8.64884e-05	0.000232299	0.000115361	AMKRHGLDNYR	0.000386802	0.000144716	0.00015302	0.000233782
AMKRHGLDNYRG	224	345	150	867	1476	724	AMKRHGLDNYRG	7.00851e-05	9.79711e-05	5.31447e-05	0.000251629	0.000372284	0.000232651	AMKRHGLDNYRG	7.37337e-05	0.000285521	0.000282213	-0.000208479
AMKRHGLDNYRGASL	649	33	968	548	668	347	AMKRHGLDNYRGASL	0.000203059	9.37115e-06	0.000342961	0.000159046	0.000168486	0.000111505	AMKRHGLDNYRGASL	0.00018513	0.000146346	0.000154515	3.06157e-05
AMKRHGLDNYRGY	441	1627	507	1491	1197	985	AMKRHGLDNYRGY	0.00013798	0.000462026	0.000179629	0.000432732	0.000301914	0.000316521	AMKRHGLDNYRGY	0.000259879	0.000350389	0.00034173	-8.1852e-05
AMKRHGLDNYRGYAL	930	2856	1701	1016	1577	999	AMKRHGLDNYRGYAL	0.000290978	0.000811031	0.000602661	0.000294873	0.000397759	0.00032102	AMKRHGLDNYRGYAL	0.000568223	0.000337884	0.000330257	0.000237967
AMKRHGLDNYRGYS	849	163	1080	1400	1065	996	AMKRHGLDNYRGYS	0.000265635	4.62878e-05	0.000382642	0.000406321	0.00026862	0.000320056	AMKRHGLDNYRGYS	0.000231522	0.000331666	0.000324551	-9.30296e-05
AMKRHGLDNYRGYSA	420	1642	308	1458	820	434	AMKRHGLDNYRGYSA	0.00013141	0.000466286	0.000109124	0.000423155	0.000206825	0.000139462	AMKRHGLDNYRGYSA	0.000235606	0.00025648	0.000255567	-1.99601e-05
HGLDNYRGYSL	203	822	355	243	748	385	HGLDNYRGYSL	6.35146e-05	0.000233427	0.000125776	7.05258e-05	0.000188664	0.000123716	HGLDNYRGYSL	0.000140906	0.000127636	0.000137347	3.55854e-06
KLENELRSTKSEMARY	2291	2205	1159	2000	1639	2013	KLENELRSTKSEMARY	0.000716808	0.000626163	0.000410632	0.000580459	0.000413397	0.000646859	KLENELRSTKSEMARY	0.000584534	0.000546905	0.00052204	6.24939e-05
KRHGLDNYRGYSL	1872	745	1046	491	722	706	KRHGLDNYRGYSL	0.000585711	0.000211561	0.000370596	0.000142503	0.000182107	0.000226867	KRHGLDNYRGYSL	0.000389289	0.000183825	0.000188903	0.000200386
MQNAEEWFKSRFTVLT	240	1976	850	863	1459	1225	MQNAEEWFKSRFTVLT	7.50912e-05	0.000561133	0.000301153	0.000250468	0.000367997	0.000393643	MQNAEEWFKSRFTVLT	0.000312459	0.000337369	0.000329784	-1.73251e-05
QISVEMDVSSKPDLSA	1078	1916	1230	1239	1850	1059	QISVEMDVSSKPDLSA	0.000337285	0.000544095	0.000435787	0.000359594	0.000466617	0.0003403	QISVEMDVSSKPDLSA	0.000439055	0.000388837	0.000377008	6.20475e-05
RHGLDNYRG	144	5	684	58	324	142	RHGLDNYRG	4.50547e-05	1.41987e-06	0.00024234	1.68333e-05	8.1721e-05	4.56304e-05	RHGLDNYRG	9.62715e-05	4.80616e-05	6.43357e-05	3.19359e-05
RHGLDNYRGYSL	350	47	184	433	638	750	RHGLDNYRGYSL	0.000109508	1.33468e-05	6.51909e-05	0.000125669	0.00016092	0.000241006	RHGLDNYRGYSL	6.26819e-05	0.000175865	0.000181599	-0.000118917
SAMQDTINKLENELRS	1685	2350	1190	2203	2714	1952	SAMQDTINKLENELRS	0.000527203	0.00066734	0.000421615	0.000639375	0.000684539	0.000627258	SAMQDTINKLENELRS	0.000538719	0.000650391	0.000616992	-7.82726e-05
SSKPDLSAALKDIRAQ	491	2168	956	834	914	546	SSKPDLSAALKDIRAQ	0.000153624	0.000615656	0.000338709	0.000242051	0.000230534	0.000175452	SSKPDLSAALKDIRAQ	0.00036933	0.000216012	0.000218436	0.000150894
YEKLAAKNMQNAEEWF	122	107	268	141	231	143	YEKLAAKNMQNAEEWF	3.81714e-05	3.03853e-05	9.49519e-05	4.09223e-05	5.8264e-05	4.59518e-05	YEKLAAKNMQNAEEWF	5.45028e-05	4.83794e-05	6.46273e-05	-1.01244e-05
APGRGMVEALPDGLS	1489	135	48	891	897	532	APGRGMVEALPDGLS	0.000465878	3.83365e-05	1.70063e-05	0.000258594	0.000226246	0.000170953	APGRGMVEALPDGLS	0.00017374	0.000218598	0.000220808	-4.70678e-05
AVAGAPHSYIDTYF	646	583	332	1129	580	860	AVAGAPHSYIDTYF	0.00020212	0.000165557	0.000117627	0.000327669	0.000146291	0.000276353	AVAGAPHSYIDTYF	0.000161768	0.000250104	0.000249716	-8.79481e-05
DVYKTNNIAYEDVVG	1520	1411	2690	2147	2873	1265	DVYKTNNIAYEDVVG	0.000475578	0.000400688	0.000953062	0.000623123	0.000724643	0.000406496	DVYKTNNIAYEDVVG	0.000609776	0.000584754	0.000556768	5.30079e-05
ETKTTVELLPVNGEFS	3472	1784	1327	842	835	830	ETKTTVELLPVNGEFS	0.00108632	0.00050661	0.000470154	0.000244373	0.000210608	0.000266713	ETKTTVELLPVNGEFS	0.000687694	0.000240565	0.000240963	0.000446731
FAVAGAPHSYIDT	46	201	17	289	315	26	FAVAGAPHSYIDT	1.43925e-05	5.70788e-05	6.02307e-06	8.38763e-05	7.9451e-05	8.35487e-06	FAVAGAPHSYIDT	2.58315e-05	5.72274e-05	7.27456e-05	-4.69141e-05
FAVAGAPHSYIDTY	308	272	990	895	878	348	FAVAGAPHSYIDTY	9.6367e-05	7.7241e-05	0.000350755	0.000259755	0.000221454	0.000111827	FAVAGAPHSYIDTY	0.000174788	0.000197679	0.000201614	-2.68262e-05
FAVAGAPHSYIDTYF	950	766	496	723	922	382	FAVAGAPHSYIDTYF	0.000297236	0.000217524	0.000175732	0.000209836	0.000232552	0.000122752	FAVAGAPHSYIDTYF	0.000230164	0.00018838	0.000193082	3.70819e-05
FAVAGAPHSYIDTYFD	460	489	509	807	576	415	FAVAGAPHSYIDTYFD	0.000143925	0.000138863	0.000180338	0.000234215	0.000145282	0.000133357	FAVAGAPHSYIDTYFD	0.000154375	0.000170951	0.000177091	-2.27154e-05
IAVLLGHSHDV	73	437	547	747	585	449	IAVLLGHSHDV	2.28402e-05	0.000124097	0.000193801	0.000216801	0.000147552	0.000144282	IAVLLGHSHDV	0.000113579	0.000169545	0.000175801	-6.22212e-05
IPEKVTPVAAVQDGFT	11	0	744	1046	65	438	IPEKVTPVAAVQDGFT	3.44168e-06	0	0.000263598	0.00030358	1.63946e-05	0.000140747	IPEKVTPVAAVQDGFT	8.90132e-05	0.000153574	0.000161147	-7.21335e-05
IQEAHGLPVMDDQ	503	187	229	1310	1221	1067	IQEAHGLPVMDDQ	0.000157379	5.31032e-05	8.11343e-05	0.000380201	0.000307967	0.000342871	IQEAHGLPVMDDQ	9.72054e-05	0.000343679	0.000335574	-0.000238369
IQEAHGLPVMDDQTQ	633	332	11	1284	760	703	IQEAHGLPVMDDQTQ	0.000198053	9.42795e-05	3.89728e-06	0.000372655	0.000191691	0.000225903	IQEAHGLPVMDDQTQ	9.87433e-05	0.000263416	0.00026193	-0.000163187
KFPPEETLKSYWEDNK	1313	1099	300	703	1123	1161	KFPPEETLKSYWEDNK	0.000410811	0.000312088	0.000106289	0.000204031	0.000283249	0.000373077	KFPPEETLKSYWEDNK	0.000276396	0.000286786	0.000283373	-6.97639e-06
KFPPEETLKSYWKDNK	486	2442	545	1244	1144	880	KFPPEETLKSYWKDNK	0.00015206	0.000693465	0.000193093	0.000361045	0.000288546	0.00028278	KFPPEETLKSYWKDNK	0.000346206	0.00031079	0.000305398	4.08082e-05
KSEFPTEADLEDF	2533	2260	999	1708	1768	1715	KSEFPTEADLEDF	0.000792525	0.000641782	0.000353944	0.000495712	0.000445934	0.0005511	KSEFPTEADLEDF	0.000596084	0.000497582	0.000476785	0.000119299
LQTPSQQAAKSFYDR	476	1230	3	993	1056	720	LQTPSQQAAKSFYDR	0.000148931	0.000349288	1.06289e-06	0.000288198	0.00026635	0.000231366	LQTPSQQAAKSFYDR	0.000166427	0.000261971	0.000260604	-9.4177e-05
NVPAVAEEIQDEVDE	640	2874	983	1132	1952	603	NVPAVAEEIQDEVDE	0.000200243	0.000816142	0.000348275	0.00032854	0.000492344	0.000193769	NVPAVAEEIQDEVDE	0.000454887	0.000338217	0.000330563	0.000124324
QPPTETAESSQAEEEKDA	1339	338	1592	732	625	721	QPPTETAESSQAEEEKDA	0.000418946	9.59833e-05	0.000564043	0.000212448	0.000157641	0.000231687	QPPTETAESSQAEEEKDA	0.000359657	0.000200592	0.000204287	0.00015537
QTPSQQAAKSFYDR	673	198	607	1499	1803	894	QTPSQQAAKSFYDR	0.000210568	5.62269e-05	0.000215059	0.000435054	0.000454762	0.000287279	QTPSQQAAKSFYDR	0.000160618	0.000392365	0.000380245	-0.000219627
RNQISKVSSGKELTE	2367	3103	1704	2469	2605	2046	RNQISKVSSGKELTE	0.000740587	0.000881172	0.000603724	0.000716576	0.000657047	0.000657464	RNQISKVSSGKELTE	0.000741828	0.000677029	0.000641433	0.000100395
RPSSREDSVEARSDFEE	1744	1313	1065	1235	1146	1221	RPSSREDSVEARSDFEE	0.000545663	0.000372858	0.000377328	0.000358433	0.00028905	0.000392357	RPSSREDSVEARSDFEE	0.00043195	0.000346614	0.000338267	9.36829e-05
SAPKVAPLVDLSDT	4	0	0	1	9	0	SAPKVAPLVDLSDT	1.25152e-06	0	0	2.90229e-07	2.27003e-06	0	SAPKVAPLVDLSDT	4.17173e-07	8.53419e-07	2.10207e-05	-2.06035e-05
SGRPRARSVDALDDINRP	401	539	444	1132	1039	987	SGRPRARSVDALDDINRP	0.000125465	0.000153062	0.000157308	0.00032854	0.000262062	0.000317164	SGRPRARSVDALDDINRP	0.000145278	0.000302588	0.000297872	-0.000152594
SGRPRARSVDALDKINRP	444	421	29	648	927	636	SGRPRARSVDALDKINRP	0.000138919	0.000119553	1.02746e-05	0.000188069	0.000233813	0.000204373	SGRPRARSVDALDKINRP	8.95822e-05	0.000208751	0.000211774	-0.000122192
SNFAVAGAPHSYIDTYF	2102	980	271	1345	924	871	SNFAVAGAPHSYIDTYF	0.000657674	0.000278295	9.60148e-05	0.000390359	0.000233056	0.000279888	SNFAVAGAPHSYIDTYF	0.000343994	0.000301101	0.000296507	4.74872e-05
SSNFAVAGAPHSYIDTY	336	1400	211	1005	1283	449	SSNFAVAGAPHSYIDTY	0.000105128	0.000397564	7.47569e-05	0.000291681	0.000323605	0.000144282	SSNFAVAGAPHSYIDTY	0.000192483	0.000253189	0.000252547	-6.00639e-05
SSNFAVAGAPHSYIDTYF	2154	315	640	468	1031	1135	SSNFAVAGAPHSYIDTYF	0.000673943	8.94519e-05	0.000226751	0.000135827	0.000260044	0.000364722	SSNFAVAGAPHSYIDTYF	0.000330049	0.000253531	0.000252861	7.71882e-05
TPPVVIKSQLKSQEDEEE	1399	170	505	1342	404	454	TPPVVIKSQLKSQEDEEE	0.000437719	4.82756e-05	0.000178921	0.000389488	0.000101899	0.000145889	TPPVVIKSQLKSQEDEEE	0.000221638	0.000212425	0.000215145	6.49392e-06
TPSQQAAKSFYDR	1375	717	631	610	959	895	TPSQQAAKSFYDR	0.00043021	0.00020361	0.000223562	0.00017704	0.000241884	0.0002876	TPSQQAAKSFYDR	0.000285794	0.000235508	0.000236324	4.94702e-05
TVTSQLMLKVHKEDDG	2188	3938	4055	2014	2742	1715	TVTSQLMLKVHKEDDG	0.000684581	0.00111829	0.00143668	0.000584522	0.000691602	0.0005511	TVTSQLMLKVHKEDDG	0.00107985	0.000609075	0.000579083	0.000500768
TVVPVEARADGAG	298	1439	670	921	732	405	TVVPVEARADGAG	9.32382e-05	0.000408639	0.00023738	0.000267301	0.000184629	0.000130143	TVVPVEARADGAG	0.000246419	0.000194024	0.000198261	4.81578e-05
VAEEIQDEVDE	542	1375	857	170	264	368	VAEEIQDEVDE	0.000169581	0.000390465	0.000303634	4.9339e-05	6.65875e-05	0.000118253	VAEEIQDEVDE	0.000287893	7.806e-05	9.18602e-05	0.000196033
VAVQAISADEEAPD	525	523	263	970	432	375	VAVQAISADEEAPD	0.000164262	0.000148519	9.31804e-05	0.000281523	0.000108961	0.000120503	VAVQAISADEEAPD	0.00013532	0.000170329	0.00017652	-4.11995e-05
VPAVAEEIQDEVDE	746	1002	154	357	903	1011	VPAVAEEIQDEVDE	0.000233408	0.000284542	5.45619e-05	0.000103612	0.000227759	0.000324876	VPAVAEEIQDEVDE	0.000190838	0.000218749	0.000220947	-3.01092e-05
VPVIVEKAPKARIGDLD	932	1672	1480	2809	1476	1255	VPVIVEKAPKARIGDLD	0.000291604	0.000474805	0.000524361	0.000815254	0.000372284	0.000403283	VPVIVEKAPKARIGDLD	0.000430257	0.000530274	0.000506781	-7.65239e-05
VTSQLMLKVHKEDDG	1998	1478	1571	2733	2934	1795	VTSQLMLKVHKEDDG	0.000625134	0.000419714	0.000556603	0.000793197	0.000740029	0.000576807	VTSQLMLKVHKEDDG	0.000533817	0.000703344	0.000665578	-0.000131761
VVTIQEAHGLPVMDDQTQ	768	496	2491	442	1013	691	VVTIQEAHGLPVMDDQTQ	0.000240292	0.000140851	0.000882557	0.000128281	0.000255504	0.000222047	VVTIQEAHGLPVMDDQTQ	0.000421233	0.000201944	0.000205528	0.000215706
DTKVMACVLEVISD	849	1621	2464	1600	2350	1726	DTKVMACVLEVISD	0.000265635	0.000460322	0.000872991	0.000464367	0.000592729	0.000554635	DTKVMACVLEVISD	0.000532983	0.000537244	0.000513176	1.98071e-05
DTKVMKCVAEVISD	1419	848	692	996	1876	859	DTKVMKCVAEVISD	0.000443977	0.00024081	0.000245174	0.000289069	0.000473175	0.000276032	DTKVMKCVAEVISD	0.000309987	0.000346092	0.000337788	-2.78006e-05
DTKVMKCVLE	389	63	926	802	798	504	DTKVMKCVLE	0.00012171	1.78904e-05	0.00032808	0.000232764	0.000201276	0.000161956	DTKVMKCVLE	0.000155894	0.000198665	0.000202519	-4.66256e-05
DTKVMKCVLEAISD	675	2460	904	1415	945	757	DTKVMKCVLEAISD	0.000211194	0.000698577	0.000320286	0.000410675	0.000238353	0.000243255	DTKVMKCVLEAISD	0.000410019	0.000297428	0.000293137	0.000116882
DTKVMKCVLEVASD	997	591	833	2163	515	588	DTKVMKCVLEVASD	0.000311941	0.000167829	0.00029513	0.000627766	0.000129896	0.000188949	DTKVMKCVLEVASD	0.0002583	0.000315537	0.000309753	-5.14525e-05
DTKVMKCVLEVISDSL	512	60	734	1158	911	965	DTKVMKCVLEVISDSL	0.000160195	1.70385e-05	0.000260055	0.000336086	0.000229777	0.000310094	DTKVMKCVLEVISDSL	0.000145763	0.000291986	0.000288144	-0.000142381
DTKVMRCVLEVISD	710	1015	645	935	1615	1632	DTKVMRCVLEVISD	0.000222145	0.000288234	0.000228522	0.000271365	0.000407344	0.000524429	DTKVMRCVLEVISD	0.0002463	0.000401046	0.00038821	-0.000141909
EDRLTWGEADLFCQNMN	1171	393	513	839	1436	1005	EDRLTWGEADLFCQNMN	0.000366382	0.000111602	0.000181755	0.000243502	0.000362195	0.000322948	EDRLTWGEADLFCQNMN	0.000219913	0.000309549	0.000304258	-8.43451e-05
GQVAEEDFPLAEKDLPSAKINC	581	689	1572	1462	697	940	GQVAEEDFPLAEKDLPSAKINC	0.000181783	0.000195658	0.000556957	0.000424315	0.000175801	0.000302061	GQVAEEDFPLAEKDLPSAKINC	0.000311466	0.000300726	0.000296163	1.53032e-05
KCVLEVISD	431	13	27	418	234	479	KCVLEVISD	0.000134851	3.69167e-06	9.56605e-06	0.000121316	5.90207e-05	0.000153922	KCVLEVISD	4.93697e-05	0.00011142	0.000122469	-7.3099e-05
KDLPSAKINCPEGANAYGSY	535	1246	215	846	1128	864	KDLPSAKINCPEGANAYGSY	0.000167391	0.000353832	7.61741e-05	0.000245534	0.00028451	0.000277639	KDLPSAKINCPEGANAYGSY	0.000199132	0.000269228	0.000267262	-6.81302e-05
KVMKCVLEVISD	1142	1899	950	1293	1386	1680	KVMKCVLEVISD	0.000357309	0.000539267	0.000336583	0.000375267	0.000349584	0.000539853	KVMKCVLEVISD	0.000411053	0.000421568	0.00040704	4.01365e-06
KVMKCVLEVISDSL	1747	1107	1167	1642	1818	1111	KVMKCVLEVISDSL	0.000546601	0.00031436	0.000413466	0.000476557	0.000458546	0.00035701	KVMKCVLEVISDSL	0.000424809	0.000430704	0.000415422	9.38677e-06
MKCVLEVISD	548	306	589	302	964	383	MKCVLEVISD	0.000171458	8.68961e-05	0.000208682	8.76493e-05	0.000243145	0.000123074	MKCVLEVISD	0.000155679	0.000151289	0.00015905	-3.37173e-06
NAYGSYCYYLIEDRLTW	1020	903	257	1069	635	638	NAYGSYCYYLIEDRLTW	0.000319138	0.000256429	9.10546e-05	0.000310255	0.000160163	0.000205016	NAYGSYCYYLIEDRLTW	0.000222207	0.000225145	0.000226815	-4.60794e-06
PEGANAYGSYCYYLIEDRLT	460	515	62	596	308	257	PEGANAYGSYCYYLIEDRLT	0.000143925	0.000146247	2.19665e-05	0.000172977	7.76854e-05	8.25846e-05	PEGANAYGSYCYYLIEDRLT	0.000104046	0.000111082	0.000122159	-1.81131e-05
QLAKELTAEKR	185	572	852	384	969	396	QLAKELTAEKR	5.78828e-05	0.000162433	0.000301862	0.000111448	0.000244406	0.000127251	QLAKELTAEKR	0.000174059	0.000161035	0.000167992	6.06692e-06
SALGLWVRME	220	0	7	225	323	206	SALGLWVRME	6.88336e-05	0	2.48009e-06	6.53016e-05	8.14688e-05	6.61962e-05	SALGLWVRME	2.37712e-05	7.09889e-05	8.53722e-05	-6.1601e-05
SRLGAWVRME	760	29	143	223	380	790	SRLGAWVRME	0.000237789	8.23526e-06	5.06646e-05	6.47212e-05	9.58456e-05	0.000253859	SRLGAWVRME	9.88962e-05	0.000138142	0.000146987	-4.80911e-05
SRLGLWARME	580	196	683	721	481	792	SRLGLWARME	0.00018147	5.5659e-05	0.000241986	0.000209255	0.00012132	0.000254502	SRLGLWARME	0.000159705	0.000195026	0.00019918	-3.94751e-05
SRLGLWSRMD	424	926	172	573	538	230	SRLGLWSRMD	0.000132661	0.00026296	6.09393e-05	0.000166301	0.000135697	7.39084e-05	SRLGLWSRMD	0.000152187	0.000125302	0.000135207	1.69804e-05
SRLGLWVAME	15	402	392	850	249	774	SRLGLWVAME	4.6932e-06	0.000114158	0.000138885	0.000246695	6.28041e-05	0.000248718	SRLGLWVAME	8.59119e-05	0.000186072	0.000190965	-0.000105053
SRLGLWVRMA	75	1387	14	277	570	776	SRLGLWVRMA	2.3466e-05	0.000393872	4.96018e-06	8.03936e-05	0.000143768	0.000249361	SRLGLWVRMA	0.000140766	0.000157841	0.000165062	-2.42954e-05
SRLGLWVRMEQLAKELTAE	653	1213	515	840	1075	860	SRLGLWVRMEQLAKELTAE	0.000204311	0.000344461	0.000182464	0.000243793	0.000271142	0.000276353	SRLGLWVRMEQLAKELTAE	0.000243745	0.000263763	0.000262248	-1.85032e-05
TKGDTKVMKCVLE	1509	687	642	2092	1578	1385	TKGDTKVMKCVLE	0.000472136	0.00019509	0.000227459	0.00060716	0.000398011	0.000445057	TKGDTKVMKCVLE	0.000298229	0.00048341	0.000463781	-0.000165553
TKVMKCVLEVISD	1538	1635	1705	1532	1940	1373	TKVMKCVLEVISD	0.000481209	0.000464298	0.000604078	0.000444631	0.000489317	0.000441201	TKVMKCVLEVISD	0.000516529	0.000458383	0.000440819	7.57099e-05
VMKCVLEVISD	1243	445	348	817	1151	1003	VMKCVLEVISD	0.00038891	0.000126369	0.000123296	0.000237117	0.000290311	0.000322305	VMKCVLEVISD	0.000212858	0.000283245	0.000280123	-6.72654e-05
WSRMDQLAKELTAEKR	2412	2568	2095	1472	1374	1757	WSRMDQLAKELTAEKR	0.000754666	0.000729246	0.000742255	0.000427218	0.000346558	0.000564596	WSRMDQLAKELTAEKR	0.000742056	0.000446124	0.00042957	0.000312485
HLVERLYLVCGEEG	1123	1841	1376	939	1347	621	HLVERLYLVCGEEG	0.000351364	0.000522797	0.000487514	0.000272525	0.000339747	0.000199553	HLVERLYLVCGEEG	0.000453892	0.000270609	0.00026853	0.000185362
HRPIWARMD	61	145	332	174	405	203	HRPIWARMD	1.90857e-05	4.11763e-05	0.000117627	5.04999e-05	0.000102151	6.52322e-05	HRPIWARMD	5.92963e-05	7.26278e-05	8.68759e-05	-2.75796e-05
MKRHGLDNYRGY	836	1121	802	395	819	441	MKRHGLDNYRGY	0.000261568	0.000318335	0.000284147	0.000114641	0.000206572	0.000141711	MKRHGLDNYRGY	0.000288017	0.000154308	0.00016182	0.000126196
PVSQMRMATPLLARP	43	1946	353	528	875	804	PVSQMRMATPLLARP	1.34538e-05	0.000552614	0.000125067	0.000153241	0.000220697	0.000258358	PVSQMRMATPLLARP	0.000230378	0.000210765	0.000213622	1.67568e-05
PVSQMRMATPLLCRP	1062	136	226	337	641	223	PVSQMRMATPLLCRP	0.000332279	3.86205e-05	8.00714e-05	9.78073e-05	0.000161676	7.1659e-05	PVSQMRMATPLLCRP	0.000150323	0.000110381	0.000121516	2.88078e-05
PVSQMRMATPLLDRP	323	1206	121	593	1371	642	PVSQMRMATPLLDRP	0.00010106	0.000342473	4.28701e-05	0.000172106	0.000345801	0.000206301	PVSQMRMATPLLDRP	0.000162134	0.000241403	0.000241732	-7.95977e-05
PVSQMRMATPLLERP	740	1195	323	878	561	603	PVSQMRMATPLLERP	0.000231531	0.000339349	0.000114438	0.000254821	0.000141498	0.000193769	PVSQMRMATPLLERP	0.00022844	0.000196696	0.000200713	2.7727e-05
PVSQMRMATPLLFRP	3700	635	15	937	914	1005	PVSQMRMATPLLFRP	0.00115766	0.000180324	5.31447e-06	0.000271945	0.000230534	0.000322948	PVSQMRMATPLLFRP	0.000447765	0.000275142	0.000272689	0.000175075
PVSQMRMATPLLGRP	489	586	1409	1092	380	252	PVSQMRMATPLLGRP	0.000152998	0.000166409	0.000499206	0.000316931	9.58456e-05	8.09779e-05	PVSQMRMATPLLGRP	0.000272871	0.000164585	0.000171249	0.000101622
PVSQMRMATPLLHRP	757	594	779	821	705	492	PVSQMRMATPLLHRP	0.00023685	0.000168681	0.000275998	0.000238278	0.000177819	0.0001581	PVSQMRMATPLLHRP	0.000227176	0.000191399	0.000195852	3.13241e-05
PVSQMRMATPLLLRP	142	605	147	439	756	723	PVSQMRMATPLLLRP	4.4429e-05	0.000171804	5.20818e-05	0.000127411	0.000190682	0.00023233	PVSQMRMATPLLLRP	8.94384e-05	0.000183474	0.000188581	-9.91426e-05
PVSQMRMATPLLMRP	1110	1104	942	401	723	598	PVSQMRMATPLLMRP	0.000347297	0.000313508	0.000333749	0.000116382	0.000182359	0.000192162	PVSQMRMATPLLMRP	0.000331518	0.000163634	0.000170377	0.000161141
PVSQMRMATPLLNRP	698	677	730	911	907	678	PVSQMRMATPLLNRP	0.00021839	0.000192251	0.000258638	0.000264399	0.000228768	0.000217869	PVSQMRMATPLLNRP	0.000223093	0.000237012	0.000237704	-1.4611e-05
PVSQMRMATPLLQRP	1216	458	581	597	607	771	PVSQMRMATPLLQRP	0.000380462	0.00013006	0.000205847	0.000173267	0.000153101	0.000247754	PVSQMRMATPLLQRP	0.00023879	0.000191374	0.000195829	4.29606e-05
PVSQMRMATPLLSRP	429	429	25	694	439	360	PVSQMRMATPLLSRP	0.000134226	0.000121825	8.85746e-06	0.000201419	0.000110727	0.000115683	PVSQMRMATPLLSRP	8.83026e-05	0.00014261	0.000151086	-6.27838e-05
PVSQMRMATPLLTRP	981	178	1423	290	1009	594	PVSQMRMATPLLTRP	0.000306935	5.05474e-05	0.000504166	8.41665e-05	0.000254495	0.000190877	PVSQMRMATPLLTRP	0.000287216	0.000176513	0.000182194	0.000105023
PVSQMRMATPLLVRP	1131	1136	1980	1203	1086	813	PVSQMRMATPLLVRP	0.000353867	0.000322595	0.00070151	0.000349146	0.000273917	0.00026125	PVSQMRMATPLLVRP	0.000459324	0.000294771	0.000290699	0.000168625
PVSQMRMATPLLWRP	489	474	207	1557	876	760	PVSQMRMATPLLWRP	0.000152998	0.000134604	7.33397e-05	0.000451887	0.000220949	0.000244219	PVSQMRMATPLLWRP	0.000120314	0.000305685	0.000300714	-0.0001804
PVSQMRMATPLLYRP	1237	1165	128	410	1016	1067	PVSQMRMATPLLYRP	0.000387033	0.00033083	4.53502e-05	0.000118994	0.000256261	0.000342871	PVSQMRMATPLLYRP	0.000254404	0.000239375	0.000239872	1.45323e-05
GHVAGSLAILTDAA	0	0	0	6	169	1	GHVAGSLAILTDAA	0	0	0	1.74138e-06	4.26261e-05	3.21341e-07	GHVAGSLAILTDAA	0	1.48963e-05	3.39054e-05	-3.39054e-05
GYNHKDVQANASVR	862	3141	311	1115	1916	1508	GYNHKDVQANASVR	0.000269703	0.000891963	0.000110187	0.000323606	0.000483264	0.000484582	GYNHKDVQANASVR	0.000423951	0.000430484	0.00041522	8.73069e-06
LTIQIESAADQDPSC	1272	1450	1266	1633	1866	1178	LTIQIESAADQDPSC	0.000397983	0.000411763	0.000448542	0.000473945	0.000470652	0.00037854	LTIQIESAADQDPSC	0.000419429	0.000441046	0.000424911	-5.48166e-06
LVLASTVMILKDFS	875	452	751	1498	955	890	LVLASTVMILKDFS	0.00027377	0.000128356	0.000266078	0.000434764	0.000240875	0.000285993	LVLASTVMILKDFS	0.000222735	0.000320544	0.000314347	-9.16122e-05
NSVKEIILAVDGVI	3392	2502	2593	2201	3578	1881	NSVKEIILAVDGVI	0.00106129	0.000710504	0.000918695	0.000638795	0.000902462	0.000604442	NSVKEIILAVDGVI	0.000896829	0.000715233	0.000676487	0.000220343
RTGIAQALSSFDLHS	1905	894	3238	2206	2035	1909	RTGIAQALSSFDLHS	0.000596036	0.000253873	0.00114722	0.000640246	0.000513278	0.00061344	RTGIAQALSSFDLHS	0.000665709	0.000588988	0.000560653	0.000105056
SVRAAFVHALGDVF	595	2382	1579	1805	1282	807	SVRAAFVHALGDVF	0.000186164	0.000676427	0.000559437	0.000523864	0.000323353	0.000259322	SVRAAFVHALGDVF	0.000474009	0.000368846	0.000358666	0.000115343
ALKEVKQIKTQIEQTN	422	39	1072	297	1066	672	ALKEVKQIKTQIEQTN	0.000132035	1.1075e-05	0.000379808	8.61981e-05	0.000268872	0.000215941	ALKEVKQIKTQIEQTN	0.000174306	0.000190337	0.000194878	-2.0572e-05
DLQGRLVSIHSQKEQD	1784	2734	1351	1644	3227	1173	DLQGRLVSIHSQKEQD	0.000558178	0.000776386	0.000478657	0.000477137	0.000813931	0.000376933	DLQGRLVSIHSQKEQD	0.000604407	0.000556	0.000530386	7.40213e-05
DNSHVEMKLAADEEENA	780	1565	474	1689	1438	1000	DNSHVEMKLAADEEENA	0.000244046	0.00044442	0.000167937	0.000490198	0.0003627	0.000321341	DNSHVEMKLAADEEENA	0.000285468	0.000391413	0.000379371	-9.39034e-05
EEIAQVATISANGDKD	755	2167	560	1299	1936	987	EEIAQVATISANGDKD	0.000236224	0.000615372	0.000198407	0.000377008	0.000488308	0.000317164	EEIAQVATISANGDKD	0.000350001	0.00039416	0.000381892	-3.18905e-05
EPVSELLKNYLDAQY	213	223	378	313	395	216	EPVSELLKNYLDAQY	6.66434e-05	6.33263e-05	0.000133925	9.08418e-05	9.9629e-05	6.94097e-05	EPVSELLKNYLDAQY	8.79648e-05	8.66268e-05	9.97205e-05	-1.17557e-05
ERQNGVLNSWTDQDS	2214	2745	2780	1909	2491	1851	ERQNGVLNSWTDQDS	0.000692716	0.00077951	0.000984949	0.000554048	0.000628293	0.000594802	ERQNGVLNSWTDQDS	0.000819058	0.000592381	0.000563766	0.000255292
FAEQYSIQDWAKNLK	0	0	0	91	15	6	FAEQYSIQDWAKNLK	0	0	0	2.64109e-05	3.78338e-06	1.92805e-06	FAEQYSIQDWAKNLK	0	1.07074e-05	3.00621e-05	-3.00621e-05
FETVAVKIFPYEEYSS	416	309	754	1081	1410	957	FETVAVKIFPYEEYSS	0.000130158	8.77481e-05	0.000267141	0.000313738	0.000355638	0.000307523	FETVAVKIFPYEEYSS	0.000161682	0.000325633	0.000319016	-0.000157334
FIRHRSQKGPRGPPPAGLLQ	493	454	200	445	230	93	FIRHRSQKGPRGPPPAGLLQ	0.00015425	0.000128924	7.08596e-05	0.000129152	5.80118e-05	2.98847e-05	FIRHRSQKGPRGPPPAGLLQ	0.000118011	7.23495e-05	8.66206e-05	3.13906e-05
GSELQTQAKAYFEKTQ	717	1769	414	682	891	287	GSELQTQAKAYFEKTQ	0.000224335	0.000502351	0.000146679	0.000197936	0.000224733	9.22249e-05	GSELQTQAKAYFEKTQ	0.000291122	0.000171631	0.000177715	0.000113407
IGNKADLEAQRDVT	1586	1648	1019	930	946	910	IGNKADLEAQRDVT	0.000496228	0.00046799	0.00036103	0.000269913	0.000238605	0.00029242	IGNKADLEAQRDVT	0.000441749	0.00026698	0.0002652	0.000176549
INTYVRKLDDFVETG	2569	1567	3574	2505	3691	1661	INTYVRKLDDFVETG	0.000803789	0.000444988	0.00126626	0.000727025	0.000930963	0.000533747	INTYVRKLDDFVETG	0.000838346	0.000730579	0.000690566	0.00014778
ISWYDNEYGYSNRVVDL	811	1401	1210	1028	1289	1054	ISWYDNEYGYSNRVVDL	0.000253746	0.000397848	0.000428701	0.000298356	0.000325118	0.000338693	ISWYDNEYGYSNRVVDL	0.000360098	0.000320723	0.000314511	4.55875e-05
IVHDFNKKLTAYLDL	1127	1074	564	934	1169	846	IVHDFNKKLTAYLDL	0.000352616	0.000304988	0.000199824	0.000271074	0.000294851	0.000271854	IVHDFNKKLTAYLDL	0.000285809	0.00027926	0.000276468	9.3419e-06
KDTIIKPLLVEPEG	2292	405	855	2073	1932	1747	KDTIIKPLLVEPEG	0.000717121	0.00011501	0.000302925	0.000601646	0.000487299	0.000561383	KDTIIKPLLVEPEG	0.000378352	0.000550109	0.00052498	-0.000146628
KFLKHMNSAMEDSSS	3619	2289	2438	3131	3881	2829	KFLKHMNSAMEDSSS	0.00113231	0.000650017	0.000863779	0.000908708	0.000978886	0.000909074	KFLKHMNSAMEDSSS	0.000882036	0.000932223	0.000875581	6.45485e-06
KPLLEKSHCIAEVEKD	3147	2018	2577	1418	2345	1742	KPLLEKSHCIAEVEKD	0.000984633	0.00057306	0.000913027	0.000411545	0.000591468	0.000559776	KPLLEKSHCIAEVEKD	0.000823573	0.00052093	0.000498207	0.000325366
KSTEGEVNAEEEGFE	1341	660	1131	1189	1352	1112	KSTEGEVNAEEEGFE	0.000419572	0.000187423	0.000400711	0.000345083	0.000341009	0.000357331	KSTEGEVNAEEEGFE	0.000335902	0.000347808	0.000339362	-3.4599e-06
KVKAEPAKIDAFRASLS	0	0	0	0	0	0	KVKAEPAKIDAFRASLS	0	0	0	0	0	0	KVKAEPAKIDAFRASLS	0	0	2.02377e-05	-2.02377e-05
LELPAGKYVRRAEKKATL	383	362	294	210	240	293	LELPAGKYVRRAEKKATL	0.000119833	0.000102799	0.000104164	6.09482e-05	6.05341e-05	9.41529e-05	LELPAGKYVRRAEKKATL	0.000108932	7.18784e-05	8.61883e-05	2.27435e-05
LGKQEVIRGWEEGVA	802	1274	617	782	820	766	LGKQEVIRGWEEGVA	0.00025093	0.000361783	0.000218602	0.000226959	0.000206825	0.000246147	LGKQEVIRGWEEGVA	0.000277105	0.000226644	0.00022819	4.89145e-05
LIHEHMVITDRIENVD	1334	2087	2205	1403	2425	1655	LIHEHMVITDRIENVD	0.000417382	0.000592654	0.000781228	0.000407192	0.000611646	0.000531819	LIHEHMVITDRIENVD	0.000597088	0.000516886	0.000494497	0.000102591
LQRLRGMFAFALWD	998	1669	636	805	1839	1182	LQRLRGMFAFALWD	0.000312254	0.000473953	0.000225334	0.000233635	0.000463842	0.000379825	LQRLRGMFAFALWD	0.00033718	0.000359101	0.000349724	-1.25435e-05
LSPLQQAVSDLQENPE	151	0	0	118	470	79	LSPLQQAVSDLQENPE	4.72449e-05	0	0	3.42471e-05	0.000118546	2.53859e-05	LSPLQQAVSDLQENPE	1.57483e-05	5.9393e-05	7.47326e-05	-5.89843e-05
LVINGKPITIFQERDPT	0	0	18	1	2	95	LVINGKPITIFQERDPT	0	0	6.37737e-06	2.90229e-07	5.04451e-07	3.05274e-05	LVINGKPITIFQERDPT	2.12579e-06	1.04407e-05	2.98173e-05	-2.76915e-05
MVEKGIIDPTKVVRTALL	1349	881	1373	1227	1279	1612	MVEKGIIDPTKVVRTALL	0.000422075	0.000250181	0.000486451	0.000356112	0.000322596	0.000518002	MVEKGIIDPTKVVRTALL	0.000386236	0.000398903	0.000386244	-7.86659e-09
MVPSHAVVARTVGGKED	781	923	1575	1271	1685	576	MVPSHAVVARTVGGKED	0.000244359	0.000262108	0.00055802	0.000368882	0.000425	0.000185092	MVPSHAVVARTVGGKED	0.000354829	0.000326325	0.000319651	3.51784e-05
QTIEENIKIFEEDA	1591	1688	813	1959	2072	1933	QTIEENIKIFEEDA	0.000497792	0.000479349	0.000288044	0.000568559	0.000522611	0.000621152	QTIEENIKIFEEDA	0.000421728	0.000570774	0.000543941	-0.000122213
QVSHYIEPYLEFEA	314	941	166	538	275	339	QVSHYIEPYLEFEA	9.82443e-05	0.00026722	5.88135e-05	0.000156143	6.93619e-05	0.000108935	QVSHYIEPYLEFEA	0.000141426	0.00011148	0.000122524	1.89018e-05
RLDNQGKINAWTAQS	908	1600	1344	1458	1314	863	RLDNQGKINAWTAQS	0.000284095	0.000454359	0.000476177	0.000423155	0.000331424	0.000277317	RLDNQGKINAWTAQS	0.000404877	0.000343965	0.000335837	6.90403e-05
RPSVNPAEGFYENIS	2162	1307	2190	1590	1971	1318	RPSVNPAEGFYENIS	0.000676446	0.000371154	0.000775913	0.000461465	0.000497136	0.000423527	RPSVNPAEGFYENIS	0.000607838	0.000460709	0.000442953	0.000164885
RQRLTARLEALKEGGG	1133	790	0	487	942	390	RQRLTARLEALKEGGG	0.000354493	0.00022434	0	0.000141342	0.000237596	0.000125323	RQRLTARLEALKEGGG	0.000192944	0.000168087	0.000174463	1.84815e-05
TPEEIAQVATISANGDKDIG	1690	410	750	717	1000	1119	TPEEIAQVATISANGDKDIG	0.000528767	0.000116429	0.000265724	0.000208094	0.000252225	0.000359581	TPEEIAQVATISANGDKDIG	0.00030364	0.0002733	0.000270999	3.2641e-05
TSLSSKLAAFDEPSK	118	319	163	730	676	336	TSLSSKLAAFDEPSK	3.69198e-05	9.05878e-05	5.77506e-05	0.000211867	0.000170504	0.000107971	TSLSSKLAAFDEPSK	6.17528e-05	0.000163447	0.000170206	-0.000108453
VDQWSTETIASHEDIER	1843	1355	1953	1715	2390	1820	VDQWSTETIASHEDIER	0.000576638	0.000384785	0.000691944	0.000497743	0.000602818	0.000584841	VDQWSTETIASHEDIER	0.000551122	0.000561801	0.000535708	1.54148e-05
YAPSLSKLVAEWEGQD	426	209	1151	722	1158	681	YAPSLSKLVAEWEGQD	0.000133287	5.93506e-05	0.000407797	0.000209546	0.000292077	0.000218833	YAPSLSKLVAEWEGQD	0.000200145	0.000240152	0.000240585	-4.04397e-05
YGPSGQKTIYSEQE	2540	1126	3929	1861	2144	2011	YGPSGQKTIYSEQE	0.000794715	0.000319755	0.00139204	0.000540117	0.000540771	0.000646217	YGPSGQKTIYSEQE	0.000835503	0.000575702	0.000548462	0.000287041
YQTIEENIKIFEEDA	707	1279	1165	824	947	913	YQTIEENIKIFEEDA	0.000221206	0.000363203	0.000412757	0.000239149	0.000238857	0.000293384	YQTIEENIKIFEEDA	0.000332389	0.00025713	0.000256163	7.62262e-05
YTDLQQILESEKDLEEA	381	1484	1506	1896	1690	1152	YTDLQQILESEKDLEEA	0.000119207	0.000421418	0.000533573	0.000550275	0.000426261	0.000370185	YTDLQQILESEKDLEEA	0.000358066	0.000448907	0.000432124	-7.40577e-05
WTSDTQGDEAEAGEGGEN	3184	4018	1651	2128	3437	2485	WTSDTQGDEAEAGEGGEN	0.00099621	0.00114101	0.000584946	0.000617608	0.000866898	0.000798532	WTSDTQGDEAEAGEGGEN	0.000907388	0.000761013	0.000718491	0.000188897
APAEEKKVEAKKEESEE	475	1980	419	776	777	588	APAEEKKVEAKKEESEE	0.000148618	0.000562269	0.000148451	0.000225218	0.000195979	0.000188949	APAEEKKVEAKKEESEE	0.000286446	0.000203382	0.000206847	7.95991e-05
APGPGRLVAQLDTEG	273	267	469	1083	752	714	APGPGRLVAQLDTEG	8.54162e-05	7.58211e-05	0.000166166	0.000314318	0.000189673	0.000229437	APGPGRLVAQLDTEG	0.000109134	0.000244476	0.000244553	-0.000135418
AVAKADKLAEEHGS	311	1360	399	416	1195	1028	AVAKADKLAEEHGS	9.73057e-05	0.000386205	0.000141365	0.000120735	0.000301409	0.000330339	AVAKADKLAEEHGS	0.000208292	0.000250828	0.00025038	-4.20881e-05
AVGPGAAGPSNVPAFLTKL	49	0	280	10	14	35	AVGPGAAGPSNVPAFLTKL	1.53311e-05	0	9.92035e-05	2.90229e-06	3.53115e-06	1.12469e-05	AVGPGAAGPSNVPAFLTKL	3.81782e-05	5.89346e-06	2.56451e-05	1.25331e-05
DAAKNQLTSNPEN	16	167	60	531	726	407	DAAKNQLTSNPEN	5.00608e-06	4.74237e-05	2.12579e-05	0.000154112	0.000183116	0.000130786	DAAKNQLTSNPEN	2.45626e-05	0.000156004	0.000163377	-0.000138814
DLKGRLVSIHSQKEQD	1811	1693	902	1451	2324	1005	DLKGRLVSIHSQKEQD	0.000566626	0.000480769	0.000319577	0.000421123	0.000586171	0.000322948	DLKGRLVSIHSQKEQD	0.000455657	0.000443414	0.000427084	2.8573e-05
DSDIIVQKIQPYTEQST	1408	427	127	798	568	388	DSDIIVQKIQPYTEQST	0.000440535	0.000121257	4.49959e-05	0.000231603	0.000143264	0.00012468	DSDIIVQKIQPYTEQST	0.000202263	0.000166516	0.000173021	2.92415e-05
DSLHVHAQVAEKEEEGN	376	1555	1141	1427	1832	899	DSLHVHAQVAEKEEEGN	0.000117643	0.00044158	0.000404254	0.000414157	0.000462077	0.000288886	DSLHVHAQVAEKEEEGN	0.000321159	0.000388373	0.000376582	-5.54233e-05
EAQKSSSIASFKDP	1169	376	11	652	363	379	EAQKSSSIASFKDP	0.000365757	0.000106774	3.89728e-06	0.00018923	9.15578e-05	0.000121788	EAQKSSSIASFKDP	0.000158809	0.000134192	0.000143363	1.54465e-05
EDIGGGQKVNDD	2837	2050	2340	1482	2315	2296	EDIGGGQKVNDD	0.00088764	0.000582147	0.000829058	0.00043012	0.000583901	0.000737799	EDIGGGQKVNDD	0.000766282	0.00058394	0.000556021	0.000210261
EETMKEVKAYKEE	673	849	241	2000	1553	1096	EETMKEVKAYKEE	0.000210568	0.000241094	8.53859e-05	0.000580459	0.000391706	0.00035219	EETMKEVKAYKEE	0.000179016	0.000441451	0.000425283	-0.000246267
EKEINGLASYLENLS	903	325	1079	1159	1651	1472	EKEINGLASYLENLS	0.000282531	9.22917e-05	0.000382288	0.000336376	0.000416424	0.000473014	EKEINGLASYLENLS	0.00025237	0.000408605	0.000395145	-0.000142775
EPEVWVVEAEDEP	0	0	0	261	115	133	EPEVWVVEAEDEP	0	0	0	7.57499e-05	2.90059e-05	4.27384e-05	EPEVWVVEAEDEP	0	4.91647e-05	6.53478e-05	-6.53478e-05
EPGKQGTVHAEVEENPG	53	148	0	31	138	101	EPGKQGTVHAEVEENPG	1.65826e-05	4.20282e-05	0	8.99711e-06	3.48071e-05	3.24554e-05	EPGKQGTVHAEVEENPG	1.95369e-05	2.54199e-05	4.35612e-05	-2.40243e-05
EPVSELLKNYLDA	340	27	3	42	391	76	EPVSELLKNYLDA	0.000106379	7.66731e-06	1.06289e-06	1.21896e-05	9.86201e-05	2.44219e-05	EPVSELLKNYLDA	3.83698e-05	4.50772e-05	6.15974e-05	-2.32276e-05
ESVGKGAVHDVKDVL	1186	512	157	832	860	1371	ESVGKGAVHDVKDVL	0.000371076	0.000145395	5.56248e-05	0.000241471	0.000216914	0.000440559	ESVGKGAVHDVKDVL	0.000190698	0.000299648	0.000295174	-0.000104475
FIDHSPKATPDN	0	336	0	1	163	135	FIDHSPKATPDN	0	9.54154e-05	0	2.90229e-07	4.11127e-05	4.3381e-05	FIDHSPKATPDN	3.18051e-05	2.82613e-05	4.61683e-05	-1.43632e-05
FKTLTKQEETDDL	526	539	1288	1692	1613	1533	FKTLTKQEETDDL	0.000164575	0.000153062	0.000456336	0.000491068	0.000406839	0.000492616	FKTLTKQEETDDL	0.000257991	0.000463508	0.000445521	-0.00018753
FPMPRVIYAMAEDG	1037	1174	661	893	1798	1285	FPMPRVIYAMAEDG	0.000324457	0.000333386	0.000234191	0.000259175	0.000453501	0.000412923	FPMPRVIYAMAEDG	0.000297345	0.0003752	0.000364495	-6.71507e-05
FRFTQAGSEVSAL	2386	4086	2074	2289	2962	2268	FRFTQAGSEVSAL	0.000746532	0.00116032	0.000734815	0.000664335	0.000747091	0.000728801	FRFTQAGSEVSAL	0.000880555	0.000713409	0.000674813	0.000205742
FTPFHVMLLIRCIL	867	1043	1291	522	1364	637	FTPFHVMLLIRCIL	0.000271267	0.000296185	0.000457399	0.0001515	0.000344035	0.000204694	FTPFHVMLLIRCIL	0.000341617	0.00023341	0.000234398	0.000107219
FTRGADPGMPEPSVL	0	5	14	119	103	6	FTRGADPGMPEPSVL	0	1.41987e-06	4.96018e-06	3.45373e-05	2.59792e-05	1.92805e-06	FTRGADPGMPEPSVL	2.12668e-06	2.08148e-05	3.93359e-05	-3.72093e-05
GAMENWGLTTYRESSL	261	814	250	530	471	284	GAMENWGLTTYRESSL	8.16617e-05	0.000231155	8.85746e-05	0.000153822	0.000118798	9.12608e-05	GAMENWGLTTYRESSL	0.000133797	0.000121294	0.000131528	2.26883e-06
GETKDQVANSAFVE	110	682	370	828	494	920	GETKDQVANSAFVE	3.44168e-05	0.00019367	0.00013109	0.00024031	0.000124599	0.000295634	GETKDQVANSAFVE	0.000119726	0.000220181	0.000222261	-0.000102535
GMRHEEMAQAFEEWNK	1438	444	231	1007	690	859	GMRHEEMAQAFEEWNK	0.000449921	0.000126085	8.18429e-05	0.000292261	0.000174035	0.000276032	GMRHEEMAQAFEEWNK	0.000219283	0.000247443	0.000247274	-2.79913e-05
GPGPESSPVVVRTDED	1372	580	1677	1481	2475	1031	GPGPESSPVVVRTDED	0.000429271	0.000164705	0.000594158	0.00042983	0.000624258	0.000331303	GPGPESSPVVVRTDED	0.000396045	0.000461797	0.000443951	-4.79058e-05
GPSGQKTIYSEQEIFD	1914	1850	1480	2459	2978	1896	GPSGQKTIYSEQEIFD	0.000598852	0.000525353	0.000524361	0.000713674	0.000751127	0.000609263	GPSGQKTIYSEQEIFD	0.000549522	0.000691355	0.000654577	-0.000105055
GSVTISLQALQDTRD	781	462	2105	804	1283	1085	GSVTISLQALQDTRD	0.000244359	0.000131196	0.000745798	0.000233344	0.000323605	0.000348655	GSVTISLQALQDTRD	0.000373784	0.000301868	0.000297211	7.65732e-05
GTARGIVVYTGDR	1276	246	51	836	343	584	GTARGIVVYTGDR	0.000399235	6.98577e-05	1.80692e-05	0.000242632	8.65133e-05	0.000187663	GTARGIVVYTGDR	0.000162387	0.000172269	0.0001783	-1.5913e-05
GTSKESAMKTYVEKVDE	957	1500	407	1504	1744	1309	GTSKESAMKTYVEKVDE	0.000299426	0.000425962	0.000144199	0.000436505	0.000439881	0.000420635	GTSKESAMKTYVEKVDE	0.000289862	0.00043234	0.000416924	-0.000127061
GVRTPALQLSAMQEGDY	1595	1309	216	1237	791	1065	GVRTPALQLSAMQEGDY	0.000499044	0.000371722	7.65284e-05	0.000359014	0.00019951	0.000342228	GVRTPALQLSAMQEGDY	0.000315765	0.000300251	0.000295727	2.00376e-05
HDLEVAQTTALPDEDD	1201	2165	1275	1363	1411	1740	HDLEVAQTTALPDEDD	0.000375769	0.000614804	0.00045173	0.000395583	0.00035589	0.000559133	HDLEVAQTTALPDEDD	0.000480768	0.000436869	0.000421078	5.96894e-05
HVESELLHTYSEIVG	915	1561	886	1183	1399	1138	HVESELLHTYSEIVG	0.000286285	0.000443284	0.000313908	0.000343341	0.000352863	0.000365686	HVESELLHTYSEIVG	0.000347826	0.000353964	0.00034501	2.81541e-06
IAKQSVTIKTMLEDLG	856	411	1432	1905	2004	1221	IAKQSVTIKTMLEDLG	0.000267825	0.000116713	0.000507355	0.000552887	0.000505459	0.000392357	IAKQSVTIKTMLEDLG	0.000297298	0.000483568	0.000463927	-0.000166629
IDNGIVKALNVEPDG	1493	1797	3867	2544	1567	1748	IDNGIVKALNVEPDG	0.00046713	0.000510302	0.00137007	0.000738344	0.000395237	0.000561704	IDNGIVKALNVEPDG	0.000782501	0.000565095	0.00053873	0.000243771
IGNKADLEAQRDVTY	520	1759	333	619	1103	857	IGNKADLEAQRDVTY	0.000162698	0.000499511	0.000117981	0.000179652	0.000278204	0.000275389	IGNKADLEAQRDVTY	0.000260063	0.000244415	0.000244496	1.55669e-05
IIHDFQRGLTAYHDISL	871	543	1983	793	1108	1004	IIHDFQRGLTAYHDISL	0.000272518	0.000154198	0.000702573	0.000230152	0.000279466	0.000322626	IIHDFQRGLTAYHDISL	0.00037643	0.000277415	0.000274774	0.000101656
INTPLTTTSGNLHGQPVS	53	324	0	12	27	20	INTPLTTTSGNLHGQPVS	1.65826e-05	9.20077e-05	0	3.48275e-06	6.81008e-06	6.42682e-06	INTPLTTTSGNLHGQPVS	3.61968e-05	5.57322e-06	2.53513e-05	1.08455e-05
IPLAAGQAVSAYSEERD	1158	658	174	277	326	411	IPLAAGQAVSAYSEERD	0.000362315	0.000186855	6.16479e-05	8.03936e-05	8.22254e-05	0.000132071	IPLAAGQAVSAYSEERD	0.000203606	9.823e-05	0.000110367	9.32392e-05
ISEAEQRTIQAQKESSQ	987	554	512	646	875	706	ISEAEQRTIQAQKESSQ	0.000308813	0.000157322	0.000181401	0.000187488	0.000220697	0.000226867	ISEAEQRTIQAQKESSQ	0.000215845	0.000211684	0.000214464	1.38057e-06
KADLEAQRDVTYEEAKQ	1207	447	224	486	995	706	KADLEAQRDVTYEEAKQ	0.000377646	0.000126937	7.93628e-05	0.000141052	0.000250964	0.000226867	KADLEAQRDVTYEEAKQ	0.000194648	0.000206294	0.000209519	-1.48705e-05
KDLHMERVISYEEG	828	1587	1221	1813	1735	1296	KDLHMERVISYEEG	0.000259065	0.000450667	0.000432598	0.000526186	0.000437611	0.000416458	KDLHMERVISYEEG	0.000380777	0.000460085	0.00044238	-6.16034e-05
KFLKHMNSAMEDS	1913	1804	1727	2045	2457	2733	KFLKHMNSAMEDS	0.000598539	0.00051229	0.000611873	0.000593519	0.000619717	0.000878225	KFLKHMNSAMEDS	0.000574234	0.000697154	0.000659898	-8.56643e-05
KKGKTISLTDFLAEDG	1250	938	1220	1876	2156	1698	KKGKTISLTDFLAEDG	0.0003911	0.000266368	0.000432244	0.00054447	0.000543798	0.000545637	KKGKTISLTDFLAEDG	0.000363237	0.000544635	0.000519957	-0.00015672
KPDGAAGMAAEEEEDE	73	265	466	520	761	612	KPDGAAGMAAEEEEDE	2.28402e-05	7.52532e-05	0.000165103	0.000150919	0.000191943	0.000196661	KPDGAAGMAAEEEEDE	8.77321e-05	0.000179841	0.000185248	-9.75154e-05
KPKNLVVVGQSAFADFDGDG	657	1203	352	223	170	303	KPKNLVVVGQSAFADFDGDG	0.000205562	0.000341621	0.000124713	6.47212e-05	4.28783e-05	9.73663e-05	KPKNLVVVGQSAFADFDGDG	0.000223965	6.83219e-05	8.29252e-05	0.00014104
KPLLEKSHCIAEVEK	418	194	836	618	666	698	KPLLEKSHCIAEVEK	0.000130784	5.5091e-05	0.000296193	0.000179362	0.000167982	0.000224296	KPLLEKSHCIAEVEK	0.000160689	0.000190547	0.00019507	-3.43808e-05
KPRSPQVIPIEEFQDCECY	152	653	1110	756	641	620	KPRSPQVIPIEEFQDCECY	4.75578e-05	0.000185435	0.000393271	0.000219413	0.000161676	0.000199231	KPRSPQVIPIEEFQDCECY	0.000208755	0.00019344	0.000197725	1.10293e-05
KPSTPESGVEDFEDYQN	986	1629	2341	1593	1353	1518	KPSTPESGVEDFEDYQN	0.0003085	0.000462594	0.000829412	0.000462335	0.000341261	0.000487796	KPSTPESGVEDFEDYQN	0.000533502	0.000430464	0.000415202	0.0001183
KSLSHLPLHSNKEDGYD	131	1147	392	253	361	580	KSLSHLPLHSNKEDGYD	4.09873e-05	0.000325719	0.000138885	7.3428e-05	9.10533e-05	0.000186378	KSLSHLPLHSNKEDGYD	0.00016853	0.000116953	0.000127546	4.09845e-05
LAVQTKRVAAQVDGGA	875	381	0	135	471	426	LAVQTKRVAAQVDGGA	0.00027377	0.000108194	0	3.9181e-05	0.000118798	0.000136891	LAVQTKRVAAQVDGGA	0.000127321	9.82901e-05	0.000110422	1.68995e-05
LDTMRQIQVFEDEPA	213	396	23	417	604	196	LDTMRQIQVFEDEPA	6.66434e-05	0.000112454	8.14886e-06	0.000121026	0.000152344	6.29828e-05	LDTMRQIQVFEDEPA	6.24154e-05	0.000112118	0.000123109	-6.06936e-05
LGEPNILICFIDKFSPP	17	30	0	50	1	0	LGEPNILICFIDKFSPP	5.31896e-06	8.51923e-06	0	1.45115e-05	2.52225e-07	0	LGEPNILICFIDKFSPP	4.61273e-06	4.92123e-06	2.4753e-05	-2.01403e-05
LISGGTSYVPDDGLTAQQL	1321	1062	2062	2084	1338	1250	LISGGTSYVPDDGLTAQQL	0.000413314	0.000301581	0.000730563	0.000604838	0.000337477	0.000401676	LISGGTSYVPDDGLTAQQL	0.000481819	0.000447997	0.000431289	5.05301e-05
LPFQKIQHSITAQDHQPTPD	26	22	4	295	217	73	LPFQKIQHSITAQDHQPTPD	8.13488e-06	6.24744e-06	1.41719e-06	8.56177e-05	5.47329e-05	2.34579e-05	LPFQKIQHSITAQDHQPTPD	5.2665e-06	5.46028e-05	7.03375e-05	-6.5071e-05
LPGISSIKDLQDL	594	130	401	844	649	707	LPGISSIKDLQDL	0.000185851	3.69167e-05	0.000142074	0.000244954	0.000163694	0.000227188	LPGISSIKDLQDL	0.000121614	0.000211945	0.000214704	-9.30905e-05
LQKQVTELEAEREQKQ	691	42	575	1328	1202	399	LQKQVTELEAEREQKQ	0.0002162	1.19269e-05	0.000203721	0.000385425	0.000303175	0.000128215	LQKQVTELEAEREQKQ	0.000143949	0.000272271	0.000270055	-0.000126106
LRELISNSSDAL	1014	515	1520	1170	941	722	LRELISNSSDAL	0.00031726	0.000146247	0.000538533	0.000339568	0.000237344	0.000232008	LRELISNSSDAL	0.000334013	0.00026964	0.000267641	6.63724e-05
LTQVQESLLGYWDTAK	1368	142	55	515	409	547	LTQVQESLLGYWDTAK	0.00042802	4.03244e-05	1.94864e-05	0.000149468	0.00010316	0.000175774	LTQVQESLLGYWDTAK	0.00016261	0.000142801	0.000151262	1.13485e-05
LVAVDGVNAL	167	53	18	1007	523	135	LVAVDGVNAL	5.2251e-05	1.50506e-05	6.37737e-06	0.000292261	0.000131914	4.3381e-05	LVAVDGVNAL	2.45597e-05	0.000155852	0.000163237	-0.000138677
LVGQQRISGNLDSPEG	1083	1263	1102	690	753	876	LVGQQRISGNLDSPEG	0.000338849	0.00035866	0.000390437	0.000200258	0.000189926	0.000281495	LVGQQRISGNLDSPEG	0.000362648	0.000223893	0.000225666	0.000136982
LVKAAQKAAAFEDQ	271	1438	648	1306	1041	402	LVKAAQKAAAFEDQ	8.47905e-05	0.000408355	0.000229585	0.00037904	0.000262566	0.000129179	LVKAAQKAAAFEDQ	0.00024091	0.000256928	0.000255978	-1.50673e-05
LVLKKDEDLFREW	482	124	360	172	678	178	LVLKKDEDLFREW	0.000150808	3.52128e-05	0.000127547	4.99195e-05	0.000171009	5.71987e-05	LVLKKDEDLFREW	0.000104523	9.2709e-05	0.000105301	-7.78281e-07
MATSGQQNNIGM	601	899	274	599	742	283	MATSGQQNNIGM	0.000188041	0.000255293	9.70777e-05	0.000173847	0.000187151	9.09395e-05	MATSGQQNNIGM	0.000180137	0.000150646	0.00015846	2.1677e-05
MHTYQVGMNDMGDMTN	908	690	169	763	1840	905	MHTYQVGMNDMGDMTN	0.000284095	0.000195942	5.98764e-05	0.000221445	0.000464094	0.000290814	MHTYQVGMNDMGDMTN	0.000179971	0.000325451	0.000318849	-0.000138878
MPEGHQVDLQGYRDA	117	56	0	582	93	220	MPEGHQVDLQGYRDA	3.6607e-05	1.59026e-05	0	0.000168914	2.34569e-05	7.0695e-05	MPEGHQVDLQGYRDA	1.75032e-05	8.76885e-05	0.000100695	-8.31914e-05
MPKKSSVPAEEGLIQ	2242	1817	1704	1154	769	1080	MPKKSSVPAEEGLIQ	0.000701477	0.000515981	0.000603724	0.000334925	0.000193961	0.000347048	MPKKSSVPAEEGLIQ	0.000607061	0.000291978	0.000288137	0.000318924
MRQLIMANPQMQQL	319	813	1259	1345	1589	873	MRQLIMANPQMQQL	9.98087e-05	0.000230871	0.000446061	0.000390359	0.000400786	0.000280531	MRQLIMANPQMQQL	0.000258914	0.000357225	0.000348003	-8.90892e-05
NPDGMVALLDYREDG	1174	2287	2172	1373	1392	1814	NPDGMVALLDYREDG	0.000367321	0.000649449	0.000769536	0.000398485	0.000351098	0.000582913	NPDGMVALLDYREDG	0.000595435	0.000444165	0.000427773	0.000167662
QAGADATESFEDVGHSPD	195	108	204	463	213	385	QAGADATESFEDVGHSPD	6.10116e-05	3.06692e-05	7.22768e-05	0.000134376	5.3724e-05	0.000123716	QAGADATESFEDVGHSPD	5.46526e-05	0.000103939	0.000115605	-6.09523e-05
QQKKAAIISAEGDSK	1178	2420	1447	766	1018	1212	QQKKAAIISAEGDSK	0.000368573	0.000687218	0.00051267	0.000222316	0.000256765	0.000389465	QQKKAAIISAEGDSK	0.00052282	0.000289515	0.000285877	0.000236943
RFQSSAVMALQEASE	965	423	1186	608	1786	900	RFQSSAVMALQEASE	0.000301929	0.000120121	0.000420198	0.000176459	0.000450474	0.000289207	RFQSSAVMALQEASE	0.000280749	0.00030538	0.000300434	-1.96843e-05
RGVEEQTKAFLDG	2331	920	1151	1604	2164	1655	RGVEEQTKAFLDG	0.000729323	0.000261256	0.000407797	0.000465528	0.000545815	0.000531819	RGVEEQTKAFLDG	0.000466126	0.000514388	0.000492205	-2.60789e-05
RPIAEYLNTQKDM	321	1145	332	1043	622	640	RPIAEYLNTQKDM	0.000100434	0.000325151	0.000117627	0.000302709	0.000156884	0.000205658	RPIAEYLNTQKDM	0.000181071	0.000221751	0.000223701	-4.26301e-05
RPIVEYLNTQKDMLDN	220	1265	1308	717	1778	1021	RPIVEYLNTQKDMLDN	6.88336e-05	0.000359228	0.000463422	0.000208094	0.000448457	0.000328089	RPIVEYLNTQKDMLDN	0.000297161	0.000328213	0.000321384	-2.42227e-05
RPQKSLLVEVEEGGN	294	222	1190	571	1311	529	RPQKSLLVEVEEGGN	9.19867e-05	6.30423e-05	0.000421615	0.000165721	0.000330667	0.000169989	RPQKSLLVEVEEGGN	0.000192215	0.000222126	0.000224045	-3.18305e-05
RVVDLMAYMASKEE	950	1042	524	776	1185	936	RVVDLMAYMASKEE	0.000297236	0.000295901	0.000185652	0.000225218	0.000298887	0.000300775	RVVDLMAYMASKEE	0.000259596	0.00027496	0.000272522	-1.29257e-05
RVVDLMAYMASKEEATKPSSG	1006	1039	215	450	170	387	RVVDLMAYMASKEEATKPSSG	0.000314757	0.000295049	7.61741e-05	0.000130603	4.28783e-05	0.000124359	RVVDLMAYMASKEEATKPSSG	0.00022866	9.92802e-05	0.00011133	0.00011733
SDLKGRLVSIHSQKEQDFL	1689	1051	179	943	1411	513	SDLKGRLVSIHSQKEQDFL	0.000528454	0.000298457	6.34194e-05	0.000273686	0.00035589	0.000164848	SDLKGRLVSIHSQKEQDFL	0.000296777	0.000264808	0.000263207	3.35695e-05
SHVEMKLAADEEEN	2993	2171	1627	2246	1951	2504	SHVEMKLAADEEEN	0.00093645	0.000616508	0.000576443	0.000651855	0.000492091	0.000804638	SHVEMKLAADEEEN	0.0007098	0.000649528	0.0006162	9.36001e-05
SPVLLGQPNTL	115	205	848	224	279	316	SPVLLGQPNTL	3.59812e-05	5.82147e-05	0.000300445	6.50114e-05	7.03708e-05	0.000101544	SPVLLGQPNTL	0.000131547	7.89753e-05	9.27e-05	3.88469e-05
TDLQQILESEKDLEE	765	562	371	735	779	819	TDLQQILESEKDLEE	0.000239353	0.000159594	0.000131445	0.000213319	0.000196483	0.000263178	TDLQQILESEKDLEE	0.000176797	0.000224327	0.000226065	-4.92674e-05
TEATIPLVPGRDEDF	158	570	1441	1537	858	601	TEATIPLVPGRDEDF	4.9435e-05	0.000161865	0.000510544	0.000446083	0.000216409	0.000193126	TEATIPLVPGRDEDF	0.000240615	0.000285206	0.000281923	-4.13084e-05
TIAKSGTKAFMEAL	574	849	859	549	1129	760	TIAKSGTKAFMEAL	0.000179593	0.000241094	0.000304342	0.000159336	0.000284762	0.000244219	TIAKSGTKAFMEAL	0.000241676	0.000229439	0.000230755	1.09212e-05
TIRHYQHVLAVDPEKAA	612	78	278	92	170	197	TIRHYQHVLAVDPEKAA	0.000191483	2.215e-05	9.84949e-05	2.67011e-05	4.28783e-05	6.33042e-05	TIRHYQHVLAVDPEKAA	0.000104042	4.42945e-05	6.08793e-05	4.31632e-05
TPAEVGVLVGKDRS	307	1716	768	1056	1831	1639	TPAEVGVLVGKDRS	9.60541e-05	0.0004873	0.000272101	0.000306482	0.000461824	0.000526678	TPAEVGVLVGKDRS	0.000285152	0.000431662	0.000416301	-0.000131149
TPEEIAQVATISANGDKD	133	816	139	1802	880	876	TPEEIAQVATISANGDKD	4.1613e-05	0.000231723	4.92475e-05	0.000522993	0.000221958	0.000281495	TPEEIAQVATISANGDKD	0.000107528	0.000342149	0.00033417	-0.000226642
TPSSIIAFKEPFL	890	78	1165	819	769	462	TPSSIIAFKEPFL	0.000278463	2.215e-05	0.000412757	0.000237698	0.000193961	0.00014846	TPSSIIAFKEPFL	0.00023779	0.000193373	0.000197663	4.01268e-05
TSLSSKLAAFDEPS	698	226	204	1186	456	555	TSLSSKLAAFDEPS	0.00021839	6.41782e-05	7.22768e-05	0.000344212	0.000115015	0.000178344	TSLSSKLAAFDEPS	0.000118282	0.000212524	0.000215235	-9.69531e-05
VDQWSTETIASHEDIE	4573	2265	1222	2769	3237	2286	VDQWSTETIASHEDIE	0.0014308	0.000643202	0.000432952	0.000803645	0.000816453	0.000734586	VDQWSTETIASHEDIE	0.000835651	0.000784895	0.000740403	9.52482e-05
VDSAIEKALKVWEE	28	1410	514	1002	1136	330	VDSAIEKALKVWEE	8.76064e-06	0.000400404	0.000182109	0.00029081	0.000286528	0.000106043	VDSAIEKALKVWEE	0.000197091	0.000227793	0.000229245	-3.21541e-05
VEEEEEDGEMRE	419	254	268	136	529	403	VEEEEEDGEMRE	0.000131097	7.21295e-05	9.49519e-05	3.94712e-05	0.000133427	0.0001295	VEEEEEDGEMRE	9.93927e-05	0.0001008	0.000112724	-1.33318e-05
VHDFNKKLTAYLDL	1934	33	221	1311	620	567	VHDFNKKLTAYLDL	0.00060511	9.37115e-06	7.82999e-05	0.000380491	0.00015638	0.0001822	VHDFNKKLTAYLDL	0.000230927	0.00023969	0.000240161	-9.23407e-06
VPISGWNGDN	307	854	428	672	591	358	VPISGWNGDN	9.60541e-05	0.000242514	0.00015164	0.000195034	0.000149065	0.00011504	VPISGWNGDN	0.000163403	0.000153046	0.000160663	2.74001e-06
VPNPGVSVIHDYADWVK	407	1309	283	680	1106	921	VPNPGVSVIHDYADWVK	0.000127342	0.000371722	0.000100266	0.000197356	0.000278961	0.000295955	VPNPGVSVIHDYADWVK	0.000199777	0.000257424	0.000256432	-5.66554e-05
VPQQIKVATLNSEEEN	815	1027	1606	1654	2245	1225	VPQQIKVATLNSEEEN	0.000254997	0.000291642	0.000569003	0.000480039	0.000566246	0.000393643	VPQQIKVATLNSEEEN	0.000371881	0.000479976	0.000460631	-8.87502e-05
VPQTSSVFSIEVYPEDHN	402	1035	527	1405	725	915	VPQTSSVFSIEVYPEDHN	0.000125778	0.000293913	0.000186715	0.000407772	0.000182863	0.000294027	VPQTSSVFSIEVYPEDHN	0.000202135	0.000294888	0.000290806	-8.86708e-05
VPVVSKTNIKEYKDSFS	1211	932	912	1024	866	642	VPVVSKTNIKEYKDSFS	0.000378898	0.000264664	0.00032312	0.000297195	0.000218427	0.000206301	VPVVSKTNIKEYKDSFS	0.000322227	0.000240641	0.000241033	8.11939e-05
VSALEKSLTSLSEVVL	158	345	523	287	803	1008	VSALEKSLTSLSEVVL	4.9435e-05	9.79711e-05	0.000185298	8.32958e-05	0.000202537	0.000323912	VSALEKSLTSLSEVVL	0.000110901	0.000203248	0.000206724	-9.58229e-05
WEAFARGTKSLMDE	194	542	1162	1112	901	927	WEAFARGTKSLMDE	6.06987e-05	0.000153914	0.000411695	0.000322735	0.000227255	0.000297883	WEAFARGTKSLMDE	0.000208769	0.000282624	0.000279554	-7.07853e-05
WPSMEEGTRAFKDIVVT	545	799	672	304	677	493	WPSMEEGTRAFKDIVVT	0.00017052	0.000226895	0.000238088	8.82297e-05	0.000170756	0.000158421	WPSMEEGTRAFKDIVVT	0.000211834	0.000139136	0.000147899	6.39354e-05
YGEGESGPMGN	666	248	224	671	671	454	YGEGESGPMGN	0.000208378	7.04256e-05	7.93628e-05	0.000194744	0.000169243	0.000145889	YGEGESGPMGN	0.000119389	0.000169959	0.00017618	-5.67912e-05
YGSGGPPPTGEEDTSEKDEL	385	1085	200	977	547	548	YGSGGPPPTGEEDTSEKDEL	0.000120459	0.000308112	7.08596e-05	0.000283554	0.000137967	0.000176095	YGSGGPPPTGEEDTSEKDEL	0.000166477	0.000199205	0.000203015	-3.6538e-05
YIRGVEEEEEDGEMRE	348	1338	9	850	851	697	YIRGVEEEEEDGEMRE	0.000108882	0.000379958	3.18868e-06	0.000246695	0.000214644	0.000223975	YIRGVEEEEEDGEMRE	0.00016401	0.000228438	0.000229837	-6.5827e-05
YKVVQEYIDAFSDYAN	1251	1002	1491	956	1205	645	YKVVQEYIDAFSDYAN	0.000391413	0.000284542	0.000528259	0.000277459	0.000303931	0.000207265	YKVVQEYIDAFSDYAN	0.000401405	0.000262885	0.000261443	0.000139961
YPIEHGIITNWDDME	1463	455	549	1920	1195	818	YPIEHGIITNWDDME	0.000457743	0.000129208	0.00019451	0.00055724	0.000301409	0.000262857	YPIEHGIITNWDDME	0.000260487	0.000373836	0.000363244	-0.000102756
YQDTYGQQWK	262	465	725	426	265	494	YQDTYGQQWK	8.19745e-05	0.000132048	0.000256866	0.000123638	6.68397e-05	0.000158742	YQDTYGQQWK	0.000156963	0.000116407	0.000127044	2.99185e-05
YRHFWADSKSS	1525	143	216	439	592	447	YRHFWADSKSS	0.000477142	4.06083e-05	7.65284e-05	0.000127411	0.000149317	0.000143639	YRHFWADSKSS	0.000198093	0.000140122	0.000148804	4.92884e-05
YVQSMDVAAFNKI	2795	862	1040	1544	2402	1335	YVQSMDVAAFNKI	0.000874499	0.000244786	0.00036847	0.000448114	0.000605845	0.00042899	YVQSMDVAAFNKI	0.000495918	0.000494317	0.000473789	2.21298e-05
HDLEVAQTTALPDEDDD	1498	4723	1422	2592	1755	1893	HDLEVAQTTALPDEDDD	0.000468694	0.00134121	0.000503812	0.000752275	0.000442655	0.000608299	HDLEVAQTTALPDEDDD	0.000771239	0.000601076	0.000571744	0.000199495
IPAFKIGLRALQEAT	270	0	0	25	65	5	IPAFKIGLRALQEAT	8.44776e-05	0	0	7.25574e-06	1.63946e-05	1.6067e-06	IPAFKIGLRALQEAT	2.81592e-05	8.41903e-06	2.79624e-05	1.96817e-07
IPAFKIGLRALQEATY	0	0	0	10	4	11	IPAFKIGLRALQEATY	0	0	0	2.90229e-06	1.0089e-06	3.53475e-06	IPAFKIGLRALQEATY	0	2.48198e-06	2.2515e-05	-2.2515e-05
YPIEHGGITNWDD	1721	448	304	948	1831	1277	YPIEHGGITNWDD	0.000538466	0.000127221	0.000107707	0.000275137	0.000461824	0.000410352	YPIEHGGITNWDD	0.000257798	0.000382438	0.000371137	-0.000113339
YPIEHGIIGNWDD	1292	466	793	543	1520	1632	YPIEHGIIGNWDD	0.000404241	0.000132332	0.000280958	0.000157595	0.000383382	0.000524429	YPIEHGIIGNWDD	0.00027251	0.000355135	0.000346085	-7.35749e-05
YPIEHGIITNWDD	2943	1423	1073	915	912	1026	YPIEHGIITNWDD	0.000920806	0.000404095	0.000380162	0.00026556	0.000230029	0.000329696	YPIEHGIITNWDD	0.000568354	0.000275095	0.000272646	0.000295708
YPIEHGIITNWDDM	1447	447	2444	515	990	397	YPIEHGIITNWDDM	0.000452737	0.000126937	0.000865905	0.000149468	0.000249703	0.000127572	YPIEHGIITNWDDM	0.00048186	0.000175581	0.000181339	0.000300521
YPIEHGIITNWGG	950	1812	920	763	1003	584	YPIEHGIITNWGG	0.000297236	0.000514561	0.000325954	0.000221445	0.000252982	0.000187663	YPIEHGIITNWGG	0.000379251	0.000220697	0.000222734	0.000156517
YPIGHGIITNWDD	2312	1322	1466	1127	927	1857	YPIGHGIITNWDD	0.000723378	0.000375414	0.000519401	0.000327089	0.000233813	0.00059673	YPIGHGIITNWDD	0.000539398	0.000385877	0.000374292	0.000165106
RLGLWSRMDQLAKELTAE	869	1300	101	1173	1120	1025	RLGLWSRMDQLAKELTAE	0.000271893	0.000369167	3.57841e-05	0.000340439	0.000282492	0.000329375	RLGLWSRMDQLAKELTAE	0.000225614	0.000317435	0.000311495	-8.58801e-05
SRLGLWSRMDQLAKELTAE	322	405	1331	1391	752	1517	SRLGLWSRMDQLAKELTAE	0.000100747	0.00011501	0.000471571	0.000403709	0.000189673	0.000487474	SRLGLWSRMDQLAKELTAE	0.000229109	0.000360286	0.000350811	-0.000121702
RRAGDLQTLWSRMDARR	1521	932	1278	1332	1351	1424	RRAGDLQTLWSRMDARR	0.00047589	0.000264664	0.000452793	0.000386586	0.000340756	0.00045759	RRAGDLQTLWSRMDARR	0.000397783	0.000394977	0.000382642	1.51409e-05
RRALQTLALNAARDARR	386	1014	131	1065	1120	675	RRALQTLALNAARDARR	0.000120772	0.00028795	4.64131e-05	0.000309094	0.000282492	0.000216905	RRALQTLALNAARDARR	0.000151712	0.000269497	0.00026751	-0.000115798
RRALQTLALWSRMDARR	708	660	1425	988	1964	1592	RRALQTLALWSRMDARR	0.000221519	0.000187423	0.000504875	0.000286747	0.00049537	0.000511575	RRALQTLALWSRMDARR	0.000304606	0.000431231	0.000415905	-0.0001113
HLVERLYLVAGEEG	188	203	123	1166	1104	789	HLVERLYLVAGEEG	5.88214e-05	5.76468e-05	4.35787e-05	0.000338408	0.000278457	0.000253538	HLVERLYLVAGEEG	5.3349e-05	0.000290134	0.000286445	-0.000233096
AVPPLWVRME	139	8	0	268	1	26	AVPPLWVRME	4.34903e-05	2.27179e-06	0	7.77815e-05	2.52225e-07	8.35487e-06	AVPPLWVRME	1.5254e-05	2.87962e-05	4.66591e-05	-3.1405e-05
HLVERLYLVCGGEG	1554	228	35	924	1435	746	HLVERLYLVCGGEG	0.000486215	6.47461e-05	1.24004e-05	0.000268172	0.000361943	0.00023972	HLVERLYLVCGGEG	0.000187787	0.000289945	0.000286272	-9.84842e-05
VVYPWTQRYFDSF	1338	1406	888	1225	2182	1268	VVYPWTQRYFDSF	0.000418633	0.000399268	0.000314617	0.000355531	0.000550356	0.00040746	VVYPWTQRYFDSF	0.000377506	0.000437782	0.000421917	-4.44107e-05
HLVERLYLVCGEE	247	214	662	841	1139	563	HLVERLYLVCGEE	7.72813e-05	6.07705e-05	0.000234545	0.000244083	0.000287285	0.000180915	HLVERLYLVCGEE	0.000124199	0.000237427	0.000238085	-0.000113886
HLVERLYLVCGGE	148	1803	318	335	860	896	HLVERLYLVCGGE	4.63062e-05	0.000512006	0.000112667	9.72269e-05	0.000216914	0.000287922	HLVERLYLVCGGE	0.00022366	0.000200687	0.000204375	1.92849e-05
VEALYLVAGEE	123	1191	0	695	159	273	VEALYLVAGEE	3.84842e-05	0.000338213	0	0.000201709	4.01038e-05	8.77261e-05	VEALYLVAGEE	0.000125566	0.000109846	0.000121025	4.54065e-06
VEALYLVAGER	1017	194	626	364	443	400	VEALYLVAGER	0.000318199	5.5091e-05	0.000221791	0.000105644	0.000111736	0.000128536	VEALYLVAGER	0.00019836	0.000115305	0.000126034	7.23264e-05
VEALYLVAGGE	0	160	23	393	518	115	VEALYLVAGGE	0	4.54359e-05	8.14886e-06	0.00011406	0.000130653	3.69542e-05	VEALYLVAGGE	1.78616e-05	9.3889e-05	0.000106384	-8.85222e-05
KPSNSPKGDVNYAFLHATDL	0	0	330	2	6	0	KPSNSPKGDVNYAFLHATDL	0	0	0.000116918	5.80459e-07	1.51335e-06	0	KPSNSPKGDVNYAFLHATDL	3.89728e-05	6.97937e-07	2.0878e-05	1.80948e-05
SNMYAMLIARYKMFPEVKEKG	5310	6207	2831	4335	4971	3720	SNMYAMLIARYKMFPEVKEKG	0.00166139	0.00176263	0.00100302	0.00125814	0.00125381	0.00119539	SNMYAMLIARYKMFPEVKEKG	0.00147568	0.00123578	0.00115411	0.000321574
LYRALYLVAGER	152	419	387	315	227	131	LYRALYLVAGER	4.75578e-05	0.000118985	0.000137113	9.14223e-05	5.72551e-05	4.20957e-05	LYRALYLVAGER	0.000101219	6.3591e-05	7.85844e-05	2.26344e-05
FENRKRIEPVLIRK	1412	1458	1679	850	1307	756	FENRKRIEPVLIRK	0.000441786	0.000414035	0.000594867	0.000246695	0.000329658	0.000242934	FENRKRIEPVLIRK	0.000483563	0.000273096	0.000270812	0.000212751
FTKKMVENAKKIEVEFDKG	2138	1811	1695	2967	2103	1349	FTKKMVENAKKIEVEFDKG	0.000668937	0.000514278	0.000600535	0.000861111	0.00053043	0.000433489	FTKKMVENAKKIEVEFDKG	0.000594583	0.000608343	0.000578412	1.61718e-05
KRHGLDNYRGYSLGNWVCAAKFE	312	1622	1247	1460	1121	597	KRHGLDNYRGYSLGNWVCAAKFE	9.76185e-05	0.000460606	0.00044181	0.000423735	0.000282745	0.000191841	KRHGLDNYRGYSLGNWVCAAKFE	0.000333345	0.00029944	0.000294983	3.83616e-05
LSQAVHKAVLTIDETG	410	434	700	640	1128	800	LSQAVHKAVLTIDETG	0.000128281	0.000123245	0.000248009	0.000185747	0.00028451	0.000257073	LSQAVHKAVLTIDETG	0.000166511	0.000242443	0.000242687	-7.61755e-05
MSKALELFRNDIAAKYKELGFQG	1118	1087	1438	552	984	892	MSKALELFRNDIAAKYKELGFQG	0.0003498	0.00030868	0.000509481	0.000160207	0.00024819	0.000286636	MSKALELFRNDIAAKYKELGFQG	0.00038932	0.000231677	0.000232809	0.000156511
MTKALELFRNDIAAKYKELGFQG	1152	1269	505	1335	1096	743	MTKALELFRNDIAAKYKELGFQG	0.000360438	0.000360363	0.000178921	0.000387456	0.000276439	0.000238756	MTKALELFRNDIAAKYKELGFQG	0.000299907	0.000300884	0.000296308	3.59917e-06
MVKEALEEAEKAQVAAEKA	165	725	134	404	801	430	MVKEALEEAEKAQVAAEKA	5.16252e-05	0.000205881	4.7476e-05	0.000117253	0.000202032	0.000138177	MVKEALEEAEKAQVAAEKA	0.000101661	0.000152487	0.00016015	-5.84887e-05
LQTLALNAARDP	858	152	53	353	232	477	LQTLALNAARDP	0.000268451	4.31641e-05	1.87778e-05	0.000102451	5.85163e-05	0.00015328	LQTLALNAARDP	0.000110131	0.000104749	0.000116348	-6.21717e-06
LQTLALWSRMD	391	1075	59	765	1133	1311	LQTLALWSRMD	0.000122336	0.000305272	2.09036e-05	0.000222026	0.000285771	0.000421278	LQTLALWSRMD	0.000149504	0.000309692	0.000304389	-0.000154885
LVERLYLVCGGEG	305	873	827	573	821	557	LVERLYLVCGGEG	9.54284e-05	0.00024791	0.000293005	0.000166301	0.000207077	0.000178987	LVERLYLVCGGEG	0.000212114	0.000184122	0.000189175	2.2939e-05
VEALYLVAGDLQ	84	0	365	51	133	246	VEALYLVAGDLQ	2.62819e-05	0	0.000129319	1.48017e-05	3.3546e-05	7.90499e-05	VEALYLVAGDLQ	5.18669e-05	4.24658e-05	5.92014e-05	-7.33449e-06
VEALYLVAGEEVE	336	293	183	447	511	502	VEALYLVAGEEVE	0.000105128	8.32045e-05	6.48366e-05	0.000129733	0.000128887	0.000161313	VEALYLVAGEEVE	8.43896e-05	0.000139978	0.000148672	-6.4282e-05
VEALYLVALELG	134	0	173	490	250	1020	VEALYLVALELG	4.19259e-05	0	6.12936e-05	0.000142212	6.30563e-05	0.000327768	VEALYLVALELG	3.44065e-05	0.000177679	0.000183264	-0.000148857
VEALYLVAVEQL	404	85	436	734	509	757	VEALYLVAVEQL	0.000126404	2.41378e-05	0.000154474	0.000213028	0.000128383	0.000243255	VEALYLVAVEQL	0.000101672	0.000194889	0.000199054	-9.73824e-05
KATAEQLKTVMDD	836	216	171	942	778	915	KATAEQLKTVMDD	0.000261568	6.13385e-05	6.0585e-05	0.000273396	0.000196231	0.000294027	KATAEQLKTVMDD	0.00012783	0.000254551	0.000253797	-0.000125966
KPKAAAEQLKTVMD	1372	1237	318	962	1132	946	KPKAAAEQLKTVMD	0.000429271	0.000351276	0.000112667	0.000279201	0.000285519	0.000303989	KPKAAAEQLKTVMD	0.000297738	0.000289569	0.000285927	1.18114e-05
KPKAEAEQLKTVMD	670	490	602	1203	1708	861	KPKAEAEQLKTVMD	0.00020963	0.000139147	0.000213288	0.000349146	0.000430801	0.000276675	KPKAEAEQLKTVMD	0.000187355	0.000352207	0.000343399	-0.000156044
KPKAKAEQLKTVMD	479	1449	122	1370	852	744	KPKAKAEQLKTVMD	0.000149869	0.000411479	4.32244e-05	0.000397614	0.000214896	0.000239078	KPKAKAEQLKTVMD	0.000201524	0.000283863	0.000280691	-7.91664e-05
KPKALAEQLKTVMD	445	1120	78	646	426	593	KPKALAEQLKTVMD	0.000139232	0.000318051	2.76353e-05	0.000187488	0.000107448	0.000190555	KPKALAEQLKTVMD	0.000161639	0.00016183	0.000168722	-7.08284e-06
KPKANAEQLKTVMD	1298	448	154	1086	923	767	KPKANAEQLKTVMD	0.000406118	0.000127221	5.45619e-05	0.000315189	0.000232804	0.000246469	KPKANAEQLKTVMD	0.000195967	0.000264821	0.000263219	-6.7252e-05
KPKARAEQLKTVMD	2118	380	472	1282	1365	848	KPKARAEQLKTVMD	0.00066268	0.00010791	0.000167229	0.000372074	0.000344287	0.000272497	KPKARAEQLKTVMD	0.000312606	0.00032962	0.000322674	-1.00678e-05
KPKASAEQLKTVMD	1417	657	828	1257	1271	1062	KPKASAEQLKTVMD	0.000443351	0.000186571	0.000293359	0.000364818	0.000320578	0.000341264	KPKASAEQLKTVMD	0.00030776	0.00034222	0.000334236	-2.64752e-05
KPKATAAQLKTVMD	263	970	531	646	883	711	KPKATAAQLKTVMD	8.22874e-05	0.000275455	0.000188132	0.000187488	0.000222715	0.000228473	KPKATAAQLKTVMD	0.000181958	0.000212892	0.000215573	-3.36147e-05
KPKATAEALKTVMD	356	494	760	14	188	199	KPKATAEALKTVMD	0.000111385	0.000140283	0.000269267	4.06321e-06	4.74183e-05	6.39469e-05	KPKATAEALKTVMD	0.000173645	3.84761e-05	5.55407e-05	0.000118104
KPKATAEQLATVMD	17	0	0	56	127	122	KPKATAEQLATVMD	5.31896e-06	0	0	1.62528e-05	3.20326e-05	3.92036e-05	KPKATAEQLATVMD	1.77299e-06	2.9163e-05	4.69956e-05	-4.52227e-05
KPKATAEQLKAVMD	391	59	224	532	459	288	KPKATAEQLKAVMD	0.000122336	1.67545e-05	7.93628e-05	0.000154402	0.000115771	9.25462e-05	KPKATAEQLKAVMD	7.28178e-05	0.000120907	0.000131173	-5.83554e-05
KPKATAEQLKTVMA	744	104	1013	662	209	220	KPKATAEQLKTVMA	0.000232783	2.95333e-05	0.000358904	0.000192132	5.27151e-05	7.0695e-05	KPKATAEQLKTVMA	0.000207073	0.000105181	0.000116744	9.03291e-05
KPKATAEQLKTVMD	436	147	644	392	657	478	KPKATAEQLKTVMD	0.000136416	4.17442e-05	0.000228168	0.00011377	0.000165712	0.000153601	KPKATAEQLKTVMD	0.000135443	0.000144361	0.000152693	-1.72508e-05
KPKATAEQLKTVMDK	809	812	343	224	744	241	KPKATAEQLKTVMDK	0.00025312	0.000230587	0.000121524	6.50114e-05	0.000187656	7.74432e-05	KPKATAEQLKTVMDK	0.000201744	0.000110037	0.0001212	8.0544e-05
KPKATAEQLRTVMD	969	458	496	592	843	553	KPKATAEQLRTVMD	0.000303181	0.00013006	0.000175732	0.000171816	0.000212626	0.000177702	KPKATAEQLRTVMD	0.000202991	0.000187381	0.000192166	1.08252e-05
KPKAYAEQLKTVMD	835	877	365	943	754	684	KPKAYAEQLKTVMD	0.000261255	0.000249045	0.000129319	0.000273686	0.000190178	0.000219797	KPKAYAEQLKTVMD	0.000213206	0.000227887	0.000229331	-1.61249e-05
KPKYTAEQLKTVMD	2459	2187	866	896	1393	781	KPKYTAEQLKTVMD	0.000769372	0.000621052	0.000306822	0.000260046	0.00035135	0.000250967	KPKYTAEQLKTVMD	0.000565749	0.000287454	0.000283986	0.000281763
PKEPEQLRKLFIGGL	109	967	76	591	962	507	PKEPEQLRKLFIGGL	3.41039e-05	0.000274603	2.69267e-05	0.000171526	0.000242641	0.00016292	PKEPEQLRKLFIGGL	0.000111878	0.000192362	0.000196736	-8.4858e-05
VVMRDPASKRSRGFGF	428	1958	526	1392	971	894	VVMRDPASKRSRGFGF	0.000133913	0.000556022	0.000186361	0.000403999	0.000244911	0.000287279	VVMRDPASKRSRGFGF	0.000292098	0.000312063	0.000306565	-1.44669e-05
VVMRDPQTKRSRGFGF	1245	913	889	982	992	1029	VVMRDPQTKRSRGFGF	0.000389536	0.000259269	0.000314971	0.000285005	0.000250207	0.00033066	VVMRDPQTKRSRGFGF	0.000321258	0.000288624	0.000285059	3.61989e-05
EKPQDIEAFKNYTLD	1955	2125	1317	1409	1204	967	EKPQDIEAFKNYTLD	0.00061168	0.000603445	0.000466611	0.000408933	0.000303679	0.000310737	EKPQDIEAFKNYTLD	0.000560579	0.000341116	0.000333223	0.000227356
LAEIETDKATIGFEVQ	450	522	176	229	876	498	LAEIETDKATIGFEVQ	0.000140796	0.000148235	6.23565e-05	6.64625e-05	0.000220949	0.000160028	LAEIETDKATIGFEVQ	0.000117129	0.000149147	0.000157084	-3.99553e-05
LITNLSSALKDETVW	1336	2090	553	1099	1727	1135	LITNLSSALKDETVW	0.000418008	0.000593506	0.000195927	0.000318962	0.000435593	0.000364722	LITNLSSALKDETVW	0.00040248	0.000373092	0.000362562	3.99186e-05
VVEGALHAARTASQL	1679	204	772	1759	724	444	VVEGALHAARTASQL	0.000525325	5.79308e-05	0.000273518	0.000510514	0.000182611	0.000142675	VVEGALHAARTASQL	0.000285591	0.0002786	0.000275862	9.72952e-06
MDFLHRSGVLIIHHLQED	1753	996	158	550	802	405	MDFLHRSGVLIIHHLQED	0.000548479	0.000282838	5.59791e-05	0.000159626	0.000202285	0.000130143	MDFLHRSGVLIIHHLQED	0.000295765	0.000164018	0.000170729	0.000125036
VLIIHHLQEDYRTYYGFL	1926	179	422	1334	1895	1401	VLIIHHLQEDYRTYYGFL	0.000602607	5.08314e-05	0.000149514	0.000387166	0.000477967	0.000450199	VLIIHHLQEDYRTYYGFL	0.000267651	0.000438444	0.000422524	-0.000154873
FLNFMSNVGDPRNIFSIY	1370	1350	1232	1663	1530	1414	FLNFMSNVGDPRNIFSIY	0.000428646	0.000383365	0.000436495	0.000482652	0.000385905	0.000454376	FLNFMSNVGDPRNIFSIY	0.000416169	0.000440977	0.000424848	-8.67961e-06
GDPRNIFSIYFPLWFQLN	2655	1794	1201	1626	1416	1304	GDPRNIFSIYFPLWFQLN	0.000830696	0.00050945	0.000425512	0.000471913	0.000357151	0.000419029	GDPRNIFSIYFPLWFQLN	0.000588553	0.000416031	0.000401959	0.000186594
IYFPLWFQLNQNVGTK	968	1560	47	598	1089	703	IYFPLWFQLNQNVGTK	0.000302868	0.000443	1.6652e-05	0.000173557	0.000274673	0.000225903	IYFPLWFQLNQNVGTK	0.000254173	0.000224711	0.000226417	2.77561e-05
LNQNVGTKMIWVAVIG	2719	1112	550	690	671	525	LNQNVGTKMIWVAVIG	0.000850721	0.000315779	0.000194864	0.000200258	0.000169243	0.000168704	LNQNVGTKMIWVAVIG	0.000453788	0.000179402	0.000184844	0.000268944
IGDWFNLIFKWILFGHRP	375	625	628	857	780	1326	IGDWFNLIFKWILFGHRP	0.00011733	0.000177484	0.000222499	0.000248727	0.000196736	0.000426098	IGDWFNLIFKWILFGHRP	0.000172438	0.00029052	0.000286799	-0.000114361
FKWILFGHRPYWWIQETE	410	2078	695	795	826	984	FKWILFGHRPYWWIQETE	0.000128281	0.000590099	0.000246237	0.000230732	0.000208338	0.0003162	FKWILFGHRPYWWIQETE	0.000321539	0.000251757	0.000251232	7.03066e-05
RPYWWIQETEIYPNHSSP	44	57	349	2	237	111	RPYWWIQETEIYPNHSSP	1.37667e-05	1.61865e-05	0.00012365	5.80459e-07	5.97774e-05	3.56689e-05	RPYWWIQETEIYPNHSSP	5.12011e-05	3.20089e-05	4.96068e-05	1.59428e-06
TEIYPNHSSPCLEQFP	632	201	111	949	706	854	TEIYPNHSSPCLEQFP	0.00019774	5.70788e-05	3.93271e-05	0.000275428	0.000178071	0.000274425	TEIYPNHSSPCLEQFP	9.80487e-05	0.000242641	0.000242869	-0.00014482
SPCLEQFPTTCETGPG	1	0	0	9	140	64	SPCLEQFPTTCETGPG	3.1288e-07	0	0	2.61206e-06	3.53115e-05	2.05658e-05	SPCLEQFPTTCETGPG	1.04293e-07	1.94965e-05	3.81263e-05	-3.8022e-05
FPTTCETGPGSPSGHAMG	128	1661	287	360	437	335	FPTTCETGPGSPSGHAMG	4.00486e-05	0.000471681	0.000101684	0.000104483	0.000110222	0.000107649	FPTTCETGPGSPSGHAMG	0.000204471	0.000107451	0.000118828	8.56435e-05
PGSPSGHAMGSSCVWYVM	4526	1539	649	2144	2620	2056	PGSPSGHAMGSSCVWYVM	0.00141609	0.000437037	0.00022994	0.000622252	0.00066083	0.000660677	PGSPSGHAMGSSCVWYVM	0.000694357	0.00064792	0.000614724	7.96325e-05
MGSSCVWYVMVTAALSYT	203	0	120	565	413	198	MGSSCVWYVMVTAALSYT	6.35146e-05	0	4.25158e-05	0.00016398	0.000104169	6.36255e-05	MGSSCVWYVMVTAALSYT	3.53435e-05	0.000110591	0.000121709	-8.63653e-05
YTISRMEESSVTLHRLTW	527	1645	871	1167	1465	1253	YTISRMEESSVTLHRLTW	0.000164888	0.000467138	0.000308594	0.000338698	0.00036951	0.00040264	YTISRMEESSVTLHRLTW	0.00031354	0.000370283	0.000359984	-4.64439e-05
LWTWSFLWSVFWLIQISV	704	2519	1508	856	732	1265	LWTWSFLWSVFWLIQISV	0.000220267	0.000715331	0.000534282	0.000248436	0.000184629	0.000406496	LWTWSFLWSVFWLIQISV	0.00048996	0.000279854	0.000277012	0.000212948
SVFWLIQISVCISRVFIA	810	77	263	1026	1295	921	SVFWLIQISVCISRVFIA	0.000253433	2.1866e-05	9.31804e-05	0.000297775	0.000326632	0.000295955	SVFWLIQISVCISRVFIA	0.000122826	0.000306787	0.000301725	-0.000178898
SVCISRVFIATHFPHQVI	570	301	2022	909	643	960	SVCISRVFIATHFPHQVI	0.000178342	8.54763e-05	0.000716391	0.000263819	0.000162181	0.000308487	SVCISRVFIATHFPHQVI	0.000326736	0.000244829	0.000244876	8.18604e-05
IATHFPHQVILGVIGGML	651	1674	626	1190	1231	800	IATHFPHQVILGVIGGML	0.000203685	0.000475373	0.000221791	0.000345373	0.000310489	0.000257073	IATHFPHQVILGVIGGML	0.000300283	0.000304312	0.000299453	8.29614e-07
MLVAEAFEHTPGVHMA	225	331	914	699	277	258	MLVAEAFEHTPGVHMA	7.0398e-05	9.39955e-05	0.000323829	0.00020287	6.98664e-05	8.2906e-05	MLVAEAFEHTPGVHMA	0.000162741	0.000118548	0.000129009	3.37319e-05
HTPGVHMASLSVYLKT	476	1169	704	705	1612	1116	HTPGVHMASLSVYLKT	0.000148931	0.000331966	0.000249426	0.000204612	0.000406587	0.000358617	HTPGVHMASLSVYLKT	0.000243441	0.000323272	0.00031685	-7.34088e-05
MASLSVYLKTNVFLFLFA	329	826	1158	599	989	485	MASLSVYLKTNVFLFLFA	0.000102938	0.000234563	0.000410277	0.000173847	0.000249451	0.00015585	MASLSVYLKTNVFLFLFA	0.000249259	0.00019305	0.000197367	5.18925e-05
KTNVFLFLFALGFYLLLR	1261	942	729	1608	1315	1508	KTNVFLFLFALGFYLLLR	0.000394542	0.000267504	0.000258283	0.000466689	0.000331676	0.000484582	KTNVFLFLFALGFYLLLR	0.000306776	0.000427649	0.000412619	-0.000105843
FALGFYLLLRLFGIDLLW	1430	888	267	136	573	306	FALGFYLLLRLFGIDLLW	0.000447418	0.000252169	9.45976e-05	3.94712e-05	0.000144525	9.83303e-05	FALGFYLLLRLFGIDLLW	0.000264728	9.41089e-05	0.000106586	0.000158143
LRLFGIDLLWSVPIAKKW	955	238	395	656	1179	1495	LRLFGIDLLWSVPIAKKW	0.0002988	6.75859e-05	0.000139948	0.000190391	0.000297374	0.000480405	LRLFGIDLLWSVPIAKKW	0.000168778	0.000322723	0.000316346	-0.000147568
LWSVPIAKKWCANPDWIH	579	916	299	810	851	355	LWSVPIAKKWCANPDWIH	0.000181157	0.00026012	0.000105935	0.000235086	0.000214644	0.000114076	LWSVPIAKKWCANPDWIH	0.000182404	0.000187935	0.000192674	-1.02697e-05
IHIDSTPFAGLVRNLG	1414	1250	584	1141	2113	1728	IHIDSTPFAGLVRNLG	0.000442412	0.000354968	0.00020691	0.000331152	0.000532952	0.000555277	IHIDSTPFAGLVRNLG	0.000334763	0.000473127	0.000454347	-0.000119583
PFAGLVRNLGVLFGLGFA	220	225	108	992	917	853	PFAGLVRNLGVLFGLGFA	6.88336e-05	6.38942e-05	3.82642e-05	0.000287908	0.000231291	0.000274104	PFAGLVRNLGVLFGLGFA	5.69973e-05	0.000264434	0.000262864	-0.000205867
LGVLFGLGFAINSEMFLR	507	295	2443	1438	1492	1142	LGVLFGLGFAINSEMFLR	0.00015863	8.37724e-05	0.000865551	0.00041735	0.00037632	0.000366971	LGVLFGLGFAINSEMFLR	0.000369318	0.00038688	0.000375213	-5.89499e-06
LRSCQGENGTKPSFRLLC	880	1283	1155	1127	1135	935	LRSCQGENGTKPSFRLLC	0.000275334	0.000364339	0.000409214	0.000327089	0.000286276	0.000300454	LRSCQGENGTKPSFRLLC	0.000349629	0.000304606	0.000299723	4.9906e-05
GTKPSFRLLCALTSLT	733	691	341	471	380	486	GTKPSFRLLCALTSLT	0.000229341	0.000196226	0.000120816	0.000136698	9.58456e-05	0.000156172	GTKPSFRLLCALTSLT	0.000182128	0.000129572	0.000139124	4.30038e-05
LCALTSLTTMQLYRFI	1181	1026	355	470	972	692	LCALTSLTTMQLYRFI	0.000369511	0.000291358	0.000125776	0.000136408	0.000245163	0.000222368	LCALTSLTTMQLYRFI	0.000262215	0.000201313	0.000204949	5.72663e-05
EPLFYLLSFCKSASIPLM	88	156	3	2	14	47	EPLFYLLSFCKSASIPLM	2.75334e-05	4.43e-05	1.06289e-06	5.80459e-07	3.53115e-06	1.5103e-05	EPLFYLLSFCKSASIPLM	2.42988e-05	6.40488e-06	2.61143e-05	-1.81556e-06
FCKSASIPLMVVALIPYC	410	1132	755	548	710	1021	FCKSASIPLMVVALIPYC	0.000128281	0.000321459	0.000267495	0.000159046	0.00017908	0.000328089	FCKSASIPLMVVALIPYC	0.000239078	0.000222072	0.000223995	1.50829e-05
LMVVALIPYCVHMLMRPG	612	1230	1015	709	1075	994	LMVVALIPYCVHMLMRPG	0.000191483	0.000349288	0.000359613	0.000205773	0.000271142	0.000319413	LMVVALIPYCVHMLMRPG	0.000300128	0.000265443	0.00026379	3.63383e-05
YCVHMLMRPGDKKTK	549	1703	394	1170	1421	1059	YCVHMLMRPGDKKTK	0.000171771	0.000483608	0.000139593	0.000339568	0.000358412	0.0003403	YCVHMLMRPGDKKTK	0.000264991	0.000346094	0.000337789	-7.27984e-05
GCKNFFWKT	349	5	81	89	275	254	GCKNFFWKT	0.000109195	1.41987e-06	2.86982e-05	2.58304e-05	6.93619e-05	8.16206e-05	GCKNFFWKT	4.64377e-05	5.89377e-05	7.43148e-05	-2.78771e-05
FVKQHLCGS	438	39	757	31	240	406	FVKQHLCGS	0.000137041	1.1075e-05	0.000268204	8.99711e-06	6.05341e-05	0.000130464	FVKQHLCGS	0.000138773	6.66652e-05	8.14051e-05	5.73683e-05
MDQLAKELT	76	85	120	31	113	350	MDQLAKELT	2.37789e-05	2.41378e-05	4.25158e-05	8.99711e-06	2.85015e-05	0.000112469	MDQLAKELT	3.01442e-05	4.99893e-05	6.61044e-05	-3.59603e-05
MALQQEGFD	159	99	146	4	337	204	MALQQEGFD	4.97479e-05	2.81135e-05	5.17275e-05	1.16092e-06	8.49999e-05	6.55536e-05	MALQQEGFD	4.31963e-05	5.05715e-05	6.66386e-05	-2.34423e-05
SMVQNRVFL	146	2434	1473	251	214	256	SMVQNRVFL	4.56805e-05	0.000691194	0.000521881	7.28476e-05	5.39762e-05	8.22633e-05	SMVQNRVFL	0.000419585	6.96957e-05	8.41857e-05	0.000335399
AMAPRTLLL	164	26	88	78	200	90	AMAPRTLLL	5.13123e-05	7.38333e-06	3.11782e-05	2.26379e-05	5.04451e-05	2.89207e-05	AMAPRTLLL	2.9958e-05	3.40012e-05	5.14348e-05	-2.14769e-05
VMVTNVTSL	1110	398	318	70	542	267	VMVTNVTSL	0.000347297	0.000113022	0.000112667	2.03161e-05	0.000136706	8.5798e-05	VMVTNVTSL	0.000190995	8.09401e-05	9.45027e-05	9.64924e-05
SRMDQLAKE	941	5	120	127	179	221	SRMDQLAKE	0.00029442	1.41987e-06	4.25158e-05	3.68591e-05	4.51483e-05	7.10164e-05	SRMDQLAKE	0.000112785	5.10079e-05	6.7039e-05	4.57462e-05
DFVQWLMNT	0	362	11	200	237	88	DFVQWLMNT	0	0.000102799	3.89728e-06	5.80459e-05	5.97774e-05	2.8278e-05	DFVQWLMNT	3.55653e-05	4.87004e-05	6.49218e-05	-2.93565e-05
DYQSKLAMS	0	93	607	427	389	290	DYQSKLAMS	0	2.64096e-05	0.000215059	0.000123928	9.81156e-05	9.31889e-05	DYQSKLAMS	8.04895e-05	0.000105077	0.00011665	-3.616e-05
RGFFYTPMS	0	173	17	411	143	209	RGFFYTPMS	0	4.91276e-05	6.02307e-06	0.000119284	3.60682e-05	6.71603e-05	RGFFYTPMS	1.83835e-05	7.41709e-05	8.82918e-05	-6.99083e-05
ASLSTFQQM	2	0	308	20	38	88	ASLSTFQQM	6.2576e-07	0	0.000109124	5.80459e-06	9.58456e-06	2.8278e-05	ASLSTFQQM	3.65832e-05	1.45557e-05	3.3593e-05	2.99022e-06
SAPENAVRM	0	11	0	321	83	62	SAPENAVRM	0	3.12372e-06	0	9.31636e-05	2.09347e-05	1.99231e-05	SAPENAVRM	1.04124e-06	4.46738e-05	6.12273e-05	-6.01861e-05
PKPARKQKM	191	0	13	0	45	71	PKPARKQKM	5.97601e-05	0	4.60588e-06	0	1.13501e-05	2.28152e-05	PKPARKQKM	2.14553e-05	1.13884e-05	3.06869e-05	-9.2316e-06
AQDFVQWLM	410	9	207	151	249	152	AQDFVQWLM	0.000128281	2.55577e-06	7.33397e-05	4.38246e-05	6.28041e-05	4.88438e-05	AQDFVQWLM	6.80588e-05	5.18242e-05	6.7788e-05	2.70778e-07
VRSGTNPQM	315	0	0	185	47	4	VRSGTNPQM	9.85572e-05	0	0	5.36924e-05	1.18546e-05	1.28536e-06	VRSGTNPQM	3.28524e-05	2.22775e-05	4.06779e-05	-7.82554e-06
ERGFFYTPM	125	228	76	420	245	144	ERGFFYTPM	3.911e-05	6.47461e-05	2.69267e-05	0.000121896	6.17952e-05	4.62731e-05	ERGFFYTPM	4.35943e-05	7.66549e-05	9.05709e-05	-4.69767e-05
FVNNVEVHT	10	345	31	28	270	323	FVNNVEVHT	3.1288e-06	9.79711e-05	1.09832e-05	8.12642e-06	6.81008e-05	0.000103793	FVNNVEVHT	3.73611e-05	6.00068e-05	7.52958e-05	-3.79347e-05
GFQNAILVR	176	121	0	131	378	192	GFQNAILVR	5.50669e-05	3.43609e-05	0	3.80201e-05	9.53411e-05	6.16975e-05	GFQNAILVR	2.98093e-05	6.50196e-05	7.98952e-05	-5.00859e-05
LCPQRLVGS	25	206	60	186	192	47	LCPQRLVGS	7.822e-06	5.84987e-05	2.12579e-05	5.39827e-05	4.84272e-05	1.5103e-05	LCPQRLVGS	2.91929e-05	3.9171e-05	5.61783e-05	-2.69854e-05
EVEDPQVAQ	400	390	173	146	219	171	EVEDPQVAQ	0.000125152	0.00011075	6.12936e-05	4.23735e-05	5.52373e-05	5.49493e-05	EVEDPQVAQ	9.90652e-05	5.08534e-05	6.68972e-05	3.2168e-05
EVEDPQVEQ	27	453	0	133	344	360	EVEDPQVEQ	8.44776e-06	0.00012864	0	3.86005e-05	8.67655e-05	0.000115683	EVEDPQVEQ	4.5696e-05	8.03496e-05	9.39609e-05	-4.82649e-05
SAVVDKDFL	9	0	64	196	313	52	SAVVDKDFL	2.81592e-06	0	2.26751e-05	5.6885e-05	7.89465e-05	1.67097e-05	SAVVDKDFL	8.497e-06	5.08471e-05	6.68914e-05	-5.83944e-05
ASVLNVNHI	190	1238	164	671	555	638	ASVLNVNHI	5.94472e-05	0.00035156	5.81049e-05	0.000194744	0.000139985	0.000205016	ASVLNVNHI	0.000156371	0.000179915	0.000185315	-2.89444e-05
NSIRNLDTI	231	55	50	95	134	18	NSIRNLDTI	7.22753e-05	1.56186e-05	1.77149e-05	2.75718e-05	3.37982e-05	5.78414e-06	NSIRNLDTI	3.52029e-05	2.23847e-05	4.07763e-05	-5.57341e-06
FGPVNHEEL	0	0	126	121	185	322	FGPVNHEEL	0	0	4.46416e-05	3.51178e-05	4.66617e-05	0.000103472	FGPVNHEEL	1.48805e-05	6.17504e-05	7.68956e-05	-6.20151e-05
SFVDTRTLL	0	1102	1131	662	576	298	SFVDTRTLL	0	0.00031294	0.000400711	0.000192132	0.000145282	9.57596e-05	SFVDTRTLL	0.000237884	0.000144391	0.000152721	8.51626e-05
GYLPNKQVL	742	13	22	185	295	494	GYLPNKQVL	0.000232157	3.69167e-06	7.79456e-06	5.36924e-05	7.44065e-05	0.000158742	GYLPNKQVL	8.12144e-05	9.56138e-05	0.000107966	-2.67519e-05
SYNPVTHQL	78	155	1	75	109	85	SYNPVTHQL	2.44046e-05	4.4016e-05	3.54298e-07	2.17672e-05	2.74926e-05	2.7314e-05	SYNPVTHQL	2.2925e-05	2.55246e-05	4.36573e-05	-2.07323e-05
AAITNKYQL	180	0	117	274	156	330	AAITNKYQL	5.63184e-05	0	4.14529e-05	7.95229e-05	3.93471e-05	0.000106043	AAITNKYQL	3.25904e-05	7.49708e-05	8.90258e-05	-5.64353e-05
ILSVHVATA	0	0	0	0	0	0	ILSVHVATA	0	0	0	0	0	0	ILSVHVATA	0	0	2.02377e-05	-2.02377e-05
KALINADEL	339	15	140	26	259	91	KALINADEL	0.000106066	4.25962e-06	4.96018e-05	7.54597e-06	6.53263e-05	2.9242e-05	KALINADEL	5.33092e-05	3.40381e-05	5.14687e-05	1.84053e-06
SYGDLKNAI	646	0	34	143	351	130	SYGDLKNAI	0.00020212	0	1.20461e-05	4.15028e-05	8.85311e-05	4.17743e-05	SYGDLKNAI	7.13889e-05	5.72694e-05	7.27841e-05	-1.39527e-06
LAVQHRQVF	0	0	0	260	94	117	LAVQHRQVF	0	0	0	7.54597e-05	2.37092e-05	3.75969e-05	LAVQHRQVF	0	4.55886e-05	6.20666e-05	-6.20666e-05
IAFSQYLQK	0	481	304	457	256	157	IAFSQYLQK	0	0.000136592	0.000107707	0.000132635	6.45697e-05	5.04505e-05	IAFSQYLQK	8.14328e-05	8.25517e-05	9.59814e-05	-1.45487e-05
GAVQNIAHL	0	152	0	0	175	0	GAVQNIAHL	0	4.31641e-05	0	0	4.41394e-05	0	GAVQNIAHL	1.4388e-05	1.47131e-05	3.37374e-05	-1.93494e-05
EQLEFIHDI	184	433	0	1003	618	290	EQLEFIHDI	5.75699e-05	0.000122961	0	0.0002911	0.000155875	9.31889e-05	EQLEFIHDI	6.01769e-05	0.000180055	0.000185444	-0.000125267
SYHPALNAI	29	808	34	207	73	227	SYHPALNAI	9.07352e-06	0.000229451	1.20461e-05	6.00775e-05	1.84124e-05	7.29444e-05	SYHPALNAI	8.35236e-05	5.04781e-05	6.65529e-05	1.69707e-05
AAVENVSEL	160	529	198	28	148	157	AAVENVSEL	5.00608e-05	0.000150222	7.0151e-05	8.12642e-06	3.73293e-05	5.04505e-05	AAVENVSEL	9.01448e-05	3.19688e-05	4.957e-05	4.05747e-05
KVLDVLHSL	353	5	0	191	49	258	KVLDVLHSL	0.000110447	1.41987e-06	0	5.54338e-05	1.2359e-05	8.2906e-05	KVLDVLHSL	3.72888e-05	5.02329e-05	6.6328e-05	-2.90391e-05
KYQEVTNNL	73	656	944	639	429	249	KYQEVTNNL	2.28402e-05	0.000186287	0.000334458	0.000185457	0.000108205	8.00139e-05	KYQEVTNNL	0.000181195	0.000124558	0.000134524	4.66711e-05
ALNTQIHDL	6	1034	0	125	134	89	ALNTQIHDL	1.87728e-06	0.000293629	0	3.62787e-05	3.37982e-05	2.85993e-05	ALNTQIHDL	9.85022e-05	3.28921e-05	5.04172e-05	4.80851e-05
DYQALRTSI	459	167	14	266	573	204	DYQALRTSI	0.000143612	4.74237e-05	4.96018e-06	7.7201e-05	0.000144525	6.55536e-05	DYQALRTSI	6.53319e-05	9.57599e-05	0.0001081	-4.27684e-05
KSVENFVSL	287	105	304	46	218	358	KSVENFVSL	8.97965e-05	2.98173e-05	0.000107707	1.33506e-05	5.49851e-05	0.00011504	KSVENFVSL	7.57735e-05	6.11252e-05	7.6322e-05	-5.48493e-07
IVAAGVGEF	179	0	1295	457	278	111	IVAAGVGEF	5.60055e-05	0	0.000458816	0.000132635	7.01186e-05	3.56689e-05	IVAAGVGEF	0.000171607	7.94741e-05	9.31577e-05	7.84496e-05
SAIINEDNL	160	151	18	234	133	83	SAIINEDNL	5.00608e-05	4.28801e-05	6.37737e-06	6.79137e-05	3.3546e-05	2.66713e-05	SAIINEDNL	3.31061e-05	4.27103e-05	5.94257e-05	-2.63196e-05
GAVTNVKVI	2	228	3	32	143	198	GAVTNVKVI	6.2576e-07	6.47461e-05	1.06289e-06	9.28734e-06	3.60682e-05	6.36255e-05	GAVTNVKVI	2.21449e-05	3.6327e-05	5.35688e-05	-3.14239e-05
QQLQQQHLL	224	26	395	17	126	366	QQLQQQHLL	7.00851e-05	7.38333e-06	0.000139948	4.9339e-06	3.17804e-05	0.000117611	QQLQQQHLL	7.24721e-05	5.14417e-05	6.7437e-05	5.03505e-06
KFTETLTNI	633	590	148	430	800	165	KFTETLTNI	0.000198053	0.000167545	5.24361e-05	0.000124799	0.00020178	5.30213e-05	KFTETLTNI	0.000139345	0.000126533	0.000136336	3.00865e-06
VGIVVGTIF	68	332	93	18	224	172	VGIVVGTIF	2.12758e-05	9.42795e-05	3.29497e-05	5.22413e-06	5.64985e-05	5.52707e-05	VGIVVGTIF	4.95017e-05	3.89977e-05	5.60193e-05	-6.51763e-06
SQVINPTAI	0	191	329	254	120	240	SQVINPTAI	0	5.42391e-05	0.000116564	7.37183e-05	3.0267e-05	7.71218e-05	SQVINPTAI	5.69344e-05	6.0369e-05	7.56282e-05	-1.86938e-05
PNRESLDFL	487	4	0	54	306	146	PNRESLDFL	0.000152373	1.1359e-06	0	1.56724e-05	7.71809e-05	4.69158e-05	PNRESLDFL	5.11695e-05	4.65897e-05	6.29852e-05	-1.18157e-05
GGIQNVGHI	173	135	335	357	247	299	GGIQNVGHI	5.41282e-05	3.83365e-05	0.00011869	0.000103612	6.22996e-05	9.6081e-05	GGIQNVGHI	7.03849e-05	8.73308e-05	0.000100366	-2.99816e-05
PQVEQLELG	138	1	37	327	27	88	PQVEQLELG	4.31774e-05	2.83974e-07	1.3109e-05	9.4905e-05	6.81008e-06	2.8278e-05	PQVEQLELG	1.88568e-05	4.3331e-05	5.99952e-05	-4.11384e-05
KYQDILNEI	382	362	649	421	611	612	KYQDILNEI	0.00011952	0.000102799	0.00022994	0.000122187	0.00015411	0.000196661	KYQDILNEI	0.000150753	0.000157652	0.000164889	-1.41358e-05
SYFPEITHI	518	175	742	541	188	215	SYFPEITHI	0.000162072	4.96955e-05	0.000262889	0.000157014	4.74183e-05	6.90883e-05	SYFPEITHI	0.000158219	9.11736e-05	0.000103892	5.43266e-05
LQIDNARLA	509	781	418	313	539	452	LQIDNARLA	0.000159256	0.000221784	0.000148097	9.08418e-05	0.000135949	0.000145246	LQIDNARLA	0.000176379	0.000124012	0.000134023	4.23558e-05
NVELDPEIQ	829	123	50	221	488	125	NVELDPEIQ	0.000259377	3.49288e-05	1.77149e-05	6.41407e-05	0.000123086	4.01676e-05	NVELDPEIQ	0.000104007	7.57981e-05	8.97848e-05	1.42223e-05
LYDPVISKL	980	2	282	367	206	231	LYDPVISKL	0.000306622	5.67949e-07	9.99121e-05	0.000106514	5.19584e-05	7.42298e-05	LYDPVISKL	0.000135701	7.75675e-05	9.14082e-05	4.42926e-05
IGIENIHYL	305	632	362	127	352	238	IGIENIHYL	9.54284e-05	0.000179472	0.000128256	3.68591e-05	8.87833e-05	7.64792e-05	IGIENIHYL	0.000134385	6.73739e-05	8.20553e-05	5.23301e-05
TEKEDSSSK	247	20	346	813	535	339	TEKEDSSSK	7.72813e-05	5.67949e-06	0.000122587	0.000235957	0.000134941	0.000108935	TEKEDSSSK	6.8516e-05	0.000159944	0.000166991	-9.84752e-05
VYLPTHTSL	0	110	292	216	234	56	VYLPTHTSL	0	3.12372e-05	0.000103455	6.26896e-05	5.90207e-05	1.79951e-05	VYLPTHTSL	4.48974e-05	4.65685e-05	6.29657e-05	-1.80683e-05
KYQEALDVI	11	1401	177	523	315	415	KYQEALDVI	3.44168e-06	0.000397848	6.27108e-05	0.00015179	7.9451e-05	0.000133357	KYQEALDVI	0.000154667	0.000121532	0.000131748	2.29193e-05
SFVSILSSL	1503	1365	301	1068	581	377	SFVSILSSL	0.000470259	0.000387625	0.000106644	0.000309965	0.000146543	0.000121146	SFVSILSSL	0.000321509	0.000192551	0.000196909	0.0001246
AALQNLEQL	23	287	25	26	61	77	AALQNLEQL	7.19624e-06	8.15006e-05	8.85746e-06	7.54597e-06	1.53857e-05	2.47433e-05	AALQNLEQL	3.25181e-05	1.58917e-05	3.48187e-05	-2.30064e-06
TQLIQTHVL	236	985	495	776	513	85	TQLIQTHVL	7.38397e-05	0.000279715	0.000175378	0.000225218	0.000129392	2.7314e-05	TQLIQTHVL	0.000176311	0.000127308	0.000137047	3.9264e-05
VSILNRQVL	277	6	326	199	260	292	VSILNRQVL	8.66677e-05	1.70385e-06	0.000115501	5.77557e-05	6.55786e-05	9.38316e-05	VSILNRQVL	6.79576e-05	7.23886e-05	8.66565e-05	-1.86989e-05
SYKQNLENL	44	105	49	157	252	158	SYKQNLENL	1.37667e-05	2.98173e-05	1.73606e-05	4.5566e-05	6.35608e-05	5.07719e-05	SYKQNLENL	2.03149e-05	5.32996e-05	6.91417e-05	-4.88268e-05
FAHTNIESL	117	18	1040	47	279	120	FAHTNIESL	3.6607e-05	5.11154e-06	0.00036847	1.36408e-05	7.03708e-05	3.85609e-05	FAHTNIESL	0.00013673	4.08575e-05	5.77257e-05	7.90038e-05
YGLKNLTAL	82	2	253	510	300	102	YGLKNLTAL	2.56562e-05	5.67949e-07	8.96375e-05	0.000148017	7.56676e-05	3.27768e-05	YGLKNLTAL	3.86205e-05	8.54871e-05	9.86748e-05	-6.00543e-05
NYVNGKTFL	39	482	61	123	266	360	NYVNGKTFL	1.22023e-05	0.000136876	2.16122e-05	3.56982e-05	6.70919e-05	0.000115683	NYVNGKTFL	5.68967e-05	7.28243e-05	8.70562e-05	-3.01595e-05
GYLPGNEKL	1139	40	91	110	142	18	GYLPGNEKL	0.00035637	1.1359e-05	3.22411e-05	3.19252e-05	3.5816e-05	5.78414e-06	GYLPGNEKL	0.000133323	2.45085e-05	4.27249e-05	9.05985e-05
KYVYVVTEL	182	215	0	452	369	239	KYVYVVTEL	5.69442e-05	6.10545e-05	0	0.000131184	9.30711e-05	7.68005e-05	KYVYVVTEL	3.93329e-05	0.000100352	0.000112314	-7.29807e-05
[truncated: 3,329 more rows]

## Sheet: TCR2-PZ44
EPITOPES	PZ44 TCR2_1	PZ44 TCR2_2	PZ44 TCR2_3	PZ44 Library_1	PZ44 Library_2	PZ44 Library_3	EPITOPES	TCR_1	TCR_2	TCR_3	LIB_1	LIB_2	LIB_3	EPITOPES	TCR_Mean	LIB_Mean	PREDICTED_TCR	ENRICHMENT SCORE
[truncated: 4,075 more rows]

[truncated: 33 more sheets: TCR3-PZ37, TCR4-PZ44, TCR5-PZ44, TCR6B-PZ37, TCR7-PZ47, TCR8-PZ47, TCR9-PZ47, TCR10A-PZ47, TCR10B-PZ51, TCR11-PZ51, TCR12-PZ51, TCR13-PZ51, TCR15-PZ37, TCR17A-PZ52, TCR17B-PZ52, TCR17C-PZ52, TCR17D-PZ52, TCR18-PZ52, TCR21A-PZ56, TCR21B-PZ56 …]
