# Supplementary material for: De novo identification of CD4+ T cell epitopes
Source: Nat Methods. 2024 Apr 24;21(5):846–56. doi: 10.1038/s41592-024-02255-0 (PMC11093748; doi:10.1038/s41592-024-02255-0)
Supplement: Supplementary file 6 — Lists of epitopes for I-Ag7 HIP library and ES. [file 41592_2024_2255_MOESM6_ESM.xlsx]

## Sheet: Epitopes from Wiles et al
>sp|A01MHIP58|HIP_MOUSE	HYBRID:	mouse	ins1C	EVEDPQVEQLELGGSPGDLQ-FVKQHLCGPHLVEALYLVCG	mouse	ins1	OS=Mus	musculus			ALL epitopes with duplicates removed	EVEDPQVEQLELGGSPGDLQ-FVKQHLCGPHLVEALYLVCG	EVEDPQVEQLELGGSPGDLQ-FVKQHLCGPHLVEALYLVCG	41
EVEDPQVEQLELGGSPGDLQFVKQHLCGPHLVEALYLVCG												EVEDPQVEQLELGGSPGDLQ-EVEDPQVEQLELGGSPGDLQ	EVEDPQVEQLELGGSPGDLQ-EVEDPQVEQLELGGSPGDLQ	41
>sp|A01MHIP59|HIP_MOUSE	HYBRID:	mouse	ins1C	EVEDPQVEQLELGGSPGDLQ-EVEDPQVEQLELGGSPGDLQ	mouse	ins1	OS=Mus	musculus				EVEDPQVEQLELGGSPGDLQ-GIVDQCCTSICSLYQLENYC	EVEDPQVEQLELGGSPGDLQ-GIVDQCCTSICSLYQLENYC	41
EVEDPQVEQLELGGSPGDLQEVEDPQVEQLELGGSPGDLQ												VEDPQVEQLELGGSPGDLQT-FVKQHLCGPHLVEALYLVCG	VEDPQVEQLELGGSPGDLQT-FVKQHLCGPHLVEALYLVCG	41
>sp|A01MHIP60|HIP_MOUSE	HYBRID:	mouse	ins1C	EVEDPQVEQLELGGSPGDLQ-GIVDQCCTSICSLYQLENYC	mouse	ins1	OS=Mus	musculus				VEDPQVEQLELGGSPGDLQT-EVEDPQVEQLELGGSPGDLQ	VEDPQVEQLELGGSPGDLQT-EVEDPQVEQLELGGSPGDLQ	41
EVEDPQVEQLELGGSPGDLQGIVDQCCTSICSLYQLENYC												VEDPQVEQLELGGSPGDLQT-GIVDQCCTSICSLYQLENYC	VEDPQVEQLELGGSPGDLQT-GIVDQCCTSICSLYQLENYC	41
>sp|A01MHIP61|HIP_MOUSE	HYBRID:	mouse	ins1C	VEDPQVEQLELGGSPGDLQT-FVKQHLCGPHLVEALYLVCG	mouse	ins1	OS=Mus	musculus				EDPQVEQLELGGSPGDLQTL-FVKQHLCGPHLVEALYLVCG	EDPQVEQLELGGSPGDLQTL-FVKQHLCGPHLVEALYLVCG	41
VEDPQVEQLELGGSPGDLQTFVKQHLCGPHLVEALYLVCG												EDPQVEQLELGGSPGDLQTL-EVEDPQVEQLELGGSPGDLQ	EDPQVEQLELGGSPGDLQTL-EVEDPQVEQLELGGSPGDLQ	41
>sp|A01MHIP62|HIP_MOUSE	HYBRID:	mouse	ins1C	VEDPQVEQLELGGSPGDLQT-EVEDPQVEQLELGGSPGDLQ	mouse	ins1	OS=Mus	musculus				EDPQVEQLELGGSPGDLQTL-GIVDQCCTSICSLYQLENYC	EDPQVEQLELGGSPGDLQTL-GIVDQCCTSICSLYQLENYC	41
VEDPQVEQLELGGSPGDLQTEVEDPQVEQLELGGSPGDLQ												DPQVEQLELGGSPGDLQTLA-FVKQHLCGPHLVEALYLVCG	DPQVEQLELGGSPGDLQTLA-FVKQHLCGPHLVEALYLVCG	41
>sp|A01MHIP63|HIP_MOUSE	HYBRID:	mouse	ins1C	VEDPQVEQLELGGSPGDLQT-GIVDQCCTSICSLYQLENYC	mouse	ins1	OS=Mus	musculus				DPQVEQLELGGSPGDLQTLA-EVEDPQVEQLELGGSPGDLQ	DPQVEQLELGGSPGDLQTLA-EVEDPQVEQLELGGSPGDLQ	41
VEDPQVEQLELGGSPGDLQTGIVDQCCTSICSLYQLENYC												DPQVEQLELGGSPGDLQTLA-GIVDQCCTSICSLYQLENYC	DPQVEQLELGGSPGDLQTLA-GIVDQCCTSICSLYQLENYC	41
>sp|A01MHIP64|HIP_MOUSE	HYBRID:	mouse	ins1C	EDPQVEQLELGGSPGDLQTL-FVKQHLCGPHLVEALYLVCG	mouse	ins1	OS=Mus	musculus				PQVEQLELGGSPGDLQTLAL-FVKQHLCGPHLVEALYLVCG	PQVEQLELGGSPGDLQTLAL-FVKQHLCGPHLVEALYLVCG	41
EDPQVEQLELGGSPGDLQTLFVKQHLCGPHLVEALYLVCG												PQVEQLELGGSPGDLQTLAL-EVEDPQVEQLELGGSPGDLQ	PQVEQLELGGSPGDLQTLAL-EVEDPQVEQLELGGSPGDLQ	41
>sp|A01MHIP65|HIP_MOUSE	HYBRID:	mouse	ins1C	EDPQVEQLELGGSPGDLQTL-EVEDPQVEQLELGGSPGDLQ	mouse	ins1	OS=Mus	musculus				PQVEQLELGGSPGDLQTLAL-GIVDQCCTSICSLYQLENYC	PQVEQLELGGSPGDLQTLAL-GIVDQCCTSICSLYQLENYC	41
EDPQVEQLELGGSPGDLQTLEVEDPQVEQLELGGSPGDLQ												QVEQLELGGSPGDLQTLALE-FVKQHLCGPHLVEALYLVCG	QVEQLELGGSPGDLQTLALE-FVKQHLCGPHLVEALYLVCG	41
>sp|A01MHIP66|HIP_MOUSE	HYBRID:	mouse	ins1C	EDPQVEQLELGGSPGDLQTL-GIVDQCCTSICSLYQLENYC	mouse	ins1	OS=Mus	musculus				QVEQLELGGSPGDLQTLALE-EVEDPQVEQLELGGSPGDLQ	QVEQLELGGSPGDLQTLALE-EVEDPQVEQLELGGSPGDLQ	41
EDPQVEQLELGGSPGDLQTLGIVDQCCTSICSLYQLENYC												QVEQLELGGSPGDLQTLALE-GIVDQCCTSICSLYQLENYC	QVEQLELGGSPGDLQTLALE-GIVDQCCTSICSLYQLENYC	41
>sp|A01MHIP67|HIP_MOUSE	HYBRID:	mouse	ins1C	DPQVEQLELGGSPGDLQTLA-FVKQHLCGPHLVEALYLVCG	mouse	ins1	OS=Mus	musculus				VEQLELGGSPGDLQTLALEV-FVKQHLCGPHLVEALYLVCG	VEQLELGGSPGDLQTLALEV-FVKQHLCGPHLVEALYLVCG	41
DPQVEQLELGGSPGDLQTLAFVKQHLCGPHLVEALYLVCG												VEQLELGGSPGDLQTLALEV-EVEDPQVEQLELGGSPGDLQ	VEQLELGGSPGDLQTLALEV-EVEDPQVEQLELGGSPGDLQ	41
>sp|A01MHIP68|HIP_MOUSE	HYBRID:	mouse	ins1C	DPQVEQLELGGSPGDLQTLA-EVEDPQVEQLELGGSPGDLQ	mouse	ins1	OS=Mus	musculus				VEQLELGGSPGDLQTLALEV-GIVDQCCTSICSLYQLENYC	VEQLELGGSPGDLQTLALEV-GIVDQCCTSICSLYQLENYC	41
DPQVEQLELGGSPGDLQTLAEVEDPQVEQLELGGSPGDLQ												EQLELGGSPGDLQTLALEVA-FVKQHLCGPHLVEALYLVCG	EQLELGGSPGDLQTLALEVA-FVKQHLCGPHLVEALYLVCG	41
>sp|A01MHIP69|HIP_MOUSE	HYBRID:	mouse	ins1C	DPQVEQLELGGSPGDLQTLA-GIVDQCCTSICSLYQLENYC	mouse	ins1	OS=Mus	musculus				EQLELGGSPGDLQTLALEVA-EVEDPQVEQLELGGSPGDLQ	EQLELGGSPGDLQTLALEVA-EVEDPQVEQLELGGSPGDLQ	41
DPQVEQLELGGSPGDLQTLAGIVDQCCTSICSLYQLENYC												EQLELGGSPGDLQTLALEVA-GIVDQCCTSICSLYQLENYC	EQLELGGSPGDLQTLALEVA-GIVDQCCTSICSLYQLENYC	41
>sp|A01MHIP70|HIP_MOUSE	HYBRID:	mouse	ins1C	PQVEQLELGGSPGDLQTLAL-FVKQHLCGPHLVEALYLVCG	mouse	ins1	OS=Mus	musculus				QLELGGSPGDLQTLALEVAR-FVKQHLCGPHLVEALYLVCG	QLELGGSPGDLQTLALEVAR-FVKQHLCGPHLVEALYLVCG	41
PQVEQLELGGSPGDLQTLALFVKQHLCGPHLVEALYLVCG												QLELGGSPGDLQTLALEVAR-EVEDPQVEQLELGGSPGDLQ	QLELGGSPGDLQTLALEVAR-EVEDPQVEQLELGGSPGDLQ	41
>sp|A01MHIP71|HIP_MOUSE	HYBRID:	mouse	ins1C	PQVEQLELGGSPGDLQTLAL-EVEDPQVEQLELGGSPGDLQ	mouse	ins1	OS=Mus	musculus				QLELGGSPGDLQTLALEVAR-GIVDQCCTSICSLYQLENYC	QLELGGSPGDLQTLALEVAR-GIVDQCCTSICSLYQLENYC	41
PQVEQLELGGSPGDLQTLALEVEDPQVEQLELGGSPGDLQ												LELGGSPGDLQTLALEVARQ-FVKQHLCGPHLVEALYLVCG	LELGGSPGDLQTLALEVARQ-FVKQHLCGPHLVEALYLVCG	41
>sp|A01MHIP72|HIP_MOUSE	HYBRID:	mouse	ins1C	PQVEQLELGGSPGDLQTLAL-GIVDQCCTSICSLYQLENYC	mouse	ins1	OS=Mus	musculus				LELGGSPGDLQTLALEVARQ-EVEDPQVEQLELGGSPGDLQ	LELGGSPGDLQTLALEVARQ-EVEDPQVEQLELGGSPGDLQ	41
PQVEQLELGGSPGDLQTLALGIVDQCCTSICSLYQLENYC												LELGGSPGDLQTLALEVARQ-GIVDQCCTSICSLYQLENYC	LELGGSPGDLQTLALEVARQ-GIVDQCCTSICSLYQLENYC	41
>sp|A01MHIP73|HIP_MOUSE	HYBRID:	mouse	ins1C	QVEQLELGGSPGDLQTLALE-FVKQHLCGPHLVEALYLVCG	mouse	ins1	OS=Mus	musculus				EVEDPQVEQLELGGSPGDLQ-FVKQHLCGSHLVEALYLVCG	EVEDPQVEQLELGGSPGDLQ-FVKQHLCGSHLVEALYLVCG	41
QVEQLELGGSPGDLQTLALEFVKQHLCGPHLVEALYLVCG												EVEDPQVEQLELGGSPGDLQ-EVEDPQVAQLELGGGPGAGD	EVEDPQVEQLELGGSPGDLQ-EVEDPQVAQLELGGGPGAGD	41
>sp|A01MHIP74|HIP_MOUSE	HYBRID:	mouse	ins1C	QVEQLELGGSPGDLQTLALE-EVEDPQVEQLELGGSPGDLQ	mouse	ins1	OS=Mus	musculus				VEDPQVEQLELGGSPGDLQT-FVKQHLCGSHLVEALYLVCG	VEDPQVEQLELGGSPGDLQT-FVKQHLCGSHLVEALYLVCG	41
QVEQLELGGSPGDLQTLALEEVEDPQVEQLELGGSPGDLQ												VEDPQVEQLELGGSPGDLQT-EVEDPQVAQLELGGGPGAGD	VEDPQVEQLELGGSPGDLQT-EVEDPQVAQLELGGGPGAGD	41
>sp|A01MHIP75|HIP_MOUSE	HYBRID:	mouse	ins1C	QVEQLELGGSPGDLQTLALE-GIVDQCCTSICSLYQLENYC	mouse	ins1	OS=Mus	musculus				EDPQVEQLELGGSPGDLQTL-FVKQHLCGSHLVEALYLVCG	EDPQVEQLELGGSPGDLQTL-FVKQHLCGSHLVEALYLVCG	41
QVEQLELGGSPGDLQTLALEGIVDQCCTSICSLYQLENYC												EDPQVEQLELGGSPGDLQTL-EVEDPQVAQLELGGGPGAGD	EDPQVEQLELGGSPGDLQTL-EVEDPQVAQLELGGGPGAGD	41
>sp|A01MHIP76|HIP_MOUSE	HYBRID:	mouse	ins1C	VEQLELGGSPGDLQTLALEV-FVKQHLCGPHLVEALYLVCG	mouse	ins1	OS=Mus	musculus				DPQVEQLELGGSPGDLQTLA-FVKQHLCGSHLVEALYLVCG	DPQVEQLELGGSPGDLQTLA-FVKQHLCGSHLVEALYLVCG	41
VEQLELGGSPGDLQTLALEVFVKQHLCGPHLVEALYLVCG												DPQVEQLELGGSPGDLQTLA-EVEDPQVAQLELGGGPGAGD	DPQVEQLELGGSPGDLQTLA-EVEDPQVAQLELGGGPGAGD	41
>sp|A01MHIP77|HIP_MOUSE	HYBRID:	mouse	ins1C	VEQLELGGSPGDLQTLALEV-EVEDPQVEQLELGGSPGDLQ	mouse	ins1	OS=Mus	musculus				PQVEQLELGGSPGDLQTLAL-FVKQHLCGSHLVEALYLVCG	PQVEQLELGGSPGDLQTLAL-FVKQHLCGSHLVEALYLVCG	41
VEQLELGGSPGDLQTLALEVEVEDPQVEQLELGGSPGDLQ												PQVEQLELGGSPGDLQTLAL-EVEDPQVAQLELGGGPGAGD	PQVEQLELGGSPGDLQTLAL-EVEDPQVAQLELGGGPGAGD	41
>sp|A01MHIP78|HIP_MOUSE	HYBRID:	mouse	ins1C	VEQLELGGSPGDLQTLALEV-GIVDQCCTSICSLYQLENYC	mouse	ins1	OS=Mus	musculus				QVEQLELGGSPGDLQTLALE-FVKQHLCGSHLVEALYLVCG	QVEQLELGGSPGDLQTLALE-FVKQHLCGSHLVEALYLVCG	41
VEQLELGGSPGDLQTLALEVGIVDQCCTSICSLYQLENYC												QVEQLELGGSPGDLQTLALE-EVEDPQVAQLELGGGPGAGD	QVEQLELGGSPGDLQTLALE-EVEDPQVAQLELGGGPGAGD	41
>sp|A01MHIP79|HIP_MOUSE	HYBRID:	mouse	ins1C	EQLELGGSPGDLQTLALEVA-FVKQHLCGPHLVEALYLVCG	mouse	ins1	OS=Mus	musculus				VEQLELGGSPGDLQTLALEV-FVKQHLCGSHLVEALYLVCG	VEQLELGGSPGDLQTLALEV-FVKQHLCGSHLVEALYLVCG	41
EQLELGGSPGDLQTLALEVAFVKQHLCGPHLVEALYLVCG												VEQLELGGSPGDLQTLALEV-EVEDPQVAQLELGGGPGAGD	VEQLELGGSPGDLQTLALEV-EVEDPQVAQLELGGGPGAGD	41
>sp|A01MHIP80|HIP_MOUSE	HYBRID:	mouse	ins1C	EQLELGGSPGDLQTLALEVA-EVEDPQVEQLELGGSPGDLQ	mouse	ins1	OS=Mus	musculus				EQLELGGSPGDLQTLALEVA-FVKQHLCGSHLVEALYLVCG	EQLELGGSPGDLQTLALEVA-FVKQHLCGSHLVEALYLVCG	41
EQLELGGSPGDLQTLALEVAEVEDPQVEQLELGGSPGDLQ												EQLELGGSPGDLQTLALEVA-EVEDPQVAQLELGGGPGAGD	EQLELGGSPGDLQTLALEVA-EVEDPQVAQLELGGGPGAGD	41
>sp|A01MHIP81|HIP_MOUSE	HYBRID:	mouse	ins1C	EQLELGGSPGDLQTLALEVA-GIVDQCCTSICSLYQLENYC	mouse	ins1	OS=Mus	musculus				QLELGGSPGDLQTLALEVAR-FVKQHLCGSHLVEALYLVCG	QLELGGSPGDLQTLALEVAR-FVKQHLCGSHLVEALYLVCG	41
EQLELGGSPGDLQTLALEVAGIVDQCCTSICSLYQLENYC												QLELGGSPGDLQTLALEVAR-EVEDPQVAQLELGGGPGAGD	QLELGGSPGDLQTLALEVAR-EVEDPQVAQLELGGGPGAGD	41
>sp|A01MHIP82|HIP_MOUSE	HYBRID:	mouse	ins1C	QLELGGSPGDLQTLALEVAR-FVKQHLCGPHLVEALYLVCG	mouse	ins1	OS=Mus	musculus				LELGGSPGDLQTLALEVARQ-FVKQHLCGSHLVEALYLVCG	LELGGSPGDLQTLALEVARQ-FVKQHLCGSHLVEALYLVCG	41
QLELGGSPGDLQTLALEVARFVKQHLCGPHLVEALYLVCG												LELGGSPGDLQTLALEVARQ-EVEDPQVAQLELGGGPGAGD	LELGGSPGDLQTLALEVARQ-EVEDPQVAQLELGGGPGAGD	41
>sp|A01MHIP83|HIP_MOUSE	HYBRID:	mouse	ins1C	QLELGGSPGDLQTLALEVAR-EVEDPQVEQLELGGSPGDLQ	mouse	ins1	OS=Mus	musculus				EVEDPQVEQLELGGSPGDLQ-LPVNSPMTKGDTKVMKCVLE	EVEDPQVEQLELGGSPGDLQ-LPVNSPMTKGDTKVMKCVLE	41
QLELGGSPGDLQTLALEVAREVEDPQVEQLELGGSPGDLQ												EVEDPQVEQLELGGSPGDLQ-KDSDKGQQDGFEATTEGPRP	EVEDPQVEQLELGGSPGDLQ-KDSDKGQQDGFEATTEGPRP	41
>sp|A01MHIP84|HIP_MOUSE	HYBRID:	mouse	ins1C	QLELGGSPGDLQTLALEVAR-GIVDQCCTSICSLYQLENYC	mouse	ins1	OS=Mus	musculus				EVEDPQVEQLELGGSPGDLQ-DSDKGQQDGFEATTEGPRPQ	EVEDPQVEQLELGGSPGDLQ-DSDKGQQDGFEATTEGPRPQ	41
QLELGGSPGDLQTLALEVARGIVDQCCTSICSLYQLENYC												EVEDPQVEQLELGGSPGDLQ-AKQEEKEEEEEEEAVAREKA	EVEDPQVEQLELGGSPGDLQ-AKQEEKEEEEEEEAVAREKA	41
>sp|A01MHIP85|HIP_MOUSE	HYBRID:	mouse	ins1C	LELGGSPGDLQTLALEVARQ-FVKQHLCGPHLVEALYLVCG	mouse	ins1	OS=Mus	musculus				EVEDPQVEQLELGGSPGDLQ-WSRMDQLAKELTAEKRLEGE	EVEDPQVEQLELGGSPGDLQ-WSRMDQLAKELTAEKRLEGE	41
LELGGSPGDLQTLALEVARQFVKQHLCGPHLVEALYLVCG												EVEDPQVEQLELGGSPGDLQ-LEGEDDPDRSMKLSFRTRAY	EVEDPQVEQLELGGSPGDLQ-LEGEDDPDRSMKLSFRTRAY	41
>sp|A01MHIP86|HIP_MOUSE	HYBRID:	mouse	ins1C	LELGGSPGDLQTLALEVARQ-EVEDPQVEQLELGGSPGDLQ	mouse	ins1	OS=Mus	musculus				EVEDPQVEQLELGGSPGDLQ-GWRPSSREDSVEARSDFEEK	EVEDPQVEQLELGGSPGDLQ-GWRPSSREDSVEARSDFEEK	41
LELGGSPGDLQTLALEVARQEVEDPQVEQLELGGSPGDLQ												EVEDPQVEQLELGGSPGDLQ-EEEGSANRRAEDQELESLSA	EVEDPQVEQLELGGSPGDLQ-EEEGSANRRAEDQELESLSA	41
>sp|A01MHIP87|HIP_MOUSE	HYBRID:	mouse	ins1C	LELGGSPGDLQTLALEVARQ-GIVDQCCTSICSLYQLENYC	mouse	ins1	OS=Mus	musculus				EVEDPQVEQLELGGSPGDLQ-AEDQELESLSAIEAELEKVA	EVEDPQVEQLELGGSPGDLQ-AEDQELESLSAIEAELEKVA	41
LELGGSPGDLQTLALEVARQGIVDQCCTSICSLYQLENYC												VEDPQVEQLELGGSPGDLQT-LPVNSPMTKGDTKVMKCVLE	VEDPQVEQLELGGSPGDLQT-LPVNSPMTKGDTKVMKCVLE	41
>sp|A01MHIP145|HIP_MOUSE	HYBRID:	mouse	ins1C	EVEDPQVEQLELGGSPGDLQ-FVKQHLCGSHLVEALYLVCG	mouse	ins2	OS=Mus	musculus				VEDPQVEQLELGGSPGDLQT-KDSDKGQQDGFEATTEGPRP	VEDPQVEQLELGGSPGDLQT-KDSDKGQQDGFEATTEGPRP	41
EVEDPQVEQLELGGSPGDLQFVKQHLCGSHLVEALYLVCG												VEDPQVEQLELGGSPGDLQT-DSDKGQQDGFEATTEGPRPQ	VEDPQVEQLELGGSPGDLQT-DSDKGQQDGFEATTEGPRPQ	41
>sp|A01MHIP146|HIP_MOUSE	HYBRID:	mouse	ins1C	EVEDPQVEQLELGGSPGDLQ-EVEDPQVAQLELGGGPGAGD	mouse	ins2	OS=Mus	musculus				VEDPQVEQLELGGSPGDLQT-AKQEEKEEEEEEEAVAREKA	VEDPQVEQLELGGSPGDLQT-AKQEEKEEEEEEEAVAREKA	41
EVEDPQVEQLELGGSPGDLQEVEDPQVAQLELGGGPGAGD												VEDPQVEQLELGGSPGDLQT-WSRMDQLAKELTAEKRLEGE	VEDPQVEQLELGGSPGDLQT-WSRMDQLAKELTAEKRLEGE	41
>sp|A01MHIP147|HIP_MOUSE	HYBRID:	mouse	ins1C	EVEDPQVEQLELGGSPGDLQ-GIVDQCCTSICSLYQLENYC	mouse	ins2	OS=Mus	musculus				VEDPQVEQLELGGSPGDLQT-LEGEDDPDRSMKLSFRTRAY	VEDPQVEQLELGGSPGDLQT-LEGEDDPDRSMKLSFRTRAY	41
EVEDPQVEQLELGGSPGDLQGIVDQCCTSICSLYQLENYC												VEDPQVEQLELGGSPGDLQT-GWRPSSREDSVEARSDFEEK	VEDPQVEQLELGGSPGDLQT-GWRPSSREDSVEARSDFEEK	41
>sp|A01MHIP148|HIP_MOUSE	HYBRID:	mouse	ins1C	VEDPQVEQLELGGSPGDLQT-FVKQHLCGSHLVEALYLVCG	mouse	ins2	OS=Mus	musculus				VEDPQVEQLELGGSPGDLQT-EEEGSANRRAEDQELESLSA	VEDPQVEQLELGGSPGDLQT-EEEGSANRRAEDQELESLSA	41
VEDPQVEQLELGGSPGDLQTFVKQHLCGSHLVEALYLVCG												VEDPQVEQLELGGSPGDLQT-AEDQELESLSAIEAELEKVA	VEDPQVEQLELGGSPGDLQT-AEDQELESLSAIEAELEKVA	41
>sp|A01MHIP149|HIP_MOUSE	HYBRID:	mouse	ins1C	VEDPQVEQLELGGSPGDLQT-EVEDPQVAQLELGGGPGAGD	mouse	ins2	OS=Mus	musculus				EDPQVEQLELGGSPGDLQTL-LPVNSPMTKGDTKVMKCVLE	EDPQVEQLELGGSPGDLQTL-LPVNSPMTKGDTKVMKCVLE	41
VEDPQVEQLELGGSPGDLQTEVEDPQVAQLELGGGPGAGD												EDPQVEQLELGGSPGDLQTL-KDSDKGQQDGFEATTEGPRP	EDPQVEQLELGGSPGDLQTL-KDSDKGQQDGFEATTEGPRP	41
>sp|A01MHIP150|HIP_MOUSE	HYBRID:	mouse	ins1C	VEDPQVEQLELGGSPGDLQT-GIVDQCCTSICSLYQLENYC	mouse	ins2	OS=Mus	musculus				EDPQVEQLELGGSPGDLQTL-DSDKGQQDGFEATTEGPRPQ	EDPQVEQLELGGSPGDLQTL-DSDKGQQDGFEATTEGPRPQ	41
VEDPQVEQLELGGSPGDLQTGIVDQCCTSICSLYQLENYC												EDPQVEQLELGGSPGDLQTL-AKQEEKEEEEEEEAVAREKA	EDPQVEQLELGGSPGDLQTL-AKQEEKEEEEEEEAVAREKA	41
>sp|A01MHIP151|HIP_MOUSE	HYBRID:	mouse	ins1C	EDPQVEQLELGGSPGDLQTL-FVKQHLCGSHLVEALYLVCG	mouse	ins2	OS=Mus	musculus				EDPQVEQLELGGSPGDLQTL-WSRMDQLAKELTAEKRLEGE	EDPQVEQLELGGSPGDLQTL-WSRMDQLAKELTAEKRLEGE	41
EDPQVEQLELGGSPGDLQTLFVKQHLCGSHLVEALYLVCG												EDPQVEQLELGGSPGDLQTL-LEGEDDPDRSMKLSFRTRAY	EDPQVEQLELGGSPGDLQTL-LEGEDDPDRSMKLSFRTRAY	41
>sp|A01MHIP152|HIP_MOUSE	HYBRID:	mouse	ins1C	EDPQVEQLELGGSPGDLQTL-EVEDPQVAQLELGGGPGAGD	mouse	ins2	OS=Mus	musculus				EDPQVEQLELGGSPGDLQTL-GWRPSSREDSVEARSDFEEK	EDPQVEQLELGGSPGDLQTL-GWRPSSREDSVEARSDFEEK	41
EDPQVEQLELGGSPGDLQTLEVEDPQVAQLELGGGPGAGD												EDPQVEQLELGGSPGDLQTL-EEEGSANRRAEDQELESLSA	EDPQVEQLELGGSPGDLQTL-EEEGSANRRAEDQELESLSA	41
>sp|A01MHIP153|HIP_MOUSE	HYBRID:	mouse	ins1C	EDPQVEQLELGGSPGDLQTL-GIVDQCCTSICSLYQLENYC	mouse	ins2	OS=Mus	musculus				EDPQVEQLELGGSPGDLQTL-AEDQELESLSAIEAELEKVA	EDPQVEQLELGGSPGDLQTL-AEDQELESLSAIEAELEKVA	41
EDPQVEQLELGGSPGDLQTLGIVDQCCTSICSLYQLENYC												DPQVEQLELGGSPGDLQTLA-LPVNSPMTKGDTKVMKCVLE	DPQVEQLELGGSPGDLQTLA-LPVNSPMTKGDTKVMKCVLE	41
>sp|A01MHIP154|HIP_MOUSE	HYBRID:	mouse	ins1C	DPQVEQLELGGSPGDLQTLA-FVKQHLCGSHLVEALYLVCG	mouse	ins2	OS=Mus	musculus				DPQVEQLELGGSPGDLQTLA-KDSDKGQQDGFEATTEGPRP	DPQVEQLELGGSPGDLQTLA-KDSDKGQQDGFEATTEGPRP	41
DPQVEQLELGGSPGDLQTLAFVKQHLCGSHLVEALYLVCG												DPQVEQLELGGSPGDLQTLA-DSDKGQQDGFEATTEGPRPQ	DPQVEQLELGGSPGDLQTLA-DSDKGQQDGFEATTEGPRPQ	41
>sp|A01MHIP155|HIP_MOUSE	HYBRID:	mouse	ins1C	DPQVEQLELGGSPGDLQTLA-EVEDPQVAQLELGGGPGAGD	mouse	ins2	OS=Mus	musculus				DPQVEQLELGGSPGDLQTLA-AKQEEKEEEEEEEAVAREKA	DPQVEQLELGGSPGDLQTLA-AKQEEKEEEEEEEAVAREKA	41
DPQVEQLELGGSPGDLQTLAEVEDPQVAQLELGGGPGAGD												DPQVEQLELGGSPGDLQTLA-WSRMDQLAKELTAEKRLEGE	DPQVEQLELGGSPGDLQTLA-WSRMDQLAKELTAEKRLEGE	41
>sp|A01MHIP156|HIP_MOUSE	HYBRID:	mouse	ins1C	DPQVEQLELGGSPGDLQTLA-GIVDQCCTSICSLYQLENYC	mouse	ins2	OS=Mus	musculus				DPQVEQLELGGSPGDLQTLA-LEGEDDPDRSMKLSFRTRAY	DPQVEQLELGGSPGDLQTLA-LEGEDDPDRSMKLSFRTRAY	41
DPQVEQLELGGSPGDLQTLAGIVDQCCTSICSLYQLENYC												DPQVEQLELGGSPGDLQTLA-GWRPSSREDSVEARSDFEEK	DPQVEQLELGGSPGDLQTLA-GWRPSSREDSVEARSDFEEK	41
>sp|A01MHIP157|HIP_MOUSE	HYBRID:	mouse	ins1C	PQVEQLELGGSPGDLQTLAL-FVKQHLCGSHLVEALYLVCG	mouse	ins2	OS=Mus	musculus				DPQVEQLELGGSPGDLQTLA-EEEGSANRRAEDQELESLSA	DPQVEQLELGGSPGDLQTLA-EEEGSANRRAEDQELESLSA	41
PQVEQLELGGSPGDLQTLALFVKQHLCGSHLVEALYLVCG												DPQVEQLELGGSPGDLQTLA-AEDQELESLSAIEAELEKVA	DPQVEQLELGGSPGDLQTLA-AEDQELESLSAIEAELEKVA	41
>sp|A01MHIP158|HIP_MOUSE	HYBRID:	mouse	ins1C	PQVEQLELGGSPGDLQTLAL-EVEDPQVAQLELGGGPGAGD	mouse	ins2	OS=Mus	musculus				PQVEQLELGGSPGDLQTLAL-LPVNSPMTKGDTKVMKCVLE	PQVEQLELGGSPGDLQTLAL-LPVNSPMTKGDTKVMKCVLE	41
PQVEQLELGGSPGDLQTLALEVEDPQVAQLELGGGPGAGD												PQVEQLELGGSPGDLQTLAL-KDSDKGQQDGFEATTEGPRP	PQVEQLELGGSPGDLQTLAL-KDSDKGQQDGFEATTEGPRP	41
>sp|A01MHIP159|HIP_MOUSE	HYBRID:	mouse	ins1C	PQVEQLELGGSPGDLQTLAL-GIVDQCCTSICSLYQLENYC	mouse	ins2	OS=Mus	musculus				PQVEQLELGGSPGDLQTLAL-DSDKGQQDGFEATTEGPRPQ	PQVEQLELGGSPGDLQTLAL-DSDKGQQDGFEATTEGPRPQ	41
PQVEQLELGGSPGDLQTLALGIVDQCCTSICSLYQLENYC												PQVEQLELGGSPGDLQTLAL-AKQEEKEEEEEEEAVAREKA	PQVEQLELGGSPGDLQTLAL-AKQEEKEEEEEEEAVAREKA	41
>sp|A01MHIP160|HIP_MOUSE	HYBRID:	mouse	ins1C	QVEQLELGGSPGDLQTLALE-FVKQHLCGSHLVEALYLVCG	mouse	ins2	OS=Mus	musculus				PQVEQLELGGSPGDLQTLAL-WSRMDQLAKELTAEKRLEGE	PQVEQLELGGSPGDLQTLAL-WSRMDQLAKELTAEKRLEGE	41
QVEQLELGGSPGDLQTLALEFVKQHLCGSHLVEALYLVCG												PQVEQLELGGSPGDLQTLAL-LEGEDDPDRSMKLSFRTRAY	PQVEQLELGGSPGDLQTLAL-LEGEDDPDRSMKLSFRTRAY	41
>sp|A01MHIP161|HIP_MOUSE	HYBRID:	mouse	ins1C	QVEQLELGGSPGDLQTLALE-EVEDPQVAQLELGGGPGAGD	mouse	ins2	OS=Mus	musculus				PQVEQLELGGSPGDLQTLAL-GWRPSSREDSVEARSDFEEK	PQVEQLELGGSPGDLQTLAL-GWRPSSREDSVEARSDFEEK	41
QVEQLELGGSPGDLQTLALEEVEDPQVAQLELGGGPGAGD												PQVEQLELGGSPGDLQTLAL-EEEGSANRRAEDQELESLSA	PQVEQLELGGSPGDLQTLAL-EEEGSANRRAEDQELESLSA	41
>sp|A01MHIP162|HIP_MOUSE	HYBRID:	mouse	ins1C	QVEQLELGGSPGDLQTLALE-GIVDQCCTSICSLYQLENYC	mouse	ins2	OS=Mus	musculus				PQVEQLELGGSPGDLQTLAL-AEDQELESLSAIEAELEKVA	PQVEQLELGGSPGDLQTLAL-AEDQELESLSAIEAELEKVA	41
QVEQLELGGSPGDLQTLALEGIVDQCCTSICSLYQLENYC												QVEQLELGGSPGDLQTLALE-LPVNSPMTKGDTKVMKCVLE	QVEQLELGGSPGDLQTLALE-LPVNSPMTKGDTKVMKCVLE	41
>sp|A01MHIP163|HIP_MOUSE	HYBRID:	mouse	ins1C	VEQLELGGSPGDLQTLALEV-FVKQHLCGSHLVEALYLVCG	mouse	ins2	OS=Mus	musculus				QVEQLELGGSPGDLQTLALE-KDSDKGQQDGFEATTEGPRP	QVEQLELGGSPGDLQTLALE-KDSDKGQQDGFEATTEGPRP	41
VEQLELGGSPGDLQTLALEVFVKQHLCGSHLVEALYLVCG												QVEQLELGGSPGDLQTLALE-DSDKGQQDGFEATTEGPRPQ	QVEQLELGGSPGDLQTLALE-DSDKGQQDGFEATTEGPRPQ	41
>sp|A01MHIP164|HIP_MOUSE	HYBRID:	mouse	ins1C	VEQLELGGSPGDLQTLALEV-EVEDPQVAQLELGGGPGAGD	mouse	ins2	OS=Mus	musculus				QVEQLELGGSPGDLQTLALE-AKQEEKEEEEEEEAVAREKA	QVEQLELGGSPGDLQTLALE-AKQEEKEEEEEEEAVAREKA	41
VEQLELGGSPGDLQTLALEVEVEDPQVAQLELGGGPGAGD												QVEQLELGGSPGDLQTLALE-WSRMDQLAKELTAEKRLEGE	QVEQLELGGSPGDLQTLALE-WSRMDQLAKELTAEKRLEGE	41
>sp|A01MHIP165|HIP_MOUSE	HYBRID:	mouse	ins1C	VEQLELGGSPGDLQTLALEV-GIVDQCCTSICSLYQLENYC	mouse	ins2	OS=Mus	musculus				QVEQLELGGSPGDLQTLALE-LEGEDDPDRSMKLSFRTRAY	QVEQLELGGSPGDLQTLALE-LEGEDDPDRSMKLSFRTRAY	41
VEQLELGGSPGDLQTLALEVGIVDQCCTSICSLYQLENYC												QVEQLELGGSPGDLQTLALE-GWRPSSREDSVEARSDFEEK	QVEQLELGGSPGDLQTLALE-GWRPSSREDSVEARSDFEEK	41
>sp|A01MHIP166|HIP_MOUSE	HYBRID:	mouse	ins1C	EQLELGGSPGDLQTLALEVA-FVKQHLCGSHLVEALYLVCG	mouse	ins2	OS=Mus	musculus				QVEQLELGGSPGDLQTLALE-EEEGSANRRAEDQELESLSA	QVEQLELGGSPGDLQTLALE-EEEGSANRRAEDQELESLSA	41
EQLELGGSPGDLQTLALEVAFVKQHLCGSHLVEALYLVCG												QVEQLELGGSPGDLQTLALE-AEDQELESLSAIEAELEKVA	QVEQLELGGSPGDLQTLALE-AEDQELESLSAIEAELEKVA	41
>sp|A01MHIP167|HIP_MOUSE	HYBRID:	mouse	ins1C	EQLELGGSPGDLQTLALEVA-EVEDPQVAQLELGGGPGAGD	mouse	ins2	OS=Mus	musculus				VEQLELGGSPGDLQTLALEV-LPVNSPMTKGDTKVMKCVLE	VEQLELGGSPGDLQTLALEV-LPVNSPMTKGDTKVMKCVLE	41
EQLELGGSPGDLQTLALEVAEVEDPQVAQLELGGGPGAGD												VEQLELGGSPGDLQTLALEV-KDSDKGQQDGFEATTEGPRP	VEQLELGGSPGDLQTLALEV-KDSDKGQQDGFEATTEGPRP	41
>sp|A01MHIP168|HIP_MOUSE	HYBRID:	mouse	ins1C	EQLELGGSPGDLQTLALEVA-GIVDQCCTSICSLYQLENYC	mouse	ins2	OS=Mus	musculus				VEQLELGGSPGDLQTLALEV-DSDKGQQDGFEATTEGPRPQ	VEQLELGGSPGDLQTLALEV-DSDKGQQDGFEATTEGPRPQ	41
EQLELGGSPGDLQTLALEVAGIVDQCCTSICSLYQLENYC												VEQLELGGSPGDLQTLALEV-AKQEEKEEEEEEEAVAREKA	VEQLELGGSPGDLQTLALEV-AKQEEKEEEEEEEAVAREKA	41
>sp|A01MHIP169|HIP_MOUSE	HYBRID:	mouse	ins1C	QLELGGSPGDLQTLALEVAR-FVKQHLCGSHLVEALYLVCG	mouse	ins2	OS=Mus	musculus				VEQLELGGSPGDLQTLALEV-WSRMDQLAKELTAEKRLEGE	VEQLELGGSPGDLQTLALEV-WSRMDQLAKELTAEKRLEGE	41
QLELGGSPGDLQTLALEVARFVKQHLCGSHLVEALYLVCG												VEQLELGGSPGDLQTLALEV-LEGEDDPDRSMKLSFRTRAY	VEQLELGGSPGDLQTLALEV-LEGEDDPDRSMKLSFRTRAY	41
>sp|A01MHIP170|HIP_MOUSE	HYBRID:	mouse	ins1C	QLELGGSPGDLQTLALEVAR-EVEDPQVAQLELGGGPGAGD	mouse	ins2	OS=Mus	musculus				VEQLELGGSPGDLQTLALEV-GWRPSSREDSVEARSDFEEK	VEQLELGGSPGDLQTLALEV-GWRPSSREDSVEARSDFEEK	41
QLELGGSPGDLQTLALEVAREVEDPQVAQLELGGGPGAGD												VEQLELGGSPGDLQTLALEV-EEEGSANRRAEDQELESLSA	VEQLELGGSPGDLQTLALEV-EEEGSANRRAEDQELESLSA	41
>sp|A01MHIP171|HIP_MOUSE	HYBRID:	mouse	ins1C	QLELGGSPGDLQTLALEVAR-GIVDQCCTSICSLYQLENYC	mouse	ins2	OS=Mus	musculus				VEQLELGGSPGDLQTLALEV-AEDQELESLSAIEAELEKVA	VEQLELGGSPGDLQTLALEV-AEDQELESLSAIEAELEKVA	41
QLELGGSPGDLQTLALEVARGIVDQCCTSICSLYQLENYC												EQLELGGSPGDLQTLALEVA-LPVNSPMTKGDTKVMKCVLE	EQLELGGSPGDLQTLALEVA-LPVNSPMTKGDTKVMKCVLE	41
>sp|A01MHIP172|HIP_MOUSE	HYBRID:	mouse	ins1C	LELGGSPGDLQTLALEVARQ-FVKQHLCGSHLVEALYLVCG	mouse	ins2	OS=Mus	musculus				EQLELGGSPGDLQTLALEVA-KDSDKGQQDGFEATTEGPRP	EQLELGGSPGDLQTLALEVA-KDSDKGQQDGFEATTEGPRP	41
LELGGSPGDLQTLALEVARQFVKQHLCGSHLVEALYLVCG												EQLELGGSPGDLQTLALEVA-DSDKGQQDGFEATTEGPRPQ	EQLELGGSPGDLQTLALEVA-DSDKGQQDGFEATTEGPRPQ	41
>sp|A01MHIP173|HIP_MOUSE	HYBRID:	mouse	ins1C	LELGGSPGDLQTLALEVARQ-EVEDPQVAQLELGGGPGAGD	mouse	ins2	OS=Mus	musculus				EQLELGGSPGDLQTLALEVA-AKQEEKEEEEEEEAVAREKA	EQLELGGSPGDLQTLALEVA-AKQEEKEEEEEEEAVAREKA	41
LELGGSPGDLQTLALEVARQEVEDPQVAQLELGGGPGAGD												EQLELGGSPGDLQTLALEVA-WSRMDQLAKELTAEKRLEGE	EQLELGGSPGDLQTLALEVA-WSRMDQLAKELTAEKRLEGE	41
>sp|A01MHIP174|HIP_MOUSE	HYBRID:	mouse	ins1C	LELGGSPGDLQTLALEVARQ-GIVDQCCTSICSLYQLENYC	mouse	ins2	OS=Mus	musculus				EQLELGGSPGDLQTLALEVA-LEGEDDPDRSMKLSFRTRAY	EQLELGGSPGDLQTLALEVA-LEGEDDPDRSMKLSFRTRAY	41
LELGGSPGDLQTLALEVARQGIVDQCCTSICSLYQLENYC												EQLELGGSPGDLQTLALEVA-GWRPSSREDSVEARSDFEEK	EQLELGGSPGDLQTLALEVA-GWRPSSREDSVEARSDFEEK	41
>sp|A01MHIP365|HIP_MOUSE	HYBRID:	mouse	ins1C	EVEDPQVEQLELGGSPGDLQ-LPVNSPMTKGDTKVMKCVLE	mouse	chgA	OS=Mus	musculus				EQLELGGSPGDLQTLALEVA-EEEGSANRRAEDQELESLSA	EQLELGGSPGDLQTLALEVA-EEEGSANRRAEDQELESLSA	41
EVEDPQVEQLELGGSPGDLQLPVNSPMTKGDTKVMKCVLE												EQLELGGSPGDLQTLALEVA-AEDQELESLSAIEAELEKVA	EQLELGGSPGDLQTLALEVA-AEDQELESLSAIEAELEKVA	41
>sp|A01MHIP366|HIP_MOUSE	HYBRID:	mouse	ins1C	EVEDPQVEQLELGGSPGDLQ-KDSDKGQQDGFEATTEGPRP	mouse	chgA	OS=Mus	musculus				QLELGGSPGDLQTLALEVAR-LPVNSPMTKGDTKVMKCVLE	QLELGGSPGDLQTLALEVAR-LPVNSPMTKGDTKVMKCVLE	41
EVEDPQVEQLELGGSPGDLQKDSDKGQQDGFEATTEGPRP												QLELGGSPGDLQTLALEVAR-KDSDKGQQDGFEATTEGPRP	QLELGGSPGDLQTLALEVAR-KDSDKGQQDGFEATTEGPRP	41
>sp|A01MHIP367|HIP_MOUSE	HYBRID:	mouse	ins1C	EVEDPQVEQLELGGSPGDLQ-DSDKGQQDGFEATTEGPRPQ	mouse	chgA	OS=Mus	musculus				QLELGGSPGDLQTLALEVAR-DSDKGQQDGFEATTEGPRPQ	QLELGGSPGDLQTLALEVAR-DSDKGQQDGFEATTEGPRPQ	41
EVEDPQVEQLELGGSPGDLQDSDKGQQDGFEATTEGPRPQ												QLELGGSPGDLQTLALEVAR-AKQEEKEEEEEEEAVAREKA	QLELGGSPGDLQTLALEVAR-AKQEEKEEEEEEEAVAREKA	41
>sp|A01MHIP368|HIP_MOUSE	HYBRID:	mouse	ins1C	EVEDPQVEQLELGGSPGDLQ-AKQEEKEEEEEEEAVAREKA	mouse	chgA	OS=Mus	musculus				QLELGGSPGDLQTLALEVAR-WSRMDQLAKELTAEKRLEGE	QLELGGSPGDLQTLALEVAR-WSRMDQLAKELTAEKRLEGE	41
EVEDPQVEQLELGGSPGDLQAKQEEKEEEEEEEAVAREKA												QLELGGSPGDLQTLALEVAR-LEGEDDPDRSMKLSFRTRAY	QLELGGSPGDLQTLALEVAR-LEGEDDPDRSMKLSFRTRAY	41
>sp|A01MHIP369|HIP_MOUSE	HYBRID:	mouse	ins1C	EVEDPQVEQLELGGSPGDLQ-WSRMDQLAKELTAEKRLEGE	mouse	chgA	OS=Mus	musculus				QLELGGSPGDLQTLALEVAR-GWRPSSREDSVEARSDFEEK	QLELGGSPGDLQTLALEVAR-GWRPSSREDSVEARSDFEEK	41
EVEDPQVEQLELGGSPGDLQWSRMDQLAKELTAEKRLEGE												QLELGGSPGDLQTLALEVAR-EEEGSANRRAEDQELESLSA	QLELGGSPGDLQTLALEVAR-EEEGSANRRAEDQELESLSA	41
>sp|A01MHIP370|HIP_MOUSE	HYBRID:	mouse	ins1C	EVEDPQVEQLELGGSPGDLQ-LEGEDDPDRSMKLSFRTRAY	mouse	chgA	OS=Mus	musculus				QLELGGSPGDLQTLALEVAR-AEDQELESLSAIEAELEKVA	QLELGGSPGDLQTLALEVAR-AEDQELESLSAIEAELEKVA	41
EVEDPQVEQLELGGSPGDLQLEGEDDPDRSMKLSFRTRAY												LELGGSPGDLQTLALEVARQ-LPVNSPMTKGDTKVMKCVLE	LELGGSPGDLQTLALEVARQ-LPVNSPMTKGDTKVMKCVLE	41
>sp|A01MHIP371|HIP_MOUSE	HYBRID:	mouse	ins1C	EVEDPQVEQLELGGSPGDLQ-GWRPSSREDSVEARSDFEEK	mouse	chgA	OS=Mus	musculus				LELGGSPGDLQTLALEVARQ-KDSDKGQQDGFEATTEGPRP	LELGGSPGDLQTLALEVARQ-KDSDKGQQDGFEATTEGPRP	41
EVEDPQVEQLELGGSPGDLQGWRPSSREDSVEARSDFEEK												LELGGSPGDLQTLALEVARQ-DSDKGQQDGFEATTEGPRPQ	LELGGSPGDLQTLALEVARQ-DSDKGQQDGFEATTEGPRPQ	41
>sp|A01MHIP372|HIP_MOUSE	HYBRID:	mouse	ins1C	EVEDPQVEQLELGGSPGDLQ-EEEGSANRRAEDQELESLSA	mouse	chgA	OS=Mus	musculus				LELGGSPGDLQTLALEVARQ-AKQEEKEEEEEEEAVAREKA	LELGGSPGDLQTLALEVARQ-AKQEEKEEEEEEEAVAREKA	41
EVEDPQVEQLELGGSPGDLQEEEGSANRRAEDQELESLSA												LELGGSPGDLQTLALEVARQ-WSRMDQLAKELTAEKRLEGE	LELGGSPGDLQTLALEVARQ-WSRMDQLAKELTAEKRLEGE	41
>sp|A01MHIP373|HIP_MOUSE	HYBRID:	mouse	ins1C	EVEDPQVEQLELGGSPGDLQ-AEDQELESLSAIEAELEKVA	mouse	chgA	OS=Mus	musculus				LELGGSPGDLQTLALEVARQ-LEGEDDPDRSMKLSFRTRAY	LELGGSPGDLQTLALEVARQ-LEGEDDPDRSMKLSFRTRAY	41
EVEDPQVEQLELGGSPGDLQAEDQELESLSAIEAELEKVA												LELGGSPGDLQTLALEVARQ-GWRPSSREDSVEARSDFEEK	LELGGSPGDLQTLALEVARQ-GWRPSSREDSVEARSDFEEK	41
>sp|A01MHIP375|HIP_MOUSE	HYBRID:	mouse	ins1C	VEDPQVEQLELGGSPGDLQT-LPVNSPMTKGDTKVMKCVLE	mouse	chgA	OS=Mus	musculus				LELGGSPGDLQTLALEVARQ-EEEGSANRRAEDQELESLSA	LELGGSPGDLQTLALEVARQ-EEEGSANRRAEDQELESLSA	41
VEDPQVEQLELGGSPGDLQTLPVNSPMTKGDTKVMKCVLE												LELGGSPGDLQTLALEVARQ-AEDQELESLSAIEAELEKVA	LELGGSPGDLQTLALEVARQ-AEDQELESLSAIEAELEKVA	41
>sp|A01MHIP376|HIP_MOUSE	HYBRID:	mouse	ins1C	VEDPQVEQLELGGSPGDLQT-KDSDKGQQDGFEATTEGPRP	mouse	chgA	OS=Mus	musculus				EVEDPQVEQLELGGSPGDLQ-TPVRSGTNPQMDKRKCNTAT	EVEDPQVEQLELGGSPGDLQ-TPVRSGTNPQMDKRKCNTAT	41
VEDPQVEQLELGGSPGDLQTKDSDKGQQDGFEATTEGPRP												EVEDPQVEQLELGGSPGDLQ-KCNTATCATQRLANFLVRSS	EVEDPQVEQLELGGSPGDLQ-KCNTATCATQRLANFLVRSS	41
>sp|A01MHIP377|HIP_MOUSE	HYBRID:	mouse	ins1C	VEDPQVEQLELGGSPGDLQT-DSDKGQQDGFEATTEGPRPQ	mouse	chgA	OS=Mus	musculus				EVEDPQVEQLELGGSPGDLQ-CNTATCATQRLANFLVRSSN	EVEDPQVEQLELGGSPGDLQ-CNTATCATQRLANFLVRSSN	41
VEDPQVEQLELGGSPGDLQTDSDKGQQDGFEATTEGPRPQ												VEDPQVEQLELGGSPGDLQT-TPVRSGTNPQMDKRKCNTAT	VEDPQVEQLELGGSPGDLQT-TPVRSGTNPQMDKRKCNTAT	41
>sp|A01MHIP378|HIP_MOUSE	HYBRID:	mouse	ins1C	VEDPQVEQLELGGSPGDLQT-AKQEEKEEEEEEEAVAREKA	mouse	chgA	OS=Mus	musculus				VEDPQVEQLELGGSPGDLQT-KCNTATCATQRLANFLVRSS	VEDPQVEQLELGGSPGDLQT-KCNTATCATQRLANFLVRSS	41
VEDPQVEQLELGGSPGDLQTAKQEEKEEEEEEEAVAREKA												VEDPQVEQLELGGSPGDLQT-CNTATCATQRLANFLVRSSN	VEDPQVEQLELGGSPGDLQT-CNTATCATQRLANFLVRSSN	41
>sp|A01MHIP379|HIP_MOUSE	HYBRID:	mouse	ins1C	VEDPQVEQLELGGSPGDLQT-WSRMDQLAKELTAEKRLEGE	mouse	chgA	OS=Mus	musculus				EDPQVEQLELGGSPGDLQTL-TPVRSGTNPQMDKRKCNTAT	EDPQVEQLELGGSPGDLQTL-TPVRSGTNPQMDKRKCNTAT	41
VEDPQVEQLELGGSPGDLQTWSRMDQLAKELTAEKRLEGE												EDPQVEQLELGGSPGDLQTL-KCNTATCATQRLANFLVRSS	EDPQVEQLELGGSPGDLQTL-KCNTATCATQRLANFLVRSS	41
>sp|A01MHIP380|HIP_MOUSE	HYBRID:	mouse	ins1C	VEDPQVEQLELGGSPGDLQT-LEGEDDPDRSMKLSFRTRAY	mouse	chgA	OS=Mus	musculus				EDPQVEQLELGGSPGDLQTL-CNTATCATQRLANFLVRSSN	EDPQVEQLELGGSPGDLQTL-CNTATCATQRLANFLVRSSN	41
VEDPQVEQLELGGSPGDLQTLEGEDDPDRSMKLSFRTRAY												DPQVEQLELGGSPGDLQTLA-TPVRSGTNPQMDKRKCNTAT	DPQVEQLELGGSPGDLQTLA-TPVRSGTNPQMDKRKCNTAT	41
>sp|A01MHIP381|HIP_MOUSE	HYBRID:	mouse	ins1C	VEDPQVEQLELGGSPGDLQT-GWRPSSREDSVEARSDFEEK	mouse	chgA	OS=Mus	musculus				DPQVEQLELGGSPGDLQTLA-KCNTATCATQRLANFLVRSS	DPQVEQLELGGSPGDLQTLA-KCNTATCATQRLANFLVRSS	41
VEDPQVEQLELGGSPGDLQTGWRPSSREDSVEARSDFEEK												DPQVEQLELGGSPGDLQTLA-CNTATCATQRLANFLVRSSN	DPQVEQLELGGSPGDLQTLA-CNTATCATQRLANFLVRSSN	41
>sp|A01MHIP382|HIP_MOUSE	HYBRID:	mouse	ins1C	VEDPQVEQLELGGSPGDLQT-EEEGSANRRAEDQELESLSA	mouse	chgA	OS=Mus	musculus				PQVEQLELGGSPGDLQTLAL-TPVRSGTNPQMDKRKCNTAT	PQVEQLELGGSPGDLQTLAL-TPVRSGTNPQMDKRKCNTAT	41
VEDPQVEQLELGGSPGDLQTEEEGSANRRAEDQELESLSA												PQVEQLELGGSPGDLQTLAL-KCNTATCATQRLANFLVRSS	PQVEQLELGGSPGDLQTLAL-KCNTATCATQRLANFLVRSS	41
>sp|A01MHIP383|HIP_MOUSE	HYBRID:	mouse	ins1C	VEDPQVEQLELGGSPGDLQT-AEDQELESLSAIEAELEKVA	mouse	chgA	OS=Mus	musculus				PQVEQLELGGSPGDLQTLAL-CNTATCATQRLANFLVRSSN	PQVEQLELGGSPGDLQTLAL-CNTATCATQRLANFLVRSSN	41
VEDPQVEQLELGGSPGDLQTAEDQELESLSAIEAELEKVA												QVEQLELGGSPGDLQTLALE-TPVRSGTNPQMDKRKCNTAT	QVEQLELGGSPGDLQTLALE-TPVRSGTNPQMDKRKCNTAT	41
>sp|A01MHIP385|HIP_MOUSE	HYBRID:	mouse	ins1C	EDPQVEQLELGGSPGDLQTL-LPVNSPMTKGDTKVMKCVLE	mouse	chgA	OS=Mus	musculus				QVEQLELGGSPGDLQTLALE-KCNTATCATQRLANFLVRSS	QVEQLELGGSPGDLQTLALE-KCNTATCATQRLANFLVRSS	41
EDPQVEQLELGGSPGDLQTLLPVNSPMTKGDTKVMKCVLE												QVEQLELGGSPGDLQTLALE-CNTATCATQRLANFLVRSSN	QVEQLELGGSPGDLQTLALE-CNTATCATQRLANFLVRSSN	41
>sp|A01MHIP386|HIP_MOUSE	HYBRID:	mouse	ins1C	EDPQVEQLELGGSPGDLQTL-KDSDKGQQDGFEATTEGPRP	mouse	chgA	OS=Mus	musculus				VEQLELGGSPGDLQTLALEV-TPVRSGTNPQMDKRKCNTAT	VEQLELGGSPGDLQTLALEV-TPVRSGTNPQMDKRKCNTAT	41
EDPQVEQLELGGSPGDLQTLKDSDKGQQDGFEATTEGPRP												VEQLELGGSPGDLQTLALEV-KCNTATCATQRLANFLVRSS	VEQLELGGSPGDLQTLALEV-KCNTATCATQRLANFLVRSS	41
>sp|A01MHIP387|HIP_MOUSE	HYBRID:	mouse	ins1C	EDPQVEQLELGGSPGDLQTL-DSDKGQQDGFEATTEGPRPQ	mouse	chgA	OS=Mus	musculus				VEQLELGGSPGDLQTLALEV-CNTATCATQRLANFLVRSSN	VEQLELGGSPGDLQTLALEV-CNTATCATQRLANFLVRSSN	41
EDPQVEQLELGGSPGDLQTLDSDKGQQDGFEATTEGPRPQ												EQLELGGSPGDLQTLALEVA-TPVRSGTNPQMDKRKCNTAT	EQLELGGSPGDLQTLALEVA-TPVRSGTNPQMDKRKCNTAT	41
>sp|A01MHIP388|HIP_MOUSE	HYBRID:	mouse	ins1C	EDPQVEQLELGGSPGDLQTL-AKQEEKEEEEEEEAVAREKA	mouse	chgA	OS=Mus	musculus				EQLELGGSPGDLQTLALEVA-KCNTATCATQRLANFLVRSS	EQLELGGSPGDLQTLALEVA-KCNTATCATQRLANFLVRSS	41
EDPQVEQLELGGSPGDLQTLAKQEEKEEEEEEEAVAREKA												EQLELGGSPGDLQTLALEVA-CNTATCATQRLANFLVRSSN	EQLELGGSPGDLQTLALEVA-CNTATCATQRLANFLVRSSN	41
>sp|A01MHIP389|HIP_MOUSE	HYBRID:	mouse	ins1C	EDPQVEQLELGGSPGDLQTL-WSRMDQLAKELTAEKRLEGE	mouse	chgA	OS=Mus	musculus				QLELGGSPGDLQTLALEVAR-TPVRSGTNPQMDKRKCNTAT	QLELGGSPGDLQTLALEVAR-TPVRSGTNPQMDKRKCNTAT	41
EDPQVEQLELGGSPGDLQTLWSRMDQLAKELTAEKRLEGE												QLELGGSPGDLQTLALEVAR-KCNTATCATQRLANFLVRSS	QLELGGSPGDLQTLALEVAR-KCNTATCATQRLANFLVRSS	41
>sp|A01MHIP390|HIP_MOUSE	HYBRID:	mouse	ins1C	EDPQVEQLELGGSPGDLQTL-LEGEDDPDRSMKLSFRTRAY	mouse	chgA	OS=Mus	musculus				QLELGGSPGDLQTLALEVAR-CNTATCATQRLANFLVRSSN	QLELGGSPGDLQTLALEVAR-CNTATCATQRLANFLVRSSN	41
EDPQVEQLELGGSPGDLQTLLEGEDDPDRSMKLSFRTRAY												LELGGSPGDLQTLALEVARQ-TPVRSGTNPQMDKRKCNTAT	LELGGSPGDLQTLALEVARQ-TPVRSGTNPQMDKRKCNTAT	41
>sp|A01MHIP391|HIP_MOUSE	HYBRID:	mouse	ins1C	EDPQVEQLELGGSPGDLQTL-GWRPSSREDSVEARSDFEEK	mouse	chgA	OS=Mus	musculus				LELGGSPGDLQTLALEVARQ-KCNTATCATQRLANFLVRSS	LELGGSPGDLQTLALEVARQ-KCNTATCATQRLANFLVRSS	41
EDPQVEQLELGGSPGDLQTLGWRPSSREDSVEARSDFEEK												LELGGSPGDLQTLALEVARQ-CNTATCATQRLANFLVRSSN	LELGGSPGDLQTLALEVARQ-CNTATCATQRLANFLVRSSN	41
>sp|A01MHIP392|HIP_MOUSE	HYBRID:	mouse	ins1C	EDPQVEQLELGGSPGDLQTL-EEEGSANRRAEDQELESLSA	mouse	chgA	OS=Mus	musculus				EVEDPQVEQLELGGSPGDLQ-TPVRSGSNPQMDKRKCNTAT	EVEDPQVEQLELGGSPGDLQ-TPVRSGSNPQMDKRKCNTAT	41
EDPQVEQLELGGSPGDLQTLEEEGSANRRAEDQELESLSA												VEDPQVEQLELGGSPGDLQT-TPVRSGSNPQMDKRKCNTAT	VEDPQVEQLELGGSPGDLQT-TPVRSGSNPQMDKRKCNTAT	41
>sp|A01MHIP393|HIP_MOUSE	HYBRID:	mouse	ins1C	EDPQVEQLELGGSPGDLQTL-AEDQELESLSAIEAELEKVA	mouse	chgA	OS=Mus	musculus				EDPQVEQLELGGSPGDLQTL-TPVRSGSNPQMDKRKCNTAT	EDPQVEQLELGGSPGDLQTL-TPVRSGSNPQMDKRKCNTAT	41
EDPQVEQLELGGSPGDLQTLAEDQELESLSAIEAELEKVA												DPQVEQLELGGSPGDLQTLA-TPVRSGSNPQMDKRKCNTAT	DPQVEQLELGGSPGDLQTLA-TPVRSGSNPQMDKRKCNTAT	41
>sp|A01MHIP395|HIP_MOUSE	HYBRID:	mouse	ins1C	DPQVEQLELGGSPGDLQTLA-LPVNSPMTKGDTKVMKCVLE	mouse	chgA	OS=Mus	musculus				PQVEQLELGGSPGDLQTLAL-TPVRSGSNPQMDKRKCNTAT	PQVEQLELGGSPGDLQTLAL-TPVRSGSNPQMDKRKCNTAT	41
DPQVEQLELGGSPGDLQTLALPVNSPMTKGDTKVMKCVLE												QVEQLELGGSPGDLQTLALE-TPVRSGSNPQMDKRKCNTAT	QVEQLELGGSPGDLQTLALE-TPVRSGSNPQMDKRKCNTAT	41
>sp|A01MHIP396|HIP_MOUSE	HYBRID:	mouse	ins1C	DPQVEQLELGGSPGDLQTLA-KDSDKGQQDGFEATTEGPRP	mouse	chgA	OS=Mus	musculus				VEQLELGGSPGDLQTLALEV-TPVRSGSNPQMDKRKCNTAT	VEQLELGGSPGDLQTLALEV-TPVRSGSNPQMDKRKCNTAT	41
DPQVEQLELGGSPGDLQTLAKDSDKGQQDGFEATTEGPRP												EQLELGGSPGDLQTLALEVA-TPVRSGSNPQMDKRKCNTAT	EQLELGGSPGDLQTLALEVA-TPVRSGSNPQMDKRKCNTAT	41
>sp|A01MHIP397|HIP_MOUSE	HYBRID:	mouse	ins1C	DPQVEQLELGGSPGDLQTLA-DSDKGQQDGFEATTEGPRPQ	mouse	chgA	OS=Mus	musculus				QLELGGSPGDLQTLALEVAR-TPVRSGSNPQMDKRKCNTAT	QLELGGSPGDLQTLALEVAR-TPVRSGSNPQMDKRKCNTAT	41
DPQVEQLELGGSPGDLQTLADSDKGQQDGFEATTEGPRPQ												LELGGSPGDLQTLALEVARQ-TPVRSGSNPQMDKRKCNTAT	LELGGSPGDLQTLALEVARQ-TPVRSGSNPQMDKRKCNTAT	41
>sp|A01MHIP398|HIP_MOUSE	HYBRID:	mouse	ins1C	DPQVEQLELGGSPGDLQTLA-AKQEEKEEEEEEEAVAREKA	mouse	chgA	OS=Mus	musculus				EVEDPQVEQLELGGSPGDLQ-APVDNRDHNEEMVTRCIIEV	EVEDPQVEQLELGGSPGDLQ-APVDNRDHNEEMVTRCIIEV	41
DPQVEQLELGGSPGDLQTLAAKQEEKEEEEEEEAVAREKA												EVEDPQVEQLELGGSPGDLQ-SGKEVKGEEKGENQNSKFEV	EVEDPQVEQLELGGSPGDLQ-SGKEVKGEEKGENQNSKFEV	41
>sp|A01MHIP399|HIP_MOUSE	HYBRID:	mouse	ins1C	DPQVEQLELGGSPGDLQTLA-WSRMDQLAKELTAEKRLEGE	mouse	chgA	OS=Mus	musculus				EVEDPQVEQLELGGSPGDLQ-HIEDSGEKPNTFSNKRSEAS	EVEDPQVEQLELGGSPGDLQ-HIEDSGEKPNTFSNKRSEAS	41
DPQVEQLELGGSPGDLQTLAWSRMDQLAKELTAEKRLEGE												EVEDPQVEQLELGGSPGDLQ-SEASAKKKDESVARADAHSM	EVEDPQVEQLELGGSPGDLQ-SEASAKKKDESVARADAHSM	41
>sp|A01MHIP400|HIP_MOUSE	HYBRID:	mouse	ins1C	DPQVEQLELGGSPGDLQTLA-LEGEDDPDRSMKLSFRTRAY	mouse	chgA	OS=Mus	musculus				EVEDPQVEQLELGGSPGDLQ-KDESVARADAHSMELEEKTH	EVEDPQVEQLELGGSPGDLQ-KDESVARADAHSMELEEKTH	41
DPQVEQLELGGSPGDLQTLALEGEDDPDRSMKLSFRTRAY												EVEDPQVEQLELGGSPGDLQ-DESVARADAHSMELEEKTHS	EVEDPQVEQLELGGSPGDLQ-DESVARADAHSMELEEKTHS	41
>sp|A01MHIP401|HIP_MOUSE	HYBRID:	mouse	ins1C	DPQVEQLELGGSPGDLQTLA-GWRPSSREDSVEARSDFEEK	mouse	chgA	OS=Mus	musculus				EVEDPQVEQLELGGSPGDLQ-QEKPQELTDQDQSQEESQEG	EVEDPQVEQLELGGSPGDLQ-QEKPQELTDQDQSQEESQEG	41
DPQVEQLELGGSPGDLQTLAGWRPSSREDSVEARSDFEEK												EVEDPQVEQLELGGSPGDLQ-RPRHHHGRSGSNKSSYEGHP	EVEDPQVEQLELGGSPGDLQ-RPRHHHGRSGSNKSSYEGHP	41
>sp|A01MHIP402|HIP_MOUSE	HYBRID:	mouse	ins1C	DPQVEQLELGGSPGDLQTLA-EEEGSANRRAEDQELESLSA	mouse	chgA	OS=Mus	musculus				EVEDPQVEQLELGGSPGDLQ-PRHHHGRSGSNKSSYEGHPL	EVEDPQVEQLELGGSPGDLQ-PRHHHGRSGSNKSSYEGHPL	41
DPQVEQLELGGSPGDLQTLAEEEGSANRRAEDQELESLSA												EVEDPQVEQLELGGSPGDLQ-PSPKESKEADVATVRLGEKR	EVEDPQVEQLELGGSPGDLQ-PSPKESKEADVATVRLGEKR	41
>sp|A01MHIP403|HIP_MOUSE	HYBRID:	mouse	ins1C	DPQVEQLELGGSPGDLQTLA-AEDQELESLSAIEAELEKVA	mouse	chgA	OS=Mus	musculus				EVEDPQVEQLELGGSPGDLQ-SHHLAHYRASEEEPEYGEES	EVEDPQVEQLELGGSPGDLQ-SHHLAHYRASEEEPEYGEES	41
DPQVEQLELGGSPGDLQTLAAEDQELESLSAIEAELEKVA												EVEDPQVEQLELGGSPGDLQ-NHPDSELESTANRHGEETEE	EVEDPQVEQLELGGSPGDLQ-NHPDSELESTANRHGEETEE	41
>sp|A01MHIP405|HIP_MOUSE	HYBRID:	mouse	ins1C	PQVEQLELGGSPGDLQTLAL-LPVNSPMTKGDTKVMKCVLE	mouse	chgA	OS=Mus	musculus				EVEDPQVEQLELGGSPGDLQ-LLDEGHYPVRESPIDTAKRY	EVEDPQVEQLELGGSPGDLQ-LLDEGHYPVRESPIDTAKRY	41
PQVEQLELGGSPGDLQTLALLPVNSPMTKGDTKVMKCVLE												EVEDPQVEQLELGGSPGDLQ-YPQSKWQEQEKNYLNYGEEG	EVEDPQVEQLELGGSPGDLQ-YPQSKWQEQEKNYLNYGEEG	41
>sp|A01MHIP406|HIP_MOUSE	HYBRID:	mouse	ins1C	PQVEQLELGGSPGDLQTLAL-KDSDKGQQDGFEATTEGPRP	mouse	chgA	OS=Mus	musculus				EVEDPQVEQLELGGSPGDLQ-KRLGALFNPYFDPLQWKNSD	EVEDPQVEQLELGGSPGDLQ-KRLGALFNPYFDPLQWKNSD	41
PQVEQLELGGSPGDLQTLALKDSDKGQQDGFEATTEGPRP												EVEDPQVEQLELGGSPGDLQ-RLGALFNPYFDPLQWKNSDF	EVEDPQVEQLELGGSPGDLQ-RLGALFNPYFDPLQWKNSDF	41
>sp|A01MHIP407|HIP_MOUSE	HYBRID:	mouse	ins1C	PQVEQLELGGSPGDLQTLAL-DSDKGQQDGFEATTEGPRPQ	mouse	chgA	OS=Mus	musculus				EVEDPQVEQLELGGSPGDLQ-LGALFNPYFDPLQWKNSDFE	EVEDPQVEQLELGGSPGDLQ-LGALFNPYFDPLQWKNSDFE	41
PQVEQLELGGSPGDLQTLALDSDKGQQDGFEATTEGPRPQ												EVEDPQVEQLELGGSPGDLQ-GNPDDSFLEDEGEDRNGVTL	EVEDPQVEQLELGGSPGDLQ-GNPDDSFLEDEGEDRNGVTL	41
>sp|A01MHIP408|HIP_MOUSE	HYBRID:	mouse	ins1C	PQVEQLELGGSPGDLQTLAL-AKQEEKEEEEEEEAVAREKA	mouse	chgA	OS=Mus	musculus				EVEDPQVEQLELGGSPGDLQ-PFSEDVNWGYEKRSFARAPQ	EVEDPQVEQLELGGSPGDLQ-PFSEDVNWGYEKRSFARAPQ	41
PQVEQLELGGSPGDLQTLALAKQEEKEEEEEEEAVAREKA												EVEDPQVEQLELGGSPGDLQ-SFARAPQLDLKRQYDGVAEL	EVEDPQVEQLELGGSPGDLQ-SFARAPQLDLKRQYDGVAEL	41
>sp|A01MHIP409|HIP_MOUSE	HYBRID:	mouse	ins1C	PQVEQLELGGSPGDLQTLAL-WSRMDQLAKELTAEKRLEGE	mouse	chgA	OS=Mus	musculus				EVEDPQVEQLELGGSPGDLQ-QYDGVAELDQLLHYRKKADE	EVEDPQVEQLELGGSPGDLQ-QYDGVAELDQLLHYRKKADE	41
PQVEQLELGGSPGDLQTLALWSRMDQLAKELTAEKRLEGE												EVEDPQVEQLELGGSPGDLQ-KADEFPDFYDSEEQMGPHQE	EVEDPQVEQLELGGSPGDLQ-KADEFPDFYDSEEQMGPHQE	41
>sp|A01MHIP410|HIP_MOUSE	HYBRID:	mouse	ins1C	PQVEQLELGGSPGDLQTLAL-LEGEDDPDRSMKLSFRTRAY	mouse	chgA	OS=Mus	musculus				EVEDPQVEQLELGGSPGDLQ-ADEFPDFYDSEEQMGPHQEA	EVEDPQVEQLELGGSPGDLQ-ADEFPDFYDSEEQMGPHQEA	41
PQVEQLELGGSPGDLQTLALLEGEDDPDRSMKLSFRTRAY												EVEDPQVEQLELGGSPGDLQ-ELENLAAMDLELQKIAEKFS	EVEDPQVEQLELGGSPGDLQ-ELENLAAMDLELQKIAEKFS	41
>sp|A01MHIP411|HIP_MOUSE	HYBRID:	mouse	ins1C	PQVEQLELGGSPGDLQTLAL-GWRPSSREDSVEARSDFEEK	mouse	chgA	OS=Mus	musculus				VEDPQVEQLELGGSPGDLQT-APVDNRDHNEEMVTRCIIEV	VEDPQVEQLELGGSPGDLQT-APVDNRDHNEEMVTRCIIEV	41
PQVEQLELGGSPGDLQTLALGWRPSSREDSVEARSDFEEK												VEDPQVEQLELGGSPGDLQT-SGKEVKGEEKGENQNSKFEV	VEDPQVEQLELGGSPGDLQT-SGKEVKGEEKGENQNSKFEV	41
>sp|A01MHIP412|HIP_MOUSE	HYBRID:	mouse	ins1C	PQVEQLELGGSPGDLQTLAL-EEEGSANRRAEDQELESLSA	mouse	chgA	OS=Mus	musculus				VEDPQVEQLELGGSPGDLQT-HIEDSGEKPNTFSNKRSEAS	VEDPQVEQLELGGSPGDLQT-HIEDSGEKPNTFSNKRSEAS	41
PQVEQLELGGSPGDLQTLALEEEGSANRRAEDQELESLSA												VEDPQVEQLELGGSPGDLQT-SEASAKKKDESVARADAHSM	VEDPQVEQLELGGSPGDLQT-SEASAKKKDESVARADAHSM	41
>sp|A01MHIP413|HIP_MOUSE	HYBRID:	mouse	ins1C	PQVEQLELGGSPGDLQTLAL-AEDQELESLSAIEAELEKVA	mouse	chgA	OS=Mus	musculus				VEDPQVEQLELGGSPGDLQT-KDESVARADAHSMELEEKTH	VEDPQVEQLELGGSPGDLQT-KDESVARADAHSMELEEKTH	41
PQVEQLELGGSPGDLQTLALAEDQELESLSAIEAELEKVA												VEDPQVEQLELGGSPGDLQT-DESVARADAHSMELEEKTHS	VEDPQVEQLELGGSPGDLQT-DESVARADAHSMELEEKTHS	41
>sp|A01MHIP415|HIP_MOUSE	HYBRID:	mouse	ins1C	QVEQLELGGSPGDLQTLALE-LPVNSPMTKGDTKVMKCVLE	mouse	chgA	OS=Mus	musculus				VEDPQVEQLELGGSPGDLQT-QEKPQELTDQDQSQEESQEG	VEDPQVEQLELGGSPGDLQT-QEKPQELTDQDQSQEESQEG	41
QVEQLELGGSPGDLQTLALELPVNSPMTKGDTKVMKCVLE												VEDPQVEQLELGGSPGDLQT-RPRHHHGRSGSNKSSYEGHP	VEDPQVEQLELGGSPGDLQT-RPRHHHGRSGSNKSSYEGHP	41
>sp|A01MHIP416|HIP_MOUSE	HYBRID:	mouse	ins1C	QVEQLELGGSPGDLQTLALE-KDSDKGQQDGFEATTEGPRP	mouse	chgA	OS=Mus	musculus				VEDPQVEQLELGGSPGDLQT-PRHHHGRSGSNKSSYEGHPL	VEDPQVEQLELGGSPGDLQT-PRHHHGRSGSNKSSYEGHPL	41
QVEQLELGGSPGDLQTLALEKDSDKGQQDGFEATTEGPRP												VEDPQVEQLELGGSPGDLQT-PSPKESKEADVATVRLGEKR	VEDPQVEQLELGGSPGDLQT-PSPKESKEADVATVRLGEKR	41
>sp|A01MHIP417|HIP_MOUSE	HYBRID:	mouse	ins1C	QVEQLELGGSPGDLQTLALE-DSDKGQQDGFEATTEGPRPQ	mouse	chgA	OS=Mus	musculus				VEDPQVEQLELGGSPGDLQT-SHHLAHYRASEEEPEYGEES	VEDPQVEQLELGGSPGDLQT-SHHLAHYRASEEEPEYGEES	41
QVEQLELGGSPGDLQTLALEDSDKGQQDGFEATTEGPRPQ												VEDPQVEQLELGGSPGDLQT-NHPDSELESTANRHGEETEE	VEDPQVEQLELGGSPGDLQT-NHPDSELESTANRHGEETEE	41
>sp|A01MHIP418|HIP_MOUSE	HYBRID:	mouse	ins1C	QVEQLELGGSPGDLQTLALE-AKQEEKEEEEEEEAVAREKA	mouse	chgA	OS=Mus	musculus				VEDPQVEQLELGGSPGDLQT-LLDEGHYPVRESPIDTAKRY	VEDPQVEQLELGGSPGDLQT-LLDEGHYPVRESPIDTAKRY	41
QVEQLELGGSPGDLQTLALEAKQEEKEEEEEEEAVAREKA												VEDPQVEQLELGGSPGDLQT-YPQSKWQEQEKNYLNYGEEG	VEDPQVEQLELGGSPGDLQT-YPQSKWQEQEKNYLNYGEEG	41
>sp|A01MHIP419|HIP_MOUSE	HYBRID:	mouse	ins1C	QVEQLELGGSPGDLQTLALE-WSRMDQLAKELTAEKRLEGE	mouse	chgA	OS=Mus	musculus				VEDPQVEQLELGGSPGDLQT-KRLGALFNPYFDPLQWKNSD	VEDPQVEQLELGGSPGDLQT-KRLGALFNPYFDPLQWKNSD	41
QVEQLELGGSPGDLQTLALEWSRMDQLAKELTAEKRLEGE												VEDPQVEQLELGGSPGDLQT-RLGALFNPYFDPLQWKNSDF	VEDPQVEQLELGGSPGDLQT-RLGALFNPYFDPLQWKNSDF	41
>sp|A01MHIP420|HIP_MOUSE	HYBRID:	mouse	ins1C	QVEQLELGGSPGDLQTLALE-LEGEDDPDRSMKLSFRTRAY	mouse	chgA	OS=Mus	musculus				VEDPQVEQLELGGSPGDLQT-LGALFNPYFDPLQWKNSDFE	VEDPQVEQLELGGSPGDLQT-LGALFNPYFDPLQWKNSDFE	41
QVEQLELGGSPGDLQTLALELEGEDDPDRSMKLSFRTRAY												VEDPQVEQLELGGSPGDLQT-GNPDDSFLEDEGEDRNGVTL	VEDPQVEQLELGGSPGDLQT-GNPDDSFLEDEGEDRNGVTL	41
>sp|A01MHIP421|HIP_MOUSE	HYBRID:	mouse	ins1C	QVEQLELGGSPGDLQTLALE-GWRPSSREDSVEARSDFEEK	mouse	chgA	OS=Mus	musculus				VEDPQVEQLELGGSPGDLQT-PFSEDVNWGYEKRSFARAPQ	VEDPQVEQLELGGSPGDLQT-PFSEDVNWGYEKRSFARAPQ	41
QVEQLELGGSPGDLQTLALEGWRPSSREDSVEARSDFEEK												VEDPQVEQLELGGSPGDLQT-SFARAPQLDLKRQYDGVAEL	VEDPQVEQLELGGSPGDLQT-SFARAPQLDLKRQYDGVAEL	41
>sp|A01MHIP422|HIP_MOUSE	HYBRID:	mouse	ins1C	QVEQLELGGSPGDLQTLALE-EEEGSANRRAEDQELESLSA	mouse	chgA	OS=Mus	musculus				VEDPQVEQLELGGSPGDLQT-QYDGVAELDQLLHYRKKADE	VEDPQVEQLELGGSPGDLQT-QYDGVAELDQLLHYRKKADE	41
QVEQLELGGSPGDLQTLALEEEEGSANRRAEDQELESLSA												VEDPQVEQLELGGSPGDLQT-KADEFPDFYDSEEQMGPHQE	VEDPQVEQLELGGSPGDLQT-KADEFPDFYDSEEQMGPHQE	41
>sp|A01MHIP423|HIP_MOUSE	HYBRID:	mouse	ins1C	QVEQLELGGSPGDLQTLALE-AEDQELESLSAIEAELEKVA	mouse	chgA	OS=Mus	musculus				VEDPQVEQLELGGSPGDLQT-ADEFPDFYDSEEQMGPHQEA	VEDPQVEQLELGGSPGDLQT-ADEFPDFYDSEEQMGPHQEA	41
QVEQLELGGSPGDLQTLALEAEDQELESLSAIEAELEKVA												VEDPQVEQLELGGSPGDLQT-ELENLAAMDLELQKIAEKFS	VEDPQVEQLELGGSPGDLQT-ELENLAAMDLELQKIAEKFS	41
>sp|A01MHIP425|HIP_MOUSE	HYBRID:	mouse	ins1C	VEQLELGGSPGDLQTLALEV-LPVNSPMTKGDTKVMKCVLE	mouse	chgA	OS=Mus	musculus				EDPQVEQLELGGSPGDLQTL-APVDNRDHNEEMVTRCIIEV	EDPQVEQLELGGSPGDLQTL-APVDNRDHNEEMVTRCIIEV	41
VEQLELGGSPGDLQTLALEVLPVNSPMTKGDTKVMKCVLE												EDPQVEQLELGGSPGDLQTL-SGKEVKGEEKGENQNSKFEV	EDPQVEQLELGGSPGDLQTL-SGKEVKGEEKGENQNSKFEV	41
>sp|A01MHIP426|HIP_MOUSE	HYBRID:	mouse	ins1C	VEQLELGGSPGDLQTLALEV-KDSDKGQQDGFEATTEGPRP	mouse	chgA	OS=Mus	musculus				EDPQVEQLELGGSPGDLQTL-HIEDSGEKPNTFSNKRSEAS	EDPQVEQLELGGSPGDLQTL-HIEDSGEKPNTFSNKRSEAS	41
VEQLELGGSPGDLQTLALEVKDSDKGQQDGFEATTEGPRP												EDPQVEQLELGGSPGDLQTL-SEASAKKKDESVARADAHSM	EDPQVEQLELGGSPGDLQTL-SEASAKKKDESVARADAHSM	41
>sp|A01MHIP427|HIP_MOUSE	HYBRID:	mouse	ins1C	VEQLELGGSPGDLQTLALEV-DSDKGQQDGFEATTEGPRPQ	mouse	chgA	OS=Mus	musculus				EDPQVEQLELGGSPGDLQTL-KDESVARADAHSMELEEKTH	EDPQVEQLELGGSPGDLQTL-KDESVARADAHSMELEEKTH	41
VEQLELGGSPGDLQTLALEVDSDKGQQDGFEATTEGPRPQ												EDPQVEQLELGGSPGDLQTL-DESVARADAHSMELEEKTHS	EDPQVEQLELGGSPGDLQTL-DESVARADAHSMELEEKTHS	41
>sp|A01MHIP428|HIP_MOUSE	HYBRID:	mouse	ins1C	VEQLELGGSPGDLQTLALEV-AKQEEKEEEEEEEAVAREKA	mouse	chgA	OS=Mus	musculus				EDPQVEQLELGGSPGDLQTL-QEKPQELTDQDQSQEESQEG	EDPQVEQLELGGSPGDLQTL-QEKPQELTDQDQSQEESQEG	41
VEQLELGGSPGDLQTLALEVAKQEEKEEEEEEEAVAREKA												EDPQVEQLELGGSPGDLQTL-RPRHHHGRSGSNKSSYEGHP	EDPQVEQLELGGSPGDLQTL-RPRHHHGRSGSNKSSYEGHP	41
>sp|A01MHIP429|HIP_MOUSE	HYBRID:	mouse	ins1C	VEQLELGGSPGDLQTLALEV-WSRMDQLAKELTAEKRLEGE	mouse	chgA	OS=Mus	musculus				EDPQVEQLELGGSPGDLQTL-PRHHHGRSGSNKSSYEGHPL	EDPQVEQLELGGSPGDLQTL-PRHHHGRSGSNKSSYEGHPL	41
VEQLELGGSPGDLQTLALEVWSRMDQLAKELTAEKRLEGE												EDPQVEQLELGGSPGDLQTL-PSPKESKEADVATVRLGEKR	EDPQVEQLELGGSPGDLQTL-PSPKESKEADVATVRLGEKR	41
>sp|A01MHIP430|HIP_MOUSE	HYBRID:	mouse	ins1C	VEQLELGGSPGDLQTLALEV-LEGEDDPDRSMKLSFRTRAY	mouse	chgA	OS=Mus	musculus				EDPQVEQLELGGSPGDLQTL-SHHLAHYRASEEEPEYGEES	EDPQVEQLELGGSPGDLQTL-SHHLAHYRASEEEPEYGEES	41
VEQLELGGSPGDLQTLALEVLEGEDDPDRSMKLSFRTRAY												EDPQVEQLELGGSPGDLQTL-NHPDSELESTANRHGEETEE	EDPQVEQLELGGSPGDLQTL-NHPDSELESTANRHGEETEE	41
>sp|A01MHIP431|HIP_MOUSE	HYBRID:	mouse	ins1C	VEQLELGGSPGDLQTLALEV-GWRPSSREDSVEARSDFEEK	mouse	chgA	OS=Mus	musculus				EDPQVEQLELGGSPGDLQTL-LLDEGHYPVRESPIDTAKRY	EDPQVEQLELGGSPGDLQTL-LLDEGHYPVRESPIDTAKRY	41
VEQLELGGSPGDLQTLALEVGWRPSSREDSVEARSDFEEK												EDPQVEQLELGGSPGDLQTL-YPQSKWQEQEKNYLNYGEEG	EDPQVEQLELGGSPGDLQTL-YPQSKWQEQEKNYLNYGEEG	41
>sp|A01MHIP432|HIP_MOUSE	HYBRID:	mouse	ins1C	VEQLELGGSPGDLQTLALEV-EEEGSANRRAEDQELESLSA	mouse	chgA	OS=Mus	musculus				EDPQVEQLELGGSPGDLQTL-KRLGALFNPYFDPLQWKNSD	EDPQVEQLELGGSPGDLQTL-KRLGALFNPYFDPLQWKNSD	41
VEQLELGGSPGDLQTLALEVEEEGSANRRAEDQELESLSA												EDPQVEQLELGGSPGDLQTL-RLGALFNPYFDPLQWKNSDF	EDPQVEQLELGGSPGDLQTL-RLGALFNPYFDPLQWKNSDF	41
>sp|A01MHIP433|HIP_MOUSE	HYBRID:	mouse	ins1C	VEQLELGGSPGDLQTLALEV-AEDQELESLSAIEAELEKVA	mouse	chgA	OS=Mus	musculus				EDPQVEQLELGGSPGDLQTL-LGALFNPYFDPLQWKNSDFE	EDPQVEQLELGGSPGDLQTL-LGALFNPYFDPLQWKNSDFE	41
VEQLELGGSPGDLQTLALEVAEDQELESLSAIEAELEKVA												EDPQVEQLELGGSPGDLQTL-GNPDDSFLEDEGEDRNGVTL	EDPQVEQLELGGSPGDLQTL-GNPDDSFLEDEGEDRNGVTL	41
>sp|A01MHIP435|HIP_MOUSE	HYBRID:	mouse	ins1C	EQLELGGSPGDLQTLALEVA-LPVNSPMTKGDTKVMKCVLE	mouse	chgA	OS=Mus	musculus				EDPQVEQLELGGSPGDLQTL-PFSEDVNWGYEKRSFARAPQ	EDPQVEQLELGGSPGDLQTL-PFSEDVNWGYEKRSFARAPQ	41
EQLELGGSPGDLQTLALEVALPVNSPMTKGDTKVMKCVLE												EDPQVEQLELGGSPGDLQTL-SFARAPQLDLKRQYDGVAEL	EDPQVEQLELGGSPGDLQTL-SFARAPQLDLKRQYDGVAEL	41
>sp|A01MHIP436|HIP_MOUSE	HYBRID:	mouse	ins1C	EQLELGGSPGDLQTLALEVA-KDSDKGQQDGFEATTEGPRP	mouse	chgA	OS=Mus	musculus				EDPQVEQLELGGSPGDLQTL-QYDGVAELDQLLHYRKKADE	EDPQVEQLELGGSPGDLQTL-QYDGVAELDQLLHYRKKADE	41
EQLELGGSPGDLQTLALEVAKDSDKGQQDGFEATTEGPRP												EDPQVEQLELGGSPGDLQTL-KADEFPDFYDSEEQMGPHQE	EDPQVEQLELGGSPGDLQTL-KADEFPDFYDSEEQMGPHQE	41
>sp|A01MHIP437|HIP_MOUSE	HYBRID:	mouse	ins1C	EQLELGGSPGDLQTLALEVA-DSDKGQQDGFEATTEGPRPQ	mouse	chgA	OS=Mus	musculus				EDPQVEQLELGGSPGDLQTL-ADEFPDFYDSEEQMGPHQEA	EDPQVEQLELGGSPGDLQTL-ADEFPDFYDSEEQMGPHQEA	41
EQLELGGSPGDLQTLALEVADSDKGQQDGFEATTEGPRPQ												EDPQVEQLELGGSPGDLQTL-ELENLAAMDLELQKIAEKFS	EDPQVEQLELGGSPGDLQTL-ELENLAAMDLELQKIAEKFS	41
>sp|A01MHIP438|HIP_MOUSE	HYBRID:	mouse	ins1C	EQLELGGSPGDLQTLALEVA-AKQEEKEEEEEEEAVAREKA	mouse	chgA	OS=Mus	musculus				DPQVEQLELGGSPGDLQTLA-APVDNRDHNEEMVTRCIIEV	DPQVEQLELGGSPGDLQTLA-APVDNRDHNEEMVTRCIIEV	41
EQLELGGSPGDLQTLALEVAAKQEEKEEEEEEEAVAREKA												DPQVEQLELGGSPGDLQTLA-SGKEVKGEEKGENQNSKFEV	DPQVEQLELGGSPGDLQTLA-SGKEVKGEEKGENQNSKFEV	41
>sp|A01MHIP439|HIP_MOUSE	HYBRID:	mouse	ins1C	EQLELGGSPGDLQTLALEVA-WSRMDQLAKELTAEKRLEGE	mouse	chgA	OS=Mus	musculus				DPQVEQLELGGSPGDLQTLA-HIEDSGEKPNTFSNKRSEAS	DPQVEQLELGGSPGDLQTLA-HIEDSGEKPNTFSNKRSEAS	41
EQLELGGSPGDLQTLALEVAWSRMDQLAKELTAEKRLEGE												DPQVEQLELGGSPGDLQTLA-SEASAKKKDESVARADAHSM	DPQVEQLELGGSPGDLQTLA-SEASAKKKDESVARADAHSM	41
>sp|A01MHIP440|HIP_MOUSE	HYBRID:	mouse	ins1C	EQLELGGSPGDLQTLALEVA-LEGEDDPDRSMKLSFRTRAY	mouse	chgA	OS=Mus	musculus				DPQVEQLELGGSPGDLQTLA-KDESVARADAHSMELEEKTH	DPQVEQLELGGSPGDLQTLA-KDESVARADAHSMELEEKTH	41
EQLELGGSPGDLQTLALEVALEGEDDPDRSMKLSFRTRAY												DPQVEQLELGGSPGDLQTLA-DESVARADAHSMELEEKTHS	DPQVEQLELGGSPGDLQTLA-DESVARADAHSMELEEKTHS	41
>sp|A01MHIP441|HIP_MOUSE	HYBRID:	mouse	ins1C	EQLELGGSPGDLQTLALEVA-GWRPSSREDSVEARSDFEEK	mouse	chgA	OS=Mus	musculus				DPQVEQLELGGSPGDLQTLA-QEKPQELTDQDQSQEESQEG	DPQVEQLELGGSPGDLQTLA-QEKPQELTDQDQSQEESQEG	41
EQLELGGSPGDLQTLALEVAGWRPSSREDSVEARSDFEEK												DPQVEQLELGGSPGDLQTLA-RPRHHHGRSGSNKSSYEGHP	DPQVEQLELGGSPGDLQTLA-RPRHHHGRSGSNKSSYEGHP	41
>sp|A01MHIP442|HIP_MOUSE	HYBRID:	mouse	ins1C	EQLELGGSPGDLQTLALEVA-EEEGSANRRAEDQELESLSA	mouse	chgA	OS=Mus	musculus				DPQVEQLELGGSPGDLQTLA-PRHHHGRSGSNKSSYEGHPL	DPQVEQLELGGSPGDLQTLA-PRHHHGRSGSNKSSYEGHPL	41
EQLELGGSPGDLQTLALEVAEEEGSANRRAEDQELESLSA												DPQVEQLELGGSPGDLQTLA-PSPKESKEADVATVRLGEKR	DPQVEQLELGGSPGDLQTLA-PSPKESKEADVATVRLGEKR	41
>sp|A01MHIP443|HIP_MOUSE	HYBRID:	mouse	ins1C	EQLELGGSPGDLQTLALEVA-AEDQELESLSAIEAELEKVA	mouse	chgA	OS=Mus	musculus				DPQVEQLELGGSPGDLQTLA-SHHLAHYRASEEEPEYGEES	DPQVEQLELGGSPGDLQTLA-SHHLAHYRASEEEPEYGEES	41
EQLELGGSPGDLQTLALEVAAEDQELESLSAIEAELEKVA												DPQVEQLELGGSPGDLQTLA-NHPDSELESTANRHGEETEE	DPQVEQLELGGSPGDLQTLA-NHPDSELESTANRHGEETEE	41
>sp|A01MHIP445|HIP_MOUSE	HYBRID:	mouse	ins1C	QLELGGSPGDLQTLALEVAR-LPVNSPMTKGDTKVMKCVLE	mouse	chgA	OS=Mus	musculus				DPQVEQLELGGSPGDLQTLA-LLDEGHYPVRESPIDTAKRY	DPQVEQLELGGSPGDLQTLA-LLDEGHYPVRESPIDTAKRY	41
QLELGGSPGDLQTLALEVARLPVNSPMTKGDTKVMKCVLE												DPQVEQLELGGSPGDLQTLA-YPQSKWQEQEKNYLNYGEEG	DPQVEQLELGGSPGDLQTLA-YPQSKWQEQEKNYLNYGEEG	41
>sp|A01MHIP446|HIP_MOUSE	HYBRID:	mouse	ins1C	QLELGGSPGDLQTLALEVAR-KDSDKGQQDGFEATTEGPRP	mouse	chgA	OS=Mus	musculus				DPQVEQLELGGSPGDLQTLA-KRLGALFNPYFDPLQWKNSD	DPQVEQLELGGSPGDLQTLA-KRLGALFNPYFDPLQWKNSD	41
QLELGGSPGDLQTLALEVARKDSDKGQQDGFEATTEGPRP												DPQVEQLELGGSPGDLQTLA-RLGALFNPYFDPLQWKNSDF	DPQVEQLELGGSPGDLQTLA-RLGALFNPYFDPLQWKNSDF	41
>sp|A01MHIP447|HIP_MOUSE	HYBRID:	mouse	ins1C	QLELGGSPGDLQTLALEVAR-DSDKGQQDGFEATTEGPRPQ	mouse	chgA	OS=Mus	musculus				DPQVEQLELGGSPGDLQTLA-LGALFNPYFDPLQWKNSDFE	DPQVEQLELGGSPGDLQTLA-LGALFNPYFDPLQWKNSDFE	41
QLELGGSPGDLQTLALEVARDSDKGQQDGFEATTEGPRPQ												DPQVEQLELGGSPGDLQTLA-GNPDDSFLEDEGEDRNGVTL	DPQVEQLELGGSPGDLQTLA-GNPDDSFLEDEGEDRNGVTL	41
>sp|A01MHIP448|HIP_MOUSE	HYBRID:	mouse	ins1C	QLELGGSPGDLQTLALEVAR-AKQEEKEEEEEEEAVAREKA	mouse	chgA	OS=Mus	musculus				DPQVEQLELGGSPGDLQTLA-PFSEDVNWGYEKRSFARAPQ	DPQVEQLELGGSPGDLQTLA-PFSEDVNWGYEKRSFARAPQ	41
QLELGGSPGDLQTLALEVARAKQEEKEEEEEEEAVAREKA												DPQVEQLELGGSPGDLQTLA-SFARAPQLDLKRQYDGVAEL	DPQVEQLELGGSPGDLQTLA-SFARAPQLDLKRQYDGVAEL	41
>sp|A01MHIP449|HIP_MOUSE	HYBRID:	mouse	ins1C	QLELGGSPGDLQTLALEVAR-WSRMDQLAKELTAEKRLEGE	mouse	chgA	OS=Mus	musculus				DPQVEQLELGGSPGDLQTLA-QYDGVAELDQLLHYRKKADE	DPQVEQLELGGSPGDLQTLA-QYDGVAELDQLLHYRKKADE	41
QLELGGSPGDLQTLALEVARWSRMDQLAKELTAEKRLEGE												DPQVEQLELGGSPGDLQTLA-KADEFPDFYDSEEQMGPHQE	DPQVEQLELGGSPGDLQTLA-KADEFPDFYDSEEQMGPHQE	41
>sp|A01MHIP450|HIP_MOUSE	HYBRID:	mouse	ins1C	QLELGGSPGDLQTLALEVAR-LEGEDDPDRSMKLSFRTRAY	mouse	chgA	OS=Mus	musculus				DPQVEQLELGGSPGDLQTLA-ADEFPDFYDSEEQMGPHQEA	DPQVEQLELGGSPGDLQTLA-ADEFPDFYDSEEQMGPHQEA	41
QLELGGSPGDLQTLALEVARLEGEDDPDRSMKLSFRTRAY												DPQVEQLELGGSPGDLQTLA-ELENLAAMDLELQKIAEKFS	DPQVEQLELGGSPGDLQTLA-ELENLAAMDLELQKIAEKFS	41
>sp|A01MHIP451|HIP_MOUSE	HYBRID:	mouse	ins1C	QLELGGSPGDLQTLALEVAR-GWRPSSREDSVEARSDFEEK	mouse	chgA	OS=Mus	musculus				PQVEQLELGGSPGDLQTLAL-APVDNRDHNEEMVTRCIIEV	PQVEQLELGGSPGDLQTLAL-APVDNRDHNEEMVTRCIIEV	41
QLELGGSPGDLQTLALEVARGWRPSSREDSVEARSDFEEK												PQVEQLELGGSPGDLQTLAL-SGKEVKGEEKGENQNSKFEV	PQVEQLELGGSPGDLQTLAL-SGKEVKGEEKGENQNSKFEV	41
>sp|A01MHIP452|HIP_MOUSE	HYBRID:	mouse	ins1C	QLELGGSPGDLQTLALEVAR-EEEGSANRRAEDQELESLSA	mouse	chgA	OS=Mus	musculus				PQVEQLELGGSPGDLQTLAL-HIEDSGEKPNTFSNKRSEAS	PQVEQLELGGSPGDLQTLAL-HIEDSGEKPNTFSNKRSEAS	41
QLELGGSPGDLQTLALEVAREEEGSANRRAEDQELESLSA												PQVEQLELGGSPGDLQTLAL-SEASAKKKDESVARADAHSM	PQVEQLELGGSPGDLQTLAL-SEASAKKKDESVARADAHSM	41
>sp|A01MHIP453|HIP_MOUSE	HYBRID:	mouse	ins1C	QLELGGSPGDLQTLALEVAR-AEDQELESLSAIEAELEKVA	mouse	chgA	OS=Mus	musculus				PQVEQLELGGSPGDLQTLAL-KDESVARADAHSMELEEKTH	PQVEQLELGGSPGDLQTLAL-KDESVARADAHSMELEEKTH	41
QLELGGSPGDLQTLALEVARAEDQELESLSAIEAELEKVA												PQVEQLELGGSPGDLQTLAL-DESVARADAHSMELEEKTHS	PQVEQLELGGSPGDLQTLAL-DESVARADAHSMELEEKTHS	41
>sp|A01MHIP455|HIP_MOUSE	HYBRID:	mouse	ins1C	LELGGSPGDLQTLALEVARQ-LPVNSPMTKGDTKVMKCVLE	mouse	chgA	OS=Mus	musculus				PQVEQLELGGSPGDLQTLAL-QEKPQELTDQDQSQEESQEG	PQVEQLELGGSPGDLQTLAL-QEKPQELTDQDQSQEESQEG	41
LELGGSPGDLQTLALEVARQLPVNSPMTKGDTKVMKCVLE												PQVEQLELGGSPGDLQTLAL-RPRHHHGRSGSNKSSYEGHP	PQVEQLELGGSPGDLQTLAL-RPRHHHGRSGSNKSSYEGHP	41
>sp|A01MHIP456|HIP_MOUSE	HYBRID:	mouse	ins1C	LELGGSPGDLQTLALEVARQ-KDSDKGQQDGFEATTEGPRP	mouse	chgA	OS=Mus	musculus				PQVEQLELGGSPGDLQTLAL-PRHHHGRSGSNKSSYEGHPL	PQVEQLELGGSPGDLQTLAL-PRHHHGRSGSNKSSYEGHPL	41
LELGGSPGDLQTLALEVARQKDSDKGQQDGFEATTEGPRP												PQVEQLELGGSPGDLQTLAL-PSPKESKEADVATVRLGEKR	PQVEQLELGGSPGDLQTLAL-PSPKESKEADVATVRLGEKR	41
>sp|A01MHIP457|HIP_MOUSE	HYBRID:	mouse	ins1C	LELGGSPGDLQTLALEVARQ-DSDKGQQDGFEATTEGPRPQ	mouse	chgA	OS=Mus	musculus				PQVEQLELGGSPGDLQTLAL-SHHLAHYRASEEEPEYGEES	PQVEQLELGGSPGDLQTLAL-SHHLAHYRASEEEPEYGEES	41
LELGGSPGDLQTLALEVARQDSDKGQQDGFEATTEGPRPQ												PQVEQLELGGSPGDLQTLAL-NHPDSELESTANRHGEETEE	PQVEQLELGGSPGDLQTLAL-NHPDSELESTANRHGEETEE	41
>sp|A01MHIP458|HIP_MOUSE	HYBRID:	mouse	ins1C	LELGGSPGDLQTLALEVARQ-AKQEEKEEEEEEEAVAREKA	mouse	chgA	OS=Mus	musculus				PQVEQLELGGSPGDLQTLAL-LLDEGHYPVRESPIDTAKRY	PQVEQLELGGSPGDLQTLAL-LLDEGHYPVRESPIDTAKRY	41
LELGGSPGDLQTLALEVARQAKQEEKEEEEEEEAVAREKA												PQVEQLELGGSPGDLQTLAL-YPQSKWQEQEKNYLNYGEEG	PQVEQLELGGSPGDLQTLAL-YPQSKWQEQEKNYLNYGEEG	41
>sp|A01MHIP459|HIP_MOUSE	HYBRID:	mouse	ins1C	LELGGSPGDLQTLALEVARQ-WSRMDQLAKELTAEKRLEGE	mouse	chgA	OS=Mus	musculus				PQVEQLELGGSPGDLQTLAL-KRLGALFNPYFDPLQWKNSD	PQVEQLELGGSPGDLQTLAL-KRLGALFNPYFDPLQWKNSD	41
LELGGSPGDLQTLALEVARQWSRMDQLAKELTAEKRLEGE												PQVEQLELGGSPGDLQTLAL-RLGALFNPYFDPLQWKNSDF	PQVEQLELGGSPGDLQTLAL-RLGALFNPYFDPLQWKNSDF	41
>sp|A01MHIP460|HIP_MOUSE	HYBRID:	mouse	ins1C	LELGGSPGDLQTLALEVARQ-LEGEDDPDRSMKLSFRTRAY	mouse	chgA	OS=Mus	musculus				PQVEQLELGGSPGDLQTLAL-LGALFNPYFDPLQWKNSDFE	PQVEQLELGGSPGDLQTLAL-LGALFNPYFDPLQWKNSDFE	41
LELGGSPGDLQTLALEVARQLEGEDDPDRSMKLSFRTRAY												PQVEQLELGGSPGDLQTLAL-GNPDDSFLEDEGEDRNGVTL	PQVEQLELGGSPGDLQTLAL-GNPDDSFLEDEGEDRNGVTL	41
>sp|A01MHIP461|HIP_MOUSE	HYBRID:	mouse	ins1C	LELGGSPGDLQTLALEVARQ-GWRPSSREDSVEARSDFEEK	mouse	chgA	OS=Mus	musculus				PQVEQLELGGSPGDLQTLAL-PFSEDVNWGYEKRSFARAPQ	PQVEQLELGGSPGDLQTLAL-PFSEDVNWGYEKRSFARAPQ	41
LELGGSPGDLQTLALEVARQGWRPSSREDSVEARSDFEEK												PQVEQLELGGSPGDLQTLAL-SFARAPQLDLKRQYDGVAEL	PQVEQLELGGSPGDLQTLAL-SFARAPQLDLKRQYDGVAEL	41
>sp|A01MHIP462|HIP_MOUSE	HYBRID:	mouse	ins1C	LELGGSPGDLQTLALEVARQ-EEEGSANRRAEDQELESLSA	mouse	chgA	OS=Mus	musculus				PQVEQLELGGSPGDLQTLAL-QYDGVAELDQLLHYRKKADE	PQVEQLELGGSPGDLQTLAL-QYDGVAELDQLLHYRKKADE	41
LELGGSPGDLQTLALEVARQEEEGSANRRAEDQELESLSA												PQVEQLELGGSPGDLQTLAL-KADEFPDFYDSEEQMGPHQE	PQVEQLELGGSPGDLQTLAL-KADEFPDFYDSEEQMGPHQE	41
>sp|A01MHIP463|HIP_MOUSE	HYBRID:	mouse	ins1C	LELGGSPGDLQTLALEVARQ-AEDQELESLSAIEAELEKVA	mouse	chgA	OS=Mus	musculus				PQVEQLELGGSPGDLQTLAL-ADEFPDFYDSEEQMGPHQEA	PQVEQLELGGSPGDLQTLAL-ADEFPDFYDSEEQMGPHQEA	41
LELGGSPGDLQTLALEVARQAEDQELESLSAIEAELEKVA												PQVEQLELGGSPGDLQTLAL-ELENLAAMDLELQKIAEKFS	PQVEQLELGGSPGDLQTLAL-ELENLAAMDLELQKIAEKFS	41
>sp|A01MHIP541|HIP_MOUSE	HYBRID:	mouse	ins1C	EVEDPQVEQLELGGSPGDLQ-TPVRSGTNPQMDKRKCNTAT	mouse	IAPP	(NOD)	OS=Mus	musculus			QVEQLELGGSPGDLQTLALE-APVDNRDHNEEMVTRCIIEV	QVEQLELGGSPGDLQTLALE-APVDNRDHNEEMVTRCIIEV	41
EVEDPQVEQLELGGSPGDLQTPVRSGTNPQMDKRKCNTAT												QVEQLELGGSPGDLQTLALE-SGKEVKGEEKGENQNSKFEV	QVEQLELGGSPGDLQTLALE-SGKEVKGEEKGENQNSKFEV	41
>sp|A01MHIP542|HIP_MOUSE	HYBRID:	mouse	ins1C	EVEDPQVEQLELGGSPGDLQ-KCNTATCATQRLANFLVRSS	mouse	IAPP	(NOD)	OS=Mus	musculus			QVEQLELGGSPGDLQTLALE-HIEDSGEKPNTFSNKRSEAS	QVEQLELGGSPGDLQTLALE-HIEDSGEKPNTFSNKRSEAS	41
EVEDPQVEQLELGGSPGDLQKCNTATCATQRLANFLVRSS												QVEQLELGGSPGDLQTLALE-SEASAKKKDESVARADAHSM	QVEQLELGGSPGDLQTLALE-SEASAKKKDESVARADAHSM	41
>sp|A01MHIP543|HIP_MOUSE	HYBRID:	mouse	ins1C	EVEDPQVEQLELGGSPGDLQ-CNTATCATQRLANFLVRSSN	mouse	IAPP	(NOD)	OS=Mus	musculus			QVEQLELGGSPGDLQTLALE-KDESVARADAHSMELEEKTH	QVEQLELGGSPGDLQTLALE-KDESVARADAHSMELEEKTH	41
EVEDPQVEQLELGGSPGDLQCNTATCATQRLANFLVRSSN												QVEQLELGGSPGDLQTLALE-DESVARADAHSMELEEKTHS	QVEQLELGGSPGDLQTLALE-DESVARADAHSMELEEKTHS	41
>sp|A01MHIP545|HIP_MOUSE	HYBRID:	mouse	ins1C	VEDPQVEQLELGGSPGDLQT-TPVRSGTNPQMDKRKCNTAT	mouse	IAPP	(NOD)	OS=Mus	musculus			QVEQLELGGSPGDLQTLALE-QEKPQELTDQDQSQEESQEG	QVEQLELGGSPGDLQTLALE-QEKPQELTDQDQSQEESQEG	41
VEDPQVEQLELGGSPGDLQTTPVRSGTNPQMDKRKCNTAT												QVEQLELGGSPGDLQTLALE-RPRHHHGRSGSNKSSYEGHP	QVEQLELGGSPGDLQTLALE-RPRHHHGRSGSNKSSYEGHP	41
>sp|A01MHIP546|HIP_MOUSE	HYBRID:	mouse	ins1C	VEDPQVEQLELGGSPGDLQT-KCNTATCATQRLANFLVRSS	mouse	IAPP	(NOD)	OS=Mus	musculus			QVEQLELGGSPGDLQTLALE-PRHHHGRSGSNKSSYEGHPL	QVEQLELGGSPGDLQTLALE-PRHHHGRSGSNKSSYEGHPL	41
VEDPQVEQLELGGSPGDLQTKCNTATCATQRLANFLVRSS												QVEQLELGGSPGDLQTLALE-PSPKESKEADVATVRLGEKR	QVEQLELGGSPGDLQTLALE-PSPKESKEADVATVRLGEKR	41
>sp|A01MHIP547|HIP_MOUSE	HYBRID:	mouse	ins1C	VEDPQVEQLELGGSPGDLQT-CNTATCATQRLANFLVRSSN	mouse	IAPP	(NOD)	OS=Mus	musculus			QVEQLELGGSPGDLQTLALE-SHHLAHYRASEEEPEYGEES	QVEQLELGGSPGDLQTLALE-SHHLAHYRASEEEPEYGEES	41
VEDPQVEQLELGGSPGDLQTCNTATCATQRLANFLVRSSN												QVEQLELGGSPGDLQTLALE-NHPDSELESTANRHGEETEE	QVEQLELGGSPGDLQTLALE-NHPDSELESTANRHGEETEE	41
>sp|A01MHIP549|HIP_MOUSE	HYBRID:	mouse	ins1C	EDPQVEQLELGGSPGDLQTL-TPVRSGTNPQMDKRKCNTAT	mouse	IAPP	(NOD)	OS=Mus	musculus			QVEQLELGGSPGDLQTLALE-LLDEGHYPVRESPIDTAKRY	QVEQLELGGSPGDLQTLALE-LLDEGHYPVRESPIDTAKRY	41
EDPQVEQLELGGSPGDLQTLTPVRSGTNPQMDKRKCNTAT												QVEQLELGGSPGDLQTLALE-YPQSKWQEQEKNYLNYGEEG	QVEQLELGGSPGDLQTLALE-YPQSKWQEQEKNYLNYGEEG	41
>sp|A01MHIP550|HIP_MOUSE	HYBRID:	mouse	ins1C	EDPQVEQLELGGSPGDLQTL-KCNTATCATQRLANFLVRSS	mouse	IAPP	(NOD)	OS=Mus	musculus			QVEQLELGGSPGDLQTLALE-KRLGALFNPYFDPLQWKNSD	QVEQLELGGSPGDLQTLALE-KRLGALFNPYFDPLQWKNSD	41
EDPQVEQLELGGSPGDLQTLKCNTATCATQRLANFLVRSS												QVEQLELGGSPGDLQTLALE-RLGALFNPYFDPLQWKNSDF	QVEQLELGGSPGDLQTLALE-RLGALFNPYFDPLQWKNSDF	41
>sp|A01MHIP551|HIP_MOUSE	HYBRID:	mouse	ins1C	EDPQVEQLELGGSPGDLQTL-CNTATCATQRLANFLVRSSN	mouse	IAPP	(NOD)	OS=Mus	musculus			QVEQLELGGSPGDLQTLALE-LGALFNPYFDPLQWKNSDFE	QVEQLELGGSPGDLQTLALE-LGALFNPYFDPLQWKNSDFE	41
EDPQVEQLELGGSPGDLQTLCNTATCATQRLANFLVRSSN												QVEQLELGGSPGDLQTLALE-GNPDDSFLEDEGEDRNGVTL	QVEQLELGGSPGDLQTLALE-GNPDDSFLEDEGEDRNGVTL	41
>sp|A01MHIP553|HIP_MOUSE	HYBRID:	mouse	ins1C	DPQVEQLELGGSPGDLQTLA-TPVRSGTNPQMDKRKCNTAT	mouse	IAPP	(NOD)	OS=Mus	musculus			QVEQLELGGSPGDLQTLALE-PFSEDVNWGYEKRSFARAPQ	QVEQLELGGSPGDLQTLALE-PFSEDVNWGYEKRSFARAPQ	41
DPQVEQLELGGSPGDLQTLATPVRSGTNPQMDKRKCNTAT												QVEQLELGGSPGDLQTLALE-SFARAPQLDLKRQYDGVAEL	QVEQLELGGSPGDLQTLALE-SFARAPQLDLKRQYDGVAEL	41
>sp|A01MHIP554|HIP_MOUSE	HYBRID:	mouse	ins1C	DPQVEQLELGGSPGDLQTLA-KCNTATCATQRLANFLVRSS	mouse	IAPP	(NOD)	OS=Mus	musculus			QVEQLELGGSPGDLQTLALE-QYDGVAELDQLLHYRKKADE	QVEQLELGGSPGDLQTLALE-QYDGVAELDQLLHYRKKADE	41
DPQVEQLELGGSPGDLQTLAKCNTATCATQRLANFLVRSS												QVEQLELGGSPGDLQTLALE-KADEFPDFYDSEEQMGPHQE	QVEQLELGGSPGDLQTLALE-KADEFPDFYDSEEQMGPHQE	41
>sp|A01MHIP555|HIP_MOUSE	HYBRID:	mouse	ins1C	DPQVEQLELGGSPGDLQTLA-CNTATCATQRLANFLVRSSN	mouse	IAPP	(NOD)	OS=Mus	musculus			QVEQLELGGSPGDLQTLALE-ADEFPDFYDSEEQMGPHQEA	QVEQLELGGSPGDLQTLALE-ADEFPDFYDSEEQMGPHQEA	41
DPQVEQLELGGSPGDLQTLACNTATCATQRLANFLVRSSN												QVEQLELGGSPGDLQTLALE-ELENLAAMDLELQKIAEKFS	QVEQLELGGSPGDLQTLALE-ELENLAAMDLELQKIAEKFS	41
>sp|A01MHIP557|HIP_MOUSE	HYBRID:	mouse	ins1C	PQVEQLELGGSPGDLQTLAL-TPVRSGTNPQMDKRKCNTAT	mouse	IAPP	(NOD)	OS=Mus	musculus			VEQLELGGSPGDLQTLALEV-APVDNRDHNEEMVTRCIIEV	VEQLELGGSPGDLQTLALEV-APVDNRDHNEEMVTRCIIEV	41
PQVEQLELGGSPGDLQTLALTPVRSGTNPQMDKRKCNTAT												VEQLELGGSPGDLQTLALEV-SGKEVKGEEKGENQNSKFEV	VEQLELGGSPGDLQTLALEV-SGKEVKGEEKGENQNSKFEV	41
>sp|A01MHIP558|HIP_MOUSE	HYBRID:	mouse	ins1C	PQVEQLELGGSPGDLQTLAL-KCNTATCATQRLANFLVRSS	mouse	IAPP	(NOD)	OS=Mus	musculus			VEQLELGGSPGDLQTLALEV-HIEDSGEKPNTFSNKRSEAS	VEQLELGGSPGDLQTLALEV-HIEDSGEKPNTFSNKRSEAS	41
PQVEQLELGGSPGDLQTLALKCNTATCATQRLANFLVRSS												VEQLELGGSPGDLQTLALEV-SEASAKKKDESVARADAHSM	VEQLELGGSPGDLQTLALEV-SEASAKKKDESVARADAHSM	41
>sp|A01MHIP559|HIP_MOUSE	HYBRID:	mouse	ins1C	PQVEQLELGGSPGDLQTLAL-CNTATCATQRLANFLVRSSN	mouse	IAPP	(NOD)	OS=Mus	musculus			VEQLELGGSPGDLQTLALEV-KDESVARADAHSMELEEKTH	VEQLELGGSPGDLQTLALEV-KDESVARADAHSMELEEKTH	41
PQVEQLELGGSPGDLQTLALCNTATCATQRLANFLVRSSN												VEQLELGGSPGDLQTLALEV-DESVARADAHSMELEEKTHS	VEQLELGGSPGDLQTLALEV-DESVARADAHSMELEEKTHS	41
>sp|A01MHIP561|HIP_MOUSE	HYBRID:	mouse	ins1C	QVEQLELGGSPGDLQTLALE-TPVRSGTNPQMDKRKCNTAT	mouse	IAPP	(NOD)	OS=Mus	musculus			VEQLELGGSPGDLQTLALEV-QEKPQELTDQDQSQEESQEG	VEQLELGGSPGDLQTLALEV-QEKPQELTDQDQSQEESQEG	41
QVEQLELGGSPGDLQTLALETPVRSGTNPQMDKRKCNTAT												VEQLELGGSPGDLQTLALEV-RPRHHHGRSGSNKSSYEGHP	VEQLELGGSPGDLQTLALEV-RPRHHHGRSGSNKSSYEGHP	41
>sp|A01MHIP562|HIP_MOUSE	HYBRID:	mouse	ins1C	QVEQLELGGSPGDLQTLALE-KCNTATCATQRLANFLVRSS	mouse	IAPP	(NOD)	OS=Mus	musculus			VEQLELGGSPGDLQTLALEV-PRHHHGRSGSNKSSYEGHPL	VEQLELGGSPGDLQTLALEV-PRHHHGRSGSNKSSYEGHPL	41
QVEQLELGGSPGDLQTLALEKCNTATCATQRLANFLVRSS												VEQLELGGSPGDLQTLALEV-PSPKESKEADVATVRLGEKR	VEQLELGGSPGDLQTLALEV-PSPKESKEADVATVRLGEKR	41
>sp|A01MHIP563|HIP_MOUSE	HYBRID:	mouse	ins1C	QVEQLELGGSPGDLQTLALE-CNTATCATQRLANFLVRSSN	mouse	IAPP	(NOD)	OS=Mus	musculus			VEQLELGGSPGDLQTLALEV-SHHLAHYRASEEEPEYGEES	VEQLELGGSPGDLQTLALEV-SHHLAHYRASEEEPEYGEES	41
QVEQLELGGSPGDLQTLALECNTATCATQRLANFLVRSSN												VEQLELGGSPGDLQTLALEV-NHPDSELESTANRHGEETEE	VEQLELGGSPGDLQTLALEV-NHPDSELESTANRHGEETEE	41
>sp|A01MHIP565|HIP_MOUSE	HYBRID:	mouse	ins1C	VEQLELGGSPGDLQTLALEV-TPVRSGTNPQMDKRKCNTAT	mouse	IAPP	(NOD)	OS=Mus	musculus			VEQLELGGSPGDLQTLALEV-LLDEGHYPVRESPIDTAKRY	VEQLELGGSPGDLQTLALEV-LLDEGHYPVRESPIDTAKRY	41
VEQLELGGSPGDLQTLALEVTPVRSGTNPQMDKRKCNTAT												VEQLELGGSPGDLQTLALEV-YPQSKWQEQEKNYLNYGEEG	VEQLELGGSPGDLQTLALEV-YPQSKWQEQEKNYLNYGEEG	41
>sp|A01MHIP566|HIP_MOUSE	HYBRID:	mouse	ins1C	VEQLELGGSPGDLQTLALEV-KCNTATCATQRLANFLVRSS	mouse	IAPP	(NOD)	OS=Mus	musculus			VEQLELGGSPGDLQTLALEV-KRLGALFNPYFDPLQWKNSD	VEQLELGGSPGDLQTLALEV-KRLGALFNPYFDPLQWKNSD	41
VEQLELGGSPGDLQTLALEVKCNTATCATQRLANFLVRSS												VEQLELGGSPGDLQTLALEV-RLGALFNPYFDPLQWKNSDF	VEQLELGGSPGDLQTLALEV-RLGALFNPYFDPLQWKNSDF	41
>sp|A01MHIP567|HIP_MOUSE	HYBRID:	mouse	ins1C	VEQLELGGSPGDLQTLALEV-CNTATCATQRLANFLVRSSN	mouse	IAPP	(NOD)	OS=Mus	musculus			VEQLELGGSPGDLQTLALEV-LGALFNPYFDPLQWKNSDFE	VEQLELGGSPGDLQTLALEV-LGALFNPYFDPLQWKNSDFE	41
VEQLELGGSPGDLQTLALEVCNTATCATQRLANFLVRSSN												VEQLELGGSPGDLQTLALEV-GNPDDSFLEDEGEDRNGVTL	VEQLELGGSPGDLQTLALEV-GNPDDSFLEDEGEDRNGVTL	41
>sp|A01MHIP569|HIP_MOUSE	HYBRID:	mouse	ins1C	EQLELGGSPGDLQTLALEVA-TPVRSGTNPQMDKRKCNTAT	mouse	IAPP	(NOD)	OS=Mus	musculus			VEQLELGGSPGDLQTLALEV-PFSEDVNWGYEKRSFARAPQ	VEQLELGGSPGDLQTLALEV-PFSEDVNWGYEKRSFARAPQ	41
EQLELGGSPGDLQTLALEVATPVRSGTNPQMDKRKCNTAT												VEQLELGGSPGDLQTLALEV-SFARAPQLDLKRQYDGVAEL	VEQLELGGSPGDLQTLALEV-SFARAPQLDLKRQYDGVAEL	41
>sp|A01MHIP570|HIP_MOUSE	HYBRID:	mouse	ins1C	EQLELGGSPGDLQTLALEVA-KCNTATCATQRLANFLVRSS	mouse	IAPP	(NOD)	OS=Mus	musculus			VEQLELGGSPGDLQTLALEV-QYDGVAELDQLLHYRKKADE	VEQLELGGSPGDLQTLALEV-QYDGVAELDQLLHYRKKADE	41
EQLELGGSPGDLQTLALEVAKCNTATCATQRLANFLVRSS												VEQLELGGSPGDLQTLALEV-KADEFPDFYDSEEQMGPHQE	VEQLELGGSPGDLQTLALEV-KADEFPDFYDSEEQMGPHQE	41
>sp|A01MHIP571|HIP_MOUSE	HYBRID:	mouse	ins1C	EQLELGGSPGDLQTLALEVA-CNTATCATQRLANFLVRSSN	mouse	IAPP	(NOD)	OS=Mus	musculus			VEQLELGGSPGDLQTLALEV-ADEFPDFYDSEEQMGPHQEA	VEQLELGGSPGDLQTLALEV-ADEFPDFYDSEEQMGPHQEA	41
EQLELGGSPGDLQTLALEVACNTATCATQRLANFLVRSSN												VEQLELGGSPGDLQTLALEV-ELENLAAMDLELQKIAEKFS	VEQLELGGSPGDLQTLALEV-ELENLAAMDLELQKIAEKFS	41
>sp|A01MHIP573|HIP_MOUSE	HYBRID:	mouse	ins1C	QLELGGSPGDLQTLALEVAR-TPVRSGTNPQMDKRKCNTAT	mouse	IAPP	(NOD)	OS=Mus	musculus			EQLELGGSPGDLQTLALEVA-APVDNRDHNEEMVTRCIIEV	EQLELGGSPGDLQTLALEVA-APVDNRDHNEEMVTRCIIEV	41
QLELGGSPGDLQTLALEVARTPVRSGTNPQMDKRKCNTAT												EQLELGGSPGDLQTLALEVA-SGKEVKGEEKGENQNSKFEV	EQLELGGSPGDLQTLALEVA-SGKEVKGEEKGENQNSKFEV	41
>sp|A01MHIP574|HIP_MOUSE	HYBRID:	mouse	ins1C	QLELGGSPGDLQTLALEVAR-KCNTATCATQRLANFLVRSS	mouse	IAPP	(NOD)	OS=Mus	musculus			EQLELGGSPGDLQTLALEVA-HIEDSGEKPNTFSNKRSEAS	EQLELGGSPGDLQTLALEVA-HIEDSGEKPNTFSNKRSEAS	41
QLELGGSPGDLQTLALEVARKCNTATCATQRLANFLVRSS												EQLELGGSPGDLQTLALEVA-SEASAKKKDESVARADAHSM	EQLELGGSPGDLQTLALEVA-SEASAKKKDESVARADAHSM	41
>sp|A01MHIP575|HIP_MOUSE	HYBRID:	mouse	ins1C	QLELGGSPGDLQTLALEVAR-CNTATCATQRLANFLVRSSN	mouse	IAPP	(NOD)	OS=Mus	musculus			EQLELGGSPGDLQTLALEVA-KDESVARADAHSMELEEKTH	EQLELGGSPGDLQTLALEVA-KDESVARADAHSMELEEKTH	41
QLELGGSPGDLQTLALEVARCNTATCATQRLANFLVRSSN												EQLELGGSPGDLQTLALEVA-DESVARADAHSMELEEKTHS	EQLELGGSPGDLQTLALEVA-DESVARADAHSMELEEKTHS	41
>sp|A01MHIP577|HIP_MOUSE	HYBRID:	mouse	ins1C	LELGGSPGDLQTLALEVARQ-TPVRSGTNPQMDKRKCNTAT	mouse	IAPP	(NOD)	OS=Mus	musculus			EQLELGGSPGDLQTLALEVA-QEKPQELTDQDQSQEESQEG	EQLELGGSPGDLQTLALEVA-QEKPQELTDQDQSQEESQEG	41
LELGGSPGDLQTLALEVARQTPVRSGTNPQMDKRKCNTAT												EQLELGGSPGDLQTLALEVA-RPRHHHGRSGSNKSSYEGHP	EQLELGGSPGDLQTLALEVA-RPRHHHGRSGSNKSSYEGHP	41
>sp|A01MHIP578|HIP_MOUSE	HYBRID:	mouse	ins1C	LELGGSPGDLQTLALEVARQ-KCNTATCATQRLANFLVRSS	mouse	IAPP	(NOD)	OS=Mus	musculus			EQLELGGSPGDLQTLALEVA-PRHHHGRSGSNKSSYEGHPL	EQLELGGSPGDLQTLALEVA-PRHHHGRSGSNKSSYEGHPL	41
LELGGSPGDLQTLALEVARQKCNTATCATQRLANFLVRSS												EQLELGGSPGDLQTLALEVA-PSPKESKEADVATVRLGEKR	EQLELGGSPGDLQTLALEVA-PSPKESKEADVATVRLGEKR	41
>sp|A01MHIP579|HIP_MOUSE	HYBRID:	mouse	ins1C	LELGGSPGDLQTLALEVARQ-CNTATCATQRLANFLVRSSN	mouse	IAPP	(NOD)	OS=Mus	musculus			EQLELGGSPGDLQTLALEVA-SHHLAHYRASEEEPEYGEES	EQLELGGSPGDLQTLALEVA-SHHLAHYRASEEEPEYGEES	41
LELGGSPGDLQTLALEVARQCNTATCATQRLANFLVRSSN												EQLELGGSPGDLQTLALEVA-NHPDSELESTANRHGEETEE	EQLELGGSPGDLQTLALEVA-NHPDSELESTANRHGEETEE	41
>sp|A01MHIP657|HIP_MOUSE	HYBRID:	mouse	ins1C	EVEDPQVEQLELGGSPGDLQ-TPVRSGSNPQMDKRKCNTAT	mouse	IAPP	(BALB)	OS=Mus	musculus			EQLELGGSPGDLQTLALEVA-LLDEGHYPVRESPIDTAKRY	EQLELGGSPGDLQTLALEVA-LLDEGHYPVRESPIDTAKRY	41
EVEDPQVEQLELGGSPGDLQTPVRSGSNPQMDKRKCNTAT												EQLELGGSPGDLQTLALEVA-YPQSKWQEQEKNYLNYGEEG	EQLELGGSPGDLQTLALEVA-YPQSKWQEQEKNYLNYGEEG	41
>sp|A01MHIP658|HIP_MOUSE	HYBRID:	mouse	ins1C	EVEDPQVEQLELGGSPGDLQ-KCNTATCATQRLANFLVRSS	mouse	IAPP	(BALB)	OS=Mus	musculus			EQLELGGSPGDLQTLALEVA-KRLGALFNPYFDPLQWKNSD	EQLELGGSPGDLQTLALEVA-KRLGALFNPYFDPLQWKNSD	41
EVEDPQVEQLELGGSPGDLQKCNTATCATQRLANFLVRSS												EQLELGGSPGDLQTLALEVA-RLGALFNPYFDPLQWKNSDF	EQLELGGSPGDLQTLALEVA-RLGALFNPYFDPLQWKNSDF	41
>sp|A01MHIP659|HIP_MOUSE	HYBRID:	mouse	ins1C	EVEDPQVEQLELGGSPGDLQ-CNTATCATQRLANFLVRSSN	mouse	IAPP	(BALB)	OS=Mus	musculus			EQLELGGSPGDLQTLALEVA-LGALFNPYFDPLQWKNSDFE	EQLELGGSPGDLQTLALEVA-LGALFNPYFDPLQWKNSDFE	41
EVEDPQVEQLELGGSPGDLQCNTATCATQRLANFLVRSSN												EQLELGGSPGDLQTLALEVA-GNPDDSFLEDEGEDRNGVTL	EQLELGGSPGDLQTLALEVA-GNPDDSFLEDEGEDRNGVTL	41
>sp|A01MHIP661|HIP_MOUSE	HYBRID:	mouse	ins1C	VEDPQVEQLELGGSPGDLQT-TPVRSGSNPQMDKRKCNTAT	mouse	IAPP	(BALB)	OS=Mus	musculus			EQLELGGSPGDLQTLALEVA-PFSEDVNWGYEKRSFARAPQ	EQLELGGSPGDLQTLALEVA-PFSEDVNWGYEKRSFARAPQ	41
VEDPQVEQLELGGSPGDLQTTPVRSGSNPQMDKRKCNTAT												EQLELGGSPGDLQTLALEVA-SFARAPQLDLKRQYDGVAEL	EQLELGGSPGDLQTLALEVA-SFARAPQLDLKRQYDGVAEL	41
>sp|A01MHIP662|HIP_MOUSE	HYBRID:	mouse	ins1C	VEDPQVEQLELGGSPGDLQT-KCNTATCATQRLANFLVRSS	mouse	IAPP	(BALB)	OS=Mus	musculus			EQLELGGSPGDLQTLALEVA-QYDGVAELDQLLHYRKKADE	EQLELGGSPGDLQTLALEVA-QYDGVAELDQLLHYRKKADE	41
VEDPQVEQLELGGSPGDLQTKCNTATCATQRLANFLVRSS												EQLELGGSPGDLQTLALEVA-KADEFPDFYDSEEQMGPHQE	EQLELGGSPGDLQTLALEVA-KADEFPDFYDSEEQMGPHQE	41
>sp|A01MHIP663|HIP_MOUSE	HYBRID:	mouse	ins1C	VEDPQVEQLELGGSPGDLQT-CNTATCATQRLANFLVRSSN	mouse	IAPP	(BALB)	OS=Mus	musculus			EQLELGGSPGDLQTLALEVA-ADEFPDFYDSEEQMGPHQEA	EQLELGGSPGDLQTLALEVA-ADEFPDFYDSEEQMGPHQEA	41
VEDPQVEQLELGGSPGDLQTCNTATCATQRLANFLVRSSN												EQLELGGSPGDLQTLALEVA-ELENLAAMDLELQKIAEKFS	EQLELGGSPGDLQTLALEVA-ELENLAAMDLELQKIAEKFS	41
>sp|A01MHIP665|HIP_MOUSE	HYBRID:	mouse	ins1C	EDPQVEQLELGGSPGDLQTL-TPVRSGSNPQMDKRKCNTAT	mouse	IAPP	(BALB)	OS=Mus	musculus			QLELGGSPGDLQTLALEVAR-APVDNRDHNEEMVTRCIIEV	QLELGGSPGDLQTLALEVAR-APVDNRDHNEEMVTRCIIEV	41
EDPQVEQLELGGSPGDLQTLTPVRSGSNPQMDKRKCNTAT												QLELGGSPGDLQTLALEVAR-SGKEVKGEEKGENQNSKFEV	QLELGGSPGDLQTLALEVAR-SGKEVKGEEKGENQNSKFEV	41
>sp|A01MHIP666|HIP_MOUSE	HYBRID:	mouse	ins1C	EDPQVEQLELGGSPGDLQTL-KCNTATCATQRLANFLVRSS	mouse	IAPP	(BALB)	OS=Mus	musculus			QLELGGSPGDLQTLALEVAR-HIEDSGEKPNTFSNKRSEAS	QLELGGSPGDLQTLALEVAR-HIEDSGEKPNTFSNKRSEAS	41
EDPQVEQLELGGSPGDLQTLKCNTATCATQRLANFLVRSS												QLELGGSPGDLQTLALEVAR-SEASAKKKDESVARADAHSM	QLELGGSPGDLQTLALEVAR-SEASAKKKDESVARADAHSM	41
>sp|A01MHIP667|HIP_MOUSE	HYBRID:	mouse	ins1C	EDPQVEQLELGGSPGDLQTL-CNTATCATQRLANFLVRSSN	mouse	IAPP	(BALB)	OS=Mus	musculus			QLELGGSPGDLQTLALEVAR-KDESVARADAHSMELEEKTH	QLELGGSPGDLQTLALEVAR-KDESVARADAHSMELEEKTH	41
EDPQVEQLELGGSPGDLQTLCNTATCATQRLANFLVRSSN												QLELGGSPGDLQTLALEVAR-DESVARADAHSMELEEKTHS	QLELGGSPGDLQTLALEVAR-DESVARADAHSMELEEKTHS	41
>sp|A01MHIP669|HIP_MOUSE	HYBRID:	mouse	ins1C	DPQVEQLELGGSPGDLQTLA-TPVRSGSNPQMDKRKCNTAT	mouse	IAPP	(BALB)	OS=Mus	musculus			QLELGGSPGDLQTLALEVAR-QEKPQELTDQDQSQEESQEG	QLELGGSPGDLQTLALEVAR-QEKPQELTDQDQSQEESQEG	41
DPQVEQLELGGSPGDLQTLATPVRSGSNPQMDKRKCNTAT												QLELGGSPGDLQTLALEVAR-RPRHHHGRSGSNKSSYEGHP	QLELGGSPGDLQTLALEVAR-RPRHHHGRSGSNKSSYEGHP	41
>sp|A01MHIP670|HIP_MOUSE	HYBRID:	mouse	ins1C	DPQVEQLELGGSPGDLQTLA-KCNTATCATQRLANFLVRSS	mouse	IAPP	(BALB)	OS=Mus	musculus			QLELGGSPGDLQTLALEVAR-PRHHHGRSGSNKSSYEGHPL	QLELGGSPGDLQTLALEVAR-PRHHHGRSGSNKSSYEGHPL	41
DPQVEQLELGGSPGDLQTLAKCNTATCATQRLANFLVRSS												QLELGGSPGDLQTLALEVAR-PSPKESKEADVATVRLGEKR	QLELGGSPGDLQTLALEVAR-PSPKESKEADVATVRLGEKR	41
>sp|A01MHIP671|HIP_MOUSE	HYBRID:	mouse	ins1C	DPQVEQLELGGSPGDLQTLA-CNTATCATQRLANFLVRSSN	mouse	IAPP	(BALB)	OS=Mus	musculus			QLELGGSPGDLQTLALEVAR-SHHLAHYRASEEEPEYGEES	QLELGGSPGDLQTLALEVAR-SHHLAHYRASEEEPEYGEES	41
DPQVEQLELGGSPGDLQTLACNTATCATQRLANFLVRSSN												QLELGGSPGDLQTLALEVAR-NHPDSELESTANRHGEETEE	QLELGGSPGDLQTLALEVAR-NHPDSELESTANRHGEETEE	41
>sp|A01MHIP673|HIP_MOUSE	HYBRID:	mouse	ins1C	PQVEQLELGGSPGDLQTLAL-TPVRSGSNPQMDKRKCNTAT	mouse	IAPP	(BALB)	OS=Mus	musculus			QLELGGSPGDLQTLALEVAR-LLDEGHYPVRESPIDTAKRY	QLELGGSPGDLQTLALEVAR-LLDEGHYPVRESPIDTAKRY	41
PQVEQLELGGSPGDLQTLALTPVRSGSNPQMDKRKCNTAT												QLELGGSPGDLQTLALEVAR-YPQSKWQEQEKNYLNYGEEG	QLELGGSPGDLQTLALEVAR-YPQSKWQEQEKNYLNYGEEG	41
>sp|A01MHIP674|HIP_MOUSE	HYBRID:	mouse	ins1C	PQVEQLELGGSPGDLQTLAL-KCNTATCATQRLANFLVRSS	mouse	IAPP	(BALB)	OS=Mus	musculus			QLELGGSPGDLQTLALEVAR-KRLGALFNPYFDPLQWKNSD	QLELGGSPGDLQTLALEVAR-KRLGALFNPYFDPLQWKNSD	41
PQVEQLELGGSPGDLQTLALKCNTATCATQRLANFLVRSS												QLELGGSPGDLQTLALEVAR-RLGALFNPYFDPLQWKNSDF	QLELGGSPGDLQTLALEVAR-RLGALFNPYFDPLQWKNSDF	41
>sp|A01MHIP675|HIP_MOUSE	HYBRID:	mouse	ins1C	PQVEQLELGGSPGDLQTLAL-CNTATCATQRLANFLVRSSN	mouse	IAPP	(BALB)	OS=Mus	musculus			QLELGGSPGDLQTLALEVAR-LGALFNPYFDPLQWKNSDFE	QLELGGSPGDLQTLALEVAR-LGALFNPYFDPLQWKNSDFE	41
PQVEQLELGGSPGDLQTLALCNTATCATQRLANFLVRSSN												QLELGGSPGDLQTLALEVAR-GNPDDSFLEDEGEDRNGVTL	QLELGGSPGDLQTLALEVAR-GNPDDSFLEDEGEDRNGVTL	41
>sp|A01MHIP677|HIP_MOUSE	HYBRID:	mouse	ins1C	QVEQLELGGSPGDLQTLALE-TPVRSGSNPQMDKRKCNTAT	mouse	IAPP	(BALB)	OS=Mus	musculus			QLELGGSPGDLQTLALEVAR-PFSEDVNWGYEKRSFARAPQ	QLELGGSPGDLQTLALEVAR-PFSEDVNWGYEKRSFARAPQ	41
QVEQLELGGSPGDLQTLALETPVRSGSNPQMDKRKCNTAT												QLELGGSPGDLQTLALEVAR-SFARAPQLDLKRQYDGVAEL	QLELGGSPGDLQTLALEVAR-SFARAPQLDLKRQYDGVAEL	41
>sp|A01MHIP678|HIP_MOUSE	HYBRID:	mouse	ins1C	QVEQLELGGSPGDLQTLALE-KCNTATCATQRLANFLVRSS	mouse	IAPP	(BALB)	OS=Mus	musculus			QLELGGSPGDLQTLALEVAR-QYDGVAELDQLLHYRKKADE	QLELGGSPGDLQTLALEVAR-QYDGVAELDQLLHYRKKADE	41
QVEQLELGGSPGDLQTLALEKCNTATCATQRLANFLVRSS												QLELGGSPGDLQTLALEVAR-KADEFPDFYDSEEQMGPHQE	QLELGGSPGDLQTLALEVAR-KADEFPDFYDSEEQMGPHQE	41
>sp|A01MHIP679|HIP_MOUSE	HYBRID:	mouse	ins1C	QVEQLELGGSPGDLQTLALE-CNTATCATQRLANFLVRSSN	mouse	IAPP	(BALB)	OS=Mus	musculus			QLELGGSPGDLQTLALEVAR-ADEFPDFYDSEEQMGPHQEA	QLELGGSPGDLQTLALEVAR-ADEFPDFYDSEEQMGPHQEA	41
QVEQLELGGSPGDLQTLALECNTATCATQRLANFLVRSSN												QLELGGSPGDLQTLALEVAR-ELENLAAMDLELQKIAEKFS	QLELGGSPGDLQTLALEVAR-ELENLAAMDLELQKIAEKFS	41
>sp|A01MHIP681|HIP_MOUSE	HYBRID:	mouse	ins1C	VEQLELGGSPGDLQTLALEV-TPVRSGSNPQMDKRKCNTAT	mouse	IAPP	(BALB)	OS=Mus	musculus			LELGGSPGDLQTLALEVARQ-APVDNRDHNEEMVTRCIIEV	LELGGSPGDLQTLALEVARQ-APVDNRDHNEEMVTRCIIEV	41
VEQLELGGSPGDLQTLALEVTPVRSGSNPQMDKRKCNTAT												LELGGSPGDLQTLALEVARQ-SGKEVKGEEKGENQNSKFEV	LELGGSPGDLQTLALEVARQ-SGKEVKGEEKGENQNSKFEV	41
>sp|A01MHIP682|HIP_MOUSE	HYBRID:	mouse	ins1C	VEQLELGGSPGDLQTLALEV-KCNTATCATQRLANFLVRSS	mouse	IAPP	(BALB)	OS=Mus	musculus			LELGGSPGDLQTLALEVARQ-HIEDSGEKPNTFSNKRSEAS	LELGGSPGDLQTLALEVARQ-HIEDSGEKPNTFSNKRSEAS	41
VEQLELGGSPGDLQTLALEVKCNTATCATQRLANFLVRSS												LELGGSPGDLQTLALEVARQ-SEASAKKKDESVARADAHSM	LELGGSPGDLQTLALEVARQ-SEASAKKKDESVARADAHSM	41
>sp|A01MHIP683|HIP_MOUSE	HYBRID:	mouse	ins1C	VEQLELGGSPGDLQTLALEV-CNTATCATQRLANFLVRSSN	mouse	IAPP	(BALB)	OS=Mus	musculus			LELGGSPGDLQTLALEVARQ-KDESVARADAHSMELEEKTH	LELGGSPGDLQTLALEVARQ-KDESVARADAHSMELEEKTH	41
VEQLELGGSPGDLQTLALEVCNTATCATQRLANFLVRSSN												LELGGSPGDLQTLALEVARQ-DESVARADAHSMELEEKTHS	LELGGSPGDLQTLALEVARQ-DESVARADAHSMELEEKTHS	41
>sp|A01MHIP685|HIP_MOUSE	HYBRID:	mouse	ins1C	EQLELGGSPGDLQTLALEVA-TPVRSGSNPQMDKRKCNTAT	mouse	IAPP	(BALB)	OS=Mus	musculus			LELGGSPGDLQTLALEVARQ-QEKPQELTDQDQSQEESQEG	LELGGSPGDLQTLALEVARQ-QEKPQELTDQDQSQEESQEG	41
EQLELGGSPGDLQTLALEVATPVRSGSNPQMDKRKCNTAT												LELGGSPGDLQTLALEVARQ-RPRHHHGRSGSNKSSYEGHP	LELGGSPGDLQTLALEVARQ-RPRHHHGRSGSNKSSYEGHP	41
>sp|A01MHIP686|HIP_MOUSE	HYBRID:	mouse	ins1C	EQLELGGSPGDLQTLALEVA-KCNTATCATQRLANFLVRSS	mouse	IAPP	(BALB)	OS=Mus	musculus			LELGGSPGDLQTLALEVARQ-PRHHHGRSGSNKSSYEGHPL	LELGGSPGDLQTLALEVARQ-PRHHHGRSGSNKSSYEGHPL	41
EQLELGGSPGDLQTLALEVAKCNTATCATQRLANFLVRSS												LELGGSPGDLQTLALEVARQ-PSPKESKEADVATVRLGEKR	LELGGSPGDLQTLALEVARQ-PSPKESKEADVATVRLGEKR	41
>sp|A01MHIP687|HIP_MOUSE	HYBRID:	mouse	ins1C	EQLELGGSPGDLQTLALEVA-CNTATCATQRLANFLVRSSN	mouse	IAPP	(BALB)	OS=Mus	musculus			LELGGSPGDLQTLALEVARQ-SHHLAHYRASEEEPEYGEES	LELGGSPGDLQTLALEVARQ-SHHLAHYRASEEEPEYGEES	41
EQLELGGSPGDLQTLALEVACNTATCATQRLANFLVRSSN												LELGGSPGDLQTLALEVARQ-NHPDSELESTANRHGEETEE	LELGGSPGDLQTLALEVARQ-NHPDSELESTANRHGEETEE	41
>sp|A01MHIP689|HIP_MOUSE	HYBRID:	mouse	ins1C	QLELGGSPGDLQTLALEVAR-TPVRSGSNPQMDKRKCNTAT	mouse	IAPP	(BALB)	OS=Mus	musculus			LELGGSPGDLQTLALEVARQ-LLDEGHYPVRESPIDTAKRY	LELGGSPGDLQTLALEVARQ-LLDEGHYPVRESPIDTAKRY	41
QLELGGSPGDLQTLALEVARTPVRSGSNPQMDKRKCNTAT												LELGGSPGDLQTLALEVARQ-YPQSKWQEQEKNYLNYGEEG	LELGGSPGDLQTLALEVARQ-YPQSKWQEQEKNYLNYGEEG	41
>sp|A01MHIP690|HIP_MOUSE	HYBRID:	mouse	ins1C	QLELGGSPGDLQTLALEVAR-KCNTATCATQRLANFLVRSS	mouse	IAPP	(BALB)	OS=Mus	musculus			LELGGSPGDLQTLALEVARQ-KRLGALFNPYFDPLQWKNSD	LELGGSPGDLQTLALEVARQ-KRLGALFNPYFDPLQWKNSD	41
QLELGGSPGDLQTLALEVARKCNTATCATQRLANFLVRSS												LELGGSPGDLQTLALEVARQ-RLGALFNPYFDPLQWKNSDF	LELGGSPGDLQTLALEVARQ-RLGALFNPYFDPLQWKNSDF	41
>sp|A01MHIP691|HIP_MOUSE	HYBRID:	mouse	ins1C	QLELGGSPGDLQTLALEVAR-CNTATCATQRLANFLVRSSN	mouse	IAPP	(BALB)	OS=Mus	musculus			LELGGSPGDLQTLALEVARQ-LGALFNPYFDPLQWKNSDFE	LELGGSPGDLQTLALEVARQ-LGALFNPYFDPLQWKNSDFE	41
QLELGGSPGDLQTLALEVARCNTATCATQRLANFLVRSSN												LELGGSPGDLQTLALEVARQ-GNPDDSFLEDEGEDRNGVTL	LELGGSPGDLQTLALEVARQ-GNPDDSFLEDEGEDRNGVTL	41
>sp|A01MHIP693|HIP_MOUSE	HYBRID:	mouse	ins1C	LELGGSPGDLQTLALEVARQ-TPVRSGSNPQMDKRKCNTAT	mouse	IAPP	(BALB)	OS=Mus	musculus			LELGGSPGDLQTLALEVARQ-PFSEDVNWGYEKRSFARAPQ	LELGGSPGDLQTLALEVARQ-PFSEDVNWGYEKRSFARAPQ	41
LELGGSPGDLQTLALEVARQTPVRSGSNPQMDKRKCNTAT												LELGGSPGDLQTLALEVARQ-SFARAPQLDLKRQYDGVAEL	LELGGSPGDLQTLALEVARQ-SFARAPQLDLKRQYDGVAEL	41
>sp|A01MHIP694|HIP_MOUSE	HYBRID:	mouse	ins1C	LELGGSPGDLQTLALEVARQ-KCNTATCATQRLANFLVRSS	mouse	IAPP	(BALB)	OS=Mus	musculus			LELGGSPGDLQTLALEVARQ-QYDGVAELDQLLHYRKKADE	LELGGSPGDLQTLALEVARQ-QYDGVAELDQLLHYRKKADE	41
LELGGSPGDLQTLALEVARQKCNTATCATQRLANFLVRSS												LELGGSPGDLQTLALEVARQ-KADEFPDFYDSEEQMGPHQE	LELGGSPGDLQTLALEVARQ-KADEFPDFYDSEEQMGPHQE	41
>sp|A01MHIP695|HIP_MOUSE	HYBRID:	mouse	ins1C	LELGGSPGDLQTLALEVARQ-CNTATCATQRLANFLVRSSN	mouse	IAPP	(BALB)	OS=Mus	musculus			LELGGSPGDLQTLALEVARQ-ADEFPDFYDSEEQMGPHQEA	LELGGSPGDLQTLALEVARQ-ADEFPDFYDSEEQMGPHQEA	41
LELGGSPGDLQTLALEVARQCNTATCATQRLANFLVRSSN												LELGGSPGDLQTLALEVARQ-ELENLAAMDLELQKIAEKFS	LELGGSPGDLQTLALEVARQ-ELENLAAMDLELQKIAEKFS	41
>sp|A01MHIP1153|HIP_MOUSE	HYBRID:	mouse	ins1C	EVEDPQVEQLELGGSPGDLQ-APVDNRDHNEEMVTRCIIEV	mouse	scg1	OS=Mus	musculus				EVEDPQVEQLELGGSPGDLQ-YPSKPDNPGEDAPAEDMARY	EVEDPQVEQLELGGSPGDLQ-YPSKPDNPGEDAPAEDMARY	41
EVEDPQVEQLELGGSPGDLQAPVDNRDHNEEMVTRCIIEV												EVEDPQVEQLELGGSPGDLQ-SSPETLISDLLMKESTENAP	EVEDPQVEQLELGGSPGDLQ-SSPETLISDLLMKESTENAP	41
>sp|A01MHIP1154|HIP_MOUSE	HYBRID:	mouse	ins1C	EVEDPQVEQLELGGSPGDLQ-SGKEVKGEEKGENQNSKFEV	mouse	scg1	OS=Mus	musculus				VEDPQVEQLELGGSPGDLQT-YPSKPDNPGEDAPAEDMARY	VEDPQVEQLELGGSPGDLQT-YPSKPDNPGEDAPAEDMARY	41
EVEDPQVEQLELGGSPGDLQSGKEVKGEEKGENQNSKFEV												VEDPQVEQLELGGSPGDLQT-SSPETLISDLLMKESTENAP	VEDPQVEQLELGGSPGDLQT-SSPETLISDLLMKESTENAP	41
>sp|A01MHIP1155|HIP_MOUSE	HYBRID:	mouse	ins1C	EVEDPQVEQLELGGSPGDLQ-HIEDSGEKPNTFSNKRSEAS	mouse	scg1	OS=Mus	musculus				EDPQVEQLELGGSPGDLQTL-YPSKPDNPGEDAPAEDMARY	EDPQVEQLELGGSPGDLQTL-YPSKPDNPGEDAPAEDMARY	41
EVEDPQVEQLELGGSPGDLQHIEDSGEKPNTFSNKRSEAS												EDPQVEQLELGGSPGDLQTL-SSPETLISDLLMKESTENAP	EDPQVEQLELGGSPGDLQTL-SSPETLISDLLMKESTENAP	41
>sp|A01MHIP1156|HIP_MOUSE	HYBRID:	mouse	ins1C	EVEDPQVEQLELGGSPGDLQ-SEASAKKKDESVARADAHSM	mouse	scg1	OS=Mus	musculus				DPQVEQLELGGSPGDLQTLA-YPSKPDNPGEDAPAEDMARY	DPQVEQLELGGSPGDLQTLA-YPSKPDNPGEDAPAEDMARY	41
EVEDPQVEQLELGGSPGDLQSEASAKKKDESVARADAHSM												DPQVEQLELGGSPGDLQTLA-SSPETLISDLLMKESTENAP	DPQVEQLELGGSPGDLQTLA-SSPETLISDLLMKESTENAP	41
>sp|A01MHIP1157|HIP_MOUSE	HYBRID:	mouse	ins1C	EVEDPQVEQLELGGSPGDLQ-KDESVARADAHSMELEEKTH	mouse	scg1	OS=Mus	musculus				PQVEQLELGGSPGDLQTLAL-YPSKPDNPGEDAPAEDMARY	PQVEQLELGGSPGDLQTLAL-YPSKPDNPGEDAPAEDMARY	41
EVEDPQVEQLELGGSPGDLQKDESVARADAHSMELEEKTH												PQVEQLELGGSPGDLQTLAL-SSPETLISDLLMKESTENAP	PQVEQLELGGSPGDLQTLAL-SSPETLISDLLMKESTENAP	41
>sp|A01MHIP1158|HIP_MOUSE	HYBRID:	mouse	ins1C	EVEDPQVEQLELGGSPGDLQ-DESVARADAHSMELEEKTHS	mouse	scg1	OS=Mus	musculus				QVEQLELGGSPGDLQTLALE-YPSKPDNPGEDAPAEDMARY	QVEQLELGGSPGDLQTLALE-YPSKPDNPGEDAPAEDMARY	41
EVEDPQVEQLELGGSPGDLQDESVARADAHSMELEEKTHS												QVEQLELGGSPGDLQTLALE-SSPETLISDLLMKESTENAP	QVEQLELGGSPGDLQTLALE-SSPETLISDLLMKESTENAP	41
>sp|A01MHIP1159|HIP_MOUSE	HYBRID:	mouse	ins1C	EVEDPQVEQLELGGSPGDLQ-QEKPQELTDQDQSQEESQEG	mouse	scg1	OS=Mus	musculus				VEQLELGGSPGDLQTLALEV-YPSKPDNPGEDAPAEDMARY	VEQLELGGSPGDLQTLALEV-YPSKPDNPGEDAPAEDMARY	41
EVEDPQVEQLELGGSPGDLQQEKPQELTDQDQSQEESQEG												VEQLELGGSPGDLQTLALEV-SSPETLISDLLMKESTENAP	VEQLELGGSPGDLQTLALEV-SSPETLISDLLMKESTENAP	41
>sp|A01MHIP1160|HIP_MOUSE	HYBRID:	mouse	ins1C	EVEDPQVEQLELGGSPGDLQ-RPRHHHGRSGSNKSSYEGHP	mouse	scg1	OS=Mus	musculus				EQLELGGSPGDLQTLALEVA-YPSKPDNPGEDAPAEDMARY	EQLELGGSPGDLQTLALEVA-YPSKPDNPGEDAPAEDMARY	41
EVEDPQVEQLELGGSPGDLQRPRHHHGRSGSNKSSYEGHP												EQLELGGSPGDLQTLALEVA-SSPETLISDLLMKESTENAP	EQLELGGSPGDLQTLALEVA-SSPETLISDLLMKESTENAP	41
>sp|A01MHIP1161|HIP_MOUSE	HYBRID:	mouse	ins1C	EVEDPQVEQLELGGSPGDLQ-PRHHHGRSGSNKSSYEGHPL	mouse	scg1	OS=Mus	musculus				QLELGGSPGDLQTLALEVAR-YPSKPDNPGEDAPAEDMARY	QLELGGSPGDLQTLALEVAR-YPSKPDNPGEDAPAEDMARY	41
EVEDPQVEQLELGGSPGDLQPRHHHGRSGSNKSSYEGHPL												QLELGGSPGDLQTLALEVAR-SSPETLISDLLMKESTENAP	QLELGGSPGDLQTLALEVAR-SSPETLISDLLMKESTENAP	41
>sp|A01MHIP1162|HIP_MOUSE	HYBRID:	mouse	ins1C	EVEDPQVEQLELGGSPGDLQ-PSPKESKEADVATVRLGEKR	mouse	scg1	OS=Mus	musculus				LELGGSPGDLQTLALEVARQ-YPSKPDNPGEDAPAEDMARY	LELGGSPGDLQTLALEVARQ-YPSKPDNPGEDAPAEDMARY	41
EVEDPQVEQLELGGSPGDLQPSPKESKEADVATVRLGEKR												LELGGSPGDLQTLALEVARQ-SSPETLISDLLMKESTENAP	LELGGSPGDLQTLALEVARQ-SSPETLISDLLMKESTENAP	41
>sp|A01MHIP1163|HIP_MOUSE	HYBRID:	mouse	ins1C	EVEDPQVEQLELGGSPGDLQ-SHHLAHYRASEEEPEYGEES	mouse	scg1	OS=Mus	musculus				EVEDPQVAQLELGGGPGAGD-FVKQHLCGPHLVEALYLVCG	EVEDPQVAQLELGGGPGAGD-FVKQHLCGPHLVEALYLVCG	41
EVEDPQVEQLELGGSPGDLQSHHLAHYRASEEEPEYGEES												EVEDPQVAQLELGGGPGAGD-EVEDPQVEQLELGGSPGDLQ	EVEDPQVAQLELGGGPGAGD-EVEDPQVEQLELGGSPGDLQ	41
>sp|A01MHIP1164|HIP_MOUSE	HYBRID:	mouse	ins1C	EVEDPQVEQLELGGSPGDLQ-NHPDSELESTANRHGEETEE	mouse	scg1	OS=Mus	musculus				EVEDPQVAQLELGGGPGAGD-GIVDQCCTSICSLYQLENYC	EVEDPQVAQLELGGGPGAGD-GIVDQCCTSICSLYQLENYC	41
EVEDPQVEQLELGGSPGDLQNHPDSELESTANRHGEETEE												VEDPQVAQLELGGGPGAGDL-FVKQHLCGPHLVEALYLVCG	VEDPQVAQLELGGGPGAGDL-FVKQHLCGPHLVEALYLVCG	41
>sp|A01MHIP1165|HIP_MOUSE	HYBRID:	mouse	ins1C	EVEDPQVEQLELGGSPGDLQ-LLDEGHYPVRESPIDTAKRY	mouse	scg1	OS=Mus	musculus				VEDPQVAQLELGGGPGAGDL-EVEDPQVEQLELGGSPGDLQ	VEDPQVAQLELGGGPGAGDL-EVEDPQVEQLELGGSPGDLQ	41
EVEDPQVEQLELGGSPGDLQLLDEGHYPVRESPIDTAKRY												VEDPQVAQLELGGGPGAGDL-GIVDQCCTSICSLYQLENYC	VEDPQVAQLELGGGPGAGDL-GIVDQCCTSICSLYQLENYC	41
>sp|A01MHIP1166|HIP_MOUSE	HYBRID:	mouse	ins1C	EVEDPQVEQLELGGSPGDLQ-YPQSKWQEQEKNYLNYGEEG	mouse	scg1	OS=Mus	musculus				EDPQVAQLELGGGPGAGDLQ-FVKQHLCGPHLVEALYLVCG	EDPQVAQLELGGGPGAGDLQ-FVKQHLCGPHLVEALYLVCG	41
EVEDPQVEQLELGGSPGDLQYPQSKWQEQEKNYLNYGEEG												EDPQVAQLELGGGPGAGDLQ-EVEDPQVEQLELGGSPGDLQ	EDPQVAQLELGGGPGAGDLQ-EVEDPQVEQLELGGSPGDLQ	41
>sp|A01MHIP1167|HIP_MOUSE	HYBRID:	mouse	ins1C	EVEDPQVEQLELGGSPGDLQ-KRLGALFNPYFDPLQWKNSD	mouse	scg1	OS=Mus	musculus				EDPQVAQLELGGGPGAGDLQ-GIVDQCCTSICSLYQLENYC	EDPQVAQLELGGGPGAGDLQ-GIVDQCCTSICSLYQLENYC	41
EVEDPQVEQLELGGSPGDLQKRLGALFNPYFDPLQWKNSD												DPQVAQLELGGGPGAGDLQT-FVKQHLCGPHLVEALYLVCG	DPQVAQLELGGGPGAGDLQT-FVKQHLCGPHLVEALYLVCG	41
>sp|A01MHIP1168|HIP_MOUSE	HYBRID:	mouse	ins1C	EVEDPQVEQLELGGSPGDLQ-RLGALFNPYFDPLQWKNSDF	mouse	scg1	OS=Mus	musculus				DPQVAQLELGGGPGAGDLQT-EVEDPQVEQLELGGSPGDLQ	DPQVAQLELGGGPGAGDLQT-EVEDPQVEQLELGGSPGDLQ	41
EVEDPQVEQLELGGSPGDLQRLGALFNPYFDPLQWKNSDF												DPQVAQLELGGGPGAGDLQT-GIVDQCCTSICSLYQLENYC	DPQVAQLELGGGPGAGDLQT-GIVDQCCTSICSLYQLENYC	41
>sp|A01MHIP1169|HIP_MOUSE	HYBRID:	mouse	ins1C	EVEDPQVEQLELGGSPGDLQ-LGALFNPYFDPLQWKNSDFE	mouse	scg1	OS=Mus	musculus				PQVAQLELGGGPGAGDLQTL-FVKQHLCGPHLVEALYLVCG	PQVAQLELGGGPGAGDLQTL-FVKQHLCGPHLVEALYLVCG	41
EVEDPQVEQLELGGSPGDLQLGALFNPYFDPLQWKNSDFE												PQVAQLELGGGPGAGDLQTL-EVEDPQVEQLELGGSPGDLQ	PQVAQLELGGGPGAGDLQTL-EVEDPQVEQLELGGSPGDLQ	41
>sp|A01MHIP1170|HIP_MOUSE	HYBRID:	mouse	ins1C	EVEDPQVEQLELGGSPGDLQ-GNPDDSFLEDEGEDRNGVTL	mouse	scg1	OS=Mus	musculus				PQVAQLELGGGPGAGDLQTL-GIVDQCCTSICSLYQLENYC	PQVAQLELGGGPGAGDLQTL-GIVDQCCTSICSLYQLENYC	41
EVEDPQVEQLELGGSPGDLQGNPDDSFLEDEGEDRNGVTL												QVAQLELGGGPGAGDLQTLA-FVKQHLCGPHLVEALYLVCG	QVAQLELGGGPGAGDLQTLA-FVKQHLCGPHLVEALYLVCG	41
>sp|A01MHIP1171|HIP_MOUSE	HYBRID:	mouse	ins1C	EVEDPQVEQLELGGSPGDLQ-PFSEDVNWGYEKRSFARAPQ	mouse	scg1	OS=Mus	musculus				QVAQLELGGGPGAGDLQTLA-EVEDPQVEQLELGGSPGDLQ	QVAQLELGGGPGAGDLQTLA-EVEDPQVEQLELGGSPGDLQ	41
EVEDPQVEQLELGGSPGDLQPFSEDVNWGYEKRSFARAPQ												QVAQLELGGGPGAGDLQTLA-GIVDQCCTSICSLYQLENYC	QVAQLELGGGPGAGDLQTLA-GIVDQCCTSICSLYQLENYC	41
>sp|A01MHIP1172|HIP_MOUSE	HYBRID:	mouse	ins1C	EVEDPQVEQLELGGSPGDLQ-SFARAPQLDLKRQYDGVAEL	mouse	scg1	OS=Mus	musculus				VAQLELGGGPGAGDLQTLAL-FVKQHLCGPHLVEALYLVCG	VAQLELGGGPGAGDLQTLAL-FVKQHLCGPHLVEALYLVCG	41
EVEDPQVEQLELGGSPGDLQSFARAPQLDLKRQYDGVAEL												VAQLELGGGPGAGDLQTLAL-EVEDPQVEQLELGGSPGDLQ	VAQLELGGGPGAGDLQTLAL-EVEDPQVEQLELGGSPGDLQ	41
>sp|A01MHIP1173|HIP_MOUSE	HYBRID:	mouse	ins1C	EVEDPQVEQLELGGSPGDLQ-QYDGVAELDQLLHYRKKADE	mouse	scg1	OS=Mus	musculus				VAQLELGGGPGAGDLQTLAL-GIVDQCCTSICSLYQLENYC	VAQLELGGGPGAGDLQTLAL-GIVDQCCTSICSLYQLENYC	41
EVEDPQVEQLELGGSPGDLQQYDGVAELDQLLHYRKKADE												AQLELGGGPGAGDLQTLALE-FVKQHLCGPHLVEALYLVCG	AQLELGGGPGAGDLQTLALE-FVKQHLCGPHLVEALYLVCG	41
>sp|A01MHIP1174|HIP_MOUSE	HYBRID:	mouse	ins1C	EVEDPQVEQLELGGSPGDLQ-KADEFPDFYDSEEQMGPHQE	mouse	scg1	OS=Mus	musculus				AQLELGGGPGAGDLQTLALE-EVEDPQVEQLELGGSPGDLQ	AQLELGGGPGAGDLQTLALE-EVEDPQVEQLELGGSPGDLQ	41
EVEDPQVEQLELGGSPGDLQKADEFPDFYDSEEQMGPHQE												AQLELGGGPGAGDLQTLALE-GIVDQCCTSICSLYQLENYC	AQLELGGGPGAGDLQTLALE-GIVDQCCTSICSLYQLENYC	41
>sp|A01MHIP1175|HIP_MOUSE	HYBRID:	mouse	ins1C	EVEDPQVEQLELGGSPGDLQ-ADEFPDFYDSEEQMGPHQEA	mouse	scg1	OS=Mus	musculus				QLELGGGPGAGDLQTLALEV-FVKQHLCGPHLVEALYLVCG	QLELGGGPGAGDLQTLALEV-FVKQHLCGPHLVEALYLVCG	41
EVEDPQVEQLELGGSPGDLQADEFPDFYDSEEQMGPHQEA												QLELGGGPGAGDLQTLALEV-EVEDPQVEQLELGGSPGDLQ	QLELGGGPGAGDLQTLALEV-EVEDPQVEQLELGGSPGDLQ	41
>sp|A01MHIP1176|HIP_MOUSE	HYBRID:	mouse	ins1C	EVEDPQVEQLELGGSPGDLQ-ELENLAAMDLELQKIAEKFS	mouse	scg1	OS=Mus	musculus				QLELGGGPGAGDLQTLALEV-GIVDQCCTSICSLYQLENYC	QLELGGGPGAGDLQTLALEV-GIVDQCCTSICSLYQLENYC	41
EVEDPQVEQLELGGSPGDLQELENLAAMDLELQKIAEKFS												LELGGGPGAGDLQTLALEVA-FVKQHLCGPHLVEALYLVCG	LELGGGPGAGDLQTLALEVA-FVKQHLCGPHLVEALYLVCG	41
>sp|A01MHIP1177|HIP_MOUSE	HYBRID:	mouse	ins1C	VEDPQVEQLELGGSPGDLQT-APVDNRDHNEEMVTRCIIEV	mouse	scg1	OS=Mus	musculus				LELGGGPGAGDLQTLALEVA-EVEDPQVEQLELGGSPGDLQ	LELGGGPGAGDLQTLALEVA-EVEDPQVEQLELGGSPGDLQ	41
VEDPQVEQLELGGSPGDLQTAPVDNRDHNEEMVTRCIIEV												LELGGGPGAGDLQTLALEVA-GIVDQCCTSICSLYQLENYC	LELGGGPGAGDLQTLALEVA-GIVDQCCTSICSLYQLENYC	41
>sp|A01MHIP1178|HIP_MOUSE	HYBRID:	mouse	ins1C	VEDPQVEQLELGGSPGDLQT-SGKEVKGEEKGENQNSKFEV	mouse	scg1	OS=Mus	musculus				ELGGGPGAGDLQTLALEVAQ-FVKQHLCGPHLVEALYLVCG	ELGGGPGAGDLQTLALEVAQ-FVKQHLCGPHLVEALYLVCG	41
VEDPQVEQLELGGSPGDLQTSGKEVKGEEKGENQNSKFEV												ELGGGPGAGDLQTLALEVAQ-EVEDPQVEQLELGGSPGDLQ	ELGGGPGAGDLQTLALEVAQ-EVEDPQVEQLELGGSPGDLQ	41
>sp|A01MHIP1179|HIP_MOUSE	HYBRID:	mouse	ins1C	VEDPQVEQLELGGSPGDLQT-HIEDSGEKPNTFSNKRSEAS	mouse	scg1	OS=Mus	musculus				ELGGGPGAGDLQTLALEVAQ-GIVDQCCTSICSLYQLENYC	ELGGGPGAGDLQTLALEVAQ-GIVDQCCTSICSLYQLENYC	41
VEDPQVEQLELGGSPGDLQTHIEDSGEKPNTFSNKRSEAS												LGGGPGAGDLQTLALEVAQQ-FVKQHLCGPHLVEALYLVCG	LGGGPGAGDLQTLALEVAQQ-FVKQHLCGPHLVEALYLVCG	41
>sp|A01MHIP1180|HIP_MOUSE	HYBRID:	mouse	ins1C	VEDPQVEQLELGGSPGDLQT-SEASAKKKDESVARADAHSM	mouse	scg1	OS=Mus	musculus				LGGGPGAGDLQTLALEVAQQ-EVEDPQVEQLELGGSPGDLQ	LGGGPGAGDLQTLALEVAQQ-EVEDPQVEQLELGGSPGDLQ	41
VEDPQVEQLELGGSPGDLQTSEASAKKKDESVARADAHSM												LGGGPGAGDLQTLALEVAQQ-GIVDQCCTSICSLYQLENYC	LGGGPGAGDLQTLALEVAQQ-GIVDQCCTSICSLYQLENYC	41
>sp|A01MHIP1181|HIP_MOUSE	HYBRID:	mouse	ins1C	VEDPQVEQLELGGSPGDLQT-KDESVARADAHSMELEEKTH	mouse	scg1	OS=Mus	musculus				EVEDPQVAQLELGGGPGAGD-FVKQHLCGSHLVEALYLVCG	EVEDPQVAQLELGGGPGAGD-FVKQHLCGSHLVEALYLVCG	41
VEDPQVEQLELGGSPGDLQTKDESVARADAHSMELEEKTH												EVEDPQVAQLELGGGPGAGD-EVEDPQVAQLELGGGPGAGD	EVEDPQVAQLELGGGPGAGD-EVEDPQVAQLELGGGPGAGD	41
>sp|A01MHIP1182|HIP_MOUSE	HYBRID:	mouse	ins1C	VEDPQVEQLELGGSPGDLQT-DESVARADAHSMELEEKTHS	mouse	scg1	OS=Mus	musculus				VEDPQVAQLELGGGPGAGDL-FVKQHLCGSHLVEALYLVCG	VEDPQVAQLELGGGPGAGDL-FVKQHLCGSHLVEALYLVCG	41
VEDPQVEQLELGGSPGDLQTDESVARADAHSMELEEKTHS												VEDPQVAQLELGGGPGAGDL-EVEDPQVAQLELGGGPGAGD	VEDPQVAQLELGGGPGAGDL-EVEDPQVAQLELGGGPGAGD	41
>sp|A01MHIP1183|HIP_MOUSE	HYBRID:	mouse	ins1C	VEDPQVEQLELGGSPGDLQT-QEKPQELTDQDQSQEESQEG	mouse	scg1	OS=Mus	musculus				EDPQVAQLELGGGPGAGDLQ-FVKQHLCGSHLVEALYLVCG	EDPQVAQLELGGGPGAGDLQ-FVKQHLCGSHLVEALYLVCG	41
VEDPQVEQLELGGSPGDLQTQEKPQELTDQDQSQEESQEG												EDPQVAQLELGGGPGAGDLQ-EVEDPQVAQLELGGGPGAGD	EDPQVAQLELGGGPGAGDLQ-EVEDPQVAQLELGGGPGAGD	41
>sp|A01MHIP1184|HIP_MOUSE	HYBRID:	mouse	ins1C	VEDPQVEQLELGGSPGDLQT-RPRHHHGRSGSNKSSYEGHP	mouse	scg1	OS=Mus	musculus				DPQVAQLELGGGPGAGDLQT-FVKQHLCGSHLVEALYLVCG	DPQVAQLELGGGPGAGDLQT-FVKQHLCGSHLVEALYLVCG	41
VEDPQVEQLELGGSPGDLQTRPRHHHGRSGSNKSSYEGHP												DPQVAQLELGGGPGAGDLQT-EVEDPQVAQLELGGGPGAGD	DPQVAQLELGGGPGAGDLQT-EVEDPQVAQLELGGGPGAGD	41
>sp|A01MHIP1185|HIP_MOUSE	HYBRID:	mouse	ins1C	VEDPQVEQLELGGSPGDLQT-PRHHHGRSGSNKSSYEGHPL	mouse	scg1	OS=Mus	musculus				PQVAQLELGGGPGAGDLQTL-FVKQHLCGSHLVEALYLVCG	PQVAQLELGGGPGAGDLQTL-FVKQHLCGSHLVEALYLVCG	41
VEDPQVEQLELGGSPGDLQTPRHHHGRSGSNKSSYEGHPL												PQVAQLELGGGPGAGDLQTL-EVEDPQVAQLELGGGPGAGD	PQVAQLELGGGPGAGDLQTL-EVEDPQVAQLELGGGPGAGD	41
>sp|A01MHIP1186|HIP_MOUSE	HYBRID:	mouse	ins1C	VEDPQVEQLELGGSPGDLQT-PSPKESKEADVATVRLGEKR	mouse	scg1	OS=Mus	musculus				QVAQLELGGGPGAGDLQTLA-FVKQHLCGSHLVEALYLVCG	QVAQLELGGGPGAGDLQTLA-FVKQHLCGSHLVEALYLVCG	41
VEDPQVEQLELGGSPGDLQTPSPKESKEADVATVRLGEKR												QVAQLELGGGPGAGDLQTLA-EVEDPQVAQLELGGGPGAGD	QVAQLELGGGPGAGDLQTLA-EVEDPQVAQLELGGGPGAGD	41
>sp|A01MHIP1187|HIP_MOUSE	HYBRID:	mouse	ins1C	VEDPQVEQLELGGSPGDLQT-SHHLAHYRASEEEPEYGEES	mouse	scg1	OS=Mus	musculus				VAQLELGGGPGAGDLQTLAL-FVKQHLCGSHLVEALYLVCG	VAQLELGGGPGAGDLQTLAL-FVKQHLCGSHLVEALYLVCG	41
VEDPQVEQLELGGSPGDLQTSHHLAHYRASEEEPEYGEES												VAQLELGGGPGAGDLQTLAL-EVEDPQVAQLELGGGPGAGD	VAQLELGGGPGAGDLQTLAL-EVEDPQVAQLELGGGPGAGD	41
>sp|A01MHIP1188|HIP_MOUSE	HYBRID:	mouse	ins1C	VEDPQVEQLELGGSPGDLQT-NHPDSELESTANRHGEETEE	mouse	scg1	OS=Mus	musculus				AQLELGGGPGAGDLQTLALE-FVKQHLCGSHLVEALYLVCG	AQLELGGGPGAGDLQTLALE-FVKQHLCGSHLVEALYLVCG	41
VEDPQVEQLELGGSPGDLQTNHPDSELESTANRHGEETEE												AQLELGGGPGAGDLQTLALE-EVEDPQVAQLELGGGPGAGD	AQLELGGGPGAGDLQTLALE-EVEDPQVAQLELGGGPGAGD	41
>sp|A01MHIP1189|HIP_MOUSE	HYBRID:	mouse	ins1C	VEDPQVEQLELGGSPGDLQT-LLDEGHYPVRESPIDTAKRY	mouse	scg1	OS=Mus	musculus				QLELGGGPGAGDLQTLALEV-FVKQHLCGSHLVEALYLVCG	QLELGGGPGAGDLQTLALEV-FVKQHLCGSHLVEALYLVCG	41
VEDPQVEQLELGGSPGDLQTLLDEGHYPVRESPIDTAKRY												QLELGGGPGAGDLQTLALEV-EVEDPQVAQLELGGGPGAGD	QLELGGGPGAGDLQTLALEV-EVEDPQVAQLELGGGPGAGD	41
>sp|A01MHIP1190|HIP_MOUSE	HYBRID:	mouse	ins1C	VEDPQVEQLELGGSPGDLQT-YPQSKWQEQEKNYLNYGEEG	mouse	scg1	OS=Mus	musculus				LELGGGPGAGDLQTLALEVA-FVKQHLCGSHLVEALYLVCG	LELGGGPGAGDLQTLALEVA-FVKQHLCGSHLVEALYLVCG	41
VEDPQVEQLELGGSPGDLQTYPQSKWQEQEKNYLNYGEEG												LELGGGPGAGDLQTLALEVA-EVEDPQVAQLELGGGPGAGD	LELGGGPGAGDLQTLALEVA-EVEDPQVAQLELGGGPGAGD	41
>sp|A01MHIP1191|HIP_MOUSE	HYBRID:	mouse	ins1C	VEDPQVEQLELGGSPGDLQT-KRLGALFNPYFDPLQWKNSD	mouse	scg1	OS=Mus	musculus				ELGGGPGAGDLQTLALEVAQ-FVKQHLCGSHLVEALYLVCG	ELGGGPGAGDLQTLALEVAQ-FVKQHLCGSHLVEALYLVCG	41
VEDPQVEQLELGGSPGDLQTKRLGALFNPYFDPLQWKNSD												ELGGGPGAGDLQTLALEVAQ-EVEDPQVAQLELGGGPGAGD	ELGGGPGAGDLQTLALEVAQ-EVEDPQVAQLELGGGPGAGD	41
>sp|A01MHIP1192|HIP_MOUSE	HYBRID:	mouse	ins1C	VEDPQVEQLELGGSPGDLQT-RLGALFNPYFDPLQWKNSDF	mouse	scg1	OS=Mus	musculus				LGGGPGAGDLQTLALEVAQQ-FVKQHLCGSHLVEALYLVCG	LGGGPGAGDLQTLALEVAQQ-FVKQHLCGSHLVEALYLVCG	41
VEDPQVEQLELGGSPGDLQTRLGALFNPYFDPLQWKNSDF												LGGGPGAGDLQTLALEVAQQ-EVEDPQVAQLELGGGPGAGD	LGGGPGAGDLQTLALEVAQQ-EVEDPQVAQLELGGGPGAGD	41
>sp|A01MHIP1193|HIP_MOUSE	HYBRID:	mouse	ins1C	VEDPQVEQLELGGSPGDLQT-LGALFNPYFDPLQWKNSDFE	mouse	scg1	OS=Mus	musculus				EVEDPQVAQLELGGGPGAGD-LPVNSPMTKGDTKVMKCVLE	EVEDPQVAQLELGGGPGAGD-LPVNSPMTKGDTKVMKCVLE	41
VEDPQVEQLELGGSPGDLQTLGALFNPYFDPLQWKNSDFE												EVEDPQVAQLELGGGPGAGD-KDSDKGQQDGFEATTEGPRP	EVEDPQVAQLELGGGPGAGD-KDSDKGQQDGFEATTEGPRP	41
>sp|A01MHIP1194|HIP_MOUSE	HYBRID:	mouse	ins1C	VEDPQVEQLELGGSPGDLQT-GNPDDSFLEDEGEDRNGVTL	mouse	scg1	OS=Mus	musculus				EVEDPQVAQLELGGGPGAGD-DSDKGQQDGFEATTEGPRPQ	EVEDPQVAQLELGGGPGAGD-DSDKGQQDGFEATTEGPRPQ	41
VEDPQVEQLELGGSPGDLQTGNPDDSFLEDEGEDRNGVTL												EVEDPQVAQLELGGGPGAGD-AKQEEKEEEEEEEAVAREKA	EVEDPQVAQLELGGGPGAGD-AKQEEKEEEEEEEAVAREKA	41
>sp|A01MHIP1195|HIP_MOUSE	HYBRID:	mouse	ins1C	VEDPQVEQLELGGSPGDLQT-PFSEDVNWGYEKRSFARAPQ	mouse	scg1	OS=Mus	musculus				EVEDPQVAQLELGGGPGAGD-WSRMDQLAKELTAEKRLEGE	EVEDPQVAQLELGGGPGAGD-WSRMDQLAKELTAEKRLEGE	41
VEDPQVEQLELGGSPGDLQTPFSEDVNWGYEKRSFARAPQ												EVEDPQVAQLELGGGPGAGD-LEGEDDPDRSMKLSFRTRAY	EVEDPQVAQLELGGGPGAGD-LEGEDDPDRSMKLSFRTRAY	41
>sp|A01MHIP1196|HIP_MOUSE	HYBRID:	mouse	ins1C	VEDPQVEQLELGGSPGDLQT-SFARAPQLDLKRQYDGVAEL	mouse	scg1	OS=Mus	musculus				EVEDPQVAQLELGGGPGAGD-GWRPSSREDSVEARSDFEEK	EVEDPQVAQLELGGGPGAGD-GWRPSSREDSVEARSDFEEK	41
VEDPQVEQLELGGSPGDLQTSFARAPQLDLKRQYDGVAEL												EVEDPQVAQLELGGGPGAGD-EEEGSANRRAEDQELESLSA	EVEDPQVAQLELGGGPGAGD-EEEGSANRRAEDQELESLSA	41
>sp|A01MHIP1197|HIP_MOUSE	HYBRID:	mouse	ins1C	VEDPQVEQLELGGSPGDLQT-QYDGVAELDQLLHYRKKADE	mouse	scg1	OS=Mus	musculus				EVEDPQVAQLELGGGPGAGD-AEDQELESLSAIEAELEKVA	EVEDPQVAQLELGGGPGAGD-AEDQELESLSAIEAELEKVA	41
VEDPQVEQLELGGSPGDLQTQYDGVAELDQLLHYRKKADE												VEDPQVAQLELGGGPGAGDL-LPVNSPMTKGDTKVMKCVLE	VEDPQVAQLELGGGPGAGDL-LPVNSPMTKGDTKVMKCVLE	41
>sp|A01MHIP1198|HIP_MOUSE	HYBRID:	mouse	ins1C	VEDPQVEQLELGGSPGDLQT-KADEFPDFYDSEEQMGPHQE	mouse	scg1	OS=Mus	musculus				VEDPQVAQLELGGGPGAGDL-KDSDKGQQDGFEATTEGPRP	VEDPQVAQLELGGGPGAGDL-KDSDKGQQDGFEATTEGPRP	41
VEDPQVEQLELGGSPGDLQTKADEFPDFYDSEEQMGPHQE												VEDPQVAQLELGGGPGAGDL-DSDKGQQDGFEATTEGPRPQ	VEDPQVAQLELGGGPGAGDL-DSDKGQQDGFEATTEGPRPQ	41
>sp|A01MHIP1199|HIP_MOUSE	HYBRID:	mouse	ins1C	VEDPQVEQLELGGSPGDLQT-ADEFPDFYDSEEQMGPHQEA	mouse	scg1	OS=Mus	musculus				VEDPQVAQLELGGGPGAGDL-AKQEEKEEEEEEEAVAREKA	VEDPQVAQLELGGGPGAGDL-AKQEEKEEEEEEEAVAREKA	41
VEDPQVEQLELGGSPGDLQTADEFPDFYDSEEQMGPHQEA												VEDPQVAQLELGGGPGAGDL-WSRMDQLAKELTAEKRLEGE	VEDPQVAQLELGGGPGAGDL-WSRMDQLAKELTAEKRLEGE	41
>sp|A01MHIP1200|HIP_MOUSE	HYBRID:	mouse	ins1C	VEDPQVEQLELGGSPGDLQT-ELENLAAMDLELQKIAEKFS	mouse	scg1	OS=Mus	musculus				VEDPQVAQLELGGGPGAGDL-LEGEDDPDRSMKLSFRTRAY	VEDPQVAQLELGGGPGAGDL-LEGEDDPDRSMKLSFRTRAY	41
VEDPQVEQLELGGSPGDLQTELENLAAMDLELQKIAEKFS												VEDPQVAQLELGGGPGAGDL-GWRPSSREDSVEARSDFEEK	VEDPQVAQLELGGGPGAGDL-GWRPSSREDSVEARSDFEEK	41
>sp|A01MHIP1201|HIP_MOUSE	HYBRID:	mouse	ins1C	EDPQVEQLELGGSPGDLQTL-APVDNRDHNEEMVTRCIIEV	mouse	scg1	OS=Mus	musculus				VEDPQVAQLELGGGPGAGDL-EEEGSANRRAEDQELESLSA	VEDPQVAQLELGGGPGAGDL-EEEGSANRRAEDQELESLSA	41
EDPQVEQLELGGSPGDLQTLAPVDNRDHNEEMVTRCIIEV												VEDPQVAQLELGGGPGAGDL-AEDQELESLSAIEAELEKVA	VEDPQVAQLELGGGPGAGDL-AEDQELESLSAIEAELEKVA	41
>sp|A01MHIP1202|HIP_MOUSE	HYBRID:	mouse	ins1C	EDPQVEQLELGGSPGDLQTL-SGKEVKGEEKGENQNSKFEV	mouse	scg1	OS=Mus	musculus				EDPQVAQLELGGGPGAGDLQ-LPVNSPMTKGDTKVMKCVLE	EDPQVAQLELGGGPGAGDLQ-LPVNSPMTKGDTKVMKCVLE	41
EDPQVEQLELGGSPGDLQTLSGKEVKGEEKGENQNSKFEV												EDPQVAQLELGGGPGAGDLQ-KDSDKGQQDGFEATTEGPRP	EDPQVAQLELGGGPGAGDLQ-KDSDKGQQDGFEATTEGPRP	41
>sp|A01MHIP1203|HIP_MOUSE	HYBRID:	mouse	ins1C	EDPQVEQLELGGSPGDLQTL-HIEDSGEKPNTFSNKRSEAS	mouse	scg1	OS=Mus	musculus				EDPQVAQLELGGGPGAGDLQ-DSDKGQQDGFEATTEGPRPQ	EDPQVAQLELGGGPGAGDLQ-DSDKGQQDGFEATTEGPRPQ	41
EDPQVEQLELGGSPGDLQTLHIEDSGEKPNTFSNKRSEAS												EDPQVAQLELGGGPGAGDLQ-AKQEEKEEEEEEEAVAREKA	EDPQVAQLELGGGPGAGDLQ-AKQEEKEEEEEEEAVAREKA	41
>sp|A01MHIP1204|HIP_MOUSE	HYBRID:	mouse	ins1C	EDPQVEQLELGGSPGDLQTL-SEASAKKKDESVARADAHSM	mouse	scg1	OS=Mus	musculus				EDPQVAQLELGGGPGAGDLQ-WSRMDQLAKELTAEKRLEGE	EDPQVAQLELGGGPGAGDLQ-WSRMDQLAKELTAEKRLEGE	41
EDPQVEQLELGGSPGDLQTLSEASAKKKDESVARADAHSM												EDPQVAQLELGGGPGAGDLQ-LEGEDDPDRSMKLSFRTRAY	EDPQVAQLELGGGPGAGDLQ-LEGEDDPDRSMKLSFRTRAY	41
>sp|A01MHIP1205|HIP_MOUSE	HYBRID:	mouse	ins1C	EDPQVEQLELGGSPGDLQTL-KDESVARADAHSMELEEKTH	mouse	scg1	OS=Mus	musculus				EDPQVAQLELGGGPGAGDLQ-GWRPSSREDSVEARSDFEEK	EDPQVAQLELGGGPGAGDLQ-GWRPSSREDSVEARSDFEEK	41
EDPQVEQLELGGSPGDLQTLKDESVARADAHSMELEEKTH												EDPQVAQLELGGGPGAGDLQ-EEEGSANRRAEDQELESLSA	EDPQVAQLELGGGPGAGDLQ-EEEGSANRRAEDQELESLSA	41
>sp|A01MHIP1206|HIP_MOUSE	HYBRID:	mouse	ins1C	EDPQVEQLELGGSPGDLQTL-DESVARADAHSMELEEKTHS	mouse	scg1	OS=Mus	musculus				EDPQVAQLELGGGPGAGDLQ-AEDQELESLSAIEAELEKVA	EDPQVAQLELGGGPGAGDLQ-AEDQELESLSAIEAELEKVA	41
EDPQVEQLELGGSPGDLQTLDESVARADAHSMELEEKTHS												DPQVAQLELGGGPGAGDLQT-LPVNSPMTKGDTKVMKCVLE	DPQVAQLELGGGPGAGDLQT-LPVNSPMTKGDTKVMKCVLE	41
>sp|A01MHIP1207|HIP_MOUSE	HYBRID:	mouse	ins1C	EDPQVEQLELGGSPGDLQTL-QEKPQELTDQDQSQEESQEG	mouse	scg1	OS=Mus	musculus				DPQVAQLELGGGPGAGDLQT-KDSDKGQQDGFEATTEGPRP	DPQVAQLELGGGPGAGDLQT-KDSDKGQQDGFEATTEGPRP	41
EDPQVEQLELGGSPGDLQTLQEKPQELTDQDQSQEESQEG												DPQVAQLELGGGPGAGDLQT-DSDKGQQDGFEATTEGPRPQ	DPQVAQLELGGGPGAGDLQT-DSDKGQQDGFEATTEGPRPQ	41
>sp|A01MHIP1208|HIP_MOUSE	HYBRID:	mouse	ins1C	EDPQVEQLELGGSPGDLQTL-RPRHHHGRSGSNKSSYEGHP	mouse	scg1	OS=Mus	musculus				DPQVAQLELGGGPGAGDLQT-AKQEEKEEEEEEEAVAREKA	DPQVAQLELGGGPGAGDLQT-AKQEEKEEEEEEEAVAREKA	41
EDPQVEQLELGGSPGDLQTLRPRHHHGRSGSNKSSYEGHP												DPQVAQLELGGGPGAGDLQT-WSRMDQLAKELTAEKRLEGE	DPQVAQLELGGGPGAGDLQT-WSRMDQLAKELTAEKRLEGE	41
>sp|A01MHIP1209|HIP_MOUSE	HYBRID:	mouse	ins1C	EDPQVEQLELGGSPGDLQTL-PRHHHGRSGSNKSSYEGHPL	mouse	scg1	OS=Mus	musculus				DPQVAQLELGGGPGAGDLQT-LEGEDDPDRSMKLSFRTRAY	DPQVAQLELGGGPGAGDLQT-LEGEDDPDRSMKLSFRTRAY	41
EDPQVEQLELGGSPGDLQTLPRHHHGRSGSNKSSYEGHPL												DPQVAQLELGGGPGAGDLQT-GWRPSSREDSVEARSDFEEK	DPQVAQLELGGGPGAGDLQT-GWRPSSREDSVEARSDFEEK	41
>sp|A01MHIP1210|HIP_MOUSE	HYBRID:	mouse	ins1C	EDPQVEQLELGGSPGDLQTL-PSPKESKEADVATVRLGEKR	mouse	scg1	OS=Mus	musculus				DPQVAQLELGGGPGAGDLQT-EEEGSANRRAEDQELESLSA	DPQVAQLELGGGPGAGDLQT-EEEGSANRRAEDQELESLSA	41
EDPQVEQLELGGSPGDLQTLPSPKESKEADVATVRLGEKR												DPQVAQLELGGGPGAGDLQT-AEDQELESLSAIEAELEKVA	DPQVAQLELGGGPGAGDLQT-AEDQELESLSAIEAELEKVA	41
>sp|A01MHIP1211|HIP_MOUSE	HYBRID:	mouse	ins1C	EDPQVEQLELGGSPGDLQTL-SHHLAHYRASEEEPEYGEES	mouse	scg1	OS=Mus	musculus				PQVAQLELGGGPGAGDLQTL-LPVNSPMTKGDTKVMKCVLE	PQVAQLELGGGPGAGDLQTL-LPVNSPMTKGDTKVMKCVLE	41
EDPQVEQLELGGSPGDLQTLSHHLAHYRASEEEPEYGEES												PQVAQLELGGGPGAGDLQTL-KDSDKGQQDGFEATTEGPRP	PQVAQLELGGGPGAGDLQTL-KDSDKGQQDGFEATTEGPRP	41
>sp|A01MHIP1212|HIP_MOUSE	HYBRID:	mouse	ins1C	EDPQVEQLELGGSPGDLQTL-NHPDSELESTANRHGEETEE	mouse	scg1	OS=Mus	musculus				PQVAQLELGGGPGAGDLQTL-DSDKGQQDGFEATTEGPRPQ	PQVAQLELGGGPGAGDLQTL-DSDKGQQDGFEATTEGPRPQ	41
EDPQVEQLELGGSPGDLQTLNHPDSELESTANRHGEETEE												PQVAQLELGGGPGAGDLQTL-AKQEEKEEEEEEEAVAREKA	PQVAQLELGGGPGAGDLQTL-AKQEEKEEEEEEEAVAREKA	41
>sp|A01MHIP1213|HIP_MOUSE	HYBRID:	mouse	ins1C	EDPQVEQLELGGSPGDLQTL-LLDEGHYPVRESPIDTAKRY	mouse	scg1	OS=Mus	musculus				PQVAQLELGGGPGAGDLQTL-WSRMDQLAKELTAEKRLEGE	PQVAQLELGGGPGAGDLQTL-WSRMDQLAKELTAEKRLEGE	41
EDPQVEQLELGGSPGDLQTLLLDEGHYPVRESPIDTAKRY												PQVAQLELGGGPGAGDLQTL-LEGEDDPDRSMKLSFRTRAY	PQVAQLELGGGPGAGDLQTL-LEGEDDPDRSMKLSFRTRAY	41
>sp|A01MHIP1214|HIP_MOUSE	HYBRID:	mouse	ins1C	EDPQVEQLELGGSPGDLQTL-YPQSKWQEQEKNYLNYGEEG	mouse	scg1	OS=Mus	musculus				PQVAQLELGGGPGAGDLQTL-GWRPSSREDSVEARSDFEEK	PQVAQLELGGGPGAGDLQTL-GWRPSSREDSVEARSDFEEK	41
EDPQVEQLELGGSPGDLQTLYPQSKWQEQEKNYLNYGEEG												PQVAQLELGGGPGAGDLQTL-EEEGSANRRAEDQELESLSA	PQVAQLELGGGPGAGDLQTL-EEEGSANRRAEDQELESLSA	41
>sp|A01MHIP1215|HIP_MOUSE	HYBRID:	mouse	ins1C	EDPQVEQLELGGSPGDLQTL-KRLGALFNPYFDPLQWKNSD	mouse	scg1	OS=Mus	musculus				PQVAQLELGGGPGAGDLQTL-AEDQELESLSAIEAELEKVA	PQVAQLELGGGPGAGDLQTL-AEDQELESLSAIEAELEKVA	41
EDPQVEQLELGGSPGDLQTLKRLGALFNPYFDPLQWKNSD												QVAQLELGGGPGAGDLQTLA-LPVNSPMTKGDTKVMKCVLE	QVAQLELGGGPGAGDLQTLA-LPVNSPMTKGDTKVMKCVLE	41
>sp|A01MHIP1216|HIP_MOUSE	HYBRID:	mouse	ins1C	EDPQVEQLELGGSPGDLQTL-RLGALFNPYFDPLQWKNSDF	mouse	scg1	OS=Mus	musculus				QVAQLELGGGPGAGDLQTLA-KDSDKGQQDGFEATTEGPRP	QVAQLELGGGPGAGDLQTLA-KDSDKGQQDGFEATTEGPRP	41
EDPQVEQLELGGSPGDLQTLRLGALFNPYFDPLQWKNSDF												QVAQLELGGGPGAGDLQTLA-DSDKGQQDGFEATTEGPRPQ	QVAQLELGGGPGAGDLQTLA-DSDKGQQDGFEATTEGPRPQ	41
>sp|A01MHIP1217|HIP_MOUSE	HYBRID:	mouse	ins1C	EDPQVEQLELGGSPGDLQTL-LGALFNPYFDPLQWKNSDFE	mouse	scg1	OS=Mus	musculus				QVAQLELGGGPGAGDLQTLA-AKQEEKEEEEEEEAVAREKA	QVAQLELGGGPGAGDLQTLA-AKQEEKEEEEEEEAVAREKA	41
EDPQVEQLELGGSPGDLQTLLGALFNPYFDPLQWKNSDFE												QVAQLELGGGPGAGDLQTLA-WSRMDQLAKELTAEKRLEGE	QVAQLELGGGPGAGDLQTLA-WSRMDQLAKELTAEKRLEGE	41
>sp|A01MHIP1218|HIP_MOUSE	HYBRID:	mouse	ins1C	EDPQVEQLELGGSPGDLQTL-GNPDDSFLEDEGEDRNGVTL	mouse	scg1	OS=Mus	musculus				QVAQLELGGGPGAGDLQTLA-LEGEDDPDRSMKLSFRTRAY	QVAQLELGGGPGAGDLQTLA-LEGEDDPDRSMKLSFRTRAY	41
EDPQVEQLELGGSPGDLQTLGNPDDSFLEDEGEDRNGVTL												QVAQLELGGGPGAGDLQTLA-GWRPSSREDSVEARSDFEEK	QVAQLELGGGPGAGDLQTLA-GWRPSSREDSVEARSDFEEK	41
>sp|A01MHIP1219|HIP_MOUSE	HYBRID:	mouse	ins1C	EDPQVEQLELGGSPGDLQTL-PFSEDVNWGYEKRSFARAPQ	mouse	scg1	OS=Mus	musculus				QVAQLELGGGPGAGDLQTLA-EEEGSANRRAEDQELESLSA	QVAQLELGGGPGAGDLQTLA-EEEGSANRRAEDQELESLSA	41
EDPQVEQLELGGSPGDLQTLPFSEDVNWGYEKRSFARAPQ												QVAQLELGGGPGAGDLQTLA-AEDQELESLSAIEAELEKVA	QVAQLELGGGPGAGDLQTLA-AEDQELESLSAIEAELEKVA	41
>sp|A01MHIP1220|HIP_MOUSE	HYBRID:	mouse	ins1C	EDPQVEQLELGGSPGDLQTL-SFARAPQLDLKRQYDGVAEL	mouse	scg1	OS=Mus	musculus				VAQLELGGGPGAGDLQTLAL-LPVNSPMTKGDTKVMKCVLE	VAQLELGGGPGAGDLQTLAL-LPVNSPMTKGDTKVMKCVLE	41
EDPQVEQLELGGSPGDLQTLSFARAPQLDLKRQYDGVAEL												VAQLELGGGPGAGDLQTLAL-KDSDKGQQDGFEATTEGPRP	VAQLELGGGPGAGDLQTLAL-KDSDKGQQDGFEATTEGPRP	41
>sp|A01MHIP1221|HIP_MOUSE	HYBRID:	mouse	ins1C	EDPQVEQLELGGSPGDLQTL-QYDGVAELDQLLHYRKKADE	mouse	scg1	OS=Mus	musculus				VAQLELGGGPGAGDLQTLAL-DSDKGQQDGFEATTEGPRPQ	VAQLELGGGPGAGDLQTLAL-DSDKGQQDGFEATTEGPRPQ	41
EDPQVEQLELGGSPGDLQTLQYDGVAELDQLLHYRKKADE												VAQLELGGGPGAGDLQTLAL-AKQEEKEEEEEEEAVAREKA	VAQLELGGGPGAGDLQTLAL-AKQEEKEEEEEEEAVAREKA	41
>sp|A01MHIP1222|HIP_MOUSE	HYBRID:	mouse	ins1C	EDPQVEQLELGGSPGDLQTL-KADEFPDFYDSEEQMGPHQE	mouse	scg1	OS=Mus	musculus				VAQLELGGGPGAGDLQTLAL-WSRMDQLAKELTAEKRLEGE	VAQLELGGGPGAGDLQTLAL-WSRMDQLAKELTAEKRLEGE	41
EDPQVEQLELGGSPGDLQTLKADEFPDFYDSEEQMGPHQE												VAQLELGGGPGAGDLQTLAL-LEGEDDPDRSMKLSFRTRAY	VAQLELGGGPGAGDLQTLAL-LEGEDDPDRSMKLSFRTRAY	41
>sp|A01MHIP1223|HIP_MOUSE	HYBRID:	mouse	ins1C	EDPQVEQLELGGSPGDLQTL-ADEFPDFYDSEEQMGPHQEA	mouse	scg1	OS=Mus	musculus				VAQLELGGGPGAGDLQTLAL-GWRPSSREDSVEARSDFEEK	VAQLELGGGPGAGDLQTLAL-GWRPSSREDSVEARSDFEEK	41
EDPQVEQLELGGSPGDLQTLADEFPDFYDSEEQMGPHQEA												VAQLELGGGPGAGDLQTLAL-EEEGSANRRAEDQELESLSA	VAQLELGGGPGAGDLQTLAL-EEEGSANRRAEDQELESLSA	41
>sp|A01MHIP1224|HIP_MOUSE	HYBRID:	mouse	ins1C	EDPQVEQLELGGSPGDLQTL-ELENLAAMDLELQKIAEKFS	mouse	scg1	OS=Mus	musculus				VAQLELGGGPGAGDLQTLAL-AEDQELESLSAIEAELEKVA	VAQLELGGGPGAGDLQTLAL-AEDQELESLSAIEAELEKVA	41
EDPQVEQLELGGSPGDLQTLELENLAAMDLELQKIAEKFS												AQLELGGGPGAGDLQTLALE-LPVNSPMTKGDTKVMKCVLE	AQLELGGGPGAGDLQTLALE-LPVNSPMTKGDTKVMKCVLE	41
>sp|A01MHIP1225|HIP_MOUSE	HYBRID:	mouse	ins1C	DPQVEQLELGGSPGDLQTLA-APVDNRDHNEEMVTRCIIEV	mouse	scg1	OS=Mus	musculus				AQLELGGGPGAGDLQTLALE-KDSDKGQQDGFEATTEGPRP	AQLELGGGPGAGDLQTLALE-KDSDKGQQDGFEATTEGPRP	41
DPQVEQLELGGSPGDLQTLAAPVDNRDHNEEMVTRCIIEV												AQLELGGGPGAGDLQTLALE-DSDKGQQDGFEATTEGPRPQ	AQLELGGGPGAGDLQTLALE-DSDKGQQDGFEATTEGPRPQ	41
>sp|A01MHIP1226|HIP_MOUSE	HYBRID:	mouse	ins1C	DPQVEQLELGGSPGDLQTLA-SGKEVKGEEKGENQNSKFEV	mouse	scg1	OS=Mus	musculus				AQLELGGGPGAGDLQTLALE-AKQEEKEEEEEEEAVAREKA	AQLELGGGPGAGDLQTLALE-AKQEEKEEEEEEEAVAREKA	41
DPQVEQLELGGSPGDLQTLASGKEVKGEEKGENQNSKFEV												AQLELGGGPGAGDLQTLALE-WSRMDQLAKELTAEKRLEGE	AQLELGGGPGAGDLQTLALE-WSRMDQLAKELTAEKRLEGE	41
>sp|A01MHIP1227|HIP_MOUSE	HYBRID:	mouse	ins1C	DPQVEQLELGGSPGDLQTLA-HIEDSGEKPNTFSNKRSEAS	mouse	scg1	OS=Mus	musculus				AQLELGGGPGAGDLQTLALE-LEGEDDPDRSMKLSFRTRAY	AQLELGGGPGAGDLQTLALE-LEGEDDPDRSMKLSFRTRAY	41
DPQVEQLELGGSPGDLQTLAHIEDSGEKPNTFSNKRSEAS												AQLELGGGPGAGDLQTLALE-GWRPSSREDSVEARSDFEEK	AQLELGGGPGAGDLQTLALE-GWRPSSREDSVEARSDFEEK	41
>sp|A01MHIP1228|HIP_MOUSE	HYBRID:	mouse	ins1C	DPQVEQLELGGSPGDLQTLA-SEASAKKKDESVARADAHSM	mouse	scg1	OS=Mus	musculus				AQLELGGGPGAGDLQTLALE-EEEGSANRRAEDQELESLSA	AQLELGGGPGAGDLQTLALE-EEEGSANRRAEDQELESLSA	41
DPQVEQLELGGSPGDLQTLASEASAKKKDESVARADAHSM												AQLELGGGPGAGDLQTLALE-AEDQELESLSAIEAELEKVA	AQLELGGGPGAGDLQTLALE-AEDQELESLSAIEAELEKVA	41
>sp|A01MHIP1229|HIP_MOUSE	HYBRID:	mouse	ins1C	DPQVEQLELGGSPGDLQTLA-KDESVARADAHSMELEEKTH	mouse	scg1	OS=Mus	musculus				QLELGGGPGAGDLQTLALEV-LPVNSPMTKGDTKVMKCVLE	QLELGGGPGAGDLQTLALEV-LPVNSPMTKGDTKVMKCVLE	41
DPQVEQLELGGSPGDLQTLAKDESVARADAHSMELEEKTH												QLELGGGPGAGDLQTLALEV-KDSDKGQQDGFEATTEGPRP	QLELGGGPGAGDLQTLALEV-KDSDKGQQDGFEATTEGPRP	41
>sp|A01MHIP1230|HIP_MOUSE	HYBRID:	mouse	ins1C	DPQVEQLELGGSPGDLQTLA-DESVARADAHSMELEEKTHS	mouse	scg1	OS=Mus	musculus				QLELGGGPGAGDLQTLALEV-DSDKGQQDGFEATTEGPRPQ	QLELGGGPGAGDLQTLALEV-DSDKGQQDGFEATTEGPRPQ	41
DPQVEQLELGGSPGDLQTLADESVARADAHSMELEEKTHS												QLELGGGPGAGDLQTLALEV-AKQEEKEEEEEEEAVAREKA	QLELGGGPGAGDLQTLALEV-AKQEEKEEEEEEEAVAREKA	41
>sp|A01MHIP1231|HIP_MOUSE	HYBRID:	mouse	ins1C	DPQVEQLELGGSPGDLQTLA-QEKPQELTDQDQSQEESQEG	mouse	scg1	OS=Mus	musculus				QLELGGGPGAGDLQTLALEV-WSRMDQLAKELTAEKRLEGE	QLELGGGPGAGDLQTLALEV-WSRMDQLAKELTAEKRLEGE	41
DPQVEQLELGGSPGDLQTLAQEKPQELTDQDQSQEESQEG												QLELGGGPGAGDLQTLALEV-LEGEDDPDRSMKLSFRTRAY	QLELGGGPGAGDLQTLALEV-LEGEDDPDRSMKLSFRTRAY	41
>sp|A01MHIP1232|HIP_MOUSE	HYBRID:	mouse	ins1C	DPQVEQLELGGSPGDLQTLA-RPRHHHGRSGSNKSSYEGHP	mouse	scg1	OS=Mus	musculus				QLELGGGPGAGDLQTLALEV-GWRPSSREDSVEARSDFEEK	QLELGGGPGAGDLQTLALEV-GWRPSSREDSVEARSDFEEK	41
DPQVEQLELGGSPGDLQTLARPRHHHGRSGSNKSSYEGHP												QLELGGGPGAGDLQTLALEV-EEEGSANRRAEDQELESLSA	QLELGGGPGAGDLQTLALEV-EEEGSANRRAEDQELESLSA	41
>sp|A01MHIP1233|HIP_MOUSE	HYBRID:	mouse	ins1C	DPQVEQLELGGSPGDLQTLA-PRHHHGRSGSNKSSYEGHPL	mouse	scg1	OS=Mus	musculus				QLELGGGPGAGDLQTLALEV-AEDQELESLSAIEAELEKVA	QLELGGGPGAGDLQTLALEV-AEDQELESLSAIEAELEKVA	41
DPQVEQLELGGSPGDLQTLAPRHHHGRSGSNKSSYEGHPL												LELGGGPGAGDLQTLALEVA-LPVNSPMTKGDTKVMKCVLE	LELGGGPGAGDLQTLALEVA-LPVNSPMTKGDTKVMKCVLE	41
>sp|A01MHIP1234|HIP_MOUSE	HYBRID:	mouse	ins1C	DPQVEQLELGGSPGDLQTLA-PSPKESKEADVATVRLGEKR	mouse	scg1	OS=Mus	musculus				LELGGGPGAGDLQTLALEVA-KDSDKGQQDGFEATTEGPRP	LELGGGPGAGDLQTLALEVA-KDSDKGQQDGFEATTEGPRP	41
DPQVEQLELGGSPGDLQTLAPSPKESKEADVATVRLGEKR												LELGGGPGAGDLQTLALEVA-DSDKGQQDGFEATTEGPRPQ	LELGGGPGAGDLQTLALEVA-DSDKGQQDGFEATTEGPRPQ	41
>sp|A01MHIP1235|HIP_MOUSE	HYBRID:	mouse	ins1C	DPQVEQLELGGSPGDLQTLA-SHHLAHYRASEEEPEYGEES	mouse	scg1	OS=Mus	musculus				LELGGGPGAGDLQTLALEVA-AKQEEKEEEEEEEAVAREKA	LELGGGPGAGDLQTLALEVA-AKQEEKEEEEEEEAVAREKA	41
DPQVEQLELGGSPGDLQTLASHHLAHYRASEEEPEYGEES												LELGGGPGAGDLQTLALEVA-WSRMDQLAKELTAEKRLEGE	LELGGGPGAGDLQTLALEVA-WSRMDQLAKELTAEKRLEGE	41
>sp|A01MHIP1236|HIP_MOUSE	HYBRID:	mouse	ins1C	DPQVEQLELGGSPGDLQTLA-NHPDSELESTANRHGEETEE	mouse	scg1	OS=Mus	musculus				LELGGGPGAGDLQTLALEVA-LEGEDDPDRSMKLSFRTRAY	LELGGGPGAGDLQTLALEVA-LEGEDDPDRSMKLSFRTRAY	41
DPQVEQLELGGSPGDLQTLANHPDSELESTANRHGEETEE												LELGGGPGAGDLQTLALEVA-GWRPSSREDSVEARSDFEEK	LELGGGPGAGDLQTLALEVA-GWRPSSREDSVEARSDFEEK	41
>sp|A01MHIP1237|HIP_MOUSE	HYBRID:	mouse	ins1C	DPQVEQLELGGSPGDLQTLA-LLDEGHYPVRESPIDTAKRY	mouse	scg1	OS=Mus	musculus				LELGGGPGAGDLQTLALEVA-EEEGSANRRAEDQELESLSA	LELGGGPGAGDLQTLALEVA-EEEGSANRRAEDQELESLSA	41
DPQVEQLELGGSPGDLQTLALLDEGHYPVRESPIDTAKRY												LELGGGPGAGDLQTLALEVA-AEDQELESLSAIEAELEKVA	LELGGGPGAGDLQTLALEVA-AEDQELESLSAIEAELEKVA	41
>sp|A01MHIP1238|HIP_MOUSE	HYBRID:	mouse	ins1C	DPQVEQLELGGSPGDLQTLA-YPQSKWQEQEKNYLNYGEEG	mouse	scg1	OS=Mus	musculus				ELGGGPGAGDLQTLALEVAQ-LPVNSPMTKGDTKVMKCVLE	ELGGGPGAGDLQTLALEVAQ-LPVNSPMTKGDTKVMKCVLE	41
DPQVEQLELGGSPGDLQTLAYPQSKWQEQEKNYLNYGEEG												ELGGGPGAGDLQTLALEVAQ-KDSDKGQQDGFEATTEGPRP	ELGGGPGAGDLQTLALEVAQ-KDSDKGQQDGFEATTEGPRP	41
>sp|A01MHIP1239|HIP_MOUSE	HYBRID:	mouse	ins1C	DPQVEQLELGGSPGDLQTLA-KRLGALFNPYFDPLQWKNSD	mouse	scg1	OS=Mus	musculus				ELGGGPGAGDLQTLALEVAQ-DSDKGQQDGFEATTEGPRPQ	ELGGGPGAGDLQTLALEVAQ-DSDKGQQDGFEATTEGPRPQ	41
DPQVEQLELGGSPGDLQTLAKRLGALFNPYFDPLQWKNSD												ELGGGPGAGDLQTLALEVAQ-AKQEEKEEEEEEEAVAREKA	ELGGGPGAGDLQTLALEVAQ-AKQEEKEEEEEEEAVAREKA	41
>sp|A01MHIP1240|HIP_MOUSE	HYBRID:	mouse	ins1C	DPQVEQLELGGSPGDLQTLA-RLGALFNPYFDPLQWKNSDF	mouse	scg1	OS=Mus	musculus				ELGGGPGAGDLQTLALEVAQ-WSRMDQLAKELTAEKRLEGE	ELGGGPGAGDLQTLALEVAQ-WSRMDQLAKELTAEKRLEGE	41
DPQVEQLELGGSPGDLQTLARLGALFNPYFDPLQWKNSDF												ELGGGPGAGDLQTLALEVAQ-LEGEDDPDRSMKLSFRTRAY	ELGGGPGAGDLQTLALEVAQ-LEGEDDPDRSMKLSFRTRAY	41
>sp|A01MHIP1241|HIP_MOUSE	HYBRID:	mouse	ins1C	DPQVEQLELGGSPGDLQTLA-LGALFNPYFDPLQWKNSDFE	mouse	scg1	OS=Mus	musculus				ELGGGPGAGDLQTLALEVAQ-GWRPSSREDSVEARSDFEEK	ELGGGPGAGDLQTLALEVAQ-GWRPSSREDSVEARSDFEEK	41
DPQVEQLELGGSPGDLQTLALGALFNPYFDPLQWKNSDFE												ELGGGPGAGDLQTLALEVAQ-EEEGSANRRAEDQELESLSA	ELGGGPGAGDLQTLALEVAQ-EEEGSANRRAEDQELESLSA	41
>sp|A01MHIP1242|HIP_MOUSE	HYBRID:	mouse	ins1C	DPQVEQLELGGSPGDLQTLA-GNPDDSFLEDEGEDRNGVTL	mouse	scg1	OS=Mus	musculus				ELGGGPGAGDLQTLALEVAQ-AEDQELESLSAIEAELEKVA	ELGGGPGAGDLQTLALEVAQ-AEDQELESLSAIEAELEKVA	41
DPQVEQLELGGSPGDLQTLAGNPDDSFLEDEGEDRNGVTL												LGGGPGAGDLQTLALEVAQQ-LPVNSPMTKGDTKVMKCVLE	LGGGPGAGDLQTLALEVAQQ-LPVNSPMTKGDTKVMKCVLE	41
>sp|A01MHIP1243|HIP_MOUSE	HYBRID:	mouse	ins1C	DPQVEQLELGGSPGDLQTLA-PFSEDVNWGYEKRSFARAPQ	mouse	scg1	OS=Mus	musculus				LGGGPGAGDLQTLALEVAQQ-KDSDKGQQDGFEATTEGPRP	LGGGPGAGDLQTLALEVAQQ-KDSDKGQQDGFEATTEGPRP	41
DPQVEQLELGGSPGDLQTLAPFSEDVNWGYEKRSFARAPQ												LGGGPGAGDLQTLALEVAQQ-DSDKGQQDGFEATTEGPRPQ	LGGGPGAGDLQTLALEVAQQ-DSDKGQQDGFEATTEGPRPQ	41
>sp|A01MHIP1244|HIP_MOUSE	HYBRID:	mouse	ins1C	DPQVEQLELGGSPGDLQTLA-SFARAPQLDLKRQYDGVAEL	mouse	scg1	OS=Mus	musculus				LGGGPGAGDLQTLALEVAQQ-AKQEEKEEEEEEEAVAREKA	LGGGPGAGDLQTLALEVAQQ-AKQEEKEEEEEEEAVAREKA	41
DPQVEQLELGGSPGDLQTLASFARAPQLDLKRQYDGVAEL												LGGGPGAGDLQTLALEVAQQ-WSRMDQLAKELTAEKRLEGE	LGGGPGAGDLQTLALEVAQQ-WSRMDQLAKELTAEKRLEGE	41
>sp|A01MHIP1245|HIP_MOUSE	HYBRID:	mouse	ins1C	DPQVEQLELGGSPGDLQTLA-QYDGVAELDQLLHYRKKADE	mouse	scg1	OS=Mus	musculus				LGGGPGAGDLQTLALEVAQQ-LEGEDDPDRSMKLSFRTRAY	LGGGPGAGDLQTLALEVAQQ-LEGEDDPDRSMKLSFRTRAY	41
DPQVEQLELGGSPGDLQTLAQYDGVAELDQLLHYRKKADE												LGGGPGAGDLQTLALEVAQQ-GWRPSSREDSVEARSDFEEK	LGGGPGAGDLQTLALEVAQQ-GWRPSSREDSVEARSDFEEK	41
>sp|A01MHIP1246|HIP_MOUSE	HYBRID:	mouse	ins1C	DPQVEQLELGGSPGDLQTLA-KADEFPDFYDSEEQMGPHQE	mouse	scg1	OS=Mus	musculus				LGGGPGAGDLQTLALEVAQQ-EEEGSANRRAEDQELESLSA	LGGGPGAGDLQTLALEVAQQ-EEEGSANRRAEDQELESLSA	41
DPQVEQLELGGSPGDLQTLAKADEFPDFYDSEEQMGPHQE												LGGGPGAGDLQTLALEVAQQ-AEDQELESLSAIEAELEKVA	LGGGPGAGDLQTLALEVAQQ-AEDQELESLSAIEAELEKVA	41
>sp|A01MHIP1247|HIP_MOUSE	HYBRID:	mouse	ins1C	DPQVEQLELGGSPGDLQTLA-ADEFPDFYDSEEQMGPHQEA	mouse	scg1	OS=Mus	musculus				EVEDPQVAQLELGGGPGAGD-TPVRSGTNPQMDKRKCNTAT	EVEDPQVAQLELGGGPGAGD-TPVRSGTNPQMDKRKCNTAT	41
DPQVEQLELGGSPGDLQTLAADEFPDFYDSEEQMGPHQEA												EVEDPQVAQLELGGGPGAGD-KCNTATCATQRLANFLVRSS	EVEDPQVAQLELGGGPGAGD-KCNTATCATQRLANFLVRSS	41
>sp|A01MHIP1248|HIP_MOUSE	HYBRID:	mouse	ins1C	DPQVEQLELGGSPGDLQTLA-ELENLAAMDLELQKIAEKFS	mouse	scg1	OS=Mus	musculus				EVEDPQVAQLELGGGPGAGD-CNTATCATQRLANFLVRSSN	EVEDPQVAQLELGGGPGAGD-CNTATCATQRLANFLVRSSN	41
DPQVEQLELGGSPGDLQTLAELENLAAMDLELQKIAEKFS												VEDPQVAQLELGGGPGAGDL-TPVRSGTNPQMDKRKCNTAT	VEDPQVAQLELGGGPGAGDL-TPVRSGTNPQMDKRKCNTAT	41
>sp|A01MHIP1249|HIP_MOUSE	HYBRID:	mouse	ins1C	PQVEQLELGGSPGDLQTLAL-APVDNRDHNEEMVTRCIIEV	mouse	scg1	OS=Mus	musculus				VEDPQVAQLELGGGPGAGDL-KCNTATCATQRLANFLVRSS	VEDPQVAQLELGGGPGAGDL-KCNTATCATQRLANFLVRSS	41
PQVEQLELGGSPGDLQTLALAPVDNRDHNEEMVTRCIIEV												VEDPQVAQLELGGGPGAGDL-CNTATCATQRLANFLVRSSN	VEDPQVAQLELGGGPGAGDL-CNTATCATQRLANFLVRSSN	41
>sp|A01MHIP1250|HIP_MOUSE	HYBRID:	mouse	ins1C	PQVEQLELGGSPGDLQTLAL-SGKEVKGEEKGENQNSKFEV	mouse	scg1	OS=Mus	musculus				EDPQVAQLELGGGPGAGDLQ-TPVRSGTNPQMDKRKCNTAT	EDPQVAQLELGGGPGAGDLQ-TPVRSGTNPQMDKRKCNTAT	41
PQVEQLELGGSPGDLQTLALSGKEVKGEEKGENQNSKFEV												EDPQVAQLELGGGPGAGDLQ-KCNTATCATQRLANFLVRSS	EDPQVAQLELGGGPGAGDLQ-KCNTATCATQRLANFLVRSS	41
>sp|A01MHIP1251|HIP_MOUSE	HYBRID:	mouse	ins1C	PQVEQLELGGSPGDLQTLAL-HIEDSGEKPNTFSNKRSEAS	mouse	scg1	OS=Mus	musculus				EDPQVAQLELGGGPGAGDLQ-CNTATCATQRLANFLVRSSN	EDPQVAQLELGGGPGAGDLQ-CNTATCATQRLANFLVRSSN	41
PQVEQLELGGSPGDLQTLALHIEDSGEKPNTFSNKRSEAS												DPQVAQLELGGGPGAGDLQT-TPVRSGTNPQMDKRKCNTAT	DPQVAQLELGGGPGAGDLQT-TPVRSGTNPQMDKRKCNTAT	41
>sp|A01MHIP1252|HIP_MOUSE	HYBRID:	mouse	ins1C	PQVEQLELGGSPGDLQTLAL-SEASAKKKDESVARADAHSM	mouse	scg1	OS=Mus	musculus				DPQVAQLELGGGPGAGDLQT-KCNTATCATQRLANFLVRSS	DPQVAQLELGGGPGAGDLQT-KCNTATCATQRLANFLVRSS	41
PQVEQLELGGSPGDLQTLALSEASAKKKDESVARADAHSM												DPQVAQLELGGGPGAGDLQT-CNTATCATQRLANFLVRSSN	DPQVAQLELGGGPGAGDLQT-CNTATCATQRLANFLVRSSN	41
>sp|A01MHIP1253|HIP_MOUSE	HYBRID:	mouse	ins1C	PQVEQLELGGSPGDLQTLAL-KDESVARADAHSMELEEKTH	mouse	scg1	OS=Mus	musculus				PQVAQLELGGGPGAGDLQTL-TPVRSGTNPQMDKRKCNTAT	PQVAQLELGGGPGAGDLQTL-TPVRSGTNPQMDKRKCNTAT	41
PQVEQLELGGSPGDLQTLALKDESVARADAHSMELEEKTH												PQVAQLELGGGPGAGDLQTL-KCNTATCATQRLANFLVRSS	PQVAQLELGGGPGAGDLQTL-KCNTATCATQRLANFLVRSS	41
>sp|A01MHIP1254|HIP_MOUSE	HYBRID:	mouse	ins1C	PQVEQLELGGSPGDLQTLAL-DESVARADAHSMELEEKTHS	mouse	scg1	OS=Mus	musculus				PQVAQLELGGGPGAGDLQTL-CNTATCATQRLANFLVRSSN	PQVAQLELGGGPGAGDLQTL-CNTATCATQRLANFLVRSSN	41
PQVEQLELGGSPGDLQTLALDESVARADAHSMELEEKTHS												QVAQLELGGGPGAGDLQTLA-TPVRSGTNPQMDKRKCNTAT	QVAQLELGGGPGAGDLQTLA-TPVRSGTNPQMDKRKCNTAT	41
>sp|A01MHIP1255|HIP_MOUSE	HYBRID:	mouse	ins1C	PQVEQLELGGSPGDLQTLAL-QEKPQELTDQDQSQEESQEG	mouse	scg1	OS=Mus	musculus				QVAQLELGGGPGAGDLQTLA-KCNTATCATQRLANFLVRSS	QVAQLELGGGPGAGDLQTLA-KCNTATCATQRLANFLVRSS	41
PQVEQLELGGSPGDLQTLALQEKPQELTDQDQSQEESQEG												QVAQLELGGGPGAGDLQTLA-CNTATCATQRLANFLVRSSN	QVAQLELGGGPGAGDLQTLA-CNTATCATQRLANFLVRSSN	41
>sp|A01MHIP1256|HIP_MOUSE	HYBRID:	mouse	ins1C	PQVEQLELGGSPGDLQTLAL-RPRHHHGRSGSNKSSYEGHP	mouse	scg1	OS=Mus	musculus				VAQLELGGGPGAGDLQTLAL-TPVRSGTNPQMDKRKCNTAT	VAQLELGGGPGAGDLQTLAL-TPVRSGTNPQMDKRKCNTAT	41
PQVEQLELGGSPGDLQTLALRPRHHHGRSGSNKSSYEGHP												VAQLELGGGPGAGDLQTLAL-KCNTATCATQRLANFLVRSS	VAQLELGGGPGAGDLQTLAL-KCNTATCATQRLANFLVRSS	41
>sp|A01MHIP1257|HIP_MOUSE	HYBRID:	mouse	ins1C	PQVEQLELGGSPGDLQTLAL-PRHHHGRSGSNKSSYEGHPL	mouse	scg1	OS=Mus	musculus				VAQLELGGGPGAGDLQTLAL-CNTATCATQRLANFLVRSSN	VAQLELGGGPGAGDLQTLAL-CNTATCATQRLANFLVRSSN	41
PQVEQLELGGSPGDLQTLALPRHHHGRSGSNKSSYEGHPL												AQLELGGGPGAGDLQTLALE-TPVRSGTNPQMDKRKCNTAT	AQLELGGGPGAGDLQTLALE-TPVRSGTNPQMDKRKCNTAT	41
>sp|A01MHIP1258|HIP_MOUSE	HYBRID:	mouse	ins1C	PQVEQLELGGSPGDLQTLAL-PSPKESKEADVATVRLGEKR	mouse	scg1	OS=Mus	musculus				AQLELGGGPGAGDLQTLALE-KCNTATCATQRLANFLVRSS	AQLELGGGPGAGDLQTLALE-KCNTATCATQRLANFLVRSS	41
PQVEQLELGGSPGDLQTLALPSPKESKEADVATVRLGEKR												AQLELGGGPGAGDLQTLALE-CNTATCATQRLANFLVRSSN	AQLELGGGPGAGDLQTLALE-CNTATCATQRLANFLVRSSN	41
>sp|A01MHIP1259|HIP_MOUSE	HYBRID:	mouse	ins1C	PQVEQLELGGSPGDLQTLAL-SHHLAHYRASEEEPEYGEES	mouse	scg1	OS=Mus	musculus				QLELGGGPGAGDLQTLALEV-TPVRSGTNPQMDKRKCNTAT	QLELGGGPGAGDLQTLALEV-TPVRSGTNPQMDKRKCNTAT	41
PQVEQLELGGSPGDLQTLALSHHLAHYRASEEEPEYGEES												QLELGGGPGAGDLQTLALEV-KCNTATCATQRLANFLVRSS	QLELGGGPGAGDLQTLALEV-KCNTATCATQRLANFLVRSS	41
>sp|A01MHIP1260|HIP_MOUSE	HYBRID:	mouse	ins1C	PQVEQLELGGSPGDLQTLAL-NHPDSELESTANRHGEETEE	mouse	scg1	OS=Mus	musculus				QLELGGGPGAGDLQTLALEV-CNTATCATQRLANFLVRSSN	QLELGGGPGAGDLQTLALEV-CNTATCATQRLANFLVRSSN	41
PQVEQLELGGSPGDLQTLALNHPDSELESTANRHGEETEE												LELGGGPGAGDLQTLALEVA-TPVRSGTNPQMDKRKCNTAT	LELGGGPGAGDLQTLALEVA-TPVRSGTNPQMDKRKCNTAT	41
>sp|A01MHIP1261|HIP_MOUSE	HYBRID:	mouse	ins1C	PQVEQLELGGSPGDLQTLAL-LLDEGHYPVRESPIDTAKRY	mouse	scg1	OS=Mus	musculus				LELGGGPGAGDLQTLALEVA-KCNTATCATQRLANFLVRSS	LELGGGPGAGDLQTLALEVA-KCNTATCATQRLANFLVRSS	41
PQVEQLELGGSPGDLQTLALLLDEGHYPVRESPIDTAKRY												LELGGGPGAGDLQTLALEVA-CNTATCATQRLANFLVRSSN	LELGGGPGAGDLQTLALEVA-CNTATCATQRLANFLVRSSN	41
>sp|A01MHIP1262|HIP_MOUSE	HYBRID:	mouse	ins1C	PQVEQLELGGSPGDLQTLAL-YPQSKWQEQEKNYLNYGEEG	mouse	scg1	OS=Mus	musculus				ELGGGPGAGDLQTLALEVAQ-TPVRSGTNPQMDKRKCNTAT	ELGGGPGAGDLQTLALEVAQ-TPVRSGTNPQMDKRKCNTAT	41
PQVEQLELGGSPGDLQTLALYPQSKWQEQEKNYLNYGEEG												ELGGGPGAGDLQTLALEVAQ-KCNTATCATQRLANFLVRSS	ELGGGPGAGDLQTLALEVAQ-KCNTATCATQRLANFLVRSS	41
>sp|A01MHIP1263|HIP_MOUSE	HYBRID:	mouse	ins1C	PQVEQLELGGSPGDLQTLAL-KRLGALFNPYFDPLQWKNSD	mouse	scg1	OS=Mus	musculus				ELGGGPGAGDLQTLALEVAQ-CNTATCATQRLANFLVRSSN	ELGGGPGAGDLQTLALEVAQ-CNTATCATQRLANFLVRSSN	41
PQVEQLELGGSPGDLQTLALKRLGALFNPYFDPLQWKNSD												LGGGPGAGDLQTLALEVAQQ-TPVRSGTNPQMDKRKCNTAT	LGGGPGAGDLQTLALEVAQQ-TPVRSGTNPQMDKRKCNTAT	41
>sp|A01MHIP1264|HIP_MOUSE	HYBRID:	mouse	ins1C	PQVEQLELGGSPGDLQTLAL-RLGALFNPYFDPLQWKNSDF	mouse	scg1	OS=Mus	musculus				LGGGPGAGDLQTLALEVAQQ-KCNTATCATQRLANFLVRSS	LGGGPGAGDLQTLALEVAQQ-KCNTATCATQRLANFLVRSS	41
PQVEQLELGGSPGDLQTLALRLGALFNPYFDPLQWKNSDF												LGGGPGAGDLQTLALEVAQQ-CNTATCATQRLANFLVRSSN	LGGGPGAGDLQTLALEVAQQ-CNTATCATQRLANFLVRSSN	41
>sp|A01MHIP1265|HIP_MOUSE	HYBRID:	mouse	ins1C	PQVEQLELGGSPGDLQTLAL-LGALFNPYFDPLQWKNSDFE	mouse	scg1	OS=Mus	musculus				EVEDPQVAQLELGGGPGAGD-TPVRSGSNPQMDKRKCNTAT	EVEDPQVAQLELGGGPGAGD-TPVRSGSNPQMDKRKCNTAT	41
PQVEQLELGGSPGDLQTLALLGALFNPYFDPLQWKNSDFE												VEDPQVAQLELGGGPGAGDL-TPVRSGSNPQMDKRKCNTAT	VEDPQVAQLELGGGPGAGDL-TPVRSGSNPQMDKRKCNTAT	41
>sp|A01MHIP1266|HIP_MOUSE	HYBRID:	mouse	ins1C	PQVEQLELGGSPGDLQTLAL-GNPDDSFLEDEGEDRNGVTL	mouse	scg1	OS=Mus	musculus				EDPQVAQLELGGGPGAGDLQ-TPVRSGSNPQMDKRKCNTAT	EDPQVAQLELGGGPGAGDLQ-TPVRSGSNPQMDKRKCNTAT	41
PQVEQLELGGSPGDLQTLALGNPDDSFLEDEGEDRNGVTL												DPQVAQLELGGGPGAGDLQT-TPVRSGSNPQMDKRKCNTAT	DPQVAQLELGGGPGAGDLQT-TPVRSGSNPQMDKRKCNTAT	41
>sp|A01MHIP1267|HIP_MOUSE	HYBRID:	mouse	ins1C	PQVEQLELGGSPGDLQTLAL-PFSEDVNWGYEKRSFARAPQ	mouse	scg1	OS=Mus	musculus				PQVAQLELGGGPGAGDLQTL-TPVRSGSNPQMDKRKCNTAT	PQVAQLELGGGPGAGDLQTL-TPVRSGSNPQMDKRKCNTAT	41
PQVEQLELGGSPGDLQTLALPFSEDVNWGYEKRSFARAPQ												QVAQLELGGGPGAGDLQTLA-TPVRSGSNPQMDKRKCNTAT	QVAQLELGGGPGAGDLQTLA-TPVRSGSNPQMDKRKCNTAT	41
>sp|A01MHIP1268|HIP_MOUSE	HYBRID:	mouse	ins1C	PQVEQLELGGSPGDLQTLAL-SFARAPQLDLKRQYDGVAEL	mouse	scg1	OS=Mus	musculus				VAQLELGGGPGAGDLQTLAL-TPVRSGSNPQMDKRKCNTAT	VAQLELGGGPGAGDLQTLAL-TPVRSGSNPQMDKRKCNTAT	41
PQVEQLELGGSPGDLQTLALSFARAPQLDLKRQYDGVAEL												AQLELGGGPGAGDLQTLALE-TPVRSGSNPQMDKRKCNTAT	AQLELGGGPGAGDLQTLALE-TPVRSGSNPQMDKRKCNTAT	41
>sp|A01MHIP1269|HIP_MOUSE	HYBRID:	mouse	ins1C	PQVEQLELGGSPGDLQTLAL-QYDGVAELDQLLHYRKKADE	mouse	scg1	OS=Mus	musculus				QLELGGGPGAGDLQTLALEV-TPVRSGSNPQMDKRKCNTAT	QLELGGGPGAGDLQTLALEV-TPVRSGSNPQMDKRKCNTAT	41
PQVEQLELGGSPGDLQTLALQYDGVAELDQLLHYRKKADE												LELGGGPGAGDLQTLALEVA-TPVRSGSNPQMDKRKCNTAT	LELGGGPGAGDLQTLALEVA-TPVRSGSNPQMDKRKCNTAT	41
>sp|A01MHIP1270|HIP_MOUSE	HYBRID:	mouse	ins1C	PQVEQLELGGSPGDLQTLAL-KADEFPDFYDSEEQMGPHQE	mouse	scg1	OS=Mus	musculus				ELGGGPGAGDLQTLALEVAQ-TPVRSGSNPQMDKRKCNTAT	ELGGGPGAGDLQTLALEVAQ-TPVRSGSNPQMDKRKCNTAT	41
PQVEQLELGGSPGDLQTLALKADEFPDFYDSEEQMGPHQE												LGGGPGAGDLQTLALEVAQQ-TPVRSGSNPQMDKRKCNTAT	LGGGPGAGDLQTLALEVAQQ-TPVRSGSNPQMDKRKCNTAT	41
>sp|A01MHIP1271|HIP_MOUSE	HYBRID:	mouse	ins1C	PQVEQLELGGSPGDLQTLAL-ADEFPDFYDSEEQMGPHQEA	mouse	scg1	OS=Mus	musculus				EVEDPQVAQLELGGGPGAGD-APVDNRDHNEEMVTRCIIEV	EVEDPQVAQLELGGGPGAGD-APVDNRDHNEEMVTRCIIEV	41
PQVEQLELGGSPGDLQTLALADEFPDFYDSEEQMGPHQEA												EVEDPQVAQLELGGGPGAGD-SGKEVKGEEKGENQNSKFEV	EVEDPQVAQLELGGGPGAGD-SGKEVKGEEKGENQNSKFEV	41
>sp|A01MHIP1272|HIP_MOUSE	HYBRID:	mouse	ins1C	PQVEQLELGGSPGDLQTLAL-ELENLAAMDLELQKIAEKFS	mouse	scg1	OS=Mus	musculus				EVEDPQVAQLELGGGPGAGD-HIEDSGEKPNTFSNKRSEAS	EVEDPQVAQLELGGGPGAGD-HIEDSGEKPNTFSNKRSEAS	41
PQVEQLELGGSPGDLQTLALELENLAAMDLELQKIAEKFS												EVEDPQVAQLELGGGPGAGD-SEASAKKKDESVARADAHSM	EVEDPQVAQLELGGGPGAGD-SEASAKKKDESVARADAHSM	41
>sp|A01MHIP1273|HIP_MOUSE	HYBRID:	mouse	ins1C	QVEQLELGGSPGDLQTLALE-APVDNRDHNEEMVTRCIIEV	mouse	scg1	OS=Mus	musculus				EVEDPQVAQLELGGGPGAGD-KDESVARADAHSMELEEKTH	EVEDPQVAQLELGGGPGAGD-KDESVARADAHSMELEEKTH	41
QVEQLELGGSPGDLQTLALEAPVDNRDHNEEMVTRCIIEV												EVEDPQVAQLELGGGPGAGD-DESVARADAHSMELEEKTHS	EVEDPQVAQLELGGGPGAGD-DESVARADAHSMELEEKTHS	41
>sp|A01MHIP1274|HIP_MOUSE	HYBRID:	mouse	ins1C	QVEQLELGGSPGDLQTLALE-SGKEVKGEEKGENQNSKFEV	mouse	scg1	OS=Mus	musculus				EVEDPQVAQLELGGGPGAGD-QEKPQELTDQDQSQEESQEG	EVEDPQVAQLELGGGPGAGD-QEKPQELTDQDQSQEESQEG	41
QVEQLELGGSPGDLQTLALESGKEVKGEEKGENQNSKFEV												EVEDPQVAQLELGGGPGAGD-RPRHHHGRSGSNKSSYEGHP	EVEDPQVAQLELGGGPGAGD-RPRHHHGRSGSNKSSYEGHP	41
>sp|A01MHIP1275|HIP_MOUSE	HYBRID:	mouse	ins1C	QVEQLELGGSPGDLQTLALE-HIEDSGEKPNTFSNKRSEAS	mouse	scg1	OS=Mus	musculus				EVEDPQVAQLELGGGPGAGD-PRHHHGRSGSNKSSYEGHPL	EVEDPQVAQLELGGGPGAGD-PRHHHGRSGSNKSSYEGHPL	41
QVEQLELGGSPGDLQTLALEHIEDSGEKPNTFSNKRSEAS												EVEDPQVAQLELGGGPGAGD-PSPKESKEADVATVRLGEKR	EVEDPQVAQLELGGGPGAGD-PSPKESKEADVATVRLGEKR	41
>sp|A01MHIP1276|HIP_MOUSE	HYBRID:	mouse	ins1C	QVEQLELGGSPGDLQTLALE-SEASAKKKDESVARADAHSM	mouse	scg1	OS=Mus	musculus				EVEDPQVAQLELGGGPGAGD-SHHLAHYRASEEEPEYGEES	EVEDPQVAQLELGGGPGAGD-SHHLAHYRASEEEPEYGEES	41
QVEQLELGGSPGDLQTLALESEASAKKKDESVARADAHSM												EVEDPQVAQLELGGGPGAGD-NHPDSELESTANRHGEETEE	EVEDPQVAQLELGGGPGAGD-NHPDSELESTANRHGEETEE	41
>sp|A01MHIP1277|HIP_MOUSE	HYBRID:	mouse	ins1C	QVEQLELGGSPGDLQTLALE-KDESVARADAHSMELEEKTH	mouse	scg1	OS=Mus	musculus				EVEDPQVAQLELGGGPGAGD-LLDEGHYPVRESPIDTAKRY	EVEDPQVAQLELGGGPGAGD-LLDEGHYPVRESPIDTAKRY	41
QVEQLELGGSPGDLQTLALEKDESVARADAHSMELEEKTH												EVEDPQVAQLELGGGPGAGD-YPQSKWQEQEKNYLNYGEEG	EVEDPQVAQLELGGGPGAGD-YPQSKWQEQEKNYLNYGEEG	41
>sp|A01MHIP1278|HIP_MOUSE	HYBRID:	mouse	ins1C	QVEQLELGGSPGDLQTLALE-DESVARADAHSMELEEKTHS	mouse	scg1	OS=Mus	musculus				EVEDPQVAQLELGGGPGAGD-KRLGALFNPYFDPLQWKNSD	EVEDPQVAQLELGGGPGAGD-KRLGALFNPYFDPLQWKNSD	41
QVEQLELGGSPGDLQTLALEDESVARADAHSMELEEKTHS												EVEDPQVAQLELGGGPGAGD-RLGALFNPYFDPLQWKNSDF	EVEDPQVAQLELGGGPGAGD-RLGALFNPYFDPLQWKNSDF	41
>sp|A01MHIP1279|HIP_MOUSE	HYBRID:	mouse	ins1C	QVEQLELGGSPGDLQTLALE-QEKPQELTDQDQSQEESQEG	mouse	scg1	OS=Mus	musculus				EVEDPQVAQLELGGGPGAGD-LGALFNPYFDPLQWKNSDFE	EVEDPQVAQLELGGGPGAGD-LGALFNPYFDPLQWKNSDFE	41
QVEQLELGGSPGDLQTLALEQEKPQELTDQDQSQEESQEG												EVEDPQVAQLELGGGPGAGD-GNPDDSFLEDEGEDRNGVTL	EVEDPQVAQLELGGGPGAGD-GNPDDSFLEDEGEDRNGVTL	41
>sp|A01MHIP1280|HIP_MOUSE	HYBRID:	mouse	ins1C	QVEQLELGGSPGDLQTLALE-RPRHHHGRSGSNKSSYEGHP	mouse	scg1	OS=Mus	musculus				EVEDPQVAQLELGGGPGAGD-PFSEDVNWGYEKRSFARAPQ	EVEDPQVAQLELGGGPGAGD-PFSEDVNWGYEKRSFARAPQ	41
QVEQLELGGSPGDLQTLALERPRHHHGRSGSNKSSYEGHP												EVEDPQVAQLELGGGPGAGD-SFARAPQLDLKRQYDGVAEL	EVEDPQVAQLELGGGPGAGD-SFARAPQLDLKRQYDGVAEL	41
>sp|A01MHIP1281|HIP_MOUSE	HYBRID:	mouse	ins1C	QVEQLELGGSPGDLQTLALE-PRHHHGRSGSNKSSYEGHPL	mouse	scg1	OS=Mus	musculus				EVEDPQVAQLELGGGPGAGD-QYDGVAELDQLLHYRKKADE	EVEDPQVAQLELGGGPGAGD-QYDGVAELDQLLHYRKKADE	41
QVEQLELGGSPGDLQTLALEPRHHHGRSGSNKSSYEGHPL												EVEDPQVAQLELGGGPGAGD-KADEFPDFYDSEEQMGPHQE	EVEDPQVAQLELGGGPGAGD-KADEFPDFYDSEEQMGPHQE	41
>sp|A01MHIP1282|HIP_MOUSE	HYBRID:	mouse	ins1C	QVEQLELGGSPGDLQTLALE-PSPKESKEADVATVRLGEKR	mouse	scg1	OS=Mus	musculus				EVEDPQVAQLELGGGPGAGD-ADEFPDFYDSEEQMGPHQEA	EVEDPQVAQLELGGGPGAGD-ADEFPDFYDSEEQMGPHQEA	41
QVEQLELGGSPGDLQTLALEPSPKESKEADVATVRLGEKR												EVEDPQVAQLELGGGPGAGD-ELENLAAMDLELQKIAEKFS	EVEDPQVAQLELGGGPGAGD-ELENLAAMDLELQKIAEKFS	41
>sp|A01MHIP1283|HIP_MOUSE	HYBRID:	mouse	ins1C	QVEQLELGGSPGDLQTLALE-SHHLAHYRASEEEPEYGEES	mouse	scg1	OS=Mus	musculus				VEDPQVAQLELGGGPGAGDL-APVDNRDHNEEMVTRCIIEV	VEDPQVAQLELGGGPGAGDL-APVDNRDHNEEMVTRCIIEV	41
QVEQLELGGSPGDLQTLALESHHLAHYRASEEEPEYGEES												VEDPQVAQLELGGGPGAGDL-SGKEVKGEEKGENQNSKFEV	VEDPQVAQLELGGGPGAGDL-SGKEVKGEEKGENQNSKFEV	41
>sp|A01MHIP1284|HIP_MOUSE	HYBRID:	mouse	ins1C	QVEQLELGGSPGDLQTLALE-NHPDSELESTANRHGEETEE	mouse	scg1	OS=Mus	musculus				VEDPQVAQLELGGGPGAGDL-HIEDSGEKPNTFSNKRSEAS	VEDPQVAQLELGGGPGAGDL-HIEDSGEKPNTFSNKRSEAS	41
QVEQLELGGSPGDLQTLALENHPDSELESTANRHGEETEE												VEDPQVAQLELGGGPGAGDL-SEASAKKKDESVARADAHSM	VEDPQVAQLELGGGPGAGDL-SEASAKKKDESVARADAHSM	41
>sp|A01MHIP1285|HIP_MOUSE	HYBRID:	mouse	ins1C	QVEQLELGGSPGDLQTLALE-LLDEGHYPVRESPIDTAKRY	mouse	scg1	OS=Mus	musculus				VEDPQVAQLELGGGPGAGDL-KDESVARADAHSMELEEKTH	VEDPQVAQLELGGGPGAGDL-KDESVARADAHSMELEEKTH	41
QVEQLELGGSPGDLQTLALELLDEGHYPVRESPIDTAKRY												VEDPQVAQLELGGGPGAGDL-DESVARADAHSMELEEKTHS	VEDPQVAQLELGGGPGAGDL-DESVARADAHSMELEEKTHS	41
>sp|A01MHIP1286|HIP_MOUSE	HYBRID:	mouse	ins1C	QVEQLELGGSPGDLQTLALE-YPQSKWQEQEKNYLNYGEEG	mouse	scg1	OS=Mus	musculus				VEDPQVAQLELGGGPGAGDL-QEKPQELTDQDQSQEESQEG	VEDPQVAQLELGGGPGAGDL-QEKPQELTDQDQSQEESQEG	41
QVEQLELGGSPGDLQTLALEYPQSKWQEQEKNYLNYGEEG												VEDPQVAQLELGGGPGAGDL-RPRHHHGRSGSNKSSYEGHP	VEDPQVAQLELGGGPGAGDL-RPRHHHGRSGSNKSSYEGHP	41
>sp|A01MHIP1287|HIP_MOUSE	HYBRID:	mouse	ins1C	QVEQLELGGSPGDLQTLALE-KRLGALFNPYFDPLQWKNSD	mouse	scg1	OS=Mus	musculus				VEDPQVAQLELGGGPGAGDL-PRHHHGRSGSNKSSYEGHPL	VEDPQVAQLELGGGPGAGDL-PRHHHGRSGSNKSSYEGHPL	41
QVEQLELGGSPGDLQTLALEKRLGALFNPYFDPLQWKNSD												VEDPQVAQLELGGGPGAGDL-PSPKESKEADVATVRLGEKR	VEDPQVAQLELGGGPGAGDL-PSPKESKEADVATVRLGEKR	41
>sp|A01MHIP1288|HIP_MOUSE	HYBRID:	mouse	ins1C	QVEQLELGGSPGDLQTLALE-RLGALFNPYFDPLQWKNSDF	mouse	scg1	OS=Mus	musculus				VEDPQVAQLELGGGPGAGDL-SHHLAHYRASEEEPEYGEES	VEDPQVAQLELGGGPGAGDL-SHHLAHYRASEEEPEYGEES	41
QVEQLELGGSPGDLQTLALERLGALFNPYFDPLQWKNSDF												VEDPQVAQLELGGGPGAGDL-NHPDSELESTANRHGEETEE	VEDPQVAQLELGGGPGAGDL-NHPDSELESTANRHGEETEE	41
>sp|A01MHIP1289|HIP_MOUSE	HYBRID:	mouse	ins1C	QVEQLELGGSPGDLQTLALE-LGALFNPYFDPLQWKNSDFE	mouse	scg1	OS=Mus	musculus				VEDPQVAQLELGGGPGAGDL-LLDEGHYPVRESPIDTAKRY	VEDPQVAQLELGGGPGAGDL-LLDEGHYPVRESPIDTAKRY	41
QVEQLELGGSPGDLQTLALELGALFNPYFDPLQWKNSDFE												VEDPQVAQLELGGGPGAGDL-YPQSKWQEQEKNYLNYGEEG	VEDPQVAQLELGGGPGAGDL-YPQSKWQEQEKNYLNYGEEG	41
>sp|A01MHIP1290|HIP_MOUSE	HYBRID:	mouse	ins1C	QVEQLELGGSPGDLQTLALE-GNPDDSFLEDEGEDRNGVTL	mouse	scg1	OS=Mus	musculus				VEDPQVAQLELGGGPGAGDL-KRLGALFNPYFDPLQWKNSD	VEDPQVAQLELGGGPGAGDL-KRLGALFNPYFDPLQWKNSD	41
QVEQLELGGSPGDLQTLALEGNPDDSFLEDEGEDRNGVTL												VEDPQVAQLELGGGPGAGDL-RLGALFNPYFDPLQWKNSDF	VEDPQVAQLELGGGPGAGDL-RLGALFNPYFDPLQWKNSDF	41
>sp|A01MHIP1291|HIP_MOUSE	HYBRID:	mouse	ins1C	QVEQLELGGSPGDLQTLALE-PFSEDVNWGYEKRSFARAPQ	mouse	scg1	OS=Mus	musculus				VEDPQVAQLELGGGPGAGDL-LGALFNPYFDPLQWKNSDFE	VEDPQVAQLELGGGPGAGDL-LGALFNPYFDPLQWKNSDFE	41
QVEQLELGGSPGDLQTLALEPFSEDVNWGYEKRSFARAPQ												VEDPQVAQLELGGGPGAGDL-GNPDDSFLEDEGEDRNGVTL	VEDPQVAQLELGGGPGAGDL-GNPDDSFLEDEGEDRNGVTL	41
>sp|A01MHIP1292|HIP_MOUSE	HYBRID:	mouse	ins1C	QVEQLELGGSPGDLQTLALE-SFARAPQLDLKRQYDGVAEL	mouse	scg1	OS=Mus	musculus				VEDPQVAQLELGGGPGAGDL-PFSEDVNWGYEKRSFARAPQ	VEDPQVAQLELGGGPGAGDL-PFSEDVNWGYEKRSFARAPQ	41
QVEQLELGGSPGDLQTLALESFARAPQLDLKRQYDGVAEL												VEDPQVAQLELGGGPGAGDL-SFARAPQLDLKRQYDGVAEL	VEDPQVAQLELGGGPGAGDL-SFARAPQLDLKRQYDGVAEL	41
>sp|A01MHIP1293|HIP_MOUSE	HYBRID:	mouse	ins1C	QVEQLELGGSPGDLQTLALE-QYDGVAELDQLLHYRKKADE	mouse	scg1	OS=Mus	musculus				VEDPQVAQLELGGGPGAGDL-QYDGVAELDQLLHYRKKADE	VEDPQVAQLELGGGPGAGDL-QYDGVAELDQLLHYRKKADE	41
QVEQLELGGSPGDLQTLALEQYDGVAELDQLLHYRKKADE												VEDPQVAQLELGGGPGAGDL-KADEFPDFYDSEEQMGPHQE	VEDPQVAQLELGGGPGAGDL-KADEFPDFYDSEEQMGPHQE	41
>sp|A01MHIP1294|HIP_MOUSE	HYBRID:	mouse	ins1C	QVEQLELGGSPGDLQTLALE-KADEFPDFYDSEEQMGPHQE	mouse	scg1	OS=Mus	musculus				VEDPQVAQLELGGGPGAGDL-ADEFPDFYDSEEQMGPHQEA	VEDPQVAQLELGGGPGAGDL-ADEFPDFYDSEEQMGPHQEA	41
QVEQLELGGSPGDLQTLALEKADEFPDFYDSEEQMGPHQE												VEDPQVAQLELGGGPGAGDL-ELENLAAMDLELQKIAEKFS	VEDPQVAQLELGGGPGAGDL-ELENLAAMDLELQKIAEKFS	41
>sp|A01MHIP1295|HIP_MOUSE	HYBRID:	mouse	ins1C	QVEQLELGGSPGDLQTLALE-ADEFPDFYDSEEQMGPHQEA	mouse	scg1	OS=Mus	musculus				EDPQVAQLELGGGPGAGDLQ-APVDNRDHNEEMVTRCIIEV	EDPQVAQLELGGGPGAGDLQ-APVDNRDHNEEMVTRCIIEV	41
QVEQLELGGSPGDLQTLALEADEFPDFYDSEEQMGPHQEA												EDPQVAQLELGGGPGAGDLQ-SGKEVKGEEKGENQNSKFEV	EDPQVAQLELGGGPGAGDLQ-SGKEVKGEEKGENQNSKFEV	41
>sp|A01MHIP1296|HIP_MOUSE	HYBRID:	mouse	ins1C	QVEQLELGGSPGDLQTLALE-ELENLAAMDLELQKIAEKFS	mouse	scg1	OS=Mus	musculus				EDPQVAQLELGGGPGAGDLQ-HIEDSGEKPNTFSNKRSEAS	EDPQVAQLELGGGPGAGDLQ-HIEDSGEKPNTFSNKRSEAS	41
QVEQLELGGSPGDLQTLALEELENLAAMDLELQKIAEKFS												EDPQVAQLELGGGPGAGDLQ-SEASAKKKDESVARADAHSM	EDPQVAQLELGGGPGAGDLQ-SEASAKKKDESVARADAHSM	41
>sp|A01MHIP1297|HIP_MOUSE	HYBRID:	mouse	ins1C	VEQLELGGSPGDLQTLALEV-APVDNRDHNEEMVTRCIIEV	mouse	scg1	OS=Mus	musculus				EDPQVAQLELGGGPGAGDLQ-KDESVARADAHSMELEEKTH	EDPQVAQLELGGGPGAGDLQ-KDESVARADAHSMELEEKTH	41
VEQLELGGSPGDLQTLALEVAPVDNRDHNEEMVTRCIIEV												EDPQVAQLELGGGPGAGDLQ-DESVARADAHSMELEEKTHS	EDPQVAQLELGGGPGAGDLQ-DESVARADAHSMELEEKTHS	41
>sp|A01MHIP1298|HIP_MOUSE	HYBRID:	mouse	ins1C	VEQLELGGSPGDLQTLALEV-SGKEVKGEEKGENQNSKFEV	mouse	scg1	OS=Mus	musculus				EDPQVAQLELGGGPGAGDLQ-QEKPQELTDQDQSQEESQEG	EDPQVAQLELGGGPGAGDLQ-QEKPQELTDQDQSQEESQEG	41
VEQLELGGSPGDLQTLALEVSGKEVKGEEKGENQNSKFEV												EDPQVAQLELGGGPGAGDLQ-RPRHHHGRSGSNKSSYEGHP	EDPQVAQLELGGGPGAGDLQ-RPRHHHGRSGSNKSSYEGHP	41
>sp|A01MHIP1299|HIP_MOUSE	HYBRID:	mouse	ins1C	VEQLELGGSPGDLQTLALEV-HIEDSGEKPNTFSNKRSEAS	mouse	scg1	OS=Mus	musculus				EDPQVAQLELGGGPGAGDLQ-PRHHHGRSGSNKSSYEGHPL	EDPQVAQLELGGGPGAGDLQ-PRHHHGRSGSNKSSYEGHPL	41
VEQLELGGSPGDLQTLALEVHIEDSGEKPNTFSNKRSEAS												EDPQVAQLELGGGPGAGDLQ-PSPKESKEADVATVRLGEKR	EDPQVAQLELGGGPGAGDLQ-PSPKESKEADVATVRLGEKR	41
>sp|A01MHIP1300|HIP_MOUSE	HYBRID:	mouse	ins1C	VEQLELGGSPGDLQTLALEV-SEASAKKKDESVARADAHSM	mouse	scg1	OS=Mus	musculus				EDPQVAQLELGGGPGAGDLQ-SHHLAHYRASEEEPEYGEES	EDPQVAQLELGGGPGAGDLQ-SHHLAHYRASEEEPEYGEES	41
VEQLELGGSPGDLQTLALEVSEASAKKKDESVARADAHSM												EDPQVAQLELGGGPGAGDLQ-NHPDSELESTANRHGEETEE	EDPQVAQLELGGGPGAGDLQ-NHPDSELESTANRHGEETEE	41
>sp|A01MHIP1301|HIP_MOUSE	HYBRID:	mouse	ins1C	VEQLELGGSPGDLQTLALEV-KDESVARADAHSMELEEKTH	mouse	scg1	OS=Mus	musculus				EDPQVAQLELGGGPGAGDLQ-LLDEGHYPVRESPIDTAKRY	EDPQVAQLELGGGPGAGDLQ-LLDEGHYPVRESPIDTAKRY	41
VEQLELGGSPGDLQTLALEVKDESVARADAHSMELEEKTH												EDPQVAQLELGGGPGAGDLQ-YPQSKWQEQEKNYLNYGEEG	EDPQVAQLELGGGPGAGDLQ-YPQSKWQEQEKNYLNYGEEG	41
>sp|A01MHIP1302|HIP_MOUSE	HYBRID:	mouse	ins1C	VEQLELGGSPGDLQTLALEV-DESVARADAHSMELEEKTHS	mouse	scg1	OS=Mus	musculus				EDPQVAQLELGGGPGAGDLQ-KRLGALFNPYFDPLQWKNSD	EDPQVAQLELGGGPGAGDLQ-KRLGALFNPYFDPLQWKNSD	41
VEQLELGGSPGDLQTLALEVDESVARADAHSMELEEKTHS												EDPQVAQLELGGGPGAGDLQ-RLGALFNPYFDPLQWKNSDF	EDPQVAQLELGGGPGAGDLQ-RLGALFNPYFDPLQWKNSDF	41
>sp|A01MHIP1303|HIP_MOUSE	HYBRID:	mouse	ins1C	VEQLELGGSPGDLQTLALEV-QEKPQELTDQDQSQEESQEG	mouse	scg1	OS=Mus	musculus				EDPQVAQLELGGGPGAGDLQ-LGALFNPYFDPLQWKNSDFE	EDPQVAQLELGGGPGAGDLQ-LGALFNPYFDPLQWKNSDFE	41
VEQLELGGSPGDLQTLALEVQEKPQELTDQDQSQEESQEG												EDPQVAQLELGGGPGAGDLQ-GNPDDSFLEDEGEDRNGVTL	EDPQVAQLELGGGPGAGDLQ-GNPDDSFLEDEGEDRNGVTL	41
>sp|A01MHIP1304|HIP_MOUSE	HYBRID:	mouse	ins1C	VEQLELGGSPGDLQTLALEV-RPRHHHGRSGSNKSSYEGHP	mouse	scg1	OS=Mus	musculus				EDPQVAQLELGGGPGAGDLQ-PFSEDVNWGYEKRSFARAPQ	EDPQVAQLELGGGPGAGDLQ-PFSEDVNWGYEKRSFARAPQ	41
VEQLELGGSPGDLQTLALEVRPRHHHGRSGSNKSSYEGHP												EDPQVAQLELGGGPGAGDLQ-SFARAPQLDLKRQYDGVAEL	EDPQVAQLELGGGPGAGDLQ-SFARAPQLDLKRQYDGVAEL	41
>sp|A01MHIP1305|HIP_MOUSE	HYBRID:	mouse	ins1C	VEQLELGGSPGDLQTLALEV-PRHHHGRSGSNKSSYEGHPL	mouse	scg1	OS=Mus	musculus				EDPQVAQLELGGGPGAGDLQ-QYDGVAELDQLLHYRKKADE	EDPQVAQLELGGGPGAGDLQ-QYDGVAELDQLLHYRKKADE	41
VEQLELGGSPGDLQTLALEVPRHHHGRSGSNKSSYEGHPL												EDPQVAQLELGGGPGAGDLQ-KADEFPDFYDSEEQMGPHQE	EDPQVAQLELGGGPGAGDLQ-KADEFPDFYDSEEQMGPHQE	41
>sp|A01MHIP1306|HIP_MOUSE	HYBRID:	mouse	ins1C	VEQLELGGSPGDLQTLALEV-PSPKESKEADVATVRLGEKR	mouse	scg1	OS=Mus	musculus				EDPQVAQLELGGGPGAGDLQ-ADEFPDFYDSEEQMGPHQEA	EDPQVAQLELGGGPGAGDLQ-ADEFPDFYDSEEQMGPHQEA	41
VEQLELGGSPGDLQTLALEVPSPKESKEADVATVRLGEKR												EDPQVAQLELGGGPGAGDLQ-ELENLAAMDLELQKIAEKFS	EDPQVAQLELGGGPGAGDLQ-ELENLAAMDLELQKIAEKFS	41
>sp|A01MHIP1307|HIP_MOUSE	HYBRID:	mouse	ins1C	VEQLELGGSPGDLQTLALEV-SHHLAHYRASEEEPEYGEES	mouse	scg1	OS=Mus	musculus				DPQVAQLELGGGPGAGDLQT-APVDNRDHNEEMVTRCIIEV	DPQVAQLELGGGPGAGDLQT-APVDNRDHNEEMVTRCIIEV	41
VEQLELGGSPGDLQTLALEVSHHLAHYRASEEEPEYGEES												DPQVAQLELGGGPGAGDLQT-SGKEVKGEEKGENQNSKFEV	DPQVAQLELGGGPGAGDLQT-SGKEVKGEEKGENQNSKFEV	41
>sp|A01MHIP1308|HIP_MOUSE	HYBRID:	mouse	ins1C	VEQLELGGSPGDLQTLALEV-NHPDSELESTANRHGEETEE	mouse	scg1	OS=Mus	musculus				DPQVAQLELGGGPGAGDLQT-HIEDSGEKPNTFSNKRSEAS	DPQVAQLELGGGPGAGDLQT-HIEDSGEKPNTFSNKRSEAS	41
VEQLELGGSPGDLQTLALEVNHPDSELESTANRHGEETEE												DPQVAQLELGGGPGAGDLQT-SEASAKKKDESVARADAHSM	DPQVAQLELGGGPGAGDLQT-SEASAKKKDESVARADAHSM	41
>sp|A01MHIP1309|HIP_MOUSE	HYBRID:	mouse	ins1C	VEQLELGGSPGDLQTLALEV-LLDEGHYPVRESPIDTAKRY	mouse	scg1	OS=Mus	musculus				DPQVAQLELGGGPGAGDLQT-KDESVARADAHSMELEEKTH	DPQVAQLELGGGPGAGDLQT-KDESVARADAHSMELEEKTH	41
VEQLELGGSPGDLQTLALEVLLDEGHYPVRESPIDTAKRY												DPQVAQLELGGGPGAGDLQT-DESVARADAHSMELEEKTHS	DPQVAQLELGGGPGAGDLQT-DESVARADAHSMELEEKTHS	41
>sp|A01MHIP1310|HIP_MOUSE	HYBRID:	mouse	ins1C	VEQLELGGSPGDLQTLALEV-YPQSKWQEQEKNYLNYGEEG	mouse	scg1	OS=Mus	musculus				DPQVAQLELGGGPGAGDLQT-QEKPQELTDQDQSQEESQEG	DPQVAQLELGGGPGAGDLQT-QEKPQELTDQDQSQEESQEG	41
VEQLELGGSPGDLQTLALEVYPQSKWQEQEKNYLNYGEEG												DPQVAQLELGGGPGAGDLQT-RPRHHHGRSGSNKSSYEGHP	DPQVAQLELGGGPGAGDLQT-RPRHHHGRSGSNKSSYEGHP	41
>sp|A01MHIP1311|HIP_MOUSE	HYBRID:	mouse	ins1C	VEQLELGGSPGDLQTLALEV-KRLGALFNPYFDPLQWKNSD	mouse	scg1	OS=Mus	musculus				DPQVAQLELGGGPGAGDLQT-PRHHHGRSGSNKSSYEGHPL	DPQVAQLELGGGPGAGDLQT-PRHHHGRSGSNKSSYEGHPL	41
VEQLELGGSPGDLQTLALEVKRLGALFNPYFDPLQWKNSD												DPQVAQLELGGGPGAGDLQT-PSPKESKEADVATVRLGEKR	DPQVAQLELGGGPGAGDLQT-PSPKESKEADVATVRLGEKR	41
>sp|A01MHIP1312|HIP_MOUSE	HYBRID:	mouse	ins1C	VEQLELGGSPGDLQTLALEV-RLGALFNPYFDPLQWKNSDF	mouse	scg1	OS=Mus	musculus				DPQVAQLELGGGPGAGDLQT-SHHLAHYRASEEEPEYGEES	DPQVAQLELGGGPGAGDLQT-SHHLAHYRASEEEPEYGEES	41
VEQLELGGSPGDLQTLALEVRLGALFNPYFDPLQWKNSDF												DPQVAQLELGGGPGAGDLQT-NHPDSELESTANRHGEETEE	DPQVAQLELGGGPGAGDLQT-NHPDSELESTANRHGEETEE	41
>sp|A01MHIP1313|HIP_MOUSE	HYBRID:	mouse	ins1C	VEQLELGGSPGDLQTLALEV-LGALFNPYFDPLQWKNSDFE	mouse	scg1	OS=Mus	musculus				DPQVAQLELGGGPGAGDLQT-LLDEGHYPVRESPIDTAKRY	DPQVAQLELGGGPGAGDLQT-LLDEGHYPVRESPIDTAKRY	41
VEQLELGGSPGDLQTLALEVLGALFNPYFDPLQWKNSDFE												DPQVAQLELGGGPGAGDLQT-YPQSKWQEQEKNYLNYGEEG	DPQVAQLELGGGPGAGDLQT-YPQSKWQEQEKNYLNYGEEG	41
>sp|A01MHIP1314|HIP_MOUSE	HYBRID:	mouse	ins1C	VEQLELGGSPGDLQTLALEV-GNPDDSFLEDEGEDRNGVTL	mouse	scg1	OS=Mus	musculus				DPQVAQLELGGGPGAGDLQT-KRLGALFNPYFDPLQWKNSD	DPQVAQLELGGGPGAGDLQT-KRLGALFNPYFDPLQWKNSD	41
VEQLELGGSPGDLQTLALEVGNPDDSFLEDEGEDRNGVTL												DPQVAQLELGGGPGAGDLQT-RLGALFNPYFDPLQWKNSDF	DPQVAQLELGGGPGAGDLQT-RLGALFNPYFDPLQWKNSDF	41
>sp|A01MHIP1315|HIP_MOUSE	HYBRID:	mouse	ins1C	VEQLELGGSPGDLQTLALEV-PFSEDVNWGYEKRSFARAPQ	mouse	scg1	OS=Mus	musculus				DPQVAQLELGGGPGAGDLQT-LGALFNPYFDPLQWKNSDFE	DPQVAQLELGGGPGAGDLQT-LGALFNPYFDPLQWKNSDFE	41
VEQLELGGSPGDLQTLALEVPFSEDVNWGYEKRSFARAPQ												DPQVAQLELGGGPGAGDLQT-GNPDDSFLEDEGEDRNGVTL	DPQVAQLELGGGPGAGDLQT-GNPDDSFLEDEGEDRNGVTL	41
>sp|A01MHIP1316|HIP_MOUSE	HYBRID:	mouse	ins1C	VEQLELGGSPGDLQTLALEV-SFARAPQLDLKRQYDGVAEL	mouse	scg1	OS=Mus	musculus				DPQVAQLELGGGPGAGDLQT-PFSEDVNWGYEKRSFARAPQ	DPQVAQLELGGGPGAGDLQT-PFSEDVNWGYEKRSFARAPQ	41
VEQLELGGSPGDLQTLALEVSFARAPQLDLKRQYDGVAEL												DPQVAQLELGGGPGAGDLQT-SFARAPQLDLKRQYDGVAEL	DPQVAQLELGGGPGAGDLQT-SFARAPQLDLKRQYDGVAEL	41
>sp|A01MHIP1317|HIP_MOUSE	HYBRID:	mouse	ins1C	VEQLELGGSPGDLQTLALEV-QYDGVAELDQLLHYRKKADE	mouse	scg1	OS=Mus	musculus				DPQVAQLELGGGPGAGDLQT-QYDGVAELDQLLHYRKKADE	DPQVAQLELGGGPGAGDLQT-QYDGVAELDQLLHYRKKADE	41
VEQLELGGSPGDLQTLALEVQYDGVAELDQLLHYRKKADE												DPQVAQLELGGGPGAGDLQT-KADEFPDFYDSEEQMGPHQE	DPQVAQLELGGGPGAGDLQT-KADEFPDFYDSEEQMGPHQE	41
>sp|A01MHIP1318|HIP_MOUSE	HYBRID:	mouse	ins1C	VEQLELGGSPGDLQTLALEV-KADEFPDFYDSEEQMGPHQE	mouse	scg1	OS=Mus	musculus				DPQVAQLELGGGPGAGDLQT-ADEFPDFYDSEEQMGPHQEA	DPQVAQLELGGGPGAGDLQT-ADEFPDFYDSEEQMGPHQEA	41
VEQLELGGSPGDLQTLALEVKADEFPDFYDSEEQMGPHQE												DPQVAQLELGGGPGAGDLQT-ELENLAAMDLELQKIAEKFS	DPQVAQLELGGGPGAGDLQT-ELENLAAMDLELQKIAEKFS	41
>sp|A01MHIP1319|HIP_MOUSE	HYBRID:	mouse	ins1C	VEQLELGGSPGDLQTLALEV-ADEFPDFYDSEEQMGPHQEA	mouse	scg1	OS=Mus	musculus				PQVAQLELGGGPGAGDLQTL-APVDNRDHNEEMVTRCIIEV	PQVAQLELGGGPGAGDLQTL-APVDNRDHNEEMVTRCIIEV	41
VEQLELGGSPGDLQTLALEVADEFPDFYDSEEQMGPHQEA												PQVAQLELGGGPGAGDLQTL-SGKEVKGEEKGENQNSKFEV	PQVAQLELGGGPGAGDLQTL-SGKEVKGEEKGENQNSKFEV	41
>sp|A01MHIP1320|HIP_MOUSE	HYBRID:	mouse	ins1C	VEQLELGGSPGDLQTLALEV-ELENLAAMDLELQKIAEKFS	mouse	scg1	OS=Mus	musculus				PQVAQLELGGGPGAGDLQTL-HIEDSGEKPNTFSNKRSEAS	PQVAQLELGGGPGAGDLQTL-HIEDSGEKPNTFSNKRSEAS	41
VEQLELGGSPGDLQTLALEVELENLAAMDLELQKIAEKFS												PQVAQLELGGGPGAGDLQTL-SEASAKKKDESVARADAHSM	PQVAQLELGGGPGAGDLQTL-SEASAKKKDESVARADAHSM	41
>sp|A01MHIP1321|HIP_MOUSE	HYBRID:	mouse	ins1C	EQLELGGSPGDLQTLALEVA-APVDNRDHNEEMVTRCIIEV	mouse	scg1	OS=Mus	musculus				PQVAQLELGGGPGAGDLQTL-KDESVARADAHSMELEEKTH	PQVAQLELGGGPGAGDLQTL-KDESVARADAHSMELEEKTH	41
EQLELGGSPGDLQTLALEVAAPVDNRDHNEEMVTRCIIEV												PQVAQLELGGGPGAGDLQTL-DESVARADAHSMELEEKTHS	PQVAQLELGGGPGAGDLQTL-DESVARADAHSMELEEKTHS	41
>sp|A01MHIP1322|HIP_MOUSE	HYBRID:	mouse	ins1C	EQLELGGSPGDLQTLALEVA-SGKEVKGEEKGENQNSKFEV	mouse	scg1	OS=Mus	musculus				PQVAQLELGGGPGAGDLQTL-QEKPQELTDQDQSQEESQEG	PQVAQLELGGGPGAGDLQTL-QEKPQELTDQDQSQEESQEG	41
EQLELGGSPGDLQTLALEVASGKEVKGEEKGENQNSKFEV												PQVAQLELGGGPGAGDLQTL-RPRHHHGRSGSNKSSYEGHP	PQVAQLELGGGPGAGDLQTL-RPRHHHGRSGSNKSSYEGHP	41
>sp|A01MHIP1323|HIP_MOUSE	HYBRID:	mouse	ins1C	EQLELGGSPGDLQTLALEVA-HIEDSGEKPNTFSNKRSEAS	mouse	scg1	OS=Mus	musculus				PQVAQLELGGGPGAGDLQTL-PRHHHGRSGSNKSSYEGHPL	PQVAQLELGGGPGAGDLQTL-PRHHHGRSGSNKSSYEGHPL	41
EQLELGGSPGDLQTLALEVAHIEDSGEKPNTFSNKRSEAS												PQVAQLELGGGPGAGDLQTL-PSPKESKEADVATVRLGEKR	PQVAQLELGGGPGAGDLQTL-PSPKESKEADVATVRLGEKR	41
>sp|A01MHIP1324|HIP_MOUSE	HYBRID:	mouse	ins1C	EQLELGGSPGDLQTLALEVA-SEASAKKKDESVARADAHSM	mouse	scg1	OS=Mus	musculus				PQVAQLELGGGPGAGDLQTL-SHHLAHYRASEEEPEYGEES	PQVAQLELGGGPGAGDLQTL-SHHLAHYRASEEEPEYGEES	41
EQLELGGSPGDLQTLALEVASEASAKKKDESVARADAHSM												PQVAQLELGGGPGAGDLQTL-NHPDSELESTANRHGEETEE	PQVAQLELGGGPGAGDLQTL-NHPDSELESTANRHGEETEE	41
>sp|A01MHIP1325|HIP_MOUSE	HYBRID:	mouse	ins1C	EQLELGGSPGDLQTLALEVA-KDESVARADAHSMELEEKTH	mouse	scg1	OS=Mus	musculus				PQVAQLELGGGPGAGDLQTL-LLDEGHYPVRESPIDTAKRY	PQVAQLELGGGPGAGDLQTL-LLDEGHYPVRESPIDTAKRY	41
EQLELGGSPGDLQTLALEVAKDESVARADAHSMELEEKTH												PQVAQLELGGGPGAGDLQTL-YPQSKWQEQEKNYLNYGEEG	PQVAQLELGGGPGAGDLQTL-YPQSKWQEQEKNYLNYGEEG	41
>sp|A01MHIP1326|HIP_MOUSE	HYBRID:	mouse	ins1C	EQLELGGSPGDLQTLALEVA-DESVARADAHSMELEEKTHS	mouse	scg1	OS=Mus	musculus				PQVAQLELGGGPGAGDLQTL-KRLGALFNPYFDPLQWKNSD	PQVAQLELGGGPGAGDLQTL-KRLGALFNPYFDPLQWKNSD	41
EQLELGGSPGDLQTLALEVADESVARADAHSMELEEKTHS												PQVAQLELGGGPGAGDLQTL-RLGALFNPYFDPLQWKNSDF	PQVAQLELGGGPGAGDLQTL-RLGALFNPYFDPLQWKNSDF	41
>sp|A01MHIP1327|HIP_MOUSE	HYBRID:	mouse	ins1C	EQLELGGSPGDLQTLALEVA-QEKPQELTDQDQSQEESQEG	mouse	scg1	OS=Mus	musculus				PQVAQLELGGGPGAGDLQTL-LGALFNPYFDPLQWKNSDFE	PQVAQLELGGGPGAGDLQTL-LGALFNPYFDPLQWKNSDFE	41
EQLELGGSPGDLQTLALEVAQEKPQELTDQDQSQEESQEG												PQVAQLELGGGPGAGDLQTL-GNPDDSFLEDEGEDRNGVTL	PQVAQLELGGGPGAGDLQTL-GNPDDSFLEDEGEDRNGVTL	41
>sp|A01MHIP1328|HIP_MOUSE	HYBRID:	mouse	ins1C	EQLELGGSPGDLQTLALEVA-RPRHHHGRSGSNKSSYEGHP	mouse	scg1	OS=Mus	musculus				PQVAQLELGGGPGAGDLQTL-PFSEDVNWGYEKRSFARAPQ	PQVAQLELGGGPGAGDLQTL-PFSEDVNWGYEKRSFARAPQ	41
EQLELGGSPGDLQTLALEVARPRHHHGRSGSNKSSYEGHP												PQVAQLELGGGPGAGDLQTL-SFARAPQLDLKRQYDGVAEL	PQVAQLELGGGPGAGDLQTL-SFARAPQLDLKRQYDGVAEL	41
>sp|A01MHIP1329|HIP_MOUSE	HYBRID:	mouse	ins1C	EQLELGGSPGDLQTLALEVA-PRHHHGRSGSNKSSYEGHPL	mouse	scg1	OS=Mus	musculus				PQVAQLELGGGPGAGDLQTL-QYDGVAELDQLLHYRKKADE	PQVAQLELGGGPGAGDLQTL-QYDGVAELDQLLHYRKKADE	41
EQLELGGSPGDLQTLALEVAPRHHHGRSGSNKSSYEGHPL												PQVAQLELGGGPGAGDLQTL-KADEFPDFYDSEEQMGPHQE	PQVAQLELGGGPGAGDLQTL-KADEFPDFYDSEEQMGPHQE	41
>sp|A01MHIP1330|HIP_MOUSE	HYBRID:	mouse	ins1C	EQLELGGSPGDLQTLALEVA-PSPKESKEADVATVRLGEKR	mouse	scg1	OS=Mus	musculus				PQVAQLELGGGPGAGDLQTL-ADEFPDFYDSEEQMGPHQEA	PQVAQLELGGGPGAGDLQTL-ADEFPDFYDSEEQMGPHQEA	41
EQLELGGSPGDLQTLALEVAPSPKESKEADVATVRLGEKR												PQVAQLELGGGPGAGDLQTL-ELENLAAMDLELQKIAEKFS	PQVAQLELGGGPGAGDLQTL-ELENLAAMDLELQKIAEKFS	41
>sp|A01MHIP1331|HIP_MOUSE	HYBRID:	mouse	ins1C	EQLELGGSPGDLQTLALEVA-SHHLAHYRASEEEPEYGEES	mouse	scg1	OS=Mus	musculus				QVAQLELGGGPGAGDLQTLA-APVDNRDHNEEMVTRCIIEV	QVAQLELGGGPGAGDLQTLA-APVDNRDHNEEMVTRCIIEV	41
EQLELGGSPGDLQTLALEVASHHLAHYRASEEEPEYGEES												QVAQLELGGGPGAGDLQTLA-SGKEVKGEEKGENQNSKFEV	QVAQLELGGGPGAGDLQTLA-SGKEVKGEEKGENQNSKFEV	41
>sp|A01MHIP1332|HIP_MOUSE	HYBRID:	mouse	ins1C	EQLELGGSPGDLQTLALEVA-NHPDSELESTANRHGEETEE	mouse	scg1	OS=Mus	musculus				QVAQLELGGGPGAGDLQTLA-HIEDSGEKPNTFSNKRSEAS	QVAQLELGGGPGAGDLQTLA-HIEDSGEKPNTFSNKRSEAS	41
EQLELGGSPGDLQTLALEVANHPDSELESTANRHGEETEE												QVAQLELGGGPGAGDLQTLA-SEASAKKKDESVARADAHSM	QVAQLELGGGPGAGDLQTLA-SEASAKKKDESVARADAHSM	41
>sp|A01MHIP1333|HIP_MOUSE	HYBRID:	mouse	ins1C	EQLELGGSPGDLQTLALEVA-LLDEGHYPVRESPIDTAKRY	mouse	scg1	OS=Mus	musculus				QVAQLELGGGPGAGDLQTLA-KDESVARADAHSMELEEKTH	QVAQLELGGGPGAGDLQTLA-KDESVARADAHSMELEEKTH	41
EQLELGGSPGDLQTLALEVALLDEGHYPVRESPIDTAKRY												QVAQLELGGGPGAGDLQTLA-DESVARADAHSMELEEKTHS	QVAQLELGGGPGAGDLQTLA-DESVARADAHSMELEEKTHS	41
>sp|A01MHIP1334|HIP_MOUSE	HYBRID:	mouse	ins1C	EQLELGGSPGDLQTLALEVA-YPQSKWQEQEKNYLNYGEEG	mouse	scg1	OS=Mus	musculus				QVAQLELGGGPGAGDLQTLA-QEKPQELTDQDQSQEESQEG	QVAQLELGGGPGAGDLQTLA-QEKPQELTDQDQSQEESQEG	41
EQLELGGSPGDLQTLALEVAYPQSKWQEQEKNYLNYGEEG												QVAQLELGGGPGAGDLQTLA-RPRHHHGRSGSNKSSYEGHP	QVAQLELGGGPGAGDLQTLA-RPRHHHGRSGSNKSSYEGHP	41
>sp|A01MHIP1335|HIP_MOUSE	HYBRID:	mouse	ins1C	EQLELGGSPGDLQTLALEVA-KRLGALFNPYFDPLQWKNSD	mouse	scg1	OS=Mus	musculus				QVAQLELGGGPGAGDLQTLA-PRHHHGRSGSNKSSYEGHPL	QVAQLELGGGPGAGDLQTLA-PRHHHGRSGSNKSSYEGHPL	41
EQLELGGSPGDLQTLALEVAKRLGALFNPYFDPLQWKNSD												QVAQLELGGGPGAGDLQTLA-PSPKESKEADVATVRLGEKR	QVAQLELGGGPGAGDLQTLA-PSPKESKEADVATVRLGEKR	41
>sp|A01MHIP1336|HIP_MOUSE	HYBRID:	mouse	ins1C	EQLELGGSPGDLQTLALEVA-RLGALFNPYFDPLQWKNSDF	mouse	scg1	OS=Mus	musculus				QVAQLELGGGPGAGDLQTLA-SHHLAHYRASEEEPEYGEES	QVAQLELGGGPGAGDLQTLA-SHHLAHYRASEEEPEYGEES	41
EQLELGGSPGDLQTLALEVARLGALFNPYFDPLQWKNSDF												QVAQLELGGGPGAGDLQTLA-NHPDSELESTANRHGEETEE	QVAQLELGGGPGAGDLQTLA-NHPDSELESTANRHGEETEE	41
>sp|A01MHIP1337|HIP_MOUSE	HYBRID:	mouse	ins1C	EQLELGGSPGDLQTLALEVA-LGALFNPYFDPLQWKNSDFE	mouse	scg1	OS=Mus	musculus				QVAQLELGGGPGAGDLQTLA-LLDEGHYPVRESPIDTAKRY	QVAQLELGGGPGAGDLQTLA-LLDEGHYPVRESPIDTAKRY	41
EQLELGGSPGDLQTLALEVALGALFNPYFDPLQWKNSDFE												QVAQLELGGGPGAGDLQTLA-YPQSKWQEQEKNYLNYGEEG	QVAQLELGGGPGAGDLQTLA-YPQSKWQEQEKNYLNYGEEG	41
>sp|A01MHIP1338|HIP_MOUSE	HYBRID:	mouse	ins1C	EQLELGGSPGDLQTLALEVA-GNPDDSFLEDEGEDRNGVTL	mouse	scg1	OS=Mus	musculus				QVAQLELGGGPGAGDLQTLA-KRLGALFNPYFDPLQWKNSD	QVAQLELGGGPGAGDLQTLA-KRLGALFNPYFDPLQWKNSD	41
EQLELGGSPGDLQTLALEVAGNPDDSFLEDEGEDRNGVTL												QVAQLELGGGPGAGDLQTLA-RLGALFNPYFDPLQWKNSDF	QVAQLELGGGPGAGDLQTLA-RLGALFNPYFDPLQWKNSDF	41
>sp|A01MHIP1339|HIP_MOUSE	HYBRID:	mouse	ins1C	EQLELGGSPGDLQTLALEVA-PFSEDVNWGYEKRSFARAPQ	mouse	scg1	OS=Mus	musculus				QVAQLELGGGPGAGDLQTLA-LGALFNPYFDPLQWKNSDFE	QVAQLELGGGPGAGDLQTLA-LGALFNPYFDPLQWKNSDFE	41
EQLELGGSPGDLQTLALEVAPFSEDVNWGYEKRSFARAPQ												QVAQLELGGGPGAGDLQTLA-GNPDDSFLEDEGEDRNGVTL	QVAQLELGGGPGAGDLQTLA-GNPDDSFLEDEGEDRNGVTL	41
>sp|A01MHIP1340|HIP_MOUSE	HYBRID:	mouse	ins1C	EQLELGGSPGDLQTLALEVA-SFARAPQLDLKRQYDGVAEL	mouse	scg1	OS=Mus	musculus				QVAQLELGGGPGAGDLQTLA-PFSEDVNWGYEKRSFARAPQ	QVAQLELGGGPGAGDLQTLA-PFSEDVNWGYEKRSFARAPQ	41
EQLELGGSPGDLQTLALEVASFARAPQLDLKRQYDGVAEL												QVAQLELGGGPGAGDLQTLA-SFARAPQLDLKRQYDGVAEL	QVAQLELGGGPGAGDLQTLA-SFARAPQLDLKRQYDGVAEL	41
>sp|A01MHIP1341|HIP_MOUSE	HYBRID:	mouse	ins1C	EQLELGGSPGDLQTLALEVA-QYDGVAELDQLLHYRKKADE	mouse	scg1	OS=Mus	musculus				QVAQLELGGGPGAGDLQTLA-QYDGVAELDQLLHYRKKADE	QVAQLELGGGPGAGDLQTLA-QYDGVAELDQLLHYRKKADE	41
EQLELGGSPGDLQTLALEVAQYDGVAELDQLLHYRKKADE												QVAQLELGGGPGAGDLQTLA-KADEFPDFYDSEEQMGPHQE	QVAQLELGGGPGAGDLQTLA-KADEFPDFYDSEEQMGPHQE	41
>sp|A01MHIP1342|HIP_MOUSE	HYBRID:	mouse	ins1C	EQLELGGSPGDLQTLALEVA-KADEFPDFYDSEEQMGPHQE	mouse	scg1	OS=Mus	musculus				QVAQLELGGGPGAGDLQTLA-ADEFPDFYDSEEQMGPHQEA	QVAQLELGGGPGAGDLQTLA-ADEFPDFYDSEEQMGPHQEA	41
EQLELGGSPGDLQTLALEVAKADEFPDFYDSEEQMGPHQE												QVAQLELGGGPGAGDLQTLA-ELENLAAMDLELQKIAEKFS	QVAQLELGGGPGAGDLQTLA-ELENLAAMDLELQKIAEKFS	41
>sp|A01MHIP1343|HIP_MOUSE	HYBRID:	mouse	ins1C	EQLELGGSPGDLQTLALEVA-ADEFPDFYDSEEQMGPHQEA	mouse	scg1	OS=Mus	musculus				VAQLELGGGPGAGDLQTLAL-APVDNRDHNEEMVTRCIIEV	VAQLELGGGPGAGDLQTLAL-APVDNRDHNEEMVTRCIIEV	41
EQLELGGSPGDLQTLALEVAADEFPDFYDSEEQMGPHQEA												VAQLELGGGPGAGDLQTLAL-SGKEVKGEEKGENQNSKFEV	VAQLELGGGPGAGDLQTLAL-SGKEVKGEEKGENQNSKFEV	41
>sp|A01MHIP1344|HIP_MOUSE	HYBRID:	mouse	ins1C	EQLELGGSPGDLQTLALEVA-ELENLAAMDLELQKIAEKFS	mouse	scg1	OS=Mus	musculus				VAQLELGGGPGAGDLQTLAL-HIEDSGEKPNTFSNKRSEAS	VAQLELGGGPGAGDLQTLAL-HIEDSGEKPNTFSNKRSEAS	41
EQLELGGSPGDLQTLALEVAELENLAAMDLELQKIAEKFS												VAQLELGGGPGAGDLQTLAL-SEASAKKKDESVARADAHSM	VAQLELGGGPGAGDLQTLAL-SEASAKKKDESVARADAHSM	41
>sp|A01MHIP1345|HIP_MOUSE	HYBRID:	mouse	ins1C	QLELGGSPGDLQTLALEVAR-APVDNRDHNEEMVTRCIIEV	mouse	scg1	OS=Mus	musculus				VAQLELGGGPGAGDLQTLAL-KDESVARADAHSMELEEKTH	VAQLELGGGPGAGDLQTLAL-KDESVARADAHSMELEEKTH	41
QLELGGSPGDLQTLALEVARAPVDNRDHNEEMVTRCIIEV												VAQLELGGGPGAGDLQTLAL-DESVARADAHSMELEEKTHS	VAQLELGGGPGAGDLQTLAL-DESVARADAHSMELEEKTHS	41
>sp|A01MHIP1346|HIP_MOUSE	HYBRID:	mouse	ins1C	QLELGGSPGDLQTLALEVAR-SGKEVKGEEKGENQNSKFEV	mouse	scg1	OS=Mus	musculus				VAQLELGGGPGAGDLQTLAL-QEKPQELTDQDQSQEESQEG	VAQLELGGGPGAGDLQTLAL-QEKPQELTDQDQSQEESQEG	41
QLELGGSPGDLQTLALEVARSGKEVKGEEKGENQNSKFEV												VAQLELGGGPGAGDLQTLAL-RPRHHHGRSGSNKSSYEGHP	VAQLELGGGPGAGDLQTLAL-RPRHHHGRSGSNKSSYEGHP	41
>sp|A01MHIP1347|HIP_MOUSE	HYBRID:	mouse	ins1C	QLELGGSPGDLQTLALEVAR-HIEDSGEKPNTFSNKRSEAS	mouse	scg1	OS=Mus	musculus				VAQLELGGGPGAGDLQTLAL-PRHHHGRSGSNKSSYEGHPL	VAQLELGGGPGAGDLQTLAL-PRHHHGRSGSNKSSYEGHPL	41
QLELGGSPGDLQTLALEVARHIEDSGEKPNTFSNKRSEAS												VAQLELGGGPGAGDLQTLAL-PSPKESKEADVATVRLGEKR	VAQLELGGGPGAGDLQTLAL-PSPKESKEADVATVRLGEKR	41
>sp|A01MHIP1348|HIP_MOUSE	HYBRID:	mouse	ins1C	QLELGGSPGDLQTLALEVAR-SEASAKKKDESVARADAHSM	mouse	scg1	OS=Mus	musculus				VAQLELGGGPGAGDLQTLAL-SHHLAHYRASEEEPEYGEES	VAQLELGGGPGAGDLQTLAL-SHHLAHYRASEEEPEYGEES	41
QLELGGSPGDLQTLALEVARSEASAKKKDESVARADAHSM												VAQLELGGGPGAGDLQTLAL-NHPDSELESTANRHGEETEE	VAQLELGGGPGAGDLQTLAL-NHPDSELESTANRHGEETEE	41
>sp|A01MHIP1349|HIP_MOUSE	HYBRID:	mouse	ins1C	QLELGGSPGDLQTLALEVAR-KDESVARADAHSMELEEKTH	mouse	scg1	OS=Mus	musculus				VAQLELGGGPGAGDLQTLAL-LLDEGHYPVRESPIDTAKRY	VAQLELGGGPGAGDLQTLAL-LLDEGHYPVRESPIDTAKRY	41
QLELGGSPGDLQTLALEVARKDESVARADAHSMELEEKTH												VAQLELGGGPGAGDLQTLAL-YPQSKWQEQEKNYLNYGEEG	VAQLELGGGPGAGDLQTLAL-YPQSKWQEQEKNYLNYGEEG	41
>sp|A01MHIP1350|HIP_MOUSE	HYBRID:	mouse	ins1C	QLELGGSPGDLQTLALEVAR-DESVARADAHSMELEEKTHS	mouse	scg1	OS=Mus	musculus				VAQLELGGGPGAGDLQTLAL-KRLGALFNPYFDPLQWKNSD	VAQLELGGGPGAGDLQTLAL-KRLGALFNPYFDPLQWKNSD	41
QLELGGSPGDLQTLALEVARDESVARADAHSMELEEKTHS												VAQLELGGGPGAGDLQTLAL-RLGALFNPYFDPLQWKNSDF	VAQLELGGGPGAGDLQTLAL-RLGALFNPYFDPLQWKNSDF	41
>sp|A01MHIP1351|HIP_MOUSE	HYBRID:	mouse	ins1C	QLELGGSPGDLQTLALEVAR-QEKPQELTDQDQSQEESQEG	mouse	scg1	OS=Mus	musculus				VAQLELGGGPGAGDLQTLAL-LGALFNPYFDPLQWKNSDFE	VAQLELGGGPGAGDLQTLAL-LGALFNPYFDPLQWKNSDFE	41
QLELGGSPGDLQTLALEVARQEKPQELTDQDQSQEESQEG												VAQLELGGGPGAGDLQTLAL-GNPDDSFLEDEGEDRNGVTL	VAQLELGGGPGAGDLQTLAL-GNPDDSFLEDEGEDRNGVTL	41
>sp|A01MHIP1352|HIP_MOUSE	HYBRID:	mouse	ins1C	QLELGGSPGDLQTLALEVAR-RPRHHHGRSGSNKSSYEGHP	mouse	scg1	OS=Mus	musculus				VAQLELGGGPGAGDLQTLAL-PFSEDVNWGYEKRSFARAPQ	VAQLELGGGPGAGDLQTLAL-PFSEDVNWGYEKRSFARAPQ	41
QLELGGSPGDLQTLALEVARRPRHHHGRSGSNKSSYEGHP												VAQLELGGGPGAGDLQTLAL-SFARAPQLDLKRQYDGVAEL	VAQLELGGGPGAGDLQTLAL-SFARAPQLDLKRQYDGVAEL	41
>sp|A01MHIP1353|HIP_MOUSE	HYBRID:	mouse	ins1C	QLELGGSPGDLQTLALEVAR-PRHHHGRSGSNKSSYEGHPL	mouse	scg1	OS=Mus	musculus				VAQLELGGGPGAGDLQTLAL-QYDGVAELDQLLHYRKKADE	VAQLELGGGPGAGDLQTLAL-QYDGVAELDQLLHYRKKADE	41
QLELGGSPGDLQTLALEVARPRHHHGRSGSNKSSYEGHPL												VAQLELGGGPGAGDLQTLAL-KADEFPDFYDSEEQMGPHQE	VAQLELGGGPGAGDLQTLAL-KADEFPDFYDSEEQMGPHQE	41
>sp|A01MHIP1354|HIP_MOUSE	HYBRID:	mouse	ins1C	QLELGGSPGDLQTLALEVAR-PSPKESKEADVATVRLGEKR	mouse	scg1	OS=Mus	musculus				VAQLELGGGPGAGDLQTLAL-ADEFPDFYDSEEQMGPHQEA	VAQLELGGGPGAGDLQTLAL-ADEFPDFYDSEEQMGPHQEA	41
QLELGGSPGDLQTLALEVARPSPKESKEADVATVRLGEKR												VAQLELGGGPGAGDLQTLAL-ELENLAAMDLELQKIAEKFS	VAQLELGGGPGAGDLQTLAL-ELENLAAMDLELQKIAEKFS	41
>sp|A01MHIP1355|HIP_MOUSE	HYBRID:	mouse	ins1C	QLELGGSPGDLQTLALEVAR-SHHLAHYRASEEEPEYGEES	mouse	scg1	OS=Mus	musculus				AQLELGGGPGAGDLQTLALE-APVDNRDHNEEMVTRCIIEV	AQLELGGGPGAGDLQTLALE-APVDNRDHNEEMVTRCIIEV	41
QLELGGSPGDLQTLALEVARSHHLAHYRASEEEPEYGEES												AQLELGGGPGAGDLQTLALE-SGKEVKGEEKGENQNSKFEV	AQLELGGGPGAGDLQTLALE-SGKEVKGEEKGENQNSKFEV	41
>sp|A01MHIP1356|HIP_MOUSE	HYBRID:	mouse	ins1C	QLELGGSPGDLQTLALEVAR-NHPDSELESTANRHGEETEE	mouse	scg1	OS=Mus	musculus				AQLELGGGPGAGDLQTLALE-HIEDSGEKPNTFSNKRSEAS	AQLELGGGPGAGDLQTLALE-HIEDSGEKPNTFSNKRSEAS	41
QLELGGSPGDLQTLALEVARNHPDSELESTANRHGEETEE												AQLELGGGPGAGDLQTLALE-SEASAKKKDESVARADAHSM	AQLELGGGPGAGDLQTLALE-SEASAKKKDESVARADAHSM	41
>sp|A01MHIP1357|HIP_MOUSE	HYBRID:	mouse	ins1C	QLELGGSPGDLQTLALEVAR-LLDEGHYPVRESPIDTAKRY	mouse	scg1	OS=Mus	musculus				AQLELGGGPGAGDLQTLALE-KDESVARADAHSMELEEKTH	AQLELGGGPGAGDLQTLALE-KDESVARADAHSMELEEKTH	41
QLELGGSPGDLQTLALEVARLLDEGHYPVRESPIDTAKRY												AQLELGGGPGAGDLQTLALE-DESVARADAHSMELEEKTHS	AQLELGGGPGAGDLQTLALE-DESVARADAHSMELEEKTHS	41
>sp|A01MHIP1358|HIP_MOUSE	HYBRID:	mouse	ins1C	QLELGGSPGDLQTLALEVAR-YPQSKWQEQEKNYLNYGEEG	mouse	scg1	OS=Mus	musculus				AQLELGGGPGAGDLQTLALE-QEKPQELTDQDQSQEESQEG	AQLELGGGPGAGDLQTLALE-QEKPQELTDQDQSQEESQEG	41
QLELGGSPGDLQTLALEVARYPQSKWQEQEKNYLNYGEEG												AQLELGGGPGAGDLQTLALE-RPRHHHGRSGSNKSSYEGHP	AQLELGGGPGAGDLQTLALE-RPRHHHGRSGSNKSSYEGHP	41
>sp|A01MHIP1359|HIP_MOUSE	HYBRID:	mouse	ins1C	QLELGGSPGDLQTLALEVAR-KRLGALFNPYFDPLQWKNSD	mouse	scg1	OS=Mus	musculus				AQLELGGGPGAGDLQTLALE-PRHHHGRSGSNKSSYEGHPL	AQLELGGGPGAGDLQTLALE-PRHHHGRSGSNKSSYEGHPL	41
QLELGGSPGDLQTLALEVARKRLGALFNPYFDPLQWKNSD												AQLELGGGPGAGDLQTLALE-PSPKESKEADVATVRLGEKR	AQLELGGGPGAGDLQTLALE-PSPKESKEADVATVRLGEKR	41
>sp|A01MHIP1360|HIP_MOUSE	HYBRID:	mouse	ins1C	QLELGGSPGDLQTLALEVAR-RLGALFNPYFDPLQWKNSDF	mouse	scg1	OS=Mus	musculus				AQLELGGGPGAGDLQTLALE-SHHLAHYRASEEEPEYGEES	AQLELGGGPGAGDLQTLALE-SHHLAHYRASEEEPEYGEES	41
QLELGGSPGDLQTLALEVARRLGALFNPYFDPLQWKNSDF												AQLELGGGPGAGDLQTLALE-NHPDSELESTANRHGEETEE	AQLELGGGPGAGDLQTLALE-NHPDSELESTANRHGEETEE	41
>sp|A01MHIP1361|HIP_MOUSE	HYBRID:	mouse	ins1C	QLELGGSPGDLQTLALEVAR-LGALFNPYFDPLQWKNSDFE	mouse	scg1	OS=Mus	musculus				AQLELGGGPGAGDLQTLALE-LLDEGHYPVRESPIDTAKRY	AQLELGGGPGAGDLQTLALE-LLDEGHYPVRESPIDTAKRY	41
QLELGGSPGDLQTLALEVARLGALFNPYFDPLQWKNSDFE												AQLELGGGPGAGDLQTLALE-YPQSKWQEQEKNYLNYGEEG	AQLELGGGPGAGDLQTLALE-YPQSKWQEQEKNYLNYGEEG	41
>sp|A01MHIP1362|HIP_MOUSE	HYBRID:	mouse	ins1C	QLELGGSPGDLQTLALEVAR-GNPDDSFLEDEGEDRNGVTL	mouse	scg1	OS=Mus	musculus				AQLELGGGPGAGDLQTLALE-KRLGALFNPYFDPLQWKNSD	AQLELGGGPGAGDLQTLALE-KRLGALFNPYFDPLQWKNSD	41
QLELGGSPGDLQTLALEVARGNPDDSFLEDEGEDRNGVTL												AQLELGGGPGAGDLQTLALE-RLGALFNPYFDPLQWKNSDF	AQLELGGGPGAGDLQTLALE-RLGALFNPYFDPLQWKNSDF	41
>sp|A01MHIP1363|HIP_MOUSE	HYBRID:	mouse	ins1C	QLELGGSPGDLQTLALEVAR-PFSEDVNWGYEKRSFARAPQ	mouse	scg1	OS=Mus	musculus				AQLELGGGPGAGDLQTLALE-LGALFNPYFDPLQWKNSDFE	AQLELGGGPGAGDLQTLALE-LGALFNPYFDPLQWKNSDFE	41
QLELGGSPGDLQTLALEVARPFSEDVNWGYEKRSFARAPQ												AQLELGGGPGAGDLQTLALE-GNPDDSFLEDEGEDRNGVTL	AQLELGGGPGAGDLQTLALE-GNPDDSFLEDEGEDRNGVTL	41
>sp|A01MHIP1364|HIP_MOUSE	HYBRID:	mouse	ins1C	QLELGGSPGDLQTLALEVAR-SFARAPQLDLKRQYDGVAEL	mouse	scg1	OS=Mus	musculus				AQLELGGGPGAGDLQTLALE-PFSEDVNWGYEKRSFARAPQ	AQLELGGGPGAGDLQTLALE-PFSEDVNWGYEKRSFARAPQ	41
QLELGGSPGDLQTLALEVARSFARAPQLDLKRQYDGVAEL												AQLELGGGPGAGDLQTLALE-SFARAPQLDLKRQYDGVAEL	AQLELGGGPGAGDLQTLALE-SFARAPQLDLKRQYDGVAEL	41
>sp|A01MHIP1365|HIP_MOUSE	HYBRID:	mouse	ins1C	QLELGGSPGDLQTLALEVAR-QYDGVAELDQLLHYRKKADE	mouse	scg1	OS=Mus	musculus				AQLELGGGPGAGDLQTLALE-QYDGVAELDQLLHYRKKADE	AQLELGGGPGAGDLQTLALE-QYDGVAELDQLLHYRKKADE	41
QLELGGSPGDLQTLALEVARQYDGVAELDQLLHYRKKADE												AQLELGGGPGAGDLQTLALE-KADEFPDFYDSEEQMGPHQE	AQLELGGGPGAGDLQTLALE-KADEFPDFYDSEEQMGPHQE	41
>sp|A01MHIP1366|HIP_MOUSE	HYBRID:	mouse	ins1C	QLELGGSPGDLQTLALEVAR-KADEFPDFYDSEEQMGPHQE	mouse	scg1	OS=Mus	musculus				AQLELGGGPGAGDLQTLALE-ADEFPDFYDSEEQMGPHQEA	AQLELGGGPGAGDLQTLALE-ADEFPDFYDSEEQMGPHQEA	41
QLELGGSPGDLQTLALEVARKADEFPDFYDSEEQMGPHQE												AQLELGGGPGAGDLQTLALE-ELENLAAMDLELQKIAEKFS	AQLELGGGPGAGDLQTLALE-ELENLAAMDLELQKIAEKFS	41
>sp|A01MHIP1367|HIP_MOUSE	HYBRID:	mouse	ins1C	QLELGGSPGDLQTLALEVAR-ADEFPDFYDSEEQMGPHQEA	mouse	scg1	OS=Mus	musculus				QLELGGGPGAGDLQTLALEV-APVDNRDHNEEMVTRCIIEV	QLELGGGPGAGDLQTLALEV-APVDNRDHNEEMVTRCIIEV	41
QLELGGSPGDLQTLALEVARADEFPDFYDSEEQMGPHQEA												QLELGGGPGAGDLQTLALEV-SGKEVKGEEKGENQNSKFEV	QLELGGGPGAGDLQTLALEV-SGKEVKGEEKGENQNSKFEV	41
>sp|A01MHIP1368|HIP_MOUSE	HYBRID:	mouse	ins1C	QLELGGSPGDLQTLALEVAR-ELENLAAMDLELQKIAEKFS	mouse	scg1	OS=Mus	musculus				QLELGGGPGAGDLQTLALEV-HIEDSGEKPNTFSNKRSEAS	QLELGGGPGAGDLQTLALEV-HIEDSGEKPNTFSNKRSEAS	41
QLELGGSPGDLQTLALEVARELENLAAMDLELQKIAEKFS												QLELGGGPGAGDLQTLALEV-SEASAKKKDESVARADAHSM	QLELGGGPGAGDLQTLALEV-SEASAKKKDESVARADAHSM	41
>sp|A01MHIP1369|HIP_MOUSE	HYBRID:	mouse	ins1C	LELGGSPGDLQTLALEVARQ-APVDNRDHNEEMVTRCIIEV	mouse	scg1	OS=Mus	musculus				QLELGGGPGAGDLQTLALEV-KDESVARADAHSMELEEKTH	QLELGGGPGAGDLQTLALEV-KDESVARADAHSMELEEKTH	41
LELGGSPGDLQTLALEVARQAPVDNRDHNEEMVTRCIIEV												QLELGGGPGAGDLQTLALEV-DESVARADAHSMELEEKTHS	QLELGGGPGAGDLQTLALEV-DESVARADAHSMELEEKTHS	41
>sp|A01MHIP1370|HIP_MOUSE	HYBRID:	mouse	ins1C	LELGGSPGDLQTLALEVARQ-SGKEVKGEEKGENQNSKFEV	mouse	scg1	OS=Mus	musculus				QLELGGGPGAGDLQTLALEV-QEKPQELTDQDQSQEESQEG	QLELGGGPGAGDLQTLALEV-QEKPQELTDQDQSQEESQEG	41
LELGGSPGDLQTLALEVARQSGKEVKGEEKGENQNSKFEV												QLELGGGPGAGDLQTLALEV-RPRHHHGRSGSNKSSYEGHP	QLELGGGPGAGDLQTLALEV-RPRHHHGRSGSNKSSYEGHP	41
>sp|A01MHIP1371|HIP_MOUSE	HYBRID:	mouse	ins1C	LELGGSPGDLQTLALEVARQ-HIEDSGEKPNTFSNKRSEAS	mouse	scg1	OS=Mus	musculus				QLELGGGPGAGDLQTLALEV-PRHHHGRSGSNKSSYEGHPL	QLELGGGPGAGDLQTLALEV-PRHHHGRSGSNKSSYEGHPL	41
LELGGSPGDLQTLALEVARQHIEDSGEKPNTFSNKRSEAS												QLELGGGPGAGDLQTLALEV-PSPKESKEADVATVRLGEKR	QLELGGGPGAGDLQTLALEV-PSPKESKEADVATVRLGEKR	41
>sp|A01MHIP1372|HIP_MOUSE	HYBRID:	mouse	ins1C	LELGGSPGDLQTLALEVARQ-SEASAKKKDESVARADAHSM	mouse	scg1	OS=Mus	musculus				QLELGGGPGAGDLQTLALEV-SHHLAHYRASEEEPEYGEES	QLELGGGPGAGDLQTLALEV-SHHLAHYRASEEEPEYGEES	41
LELGGSPGDLQTLALEVARQSEASAKKKDESVARADAHSM												QLELGGGPGAGDLQTLALEV-NHPDSELESTANRHGEETEE	QLELGGGPGAGDLQTLALEV-NHPDSELESTANRHGEETEE	41
>sp|A01MHIP1373|HIP_MOUSE	HYBRID:	mouse	ins1C	LELGGSPGDLQTLALEVARQ-KDESVARADAHSMELEEKTH	mouse	scg1	OS=Mus	musculus				QLELGGGPGAGDLQTLALEV-LLDEGHYPVRESPIDTAKRY	QLELGGGPGAGDLQTLALEV-LLDEGHYPVRESPIDTAKRY	41
LELGGSPGDLQTLALEVARQKDESVARADAHSMELEEKTH												QLELGGGPGAGDLQTLALEV-YPQSKWQEQEKNYLNYGEEG	QLELGGGPGAGDLQTLALEV-YPQSKWQEQEKNYLNYGEEG	41
>sp|A01MHIP1374|HIP_MOUSE	HYBRID:	mouse	ins1C	LELGGSPGDLQTLALEVARQ-DESVARADAHSMELEEKTHS	mouse	scg1	OS=Mus	musculus				QLELGGGPGAGDLQTLALEV-KRLGALFNPYFDPLQWKNSD	QLELGGGPGAGDLQTLALEV-KRLGALFNPYFDPLQWKNSD	41
LELGGSPGDLQTLALEVARQDESVARADAHSMELEEKTHS												QLELGGGPGAGDLQTLALEV-RLGALFNPYFDPLQWKNSDF	QLELGGGPGAGDLQTLALEV-RLGALFNPYFDPLQWKNSDF	41
>sp|A01MHIP1375|HIP_MOUSE	HYBRID:	mouse	ins1C	LELGGSPGDLQTLALEVARQ-QEKPQELTDQDQSQEESQEG	mouse	scg1	OS=Mus	musculus				QLELGGGPGAGDLQTLALEV-LGALFNPYFDPLQWKNSDFE	QLELGGGPGAGDLQTLALEV-LGALFNPYFDPLQWKNSDFE	41
LELGGSPGDLQTLALEVARQQEKPQELTDQDQSQEESQEG												QLELGGGPGAGDLQTLALEV-GNPDDSFLEDEGEDRNGVTL	QLELGGGPGAGDLQTLALEV-GNPDDSFLEDEGEDRNGVTL	41
>sp|A01MHIP1376|HIP_MOUSE	HYBRID:	mouse	ins1C	LELGGSPGDLQTLALEVARQ-RPRHHHGRSGSNKSSYEGHP	mouse	scg1	OS=Mus	musculus				QLELGGGPGAGDLQTLALEV-PFSEDVNWGYEKRSFARAPQ	QLELGGGPGAGDLQTLALEV-PFSEDVNWGYEKRSFARAPQ	41
LELGGSPGDLQTLALEVARQRPRHHHGRSGSNKSSYEGHP												QLELGGGPGAGDLQTLALEV-SFARAPQLDLKRQYDGVAEL	QLELGGGPGAGDLQTLALEV-SFARAPQLDLKRQYDGVAEL	41
>sp|A01MHIP1377|HIP_MOUSE	HYBRID:	mouse	ins1C	LELGGSPGDLQTLALEVARQ-PRHHHGRSGSNKSSYEGHPL	mouse	scg1	OS=Mus	musculus				QLELGGGPGAGDLQTLALEV-QYDGVAELDQLLHYRKKADE	QLELGGGPGAGDLQTLALEV-QYDGVAELDQLLHYRKKADE	41
LELGGSPGDLQTLALEVARQPRHHHGRSGSNKSSYEGHPL												QLELGGGPGAGDLQTLALEV-KADEFPDFYDSEEQMGPHQE	QLELGGGPGAGDLQTLALEV-KADEFPDFYDSEEQMGPHQE	41
>sp|A01MHIP1378|HIP_MOUSE	HYBRID:	mouse	ins1C	LELGGSPGDLQTLALEVARQ-PSPKESKEADVATVRLGEKR	mouse	scg1	OS=Mus	musculus				QLELGGGPGAGDLQTLALEV-ADEFPDFYDSEEQMGPHQEA	QLELGGGPGAGDLQTLALEV-ADEFPDFYDSEEQMGPHQEA	41
LELGGSPGDLQTLALEVARQPSPKESKEADVATVRLGEKR												QLELGGGPGAGDLQTLALEV-ELENLAAMDLELQKIAEKFS	QLELGGGPGAGDLQTLALEV-ELENLAAMDLELQKIAEKFS	41
>sp|A01MHIP1379|HIP_MOUSE	HYBRID:	mouse	ins1C	LELGGSPGDLQTLALEVARQ-SHHLAHYRASEEEPEYGEES	mouse	scg1	OS=Mus	musculus				LELGGGPGAGDLQTLALEVA-APVDNRDHNEEMVTRCIIEV	LELGGGPGAGDLQTLALEVA-APVDNRDHNEEMVTRCIIEV	41
LELGGSPGDLQTLALEVARQSHHLAHYRASEEEPEYGEES												LELGGGPGAGDLQTLALEVA-SGKEVKGEEKGENQNSKFEV	LELGGGPGAGDLQTLALEVA-SGKEVKGEEKGENQNSKFEV	41
>sp|A01MHIP1380|HIP_MOUSE	HYBRID:	mouse	ins1C	LELGGSPGDLQTLALEVARQ-NHPDSELESTANRHGEETEE	mouse	scg1	OS=Mus	musculus				LELGGGPGAGDLQTLALEVA-HIEDSGEKPNTFSNKRSEAS	LELGGGPGAGDLQTLALEVA-HIEDSGEKPNTFSNKRSEAS	41
LELGGSPGDLQTLALEVARQNHPDSELESTANRHGEETEE												LELGGGPGAGDLQTLALEVA-SEASAKKKDESVARADAHSM	LELGGGPGAGDLQTLALEVA-SEASAKKKDESVARADAHSM	41
>sp|A01MHIP1381|HIP_MOUSE	HYBRID:	mouse	ins1C	LELGGSPGDLQTLALEVARQ-LLDEGHYPVRESPIDTAKRY	mouse	scg1	OS=Mus	musculus				LELGGGPGAGDLQTLALEVA-KDESVARADAHSMELEEKTH	LELGGGPGAGDLQTLALEVA-KDESVARADAHSMELEEKTH	41
LELGGSPGDLQTLALEVARQLLDEGHYPVRESPIDTAKRY												LELGGGPGAGDLQTLALEVA-DESVARADAHSMELEEKTHS	LELGGGPGAGDLQTLALEVA-DESVARADAHSMELEEKTHS	41
>sp|A01MHIP1382|HIP_MOUSE	HYBRID:	mouse	ins1C	LELGGSPGDLQTLALEVARQ-YPQSKWQEQEKNYLNYGEEG	mouse	scg1	OS=Mus	musculus				LELGGGPGAGDLQTLALEVA-QEKPQELTDQDQSQEESQEG	LELGGGPGAGDLQTLALEVA-QEKPQELTDQDQSQEESQEG	41
LELGGSPGDLQTLALEVARQYPQSKWQEQEKNYLNYGEEG												LELGGGPGAGDLQTLALEVA-RPRHHHGRSGSNKSSYEGHP	LELGGGPGAGDLQTLALEVA-RPRHHHGRSGSNKSSYEGHP	41
>sp|A01MHIP1383|HIP_MOUSE	HYBRID:	mouse	ins1C	LELGGSPGDLQTLALEVARQ-KRLGALFNPYFDPLQWKNSD	mouse	scg1	OS=Mus	musculus				LELGGGPGAGDLQTLALEVA-PRHHHGRSGSNKSSYEGHPL	LELGGGPGAGDLQTLALEVA-PRHHHGRSGSNKSSYEGHPL	41
LELGGSPGDLQTLALEVARQKRLGALFNPYFDPLQWKNSD												LELGGGPGAGDLQTLALEVA-PSPKESKEADVATVRLGEKR	LELGGGPGAGDLQTLALEVA-PSPKESKEADVATVRLGEKR	41
>sp|A01MHIP1384|HIP_MOUSE	HYBRID:	mouse	ins1C	LELGGSPGDLQTLALEVARQ-RLGALFNPYFDPLQWKNSDF	mouse	scg1	OS=Mus	musculus				LELGGGPGAGDLQTLALEVA-SHHLAHYRASEEEPEYGEES	LELGGGPGAGDLQTLALEVA-SHHLAHYRASEEEPEYGEES	41
LELGGSPGDLQTLALEVARQRLGALFNPYFDPLQWKNSDF												LELGGGPGAGDLQTLALEVA-NHPDSELESTANRHGEETEE	LELGGGPGAGDLQTLALEVA-NHPDSELESTANRHGEETEE	41
>sp|A01MHIP1385|HIP_MOUSE	HYBRID:	mouse	ins1C	LELGGSPGDLQTLALEVARQ-LGALFNPYFDPLQWKNSDFE	mouse	scg1	OS=Mus	musculus				LELGGGPGAGDLQTLALEVA-LLDEGHYPVRESPIDTAKRY	LELGGGPGAGDLQTLALEVA-LLDEGHYPVRESPIDTAKRY	41
LELGGSPGDLQTLALEVARQLGALFNPYFDPLQWKNSDFE												LELGGGPGAGDLQTLALEVA-YPQSKWQEQEKNYLNYGEEG	LELGGGPGAGDLQTLALEVA-YPQSKWQEQEKNYLNYGEEG	41
>sp|A01MHIP1386|HIP_MOUSE	HYBRID:	mouse	ins1C	LELGGSPGDLQTLALEVARQ-GNPDDSFLEDEGEDRNGVTL	mouse	scg1	OS=Mus	musculus				LELGGGPGAGDLQTLALEVA-KRLGALFNPYFDPLQWKNSD	LELGGGPGAGDLQTLALEVA-KRLGALFNPYFDPLQWKNSD	41
LELGGSPGDLQTLALEVARQGNPDDSFLEDEGEDRNGVTL												LELGGGPGAGDLQTLALEVA-RLGALFNPYFDPLQWKNSDF	LELGGGPGAGDLQTLALEVA-RLGALFNPYFDPLQWKNSDF	41
>sp|A01MHIP1387|HIP_MOUSE	HYBRID:	mouse	ins1C	LELGGSPGDLQTLALEVARQ-PFSEDVNWGYEKRSFARAPQ	mouse	scg1	OS=Mus	musculus				LELGGGPGAGDLQTLALEVA-LGALFNPYFDPLQWKNSDFE	LELGGGPGAGDLQTLALEVA-LGALFNPYFDPLQWKNSDFE	41
LELGGSPGDLQTLALEVARQPFSEDVNWGYEKRSFARAPQ												LELGGGPGAGDLQTLALEVA-GNPDDSFLEDEGEDRNGVTL	LELGGGPGAGDLQTLALEVA-GNPDDSFLEDEGEDRNGVTL	41
>sp|A01MHIP1388|HIP_MOUSE	HYBRID:	mouse	ins1C	LELGGSPGDLQTLALEVARQ-SFARAPQLDLKRQYDGVAEL	mouse	scg1	OS=Mus	musculus				LELGGGPGAGDLQTLALEVA-PFSEDVNWGYEKRSFARAPQ	LELGGGPGAGDLQTLALEVA-PFSEDVNWGYEKRSFARAPQ	41
LELGGSPGDLQTLALEVARQSFARAPQLDLKRQYDGVAEL												LELGGGPGAGDLQTLALEVA-SFARAPQLDLKRQYDGVAEL	LELGGGPGAGDLQTLALEVA-SFARAPQLDLKRQYDGVAEL	41
>sp|A01MHIP1389|HIP_MOUSE	HYBRID:	mouse	ins1C	LELGGSPGDLQTLALEVARQ-QYDGVAELDQLLHYRKKADE	mouse	scg1	OS=Mus	musculus				LELGGGPGAGDLQTLALEVA-QYDGVAELDQLLHYRKKADE	LELGGGPGAGDLQTLALEVA-QYDGVAELDQLLHYRKKADE	41
LELGGSPGDLQTLALEVARQQYDGVAELDQLLHYRKKADE												LELGGGPGAGDLQTLALEVA-KADEFPDFYDSEEQMGPHQE	LELGGGPGAGDLQTLALEVA-KADEFPDFYDSEEQMGPHQE	41
>sp|A01MHIP1390|HIP_MOUSE	HYBRID:	mouse	ins1C	LELGGSPGDLQTLALEVARQ-KADEFPDFYDSEEQMGPHQE	mouse	scg1	OS=Mus	musculus				LELGGGPGAGDLQTLALEVA-ADEFPDFYDSEEQMGPHQEA	LELGGGPGAGDLQTLALEVA-ADEFPDFYDSEEQMGPHQEA	41
LELGGSPGDLQTLALEVARQKADEFPDFYDSEEQMGPHQE												LELGGGPGAGDLQTLALEVA-ELENLAAMDLELQKIAEKFS	LELGGGPGAGDLQTLALEVA-ELENLAAMDLELQKIAEKFS	41
>sp|A01MHIP1391|HIP_MOUSE	HYBRID:	mouse	ins1C	LELGGSPGDLQTLALEVARQ-ADEFPDFYDSEEQMGPHQEA	mouse	scg1	OS=Mus	musculus				ELGGGPGAGDLQTLALEVAQ-APVDNRDHNEEMVTRCIIEV	ELGGGPGAGDLQTLALEVAQ-APVDNRDHNEEMVTRCIIEV	41
LELGGSPGDLQTLALEVARQADEFPDFYDSEEQMGPHQEA												ELGGGPGAGDLQTLALEVAQ-SGKEVKGEEKGENQNSKFEV	ELGGGPGAGDLQTLALEVAQ-SGKEVKGEEKGENQNSKFEV	41
>sp|A01MHIP1392|HIP_MOUSE	HYBRID:	mouse	ins1C	LELGGSPGDLQTLALEVARQ-ELENLAAMDLELQKIAEKFS	mouse	scg1	OS=Mus	musculus				ELGGGPGAGDLQTLALEVAQ-HIEDSGEKPNTFSNKRSEAS	ELGGGPGAGDLQTLALEVAQ-HIEDSGEKPNTFSNKRSEAS	41
LELGGSPGDLQTLALEVARQELENLAAMDLELQKIAEKFS												ELGGGPGAGDLQTLALEVAQ-SEASAKKKDESVARADAHSM	ELGGGPGAGDLQTLALEVAQ-SEASAKKKDESVARADAHSM	41
>sp|A01MHIP1431|HIP_MOUSE	HYBRID:	mouse	ins1C	EVEDPQVEQLELGGSPGDLQ-YPSKPDNPGEDAPAEDMARY	mouse	NPY	OS=Mus	musculus				ELGGGPGAGDLQTLALEVAQ-KDESVARADAHSMELEEKTH	ELGGGPGAGDLQTLALEVAQ-KDESVARADAHSMELEEKTH	41
EVEDPQVEQLELGGSPGDLQYPSKPDNPGEDAPAEDMARY												ELGGGPGAGDLQTLALEVAQ-DESVARADAHSMELEEKTHS	ELGGGPGAGDLQTLALEVAQ-DESVARADAHSMELEEKTHS	41
>sp|A01MHIP1432|HIP_MOUSE	HYBRID:	mouse	ins1C	EVEDPQVEQLELGGSPGDLQ-SSPETLISDLLMKESTENAP	mouse	NPY	OS=Mus	musculus				ELGGGPGAGDLQTLALEVAQ-QEKPQELTDQDQSQEESQEG	ELGGGPGAGDLQTLALEVAQ-QEKPQELTDQDQSQEESQEG	41
EVEDPQVEQLELGGSPGDLQSSPETLISDLLMKESTENAP												ELGGGPGAGDLQTLALEVAQ-RPRHHHGRSGSNKSSYEGHP	ELGGGPGAGDLQTLALEVAQ-RPRHHHGRSGSNKSSYEGHP	41
>sp|A01MHIP1433|HIP_MOUSE	HYBRID:	mouse	ins1C	VEDPQVEQLELGGSPGDLQT-YPSKPDNPGEDAPAEDMARY	mouse	NPY	OS=Mus	musculus				ELGGGPGAGDLQTLALEVAQ-PRHHHGRSGSNKSSYEGHPL	ELGGGPGAGDLQTLALEVAQ-PRHHHGRSGSNKSSYEGHPL	41
VEDPQVEQLELGGSPGDLQTYPSKPDNPGEDAPAEDMARY												ELGGGPGAGDLQTLALEVAQ-PSPKESKEADVATVRLGEKR	ELGGGPGAGDLQTLALEVAQ-PSPKESKEADVATVRLGEKR	41
>sp|A01MHIP1434|HIP_MOUSE	HYBRID:	mouse	ins1C	VEDPQVEQLELGGSPGDLQT-SSPETLISDLLMKESTENAP	mouse	NPY	OS=Mus	musculus				ELGGGPGAGDLQTLALEVAQ-SHHLAHYRASEEEPEYGEES	ELGGGPGAGDLQTLALEVAQ-SHHLAHYRASEEEPEYGEES	41
VEDPQVEQLELGGSPGDLQTSSPETLISDLLMKESTENAP												ELGGGPGAGDLQTLALEVAQ-NHPDSELESTANRHGEETEE	ELGGGPGAGDLQTLALEVAQ-NHPDSELESTANRHGEETEE	41
>sp|A01MHIP1435|HIP_MOUSE	HYBRID:	mouse	ins1C	EDPQVEQLELGGSPGDLQTL-YPSKPDNPGEDAPAEDMARY	mouse	NPY	OS=Mus	musculus				ELGGGPGAGDLQTLALEVAQ-LLDEGHYPVRESPIDTAKRY	ELGGGPGAGDLQTLALEVAQ-LLDEGHYPVRESPIDTAKRY	41
EDPQVEQLELGGSPGDLQTLYPSKPDNPGEDAPAEDMARY												ELGGGPGAGDLQTLALEVAQ-YPQSKWQEQEKNYLNYGEEG	ELGGGPGAGDLQTLALEVAQ-YPQSKWQEQEKNYLNYGEEG	41
>sp|A01MHIP1436|HIP_MOUSE	HYBRID:	mouse	ins1C	EDPQVEQLELGGSPGDLQTL-SSPETLISDLLMKESTENAP	mouse	NPY	OS=Mus	musculus				ELGGGPGAGDLQTLALEVAQ-KRLGALFNPYFDPLQWKNSD	ELGGGPGAGDLQTLALEVAQ-KRLGALFNPYFDPLQWKNSD	41
EDPQVEQLELGGSPGDLQTLSSPETLISDLLMKESTENAP												ELGGGPGAGDLQTLALEVAQ-RLGALFNPYFDPLQWKNSDF	ELGGGPGAGDLQTLALEVAQ-RLGALFNPYFDPLQWKNSDF	41
>sp|A01MHIP1437|HIP_MOUSE	HYBRID:	mouse	ins1C	DPQVEQLELGGSPGDLQTLA-YPSKPDNPGEDAPAEDMARY	mouse	NPY	OS=Mus	musculus				ELGGGPGAGDLQTLALEVAQ-LGALFNPYFDPLQWKNSDFE	ELGGGPGAGDLQTLALEVAQ-LGALFNPYFDPLQWKNSDFE	41
DPQVEQLELGGSPGDLQTLAYPSKPDNPGEDAPAEDMARY												ELGGGPGAGDLQTLALEVAQ-GNPDDSFLEDEGEDRNGVTL	ELGGGPGAGDLQTLALEVAQ-GNPDDSFLEDEGEDRNGVTL	41
>sp|A01MHIP1438|HIP_MOUSE	HYBRID:	mouse	ins1C	DPQVEQLELGGSPGDLQTLA-SSPETLISDLLMKESTENAP	mouse	NPY	OS=Mus	musculus				ELGGGPGAGDLQTLALEVAQ-PFSEDVNWGYEKRSFARAPQ	ELGGGPGAGDLQTLALEVAQ-PFSEDVNWGYEKRSFARAPQ	41
DPQVEQLELGGSPGDLQTLASSPETLISDLLMKESTENAP												ELGGGPGAGDLQTLALEVAQ-SFARAPQLDLKRQYDGVAEL	ELGGGPGAGDLQTLALEVAQ-SFARAPQLDLKRQYDGVAEL	41
>sp|A01MHIP1439|HIP_MOUSE	HYBRID:	mouse	ins1C	PQVEQLELGGSPGDLQTLAL-YPSKPDNPGEDAPAEDMARY	mouse	NPY	OS=Mus	musculus				ELGGGPGAGDLQTLALEVAQ-QYDGVAELDQLLHYRKKADE	ELGGGPGAGDLQTLALEVAQ-QYDGVAELDQLLHYRKKADE	41
PQVEQLELGGSPGDLQTLALYPSKPDNPGEDAPAEDMARY												ELGGGPGAGDLQTLALEVAQ-KADEFPDFYDSEEQMGPHQE	ELGGGPGAGDLQTLALEVAQ-KADEFPDFYDSEEQMGPHQE	41
>sp|A01MHIP1440|HIP_MOUSE	HYBRID:	mouse	ins1C	PQVEQLELGGSPGDLQTLAL-SSPETLISDLLMKESTENAP	mouse	NPY	OS=Mus	musculus				ELGGGPGAGDLQTLALEVAQ-ADEFPDFYDSEEQMGPHQEA	ELGGGPGAGDLQTLALEVAQ-ADEFPDFYDSEEQMGPHQEA	41
PQVEQLELGGSPGDLQTLALSSPETLISDLLMKESTENAP												ELGGGPGAGDLQTLALEVAQ-ELENLAAMDLELQKIAEKFS	ELGGGPGAGDLQTLALEVAQ-ELENLAAMDLELQKIAEKFS	41
>sp|A01MHIP1441|HIP_MOUSE	HYBRID:	mouse	ins1C	QVEQLELGGSPGDLQTLALE-YPSKPDNPGEDAPAEDMARY	mouse	NPY	OS=Mus	musculus				LGGGPGAGDLQTLALEVAQQ-APVDNRDHNEEMVTRCIIEV	LGGGPGAGDLQTLALEVAQQ-APVDNRDHNEEMVTRCIIEV	41
QVEQLELGGSPGDLQTLALEYPSKPDNPGEDAPAEDMARY												LGGGPGAGDLQTLALEVAQQ-SGKEVKGEEKGENQNSKFEV	LGGGPGAGDLQTLALEVAQQ-SGKEVKGEEKGENQNSKFEV	41
>sp|A01MHIP1442|HIP_MOUSE	HYBRID:	mouse	ins1C	QVEQLELGGSPGDLQTLALE-SSPETLISDLLMKESTENAP	mouse	NPY	OS=Mus	musculus				LGGGPGAGDLQTLALEVAQQ-HIEDSGEKPNTFSNKRSEAS	LGGGPGAGDLQTLALEVAQQ-HIEDSGEKPNTFSNKRSEAS	41
QVEQLELGGSPGDLQTLALESSPETLISDLLMKESTENAP												LGGGPGAGDLQTLALEVAQQ-SEASAKKKDESVARADAHSM	LGGGPGAGDLQTLALEVAQQ-SEASAKKKDESVARADAHSM	41
>sp|A01MHIP1443|HIP_MOUSE	HYBRID:	mouse	ins1C	VEQLELGGSPGDLQTLALEV-YPSKPDNPGEDAPAEDMARY	mouse	NPY	OS=Mus	musculus				LGGGPGAGDLQTLALEVAQQ-KDESVARADAHSMELEEKTH	LGGGPGAGDLQTLALEVAQQ-KDESVARADAHSMELEEKTH	41
VEQLELGGSPGDLQTLALEVYPSKPDNPGEDAPAEDMARY												LGGGPGAGDLQTLALEVAQQ-DESVARADAHSMELEEKTHS	LGGGPGAGDLQTLALEVAQQ-DESVARADAHSMELEEKTHS	41
>sp|A01MHIP1444|HIP_MOUSE	HYBRID:	mouse	ins1C	VEQLELGGSPGDLQTLALEV-SSPETLISDLLMKESTENAP	mouse	NPY	OS=Mus	musculus				LGGGPGAGDLQTLALEVAQQ-QEKPQELTDQDQSQEESQEG	LGGGPGAGDLQTLALEVAQQ-QEKPQELTDQDQSQEESQEG	41
VEQLELGGSPGDLQTLALEVSSPETLISDLLMKESTENAP												LGGGPGAGDLQTLALEVAQQ-RPRHHHGRSGSNKSSYEGHP	LGGGPGAGDLQTLALEVAQQ-RPRHHHGRSGSNKSSYEGHP	41
>sp|A01MHIP1445|HIP_MOUSE	HYBRID:	mouse	ins1C	EQLELGGSPGDLQTLALEVA-YPSKPDNPGEDAPAEDMARY	mouse	NPY	OS=Mus	musculus				LGGGPGAGDLQTLALEVAQQ-PRHHHGRSGSNKSSYEGHPL	LGGGPGAGDLQTLALEVAQQ-PRHHHGRSGSNKSSYEGHPL	41
EQLELGGSPGDLQTLALEVAYPSKPDNPGEDAPAEDMARY												LGGGPGAGDLQTLALEVAQQ-PSPKESKEADVATVRLGEKR	LGGGPGAGDLQTLALEVAQQ-PSPKESKEADVATVRLGEKR	41
>sp|A01MHIP1446|HIP_MOUSE	HYBRID:	mouse	ins1C	EQLELGGSPGDLQTLALEVA-SSPETLISDLLMKESTENAP	mouse	NPY	OS=Mus	musculus				LGGGPGAGDLQTLALEVAQQ-SHHLAHYRASEEEPEYGEES	LGGGPGAGDLQTLALEVAQQ-SHHLAHYRASEEEPEYGEES	41
EQLELGGSPGDLQTLALEVASSPETLISDLLMKESTENAP												LGGGPGAGDLQTLALEVAQQ-NHPDSELESTANRHGEETEE	LGGGPGAGDLQTLALEVAQQ-NHPDSELESTANRHGEETEE	41
>sp|A01MHIP1447|HIP_MOUSE	HYBRID:	mouse	ins1C	QLELGGSPGDLQTLALEVAR-YPSKPDNPGEDAPAEDMARY	mouse	NPY	OS=Mus	musculus				LGGGPGAGDLQTLALEVAQQ-LLDEGHYPVRESPIDTAKRY	LGGGPGAGDLQTLALEVAQQ-LLDEGHYPVRESPIDTAKRY	41
QLELGGSPGDLQTLALEVARYPSKPDNPGEDAPAEDMARY												LGGGPGAGDLQTLALEVAQQ-YPQSKWQEQEKNYLNYGEEG	LGGGPGAGDLQTLALEVAQQ-YPQSKWQEQEKNYLNYGEEG	41
>sp|A01MHIP1448|HIP_MOUSE	HYBRID:	mouse	ins1C	QLELGGSPGDLQTLALEVAR-SSPETLISDLLMKESTENAP	mouse	NPY	OS=Mus	musculus				LGGGPGAGDLQTLALEVAQQ-KRLGALFNPYFDPLQWKNSD	LGGGPGAGDLQTLALEVAQQ-KRLGALFNPYFDPLQWKNSD	41
QLELGGSPGDLQTLALEVARSSPETLISDLLMKESTENAP												LGGGPGAGDLQTLALEVAQQ-RLGALFNPYFDPLQWKNSDF	LGGGPGAGDLQTLALEVAQQ-RLGALFNPYFDPLQWKNSDF	41
>sp|A01MHIP1449|HIP_MOUSE	HYBRID:	mouse	ins1C	LELGGSPGDLQTLALEVARQ-YPSKPDNPGEDAPAEDMARY	mouse	NPY	OS=Mus	musculus				LGGGPGAGDLQTLALEVAQQ-LGALFNPYFDPLQWKNSDFE	LGGGPGAGDLQTLALEVAQQ-LGALFNPYFDPLQWKNSDFE	41
LELGGSPGDLQTLALEVARQYPSKPDNPGEDAPAEDMARY												LGGGPGAGDLQTLALEVAQQ-GNPDDSFLEDEGEDRNGVTL	LGGGPGAGDLQTLALEVAQQ-GNPDDSFLEDEGEDRNGVTL	41
>sp|A01MHIP1450|HIP_MOUSE	HYBRID:	mouse	ins1C	LELGGSPGDLQTLALEVARQ-SSPETLISDLLMKESTENAP	mouse	NPY	OS=Mus	musculus				LGGGPGAGDLQTLALEVAQQ-PFSEDVNWGYEKRSFARAPQ	LGGGPGAGDLQTLALEVAQQ-PFSEDVNWGYEKRSFARAPQ	41
LELGGSPGDLQTLALEVARQSSPETLISDLLMKESTENAP												LGGGPGAGDLQTLALEVAQQ-SFARAPQLDLKRQYDGVAEL	LGGGPGAGDLQTLALEVAQQ-SFARAPQLDLKRQYDGVAEL	41
>sp|A01MHIP1508|HIP_MOUSE	HYBRID:	mouse	ins2C	EVEDPQVAQLELGGGPGAGD-FVKQHLCGPHLVEALYLVCG	mouse	ins1	OS=Mus	musculus				LGGGPGAGDLQTLALEVAQQ-QYDGVAELDQLLHYRKKADE	LGGGPGAGDLQTLALEVAQQ-QYDGVAELDQLLHYRKKADE	41
EVEDPQVAQLELGGGPGAGDFVKQHLCGPHLVEALYLVCG												LGGGPGAGDLQTLALEVAQQ-KADEFPDFYDSEEQMGPHQE	LGGGPGAGDLQTLALEVAQQ-KADEFPDFYDSEEQMGPHQE	41
>sp|A01MHIP1509|HIP_MOUSE	HYBRID:	mouse	ins2C	EVEDPQVAQLELGGGPGAGD-EVEDPQVEQLELGGSPGDLQ	mouse	ins1	OS=Mus	musculus				LGGGPGAGDLQTLALEVAQQ-ADEFPDFYDSEEQMGPHQEA	LGGGPGAGDLQTLALEVAQQ-ADEFPDFYDSEEQMGPHQEA	41
EVEDPQVAQLELGGGPGAGDEVEDPQVEQLELGGSPGDLQ												LGGGPGAGDLQTLALEVAQQ-ELENLAAMDLELQKIAEKFS	LGGGPGAGDLQTLALEVAQQ-ELENLAAMDLELQKIAEKFS	41
>sp|A01MHIP1510|HIP_MOUSE	HYBRID:	mouse	ins2C	EVEDPQVAQLELGGGPGAGD-GIVDQCCTSICSLYQLENYC	mouse	ins1	OS=Mus	musculus				EVEDPQVAQLELGGGPGAGD-YPSKPDNPGEDAPAEDMARY	EVEDPQVAQLELGGGPGAGD-YPSKPDNPGEDAPAEDMARY	41
EVEDPQVAQLELGGGPGAGDGIVDQCCTSICSLYQLENYC												EVEDPQVAQLELGGGPGAGD-SSPETLISDLLMKESTENAP	EVEDPQVAQLELGGGPGAGD-SSPETLISDLLMKESTENAP	41
>sp|A01MHIP1511|HIP_MOUSE	HYBRID:	mouse	ins2C	VEDPQVAQLELGGGPGAGDL-FVKQHLCGPHLVEALYLVCG	mouse	ins1	OS=Mus	musculus				VEDPQVAQLELGGGPGAGDL-YPSKPDNPGEDAPAEDMARY	VEDPQVAQLELGGGPGAGDL-YPSKPDNPGEDAPAEDMARY	41
VEDPQVAQLELGGGPGAGDLFVKQHLCGPHLVEALYLVCG												VEDPQVAQLELGGGPGAGDL-SSPETLISDLLMKESTENAP	VEDPQVAQLELGGGPGAGDL-SSPETLISDLLMKESTENAP	41
>sp|A01MHIP1512|HIP_MOUSE	HYBRID:	mouse	ins2C	VEDPQVAQLELGGGPGAGDL-EVEDPQVEQLELGGSPGDLQ	mouse	ins1	OS=Mus	musculus				EDPQVAQLELGGGPGAGDLQ-YPSKPDNPGEDAPAEDMARY	EDPQVAQLELGGGPGAGDLQ-YPSKPDNPGEDAPAEDMARY	41
VEDPQVAQLELGGGPGAGDLEVEDPQVEQLELGGSPGDLQ												EDPQVAQLELGGGPGAGDLQ-SSPETLISDLLMKESTENAP	EDPQVAQLELGGGPGAGDLQ-SSPETLISDLLMKESTENAP	41
>sp|A01MHIP1513|HIP_MOUSE	HYBRID:	mouse	ins2C	VEDPQVAQLELGGGPGAGDL-GIVDQCCTSICSLYQLENYC	mouse	ins1	OS=Mus	musculus				DPQVAQLELGGGPGAGDLQT-YPSKPDNPGEDAPAEDMARY	DPQVAQLELGGGPGAGDLQT-YPSKPDNPGEDAPAEDMARY	41
VEDPQVAQLELGGGPGAGDLGIVDQCCTSICSLYQLENYC												DPQVAQLELGGGPGAGDLQT-SSPETLISDLLMKESTENAP	DPQVAQLELGGGPGAGDLQT-SSPETLISDLLMKESTENAP	41
>sp|A01MHIP1514|HIP_MOUSE	HYBRID:	mouse	ins2C	EDPQVAQLELGGGPGAGDLQ-FVKQHLCGPHLVEALYLVCG	mouse	ins1	OS=Mus	musculus				PQVAQLELGGGPGAGDLQTL-YPSKPDNPGEDAPAEDMARY	PQVAQLELGGGPGAGDLQTL-YPSKPDNPGEDAPAEDMARY	41
EDPQVAQLELGGGPGAGDLQFVKQHLCGPHLVEALYLVCG												PQVAQLELGGGPGAGDLQTL-SSPETLISDLLMKESTENAP	PQVAQLELGGGPGAGDLQTL-SSPETLISDLLMKESTENAP	41
>sp|A01MHIP1515|HIP_MOUSE	HYBRID:	mouse	ins2C	EDPQVAQLELGGGPGAGDLQ-EVEDPQVEQLELGGSPGDLQ	mouse	ins1	OS=Mus	musculus				QVAQLELGGGPGAGDLQTLA-YPSKPDNPGEDAPAEDMARY	QVAQLELGGGPGAGDLQTLA-YPSKPDNPGEDAPAEDMARY	41
EDPQVAQLELGGGPGAGDLQEVEDPQVEQLELGGSPGDLQ												QVAQLELGGGPGAGDLQTLA-SSPETLISDLLMKESTENAP	QVAQLELGGGPGAGDLQTLA-SSPETLISDLLMKESTENAP	41
>sp|A01MHIP1516|HIP_MOUSE	HYBRID:	mouse	ins2C	EDPQVAQLELGGGPGAGDLQ-GIVDQCCTSICSLYQLENYC	mouse	ins1	OS=Mus	musculus				VAQLELGGGPGAGDLQTLAL-YPSKPDNPGEDAPAEDMARY	VAQLELGGGPGAGDLQTLAL-YPSKPDNPGEDAPAEDMARY	41
EDPQVAQLELGGGPGAGDLQGIVDQCCTSICSLYQLENYC												VAQLELGGGPGAGDLQTLAL-SSPETLISDLLMKESTENAP	VAQLELGGGPGAGDLQTLAL-SSPETLISDLLMKESTENAP	41
>sp|A01MHIP1517|HIP_MOUSE	HYBRID:	mouse	ins2C	DPQVAQLELGGGPGAGDLQT-FVKQHLCGPHLVEALYLVCG	mouse	ins1	OS=Mus	musculus				AQLELGGGPGAGDLQTLALE-YPSKPDNPGEDAPAEDMARY	AQLELGGGPGAGDLQTLALE-YPSKPDNPGEDAPAEDMARY	41
DPQVAQLELGGGPGAGDLQTFVKQHLCGPHLVEALYLVCG												AQLELGGGPGAGDLQTLALE-SSPETLISDLLMKESTENAP	AQLELGGGPGAGDLQTLALE-SSPETLISDLLMKESTENAP	41
>sp|A01MHIP1518|HIP_MOUSE	HYBRID:	mouse	ins2C	DPQVAQLELGGGPGAGDLQT-EVEDPQVEQLELGGSPGDLQ	mouse	ins1	OS=Mus	musculus				QLELGGGPGAGDLQTLALEV-YPSKPDNPGEDAPAEDMARY	QLELGGGPGAGDLQTLALEV-YPSKPDNPGEDAPAEDMARY	41
DPQVAQLELGGGPGAGDLQTEVEDPQVEQLELGGSPGDLQ												QLELGGGPGAGDLQTLALEV-SSPETLISDLLMKESTENAP	QLELGGGPGAGDLQTLALEV-SSPETLISDLLMKESTENAP	41
>sp|A01MHIP1519|HIP_MOUSE	HYBRID:	mouse	ins2C	DPQVAQLELGGGPGAGDLQT-GIVDQCCTSICSLYQLENYC	mouse	ins1	OS=Mus	musculus				LELGGGPGAGDLQTLALEVA-YPSKPDNPGEDAPAEDMARY	LELGGGPGAGDLQTLALEVA-YPSKPDNPGEDAPAEDMARY	41
DPQVAQLELGGGPGAGDLQTGIVDQCCTSICSLYQLENYC												LELGGGPGAGDLQTLALEVA-SSPETLISDLLMKESTENAP	LELGGGPGAGDLQTLALEVA-SSPETLISDLLMKESTENAP	41
>sp|A01MHIP1520|HIP_MOUSE	HYBRID:	mouse	ins2C	PQVAQLELGGGPGAGDLQTL-FVKQHLCGPHLVEALYLVCG	mouse	ins1	OS=Mus	musculus				ELGGGPGAGDLQTLALEVAQ-YPSKPDNPGEDAPAEDMARY	ELGGGPGAGDLQTLALEVAQ-YPSKPDNPGEDAPAEDMARY	41
PQVAQLELGGGPGAGDLQTLFVKQHLCGPHLVEALYLVCG												ELGGGPGAGDLQTLALEVAQ-SSPETLISDLLMKESTENAP	ELGGGPGAGDLQTLALEVAQ-SSPETLISDLLMKESTENAP	41
>sp|A01MHIP1521|HIP_MOUSE	HYBRID:	mouse	ins2C	PQVAQLELGGGPGAGDLQTL-EVEDPQVEQLELGGSPGDLQ	mouse	ins1	OS=Mus	musculus				LGGGPGAGDLQTLALEVAQQ-YPSKPDNPGEDAPAEDMARY	LGGGPGAGDLQTLALEVAQQ-YPSKPDNPGEDAPAEDMARY	41
PQVAQLELGGGPGAGDLQTLEVEDPQVEQLELGGSPGDLQ												LGGGPGAGDLQTLALEVAQQ-SSPETLISDLLMKESTENAP	LGGGPGAGDLQTLALEVAQQ-SSPETLISDLLMKESTENAP	41
>sp|A01MHIP1522|HIP_MOUSE	HYBRID:	mouse	ins2C	PQVAQLELGGGPGAGDLQTL-GIVDQCCTSICSLYQLENYC	mouse	ins1	OS=Mus	musculus				EVEDPQVEQLELGGSPGDL-FVKQHLCGPHLVEALYLVCG	EVEDPQVEQLELGGSPGDL-FVKQHLCGPHLVEALYLVCG	40
PQVAQLELGGGPGAGDLQTLGIVDQCCTSICSLYQLENYC												EVEDPQVEQLELGGSPGDL-EVEDPQVEQLELGGSPGDLQ	EVEDPQVEQLELGGSPGDL-EVEDPQVEQLELGGSPGDLQ	40
>sp|A01MHIP1523|HIP_MOUSE	HYBRID:	mouse	ins2C	QVAQLELGGGPGAGDLQTLA-FVKQHLCGPHLVEALYLVCG	mouse	ins1	OS=Mus	musculus				EVEDPQVEQLELGGSPGDL-GIVDQCCTSICSLYQLENYC	EVEDPQVEQLELGGSPGDL-GIVDQCCTSICSLYQLENYC	40
QVAQLELGGGPGAGDLQTLAFVKQHLCGPHLVEALYLVCG												EVEDPQVEQLELGGSPGDL-FVKQHLCGSHLVEALYLVCG	EVEDPQVEQLELGGSPGDL-FVKQHLCGSHLVEALYLVCG	40
>sp|A01MHIP1524|HIP_MOUSE	HYBRID:	mouse	ins2C	QVAQLELGGGPGAGDLQTLA-EVEDPQVEQLELGGSPGDLQ	mouse	ins1	OS=Mus	musculus				EVEDPQVEQLELGGSPGDL-EVEDPQVAQLELGGGPGAGD	EVEDPQVEQLELGGSPGDL-EVEDPQVAQLELGGGPGAGD	40
QVAQLELGGGPGAGDLQTLAEVEDPQVEQLELGGSPGDLQ												EVEDPQVEQLELGGSPGDL-LPVNSPMTKGDTKVMKCVLE	EVEDPQVEQLELGGSPGDL-LPVNSPMTKGDTKVMKCVLE	40
>sp|A01MHIP1525|HIP_MOUSE	HYBRID:	mouse	ins2C	QVAQLELGGGPGAGDLQTLA-GIVDQCCTSICSLYQLENYC	mouse	ins1	OS=Mus	musculus				EVEDPQVEQLELGGSPGDL-KDSDKGQQDGFEATTEGPRP	EVEDPQVEQLELGGSPGDL-KDSDKGQQDGFEATTEGPRP	40
QVAQLELGGGPGAGDLQTLAGIVDQCCTSICSLYQLENYC												EVEDPQVEQLELGGSPGDL-DSDKGQQDGFEATTEGPRPQ	EVEDPQVEQLELGGSPGDL-DSDKGQQDGFEATTEGPRPQ	40
>sp|A01MHIP1526|HIP_MOUSE	HYBRID:	mouse	ins2C	VAQLELGGGPGAGDLQTLAL-FVKQHLCGPHLVEALYLVCG	mouse	ins1	OS=Mus	musculus				EVEDPQVEQLELGGSPGDL-AKQEEKEEEEEEEAVAREKA	EVEDPQVEQLELGGSPGDL-AKQEEKEEEEEEEAVAREKA	40
VAQLELGGGPGAGDLQTLALFVKQHLCGPHLVEALYLVCG												EVEDPQVEQLELGGSPGDL-WSRMDQLAKELTAEKRLEGE	EVEDPQVEQLELGGSPGDL-WSRMDQLAKELTAEKRLEGE	40
>sp|A01MHIP1527|HIP_MOUSE	HYBRID:	mouse	ins2C	VAQLELGGGPGAGDLQTLAL-EVEDPQVEQLELGGSPGDLQ	mouse	ins1	OS=Mus	musculus				EVEDPQVEQLELGGSPGDL-LEGEDDPDRSMKLSFRTRAY	EVEDPQVEQLELGGSPGDL-LEGEDDPDRSMKLSFRTRAY	40
VAQLELGGGPGAGDLQTLALEVEDPQVEQLELGGSPGDLQ												EVEDPQVEQLELGGSPGDL-GWRPSSREDSVEARSDFEEK	EVEDPQVEQLELGGSPGDL-GWRPSSREDSVEARSDFEEK	40
>sp|A01MHIP1528|HIP_MOUSE	HYBRID:	mouse	ins2C	VAQLELGGGPGAGDLQTLAL-GIVDQCCTSICSLYQLENYC	mouse	ins1	OS=Mus	musculus				EVEDPQVEQLELGGSPGDL-EEEGSANRRAEDQELESLSA	EVEDPQVEQLELGGSPGDL-EEEGSANRRAEDQELESLSA	40
VAQLELGGGPGAGDLQTLALGIVDQCCTSICSLYQLENYC												EVEDPQVEQLELGGSPGDL-AEDQELESLSAIEAELEKVA	EVEDPQVEQLELGGSPGDL-AEDQELESLSAIEAELEKVA	40
>sp|A01MHIP1529|HIP_MOUSE	HYBRID:	mouse	ins2C	AQLELGGGPGAGDLQTLALE-FVKQHLCGPHLVEALYLVCG	mouse	ins1	OS=Mus	musculus				EVEDPQVEQLELGGSPGDL-TPVRSGTNPQMDKRKCNTAT	EVEDPQVEQLELGGSPGDL-TPVRSGTNPQMDKRKCNTAT	40
AQLELGGGPGAGDLQTLALEFVKQHLCGPHLVEALYLVCG												EVEDPQVEQLELGGSPGDL-KCNTATCATQRLANFLVRSS	EVEDPQVEQLELGGSPGDL-KCNTATCATQRLANFLVRSS	40
>sp|A01MHIP1530|HIP_MOUSE	HYBRID:	mouse	ins2C	AQLELGGGPGAGDLQTLALE-EVEDPQVEQLELGGSPGDLQ	mouse	ins1	OS=Mus	musculus				EVEDPQVEQLELGGSPGDL-CNTATCATQRLANFLVRSSN	EVEDPQVEQLELGGSPGDL-CNTATCATQRLANFLVRSSN	40
AQLELGGGPGAGDLQTLALEEVEDPQVEQLELGGSPGDLQ												EVEDPQVEQLELGGSPGDL-TPVRSGSNPQMDKRKCNTAT	EVEDPQVEQLELGGSPGDL-TPVRSGSNPQMDKRKCNTAT	40
>sp|A01MHIP1531|HIP_MOUSE	HYBRID:	mouse	ins2C	AQLELGGGPGAGDLQTLALE-GIVDQCCTSICSLYQLENYC	mouse	ins1	OS=Mus	musculus				EVEDPQVEQLELGGSPGDL-APVDNRDHNEEMVTRCIIEV	EVEDPQVEQLELGGSPGDL-APVDNRDHNEEMVTRCIIEV	40
AQLELGGGPGAGDLQTLALEGIVDQCCTSICSLYQLENYC												EVEDPQVEQLELGGSPGDL-SGKEVKGEEKGENQNSKFEV	EVEDPQVEQLELGGSPGDL-SGKEVKGEEKGENQNSKFEV	40
>sp|A01MHIP1532|HIP_MOUSE	HYBRID:	mouse	ins2C	QLELGGGPGAGDLQTLALEV-FVKQHLCGPHLVEALYLVCG	mouse	ins1	OS=Mus	musculus				EVEDPQVEQLELGGSPGDL-HIEDSGEKPNTFSNKRSEAS	EVEDPQVEQLELGGSPGDL-HIEDSGEKPNTFSNKRSEAS	40
QLELGGGPGAGDLQTLALEVFVKQHLCGPHLVEALYLVCG												EVEDPQVEQLELGGSPGDL-SEASAKKKDESVARADAHSM	EVEDPQVEQLELGGSPGDL-SEASAKKKDESVARADAHSM	40
>sp|A01MHIP1533|HIP_MOUSE	HYBRID:	mouse	ins2C	QLELGGGPGAGDLQTLALEV-EVEDPQVEQLELGGSPGDLQ	mouse	ins1	OS=Mus	musculus				EVEDPQVEQLELGGSPGDL-KDESVARADAHSMELEEKTH	EVEDPQVEQLELGGSPGDL-KDESVARADAHSMELEEKTH	40
QLELGGGPGAGDLQTLALEVEVEDPQVEQLELGGSPGDLQ												EVEDPQVEQLELGGSPGDL-DESVARADAHSMELEEKTHS	EVEDPQVEQLELGGSPGDL-DESVARADAHSMELEEKTHS	40
>sp|A01MHIP1534|HIP_MOUSE	HYBRID:	mouse	ins2C	QLELGGGPGAGDLQTLALEV-GIVDQCCTSICSLYQLENYC	mouse	ins1	OS=Mus	musculus				EVEDPQVEQLELGGSPGDL-QEKPQELTDQDQSQEESQEG	EVEDPQVEQLELGGSPGDL-QEKPQELTDQDQSQEESQEG	40
QLELGGGPGAGDLQTLALEVGIVDQCCTSICSLYQLENYC												EVEDPQVEQLELGGSPGDL-RPRHHHGRSGSNKSSYEGHP	EVEDPQVEQLELGGSPGDL-RPRHHHGRSGSNKSSYEGHP	40
>sp|A01MHIP1535|HIP_MOUSE	HYBRID:	mouse	ins2C	LELGGGPGAGDLQTLALEVA-FVKQHLCGPHLVEALYLVCG	mouse	ins1	OS=Mus	musculus				EVEDPQVEQLELGGSPGDL-PRHHHGRSGSNKSSYEGHPL	EVEDPQVEQLELGGSPGDL-PRHHHGRSGSNKSSYEGHPL	40
LELGGGPGAGDLQTLALEVAFVKQHLCGPHLVEALYLVCG												EVEDPQVEQLELGGSPGDL-PSPKESKEADVATVRLGEKR	EVEDPQVEQLELGGSPGDL-PSPKESKEADVATVRLGEKR	40
>sp|A01MHIP1536|HIP_MOUSE	HYBRID:	mouse	ins2C	LELGGGPGAGDLQTLALEVA-EVEDPQVEQLELGGSPGDLQ	mouse	ins1	OS=Mus	musculus				EVEDPQVEQLELGGSPGDL-SHHLAHYRASEEEPEYGEES	EVEDPQVEQLELGGSPGDL-SHHLAHYRASEEEPEYGEES	40
LELGGGPGAGDLQTLALEVAEVEDPQVEQLELGGSPGDLQ												EVEDPQVEQLELGGSPGDL-NHPDSELESTANRHGEETEE	EVEDPQVEQLELGGSPGDL-NHPDSELESTANRHGEETEE	40
>sp|A01MHIP1537|HIP_MOUSE	HYBRID:	mouse	ins2C	LELGGGPGAGDLQTLALEVA-GIVDQCCTSICSLYQLENYC	mouse	ins1	OS=Mus	musculus				EVEDPQVEQLELGGSPGDL-LLDEGHYPVRESPIDTAKRY	EVEDPQVEQLELGGSPGDL-LLDEGHYPVRESPIDTAKRY	40
LELGGGPGAGDLQTLALEVAGIVDQCCTSICSLYQLENYC												EVEDPQVEQLELGGSPGDL-YPQSKWQEQEKNYLNYGEEG	EVEDPQVEQLELGGSPGDL-YPQSKWQEQEKNYLNYGEEG	40
>sp|A01MHIP1538|HIP_MOUSE	HYBRID:	mouse	ins2C	ELGGGPGAGDLQTLALEVAQ-FVKQHLCGPHLVEALYLVCG	mouse	ins1	OS=Mus	musculus				EVEDPQVEQLELGGSPGDL-KRLGALFNPYFDPLQWKNSD	EVEDPQVEQLELGGSPGDL-KRLGALFNPYFDPLQWKNSD	40
ELGGGPGAGDLQTLALEVAQFVKQHLCGPHLVEALYLVCG												EVEDPQVEQLELGGSPGDL-RLGALFNPYFDPLQWKNSDF	EVEDPQVEQLELGGSPGDL-RLGALFNPYFDPLQWKNSDF	40
>sp|A01MHIP1539|HIP_MOUSE	HYBRID:	mouse	ins2C	ELGGGPGAGDLQTLALEVAQ-EVEDPQVEQLELGGSPGDLQ	mouse	ins1	OS=Mus	musculus				EVEDPQVEQLELGGSPGDL-LGALFNPYFDPLQWKNSDFE	EVEDPQVEQLELGGSPGDL-LGALFNPYFDPLQWKNSDFE	40
ELGGGPGAGDLQTLALEVAQEVEDPQVEQLELGGSPGDLQ												EVEDPQVEQLELGGSPGDL-GNPDDSFLEDEGEDRNGVTL	EVEDPQVEQLELGGSPGDL-GNPDDSFLEDEGEDRNGVTL	40
>sp|A01MHIP1540|HIP_MOUSE	HYBRID:	mouse	ins2C	ELGGGPGAGDLQTLALEVAQ-GIVDQCCTSICSLYQLENYC	mouse	ins1	OS=Mus	musculus				EVEDPQVEQLELGGSPGDL-PFSEDVNWGYEKRSFARAPQ	EVEDPQVEQLELGGSPGDL-PFSEDVNWGYEKRSFARAPQ	40
ELGGGPGAGDLQTLALEVAQGIVDQCCTSICSLYQLENYC												EVEDPQVEQLELGGSPGDL-SFARAPQLDLKRQYDGVAEL	EVEDPQVEQLELGGSPGDL-SFARAPQLDLKRQYDGVAEL	40
>sp|A01MHIP1541|HIP_MOUSE	HYBRID:	mouse	ins2C	LGGGPGAGDLQTLALEVAQQ-FVKQHLCGPHLVEALYLVCG	mouse	ins1	OS=Mus	musculus				EVEDPQVEQLELGGSPGDL-QYDGVAELDQLLHYRKKADE	EVEDPQVEQLELGGSPGDL-QYDGVAELDQLLHYRKKADE	40
LGGGPGAGDLQTLALEVAQQFVKQHLCGPHLVEALYLVCG												EVEDPQVEQLELGGSPGDL-KADEFPDFYDSEEQMGPHQE	EVEDPQVEQLELGGSPGDL-KADEFPDFYDSEEQMGPHQE	40
>sp|A01MHIP1542|HIP_MOUSE	HYBRID:	mouse	ins2C	LGGGPGAGDLQTLALEVAQQ-EVEDPQVEQLELGGSPGDLQ	mouse	ins1	OS=Mus	musculus				EVEDPQVEQLELGGSPGDL-ADEFPDFYDSEEQMGPHQEA	EVEDPQVEQLELGGSPGDL-ADEFPDFYDSEEQMGPHQEA	40
LGGGPGAGDLQTLALEVAQQEVEDPQVEQLELGGSPGDLQ												EVEDPQVEQLELGGSPGDL-ELENLAAMDLELQKIAEKFS	EVEDPQVEQLELGGSPGDL-ELENLAAMDLELQKIAEKFS	40
>sp|A01MHIP1543|HIP_MOUSE	HYBRID:	mouse	ins2C	LGGGPGAGDLQTLALEVAQQ-GIVDQCCTSICSLYQLENYC	mouse	ins1	OS=Mus	musculus				EVEDPQVEQLELGGSPGDL-YPSKPDNPGEDAPAEDMARY	EVEDPQVEQLELGGSPGDL-YPSKPDNPGEDAPAEDMARY	40
LGGGPGAGDLQTLALEVAQQGIVDQCCTSICSLYQLENYC												EVEDPQVEQLELGGSPGDL-SSPETLISDLLMKESTENAP	EVEDPQVEQLELGGSPGDL-SSPETLISDLLMKESTENAP	40
>sp|A01MHIP1601|HIP_MOUSE	HYBRID:	mouse	ins2C	EVEDPQVAQLELGGGPGAGD-FVKQHLCGSHLVEALYLVCG	mouse	ins2	OS=Mus	musculus				EVEDPQVAQLELGGGPGAG-FVKQHLCGPHLVEALYLVCG	EVEDPQVAQLELGGGPGAG-FVKQHLCGPHLVEALYLVCG	40
EVEDPQVAQLELGGGPGAGDFVKQHLCGSHLVEALYLVCG												EVEDPQVAQLELGGGPGAG-EVEDPQVEQLELGGSPGDLQ	EVEDPQVAQLELGGGPGAG-EVEDPQVEQLELGGSPGDLQ	40
>sp|A01MHIP1602|HIP_MOUSE	HYBRID:	mouse	ins2C	EVEDPQVAQLELGGGPGAGD-EVEDPQVAQLELGGGPGAGD	mouse	ins2	OS=Mus	musculus				EVEDPQVAQLELGGGPGAG-GIVDQCCTSICSLYQLENYC	EVEDPQVAQLELGGGPGAG-GIVDQCCTSICSLYQLENYC	40
EVEDPQVAQLELGGGPGAGDEVEDPQVAQLELGGGPGAGD												EVEDPQVAQLELGGGPGAG-FVKQHLCGSHLVEALYLVCG	EVEDPQVAQLELGGGPGAG-FVKQHLCGSHLVEALYLVCG	40
>sp|A01MHIP1603|HIP_MOUSE	HYBRID:	mouse	ins2C	EVEDPQVAQLELGGGPGAGD-GIVDQCCTSICSLYQLENYC	mouse	ins2	OS=Mus	musculus				EVEDPQVAQLELGGGPGAG-EVEDPQVAQLELGGGPGAGD	EVEDPQVAQLELGGGPGAG-EVEDPQVAQLELGGGPGAGD	40
EVEDPQVAQLELGGGPGAGDGIVDQCCTSICSLYQLENYC												EVEDPQVAQLELGGGPGAG-LPVNSPMTKGDTKVMKCVLE	EVEDPQVAQLELGGGPGAG-LPVNSPMTKGDTKVMKCVLE	40
>sp|A01MHIP1604|HIP_MOUSE	HYBRID:	mouse	ins2C	VEDPQVAQLELGGGPGAGDL-FVKQHLCGSHLVEALYLVCG	mouse	ins2	OS=Mus	musculus				EVEDPQVAQLELGGGPGAG-KDSDKGQQDGFEATTEGPRP	EVEDPQVAQLELGGGPGAG-KDSDKGQQDGFEATTEGPRP	40
VEDPQVAQLELGGGPGAGDLFVKQHLCGSHLVEALYLVCG												EVEDPQVAQLELGGGPGAG-DSDKGQQDGFEATTEGPRPQ	EVEDPQVAQLELGGGPGAG-DSDKGQQDGFEATTEGPRPQ	40
>sp|A01MHIP1605|HIP_MOUSE	HYBRID:	mouse	ins2C	VEDPQVAQLELGGGPGAGDL-EVEDPQVAQLELGGGPGAGD	mouse	ins2	OS=Mus	musculus				EVEDPQVAQLELGGGPGAG-AKQEEKEEEEEEEAVAREKA	EVEDPQVAQLELGGGPGAG-AKQEEKEEEEEEEAVAREKA	40
VEDPQVAQLELGGGPGAGDLEVEDPQVAQLELGGGPGAGD												EVEDPQVAQLELGGGPGAG-WSRMDQLAKELTAEKRLEGE	EVEDPQVAQLELGGGPGAG-WSRMDQLAKELTAEKRLEGE	40
>sp|A01MHIP1606|HIP_MOUSE	HYBRID:	mouse	ins2C	VEDPQVAQLELGGGPGAGDL-GIVDQCCTSICSLYQLENYC	mouse	ins2	OS=Mus	musculus				EVEDPQVAQLELGGGPGAG-LEGEDDPDRSMKLSFRTRAY	EVEDPQVAQLELGGGPGAG-LEGEDDPDRSMKLSFRTRAY	40
VEDPQVAQLELGGGPGAGDLGIVDQCCTSICSLYQLENYC												EVEDPQVAQLELGGGPGAG-GWRPSSREDSVEARSDFEEK	EVEDPQVAQLELGGGPGAG-GWRPSSREDSVEARSDFEEK	40
>sp|A01MHIP1607|HIP_MOUSE	HYBRID:	mouse	ins2C	EDPQVAQLELGGGPGAGDLQ-FVKQHLCGSHLVEALYLVCG	mouse	ins2	OS=Mus	musculus				EVEDPQVAQLELGGGPGAG-EEEGSANRRAEDQELESLSA	EVEDPQVAQLELGGGPGAG-EEEGSANRRAEDQELESLSA	40
EDPQVAQLELGGGPGAGDLQFVKQHLCGSHLVEALYLVCG												EVEDPQVAQLELGGGPGAG-AEDQELESLSAIEAELEKVA	EVEDPQVAQLELGGGPGAG-AEDQELESLSAIEAELEKVA	40
>sp|A01MHIP1608|HIP_MOUSE	HYBRID:	mouse	ins2C	EDPQVAQLELGGGPGAGDLQ-EVEDPQVAQLELGGGPGAGD	mouse	ins2	OS=Mus	musculus				EVEDPQVAQLELGGGPGAG-TPVRSGTNPQMDKRKCNTAT	EVEDPQVAQLELGGGPGAG-TPVRSGTNPQMDKRKCNTAT	40
EDPQVAQLELGGGPGAGDLQEVEDPQVAQLELGGGPGAGD												EVEDPQVAQLELGGGPGAG-KCNTATCATQRLANFLVRSS	EVEDPQVAQLELGGGPGAG-KCNTATCATQRLANFLVRSS	40
>sp|A01MHIP1609|HIP_MOUSE	HYBRID:	mouse	ins2C	EDPQVAQLELGGGPGAGDLQ-GIVDQCCTSICSLYQLENYC	mouse	ins2	OS=Mus	musculus				EVEDPQVAQLELGGGPGAG-CNTATCATQRLANFLVRSSN	EVEDPQVAQLELGGGPGAG-CNTATCATQRLANFLVRSSN	40
EDPQVAQLELGGGPGAGDLQGIVDQCCTSICSLYQLENYC												EVEDPQVAQLELGGGPGAG-TPVRSGSNPQMDKRKCNTAT	EVEDPQVAQLELGGGPGAG-TPVRSGSNPQMDKRKCNTAT	40
>sp|A01MHIP1610|HIP_MOUSE	HYBRID:	mouse	ins2C	DPQVAQLELGGGPGAGDLQT-FVKQHLCGSHLVEALYLVCG	mouse	ins2	OS=Mus	musculus				EVEDPQVAQLELGGGPGAG-APVDNRDHNEEMVTRCIIEV	EVEDPQVAQLELGGGPGAG-APVDNRDHNEEMVTRCIIEV	40
DPQVAQLELGGGPGAGDLQTFVKQHLCGSHLVEALYLVCG												EVEDPQVAQLELGGGPGAG-SGKEVKGEEKGENQNSKFEV	EVEDPQVAQLELGGGPGAG-SGKEVKGEEKGENQNSKFEV	40
>sp|A01MHIP1611|HIP_MOUSE	HYBRID:	mouse	ins2C	DPQVAQLELGGGPGAGDLQT-EVEDPQVAQLELGGGPGAGD	mouse	ins2	OS=Mus	musculus				EVEDPQVAQLELGGGPGAG-HIEDSGEKPNTFSNKRSEAS	EVEDPQVAQLELGGGPGAG-HIEDSGEKPNTFSNKRSEAS	40
DPQVAQLELGGGPGAGDLQTEVEDPQVAQLELGGGPGAGD												EVEDPQVAQLELGGGPGAG-SEASAKKKDESVARADAHSM	EVEDPQVAQLELGGGPGAG-SEASAKKKDESVARADAHSM	40
>sp|A01MHIP1612|HIP_MOUSE	HYBRID:	mouse	ins2C	DPQVAQLELGGGPGAGDLQT-GIVDQCCTSICSLYQLENYC	mouse	ins2	OS=Mus	musculus				EVEDPQVAQLELGGGPGAG-KDESVARADAHSMELEEKTH	EVEDPQVAQLELGGGPGAG-KDESVARADAHSMELEEKTH	40
DPQVAQLELGGGPGAGDLQTGIVDQCCTSICSLYQLENYC												EVEDPQVAQLELGGGPGAG-DESVARADAHSMELEEKTHS	EVEDPQVAQLELGGGPGAG-DESVARADAHSMELEEKTHS	40
>sp|A01MHIP1613|HIP_MOUSE	HYBRID:	mouse	ins2C	PQVAQLELGGGPGAGDLQTL-FVKQHLCGSHLVEALYLVCG	mouse	ins2	OS=Mus	musculus				EVEDPQVAQLELGGGPGAG-QEKPQELTDQDQSQEESQEG	EVEDPQVAQLELGGGPGAG-QEKPQELTDQDQSQEESQEG	40
PQVAQLELGGGPGAGDLQTLFVKQHLCGSHLVEALYLVCG												EVEDPQVAQLELGGGPGAG-RPRHHHGRSGSNKSSYEGHP	EVEDPQVAQLELGGGPGAG-RPRHHHGRSGSNKSSYEGHP	40
>sp|A01MHIP1614|HIP_MOUSE	HYBRID:	mouse	ins2C	PQVAQLELGGGPGAGDLQTL-EVEDPQVAQLELGGGPGAGD	mouse	ins2	OS=Mus	musculus				EVEDPQVAQLELGGGPGAG-PRHHHGRSGSNKSSYEGHPL	EVEDPQVAQLELGGGPGAG-PRHHHGRSGSNKSSYEGHPL	40
PQVAQLELGGGPGAGDLQTLEVEDPQVAQLELGGGPGAGD												EVEDPQVAQLELGGGPGAG-PSPKESKEADVATVRLGEKR	EVEDPQVAQLELGGGPGAG-PSPKESKEADVATVRLGEKR	40
>sp|A01MHIP1615|HIP_MOUSE	HYBRID:	mouse	ins2C	PQVAQLELGGGPGAGDLQTL-GIVDQCCTSICSLYQLENYC	mouse	ins2	OS=Mus	musculus				EVEDPQVAQLELGGGPGAG-SHHLAHYRASEEEPEYGEES	EVEDPQVAQLELGGGPGAG-SHHLAHYRASEEEPEYGEES	40
PQVAQLELGGGPGAGDLQTLGIVDQCCTSICSLYQLENYC												EVEDPQVAQLELGGGPGAG-NHPDSELESTANRHGEETEE	EVEDPQVAQLELGGGPGAG-NHPDSELESTANRHGEETEE	40
>sp|A01MHIP1616|HIP_MOUSE	HYBRID:	mouse	ins2C	QVAQLELGGGPGAGDLQTLA-FVKQHLCGSHLVEALYLVCG	mouse	ins2	OS=Mus	musculus				EVEDPQVAQLELGGGPGAG-LLDEGHYPVRESPIDTAKRY	EVEDPQVAQLELGGGPGAG-LLDEGHYPVRESPIDTAKRY	40
QVAQLELGGGPGAGDLQTLAFVKQHLCGSHLVEALYLVCG												EVEDPQVAQLELGGGPGAG-YPQSKWQEQEKNYLNYGEEG	EVEDPQVAQLELGGGPGAG-YPQSKWQEQEKNYLNYGEEG	40
>sp|A01MHIP1617|HIP_MOUSE	HYBRID:	mouse	ins2C	QVAQLELGGGPGAGDLQTLA-EVEDPQVAQLELGGGPGAGD	mouse	ins2	OS=Mus	musculus				EVEDPQVAQLELGGGPGAG-KRLGALFNPYFDPLQWKNSD	EVEDPQVAQLELGGGPGAG-KRLGALFNPYFDPLQWKNSD	40
QVAQLELGGGPGAGDLQTLAEVEDPQVAQLELGGGPGAGD												EVEDPQVAQLELGGGPGAG-RLGALFNPYFDPLQWKNSDF	EVEDPQVAQLELGGGPGAG-RLGALFNPYFDPLQWKNSDF	40
>sp|A01MHIP1618|HIP_MOUSE	HYBRID:	mouse	ins2C	QVAQLELGGGPGAGDLQTLA-GIVDQCCTSICSLYQLENYC	mouse	ins2	OS=Mus	musculus				EVEDPQVAQLELGGGPGAG-LGALFNPYFDPLQWKNSDFE	EVEDPQVAQLELGGGPGAG-LGALFNPYFDPLQWKNSDFE	40
QVAQLELGGGPGAGDLQTLAGIVDQCCTSICSLYQLENYC												EVEDPQVAQLELGGGPGAG-GNPDDSFLEDEGEDRNGVTL	EVEDPQVAQLELGGGPGAG-GNPDDSFLEDEGEDRNGVTL	40
>sp|A01MHIP1619|HIP_MOUSE	HYBRID:	mouse	ins2C	VAQLELGGGPGAGDLQTLAL-FVKQHLCGSHLVEALYLVCG	mouse	ins2	OS=Mus	musculus				EVEDPQVAQLELGGGPGAG-PFSEDVNWGYEKRSFARAPQ	EVEDPQVAQLELGGGPGAG-PFSEDVNWGYEKRSFARAPQ	40
VAQLELGGGPGAGDLQTLALFVKQHLCGSHLVEALYLVCG												EVEDPQVAQLELGGGPGAG-SFARAPQLDLKRQYDGVAEL	EVEDPQVAQLELGGGPGAG-SFARAPQLDLKRQYDGVAEL	40
>sp|A01MHIP1620|HIP_MOUSE	HYBRID:	mouse	ins2C	VAQLELGGGPGAGDLQTLAL-EVEDPQVAQLELGGGPGAGD	mouse	ins2	OS=Mus	musculus				EVEDPQVAQLELGGGPGAG-QYDGVAELDQLLHYRKKADE	EVEDPQVAQLELGGGPGAG-QYDGVAELDQLLHYRKKADE	40
VAQLELGGGPGAGDLQTLALEVEDPQVAQLELGGGPGAGD												EVEDPQVAQLELGGGPGAG-KADEFPDFYDSEEQMGPHQE	EVEDPQVAQLELGGGPGAG-KADEFPDFYDSEEQMGPHQE	40
>sp|A01MHIP1621|HIP_MOUSE	HYBRID:	mouse	ins2C	VAQLELGGGPGAGDLQTLAL-GIVDQCCTSICSLYQLENYC	mouse	ins2	OS=Mus	musculus				EVEDPQVAQLELGGGPGAG-ADEFPDFYDSEEQMGPHQEA	EVEDPQVAQLELGGGPGAG-ADEFPDFYDSEEQMGPHQEA	40
VAQLELGGGPGAGDLQTLALGIVDQCCTSICSLYQLENYC												EVEDPQVAQLELGGGPGAG-ELENLAAMDLELQKIAEKFS	EVEDPQVAQLELGGGPGAG-ELENLAAMDLELQKIAEKFS	40
>sp|A01MHIP1622|HIP_MOUSE	HYBRID:	mouse	ins2C	AQLELGGGPGAGDLQTLALE-FVKQHLCGSHLVEALYLVCG	mouse	ins2	OS=Mus	musculus				EVEDPQVAQLELGGGPGAG-YPSKPDNPGEDAPAEDMARY	EVEDPQVAQLELGGGPGAG-YPSKPDNPGEDAPAEDMARY	40
AQLELGGGPGAGDLQTLALEFVKQHLCGSHLVEALYLVCG												EVEDPQVAQLELGGGPGAG-SSPETLISDLLMKESTENAP	EVEDPQVAQLELGGGPGAG-SSPETLISDLLMKESTENAP	40
>sp|A01MHIP1623|HIP_MOUSE	HYBRID:	mouse	ins2C	AQLELGGGPGAGDLQTLALE-EVEDPQVAQLELGGGPGAGD	mouse	ins2	OS=Mus	musculus				EVEDPQVEQLELGGSPGD-FVKQHLCGPHLVEALYLVCG	EVEDPQVEQLELGGSPGD-FVKQHLCGPHLVEALYLVCG	39
AQLELGGGPGAGDLQTLALEEVEDPQVAQLELGGGPGAGD												EVEDPQVEQLELGGSPGD-EVEDPQVEQLELGGSPGDLQ	EVEDPQVEQLELGGSPGD-EVEDPQVEQLELGGSPGDLQ	39
>sp|A01MHIP1624|HIP_MOUSE	HYBRID:	mouse	ins2C	AQLELGGGPGAGDLQTLALE-GIVDQCCTSICSLYQLENYC	mouse	ins2	OS=Mus	musculus				EVEDPQVEQLELGGSPGD-GIVDQCCTSICSLYQLENYC	EVEDPQVEQLELGGSPGD-GIVDQCCTSICSLYQLENYC	39
AQLELGGGPGAGDLQTLALEGIVDQCCTSICSLYQLENYC												EVEDPQVEQLELGGSPGD-FVKQHLCGSHLVEALYLVCG	EVEDPQVEQLELGGSPGD-FVKQHLCGSHLVEALYLVCG	39
>sp|A01MHIP1625|HIP_MOUSE	HYBRID:	mouse	ins2C	QLELGGGPGAGDLQTLALEV-FVKQHLCGSHLVEALYLVCG	mouse	ins2	OS=Mus	musculus				EVEDPQVEQLELGGSPGD-EVEDPQVAQLELGGGPGAGD	EVEDPQVEQLELGGSPGD-EVEDPQVAQLELGGGPGAGD	39
QLELGGGPGAGDLQTLALEVFVKQHLCGSHLVEALYLVCG												EVEDPQVEQLELGGSPGD-LPVNSPMTKGDTKVMKCVLE	EVEDPQVEQLELGGSPGD-LPVNSPMTKGDTKVMKCVLE	39
>sp|A01MHIP1626|HIP_MOUSE	HYBRID:	mouse	ins2C	QLELGGGPGAGDLQTLALEV-EVEDPQVAQLELGGGPGAGD	mouse	ins2	OS=Mus	musculus				EVEDPQVEQLELGGSPGD-KDSDKGQQDGFEATTEGPRP	EVEDPQVEQLELGGSPGD-KDSDKGQQDGFEATTEGPRP	39
QLELGGGPGAGDLQTLALEVEVEDPQVAQLELGGGPGAGD												EVEDPQVEQLELGGSPGD-DSDKGQQDGFEATTEGPRPQ	EVEDPQVEQLELGGSPGD-DSDKGQQDGFEATTEGPRPQ	39
>sp|A01MHIP1627|HIP_MOUSE	HYBRID:	mouse	ins2C	QLELGGGPGAGDLQTLALEV-GIVDQCCTSICSLYQLENYC	mouse	ins2	OS=Mus	musculus				EVEDPQVEQLELGGSPGD-AKQEEKEEEEEEEAVAREKA	EVEDPQVEQLELGGSPGD-AKQEEKEEEEEEEAVAREKA	39
QLELGGGPGAGDLQTLALEVGIVDQCCTSICSLYQLENYC												EVEDPQVEQLELGGSPGD-WSRMDQLAKELTAEKRLEGE	EVEDPQVEQLELGGSPGD-WSRMDQLAKELTAEKRLEGE	39
>sp|A01MHIP1628|HIP_MOUSE	HYBRID:	mouse	ins2C	LELGGGPGAGDLQTLALEVA-FVKQHLCGSHLVEALYLVCG	mouse	ins2	OS=Mus	musculus				EVEDPQVEQLELGGSPGD-LEGEDDPDRSMKLSFRTRAY	EVEDPQVEQLELGGSPGD-LEGEDDPDRSMKLSFRTRAY	39
LELGGGPGAGDLQTLALEVAFVKQHLCGSHLVEALYLVCG												EVEDPQVEQLELGGSPGD-GWRPSSREDSVEARSDFEEK	EVEDPQVEQLELGGSPGD-GWRPSSREDSVEARSDFEEK	39
>sp|A01MHIP1629|HIP_MOUSE	HYBRID:	mouse	ins2C	LELGGGPGAGDLQTLALEVA-EVEDPQVAQLELGGGPGAGD	mouse	ins2	OS=Mus	musculus				EVEDPQVEQLELGGSPGD-EEEGSANRRAEDQELESLSA	EVEDPQVEQLELGGSPGD-EEEGSANRRAEDQELESLSA	39
LELGGGPGAGDLQTLALEVAEVEDPQVAQLELGGGPGAGD												EVEDPQVEQLELGGSPGD-AEDQELESLSAIEAELEKVA	EVEDPQVEQLELGGSPGD-AEDQELESLSAIEAELEKVA	39
>sp|A01MHIP1630|HIP_MOUSE	HYBRID:	mouse	ins2C	LELGGGPGAGDLQTLALEVA-GIVDQCCTSICSLYQLENYC	mouse	ins2	OS=Mus	musculus				EVEDPQVEQLELGGSPGD-TPVRSGTNPQMDKRKCNTAT	EVEDPQVEQLELGGSPGD-TPVRSGTNPQMDKRKCNTAT	39
LELGGGPGAGDLQTLALEVAGIVDQCCTSICSLYQLENYC												EVEDPQVEQLELGGSPGD-KCNTATCATQRLANFLVRSS	EVEDPQVEQLELGGSPGD-KCNTATCATQRLANFLVRSS	39
>sp|A01MHIP1631|HIP_MOUSE	HYBRID:	mouse	ins2C	ELGGGPGAGDLQTLALEVAQ-FVKQHLCGSHLVEALYLVCG	mouse	ins2	OS=Mus	musculus				EVEDPQVEQLELGGSPGD-CNTATCATQRLANFLVRSSN	EVEDPQVEQLELGGSPGD-CNTATCATQRLANFLVRSSN	39
ELGGGPGAGDLQTLALEVAQFVKQHLCGSHLVEALYLVCG												EVEDPQVEQLELGGSPGD-TPVRSGSNPQMDKRKCNTAT	EVEDPQVEQLELGGSPGD-TPVRSGSNPQMDKRKCNTAT	39
>sp|A01MHIP1632|HIP_MOUSE	HYBRID:	mouse	ins2C	ELGGGPGAGDLQTLALEVAQ-EVEDPQVAQLELGGGPGAGD	mouse	ins2	OS=Mus	musculus				EVEDPQVEQLELGGSPGD-APVDNRDHNEEMVTRCIIEV	EVEDPQVEQLELGGSPGD-APVDNRDHNEEMVTRCIIEV	39
ELGGGPGAGDLQTLALEVAQEVEDPQVAQLELGGGPGAGD												EVEDPQVEQLELGGSPGD-SGKEVKGEEKGENQNSKFEV	EVEDPQVEQLELGGSPGD-SGKEVKGEEKGENQNSKFEV	39
>sp|A01MHIP1633|HIP_MOUSE	HYBRID:	mouse	ins2C	ELGGGPGAGDLQTLALEVAQ-GIVDQCCTSICSLYQLENYC	mouse	ins2	OS=Mus	musculus				EVEDPQVEQLELGGSPGD-HIEDSGEKPNTFSNKRSEAS	EVEDPQVEQLELGGSPGD-HIEDSGEKPNTFSNKRSEAS	39
ELGGGPGAGDLQTLALEVAQGIVDQCCTSICSLYQLENYC												EVEDPQVEQLELGGSPGD-SEASAKKKDESVARADAHSM	EVEDPQVEQLELGGSPGD-SEASAKKKDESVARADAHSM	39
>sp|A01MHIP1634|HIP_MOUSE	HYBRID:	mouse	ins2C	LGGGPGAGDLQTLALEVAQQ-FVKQHLCGSHLVEALYLVCG	mouse	ins2	OS=Mus	musculus				EVEDPQVEQLELGGSPGD-KDESVARADAHSMELEEKTH	EVEDPQVEQLELGGSPGD-KDESVARADAHSMELEEKTH	39
LGGGPGAGDLQTLALEVAQQFVKQHLCGSHLVEALYLVCG												EVEDPQVEQLELGGSPGD-DESVARADAHSMELEEKTHS	EVEDPQVEQLELGGSPGD-DESVARADAHSMELEEKTHS	39
>sp|A01MHIP1635|HIP_MOUSE	HYBRID:	mouse	ins2C	LGGGPGAGDLQTLALEVAQQ-EVEDPQVAQLELGGGPGAGD	mouse	ins2	OS=Mus	musculus				EVEDPQVEQLELGGSPGD-QEKPQELTDQDQSQEESQEG	EVEDPQVEQLELGGSPGD-QEKPQELTDQDQSQEESQEG	39
LGGGPGAGDLQTLALEVAQQEVEDPQVAQLELGGGPGAGD												EVEDPQVEQLELGGSPGD-RPRHHHGRSGSNKSSYEGHP	EVEDPQVEQLELGGSPGD-RPRHHHGRSGSNKSSYEGHP	39
>sp|A01MHIP1636|HIP_MOUSE	HYBRID:	mouse	ins2C	LGGGPGAGDLQTLALEVAQQ-GIVDQCCTSICSLYQLENYC	mouse	ins2	OS=Mus	musculus				EVEDPQVEQLELGGSPGD-PRHHHGRSGSNKSSYEGHPL	EVEDPQVEQLELGGSPGD-PRHHHGRSGSNKSSYEGHPL	39
LGGGPGAGDLQTLALEVAQQGIVDQCCTSICSLYQLENYC												EVEDPQVEQLELGGSPGD-PSPKESKEADVATVRLGEKR	EVEDPQVEQLELGGSPGD-PSPKESKEADVATVRLGEKR	39
>sp|A01MHIP1827|HIP_MOUSE	HYBRID:	mouse	ins2C	EVEDPQVAQLELGGGPGAGD-LPVNSPMTKGDTKVMKCVLE	mouse	chgA	OS=Mus	musculus				EVEDPQVEQLELGGSPGD-SHHLAHYRASEEEPEYGEES	EVEDPQVEQLELGGSPGD-SHHLAHYRASEEEPEYGEES	39
EVEDPQVAQLELGGGPGAGDLPVNSPMTKGDTKVMKCVLE												EVEDPQVEQLELGGSPGD-NHPDSELESTANRHGEETEE	EVEDPQVEQLELGGSPGD-NHPDSELESTANRHGEETEE	39
>sp|A01MHIP1828|HIP_MOUSE	HYBRID:	mouse	ins2C	EVEDPQVAQLELGGGPGAGD-KDSDKGQQDGFEATTEGPRP	mouse	chgA	OS=Mus	musculus				EVEDPQVEQLELGGSPGD-LLDEGHYPVRESPIDTAKRY	EVEDPQVEQLELGGSPGD-LLDEGHYPVRESPIDTAKRY	39
EVEDPQVAQLELGGGPGAGDKDSDKGQQDGFEATTEGPRP												EVEDPQVEQLELGGSPGD-YPQSKWQEQEKNYLNYGEEG	EVEDPQVEQLELGGSPGD-YPQSKWQEQEKNYLNYGEEG	39
>sp|A01MHIP1829|HIP_MOUSE	HYBRID:	mouse	ins2C	EVEDPQVAQLELGGGPGAGD-DSDKGQQDGFEATTEGPRPQ	mouse	chgA	OS=Mus	musculus				EVEDPQVEQLELGGSPGD-KRLGALFNPYFDPLQWKNSD	EVEDPQVEQLELGGSPGD-KRLGALFNPYFDPLQWKNSD	39
EVEDPQVAQLELGGGPGAGDDSDKGQQDGFEATTEGPRPQ												EVEDPQVEQLELGGSPGD-RLGALFNPYFDPLQWKNSDF	EVEDPQVEQLELGGSPGD-RLGALFNPYFDPLQWKNSDF	39
>sp|A01MHIP1830|HIP_MOUSE	HYBRID:	mouse	ins2C	EVEDPQVAQLELGGGPGAGD-AKQEEKEEEEEEEAVAREKA	mouse	chgA	OS=Mus	musculus				EVEDPQVEQLELGGSPGD-LGALFNPYFDPLQWKNSDFE	EVEDPQVEQLELGGSPGD-LGALFNPYFDPLQWKNSDFE	39
EVEDPQVAQLELGGGPGAGDAKQEEKEEEEEEEAVAREKA												EVEDPQVEQLELGGSPGD-GNPDDSFLEDEGEDRNGVTL	EVEDPQVEQLELGGSPGD-GNPDDSFLEDEGEDRNGVTL	39
>sp|A01MHIP1831|HIP_MOUSE	HYBRID:	mouse	ins2C	EVEDPQVAQLELGGGPGAGD-WSRMDQLAKELTAEKRLEGE	mouse	chgA	OS=Mus	musculus				EVEDPQVEQLELGGSPGD-PFSEDVNWGYEKRSFARAPQ	EVEDPQVEQLELGGSPGD-PFSEDVNWGYEKRSFARAPQ	39
EVEDPQVAQLELGGGPGAGDWSRMDQLAKELTAEKRLEGE												EVEDPQVEQLELGGSPGD-SFARAPQLDLKRQYDGVAEL	EVEDPQVEQLELGGSPGD-SFARAPQLDLKRQYDGVAEL	39
>sp|A01MHIP1832|HIP_MOUSE	HYBRID:	mouse	ins2C	EVEDPQVAQLELGGGPGAGD-LEGEDDPDRSMKLSFRTRAY	mouse	chgA	OS=Mus	musculus				EVEDPQVEQLELGGSPGD-QYDGVAELDQLLHYRKKADE	EVEDPQVEQLELGGSPGD-QYDGVAELDQLLHYRKKADE	39
EVEDPQVAQLELGGGPGAGDLEGEDDPDRSMKLSFRTRAY												EVEDPQVEQLELGGSPGD-KADEFPDFYDSEEQMGPHQE	EVEDPQVEQLELGGSPGD-KADEFPDFYDSEEQMGPHQE	39
>sp|A01MHIP1833|HIP_MOUSE	HYBRID:	mouse	ins2C	EVEDPQVAQLELGGGPGAGD-GWRPSSREDSVEARSDFEEK	mouse	chgA	OS=Mus	musculus				EVEDPQVEQLELGGSPGD-ADEFPDFYDSEEQMGPHQEA	EVEDPQVEQLELGGSPGD-ADEFPDFYDSEEQMGPHQEA	39
EVEDPQVAQLELGGGPGAGDGWRPSSREDSVEARSDFEEK												EVEDPQVEQLELGGSPGD-ELENLAAMDLELQKIAEKFS	EVEDPQVEQLELGGSPGD-ELENLAAMDLELQKIAEKFS	39
>sp|A01MHIP1834|HIP_MOUSE	HYBRID:	mouse	ins2C	EVEDPQVAQLELGGGPGAGD-EEEGSANRRAEDQELESLSA	mouse	chgA	OS=Mus	musculus				EVEDPQVEQLELGGSPGD-YPSKPDNPGEDAPAEDMARY	EVEDPQVEQLELGGSPGD-YPSKPDNPGEDAPAEDMARY	39
EVEDPQVAQLELGGGPGAGDEEEGSANRRAEDQELESLSA												EVEDPQVEQLELGGSPGD-SSPETLISDLLMKESTENAP	EVEDPQVEQLELGGSPGD-SSPETLISDLLMKESTENAP	39
>sp|A01MHIP1835|HIP_MOUSE	HYBRID:	mouse	ins2C	EVEDPQVAQLELGGGPGAGD-AEDQELESLSAIEAELEKVA	mouse	chgA	OS=Mus	musculus				EVEDPQVAQLELGGGPGA-FVKQHLCGPHLVEALYLVCG	EVEDPQVAQLELGGGPGA-FVKQHLCGPHLVEALYLVCG	39
EVEDPQVAQLELGGGPGAGDAEDQELESLSAIEAELEKVA												EVEDPQVAQLELGGGPGA-EVEDPQVEQLELGGSPGDLQ	EVEDPQVAQLELGGGPGA-EVEDPQVEQLELGGSPGDLQ	39
>sp|A01MHIP1837|HIP_MOUSE	HYBRID:	mouse	ins2C	VEDPQVAQLELGGGPGAGDL-LPVNSPMTKGDTKVMKCVLE	mouse	chgA	OS=Mus	musculus				EVEDPQVAQLELGGGPGA-GIVDQCCTSICSLYQLENYC	EVEDPQVAQLELGGGPGA-GIVDQCCTSICSLYQLENYC	39
VEDPQVAQLELGGGPGAGDLLPVNSPMTKGDTKVMKCVLE												EVEDPQVAQLELGGGPGA-FVKQHLCGSHLVEALYLVCG	EVEDPQVAQLELGGGPGA-FVKQHLCGSHLVEALYLVCG	39
>sp|A01MHIP1838|HIP_MOUSE	HYBRID:	mouse	ins2C	VEDPQVAQLELGGGPGAGDL-KDSDKGQQDGFEATTEGPRP	mouse	chgA	OS=Mus	musculus				EVEDPQVAQLELGGGPGA-EVEDPQVAQLELGGGPGAGD	EVEDPQVAQLELGGGPGA-EVEDPQVAQLELGGGPGAGD	39
VEDPQVAQLELGGGPGAGDLKDSDKGQQDGFEATTEGPRP												EVEDPQVAQLELGGGPGA-LPVNSPMTKGDTKVMKCVLE	EVEDPQVAQLELGGGPGA-LPVNSPMTKGDTKVMKCVLE	39
>sp|A01MHIP1839|HIP_MOUSE	HYBRID:	mouse	ins2C	VEDPQVAQLELGGGPGAGDL-DSDKGQQDGFEATTEGPRPQ	mouse	chgA	OS=Mus	musculus				EVEDPQVAQLELGGGPGA-KDSDKGQQDGFEATTEGPRP	EVEDPQVAQLELGGGPGA-KDSDKGQQDGFEATTEGPRP	39
VEDPQVAQLELGGGPGAGDLDSDKGQQDGFEATTEGPRPQ												EVEDPQVAQLELGGGPGA-DSDKGQQDGFEATTEGPRPQ	EVEDPQVAQLELGGGPGA-DSDKGQQDGFEATTEGPRPQ	39
>sp|A01MHIP1840|HIP_MOUSE	HYBRID:	mouse	ins2C	VEDPQVAQLELGGGPGAGDL-AKQEEKEEEEEEEAVAREKA	mouse	chgA	OS=Mus	musculus				EVEDPQVAQLELGGGPGA-AKQEEKEEEEEEEAVAREKA	EVEDPQVAQLELGGGPGA-AKQEEKEEEEEEEAVAREKA	39
VEDPQVAQLELGGGPGAGDLAKQEEKEEEEEEEAVAREKA												EVEDPQVAQLELGGGPGA-WSRMDQLAKELTAEKRLEGE	EVEDPQVAQLELGGGPGA-WSRMDQLAKELTAEKRLEGE	39
>sp|A01MHIP1841|HIP_MOUSE	HYBRID:	mouse	ins2C	VEDPQVAQLELGGGPGAGDL-WSRMDQLAKELTAEKRLEGE	mouse	chgA	OS=Mus	musculus				EVEDPQVAQLELGGGPGA-LEGEDDPDRSMKLSFRTRAY	EVEDPQVAQLELGGGPGA-LEGEDDPDRSMKLSFRTRAY	39
VEDPQVAQLELGGGPGAGDLWSRMDQLAKELTAEKRLEGE												EVEDPQVAQLELGGGPGA-GWRPSSREDSVEARSDFEEK	EVEDPQVAQLELGGGPGA-GWRPSSREDSVEARSDFEEK	39
>sp|A01MHIP1842|HIP_MOUSE	HYBRID:	mouse	ins2C	VEDPQVAQLELGGGPGAGDL-LEGEDDPDRSMKLSFRTRAY	mouse	chgA	OS=Mus	musculus				EVEDPQVAQLELGGGPGA-EEEGSANRRAEDQELESLSA	EVEDPQVAQLELGGGPGA-EEEGSANRRAEDQELESLSA	39
VEDPQVAQLELGGGPGAGDLLEGEDDPDRSMKLSFRTRAY												EVEDPQVAQLELGGGPGA-AEDQELESLSAIEAELEKVA	EVEDPQVAQLELGGGPGA-AEDQELESLSAIEAELEKVA	39
>sp|A01MHIP1843|HIP_MOUSE	HYBRID:	mouse	ins2C	VEDPQVAQLELGGGPGAGDL-GWRPSSREDSVEARSDFEEK	mouse	chgA	OS=Mus	musculus				EVEDPQVAQLELGGGPGA-TPVRSGTNPQMDKRKCNTAT	EVEDPQVAQLELGGGPGA-TPVRSGTNPQMDKRKCNTAT	39
VEDPQVAQLELGGGPGAGDLGWRPSSREDSVEARSDFEEK												EVEDPQVAQLELGGGPGA-KCNTATCATQRLANFLVRSS	EVEDPQVAQLELGGGPGA-KCNTATCATQRLANFLVRSS	39
>sp|A01MHIP1844|HIP_MOUSE	HYBRID:	mouse	ins2C	VEDPQVAQLELGGGPGAGDL-EEEGSANRRAEDQELESLSA	mouse	chgA	OS=Mus	musculus				EVEDPQVAQLELGGGPGA-CNTATCATQRLANFLVRSSN	EVEDPQVAQLELGGGPGA-CNTATCATQRLANFLVRSSN	39
VEDPQVAQLELGGGPGAGDLEEEGSANRRAEDQELESLSA												EVEDPQVAQLELGGGPGA-TPVRSGSNPQMDKRKCNTAT	EVEDPQVAQLELGGGPGA-TPVRSGSNPQMDKRKCNTAT	39
>sp|A01MHIP1845|HIP_MOUSE	HYBRID:	mouse	ins2C	VEDPQVAQLELGGGPGAGDL-AEDQELESLSAIEAELEKVA	mouse	chgA	OS=Mus	musculus				EVEDPQVAQLELGGGPGA-APVDNRDHNEEMVTRCIIEV	EVEDPQVAQLELGGGPGA-APVDNRDHNEEMVTRCIIEV	39
VEDPQVAQLELGGGPGAGDLAEDQELESLSAIEAELEKVA												EVEDPQVAQLELGGGPGA-SGKEVKGEEKGENQNSKFEV	EVEDPQVAQLELGGGPGA-SGKEVKGEEKGENQNSKFEV	39
>sp|A01MHIP1847|HIP_MOUSE	HYBRID:	mouse	ins2C	EDPQVAQLELGGGPGAGDLQ-LPVNSPMTKGDTKVMKCVLE	mouse	chgA	OS=Mus	musculus				EVEDPQVAQLELGGGPGA-HIEDSGEKPNTFSNKRSEAS	EVEDPQVAQLELGGGPGA-HIEDSGEKPNTFSNKRSEAS	39
EDPQVAQLELGGGPGAGDLQLPVNSPMTKGDTKVMKCVLE												EVEDPQVAQLELGGGPGA-SEASAKKKDESVARADAHSM	EVEDPQVAQLELGGGPGA-SEASAKKKDESVARADAHSM	39
>sp|A01MHIP1848|HIP_MOUSE	HYBRID:	mouse	ins2C	EDPQVAQLELGGGPGAGDLQ-KDSDKGQQDGFEATTEGPRP	mouse	chgA	OS=Mus	musculus				EVEDPQVAQLELGGGPGA-KDESVARADAHSMELEEKTH	EVEDPQVAQLELGGGPGA-KDESVARADAHSMELEEKTH	39
EDPQVAQLELGGGPGAGDLQKDSDKGQQDGFEATTEGPRP												EVEDPQVAQLELGGGPGA-DESVARADAHSMELEEKTHS	EVEDPQVAQLELGGGPGA-DESVARADAHSMELEEKTHS	39
>sp|A01MHIP1849|HIP_MOUSE	HYBRID:	mouse	ins2C	EDPQVAQLELGGGPGAGDLQ-DSDKGQQDGFEATTEGPRPQ	mouse	chgA	OS=Mus	musculus				EVEDPQVAQLELGGGPGA-QEKPQELTDQDQSQEESQEG	EVEDPQVAQLELGGGPGA-QEKPQELTDQDQSQEESQEG	39
EDPQVAQLELGGGPGAGDLQDSDKGQQDGFEATTEGPRPQ												EVEDPQVAQLELGGGPGA-RPRHHHGRSGSNKSSYEGHP	EVEDPQVAQLELGGGPGA-RPRHHHGRSGSNKSSYEGHP	39
>sp|A01MHIP1850|HIP_MOUSE	HYBRID:	mouse	ins2C	EDPQVAQLELGGGPGAGDLQ-AKQEEKEEEEEEEAVAREKA	mouse	chgA	OS=Mus	musculus				EVEDPQVAQLELGGGPGA-PRHHHGRSGSNKSSYEGHPL	EVEDPQVAQLELGGGPGA-PRHHHGRSGSNKSSYEGHPL	39
EDPQVAQLELGGGPGAGDLQAKQEEKEEEEEEEAVAREKA												EVEDPQVAQLELGGGPGA-PSPKESKEADVATVRLGEKR	EVEDPQVAQLELGGGPGA-PSPKESKEADVATVRLGEKR	39
>sp|A01MHIP1851|HIP_MOUSE	HYBRID:	mouse	ins2C	EDPQVAQLELGGGPGAGDLQ-WSRMDQLAKELTAEKRLEGE	mouse	chgA	OS=Mus	musculus				EVEDPQVAQLELGGGPGA-SHHLAHYRASEEEPEYGEES	EVEDPQVAQLELGGGPGA-SHHLAHYRASEEEPEYGEES	39
EDPQVAQLELGGGPGAGDLQWSRMDQLAKELTAEKRLEGE												EVEDPQVAQLELGGGPGA-NHPDSELESTANRHGEETEE	EVEDPQVAQLELGGGPGA-NHPDSELESTANRHGEETEE	39
>sp|A01MHIP1852|HIP_MOUSE	HYBRID:	mouse	ins2C	EDPQVAQLELGGGPGAGDLQ-LEGEDDPDRSMKLSFRTRAY	mouse	chgA	OS=Mus	musculus				EVEDPQVAQLELGGGPGA-LLDEGHYPVRESPIDTAKRY	EVEDPQVAQLELGGGPGA-LLDEGHYPVRESPIDTAKRY	39
EDPQVAQLELGGGPGAGDLQLEGEDDPDRSMKLSFRTRAY												EVEDPQVAQLELGGGPGA-YPQSKWQEQEKNYLNYGEEG	EVEDPQVAQLELGGGPGA-YPQSKWQEQEKNYLNYGEEG	39
>sp|A01MHIP1853|HIP_MOUSE	HYBRID:	mouse	ins2C	EDPQVAQLELGGGPGAGDLQ-GWRPSSREDSVEARSDFEEK	mouse	chgA	OS=Mus	musculus				EVEDPQVAQLELGGGPGA-KRLGALFNPYFDPLQWKNSD	EVEDPQVAQLELGGGPGA-KRLGALFNPYFDPLQWKNSD	39
EDPQVAQLELGGGPGAGDLQGWRPSSREDSVEARSDFEEK												EVEDPQVAQLELGGGPGA-RLGALFNPYFDPLQWKNSDF	EVEDPQVAQLELGGGPGA-RLGALFNPYFDPLQWKNSDF	39
>sp|A01MHIP1854|HIP_MOUSE	HYBRID:	mouse	ins2C	EDPQVAQLELGGGPGAGDLQ-EEEGSANRRAEDQELESLSA	mouse	chgA	OS=Mus	musculus				EVEDPQVAQLELGGGPGA-LGALFNPYFDPLQWKNSDFE	EVEDPQVAQLELGGGPGA-LGALFNPYFDPLQWKNSDFE	39
EDPQVAQLELGGGPGAGDLQEEEGSANRRAEDQELESLSA												EVEDPQVAQLELGGGPGA-GNPDDSFLEDEGEDRNGVTL	EVEDPQVAQLELGGGPGA-GNPDDSFLEDEGEDRNGVTL	39
>sp|A01MHIP1855|HIP_MOUSE	HYBRID:	mouse	ins2C	EDPQVAQLELGGGPGAGDLQ-AEDQELESLSAIEAELEKVA	mouse	chgA	OS=Mus	musculus				EVEDPQVAQLELGGGPGA-PFSEDVNWGYEKRSFARAPQ	EVEDPQVAQLELGGGPGA-PFSEDVNWGYEKRSFARAPQ	39
EDPQVAQLELGGGPGAGDLQAEDQELESLSAIEAELEKVA												EVEDPQVAQLELGGGPGA-SFARAPQLDLKRQYDGVAEL	EVEDPQVAQLELGGGPGA-SFARAPQLDLKRQYDGVAEL	39
>sp|A01MHIP1857|HIP_MOUSE	HYBRID:	mouse	ins2C	DPQVAQLELGGGPGAGDLQT-LPVNSPMTKGDTKVMKCVLE	mouse	chgA	OS=Mus	musculus				EVEDPQVAQLELGGGPGA-QYDGVAELDQLLHYRKKADE	EVEDPQVAQLELGGGPGA-QYDGVAELDQLLHYRKKADE	39
DPQVAQLELGGGPGAGDLQTLPVNSPMTKGDTKVMKCVLE												EVEDPQVAQLELGGGPGA-KADEFPDFYDSEEQMGPHQE	EVEDPQVAQLELGGGPGA-KADEFPDFYDSEEQMGPHQE	39
>sp|A01MHIP1858|HIP_MOUSE	HYBRID:	mouse	ins2C	DPQVAQLELGGGPGAGDLQT-KDSDKGQQDGFEATTEGPRP	mouse	chgA	OS=Mus	musculus				EVEDPQVAQLELGGGPGA-ADEFPDFYDSEEQMGPHQEA	EVEDPQVAQLELGGGPGA-ADEFPDFYDSEEQMGPHQEA	39
DPQVAQLELGGGPGAGDLQTKDSDKGQQDGFEATTEGPRP												EVEDPQVAQLELGGGPGA-ELENLAAMDLELQKIAEKFS	EVEDPQVAQLELGGGPGA-ELENLAAMDLELQKIAEKFS	39
>sp|A01MHIP1859|HIP_MOUSE	HYBRID:	mouse	ins2C	DPQVAQLELGGGPGAGDLQT-DSDKGQQDGFEATTEGPRPQ	mouse	chgA	OS=Mus	musculus				EVEDPQVAQLELGGGPGA-YPSKPDNPGEDAPAEDMARY	EVEDPQVAQLELGGGPGA-YPSKPDNPGEDAPAEDMARY	39
DPQVAQLELGGGPGAGDLQTDSDKGQQDGFEATTEGPRPQ												EVEDPQVAQLELGGGPGA-SSPETLISDLLMKESTENAP	EVEDPQVAQLELGGGPGA-SSPETLISDLLMKESTENAP	39
>sp|A01MHIP1860|HIP_MOUSE	HYBRID:	mouse	ins2C	DPQVAQLELGGGPGAGDLQT-AKQEEKEEEEEEEAVAREKA	mouse	chgA	OS=Mus	musculus				EVEDPQVEQLELGGSPG-FVKQHLCGPHLVEALYLVCG	EVEDPQVEQLELGGSPG-FVKQHLCGPHLVEALYLVCG	38
DPQVAQLELGGGPGAGDLQTAKQEEKEEEEEEEAVAREKA												EVEDPQVEQLELGGSPG-EVEDPQVEQLELGGSPGDLQ	EVEDPQVEQLELGGSPG-EVEDPQVEQLELGGSPGDLQ	38
>sp|A01MHIP1861|HIP_MOUSE	HYBRID:	mouse	ins2C	DPQVAQLELGGGPGAGDLQT-WSRMDQLAKELTAEKRLEGE	mouse	chgA	OS=Mus	musculus				EVEDPQVEQLELGGSPG-GIVDQCCTSICSLYQLENYC	EVEDPQVEQLELGGSPG-GIVDQCCTSICSLYQLENYC	38
DPQVAQLELGGGPGAGDLQTWSRMDQLAKELTAEKRLEGE												EVEDPQVEQLELGGSPG-FVKQHLCGSHLVEALYLVCG	EVEDPQVEQLELGGSPG-FVKQHLCGSHLVEALYLVCG	38
>sp|A01MHIP1862|HIP_MOUSE	HYBRID:	mouse	ins2C	DPQVAQLELGGGPGAGDLQT-LEGEDDPDRSMKLSFRTRAY	mouse	chgA	OS=Mus	musculus				EVEDPQVEQLELGGSPG-EVEDPQVAQLELGGGPGAGD	EVEDPQVEQLELGGSPG-EVEDPQVAQLELGGGPGAGD	38
DPQVAQLELGGGPGAGDLQTLEGEDDPDRSMKLSFRTRAY												EVEDPQVEQLELGGSPG-LPVNSPMTKGDTKVMKCVLE	EVEDPQVEQLELGGSPG-LPVNSPMTKGDTKVMKCVLE	38
>sp|A01MHIP1863|HIP_MOUSE	HYBRID:	mouse	ins2C	DPQVAQLELGGGPGAGDLQT-GWRPSSREDSVEARSDFEEK	mouse	chgA	OS=Mus	musculus				EVEDPQVEQLELGGSPG-KDSDKGQQDGFEATTEGPRP	EVEDPQVEQLELGGSPG-KDSDKGQQDGFEATTEGPRP	38
DPQVAQLELGGGPGAGDLQTGWRPSSREDSVEARSDFEEK												EVEDPQVEQLELGGSPG-DSDKGQQDGFEATTEGPRPQ	EVEDPQVEQLELGGSPG-DSDKGQQDGFEATTEGPRPQ	38
>sp|A01MHIP1864|HIP_MOUSE	HYBRID:	mouse	ins2C	DPQVAQLELGGGPGAGDLQT-EEEGSANRRAEDQELESLSA	mouse	chgA	OS=Mus	musculus				EVEDPQVEQLELGGSPG-AKQEEKEEEEEEEAVAREKA	EVEDPQVEQLELGGSPG-AKQEEKEEEEEEEAVAREKA	38
DPQVAQLELGGGPGAGDLQTEEEGSANRRAEDQELESLSA												EVEDPQVEQLELGGSPG-WSRMDQLAKELTAEKRLEGE	EVEDPQVEQLELGGSPG-WSRMDQLAKELTAEKRLEGE	38
>sp|A01MHIP1865|HIP_MOUSE	HYBRID:	mouse	ins2C	DPQVAQLELGGGPGAGDLQT-AEDQELESLSAIEAELEKVA	mouse	chgA	OS=Mus	musculus				EVEDPQVEQLELGGSPG-LEGEDDPDRSMKLSFRTRAY	EVEDPQVEQLELGGSPG-LEGEDDPDRSMKLSFRTRAY	38
DPQVAQLELGGGPGAGDLQTAEDQELESLSAIEAELEKVA												EVEDPQVEQLELGGSPG-GWRPSSREDSVEARSDFEEK	EVEDPQVEQLELGGSPG-GWRPSSREDSVEARSDFEEK	38
>sp|A01MHIP1867|HIP_MOUSE	HYBRID:	mouse	ins2C	PQVAQLELGGGPGAGDLQTL-LPVNSPMTKGDTKVMKCVLE	mouse	chgA	OS=Mus	musculus				EVEDPQVEQLELGGSPG-EEEGSANRRAEDQELESLSA	EVEDPQVEQLELGGSPG-EEEGSANRRAEDQELESLSA	38
PQVAQLELGGGPGAGDLQTLLPVNSPMTKGDTKVMKCVLE												EVEDPQVEQLELGGSPG-AEDQELESLSAIEAELEKVA	EVEDPQVEQLELGGSPG-AEDQELESLSAIEAELEKVA	38
>sp|A01MHIP1868|HIP_MOUSE	HYBRID:	mouse	ins2C	PQVAQLELGGGPGAGDLQTL-KDSDKGQQDGFEATTEGPRP	mouse	chgA	OS=Mus	musculus				EVEDPQVEQLELGGSPG-TPVRSGTNPQMDKRKCNTAT	EVEDPQVEQLELGGSPG-TPVRSGTNPQMDKRKCNTAT	38
PQVAQLELGGGPGAGDLQTLKDSDKGQQDGFEATTEGPRP												EVEDPQVEQLELGGSPG-KCNTATCATQRLANFLVRSS	EVEDPQVEQLELGGSPG-KCNTATCATQRLANFLVRSS	38
>sp|A01MHIP1869|HIP_MOUSE	HYBRID:	mouse	ins2C	PQVAQLELGGGPGAGDLQTL-DSDKGQQDGFEATTEGPRPQ	mouse	chgA	OS=Mus	musculus				EVEDPQVEQLELGGSPG-CNTATCATQRLANFLVRSSN	EVEDPQVEQLELGGSPG-CNTATCATQRLANFLVRSSN	38
PQVAQLELGGGPGAGDLQTLDSDKGQQDGFEATTEGPRPQ												EVEDPQVEQLELGGSPG-TPVRSGSNPQMDKRKCNTAT	EVEDPQVEQLELGGSPG-TPVRSGSNPQMDKRKCNTAT	38
>sp|A01MHIP1870|HIP_MOUSE	HYBRID:	mouse	ins2C	PQVAQLELGGGPGAGDLQTL-AKQEEKEEEEEEEAVAREKA	mouse	chgA	OS=Mus	musculus				EVEDPQVEQLELGGSPG-APVDNRDHNEEMVTRCIIEV	EVEDPQVEQLELGGSPG-APVDNRDHNEEMVTRCIIEV	38
PQVAQLELGGGPGAGDLQTLAKQEEKEEEEEEEAVAREKA												EVEDPQVEQLELGGSPG-SGKEVKGEEKGENQNSKFEV	EVEDPQVEQLELGGSPG-SGKEVKGEEKGENQNSKFEV	38
>sp|A01MHIP1871|HIP_MOUSE	HYBRID:	mouse	ins2C	PQVAQLELGGGPGAGDLQTL-WSRMDQLAKELTAEKRLEGE	mouse	chgA	OS=Mus	musculus				EVEDPQVEQLELGGSPG-HIEDSGEKPNTFSNKRSEAS	EVEDPQVEQLELGGSPG-HIEDSGEKPNTFSNKRSEAS	38
PQVAQLELGGGPGAGDLQTLWSRMDQLAKELTAEKRLEGE												EVEDPQVEQLELGGSPG-SEASAKKKDESVARADAHSM	EVEDPQVEQLELGGSPG-SEASAKKKDESVARADAHSM	38
>sp|A01MHIP1872|HIP_MOUSE	HYBRID:	mouse	ins2C	PQVAQLELGGGPGAGDLQTL-LEGEDDPDRSMKLSFRTRAY	mouse	chgA	OS=Mus	musculus				EVEDPQVEQLELGGSPG-KDESVARADAHSMELEEKTH	EVEDPQVEQLELGGSPG-KDESVARADAHSMELEEKTH	38
PQVAQLELGGGPGAGDLQTLLEGEDDPDRSMKLSFRTRAY												EVEDPQVEQLELGGSPG-DESVARADAHSMELEEKTHS	EVEDPQVEQLELGGSPG-DESVARADAHSMELEEKTHS	38
>sp|A01MHIP1873|HIP_MOUSE	HYBRID:	mouse	ins2C	PQVAQLELGGGPGAGDLQTL-GWRPSSREDSVEARSDFEEK	mouse	chgA	OS=Mus	musculus				EVEDPQVEQLELGGSPG-QEKPQELTDQDQSQEESQEG	EVEDPQVEQLELGGSPG-QEKPQELTDQDQSQEESQEG	38
PQVAQLELGGGPGAGDLQTLGWRPSSREDSVEARSDFEEK												EVEDPQVEQLELGGSPG-RPRHHHGRSGSNKSSYEGHP	EVEDPQVEQLELGGSPG-RPRHHHGRSGSNKSSYEGHP	38
>sp|A01MHIP1874|HIP_MOUSE	HYBRID:	mouse	ins2C	PQVAQLELGGGPGAGDLQTL-EEEGSANRRAEDQELESLSA	mouse	chgA	OS=Mus	musculus				EVEDPQVEQLELGGSPG-PRHHHGRSGSNKSSYEGHPL	EVEDPQVEQLELGGSPG-PRHHHGRSGSNKSSYEGHPL	38
PQVAQLELGGGPGAGDLQTLEEEGSANRRAEDQELESLSA												EVEDPQVEQLELGGSPG-PSPKESKEADVATVRLGEKR	EVEDPQVEQLELGGSPG-PSPKESKEADVATVRLGEKR	38
>sp|A01MHIP1875|HIP_MOUSE	HYBRID:	mouse	ins2C	PQVAQLELGGGPGAGDLQTL-AEDQELESLSAIEAELEKVA	mouse	chgA	OS=Mus	musculus				EVEDPQVEQLELGGSPG-SHHLAHYRASEEEPEYGEES	EVEDPQVEQLELGGSPG-SHHLAHYRASEEEPEYGEES	38
PQVAQLELGGGPGAGDLQTLAEDQELESLSAIEAELEKVA												EVEDPQVEQLELGGSPG-NHPDSELESTANRHGEETEE	EVEDPQVEQLELGGSPG-NHPDSELESTANRHGEETEE	38
>sp|A01MHIP1877|HIP_MOUSE	HYBRID:	mouse	ins2C	QVAQLELGGGPGAGDLQTLA-LPVNSPMTKGDTKVMKCVLE	mouse	chgA	OS=Mus	musculus				EVEDPQVEQLELGGSPG-LLDEGHYPVRESPIDTAKRY	EVEDPQVEQLELGGSPG-LLDEGHYPVRESPIDTAKRY	38
QVAQLELGGGPGAGDLQTLALPVNSPMTKGDTKVMKCVLE												EVEDPQVEQLELGGSPG-YPQSKWQEQEKNYLNYGEEG	EVEDPQVEQLELGGSPG-YPQSKWQEQEKNYLNYGEEG	38
>sp|A01MHIP1878|HIP_MOUSE	HYBRID:	mouse	ins2C	QVAQLELGGGPGAGDLQTLA-KDSDKGQQDGFEATTEGPRP	mouse	chgA	OS=Mus	musculus				EVEDPQVEQLELGGSPG-KRLGALFNPYFDPLQWKNSD	EVEDPQVEQLELGGSPG-KRLGALFNPYFDPLQWKNSD	38
QVAQLELGGGPGAGDLQTLAKDSDKGQQDGFEATTEGPRP												EVEDPQVEQLELGGSPG-RLGALFNPYFDPLQWKNSDF	EVEDPQVEQLELGGSPG-RLGALFNPYFDPLQWKNSDF	38
>sp|A01MHIP1879|HIP_MOUSE	HYBRID:	mouse	ins2C	QVAQLELGGGPGAGDLQTLA-DSDKGQQDGFEATTEGPRPQ	mouse	chgA	OS=Mus	musculus				EVEDPQVEQLELGGSPG-LGALFNPYFDPLQWKNSDFE	EVEDPQVEQLELGGSPG-LGALFNPYFDPLQWKNSDFE	38
QVAQLELGGGPGAGDLQTLADSDKGQQDGFEATTEGPRPQ												EVEDPQVEQLELGGSPG-GNPDDSFLEDEGEDRNGVTL	EVEDPQVEQLELGGSPG-GNPDDSFLEDEGEDRNGVTL	38
>sp|A01MHIP1880|HIP_MOUSE	HYBRID:	mouse	ins2C	QVAQLELGGGPGAGDLQTLA-AKQEEKEEEEEEEAVAREKA	mouse	chgA	OS=Mus	musculus				EVEDPQVEQLELGGSPG-PFSEDVNWGYEKRSFARAPQ	EVEDPQVEQLELGGSPG-PFSEDVNWGYEKRSFARAPQ	38
QVAQLELGGGPGAGDLQTLAAKQEEKEEEEEEEAVAREKA												EVEDPQVEQLELGGSPG-SFARAPQLDLKRQYDGVAEL	EVEDPQVEQLELGGSPG-SFARAPQLDLKRQYDGVAEL	38
>sp|A01MHIP1881|HIP_MOUSE	HYBRID:	mouse	ins2C	QVAQLELGGGPGAGDLQTLA-WSRMDQLAKELTAEKRLEGE	mouse	chgA	OS=Mus	musculus				EVEDPQVEQLELGGSPG-QYDGVAELDQLLHYRKKADE	EVEDPQVEQLELGGSPG-QYDGVAELDQLLHYRKKADE	38
QVAQLELGGGPGAGDLQTLAWSRMDQLAKELTAEKRLEGE												EVEDPQVEQLELGGSPG-KADEFPDFYDSEEQMGPHQE	EVEDPQVEQLELGGSPG-KADEFPDFYDSEEQMGPHQE	38
>sp|A01MHIP1882|HIP_MOUSE	HYBRID:	mouse	ins2C	QVAQLELGGGPGAGDLQTLA-LEGEDDPDRSMKLSFRTRAY	mouse	chgA	OS=Mus	musculus				EVEDPQVEQLELGGSPG-ADEFPDFYDSEEQMGPHQEA	EVEDPQVEQLELGGSPG-ADEFPDFYDSEEQMGPHQEA	38
QVAQLELGGGPGAGDLQTLALEGEDDPDRSMKLSFRTRAY												EVEDPQVEQLELGGSPG-ELENLAAMDLELQKIAEKFS	EVEDPQVEQLELGGSPG-ELENLAAMDLELQKIAEKFS	38
>sp|A01MHIP1883|HIP_MOUSE	HYBRID:	mouse	ins2C	QVAQLELGGGPGAGDLQTLA-GWRPSSREDSVEARSDFEEK	mouse	chgA	OS=Mus	musculus				EVEDPQVEQLELGGSPG-YPSKPDNPGEDAPAEDMARY	EVEDPQVEQLELGGSPG-YPSKPDNPGEDAPAEDMARY	38
QVAQLELGGGPGAGDLQTLAGWRPSSREDSVEARSDFEEK												EVEDPQVEQLELGGSPG-SSPETLISDLLMKESTENAP	EVEDPQVEQLELGGSPG-SSPETLISDLLMKESTENAP	38
>sp|A01MHIP1884|HIP_MOUSE	HYBRID:	mouse	ins2C	QVAQLELGGGPGAGDLQTLA-EEEGSANRRAEDQELESLSA	mouse	chgA	OS=Mus	musculus				EVEDPQVAQLELGGGPG-FVKQHLCGPHLVEALYLVCG	EVEDPQVAQLELGGGPG-FVKQHLCGPHLVEALYLVCG	38
QVAQLELGGGPGAGDLQTLAEEEGSANRRAEDQELESLSA												EVEDPQVAQLELGGGPG-EVEDPQVEQLELGGSPGDLQ	EVEDPQVAQLELGGGPG-EVEDPQVEQLELGGSPGDLQ	38
>sp|A01MHIP1885|HIP_MOUSE	HYBRID:	mouse	ins2C	QVAQLELGGGPGAGDLQTLA-AEDQELESLSAIEAELEKVA	mouse	chgA	OS=Mus	musculus				EVEDPQVAQLELGGGPG-GIVDQCCTSICSLYQLENYC	EVEDPQVAQLELGGGPG-GIVDQCCTSICSLYQLENYC	38
QVAQLELGGGPGAGDLQTLAAEDQELESLSAIEAELEKVA												EVEDPQVAQLELGGGPG-FVKQHLCGSHLVEALYLVCG	EVEDPQVAQLELGGGPG-FVKQHLCGSHLVEALYLVCG	38
>sp|A01MHIP1887|HIP_MOUSE	HYBRID:	mouse	ins2C	VAQLELGGGPGAGDLQTLAL-LPVNSPMTKGDTKVMKCVLE	mouse	chgA	OS=Mus	musculus				EVEDPQVAQLELGGGPG-EVEDPQVAQLELGGGPGAGD	EVEDPQVAQLELGGGPG-EVEDPQVAQLELGGGPGAGD	38
VAQLELGGGPGAGDLQTLALLPVNSPMTKGDTKVMKCVLE												EVEDPQVAQLELGGGPG-LPVNSPMTKGDTKVMKCVLE	EVEDPQVAQLELGGGPG-LPVNSPMTKGDTKVMKCVLE	38
>sp|A01MHIP1888|HIP_MOUSE	HYBRID:	mouse	ins2C	VAQLELGGGPGAGDLQTLAL-KDSDKGQQDGFEATTEGPRP	mouse	chgA	OS=Mus	musculus				EVEDPQVAQLELGGGPG-KDSDKGQQDGFEATTEGPRP	EVEDPQVAQLELGGGPG-KDSDKGQQDGFEATTEGPRP	38
VAQLELGGGPGAGDLQTLALKDSDKGQQDGFEATTEGPRP												EVEDPQVAQLELGGGPG-DSDKGQQDGFEATTEGPRPQ	EVEDPQVAQLELGGGPG-DSDKGQQDGFEATTEGPRPQ	38
>sp|A01MHIP1889|HIP_MOUSE	HYBRID:	mouse	ins2C	VAQLELGGGPGAGDLQTLAL-DSDKGQQDGFEATTEGPRPQ	mouse	chgA	OS=Mus	musculus				EVEDPQVAQLELGGGPG-AKQEEKEEEEEEEAVAREKA	EVEDPQVAQLELGGGPG-AKQEEKEEEEEEEAVAREKA	38
VAQLELGGGPGAGDLQTLALDSDKGQQDGFEATTEGPRPQ												EVEDPQVAQLELGGGPG-WSRMDQLAKELTAEKRLEGE	EVEDPQVAQLELGGGPG-WSRMDQLAKELTAEKRLEGE	38
>sp|A01MHIP1890|HIP_MOUSE	HYBRID:	mouse	ins2C	VAQLELGGGPGAGDLQTLAL-AKQEEKEEEEEEEAVAREKA	mouse	chgA	OS=Mus	musculus				EVEDPQVAQLELGGGPG-LEGEDDPDRSMKLSFRTRAY	EVEDPQVAQLELGGGPG-LEGEDDPDRSMKLSFRTRAY	38
VAQLELGGGPGAGDLQTLALAKQEEKEEEEEEEAVAREKA												EVEDPQVAQLELGGGPG-GWRPSSREDSVEARSDFEEK	EVEDPQVAQLELGGGPG-GWRPSSREDSVEARSDFEEK	38
>sp|A01MHIP1891|HIP_MOUSE	HYBRID:	mouse	ins2C	VAQLELGGGPGAGDLQTLAL-WSRMDQLAKELTAEKRLEGE	mouse	chgA	OS=Mus	musculus				EVEDPQVAQLELGGGPG-EEEGSANRRAEDQELESLSA	EVEDPQVAQLELGGGPG-EEEGSANRRAEDQELESLSA	38
VAQLELGGGPGAGDLQTLALWSRMDQLAKELTAEKRLEGE												EVEDPQVAQLELGGGPG-AEDQELESLSAIEAELEKVA	EVEDPQVAQLELGGGPG-AEDQELESLSAIEAELEKVA	38
>sp|A01MHIP1892|HIP_MOUSE	HYBRID:	mouse	ins2C	VAQLELGGGPGAGDLQTLAL-LEGEDDPDRSMKLSFRTRAY	mouse	chgA	OS=Mus	musculus				EVEDPQVAQLELGGGPG-TPVRSGTNPQMDKRKCNTAT	EVEDPQVAQLELGGGPG-TPVRSGTNPQMDKRKCNTAT	38
VAQLELGGGPGAGDLQTLALLEGEDDPDRSMKLSFRTRAY												EVEDPQVAQLELGGGPG-KCNTATCATQRLANFLVRSS	EVEDPQVAQLELGGGPG-KCNTATCATQRLANFLVRSS	38
>sp|A01MHIP1893|HIP_MOUSE	HYBRID:	mouse	ins2C	VAQLELGGGPGAGDLQTLAL-GWRPSSREDSVEARSDFEEK	mouse	chgA	OS=Mus	musculus				EVEDPQVAQLELGGGPG-CNTATCATQRLANFLVRSSN	EVEDPQVAQLELGGGPG-CNTATCATQRLANFLVRSSN	38
VAQLELGGGPGAGDLQTLALGWRPSSREDSVEARSDFEEK												EVEDPQVAQLELGGGPG-TPVRSGSNPQMDKRKCNTAT	EVEDPQVAQLELGGGPG-TPVRSGSNPQMDKRKCNTAT	38
>sp|A01MHIP1894|HIP_MOUSE	HYBRID:	mouse	ins2C	VAQLELGGGPGAGDLQTLAL-EEEGSANRRAEDQELESLSA	mouse	chgA	OS=Mus	musculus				EVEDPQVAQLELGGGPG-APVDNRDHNEEMVTRCIIEV	EVEDPQVAQLELGGGPG-APVDNRDHNEEMVTRCIIEV	38
VAQLELGGGPGAGDLQTLALEEEGSANRRAEDQELESLSA												EVEDPQVAQLELGGGPG-SGKEVKGEEKGENQNSKFEV	EVEDPQVAQLELGGGPG-SGKEVKGEEKGENQNSKFEV	38
>sp|A01MHIP1895|HIP_MOUSE	HYBRID:	mouse	ins2C	VAQLELGGGPGAGDLQTLAL-AEDQELESLSAIEAELEKVA	mouse	chgA	OS=Mus	musculus				EVEDPQVAQLELGGGPG-HIEDSGEKPNTFSNKRSEAS	EVEDPQVAQLELGGGPG-HIEDSGEKPNTFSNKRSEAS	38
VAQLELGGGPGAGDLQTLALAEDQELESLSAIEAELEKVA												EVEDPQVAQLELGGGPG-SEASAKKKDESVARADAHSM	EVEDPQVAQLELGGGPG-SEASAKKKDESVARADAHSM	38
>sp|A01MHIP1897|HIP_MOUSE	HYBRID:	mouse	ins2C	AQLELGGGPGAGDLQTLALE-LPVNSPMTKGDTKVMKCVLE	mouse	chgA	OS=Mus	musculus				EVEDPQVAQLELGGGPG-KDESVARADAHSMELEEKTH	EVEDPQVAQLELGGGPG-KDESVARADAHSMELEEKTH	38
AQLELGGGPGAGDLQTLALELPVNSPMTKGDTKVMKCVLE												EVEDPQVAQLELGGGPG-DESVARADAHSMELEEKTHS	EVEDPQVAQLELGGGPG-DESVARADAHSMELEEKTHS	38
>sp|A01MHIP1898|HIP_MOUSE	HYBRID:	mouse	ins2C	AQLELGGGPGAGDLQTLALE-KDSDKGQQDGFEATTEGPRP	mouse	chgA	OS=Mus	musculus				EVEDPQVAQLELGGGPG-QEKPQELTDQDQSQEESQEG	EVEDPQVAQLELGGGPG-QEKPQELTDQDQSQEESQEG	38
AQLELGGGPGAGDLQTLALEKDSDKGQQDGFEATTEGPRP												EVEDPQVAQLELGGGPG-RPRHHHGRSGSNKSSYEGHP	EVEDPQVAQLELGGGPG-RPRHHHGRSGSNKSSYEGHP	38
>sp|A01MHIP1899|HIP_MOUSE	HYBRID:	mouse	ins2C	AQLELGGGPGAGDLQTLALE-DSDKGQQDGFEATTEGPRPQ	mouse	chgA	OS=Mus	musculus				EVEDPQVAQLELGGGPG-PRHHHGRSGSNKSSYEGHPL	EVEDPQVAQLELGGGPG-PRHHHGRSGSNKSSYEGHPL	38
AQLELGGGPGAGDLQTLALEDSDKGQQDGFEATTEGPRPQ												EVEDPQVAQLELGGGPG-PSPKESKEADVATVRLGEKR	EVEDPQVAQLELGGGPG-PSPKESKEADVATVRLGEKR	38
>sp|A01MHIP1900|HIP_MOUSE	HYBRID:	mouse	ins2C	AQLELGGGPGAGDLQTLALE-AKQEEKEEEEEEEAVAREKA	mouse	chgA	OS=Mus	musculus				EVEDPQVAQLELGGGPG-SHHLAHYRASEEEPEYGEES	EVEDPQVAQLELGGGPG-SHHLAHYRASEEEPEYGEES	38
AQLELGGGPGAGDLQTLALEAKQEEKEEEEEEEAVAREKA												EVEDPQVAQLELGGGPG-NHPDSELESTANRHGEETEE	EVEDPQVAQLELGGGPG-NHPDSELESTANRHGEETEE	38
>sp|A01MHIP1901|HIP_MOUSE	HYBRID:	mouse	ins2C	AQLELGGGPGAGDLQTLALE-WSRMDQLAKELTAEKRLEGE	mouse	chgA	OS=Mus	musculus				EVEDPQVAQLELGGGPG-LLDEGHYPVRESPIDTAKRY	EVEDPQVAQLELGGGPG-LLDEGHYPVRESPIDTAKRY	38
AQLELGGGPGAGDLQTLALEWSRMDQLAKELTAEKRLEGE												EVEDPQVAQLELGGGPG-YPQSKWQEQEKNYLNYGEEG	EVEDPQVAQLELGGGPG-YPQSKWQEQEKNYLNYGEEG	38
>sp|A01MHIP1902|HIP_MOUSE	HYBRID:	mouse	ins2C	AQLELGGGPGAGDLQTLALE-LEGEDDPDRSMKLSFRTRAY	mouse	chgA	OS=Mus	musculus				EVEDPQVAQLELGGGPG-KRLGALFNPYFDPLQWKNSD	EVEDPQVAQLELGGGPG-KRLGALFNPYFDPLQWKNSD	38
AQLELGGGPGAGDLQTLALELEGEDDPDRSMKLSFRTRAY												EVEDPQVAQLELGGGPG-RLGALFNPYFDPLQWKNSDF	EVEDPQVAQLELGGGPG-RLGALFNPYFDPLQWKNSDF	38
>sp|A01MHIP1903|HIP_MOUSE	HYBRID:	mouse	ins2C	AQLELGGGPGAGDLQTLALE-GWRPSSREDSVEARSDFEEK	mouse	chgA	OS=Mus	musculus				EVEDPQVAQLELGGGPG-LGALFNPYFDPLQWKNSDFE	EVEDPQVAQLELGGGPG-LGALFNPYFDPLQWKNSDFE	38
AQLELGGGPGAGDLQTLALEGWRPSSREDSVEARSDFEEK												EVEDPQVAQLELGGGPG-GNPDDSFLEDEGEDRNGVTL	EVEDPQVAQLELGGGPG-GNPDDSFLEDEGEDRNGVTL	38
>sp|A01MHIP1904|HIP_MOUSE	HYBRID:	mouse	ins2C	AQLELGGGPGAGDLQTLALE-EEEGSANRRAEDQELESLSA	mouse	chgA	OS=Mus	musculus				EVEDPQVAQLELGGGPG-PFSEDVNWGYEKRSFARAPQ	EVEDPQVAQLELGGGPG-PFSEDVNWGYEKRSFARAPQ	38
AQLELGGGPGAGDLQTLALEEEEGSANRRAEDQELESLSA												EVEDPQVAQLELGGGPG-SFARAPQLDLKRQYDGVAEL	EVEDPQVAQLELGGGPG-SFARAPQLDLKRQYDGVAEL	38
>sp|A01MHIP1905|HIP_MOUSE	HYBRID:	mouse	ins2C	AQLELGGGPGAGDLQTLALE-AEDQELESLSAIEAELEKVA	mouse	chgA	OS=Mus	musculus				EVEDPQVAQLELGGGPG-QYDGVAELDQLLHYRKKADE	EVEDPQVAQLELGGGPG-QYDGVAELDQLLHYRKKADE	38
AQLELGGGPGAGDLQTLALEAEDQELESLSAIEAELEKVA												EVEDPQVAQLELGGGPG-KADEFPDFYDSEEQMGPHQE	EVEDPQVAQLELGGGPG-KADEFPDFYDSEEQMGPHQE	38
>sp|A01MHIP1907|HIP_MOUSE	HYBRID:	mouse	ins2C	QLELGGGPGAGDLQTLALEV-LPVNSPMTKGDTKVMKCVLE	mouse	chgA	OS=Mus	musculus				EVEDPQVAQLELGGGPG-ADEFPDFYDSEEQMGPHQEA	EVEDPQVAQLELGGGPG-ADEFPDFYDSEEQMGPHQEA	38
QLELGGGPGAGDLQTLALEVLPVNSPMTKGDTKVMKCVLE												EVEDPQVAQLELGGGPG-ELENLAAMDLELQKIAEKFS	EVEDPQVAQLELGGGPG-ELENLAAMDLELQKIAEKFS	38
>sp|A01MHIP1908|HIP_MOUSE	HYBRID:	mouse	ins2C	QLELGGGPGAGDLQTLALEV-KDSDKGQQDGFEATTEGPRP	mouse	chgA	OS=Mus	musculus				EVEDPQVAQLELGGGPG-YPSKPDNPGEDAPAEDMARY	EVEDPQVAQLELGGGPG-YPSKPDNPGEDAPAEDMARY	38
QLELGGGPGAGDLQTLALEVKDSDKGQQDGFEATTEGPRP												EVEDPQVAQLELGGGPG-SSPETLISDLLMKESTENAP	EVEDPQVAQLELGGGPG-SSPETLISDLLMKESTENAP	38
>sp|A01MHIP1909|HIP_MOUSE	HYBRID:	mouse	ins2C	QLELGGGPGAGDLQTLALEV-DSDKGQQDGFEATTEGPRPQ	mouse	chgA	OS=Mus	musculus				EVEDPQVEQLELGGSP-FVKQHLCGPHLVEALYLVCG	EVEDPQVEQLELGGSP-FVKQHLCGPHLVEALYLVCG	37
QLELGGGPGAGDLQTLALEVDSDKGQQDGFEATTEGPRPQ												EVEDPQVEQLELGGSP-EVEDPQVEQLELGGSPGDLQ	EVEDPQVEQLELGGSP-EVEDPQVEQLELGGSPGDLQ	37
>sp|A01MHIP1910|HIP_MOUSE	HYBRID:	mouse	ins2C	QLELGGGPGAGDLQTLALEV-AKQEEKEEEEEEEAVAREKA	mouse	chgA	OS=Mus	musculus				EVEDPQVEQLELGGSP-GIVDQCCTSICSLYQLENYC	EVEDPQVEQLELGGSP-GIVDQCCTSICSLYQLENYC	37
QLELGGGPGAGDLQTLALEVAKQEEKEEEEEEEAVAREKA												EVEDPQVEQLELGGSP-FVKQHLCGSHLVEALYLVCG	EVEDPQVEQLELGGSP-FVKQHLCGSHLVEALYLVCG	37
>sp|A01MHIP1911|HIP_MOUSE	HYBRID:	mouse	ins2C	QLELGGGPGAGDLQTLALEV-WSRMDQLAKELTAEKRLEGE	mouse	chgA	OS=Mus	musculus				EVEDPQVEQLELGGSP-EVEDPQVAQLELGGGPGAGD	EVEDPQVEQLELGGSP-EVEDPQVAQLELGGGPGAGD	37
QLELGGGPGAGDLQTLALEVWSRMDQLAKELTAEKRLEGE												EVEDPQVEQLELGGSP-LPVNSPMTKGDTKVMKCVLE	EVEDPQVEQLELGGSP-LPVNSPMTKGDTKVMKCVLE	37
>sp|A01MHIP1912|HIP_MOUSE	HYBRID:	mouse	ins2C	QLELGGGPGAGDLQTLALEV-LEGEDDPDRSMKLSFRTRAY	mouse	chgA	OS=Mus	musculus				EVEDPQVEQLELGGSP-KDSDKGQQDGFEATTEGPRP	EVEDPQVEQLELGGSP-KDSDKGQQDGFEATTEGPRP	37
QLELGGGPGAGDLQTLALEVLEGEDDPDRSMKLSFRTRAY												EVEDPQVEQLELGGSP-DSDKGQQDGFEATTEGPRPQ	EVEDPQVEQLELGGSP-DSDKGQQDGFEATTEGPRPQ	37
>sp|A01MHIP1913|HIP_MOUSE	HYBRID:	mouse	ins2C	QLELGGGPGAGDLQTLALEV-GWRPSSREDSVEARSDFEEK	mouse	chgA	OS=Mus	musculus				EVEDPQVEQLELGGSP-AKQEEKEEEEEEEAVAREKA	EVEDPQVEQLELGGSP-AKQEEKEEEEEEEAVAREKA	37
QLELGGGPGAGDLQTLALEVGWRPSSREDSVEARSDFEEK												EVEDPQVEQLELGGSP-WSRMDQLAKELTAEKRLEGE	EVEDPQVEQLELGGSP-WSRMDQLAKELTAEKRLEGE	37
>sp|A01MHIP1914|HIP_MOUSE	HYBRID:	mouse	ins2C	QLELGGGPGAGDLQTLALEV-EEEGSANRRAEDQELESLSA	mouse	chgA	OS=Mus	musculus				EVEDPQVEQLELGGSP-LEGEDDPDRSMKLSFRTRAY	EVEDPQVEQLELGGSP-LEGEDDPDRSMKLSFRTRAY	37
QLELGGGPGAGDLQTLALEVEEEGSANRRAEDQELESLSA												EVEDPQVEQLELGGSP-GWRPSSREDSVEARSDFEEK	EVEDPQVEQLELGGSP-GWRPSSREDSVEARSDFEEK	37
>sp|A01MHIP1915|HIP_MOUSE	HYBRID:	mouse	ins2C	QLELGGGPGAGDLQTLALEV-AEDQELESLSAIEAELEKVA	mouse	chgA	OS=Mus	musculus				EVEDPQVEQLELGGSP-EEEGSANRRAEDQELESLSA	EVEDPQVEQLELGGSP-EEEGSANRRAEDQELESLSA	37
QLELGGGPGAGDLQTLALEVAEDQELESLSAIEAELEKVA												EVEDPQVEQLELGGSP-AEDQELESLSAIEAELEKVA	EVEDPQVEQLELGGSP-AEDQELESLSAIEAELEKVA	37
>sp|A01MHIP1917|HIP_MOUSE	HYBRID:	mouse	ins2C	LELGGGPGAGDLQTLALEVA-LPVNSPMTKGDTKVMKCVLE	mouse	chgA	OS=Mus	musculus				EVEDPQVEQLELGGSP-TPVRSGTNPQMDKRKCNTAT	EVEDPQVEQLELGGSP-TPVRSGTNPQMDKRKCNTAT	37
LELGGGPGAGDLQTLALEVALPVNSPMTKGDTKVMKCVLE												EVEDPQVEQLELGGSP-KCNTATCATQRLANFLVRSS	EVEDPQVEQLELGGSP-KCNTATCATQRLANFLVRSS	37
>sp|A01MHIP1918|HIP_MOUSE	HYBRID:	mouse	ins2C	LELGGGPGAGDLQTLALEVA-KDSDKGQQDGFEATTEGPRP	mouse	chgA	OS=Mus	musculus				EVEDPQVEQLELGGSP-CNTATCATQRLANFLVRSSN	EVEDPQVEQLELGGSP-CNTATCATQRLANFLVRSSN	37
LELGGGPGAGDLQTLALEVAKDSDKGQQDGFEATTEGPRP												EVEDPQVEQLELGGSPGDLQ-NAARDPNRESLDFLLV	EVEDPQVEQLELGGSPGDLQ-NAARDPNRESLDFLLV	37
>sp|A01MHIP1919|HIP_MOUSE	HYBRID:	mouse	ins2C	LELGGGPGAGDLQTLALEVA-DSDKGQQDGFEATTEGPRPQ	mouse	chgA	OS=Mus	musculus				VEDPQVEQLELGGSPGDLQT-NAARDPNRESLDFLLV	VEDPQVEQLELGGSPGDLQT-NAARDPNRESLDFLLV	37
LELGGGPGAGDLQTLALEVADSDKGQQDGFEATTEGPRPQ												EDPQVEQLELGGSPGDLQTL-NAARDPNRESLDFLLV	EDPQVEQLELGGSPGDLQTL-NAARDPNRESLDFLLV	37
>sp|A01MHIP1920|HIP_MOUSE	HYBRID:	mouse	ins2C	LELGGGPGAGDLQTLALEVA-AKQEEKEEEEEEEAVAREKA	mouse	chgA	OS=Mus	musculus				DPQVEQLELGGSPGDLQTLA-NAARDPNRESLDFLLV	DPQVEQLELGGSPGDLQTLA-NAARDPNRESLDFLLV	37
LELGGGPGAGDLQTLALEVAAKQEEKEEEEEEEAVAREKA												PQVEQLELGGSPGDLQTLAL-NAARDPNRESLDFLLV	PQVEQLELGGSPGDLQTLAL-NAARDPNRESLDFLLV	37
>sp|A01MHIP1921|HIP_MOUSE	HYBRID:	mouse	ins2C	LELGGGPGAGDLQTLALEVA-WSRMDQLAKELTAEKRLEGE	mouse	chgA	OS=Mus	musculus				QVEQLELGGSPGDLQTLALE-NAARDPNRESLDFLLV	QVEQLELGGSPGDLQTLALE-NAARDPNRESLDFLLV	37
LELGGGPGAGDLQTLALEVAWSRMDQLAKELTAEKRLEGE												VEQLELGGSPGDLQTLALEV-NAARDPNRESLDFLLV	VEQLELGGSPGDLQTLALEV-NAARDPNRESLDFLLV	37
>sp|A01MHIP1922|HIP_MOUSE	HYBRID:	mouse	ins2C	LELGGGPGAGDLQTLALEVA-LEGEDDPDRSMKLSFRTRAY	mouse	chgA	OS=Mus	musculus				EQLELGGSPGDLQTLALEVA-NAARDPNRESLDFLLV	EQLELGGSPGDLQTLALEVA-NAARDPNRESLDFLLV	37
LELGGGPGAGDLQTLALEVALEGEDDPDRSMKLSFRTRAY												QLELGGSPGDLQTLALEVAR-NAARDPNRESLDFLLV	QLELGGSPGDLQTLALEVAR-NAARDPNRESLDFLLV	37
>sp|A01MHIP1923|HIP_MOUSE	HYBRID:	mouse	ins2C	LELGGGPGAGDLQTLALEVA-GWRPSSREDSVEARSDFEEK	mouse	chgA	OS=Mus	musculus				LELGGSPGDLQTLALEVARQ-NAARDPNRESLDFLLV	LELGGSPGDLQTLALEVARQ-NAARDPNRESLDFLLV	37
LELGGGPGAGDLQTLALEVAGWRPSSREDSVEARSDFEEK												EVEDPQVEQLELGGSP-TPVRSGSNPQMDKRKCNTAT	EVEDPQVEQLELGGSP-TPVRSGSNPQMDKRKCNTAT	37
>sp|A01MHIP1924|HIP_MOUSE	HYBRID:	mouse	ins2C	LELGGGPGAGDLQTLALEVA-EEEGSANRRAEDQELESLSA	mouse	chgA	OS=Mus	musculus				EVEDPQVEQLELGGSPGDLQ-NAAGDPNRESLDFLLV	EVEDPQVEQLELGGSPGDLQ-NAAGDPNRESLDFLLV	37
LELGGGPGAGDLQTLALEVAEEEGSANRRAEDQELESLSA												VEDPQVEQLELGGSPGDLQT-NAAGDPNRESLDFLLV	VEDPQVEQLELGGSPGDLQT-NAAGDPNRESLDFLLV	37
>sp|A01MHIP1925|HIP_MOUSE	HYBRID:	mouse	ins2C	LELGGGPGAGDLQTLALEVA-AEDQELESLSAIEAELEKVA	mouse	chgA	OS=Mus	musculus				EDPQVEQLELGGSPGDLQTL-NAAGDPNRESLDFLLV	EDPQVEQLELGGSPGDLQTL-NAAGDPNRESLDFLLV	37
LELGGGPGAGDLQTLALEVAAEDQELESLSAIEAELEKVA												DPQVEQLELGGSPGDLQTLA-NAAGDPNRESLDFLLV	DPQVEQLELGGSPGDLQTLA-NAAGDPNRESLDFLLV	37
>sp|A01MHIP1927|HIP_MOUSE	HYBRID:	mouse	ins2C	ELGGGPGAGDLQTLALEVAQ-LPVNSPMTKGDTKVMKCVLE	mouse	chgA	OS=Mus	musculus				PQVEQLELGGSPGDLQTLAL-NAAGDPNRESLDFLLV	PQVEQLELGGSPGDLQTLAL-NAAGDPNRESLDFLLV	37
ELGGGPGAGDLQTLALEVAQLPVNSPMTKGDTKVMKCVLE												QVEQLELGGSPGDLQTLALE-NAAGDPNRESLDFLLV	QVEQLELGGSPGDLQTLALE-NAAGDPNRESLDFLLV	37
>sp|A01MHIP1928|HIP_MOUSE	HYBRID:	mouse	ins2C	ELGGGPGAGDLQTLALEVAQ-KDSDKGQQDGFEATTEGPRP	mouse	chgA	OS=Mus	musculus				VEQLELGGSPGDLQTLALEV-NAAGDPNRESLDFLLV	VEQLELGGSPGDLQTLALEV-NAAGDPNRESLDFLLV	37
ELGGGPGAGDLQTLALEVAQKDSDKGQQDGFEATTEGPRP												EQLELGGSPGDLQTLALEVA-NAAGDPNRESLDFLLV	EQLELGGSPGDLQTLALEVA-NAAGDPNRESLDFLLV	37
>sp|A01MHIP1929|HIP_MOUSE	HYBRID:	mouse	ins2C	ELGGGPGAGDLQTLALEVAQ-DSDKGQQDGFEATTEGPRPQ	mouse	chgA	OS=Mus	musculus				QLELGGSPGDLQTLALEVAR-NAAGDPNRESLDFLLV	QLELGGSPGDLQTLALEVAR-NAAGDPNRESLDFLLV	37
ELGGGPGAGDLQTLALEVAQDSDKGQQDGFEATTEGPRPQ												LELGGSPGDLQTLALEVARQ-NAAGDPNRESLDFLLV	LELGGSPGDLQTLALEVARQ-NAAGDPNRESLDFLLV	37
>sp|A01MHIP1930|HIP_MOUSE	HYBRID:	mouse	ins2C	ELGGGPGAGDLQTLALEVAQ-AKQEEKEEEEEEEAVAREKA	mouse	chgA	OS=Mus	musculus				EVEDPQVEQLELGGSP-APVDNRDHNEEMVTRCIIEV	EVEDPQVEQLELGGSP-APVDNRDHNEEMVTRCIIEV	37
ELGGGPGAGDLQTLALEVAQAKQEEKEEEEEEEAVAREKA												EVEDPQVEQLELGGSP-SGKEVKGEEKGENQNSKFEV	EVEDPQVEQLELGGSP-SGKEVKGEEKGENQNSKFEV	37
>sp|A01MHIP1931|HIP_MOUSE	HYBRID:	mouse	ins2C	ELGGGPGAGDLQTLALEVAQ-WSRMDQLAKELTAEKRLEGE	mouse	chgA	OS=Mus	musculus				EVEDPQVEQLELGGSP-HIEDSGEKPNTFSNKRSEAS	EVEDPQVEQLELGGSP-HIEDSGEKPNTFSNKRSEAS	37
ELGGGPGAGDLQTLALEVAQWSRMDQLAKELTAEKRLEGE												EVEDPQVEQLELGGSP-SEASAKKKDESVARADAHSM	EVEDPQVEQLELGGSP-SEASAKKKDESVARADAHSM	37
>sp|A01MHIP1932|HIP_MOUSE	HYBRID:	mouse	ins2C	ELGGGPGAGDLQTLALEVAQ-LEGEDDPDRSMKLSFRTRAY	mouse	chgA	OS=Mus	musculus				EVEDPQVEQLELGGSP-KDESVARADAHSMELEEKTH	EVEDPQVEQLELGGSP-KDESVARADAHSMELEEKTH	37
ELGGGPGAGDLQTLALEVAQLEGEDDPDRSMKLSFRTRAY												EVEDPQVEQLELGGSP-DESVARADAHSMELEEKTHS	EVEDPQVEQLELGGSP-DESVARADAHSMELEEKTHS	37
>sp|A01MHIP1933|HIP_MOUSE	HYBRID:	mouse	ins2C	ELGGGPGAGDLQTLALEVAQ-GWRPSSREDSVEARSDFEEK	mouse	chgA	OS=Mus	musculus				EVEDPQVEQLELGGSP-QEKPQELTDQDQSQEESQEG	EVEDPQVEQLELGGSP-QEKPQELTDQDQSQEESQEG	37
ELGGGPGAGDLQTLALEVAQGWRPSSREDSVEARSDFEEK												EVEDPQVEQLELGGSP-RPRHHHGRSGSNKSSYEGHP	EVEDPQVEQLELGGSP-RPRHHHGRSGSNKSSYEGHP	37
>sp|A01MHIP1934|HIP_MOUSE	HYBRID:	mouse	ins2C	ELGGGPGAGDLQTLALEVAQ-EEEGSANRRAEDQELESLSA	mouse	chgA	OS=Mus	musculus				EVEDPQVEQLELGGSP-PRHHHGRSGSNKSSYEGHPL	EVEDPQVEQLELGGSP-PRHHHGRSGSNKSSYEGHPL	37
ELGGGPGAGDLQTLALEVAQEEEGSANRRAEDQELESLSA												EVEDPQVEQLELGGSP-PSPKESKEADVATVRLGEKR	EVEDPQVEQLELGGSP-PSPKESKEADVATVRLGEKR	37
>sp|A01MHIP1935|HIP_MOUSE	HYBRID:	mouse	ins2C	ELGGGPGAGDLQTLALEVAQ-AEDQELESLSAIEAELEKVA	mouse	chgA	OS=Mus	musculus				EVEDPQVEQLELGGSP-SHHLAHYRASEEEPEYGEES	EVEDPQVEQLELGGSP-SHHLAHYRASEEEPEYGEES	37
ELGGGPGAGDLQTLALEVAQAEDQELESLSAIEAELEKVA												EVEDPQVEQLELGGSP-NHPDSELESTANRHGEETEE	EVEDPQVEQLELGGSP-NHPDSELESTANRHGEETEE	37
>sp|A01MHIP1937|HIP_MOUSE	HYBRID:	mouse	ins2C	LGGGPGAGDLQTLALEVAQQ-LPVNSPMTKGDTKVMKCVLE	mouse	chgA	OS=Mus	musculus				EVEDPQVEQLELGGSP-LLDEGHYPVRESPIDTAKRY	EVEDPQVEQLELGGSP-LLDEGHYPVRESPIDTAKRY	37
LGGGPGAGDLQTLALEVAQQLPVNSPMTKGDTKVMKCVLE												EVEDPQVEQLELGGSP-YPQSKWQEQEKNYLNYGEEG	EVEDPQVEQLELGGSP-YPQSKWQEQEKNYLNYGEEG	37
>sp|A01MHIP1938|HIP_MOUSE	HYBRID:	mouse	ins2C	LGGGPGAGDLQTLALEVAQQ-KDSDKGQQDGFEATTEGPRP	mouse	chgA	OS=Mus	musculus				EVEDPQVEQLELGGSP-KRLGALFNPYFDPLQWKNSD	EVEDPQVEQLELGGSP-KRLGALFNPYFDPLQWKNSD	37
LGGGPGAGDLQTLALEVAQQKDSDKGQQDGFEATTEGPRP												EVEDPQVEQLELGGSP-RLGALFNPYFDPLQWKNSDF	EVEDPQVEQLELGGSP-RLGALFNPYFDPLQWKNSDF	37
>sp|A01MHIP1939|HIP_MOUSE	HYBRID:	mouse	ins2C	LGGGPGAGDLQTLALEVAQQ-DSDKGQQDGFEATTEGPRPQ	mouse	chgA	OS=Mus	musculus				EVEDPQVEQLELGGSP-LGALFNPYFDPLQWKNSDFE	EVEDPQVEQLELGGSP-LGALFNPYFDPLQWKNSDFE	37
LGGGPGAGDLQTLALEVAQQDSDKGQQDGFEATTEGPRPQ												EVEDPQVEQLELGGSP-GNPDDSFLEDEGEDRNGVTL	EVEDPQVEQLELGGSP-GNPDDSFLEDEGEDRNGVTL	37
>sp|A01MHIP1940|HIP_MOUSE	HYBRID:	mouse	ins2C	LGGGPGAGDLQTLALEVAQQ-AKQEEKEEEEEEEAVAREKA	mouse	chgA	OS=Mus	musculus				EVEDPQVEQLELGGSP-PFSEDVNWGYEKRSFARAPQ	EVEDPQVEQLELGGSP-PFSEDVNWGYEKRSFARAPQ	37
LGGGPGAGDLQTLALEVAQQAKQEEKEEEEEEEAVAREKA												EVEDPQVEQLELGGSP-SFARAPQLDLKRQYDGVAEL	EVEDPQVEQLELGGSP-SFARAPQLDLKRQYDGVAEL	37
>sp|A01MHIP1941|HIP_MOUSE	HYBRID:	mouse	ins2C	LGGGPGAGDLQTLALEVAQQ-WSRMDQLAKELTAEKRLEGE	mouse	chgA	OS=Mus	musculus				EVEDPQVEQLELGGSP-QYDGVAELDQLLHYRKKADE	EVEDPQVEQLELGGSP-QYDGVAELDQLLHYRKKADE	37
LGGGPGAGDLQTLALEVAQQWSRMDQLAKELTAEKRLEGE												EVEDPQVEQLELGGSP-KADEFPDFYDSEEQMGPHQE	EVEDPQVEQLELGGSP-KADEFPDFYDSEEQMGPHQE	37
>sp|A01MHIP1942|HIP_MOUSE	HYBRID:	mouse	ins2C	LGGGPGAGDLQTLALEVAQQ-LEGEDDPDRSMKLSFRTRAY	mouse	chgA	OS=Mus	musculus				EVEDPQVEQLELGGSP-ADEFPDFYDSEEQMGPHQEA	EVEDPQVEQLELGGSP-ADEFPDFYDSEEQMGPHQEA	37
LGGGPGAGDLQTLALEVAQQLEGEDDPDRSMKLSFRTRAY												EVEDPQVEQLELGGSP-ELENLAAMDLELQKIAEKFS	EVEDPQVEQLELGGSP-ELENLAAMDLELQKIAEKFS	37
>sp|A01MHIP1943|HIP_MOUSE	HYBRID:	mouse	ins2C	LGGGPGAGDLQTLALEVAQQ-GWRPSSREDSVEARSDFEEK	mouse	chgA	OS=Mus	musculus				EVEDPQVEQLELGGSP-YPSKPDNPGEDAPAEDMARY	EVEDPQVEQLELGGSP-YPSKPDNPGEDAPAEDMARY	37
LGGGPGAGDLQTLALEVAQQGWRPSSREDSVEARSDFEEK												EVEDPQVEQLELGGSP-SSPETLISDLLMKESTENAP	EVEDPQVEQLELGGSP-SSPETLISDLLMKESTENAP	37
>sp|A01MHIP1944|HIP_MOUSE	HYBRID:	mouse	ins2C	LGGGPGAGDLQTLALEVAQQ-EEEGSANRRAEDQELESLSA	mouse	chgA	OS=Mus	musculus				EVEDPQVAQLELGGGP-FVKQHLCGPHLVEALYLVCG	EVEDPQVAQLELGGGP-FVKQHLCGPHLVEALYLVCG	37
LGGGPGAGDLQTLALEVAQQEEEGSANRRAEDQELESLSA												EVEDPQVAQLELGGGP-EVEDPQVEQLELGGSPGDLQ	EVEDPQVAQLELGGGP-EVEDPQVEQLELGGSPGDLQ	37
>sp|A01MHIP1945|HIP_MOUSE	HYBRID:	mouse	ins2C	LGGGPGAGDLQTLALEVAQQ-AEDQELESLSAIEAELEKVA	mouse	chgA	OS=Mus	musculus				EVEDPQVAQLELGGGP-GIVDQCCTSICSLYQLENYC	EVEDPQVAQLELGGGP-GIVDQCCTSICSLYQLENYC	37
LGGGPGAGDLQTLALEVAQQAEDQELESLSAIEAELEKVA												EVEDPQVAQLELGGGP-FVKQHLCGSHLVEALYLVCG	EVEDPQVAQLELGGGP-FVKQHLCGSHLVEALYLVCG	37
>sp|A01MHIP2023|HIP_MOUSE	HYBRID:	mouse	ins2C	EVEDPQVAQLELGGGPGAGD-TPVRSGTNPQMDKRKCNTAT	mouse	IAPP	(NOD)	OS=Mus	musculus			EVEDPQVAQLELGGGP-EVEDPQVAQLELGGGPGAGD	EVEDPQVAQLELGGGP-EVEDPQVAQLELGGGPGAGD	37
EVEDPQVAQLELGGGPGAGDTPVRSGTNPQMDKRKCNTAT												EVEDPQVAQLELGGGP-LPVNSPMTKGDTKVMKCVLE	EVEDPQVAQLELGGGP-LPVNSPMTKGDTKVMKCVLE	37
>sp|A01MHIP2024|HIP_MOUSE	HYBRID:	mouse	ins2C	EVEDPQVAQLELGGGPGAGD-KCNTATCATQRLANFLVRSS	mouse	IAPP	(NOD)	OS=Mus	musculus			EVEDPQVAQLELGGGP-KDSDKGQQDGFEATTEGPRP	EVEDPQVAQLELGGGP-KDSDKGQQDGFEATTEGPRP	37
EVEDPQVAQLELGGGPGAGDKCNTATCATQRLANFLVRSS												EVEDPQVAQLELGGGP-DSDKGQQDGFEATTEGPRPQ	EVEDPQVAQLELGGGP-DSDKGQQDGFEATTEGPRPQ	37
>sp|A01MHIP2025|HIP_MOUSE	HYBRID:	mouse	ins2C	EVEDPQVAQLELGGGPGAGD-CNTATCATQRLANFLVRSSN	mouse	IAPP	(NOD)	OS=Mus	musculus			EVEDPQVAQLELGGGP-AKQEEKEEEEEEEAVAREKA	EVEDPQVAQLELGGGP-AKQEEKEEEEEEEAVAREKA	37
EVEDPQVAQLELGGGPGAGDCNTATCATQRLANFLVRSSN												EVEDPQVAQLELGGGP-WSRMDQLAKELTAEKRLEGE	EVEDPQVAQLELGGGP-WSRMDQLAKELTAEKRLEGE	37
>sp|A01MHIP2027|HIP_MOUSE	HYBRID:	mouse	ins2C	VEDPQVAQLELGGGPGAGDL-TPVRSGTNPQMDKRKCNTAT	mouse	IAPP	(NOD)	OS=Mus	musculus			EVEDPQVAQLELGGGP-LEGEDDPDRSMKLSFRTRAY	EVEDPQVAQLELGGGP-LEGEDDPDRSMKLSFRTRAY	37
VEDPQVAQLELGGGPGAGDLTPVRSGTNPQMDKRKCNTAT												EVEDPQVAQLELGGGP-GWRPSSREDSVEARSDFEEK	EVEDPQVAQLELGGGP-GWRPSSREDSVEARSDFEEK	37
>sp|A01MHIP2028|HIP_MOUSE	HYBRID:	mouse	ins2C	VEDPQVAQLELGGGPGAGDL-KCNTATCATQRLANFLVRSS	mouse	IAPP	(NOD)	OS=Mus	musculus			EVEDPQVAQLELGGGP-EEEGSANRRAEDQELESLSA	EVEDPQVAQLELGGGP-EEEGSANRRAEDQELESLSA	37
VEDPQVAQLELGGGPGAGDLKCNTATCATQRLANFLVRSS												EVEDPQVAQLELGGGP-AEDQELESLSAIEAELEKVA	EVEDPQVAQLELGGGP-AEDQELESLSAIEAELEKVA	37
>sp|A01MHIP2029|HIP_MOUSE	HYBRID:	mouse	ins2C	VEDPQVAQLELGGGPGAGDL-CNTATCATQRLANFLVRSSN	mouse	IAPP	(NOD)	OS=Mus	musculus			EVEDPQVAQLELGGGP-TPVRSGTNPQMDKRKCNTAT	EVEDPQVAQLELGGGP-TPVRSGTNPQMDKRKCNTAT	37
VEDPQVAQLELGGGPGAGDLCNTATCATQRLANFLVRSSN												EVEDPQVAQLELGGGP-KCNTATCATQRLANFLVRSS	EVEDPQVAQLELGGGP-KCNTATCATQRLANFLVRSS	37
>sp|A01MHIP2031|HIP_MOUSE	HYBRID:	mouse	ins2C	EDPQVAQLELGGGPGAGDLQ-TPVRSGTNPQMDKRKCNTAT	mouse	IAPP	(NOD)	OS=Mus	musculus			EVEDPQVAQLELGGGP-CNTATCATQRLANFLVRSSN	EVEDPQVAQLELGGGP-CNTATCATQRLANFLVRSSN	37
EDPQVAQLELGGGPGAGDLQTPVRSGTNPQMDKRKCNTAT												EVEDPQVAQLELGGGPGAGD-NAARDPNRESLDFLLV	EVEDPQVAQLELGGGPGAGD-NAARDPNRESLDFLLV	37
>sp|A01MHIP2032|HIP_MOUSE	HYBRID:	mouse	ins2C	EDPQVAQLELGGGPGAGDLQ-KCNTATCATQRLANFLVRSS	mouse	IAPP	(NOD)	OS=Mus	musculus			VEDPQVAQLELGGGPGAGDL-NAARDPNRESLDFLLV	VEDPQVAQLELGGGPGAGDL-NAARDPNRESLDFLLV	37
EDPQVAQLELGGGPGAGDLQKCNTATCATQRLANFLVRSS												EDPQVAQLELGGGPGAGDLQ-NAARDPNRESLDFLLV	EDPQVAQLELGGGPGAGDLQ-NAARDPNRESLDFLLV	37
>sp|A01MHIP2033|HIP_MOUSE	HYBRID:	mouse	ins2C	EDPQVAQLELGGGPGAGDLQ-CNTATCATQRLANFLVRSSN	mouse	IAPP	(NOD)	OS=Mus	musculus			DPQVAQLELGGGPGAGDLQT-NAARDPNRESLDFLLV	DPQVAQLELGGGPGAGDLQT-NAARDPNRESLDFLLV	37
EDPQVAQLELGGGPGAGDLQCNTATCATQRLANFLVRSSN												PQVAQLELGGGPGAGDLQTL-NAARDPNRESLDFLLV	PQVAQLELGGGPGAGDLQTL-NAARDPNRESLDFLLV	37
>sp|A01MHIP2035|HIP_MOUSE	HYBRID:	mouse	ins2C	DPQVAQLELGGGPGAGDLQT-TPVRSGTNPQMDKRKCNTAT	mouse	IAPP	(NOD)	OS=Mus	musculus			QVAQLELGGGPGAGDLQTLA-NAARDPNRESLDFLLV	QVAQLELGGGPGAGDLQTLA-NAARDPNRESLDFLLV	37
DPQVAQLELGGGPGAGDLQTTPVRSGTNPQMDKRKCNTAT												VAQLELGGGPGAGDLQTLAL-NAARDPNRESLDFLLV	VAQLELGGGPGAGDLQTLAL-NAARDPNRESLDFLLV	37
>sp|A01MHIP2036|HIP_MOUSE	HYBRID:	mouse	ins2C	DPQVAQLELGGGPGAGDLQT-KCNTATCATQRLANFLVRSS	mouse	IAPP	(NOD)	OS=Mus	musculus			AQLELGGGPGAGDLQTLALE-NAARDPNRESLDFLLV	AQLELGGGPGAGDLQTLALE-NAARDPNRESLDFLLV	37
DPQVAQLELGGGPGAGDLQTKCNTATCATQRLANFLVRSS												QLELGGGPGAGDLQTLALEV-NAARDPNRESLDFLLV	QLELGGGPGAGDLQTLALEV-NAARDPNRESLDFLLV	37
>sp|A01MHIP2037|HIP_MOUSE	HYBRID:	mouse	ins2C	DPQVAQLELGGGPGAGDLQT-CNTATCATQRLANFLVRSSN	mouse	IAPP	(NOD)	OS=Mus	musculus			LELGGGPGAGDLQTLALEVA-NAARDPNRESLDFLLV	LELGGGPGAGDLQTLALEVA-NAARDPNRESLDFLLV	37
DPQVAQLELGGGPGAGDLQTCNTATCATQRLANFLVRSSN												ELGGGPGAGDLQTLALEVAQ-NAARDPNRESLDFLLV	ELGGGPGAGDLQTLALEVAQ-NAARDPNRESLDFLLV	37
>sp|A01MHIP2039|HIP_MOUSE	HYBRID:	mouse	ins2C	PQVAQLELGGGPGAGDLQTL-TPVRSGTNPQMDKRKCNTAT	mouse	IAPP	(NOD)	OS=Mus	musculus			LGGGPGAGDLQTLALEVAQQ-NAARDPNRESLDFLLV	LGGGPGAGDLQTLALEVAQQ-NAARDPNRESLDFLLV	37
PQVAQLELGGGPGAGDLQTLTPVRSGTNPQMDKRKCNTAT												EVEDPQVAQLELGGGP-TPVRSGSNPQMDKRKCNTAT	EVEDPQVAQLELGGGP-TPVRSGSNPQMDKRKCNTAT	37
>sp|A01MHIP2040|HIP_MOUSE	HYBRID:	mouse	ins2C	PQVAQLELGGGPGAGDLQTL-KCNTATCATQRLANFLVRSS	mouse	IAPP	(NOD)	OS=Mus	musculus			EVEDPQVAQLELGGGPGAGD-NAAGDPNRESLDFLLV	EVEDPQVAQLELGGGPGAGD-NAAGDPNRESLDFLLV	37
PQVAQLELGGGPGAGDLQTLKCNTATCATQRLANFLVRSS												VEDPQVAQLELGGGPGAGDL-NAAGDPNRESLDFLLV	VEDPQVAQLELGGGPGAGDL-NAAGDPNRESLDFLLV	37
>sp|A01MHIP2041|HIP_MOUSE	HYBRID:	mouse	ins2C	PQVAQLELGGGPGAGDLQTL-CNTATCATQRLANFLVRSSN	mouse	IAPP	(NOD)	OS=Mus	musculus			EDPQVAQLELGGGPGAGDLQ-NAAGDPNRESLDFLLV	EDPQVAQLELGGGPGAGDLQ-NAAGDPNRESLDFLLV	37
PQVAQLELGGGPGAGDLQTLCNTATCATQRLANFLVRSSN												DPQVAQLELGGGPGAGDLQT-NAAGDPNRESLDFLLV	DPQVAQLELGGGPGAGDLQT-NAAGDPNRESLDFLLV	37
>sp|A01MHIP2043|HIP_MOUSE	HYBRID:	mouse	ins2C	QVAQLELGGGPGAGDLQTLA-TPVRSGTNPQMDKRKCNTAT	mouse	IAPP	(NOD)	OS=Mus	musculus			PQVAQLELGGGPGAGDLQTL-NAAGDPNRESLDFLLV	PQVAQLELGGGPGAGDLQTL-NAAGDPNRESLDFLLV	37
QVAQLELGGGPGAGDLQTLATPVRSGTNPQMDKRKCNTAT												QVAQLELGGGPGAGDLQTLA-NAAGDPNRESLDFLLV	QVAQLELGGGPGAGDLQTLA-NAAGDPNRESLDFLLV	37
>sp|A01MHIP2044|HIP_MOUSE	HYBRID:	mouse	ins2C	QVAQLELGGGPGAGDLQTLA-KCNTATCATQRLANFLVRSS	mouse	IAPP	(NOD)	OS=Mus	musculus			VAQLELGGGPGAGDLQTLAL-NAAGDPNRESLDFLLV	VAQLELGGGPGAGDLQTLAL-NAAGDPNRESLDFLLV	37
QVAQLELGGGPGAGDLQTLAKCNTATCATQRLANFLVRSS												AQLELGGGPGAGDLQTLALE-NAAGDPNRESLDFLLV	AQLELGGGPGAGDLQTLALE-NAAGDPNRESLDFLLV	37
>sp|A01MHIP2045|HIP_MOUSE	HYBRID:	mouse	ins2C	QVAQLELGGGPGAGDLQTLA-CNTATCATQRLANFLVRSSN	mouse	IAPP	(NOD)	OS=Mus	musculus			QLELGGGPGAGDLQTLALEV-NAAGDPNRESLDFLLV	QLELGGGPGAGDLQTLALEV-NAAGDPNRESLDFLLV	37
QVAQLELGGGPGAGDLQTLACNTATCATQRLANFLVRSSN												LELGGGPGAGDLQTLALEVA-NAAGDPNRESLDFLLV	LELGGGPGAGDLQTLALEVA-NAAGDPNRESLDFLLV	37
>sp|A01MHIP2047|HIP_MOUSE	HYBRID:	mouse	ins2C	VAQLELGGGPGAGDLQTLAL-TPVRSGTNPQMDKRKCNTAT	mouse	IAPP	(NOD)	OS=Mus	musculus			ELGGGPGAGDLQTLALEVAQ-NAAGDPNRESLDFLLV	ELGGGPGAGDLQTLALEVAQ-NAAGDPNRESLDFLLV	37
VAQLELGGGPGAGDLQTLALTPVRSGTNPQMDKRKCNTAT												LGGGPGAGDLQTLALEVAQQ-NAAGDPNRESLDFLLV	LGGGPGAGDLQTLALEVAQQ-NAAGDPNRESLDFLLV	37
>sp|A01MHIP2048|HIP_MOUSE	HYBRID:	mouse	ins2C	VAQLELGGGPGAGDLQTLAL-KCNTATCATQRLANFLVRSS	mouse	IAPP	(NOD)	OS=Mus	musculus			EVEDPQVAQLELGGGP-APVDNRDHNEEMVTRCIIEV	EVEDPQVAQLELGGGP-APVDNRDHNEEMVTRCIIEV	37
VAQLELGGGPGAGDLQTLALKCNTATCATQRLANFLVRSS												EVEDPQVAQLELGGGP-SGKEVKGEEKGENQNSKFEV	EVEDPQVAQLELGGGP-SGKEVKGEEKGENQNSKFEV	37
>sp|A01MHIP2049|HIP_MOUSE	HYBRID:	mouse	ins2C	VAQLELGGGPGAGDLQTLAL-CNTATCATQRLANFLVRSSN	mouse	IAPP	(NOD)	OS=Mus	musculus			EVEDPQVAQLELGGGP-HIEDSGEKPNTFSNKRSEAS	EVEDPQVAQLELGGGP-HIEDSGEKPNTFSNKRSEAS	37
VAQLELGGGPGAGDLQTLALCNTATCATQRLANFLVRSSN												EVEDPQVAQLELGGGP-SEASAKKKDESVARADAHSM	EVEDPQVAQLELGGGP-SEASAKKKDESVARADAHSM	37
>sp|A01MHIP2051|HIP_MOUSE	HYBRID:	mouse	ins2C	AQLELGGGPGAGDLQTLALE-TPVRSGTNPQMDKRKCNTAT	mouse	IAPP	(NOD)	OS=Mus	musculus			EVEDPQVAQLELGGGP-KDESVARADAHSMELEEKTH	EVEDPQVAQLELGGGP-KDESVARADAHSMELEEKTH	37
AQLELGGGPGAGDLQTLALETPVRSGTNPQMDKRKCNTAT												EVEDPQVAQLELGGGP-DESVARADAHSMELEEKTHS	EVEDPQVAQLELGGGP-DESVARADAHSMELEEKTHS	37
>sp|A01MHIP2052|HIP_MOUSE	HYBRID:	mouse	ins2C	AQLELGGGPGAGDLQTLALE-KCNTATCATQRLANFLVRSS	mouse	IAPP	(NOD)	OS=Mus	musculus			EVEDPQVAQLELGGGP-QEKPQELTDQDQSQEESQEG	EVEDPQVAQLELGGGP-QEKPQELTDQDQSQEESQEG	37
AQLELGGGPGAGDLQTLALEKCNTATCATQRLANFLVRSS												EVEDPQVAQLELGGGP-RPRHHHGRSGSNKSSYEGHP	EVEDPQVAQLELGGGP-RPRHHHGRSGSNKSSYEGHP	37
>sp|A01MHIP2053|HIP_MOUSE	HYBRID:	mouse	ins2C	AQLELGGGPGAGDLQTLALE-CNTATCATQRLANFLVRSSN	mouse	IAPP	(NOD)	OS=Mus	musculus			EVEDPQVAQLELGGGP-PRHHHGRSGSNKSSYEGHPL	EVEDPQVAQLELGGGP-PRHHHGRSGSNKSSYEGHPL	37
AQLELGGGPGAGDLQTLALECNTATCATQRLANFLVRSSN												EVEDPQVAQLELGGGP-PSPKESKEADVATVRLGEKR	EVEDPQVAQLELGGGP-PSPKESKEADVATVRLGEKR	37
>sp|A01MHIP2055|HIP_MOUSE	HYBRID:	mouse	ins2C	QLELGGGPGAGDLQTLALEV-TPVRSGTNPQMDKRKCNTAT	mouse	IAPP	(NOD)	OS=Mus	musculus			EVEDPQVAQLELGGGP-SHHLAHYRASEEEPEYGEES	EVEDPQVAQLELGGGP-SHHLAHYRASEEEPEYGEES	37
QLELGGGPGAGDLQTLALEVTPVRSGTNPQMDKRKCNTAT												EVEDPQVAQLELGGGP-NHPDSELESTANRHGEETEE	EVEDPQVAQLELGGGP-NHPDSELESTANRHGEETEE	37
>sp|A01MHIP2056|HIP_MOUSE	HYBRID:	mouse	ins2C	QLELGGGPGAGDLQTLALEV-KCNTATCATQRLANFLVRSS	mouse	IAPP	(NOD)	OS=Mus	musculus			EVEDPQVAQLELGGGP-LLDEGHYPVRESPIDTAKRY	EVEDPQVAQLELGGGP-LLDEGHYPVRESPIDTAKRY	37
QLELGGGPGAGDLQTLALEVKCNTATCATQRLANFLVRSS												EVEDPQVAQLELGGGP-YPQSKWQEQEKNYLNYGEEG	EVEDPQVAQLELGGGP-YPQSKWQEQEKNYLNYGEEG	37
>sp|A01MHIP2057|HIP_MOUSE	HYBRID:	mouse	ins2C	QLELGGGPGAGDLQTLALEV-CNTATCATQRLANFLVRSSN	mouse	IAPP	(NOD)	OS=Mus	musculus			EVEDPQVAQLELGGGP-KRLGALFNPYFDPLQWKNSD	EVEDPQVAQLELGGGP-KRLGALFNPYFDPLQWKNSD	37
QLELGGGPGAGDLQTLALEVCNTATCATQRLANFLVRSSN												EVEDPQVAQLELGGGP-RLGALFNPYFDPLQWKNSDF	EVEDPQVAQLELGGGP-RLGALFNPYFDPLQWKNSDF	37
>sp|A01MHIP2059|HIP_MOUSE	HYBRID:	mouse	ins2C	LELGGGPGAGDLQTLALEVA-TPVRSGTNPQMDKRKCNTAT	mouse	IAPP	(NOD)	OS=Mus	musculus			EVEDPQVAQLELGGGP-LGALFNPYFDPLQWKNSDFE	EVEDPQVAQLELGGGP-LGALFNPYFDPLQWKNSDFE	37
LELGGGPGAGDLQTLALEVATPVRSGTNPQMDKRKCNTAT												EVEDPQVAQLELGGGP-GNPDDSFLEDEGEDRNGVTL	EVEDPQVAQLELGGGP-GNPDDSFLEDEGEDRNGVTL	37
>sp|A01MHIP2060|HIP_MOUSE	HYBRID:	mouse	ins2C	LELGGGPGAGDLQTLALEVA-KCNTATCATQRLANFLVRSS	mouse	IAPP	(NOD)	OS=Mus	musculus			EVEDPQVAQLELGGGP-PFSEDVNWGYEKRSFARAPQ	EVEDPQVAQLELGGGP-PFSEDVNWGYEKRSFARAPQ	37
LELGGGPGAGDLQTLALEVAKCNTATCATQRLANFLVRSS												EVEDPQVAQLELGGGP-SFARAPQLDLKRQYDGVAEL	EVEDPQVAQLELGGGP-SFARAPQLDLKRQYDGVAEL	37
>sp|A01MHIP2061|HIP_MOUSE	HYBRID:	mouse	ins2C	LELGGGPGAGDLQTLALEVA-CNTATCATQRLANFLVRSSN	mouse	IAPP	(NOD)	OS=Mus	musculus			EVEDPQVAQLELGGGP-QYDGVAELDQLLHYRKKADE	EVEDPQVAQLELGGGP-QYDGVAELDQLLHYRKKADE	37
LELGGGPGAGDLQTLALEVACNTATCATQRLANFLVRSSN												EVEDPQVAQLELGGGP-KADEFPDFYDSEEQMGPHQE	EVEDPQVAQLELGGGP-KADEFPDFYDSEEQMGPHQE	37
>sp|A01MHIP2063|HIP_MOUSE	HYBRID:	mouse	ins2C	ELGGGPGAGDLQTLALEVAQ-TPVRSGTNPQMDKRKCNTAT	mouse	IAPP	(NOD)	OS=Mus	musculus			EVEDPQVAQLELGGGP-ADEFPDFYDSEEQMGPHQEA	EVEDPQVAQLELGGGP-ADEFPDFYDSEEQMGPHQEA	37
ELGGGPGAGDLQTLALEVAQTPVRSGTNPQMDKRKCNTAT												EVEDPQVAQLELGGGP-ELENLAAMDLELQKIAEKFS	EVEDPQVAQLELGGGP-ELENLAAMDLELQKIAEKFS	37
>sp|A01MHIP2064|HIP_MOUSE	HYBRID:	mouse	ins2C	ELGGGPGAGDLQTLALEVAQ-KCNTATCATQRLANFLVRSS	mouse	IAPP	(NOD)	OS=Mus	musculus			EVEDPQVAQLELGGGP-YPSKPDNPGEDAPAEDMARY	EVEDPQVAQLELGGGP-YPSKPDNPGEDAPAEDMARY	37
ELGGGPGAGDLQTLALEVAQKCNTATCATQRLANFLVRSS												EVEDPQVAQLELGGGP-SSPETLISDLLMKESTENAP	EVEDPQVAQLELGGGP-SSPETLISDLLMKESTENAP	37
>sp|A01MHIP2065|HIP_MOUSE	HYBRID:	mouse	ins2C	ELGGGPGAGDLQTLALEVAQ-CNTATCATQRLANFLVRSSN	mouse	IAPP	(NOD)	OS=Mus	musculus			EVEDPQVEQLELGGS-FVKQHLCGPHLVEALYLVCG	EVEDPQVEQLELGGS-FVKQHLCGPHLVEALYLVCG	36
ELGGGPGAGDLQTLALEVAQCNTATCATQRLANFLVRSSN												EVEDPQVEQLELGGS-EVEDPQVEQLELGGSPGDLQ	EVEDPQVEQLELGGS-EVEDPQVEQLELGGSPGDLQ	36
>sp|A01MHIP2067|HIP_MOUSE	HYBRID:	mouse	ins2C	LGGGPGAGDLQTLALEVAQQ-TPVRSGTNPQMDKRKCNTAT	mouse	IAPP	(NOD)	OS=Mus	musculus			EVEDPQVEQLELGGS-GIVDQCCTSICSLYQLENYC	EVEDPQVEQLELGGS-GIVDQCCTSICSLYQLENYC	36
LGGGPGAGDLQTLALEVAQQTPVRSGTNPQMDKRKCNTAT												EVEDPQVEQLELGGS-FVKQHLCGSHLVEALYLVCG	EVEDPQVEQLELGGS-FVKQHLCGSHLVEALYLVCG	36
>sp|A01MHIP2068|HIP_MOUSE	HYBRID:	mouse	ins2C	LGGGPGAGDLQTLALEVAQQ-KCNTATCATQRLANFLVRSS	mouse	IAPP	(NOD)	OS=Mus	musculus			EVEDPQVEQLELGGS-EVEDPQVAQLELGGGPGAGD	EVEDPQVEQLELGGS-EVEDPQVAQLELGGGPGAGD	36
LGGGPGAGDLQTLALEVAQQKCNTATCATQRLANFLVRSS												EVEDPQVEQLELGGS-LPVNSPMTKGDTKVMKCVLE	EVEDPQVEQLELGGS-LPVNSPMTKGDTKVMKCVLE	36
>sp|A01MHIP2069|HIP_MOUSE	HYBRID:	mouse	ins2C	LGGGPGAGDLQTLALEVAQQ-CNTATCATQRLANFLVRSSN	mouse	IAPP	(NOD)	OS=Mus	musculus			EVEDPQVEQLELGGS-KDSDKGQQDGFEATTEGPRP	EVEDPQVEQLELGGS-KDSDKGQQDGFEATTEGPRP	36
LGGGPGAGDLQTLALEVAQQCNTATCATQRLANFLVRSSN												EVEDPQVEQLELGGS-DSDKGQQDGFEATTEGPRPQ	EVEDPQVEQLELGGS-DSDKGQQDGFEATTEGPRPQ	36
>sp|A01MHIP2147|HIP_MOUSE	HYBRID:	mouse	ins2C	EVEDPQVAQLELGGGPGAGD-TPVRSGSNPQMDKRKCNTAT	mouse	IAPP	(BALB)	OS=Mus	musculus			EVEDPQVEQLELGGS-AKQEEKEEEEEEEAVAREKA	EVEDPQVEQLELGGS-AKQEEKEEEEEEEAVAREKA	36
EVEDPQVAQLELGGGPGAGDTPVRSGSNPQMDKRKCNTAT												EVEDPQVEQLELGGS-WSRMDQLAKELTAEKRLEGE	EVEDPQVEQLELGGS-WSRMDQLAKELTAEKRLEGE	36
>sp|A01MHIP2148|HIP_MOUSE	HYBRID:	mouse	ins2C	EVEDPQVAQLELGGGPGAGD-KCNTATCATQRLANFLVRSS	mouse	IAPP	(BALB)	OS=Mus	musculus			EVEDPQVEQLELGGS-LEGEDDPDRSMKLSFRTRAY	EVEDPQVEQLELGGS-LEGEDDPDRSMKLSFRTRAY	36
EVEDPQVAQLELGGGPGAGDKCNTATCATQRLANFLVRSS												EVEDPQVEQLELGGS-GWRPSSREDSVEARSDFEEK	EVEDPQVEQLELGGS-GWRPSSREDSVEARSDFEEK	36
>sp|A01MHIP2149|HIP_MOUSE	HYBRID:	mouse	ins2C	EVEDPQVAQLELGGGPGAGD-CNTATCATQRLANFLVRSSN	mouse	IAPP	(BALB)	OS=Mus	musculus			EVEDPQVEQLELGGS-EEEGSANRRAEDQELESLSA	EVEDPQVEQLELGGS-EEEGSANRRAEDQELESLSA	36
EVEDPQVAQLELGGGPGAGDCNTATCATQRLANFLVRSSN												EVEDPQVEQLELGGS-AEDQELESLSAIEAELEKVA	EVEDPQVEQLELGGS-AEDQELESLSAIEAELEKVA	36
>sp|A01MHIP2151|HIP_MOUSE	HYBRID:	mouse	ins2C	VEDPQVAQLELGGGPGAGDL-TPVRSGSNPQMDKRKCNTAT	mouse	IAPP	(BALB)	OS=Mus	musculus			EVEDPQVEQLELGGS-TPVRSGTNPQMDKRKCNTAT	EVEDPQVEQLELGGS-TPVRSGTNPQMDKRKCNTAT	36
VEDPQVAQLELGGGPGAGDLTPVRSGSNPQMDKRKCNTAT												EVEDPQVEQLELGGS-KCNTATCATQRLANFLVRSS	EVEDPQVEQLELGGS-KCNTATCATQRLANFLVRSS	36
>sp|A01MHIP2152|HIP_MOUSE	HYBRID:	mouse	ins2C	VEDPQVAQLELGGGPGAGDL-KCNTATCATQRLANFLVRSS	mouse	IAPP	(BALB)	OS=Mus	musculus			EVEDPQVEQLELGGS-CNTATCATQRLANFLVRSSN	EVEDPQVEQLELGGS-CNTATCATQRLANFLVRSSN	36
VEDPQVAQLELGGGPGAGDLKCNTATCATQRLANFLVRSS												EVEDPQVEQLELGGSPGDL-NAARDPNRESLDFLLV	EVEDPQVEQLELGGSPGDL-NAARDPNRESLDFLLV	36
>sp|A01MHIP2153|HIP_MOUSE	HYBRID:	mouse	ins2C	VEDPQVAQLELGGGPGAGDL-CNTATCATQRLANFLVRSSN	mouse	IAPP	(BALB)	OS=Mus	musculus			EVEDPQVEQLELGGS-TPVRSGSNPQMDKRKCNTAT	EVEDPQVEQLELGGS-TPVRSGSNPQMDKRKCNTAT	36
VEDPQVAQLELGGGPGAGDLCNTATCATQRLANFLVRSSN												EVEDPQVEQLELGGSPGDL-NAAGDPNRESLDFLLV	EVEDPQVEQLELGGSPGDL-NAAGDPNRESLDFLLV	36
>sp|A01MHIP2155|HIP_MOUSE	HYBRID:	mouse	ins2C	EDPQVAQLELGGGPGAGDLQ-TPVRSGSNPQMDKRKCNTAT	mouse	IAPP	(BALB)	OS=Mus	musculus			EVEDPQVEQLELGGS-APVDNRDHNEEMVTRCIIEV	EVEDPQVEQLELGGS-APVDNRDHNEEMVTRCIIEV	36
EDPQVAQLELGGGPGAGDLQTPVRSGSNPQMDKRKCNTAT												EVEDPQVEQLELGGS-SGKEVKGEEKGENQNSKFEV	EVEDPQVEQLELGGS-SGKEVKGEEKGENQNSKFEV	36
>sp|A01MHIP2156|HIP_MOUSE	HYBRID:	mouse	ins2C	EDPQVAQLELGGGPGAGDLQ-KCNTATCATQRLANFLVRSS	mouse	IAPP	(BALB)	OS=Mus	musculus			EVEDPQVEQLELGGS-HIEDSGEKPNTFSNKRSEAS	EVEDPQVEQLELGGS-HIEDSGEKPNTFSNKRSEAS	36
EDPQVAQLELGGGPGAGDLQKCNTATCATQRLANFLVRSS												EVEDPQVEQLELGGS-SEASAKKKDESVARADAHSM	EVEDPQVEQLELGGS-SEASAKKKDESVARADAHSM	36
>sp|A01MHIP2157|HIP_MOUSE	HYBRID:	mouse	ins2C	EDPQVAQLELGGGPGAGDLQ-CNTATCATQRLANFLVRSSN	mouse	IAPP	(BALB)	OS=Mus	musculus			EVEDPQVEQLELGGS-KDESVARADAHSMELEEKTH	EVEDPQVEQLELGGS-KDESVARADAHSMELEEKTH	36
EDPQVAQLELGGGPGAGDLQCNTATCATQRLANFLVRSSN												EVEDPQVEQLELGGS-DESVARADAHSMELEEKTHS	EVEDPQVEQLELGGS-DESVARADAHSMELEEKTHS	36
>sp|A01MHIP2159|HIP_MOUSE	HYBRID:	mouse	ins2C	DPQVAQLELGGGPGAGDLQT-TPVRSGSNPQMDKRKCNTAT	mouse	IAPP	(BALB)	OS=Mus	musculus			EVEDPQVEQLELGGS-QEKPQELTDQDQSQEESQEG	EVEDPQVEQLELGGS-QEKPQELTDQDQSQEESQEG	36
DPQVAQLELGGGPGAGDLQTTPVRSGSNPQMDKRKCNTAT												EVEDPQVEQLELGGS-RPRHHHGRSGSNKSSYEGHP	EVEDPQVEQLELGGS-RPRHHHGRSGSNKSSYEGHP	36
>sp|A01MHIP2160|HIP_MOUSE	HYBRID:	mouse	ins2C	DPQVAQLELGGGPGAGDLQT-KCNTATCATQRLANFLVRSS	mouse	IAPP	(BALB)	OS=Mus	musculus			EVEDPQVEQLELGGS-PRHHHGRSGSNKSSYEGHPL	EVEDPQVEQLELGGS-PRHHHGRSGSNKSSYEGHPL	36
DPQVAQLELGGGPGAGDLQTKCNTATCATQRLANFLVRSS												EVEDPQVEQLELGGS-PSPKESKEADVATVRLGEKR	EVEDPQVEQLELGGS-PSPKESKEADVATVRLGEKR	36
>sp|A01MHIP2161|HIP_MOUSE	HYBRID:	mouse	ins2C	DPQVAQLELGGGPGAGDLQT-CNTATCATQRLANFLVRSSN	mouse	IAPP	(BALB)	OS=Mus	musculus			EVEDPQVEQLELGGS-SHHLAHYRASEEEPEYGEES	EVEDPQVEQLELGGS-SHHLAHYRASEEEPEYGEES	36
DPQVAQLELGGGPGAGDLQTCNTATCATQRLANFLVRSSN												EVEDPQVEQLELGGS-NHPDSELESTANRHGEETEE	EVEDPQVEQLELGGS-NHPDSELESTANRHGEETEE	36
>sp|A01MHIP2163|HIP_MOUSE	HYBRID:	mouse	ins2C	PQVAQLELGGGPGAGDLQTL-TPVRSGSNPQMDKRKCNTAT	mouse	IAPP	(BALB)	OS=Mus	musculus			EVEDPQVEQLELGGS-LLDEGHYPVRESPIDTAKRY	EVEDPQVEQLELGGS-LLDEGHYPVRESPIDTAKRY	36
PQVAQLELGGGPGAGDLQTLTPVRSGSNPQMDKRKCNTAT												EVEDPQVEQLELGGS-YPQSKWQEQEKNYLNYGEEG	EVEDPQVEQLELGGS-YPQSKWQEQEKNYLNYGEEG	36
>sp|A01MHIP2164|HIP_MOUSE	HYBRID:	mouse	ins2C	PQVAQLELGGGPGAGDLQTL-KCNTATCATQRLANFLVRSS	mouse	IAPP	(BALB)	OS=Mus	musculus			EVEDPQVEQLELGGS-KRLGALFNPYFDPLQWKNSD	EVEDPQVEQLELGGS-KRLGALFNPYFDPLQWKNSD	36
PQVAQLELGGGPGAGDLQTLKCNTATCATQRLANFLVRSS												EVEDPQVEQLELGGS-RLGALFNPYFDPLQWKNSDF	EVEDPQVEQLELGGS-RLGALFNPYFDPLQWKNSDF	36
>sp|A01MHIP2165|HIP_MOUSE	HYBRID:	mouse	ins2C	PQVAQLELGGGPGAGDLQTL-CNTATCATQRLANFLVRSSN	mouse	IAPP	(BALB)	OS=Mus	musculus			EVEDPQVEQLELGGS-LGALFNPYFDPLQWKNSDFE	EVEDPQVEQLELGGS-LGALFNPYFDPLQWKNSDFE	36
PQVAQLELGGGPGAGDLQTLCNTATCATQRLANFLVRSSN												EVEDPQVEQLELGGS-GNPDDSFLEDEGEDRNGVTL	EVEDPQVEQLELGGS-GNPDDSFLEDEGEDRNGVTL	36
>sp|A01MHIP2167|HIP_MOUSE	HYBRID:	mouse	ins2C	QVAQLELGGGPGAGDLQTLA-TPVRSGSNPQMDKRKCNTAT	mouse	IAPP	(BALB)	OS=Mus	musculus			EVEDPQVEQLELGGS-PFSEDVNWGYEKRSFARAPQ	EVEDPQVEQLELGGS-PFSEDVNWGYEKRSFARAPQ	36
QVAQLELGGGPGAGDLQTLATPVRSGSNPQMDKRKCNTAT												EVEDPQVEQLELGGS-SFARAPQLDLKRQYDGVAEL	EVEDPQVEQLELGGS-SFARAPQLDLKRQYDGVAEL	36
>sp|A01MHIP2168|HIP_MOUSE	HYBRID:	mouse	ins2C	QVAQLELGGGPGAGDLQTLA-KCNTATCATQRLANFLVRSS	mouse	IAPP	(BALB)	OS=Mus	musculus			EVEDPQVEQLELGGS-QYDGVAELDQLLHYRKKADE	EVEDPQVEQLELGGS-QYDGVAELDQLLHYRKKADE	36
QVAQLELGGGPGAGDLQTLAKCNTATCATQRLANFLVRSS												EVEDPQVEQLELGGS-KADEFPDFYDSEEQMGPHQE	EVEDPQVEQLELGGS-KADEFPDFYDSEEQMGPHQE	36
>sp|A01MHIP2169|HIP_MOUSE	HYBRID:	mouse	ins2C	QVAQLELGGGPGAGDLQTLA-CNTATCATQRLANFLVRSSN	mouse	IAPP	(BALB)	OS=Mus	musculus			EVEDPQVEQLELGGS-ADEFPDFYDSEEQMGPHQEA	EVEDPQVEQLELGGS-ADEFPDFYDSEEQMGPHQEA	36
QVAQLELGGGPGAGDLQTLACNTATCATQRLANFLVRSSN												EVEDPQVEQLELGGS-ELENLAAMDLELQKIAEKFS	EVEDPQVEQLELGGS-ELENLAAMDLELQKIAEKFS	36
>sp|A01MHIP2171|HIP_MOUSE	HYBRID:	mouse	ins2C	VAQLELGGGPGAGDLQTLAL-TPVRSGSNPQMDKRKCNTAT	mouse	IAPP	(BALB)	OS=Mus	musculus			EVEDPQVEQLELGGS-YPSKPDNPGEDAPAEDMARY	EVEDPQVEQLELGGS-YPSKPDNPGEDAPAEDMARY	36
VAQLELGGGPGAGDLQTLALTPVRSGSNPQMDKRKCNTAT												EVEDPQVEQLELGGS-SSPETLISDLLMKESTENAP	EVEDPQVEQLELGGS-SSPETLISDLLMKESTENAP	36
>sp|A01MHIP2172|HIP_MOUSE	HYBRID:	mouse	ins2C	VAQLELGGGPGAGDLQTLAL-KCNTATCATQRLANFLVRSS	mouse	IAPP	(BALB)	OS=Mus	musculus			EVEDPQVAQLELGGG-FVKQHLCGPHLVEALYLVCG	EVEDPQVAQLELGGG-FVKQHLCGPHLVEALYLVCG	36
VAQLELGGGPGAGDLQTLALKCNTATCATQRLANFLVRSS												EVEDPQVAQLELGGG-EVEDPQVEQLELGGSPGDLQ	EVEDPQVAQLELGGG-EVEDPQVEQLELGGSPGDLQ	36
>sp|A01MHIP2173|HIP_MOUSE	HYBRID:	mouse	ins2C	VAQLELGGGPGAGDLQTLAL-CNTATCATQRLANFLVRSSN	mouse	IAPP	(BALB)	OS=Mus	musculus			EVEDPQVAQLELGGG-GIVDQCCTSICSLYQLENYC	EVEDPQVAQLELGGG-GIVDQCCTSICSLYQLENYC	36
VAQLELGGGPGAGDLQTLALCNTATCATQRLANFLVRSSN												EVEDPQVAQLELGGG-FVKQHLCGSHLVEALYLVCG	EVEDPQVAQLELGGG-FVKQHLCGSHLVEALYLVCG	36
>sp|A01MHIP2175|HIP_MOUSE	HYBRID:	mouse	ins2C	AQLELGGGPGAGDLQTLALE-TPVRSGSNPQMDKRKCNTAT	mouse	IAPP	(BALB)	OS=Mus	musculus			EVEDPQVAQLELGGG-EVEDPQVAQLELGGGPGAGD	EVEDPQVAQLELGGG-EVEDPQVAQLELGGGPGAGD	36
AQLELGGGPGAGDLQTLALETPVRSGSNPQMDKRKCNTAT												EVEDPQVAQLELGGG-LPVNSPMTKGDTKVMKCVLE	EVEDPQVAQLELGGG-LPVNSPMTKGDTKVMKCVLE	36
>sp|A01MHIP2176|HIP_MOUSE	HYBRID:	mouse	ins2C	AQLELGGGPGAGDLQTLALE-KCNTATCATQRLANFLVRSS	mouse	IAPP	(BALB)	OS=Mus	musculus			EVEDPQVAQLELGGG-KDSDKGQQDGFEATTEGPRP	EVEDPQVAQLELGGG-KDSDKGQQDGFEATTEGPRP	36
AQLELGGGPGAGDLQTLALEKCNTATCATQRLANFLVRSS												EVEDPQVAQLELGGG-DSDKGQQDGFEATTEGPRPQ	EVEDPQVAQLELGGG-DSDKGQQDGFEATTEGPRPQ	36
>sp|A01MHIP2177|HIP_MOUSE	HYBRID:	mouse	ins2C	AQLELGGGPGAGDLQTLALE-CNTATCATQRLANFLVRSSN	mouse	IAPP	(BALB)	OS=Mus	musculus			EVEDPQVAQLELGGG-AKQEEKEEEEEEEAVAREKA	EVEDPQVAQLELGGG-AKQEEKEEEEEEEAVAREKA	36
AQLELGGGPGAGDLQTLALECNTATCATQRLANFLVRSSN												EVEDPQVAQLELGGG-WSRMDQLAKELTAEKRLEGE	EVEDPQVAQLELGGG-WSRMDQLAKELTAEKRLEGE	36
>sp|A01MHIP2179|HIP_MOUSE	HYBRID:	mouse	ins2C	QLELGGGPGAGDLQTLALEV-TPVRSGSNPQMDKRKCNTAT	mouse	IAPP	(BALB)	OS=Mus	musculus			EVEDPQVAQLELGGG-LEGEDDPDRSMKLSFRTRAY	EVEDPQVAQLELGGG-LEGEDDPDRSMKLSFRTRAY	36
QLELGGGPGAGDLQTLALEVTPVRSGSNPQMDKRKCNTAT												EVEDPQVAQLELGGG-GWRPSSREDSVEARSDFEEK	EVEDPQVAQLELGGG-GWRPSSREDSVEARSDFEEK	36
>sp|A01MHIP2180|HIP_MOUSE	HYBRID:	mouse	ins2C	QLELGGGPGAGDLQTLALEV-KCNTATCATQRLANFLVRSS	mouse	IAPP	(BALB)	OS=Mus	musculus			EVEDPQVAQLELGGG-EEEGSANRRAEDQELESLSA	EVEDPQVAQLELGGG-EEEGSANRRAEDQELESLSA	36
QLELGGGPGAGDLQTLALEVKCNTATCATQRLANFLVRSS												EVEDPQVAQLELGGG-AEDQELESLSAIEAELEKVA	EVEDPQVAQLELGGG-AEDQELESLSAIEAELEKVA	36
>sp|A01MHIP2181|HIP_MOUSE	HYBRID:	mouse	ins2C	QLELGGGPGAGDLQTLALEV-CNTATCATQRLANFLVRSSN	mouse	IAPP	(BALB)	OS=Mus	musculus			EVEDPQVAQLELGGG-TPVRSGTNPQMDKRKCNTAT	EVEDPQVAQLELGGG-TPVRSGTNPQMDKRKCNTAT	36
QLELGGGPGAGDLQTLALEVCNTATCATQRLANFLVRSSN												EVEDPQVAQLELGGG-KCNTATCATQRLANFLVRSS	EVEDPQVAQLELGGG-KCNTATCATQRLANFLVRSS	36
>sp|A01MHIP2183|HIP_MOUSE	HYBRID:	mouse	ins2C	LELGGGPGAGDLQTLALEVA-TPVRSGSNPQMDKRKCNTAT	mouse	IAPP	(BALB)	OS=Mus	musculus			EVEDPQVAQLELGGG-CNTATCATQRLANFLVRSSN	EVEDPQVAQLELGGG-CNTATCATQRLANFLVRSSN	36
LELGGGPGAGDLQTLALEVATPVRSGSNPQMDKRKCNTAT												EVEDPQVAQLELGGGPGAG-NAARDPNRESLDFLLV	EVEDPQVAQLELGGGPGAG-NAARDPNRESLDFLLV	36
>sp|A01MHIP2184|HIP_MOUSE	HYBRID:	mouse	ins2C	LELGGGPGAGDLQTLALEVA-KCNTATCATQRLANFLVRSS	mouse	IAPP	(BALB)	OS=Mus	musculus			EVEDPQVAQLELGGG-TPVRSGSNPQMDKRKCNTAT	EVEDPQVAQLELGGG-TPVRSGSNPQMDKRKCNTAT	36
LELGGGPGAGDLQTLALEVAKCNTATCATQRLANFLVRSS												EVEDPQVAQLELGGGPGAG-NAAGDPNRESLDFLLV	EVEDPQVAQLELGGGPGAG-NAAGDPNRESLDFLLV	36
>sp|A01MHIP2185|HIP_MOUSE	HYBRID:	mouse	ins2C	LELGGGPGAGDLQTLALEVA-CNTATCATQRLANFLVRSSN	mouse	IAPP	(BALB)	OS=Mus	musculus			EVEDPQVAQLELGGG-APVDNRDHNEEMVTRCIIEV	EVEDPQVAQLELGGG-APVDNRDHNEEMVTRCIIEV	36
LELGGGPGAGDLQTLALEVACNTATCATQRLANFLVRSSN												EVEDPQVAQLELGGG-SGKEVKGEEKGENQNSKFEV	EVEDPQVAQLELGGG-SGKEVKGEEKGENQNSKFEV	36
>sp|A01MHIP2187|HIP_MOUSE	HYBRID:	mouse	ins2C	ELGGGPGAGDLQTLALEVAQ-TPVRSGSNPQMDKRKCNTAT	mouse	IAPP	(BALB)	OS=Mus	musculus			EVEDPQVAQLELGGG-HIEDSGEKPNTFSNKRSEAS	EVEDPQVAQLELGGG-HIEDSGEKPNTFSNKRSEAS	36
ELGGGPGAGDLQTLALEVAQTPVRSGSNPQMDKRKCNTAT												EVEDPQVAQLELGGG-SEASAKKKDESVARADAHSM	EVEDPQVAQLELGGG-SEASAKKKDESVARADAHSM	36
>sp|A01MHIP2188|HIP_MOUSE	HYBRID:	mouse	ins2C	ELGGGPGAGDLQTLALEVAQ-KCNTATCATQRLANFLVRSS	mouse	IAPP	(BALB)	OS=Mus	musculus			EVEDPQVAQLELGGG-KDESVARADAHSMELEEKTH	EVEDPQVAQLELGGG-KDESVARADAHSMELEEKTH	36
ELGGGPGAGDLQTLALEVAQKCNTATCATQRLANFLVRSS												EVEDPQVAQLELGGG-DESVARADAHSMELEEKTHS	EVEDPQVAQLELGGG-DESVARADAHSMELEEKTHS	36
>sp|A01MHIP2189|HIP_MOUSE	HYBRID:	mouse	ins2C	ELGGGPGAGDLQTLALEVAQ-CNTATCATQRLANFLVRSSN	mouse	IAPP	(BALB)	OS=Mus	musculus			EVEDPQVAQLELGGG-QEKPQELTDQDQSQEESQEG	EVEDPQVAQLELGGG-QEKPQELTDQDQSQEESQEG	36
ELGGGPGAGDLQTLALEVAQCNTATCATQRLANFLVRSSN												EVEDPQVAQLELGGG-RPRHHHGRSGSNKSSYEGHP	EVEDPQVAQLELGGG-RPRHHHGRSGSNKSSYEGHP	36
>sp|A01MHIP2191|HIP_MOUSE	HYBRID:	mouse	ins2C	LGGGPGAGDLQTLALEVAQQ-TPVRSGSNPQMDKRKCNTAT	mouse	IAPP	(BALB)	OS=Mus	musculus			EVEDPQVAQLELGGG-PRHHHGRSGSNKSSYEGHPL	EVEDPQVAQLELGGG-PRHHHGRSGSNKSSYEGHPL	36
LGGGPGAGDLQTLALEVAQQTPVRSGSNPQMDKRKCNTAT												EVEDPQVAQLELGGG-PSPKESKEADVATVRLGEKR	EVEDPQVAQLELGGG-PSPKESKEADVATVRLGEKR	36
>sp|A01MHIP2192|HIP_MOUSE	HYBRID:	mouse	ins2C	LGGGPGAGDLQTLALEVAQQ-KCNTATCATQRLANFLVRSS	mouse	IAPP	(BALB)	OS=Mus	musculus			EVEDPQVAQLELGGG-SHHLAHYRASEEEPEYGEES	EVEDPQVAQLELGGG-SHHLAHYRASEEEPEYGEES	36
LGGGPGAGDLQTLALEVAQQKCNTATCATQRLANFLVRSS												EVEDPQVAQLELGGG-NHPDSELESTANRHGEETEE	EVEDPQVAQLELGGG-NHPDSELESTANRHGEETEE	36
>sp|A01MHIP2193|HIP_MOUSE	HYBRID:	mouse	ins2C	LGGGPGAGDLQTLALEVAQQ-CNTATCATQRLANFLVRSSN	mouse	IAPP	(BALB)	OS=Mus	musculus			EVEDPQVAQLELGGG-LLDEGHYPVRESPIDTAKRY	EVEDPQVAQLELGGG-LLDEGHYPVRESPIDTAKRY	36
LGGGPGAGDLQTLALEVAQQCNTATCATQRLANFLVRSSN												EVEDPQVAQLELGGG-YPQSKWQEQEKNYLNYGEEG	EVEDPQVAQLELGGG-YPQSKWQEQEKNYLNYGEEG	36
>sp|A01MHIP2651|HIP_MOUSE	HYBRID:	mouse	ins2C	EVEDPQVAQLELGGGPGAGD-APVDNRDHNEEMVTRCIIEV	mouse	scg1	OS=Mus	musculus				EVEDPQVAQLELGGG-KRLGALFNPYFDPLQWKNSD	EVEDPQVAQLELGGG-KRLGALFNPYFDPLQWKNSD	36
EVEDPQVAQLELGGGPGAGDAPVDNRDHNEEMVTRCIIEV												EVEDPQVAQLELGGG-RLGALFNPYFDPLQWKNSDF	EVEDPQVAQLELGGG-RLGALFNPYFDPLQWKNSDF	36
>sp|A01MHIP2652|HIP_MOUSE	HYBRID:	mouse	ins2C	EVEDPQVAQLELGGGPGAGD-SGKEVKGEEKGENQNSKFEV	mouse	scg1	OS=Mus	musculus				EVEDPQVAQLELGGG-LGALFNPYFDPLQWKNSDFE	EVEDPQVAQLELGGG-LGALFNPYFDPLQWKNSDFE	36
EVEDPQVAQLELGGGPGAGDSGKEVKGEEKGENQNSKFEV												EVEDPQVAQLELGGG-GNPDDSFLEDEGEDRNGVTL	EVEDPQVAQLELGGG-GNPDDSFLEDEGEDRNGVTL	36
>sp|A01MHIP2653|HIP_MOUSE	HYBRID:	mouse	ins2C	EVEDPQVAQLELGGGPGAGD-HIEDSGEKPNTFSNKRSEAS	mouse	scg1	OS=Mus	musculus				EVEDPQVAQLELGGG-PFSEDVNWGYEKRSFARAPQ	EVEDPQVAQLELGGG-PFSEDVNWGYEKRSFARAPQ	36
EVEDPQVAQLELGGGPGAGDHIEDSGEKPNTFSNKRSEAS												EVEDPQVAQLELGGG-SFARAPQLDLKRQYDGVAEL	EVEDPQVAQLELGGG-SFARAPQLDLKRQYDGVAEL	36
>sp|A01MHIP2654|HIP_MOUSE	HYBRID:	mouse	ins2C	EVEDPQVAQLELGGGPGAGD-SEASAKKKDESVARADAHSM	mouse	scg1	OS=Mus	musculus				EVEDPQVAQLELGGG-QYDGVAELDQLLHYRKKADE	EVEDPQVAQLELGGG-QYDGVAELDQLLHYRKKADE	36
EVEDPQVAQLELGGGPGAGDSEASAKKKDESVARADAHSM												EVEDPQVAQLELGGG-KADEFPDFYDSEEQMGPHQE	EVEDPQVAQLELGGG-KADEFPDFYDSEEQMGPHQE	36
>sp|A01MHIP2655|HIP_MOUSE	HYBRID:	mouse	ins2C	EVEDPQVAQLELGGGPGAGD-KDESVARADAHSMELEEKTH	mouse	scg1	OS=Mus	musculus				EVEDPQVAQLELGGG-ADEFPDFYDSEEQMGPHQEA	EVEDPQVAQLELGGG-ADEFPDFYDSEEQMGPHQEA	36
EVEDPQVAQLELGGGPGAGDKDESVARADAHSMELEEKTH												EVEDPQVAQLELGGG-ELENLAAMDLELQKIAEKFS	EVEDPQVAQLELGGG-ELENLAAMDLELQKIAEKFS	36
>sp|A01MHIP2656|HIP_MOUSE	HYBRID:	mouse	ins2C	EVEDPQVAQLELGGGPGAGD-DESVARADAHSMELEEKTHS	mouse	scg1	OS=Mus	musculus				EVEDPQVAQLELGGG-YPSKPDNPGEDAPAEDMARY	EVEDPQVAQLELGGG-YPSKPDNPGEDAPAEDMARY	36
EVEDPQVAQLELGGGPGAGDDESVARADAHSMELEEKTHS												EVEDPQVAQLELGGG-SSPETLISDLLMKESTENAP	EVEDPQVAQLELGGG-SSPETLISDLLMKESTENAP	36
>sp|A01MHIP2657|HIP_MOUSE	HYBRID:	mouse	ins2C	EVEDPQVAQLELGGGPGAGD-QEKPQELTDQDQSQEESQEG	mouse	scg1	OS=Mus	musculus				EVEDPQVEQLELGG-FVKQHLCGPHLVEALYLVCG	EVEDPQVEQLELGG-FVKQHLCGPHLVEALYLVCG	35
EVEDPQVAQLELGGGPGAGDQEKPQELTDQDQSQEESQEG												EVEDPQVEQLELGG-EVEDPQVEQLELGGSPGDLQ	EVEDPQVEQLELGG-EVEDPQVEQLELGGSPGDLQ	35
>sp|A01MHIP2658|HIP_MOUSE	HYBRID:	mouse	ins2C	EVEDPQVAQLELGGGPGAGD-RPRHHHGRSGSNKSSYEGHP	mouse	scg1	OS=Mus	musculus				EVEDPQVEQLELGG-GIVDQCCTSICSLYQLENYC	EVEDPQVEQLELGG-GIVDQCCTSICSLYQLENYC	35
EVEDPQVAQLELGGGPGAGDRPRHHHGRSGSNKSSYEGHP												EVEDPQVEQLELGG-FVKQHLCGSHLVEALYLVCG	EVEDPQVEQLELGG-FVKQHLCGSHLVEALYLVCG	35
>sp|A01MHIP2659|HIP_MOUSE	HYBRID:	mouse	ins2C	EVEDPQVAQLELGGGPGAGD-PRHHHGRSGSNKSSYEGHPL	mouse	scg1	OS=Mus	musculus				EVEDPQVEQLELGG-EVEDPQVAQLELGGGPGAGD	EVEDPQVEQLELGG-EVEDPQVAQLELGGGPGAGD	35
EVEDPQVAQLELGGGPGAGDPRHHHGRSGSNKSSYEGHPL												EVEDPQVEQLELGG-LPVNSPMTKGDTKVMKCVLE	EVEDPQVEQLELGG-LPVNSPMTKGDTKVMKCVLE	35
>sp|A01MHIP2660|HIP_MOUSE	HYBRID:	mouse	ins2C	EVEDPQVAQLELGGGPGAGD-PSPKESKEADVATVRLGEKR	mouse	scg1	OS=Mus	musculus				EVEDPQVEQLELGG-KDSDKGQQDGFEATTEGPRP	EVEDPQVEQLELGG-KDSDKGQQDGFEATTEGPRP	35
EVEDPQVAQLELGGGPGAGDPSPKESKEADVATVRLGEKR												EVEDPQVEQLELGG-DSDKGQQDGFEATTEGPRPQ	EVEDPQVEQLELGG-DSDKGQQDGFEATTEGPRPQ	35
>sp|A01MHIP2661|HIP_MOUSE	HYBRID:	mouse	ins2C	EVEDPQVAQLELGGGPGAGD-SHHLAHYRASEEEPEYGEES	mouse	scg1	OS=Mus	musculus				EVEDPQVEQLELGG-AKQEEKEEEEEEEAVAREKA	EVEDPQVEQLELGG-AKQEEKEEEEEEEAVAREKA	35
EVEDPQVAQLELGGGPGAGDSHHLAHYRASEEEPEYGEES												EVEDPQVEQLELGG-WSRMDQLAKELTAEKRLEGE	EVEDPQVEQLELGG-WSRMDQLAKELTAEKRLEGE	35
>sp|A01MHIP2662|HIP_MOUSE	HYBRID:	mouse	ins2C	EVEDPQVAQLELGGGPGAGD-NHPDSELESTANRHGEETEE	mouse	scg1	OS=Mus	musculus				EVEDPQVEQLELGG-LEGEDDPDRSMKLSFRTRAY	EVEDPQVEQLELGG-LEGEDDPDRSMKLSFRTRAY	35
EVEDPQVAQLELGGGPGAGDNHPDSELESTANRHGEETEE												EVEDPQVEQLELGG-GWRPSSREDSVEARSDFEEK	EVEDPQVEQLELGG-GWRPSSREDSVEARSDFEEK	35
>sp|A01MHIP2663|HIP_MOUSE	HYBRID:	mouse	ins2C	EVEDPQVAQLELGGGPGAGD-LLDEGHYPVRESPIDTAKRY	mouse	scg1	OS=Mus	musculus				EVEDPQVEQLELGG-EEEGSANRRAEDQELESLSA	EVEDPQVEQLELGG-EEEGSANRRAEDQELESLSA	35
EVEDPQVAQLELGGGPGAGDLLDEGHYPVRESPIDTAKRY												EVEDPQVEQLELGG-AEDQELESLSAIEAELEKVA	EVEDPQVEQLELGG-AEDQELESLSAIEAELEKVA	35
>sp|A01MHIP2664|HIP_MOUSE	HYBRID:	mouse	ins2C	EVEDPQVAQLELGGGPGAGD-YPQSKWQEQEKNYLNYGEEG	mouse	scg1	OS=Mus	musculus				EVEDPQVEQLELGG-TPVRSGTNPQMDKRKCNTAT	EVEDPQVEQLELGG-TPVRSGTNPQMDKRKCNTAT	35
EVEDPQVAQLELGGGPGAGDYPQSKWQEQEKNYLNYGEEG												EVEDPQVEQLELGG-KCNTATCATQRLANFLVRSS	EVEDPQVEQLELGG-KCNTATCATQRLANFLVRSS	35
>sp|A01MHIP2665|HIP_MOUSE	HYBRID:	mouse	ins2C	EVEDPQVAQLELGGGPGAGD-KRLGALFNPYFDPLQWKNSD	mouse	scg1	OS=Mus	musculus				EVEDPQVEQLELGG-CNTATCATQRLANFLVRSSN	EVEDPQVEQLELGG-CNTATCATQRLANFLVRSSN	35
EVEDPQVAQLELGGGPGAGDKRLGALFNPYFDPLQWKNSD												EVEDPQVEQLELGGSPGD-NAARDPNRESLDFLLV	EVEDPQVEQLELGGSPGD-NAARDPNRESLDFLLV	35
>sp|A01MHIP2666|HIP_MOUSE	HYBRID:	mouse	ins2C	EVEDPQVAQLELGGGPGAGD-RLGALFNPYFDPLQWKNSDF	mouse	scg1	OS=Mus	musculus				EVEDPQVEQLELGG-TPVRSGSNPQMDKRKCNTAT	EVEDPQVEQLELGG-TPVRSGSNPQMDKRKCNTAT	35
EVEDPQVAQLELGGGPGAGDRLGALFNPYFDPLQWKNSDF												EVEDPQVEQLELGGSPGD-NAAGDPNRESLDFLLV	EVEDPQVEQLELGGSPGD-NAAGDPNRESLDFLLV	35
>sp|A01MHIP2667|HIP_MOUSE	HYBRID:	mouse	ins2C	EVEDPQVAQLELGGGPGAGD-LGALFNPYFDPLQWKNSDFE	mouse	scg1	OS=Mus	musculus				EVEDPQVEQLELGG-APVDNRDHNEEMVTRCIIEV	EVEDPQVEQLELGG-APVDNRDHNEEMVTRCIIEV	35
EVEDPQVAQLELGGGPGAGDLGALFNPYFDPLQWKNSDFE												EVEDPQVEQLELGG-SGKEVKGEEKGENQNSKFEV	EVEDPQVEQLELGG-SGKEVKGEEKGENQNSKFEV	35
>sp|A01MHIP2668|HIP_MOUSE	HYBRID:	mouse	ins2C	EVEDPQVAQLELGGGPGAGD-GNPDDSFLEDEGEDRNGVTL	mouse	scg1	OS=Mus	musculus				EVEDPQVEQLELGG-HIEDSGEKPNTFSNKRSEAS	EVEDPQVEQLELGG-HIEDSGEKPNTFSNKRSEAS	35
EVEDPQVAQLELGGGPGAGDGNPDDSFLEDEGEDRNGVTL												EVEDPQVEQLELGG-SEASAKKKDESVARADAHSM	EVEDPQVEQLELGG-SEASAKKKDESVARADAHSM	35
>sp|A01MHIP2669|HIP_MOUSE	HYBRID:	mouse	ins2C	EVEDPQVAQLELGGGPGAGD-PFSEDVNWGYEKRSFARAPQ	mouse	scg1	OS=Mus	musculus				EVEDPQVEQLELGG-KDESVARADAHSMELEEKTH	EVEDPQVEQLELGG-KDESVARADAHSMELEEKTH	35
EVEDPQVAQLELGGGPGAGDPFSEDVNWGYEKRSFARAPQ												EVEDPQVEQLELGG-DESVARADAHSMELEEKTHS	EVEDPQVEQLELGG-DESVARADAHSMELEEKTHS	35
>sp|A01MHIP2670|HIP_MOUSE	HYBRID:	mouse	ins2C	EVEDPQVAQLELGGGPGAGD-SFARAPQLDLKRQYDGVAEL	mouse	scg1	OS=Mus	musculus				EVEDPQVEQLELGG-QEKPQELTDQDQSQEESQEG	EVEDPQVEQLELGG-QEKPQELTDQDQSQEESQEG	35
EVEDPQVAQLELGGGPGAGDSFARAPQLDLKRQYDGVAEL												EVEDPQVEQLELGG-RPRHHHGRSGSNKSSYEGHP	EVEDPQVEQLELGG-RPRHHHGRSGSNKSSYEGHP	35
>sp|A01MHIP2671|HIP_MOUSE	HYBRID:	mouse	ins2C	EVEDPQVAQLELGGGPGAGD-QYDGVAELDQLLHYRKKADE	mouse	scg1	OS=Mus	musculus				EVEDPQVEQLELGG-PRHHHGRSGSNKSSYEGHPL	EVEDPQVEQLELGG-PRHHHGRSGSNKSSYEGHPL	35
EVEDPQVAQLELGGGPGAGDQYDGVAELDQLLHYRKKADE												EVEDPQVEQLELGG-PSPKESKEADVATVRLGEKR	EVEDPQVEQLELGG-PSPKESKEADVATVRLGEKR	35
>sp|A01MHIP2672|HIP_MOUSE	HYBRID:	mouse	ins2C	EVEDPQVAQLELGGGPGAGD-KADEFPDFYDSEEQMGPHQE	mouse	scg1	OS=Mus	musculus				EVEDPQVEQLELGG-SHHLAHYRASEEEPEYGEES	EVEDPQVEQLELGG-SHHLAHYRASEEEPEYGEES	35
EVEDPQVAQLELGGGPGAGDKADEFPDFYDSEEQMGPHQE												EVEDPQVEQLELGG-NHPDSELESTANRHGEETEE	EVEDPQVEQLELGG-NHPDSELESTANRHGEETEE	35
>sp|A01MHIP2673|HIP_MOUSE	HYBRID:	mouse	ins2C	EVEDPQVAQLELGGGPGAGD-ADEFPDFYDSEEQMGPHQEA	mouse	scg1	OS=Mus	musculus				EVEDPQVEQLELGG-LLDEGHYPVRESPIDTAKRY	EVEDPQVEQLELGG-LLDEGHYPVRESPIDTAKRY	35
EVEDPQVAQLELGGGPGAGDADEFPDFYDSEEQMGPHQEA												EVEDPQVEQLELGG-YPQSKWQEQEKNYLNYGEEG	EVEDPQVEQLELGG-YPQSKWQEQEKNYLNYGEEG	35
>sp|A01MHIP2674|HIP_MOUSE	HYBRID:	mouse	ins2C	EVEDPQVAQLELGGGPGAGD-ELENLAAMDLELQKIAEKFS	mouse	scg1	OS=Mus	musculus				EVEDPQVEQLELGG-KRLGALFNPYFDPLQWKNSD	EVEDPQVEQLELGG-KRLGALFNPYFDPLQWKNSD	35
EVEDPQVAQLELGGGPGAGDELENLAAMDLELQKIAEKFS												EVEDPQVEQLELGG-RLGALFNPYFDPLQWKNSDF	EVEDPQVEQLELGG-RLGALFNPYFDPLQWKNSDF	35
>sp|A01MHIP2675|HIP_MOUSE	HYBRID:	mouse	ins2C	VEDPQVAQLELGGGPGAGDL-APVDNRDHNEEMVTRCIIEV	mouse	scg1	OS=Mus	musculus				EVEDPQVEQLELGG-LGALFNPYFDPLQWKNSDFE	EVEDPQVEQLELGG-LGALFNPYFDPLQWKNSDFE	35
VEDPQVAQLELGGGPGAGDLAPVDNRDHNEEMVTRCIIEV												EVEDPQVEQLELGG-GNPDDSFLEDEGEDRNGVTL	EVEDPQVEQLELGG-GNPDDSFLEDEGEDRNGVTL	35
>sp|A01MHIP2676|HIP_MOUSE	HYBRID:	mouse	ins2C	VEDPQVAQLELGGGPGAGDL-SGKEVKGEEKGENQNSKFEV	mouse	scg1	OS=Mus	musculus				EVEDPQVEQLELGG-PFSEDVNWGYEKRSFARAPQ	EVEDPQVEQLELGG-PFSEDVNWGYEKRSFARAPQ	35
VEDPQVAQLELGGGPGAGDLSGKEVKGEEKGENQNSKFEV												EVEDPQVEQLELGG-SFARAPQLDLKRQYDGVAEL	EVEDPQVEQLELGG-SFARAPQLDLKRQYDGVAEL	35
>sp|A01MHIP2677|HIP_MOUSE	HYBRID:	mouse	ins2C	VEDPQVAQLELGGGPGAGDL-HIEDSGEKPNTFSNKRSEAS	mouse	scg1	OS=Mus	musculus				EVEDPQVEQLELGG-QYDGVAELDQLLHYRKKADE	EVEDPQVEQLELGG-QYDGVAELDQLLHYRKKADE	35
VEDPQVAQLELGGGPGAGDLHIEDSGEKPNTFSNKRSEAS												EVEDPQVEQLELGG-KADEFPDFYDSEEQMGPHQE	EVEDPQVEQLELGG-KADEFPDFYDSEEQMGPHQE	35
>sp|A01MHIP2678|HIP_MOUSE	HYBRID:	mouse	ins2C	VEDPQVAQLELGGGPGAGDL-SEASAKKKDESVARADAHSM	mouse	scg1	OS=Mus	musculus				EVEDPQVEQLELGG-ADEFPDFYDSEEQMGPHQEA	EVEDPQVEQLELGG-ADEFPDFYDSEEQMGPHQEA	35
VEDPQVAQLELGGGPGAGDLSEASAKKKDESVARADAHSM												EVEDPQVEQLELGG-ELENLAAMDLELQKIAEKFS	EVEDPQVEQLELGG-ELENLAAMDLELQKIAEKFS	35
>sp|A01MHIP2679|HIP_MOUSE	HYBRID:	mouse	ins2C	VEDPQVAQLELGGGPGAGDL-KDESVARADAHSMELEEKTH	mouse	scg1	OS=Mus	musculus				EVEDPQVEQLELGG-YPSKPDNPGEDAPAEDMARY	EVEDPQVEQLELGG-YPSKPDNPGEDAPAEDMARY	35
VEDPQVAQLELGGGPGAGDLKDESVARADAHSMELEEKTH												EVEDPQVEQLELGG-SSPETLISDLLMKESTENAP	EVEDPQVEQLELGG-SSPETLISDLLMKESTENAP	35
>sp|A01MHIP2680|HIP_MOUSE	HYBRID:	mouse	ins2C	VEDPQVAQLELGGGPGAGDL-DESVARADAHSMELEEKTHS	mouse	scg1	OS=Mus	musculus				EVEDPQVAQLELGG-FVKQHLCGPHLVEALYLVCG	EVEDPQVAQLELGG-FVKQHLCGPHLVEALYLVCG	35
VEDPQVAQLELGGGPGAGDLDESVARADAHSMELEEKTHS												EVEDPQVAQLELGG-EVEDPQVEQLELGGSPGDLQ	EVEDPQVAQLELGG-EVEDPQVEQLELGGSPGDLQ	35
>sp|A01MHIP2681|HIP_MOUSE	HYBRID:	mouse	ins2C	VEDPQVAQLELGGGPGAGDL-QEKPQELTDQDQSQEESQEG	mouse	scg1	OS=Mus	musculus				EVEDPQVAQLELGG-GIVDQCCTSICSLYQLENYC	EVEDPQVAQLELGG-GIVDQCCTSICSLYQLENYC	35
VEDPQVAQLELGGGPGAGDLQEKPQELTDQDQSQEESQEG												EVEDPQVAQLELGG-FVKQHLCGSHLVEALYLVCG	EVEDPQVAQLELGG-FVKQHLCGSHLVEALYLVCG	35
>sp|A01MHIP2682|HIP_MOUSE	HYBRID:	mouse	ins2C	VEDPQVAQLELGGGPGAGDL-RPRHHHGRSGSNKSSYEGHP	mouse	scg1	OS=Mus	musculus				EVEDPQVAQLELGG-EVEDPQVAQLELGGGPGAGD	EVEDPQVAQLELGG-EVEDPQVAQLELGGGPGAGD	35
VEDPQVAQLELGGGPGAGDLRPRHHHGRSGSNKSSYEGHP												EVEDPQVAQLELGG-LPVNSPMTKGDTKVMKCVLE	EVEDPQVAQLELGG-LPVNSPMTKGDTKVMKCVLE	35
>sp|A01MHIP2683|HIP_MOUSE	HYBRID:	mouse	ins2C	VEDPQVAQLELGGGPGAGDL-PRHHHGRSGSNKSSYEGHPL	mouse	scg1	OS=Mus	musculus				EVEDPQVAQLELGG-KDSDKGQQDGFEATTEGPRP	EVEDPQVAQLELGG-KDSDKGQQDGFEATTEGPRP	35
VEDPQVAQLELGGGPGAGDLPRHHHGRSGSNKSSYEGHPL												EVEDPQVAQLELGG-DSDKGQQDGFEATTEGPRPQ	EVEDPQVAQLELGG-DSDKGQQDGFEATTEGPRPQ	35
>sp|A01MHIP2684|HIP_MOUSE	HYBRID:	mouse	ins2C	VEDPQVAQLELGGGPGAGDL-PSPKESKEADVATVRLGEKR	mouse	scg1	OS=Mus	musculus				EVEDPQVAQLELGG-AKQEEKEEEEEEEAVAREKA	EVEDPQVAQLELGG-AKQEEKEEEEEEEAVAREKA	35
VEDPQVAQLELGGGPGAGDLPSPKESKEADVATVRLGEKR												EVEDPQVAQLELGG-WSRMDQLAKELTAEKRLEGE	EVEDPQVAQLELGG-WSRMDQLAKELTAEKRLEGE	35
>sp|A01MHIP2685|HIP_MOUSE	HYBRID:	mouse	ins2C	VEDPQVAQLELGGGPGAGDL-SHHLAHYRASEEEPEYGEES	mouse	scg1	OS=Mus	musculus				EVEDPQVAQLELGG-LEGEDDPDRSMKLSFRTRAY	EVEDPQVAQLELGG-LEGEDDPDRSMKLSFRTRAY	35
VEDPQVAQLELGGGPGAGDLSHHLAHYRASEEEPEYGEES												EVEDPQVAQLELGG-GWRPSSREDSVEARSDFEEK	EVEDPQVAQLELGG-GWRPSSREDSVEARSDFEEK	35
>sp|A01MHIP2686|HIP_MOUSE	HYBRID:	mouse	ins2C	VEDPQVAQLELGGGPGAGDL-NHPDSELESTANRHGEETEE	mouse	scg1	OS=Mus	musculus				EVEDPQVAQLELGG-EEEGSANRRAEDQELESLSA	EVEDPQVAQLELGG-EEEGSANRRAEDQELESLSA	35
VEDPQVAQLELGGGPGAGDLNHPDSELESTANRHGEETEE												EVEDPQVAQLELGG-AEDQELESLSAIEAELEKVA	EVEDPQVAQLELGG-AEDQELESLSAIEAELEKVA	35
>sp|A01MHIP2687|HIP_MOUSE	HYBRID:	mouse	ins2C	VEDPQVAQLELGGGPGAGDL-LLDEGHYPVRESPIDTAKRY	mouse	scg1	OS=Mus	musculus				EVEDPQVAQLELGG-TPVRSGTNPQMDKRKCNTAT	EVEDPQVAQLELGG-TPVRSGTNPQMDKRKCNTAT	35
VEDPQVAQLELGGGPGAGDLLLDEGHYPVRESPIDTAKRY												EVEDPQVAQLELGG-KCNTATCATQRLANFLVRSS	EVEDPQVAQLELGG-KCNTATCATQRLANFLVRSS	35
>sp|A01MHIP2688|HIP_MOUSE	HYBRID:	mouse	ins2C	VEDPQVAQLELGGGPGAGDL-YPQSKWQEQEKNYLNYGEEG	mouse	scg1	OS=Mus	musculus				EVEDPQVAQLELGG-CNTATCATQRLANFLVRSSN	EVEDPQVAQLELGG-CNTATCATQRLANFLVRSSN	35
VEDPQVAQLELGGGPGAGDLYPQSKWQEQEKNYLNYGEEG												EVEDPQVAQLELGGGPGA-NAARDPNRESLDFLLV	EVEDPQVAQLELGGGPGA-NAARDPNRESLDFLLV	35
>sp|A01MHIP2689|HIP_MOUSE	HYBRID:	mouse	ins2C	VEDPQVAQLELGGGPGAGDL-KRLGALFNPYFDPLQWKNSD	mouse	scg1	OS=Mus	musculus				EVEDPQVAQLELGG-TPVRSGSNPQMDKRKCNTAT	EVEDPQVAQLELGG-TPVRSGSNPQMDKRKCNTAT	35
VEDPQVAQLELGGGPGAGDLKRLGALFNPYFDPLQWKNSD												EVEDPQVAQLELGGGPGA-NAAGDPNRESLDFLLV	EVEDPQVAQLELGGGPGA-NAAGDPNRESLDFLLV	35
>sp|A01MHIP2690|HIP_MOUSE	HYBRID:	mouse	ins2C	VEDPQVAQLELGGGPGAGDL-RLGALFNPYFDPLQWKNSDF	mouse	scg1	OS=Mus	musculus				EVEDPQVAQLELGG-APVDNRDHNEEMVTRCIIEV	EVEDPQVAQLELGG-APVDNRDHNEEMVTRCIIEV	35
VEDPQVAQLELGGGPGAGDLRLGALFNPYFDPLQWKNSDF												EVEDPQVAQLELGG-SGKEVKGEEKGENQNSKFEV	EVEDPQVAQLELGG-SGKEVKGEEKGENQNSKFEV	35
>sp|A01MHIP2691|HIP_MOUSE	HYBRID:	mouse	ins2C	VEDPQVAQLELGGGPGAGDL-LGALFNPYFDPLQWKNSDFE	mouse	scg1	OS=Mus	musculus				EVEDPQVAQLELGG-HIEDSGEKPNTFSNKRSEAS	EVEDPQVAQLELGG-HIEDSGEKPNTFSNKRSEAS	35
VEDPQVAQLELGGGPGAGDLLGALFNPYFDPLQWKNSDFE												EVEDPQVAQLELGG-SEASAKKKDESVARADAHSM	EVEDPQVAQLELGG-SEASAKKKDESVARADAHSM	35
>sp|A01MHIP2692|HIP_MOUSE	HYBRID:	mouse	ins2C	VEDPQVAQLELGGGPGAGDL-GNPDDSFLEDEGEDRNGVTL	mouse	scg1	OS=Mus	musculus				EVEDPQVAQLELGG-KDESVARADAHSMELEEKTH	EVEDPQVAQLELGG-KDESVARADAHSMELEEKTH	35
VEDPQVAQLELGGGPGAGDLGNPDDSFLEDEGEDRNGVTL												EVEDPQVAQLELGG-DESVARADAHSMELEEKTHS	EVEDPQVAQLELGG-DESVARADAHSMELEEKTHS	35
>sp|A01MHIP2693|HIP_MOUSE	HYBRID:	mouse	ins2C	VEDPQVAQLELGGGPGAGDL-PFSEDVNWGYEKRSFARAPQ	mouse	scg1	OS=Mus	musculus				EVEDPQVAQLELGG-QEKPQELTDQDQSQEESQEG	EVEDPQVAQLELGG-QEKPQELTDQDQSQEESQEG	35
VEDPQVAQLELGGGPGAGDLPFSEDVNWGYEKRSFARAPQ												EVEDPQVAQLELGG-RPRHHHGRSGSNKSSYEGHP	EVEDPQVAQLELGG-RPRHHHGRSGSNKSSYEGHP	35
>sp|A01MHIP2694|HIP_MOUSE	HYBRID:	mouse	ins2C	VEDPQVAQLELGGGPGAGDL-SFARAPQLDLKRQYDGVAEL	mouse	scg1	OS=Mus	musculus				EVEDPQVAQLELGG-PRHHHGRSGSNKSSYEGHPL	EVEDPQVAQLELGG-PRHHHGRSGSNKSSYEGHPL	35
VEDPQVAQLELGGGPGAGDLSFARAPQLDLKRQYDGVAEL												EVEDPQVAQLELGG-PSPKESKEADVATVRLGEKR	EVEDPQVAQLELGG-PSPKESKEADVATVRLGEKR	35
>sp|A01MHIP2695|HIP_MOUSE	HYBRID:	mouse	ins2C	VEDPQVAQLELGGGPGAGDL-QYDGVAELDQLLHYRKKADE	mouse	scg1	OS=Mus	musculus				EVEDPQVAQLELGG-SHHLAHYRASEEEPEYGEES	EVEDPQVAQLELGG-SHHLAHYRASEEEPEYGEES	35
VEDPQVAQLELGGGPGAGDLQYDGVAELDQLLHYRKKADE												EVEDPQVAQLELGG-NHPDSELESTANRHGEETEE	EVEDPQVAQLELGG-NHPDSELESTANRHGEETEE	35
>sp|A01MHIP2696|HIP_MOUSE	HYBRID:	mouse	ins2C	VEDPQVAQLELGGGPGAGDL-KADEFPDFYDSEEQMGPHQE	mouse	scg1	OS=Mus	musculus				EVEDPQVAQLELGG-LLDEGHYPVRESPIDTAKRY	EVEDPQVAQLELGG-LLDEGHYPVRESPIDTAKRY	35
VEDPQVAQLELGGGPGAGDLKADEFPDFYDSEEQMGPHQE												EVEDPQVAQLELGG-YPQSKWQEQEKNYLNYGEEG	EVEDPQVAQLELGG-YPQSKWQEQEKNYLNYGEEG	35
>sp|A01MHIP2697|HIP_MOUSE	HYBRID:	mouse	ins2C	VEDPQVAQLELGGGPGAGDL-ADEFPDFYDSEEQMGPHQEA	mouse	scg1	OS=Mus	musculus				EVEDPQVAQLELGG-KRLGALFNPYFDPLQWKNSD	EVEDPQVAQLELGG-KRLGALFNPYFDPLQWKNSD	35
VEDPQVAQLELGGGPGAGDLADEFPDFYDSEEQMGPHQEA												EVEDPQVAQLELGG-RLGALFNPYFDPLQWKNSDF	EVEDPQVAQLELGG-RLGALFNPYFDPLQWKNSDF	35
>sp|A01MHIP2698|HIP_MOUSE	HYBRID:	mouse	ins2C	VEDPQVAQLELGGGPGAGDL-ELENLAAMDLELQKIAEKFS	mouse	scg1	OS=Mus	musculus				EVEDPQVAQLELGG-LGALFNPYFDPLQWKNSDFE	EVEDPQVAQLELGG-LGALFNPYFDPLQWKNSDFE	35
VEDPQVAQLELGGGPGAGDLELENLAAMDLELQKIAEKFS												EVEDPQVAQLELGG-GNPDDSFLEDEGEDRNGVTL	EVEDPQVAQLELGG-GNPDDSFLEDEGEDRNGVTL	35
>sp|A01MHIP2699|HIP_MOUSE	HYBRID:	mouse	ins2C	EDPQVAQLELGGGPGAGDLQ-APVDNRDHNEEMVTRCIIEV	mouse	scg1	OS=Mus	musculus				EVEDPQVAQLELGG-PFSEDVNWGYEKRSFARAPQ	EVEDPQVAQLELGG-PFSEDVNWGYEKRSFARAPQ	35
EDPQVAQLELGGGPGAGDLQAPVDNRDHNEEMVTRCIIEV												EVEDPQVAQLELGG-SFARAPQLDLKRQYDGVAEL	EVEDPQVAQLELGG-SFARAPQLDLKRQYDGVAEL	35
>sp|A01MHIP2700|HIP_MOUSE	HYBRID:	mouse	ins2C	EDPQVAQLELGGGPGAGDLQ-SGKEVKGEEKGENQNSKFEV	mouse	scg1	OS=Mus	musculus				EVEDPQVAQLELGG-QYDGVAELDQLLHYRKKADE	EVEDPQVAQLELGG-QYDGVAELDQLLHYRKKADE	35
EDPQVAQLELGGGPGAGDLQSGKEVKGEEKGENQNSKFEV												EVEDPQVAQLELGG-KADEFPDFYDSEEQMGPHQE	EVEDPQVAQLELGG-KADEFPDFYDSEEQMGPHQE	35
>sp|A01MHIP2701|HIP_MOUSE	HYBRID:	mouse	ins2C	EDPQVAQLELGGGPGAGDLQ-HIEDSGEKPNTFSNKRSEAS	mouse	scg1	OS=Mus	musculus				EVEDPQVAQLELGG-ADEFPDFYDSEEQMGPHQEA	EVEDPQVAQLELGG-ADEFPDFYDSEEQMGPHQEA	35
EDPQVAQLELGGGPGAGDLQHIEDSGEKPNTFSNKRSEAS												EVEDPQVAQLELGG-ELENLAAMDLELQKIAEKFS	EVEDPQVAQLELGG-ELENLAAMDLELQKIAEKFS	35
>sp|A01MHIP2702|HIP_MOUSE	HYBRID:	mouse	ins2C	EDPQVAQLELGGGPGAGDLQ-SEASAKKKDESVARADAHSM	mouse	scg1	OS=Mus	musculus				EVEDPQVAQLELGG-YPSKPDNPGEDAPAEDMARY	EVEDPQVAQLELGG-YPSKPDNPGEDAPAEDMARY	35
EDPQVAQLELGGGPGAGDLQSEASAKKKDESVARADAHSM												EVEDPQVAQLELGG-SSPETLISDLLMKESTENAP	EVEDPQVAQLELGG-SSPETLISDLLMKESTENAP	35
>sp|A01MHIP2703|HIP_MOUSE	HYBRID:	mouse	ins2C	EDPQVAQLELGGGPGAGDLQ-KDESVARADAHSMELEEKTH	mouse	scg1	OS=Mus	musculus				EVEDPQVEQLELG-FVKQHLCGPHLVEALYLVCG	EVEDPQVEQLELG-FVKQHLCGPHLVEALYLVCG	34
EDPQVAQLELGGGPGAGDLQKDESVARADAHSMELEEKTH												EVEDPQVEQLELG-EVEDPQVEQLELGGSPGDLQ	EVEDPQVEQLELG-EVEDPQVEQLELGGSPGDLQ	34
>sp|A01MHIP2704|HIP_MOUSE	HYBRID:	mouse	ins2C	EDPQVAQLELGGGPGAGDLQ-DESVARADAHSMELEEKTHS	mouse	scg1	OS=Mus	musculus				EVEDPQVEQLELG-GIVDQCCTSICSLYQLENYC	EVEDPQVEQLELG-GIVDQCCTSICSLYQLENYC	34
EDPQVAQLELGGGPGAGDLQDESVARADAHSMELEEKTHS												EVEDPQVEQLELG-FVKQHLCGSHLVEALYLVCG	EVEDPQVEQLELG-FVKQHLCGSHLVEALYLVCG	34
>sp|A01MHIP2705|HIP_MOUSE	HYBRID:	mouse	ins2C	EDPQVAQLELGGGPGAGDLQ-QEKPQELTDQDQSQEESQEG	mouse	scg1	OS=Mus	musculus				EVEDPQVEQLELG-EVEDPQVAQLELGGGPGAGD	EVEDPQVEQLELG-EVEDPQVAQLELGGGPGAGD	34
EDPQVAQLELGGGPGAGDLQQEKPQELTDQDQSQEESQEG												EVEDPQVEQLELG-LPVNSPMTKGDTKVMKCVLE	EVEDPQVEQLELG-LPVNSPMTKGDTKVMKCVLE	34
>sp|A01MHIP2706|HIP_MOUSE	HYBRID:	mouse	ins2C	EDPQVAQLELGGGPGAGDLQ-RPRHHHGRSGSNKSSYEGHP	mouse	scg1	OS=Mus	musculus				EVEDPQVEQLELG-KDSDKGQQDGFEATTEGPRP	EVEDPQVEQLELG-KDSDKGQQDGFEATTEGPRP	34
EDPQVAQLELGGGPGAGDLQRPRHHHGRSGSNKSSYEGHP												EVEDPQVEQLELG-DSDKGQQDGFEATTEGPRPQ	EVEDPQVEQLELG-DSDKGQQDGFEATTEGPRPQ	34
>sp|A01MHIP2707|HIP_MOUSE	HYBRID:	mouse	ins2C	EDPQVAQLELGGGPGAGDLQ-PRHHHGRSGSNKSSYEGHPL	mouse	scg1	OS=Mus	musculus				EVEDPQVEQLELG-AKQEEKEEEEEEEAVAREKA	EVEDPQVEQLELG-AKQEEKEEEEEEEAVAREKA	34
EDPQVAQLELGGGPGAGDLQPRHHHGRSGSNKSSYEGHPL												EVEDPQVEQLELG-WSRMDQLAKELTAEKRLEGE	EVEDPQVEQLELG-WSRMDQLAKELTAEKRLEGE	34
>sp|A01MHIP2708|HIP_MOUSE	HYBRID:	mouse	ins2C	EDPQVAQLELGGGPGAGDLQ-PSPKESKEADVATVRLGEKR	mouse	scg1	OS=Mus	musculus				EVEDPQVEQLELG-LEGEDDPDRSMKLSFRTRAY	EVEDPQVEQLELG-LEGEDDPDRSMKLSFRTRAY	34
EDPQVAQLELGGGPGAGDLQPSPKESKEADVATVRLGEKR												EVEDPQVEQLELG-GWRPSSREDSVEARSDFEEK	EVEDPQVEQLELG-GWRPSSREDSVEARSDFEEK	34
>sp|A01MHIP2709|HIP_MOUSE	HYBRID:	mouse	ins2C	EDPQVAQLELGGGPGAGDLQ-SHHLAHYRASEEEPEYGEES	mouse	scg1	OS=Mus	musculus				EVEDPQVEQLELG-EEEGSANRRAEDQELESLSA	EVEDPQVEQLELG-EEEGSANRRAEDQELESLSA	34
EDPQVAQLELGGGPGAGDLQSHHLAHYRASEEEPEYGEES												EVEDPQVEQLELG-AEDQELESLSAIEAELEKVA	EVEDPQVEQLELG-AEDQELESLSAIEAELEKVA	34
>sp|A01MHIP2710|HIP_MOUSE	HYBRID:	mouse	ins2C	EDPQVAQLELGGGPGAGDLQ-NHPDSELESTANRHGEETEE	mouse	scg1	OS=Mus	musculus				EVEDPQVEQLELG-TPVRSGTNPQMDKRKCNTAT	EVEDPQVEQLELG-TPVRSGTNPQMDKRKCNTAT	34
EDPQVAQLELGGGPGAGDLQNHPDSELESTANRHGEETEE												EVEDPQVEQLELG-KCNTATCATQRLANFLVRSS	EVEDPQVEQLELG-KCNTATCATQRLANFLVRSS	34
>sp|A01MHIP2711|HIP_MOUSE	HYBRID:	mouse	ins2C	EDPQVAQLELGGGPGAGDLQ-LLDEGHYPVRESPIDTAKRY	mouse	scg1	OS=Mus	musculus				EVEDPQVEQLELG-CNTATCATQRLANFLVRSSN	EVEDPQVEQLELG-CNTATCATQRLANFLVRSSN	34
EDPQVAQLELGGGPGAGDLQLLDEGHYPVRESPIDTAKRY												EVEDPQVEQLELGGSPG-NAARDPNRESLDFLLV	EVEDPQVEQLELGGSPG-NAARDPNRESLDFLLV	34
>sp|A01MHIP2712|HIP_MOUSE	HYBRID:	mouse	ins2C	EDPQVAQLELGGGPGAGDLQ-YPQSKWQEQEKNYLNYGEEG	mouse	scg1	OS=Mus	musculus				EVEDPQVEQLELG-TPVRSGSNPQMDKRKCNTAT	EVEDPQVEQLELG-TPVRSGSNPQMDKRKCNTAT	34
EDPQVAQLELGGGPGAGDLQYPQSKWQEQEKNYLNYGEEG												EVEDPQVEQLELGGSPG-NAAGDPNRESLDFLLV	EVEDPQVEQLELGGSPG-NAAGDPNRESLDFLLV	34
>sp|A01MHIP2713|HIP_MOUSE	HYBRID:	mouse	ins2C	EDPQVAQLELGGGPGAGDLQ-KRLGALFNPYFDPLQWKNSD	mouse	scg1	OS=Mus	musculus				EVEDPQVEQLELG-APVDNRDHNEEMVTRCIIEV	EVEDPQVEQLELG-APVDNRDHNEEMVTRCIIEV	34
EDPQVAQLELGGGPGAGDLQKRLGALFNPYFDPLQWKNSD												EVEDPQVEQLELG-SGKEVKGEEKGENQNSKFEV	EVEDPQVEQLELG-SGKEVKGEEKGENQNSKFEV	34
>sp|A01MHIP2714|HIP_MOUSE	HYBRID:	mouse	ins2C	EDPQVAQLELGGGPGAGDLQ-RLGALFNPYFDPLQWKNSDF	mouse	scg1	OS=Mus	musculus				EVEDPQVEQLELG-HIEDSGEKPNTFSNKRSEAS	EVEDPQVEQLELG-HIEDSGEKPNTFSNKRSEAS	34
EDPQVAQLELGGGPGAGDLQRLGALFNPYFDPLQWKNSDF												EVEDPQVEQLELG-SEASAKKKDESVARADAHSM	EVEDPQVEQLELG-SEASAKKKDESVARADAHSM	34
>sp|A01MHIP2715|HIP_MOUSE	HYBRID:	mouse	ins2C	EDPQVAQLELGGGPGAGDLQ-LGALFNPYFDPLQWKNSDFE	mouse	scg1	OS=Mus	musculus				EVEDPQVEQLELG-KDESVARADAHSMELEEKTH	EVEDPQVEQLELG-KDESVARADAHSMELEEKTH	34
EDPQVAQLELGGGPGAGDLQLGALFNPYFDPLQWKNSDFE												EVEDPQVEQLELG-DESVARADAHSMELEEKTHS	EVEDPQVEQLELG-DESVARADAHSMELEEKTHS	34
>sp|A01MHIP2716|HIP_MOUSE	HYBRID:	mouse	ins2C	EDPQVAQLELGGGPGAGDLQ-GNPDDSFLEDEGEDRNGVTL	mouse	scg1	OS=Mus	musculus				EVEDPQVEQLELG-QEKPQELTDQDQSQEESQEG	EVEDPQVEQLELG-QEKPQELTDQDQSQEESQEG	34
EDPQVAQLELGGGPGAGDLQGNPDDSFLEDEGEDRNGVTL												EVEDPQVEQLELG-RPRHHHGRSGSNKSSYEGHP	EVEDPQVEQLELG-RPRHHHGRSGSNKSSYEGHP	34
>sp|A01MHIP2717|HIP_MOUSE	HYBRID:	mouse	ins2C	EDPQVAQLELGGGPGAGDLQ-PFSEDVNWGYEKRSFARAPQ	mouse	scg1	OS=Mus	musculus				EVEDPQVEQLELG-PRHHHGRSGSNKSSYEGHPL	EVEDPQVEQLELG-PRHHHGRSGSNKSSYEGHPL	34
EDPQVAQLELGGGPGAGDLQPFSEDVNWGYEKRSFARAPQ												EVEDPQVEQLELG-PSPKESKEADVATVRLGEKR	EVEDPQVEQLELG-PSPKESKEADVATVRLGEKR	34
>sp|A01MHIP2718|HIP_MOUSE	HYBRID:	mouse	ins2C	EDPQVAQLELGGGPGAGDLQ-SFARAPQLDLKRQYDGVAEL	mouse	scg1	OS=Mus	musculus				EVEDPQVEQLELG-SHHLAHYRASEEEPEYGEES	EVEDPQVEQLELG-SHHLAHYRASEEEPEYGEES	34
EDPQVAQLELGGGPGAGDLQSFARAPQLDLKRQYDGVAEL												EVEDPQVEQLELG-NHPDSELESTANRHGEETEE	EVEDPQVEQLELG-NHPDSELESTANRHGEETEE	34
>sp|A01MHIP2719|HIP_MOUSE	HYBRID:	mouse	ins2C	EDPQVAQLELGGGPGAGDLQ-QYDGVAELDQLLHYRKKADE	mouse	scg1	OS=Mus	musculus				EVEDPQVEQLELG-LLDEGHYPVRESPIDTAKRY	EVEDPQVEQLELG-LLDEGHYPVRESPIDTAKRY	34
EDPQVAQLELGGGPGAGDLQQYDGVAELDQLLHYRKKADE												EVEDPQVEQLELG-YPQSKWQEQEKNYLNYGEEG	EVEDPQVEQLELG-YPQSKWQEQEKNYLNYGEEG	34
>sp|A01MHIP2720|HIP_MOUSE	HYBRID:	mouse	ins2C	EDPQVAQLELGGGPGAGDLQ-KADEFPDFYDSEEQMGPHQE	mouse	scg1	OS=Mus	musculus				EVEDPQVEQLELG-KRLGALFNPYFDPLQWKNSD	EVEDPQVEQLELG-KRLGALFNPYFDPLQWKNSD	34
EDPQVAQLELGGGPGAGDLQKADEFPDFYDSEEQMGPHQE												EVEDPQVEQLELG-RLGALFNPYFDPLQWKNSDF	EVEDPQVEQLELG-RLGALFNPYFDPLQWKNSDF	34
>sp|A01MHIP2721|HIP_MOUSE	HYBRID:	mouse	ins2C	EDPQVAQLELGGGPGAGDLQ-ADEFPDFYDSEEQMGPHQEA	mouse	scg1	OS=Mus	musculus				EVEDPQVEQLELG-LGALFNPYFDPLQWKNSDFE	EVEDPQVEQLELG-LGALFNPYFDPLQWKNSDFE	34
EDPQVAQLELGGGPGAGDLQADEFPDFYDSEEQMGPHQEA												EVEDPQVEQLELG-GNPDDSFLEDEGEDRNGVTL	EVEDPQVEQLELG-GNPDDSFLEDEGEDRNGVTL	34
>sp|A01MHIP2722|HIP_MOUSE	HYBRID:	mouse	ins2C	EDPQVAQLELGGGPGAGDLQ-ELENLAAMDLELQKIAEKFS	mouse	scg1	OS=Mus	musculus				EVEDPQVEQLELG-PFSEDVNWGYEKRSFARAPQ	EVEDPQVEQLELG-PFSEDVNWGYEKRSFARAPQ	34
EDPQVAQLELGGGPGAGDLQELENLAAMDLELQKIAEKFS												EVEDPQVEQLELG-SFARAPQLDLKRQYDGVAEL	EVEDPQVEQLELG-SFARAPQLDLKRQYDGVAEL	34
>sp|A01MHIP2723|HIP_MOUSE	HYBRID:	mouse	ins2C	DPQVAQLELGGGPGAGDLQT-APVDNRDHNEEMVTRCIIEV	mouse	scg1	OS=Mus	musculus				EVEDPQVEQLELG-QYDGVAELDQLLHYRKKADE	EVEDPQVEQLELG-QYDGVAELDQLLHYRKKADE	34
DPQVAQLELGGGPGAGDLQTAPVDNRDHNEEMVTRCIIEV												EVEDPQVEQLELG-KADEFPDFYDSEEQMGPHQE	EVEDPQVEQLELG-KADEFPDFYDSEEQMGPHQE	34
>sp|A01MHIP2724|HIP_MOUSE	HYBRID:	mouse	ins2C	DPQVAQLELGGGPGAGDLQT-SGKEVKGEEKGENQNSKFEV	mouse	scg1	OS=Mus	musculus				EVEDPQVEQLELG-ADEFPDFYDSEEQMGPHQEA	EVEDPQVEQLELG-ADEFPDFYDSEEQMGPHQEA	34
DPQVAQLELGGGPGAGDLQTSGKEVKGEEKGENQNSKFEV												EVEDPQVEQLELG-ELENLAAMDLELQKIAEKFS	EVEDPQVEQLELG-ELENLAAMDLELQKIAEKFS	34
>sp|A01MHIP2725|HIP_MOUSE	HYBRID:	mouse	ins2C	DPQVAQLELGGGPGAGDLQT-HIEDSGEKPNTFSNKRSEAS	mouse	scg1	OS=Mus	musculus				EVEDPQVEQLELG-YPSKPDNPGEDAPAEDMARY	EVEDPQVEQLELG-YPSKPDNPGEDAPAEDMARY	34
DPQVAQLELGGGPGAGDLQTHIEDSGEKPNTFSNKRSEAS												EVEDPQVEQLELG-SSPETLISDLLMKESTENAP	EVEDPQVEQLELG-SSPETLISDLLMKESTENAP	34
>sp|A01MHIP2726|HIP_MOUSE	HYBRID:	mouse	ins2C	DPQVAQLELGGGPGAGDLQT-SEASAKKKDESVARADAHSM	mouse	scg1	OS=Mus	musculus				EVEDPQVAQLELG-FVKQHLCGPHLVEALYLVCG	EVEDPQVAQLELG-FVKQHLCGPHLVEALYLVCG	34
DPQVAQLELGGGPGAGDLQTSEASAKKKDESVARADAHSM												EVEDPQVAQLELG-EVEDPQVEQLELGGSPGDLQ	EVEDPQVAQLELG-EVEDPQVEQLELGGSPGDLQ	34
>sp|A01MHIP2727|HIP_MOUSE	HYBRID:	mouse	ins2C	DPQVAQLELGGGPGAGDLQT-KDESVARADAHSMELEEKTH	mouse	scg1	OS=Mus	musculus				EVEDPQVAQLELG-GIVDQCCTSICSLYQLENYC	EVEDPQVAQLELG-GIVDQCCTSICSLYQLENYC	34
DPQVAQLELGGGPGAGDLQTKDESVARADAHSMELEEKTH												EVEDPQVAQLELG-FVKQHLCGSHLVEALYLVCG	EVEDPQVAQLELG-FVKQHLCGSHLVEALYLVCG	34
>sp|A01MHIP2728|HIP_MOUSE	HYBRID:	mouse	ins2C	DPQVAQLELGGGPGAGDLQT-DESVARADAHSMELEEKTHS	mouse	scg1	OS=Mus	musculus				EVEDPQVAQLELG-EVEDPQVAQLELGGGPGAGD	EVEDPQVAQLELG-EVEDPQVAQLELGGGPGAGD	34
DPQVAQLELGGGPGAGDLQTDESVARADAHSMELEEKTHS												EVEDPQVAQLELG-LPVNSPMTKGDTKVMKCVLE	EVEDPQVAQLELG-LPVNSPMTKGDTKVMKCVLE	34
>sp|A01MHIP2729|HIP_MOUSE	HYBRID:	mouse	ins2C	DPQVAQLELGGGPGAGDLQT-QEKPQELTDQDQSQEESQEG	mouse	scg1	OS=Mus	musculus				EVEDPQVAQLELG-KDSDKGQQDGFEATTEGPRP	EVEDPQVAQLELG-KDSDKGQQDGFEATTEGPRP	34
DPQVAQLELGGGPGAGDLQTQEKPQELTDQDQSQEESQEG												EVEDPQVAQLELG-DSDKGQQDGFEATTEGPRPQ	EVEDPQVAQLELG-DSDKGQQDGFEATTEGPRPQ	34
>sp|A01MHIP2730|HIP_MOUSE	HYBRID:	mouse	ins2C	DPQVAQLELGGGPGAGDLQT-RPRHHHGRSGSNKSSYEGHP	mouse	scg1	OS=Mus	musculus				EVEDPQVAQLELG-AKQEEKEEEEEEEAVAREKA	EVEDPQVAQLELG-AKQEEKEEEEEEEAVAREKA	34
DPQVAQLELGGGPGAGDLQTRPRHHHGRSGSNKSSYEGHP												EVEDPQVAQLELG-WSRMDQLAKELTAEKRLEGE	EVEDPQVAQLELG-WSRMDQLAKELTAEKRLEGE	34
>sp|A01MHIP2731|HIP_MOUSE	HYBRID:	mouse	ins2C	DPQVAQLELGGGPGAGDLQT-PRHHHGRSGSNKSSYEGHPL	mouse	scg1	OS=Mus	musculus				EVEDPQVAQLELG-LEGEDDPDRSMKLSFRTRAY	EVEDPQVAQLELG-LEGEDDPDRSMKLSFRTRAY	34
DPQVAQLELGGGPGAGDLQTPRHHHGRSGSNKSSYEGHPL												EVEDPQVAQLELG-GWRPSSREDSVEARSDFEEK	EVEDPQVAQLELG-GWRPSSREDSVEARSDFEEK	34
>sp|A01MHIP2732|HIP_MOUSE	HYBRID:	mouse	ins2C	DPQVAQLELGGGPGAGDLQT-PSPKESKEADVATVRLGEKR	mouse	scg1	OS=Mus	musculus				EVEDPQVAQLELG-EEEGSANRRAEDQELESLSA	EVEDPQVAQLELG-EEEGSANRRAEDQELESLSA	34
DPQVAQLELGGGPGAGDLQTPSPKESKEADVATVRLGEKR												EVEDPQVAQLELG-AEDQELESLSAIEAELEKVA	EVEDPQVAQLELG-AEDQELESLSAIEAELEKVA	34
>sp|A01MHIP2733|HIP_MOUSE	HYBRID:	mouse	ins2C	DPQVAQLELGGGPGAGDLQT-SHHLAHYRASEEEPEYGEES	mouse	scg1	OS=Mus	musculus				EVEDPQVAQLELG-TPVRSGTNPQMDKRKCNTAT	EVEDPQVAQLELG-TPVRSGTNPQMDKRKCNTAT	34
DPQVAQLELGGGPGAGDLQTSHHLAHYRASEEEPEYGEES												EVEDPQVAQLELG-KCNTATCATQRLANFLVRSS	EVEDPQVAQLELG-KCNTATCATQRLANFLVRSS	34
>sp|A01MHIP2734|HIP_MOUSE	HYBRID:	mouse	ins2C	DPQVAQLELGGGPGAGDLQT-NHPDSELESTANRHGEETEE	mouse	scg1	OS=Mus	musculus				EVEDPQVAQLELG-CNTATCATQRLANFLVRSSN	EVEDPQVAQLELG-CNTATCATQRLANFLVRSSN	34
DPQVAQLELGGGPGAGDLQTNHPDSELESTANRHGEETEE												EVEDPQVAQLELGGGPG-NAARDPNRESLDFLLV	EVEDPQVAQLELGGGPG-NAARDPNRESLDFLLV	34
>sp|A01MHIP2735|HIP_MOUSE	HYBRID:	mouse	ins2C	DPQVAQLELGGGPGAGDLQT-LLDEGHYPVRESPIDTAKRY	mouse	scg1	OS=Mus	musculus				EVEDPQVAQLELG-TPVRSGSNPQMDKRKCNTAT	EVEDPQVAQLELG-TPVRSGSNPQMDKRKCNTAT	34
DPQVAQLELGGGPGAGDLQTLLDEGHYPVRESPIDTAKRY												EVEDPQVAQLELGGGPG-NAAGDPNRESLDFLLV	EVEDPQVAQLELGGGPG-NAAGDPNRESLDFLLV	34
>sp|A01MHIP2736|HIP_MOUSE	HYBRID:	mouse	ins2C	DPQVAQLELGGGPGAGDLQT-YPQSKWQEQEKNYLNYGEEG	mouse	scg1	OS=Mus	musculus				EVEDPQVAQLELG-APVDNRDHNEEMVTRCIIEV	EVEDPQVAQLELG-APVDNRDHNEEMVTRCIIEV	34
DPQVAQLELGGGPGAGDLQTYPQSKWQEQEKNYLNYGEEG												EVEDPQVAQLELG-SGKEVKGEEKGENQNSKFEV	EVEDPQVAQLELG-SGKEVKGEEKGENQNSKFEV	34
>sp|A01MHIP2737|HIP_MOUSE	HYBRID:	mouse	ins2C	DPQVAQLELGGGPGAGDLQT-KRLGALFNPYFDPLQWKNSD	mouse	scg1	OS=Mus	musculus				EVEDPQVAQLELG-HIEDSGEKPNTFSNKRSEAS	EVEDPQVAQLELG-HIEDSGEKPNTFSNKRSEAS	34
DPQVAQLELGGGPGAGDLQTKRLGALFNPYFDPLQWKNSD												EVEDPQVAQLELG-SEASAKKKDESVARADAHSM	EVEDPQVAQLELG-SEASAKKKDESVARADAHSM	34
>sp|A01MHIP2738|HIP_MOUSE	HYBRID:	mouse	ins2C	DPQVAQLELGGGPGAGDLQT-RLGALFNPYFDPLQWKNSDF	mouse	scg1	OS=Mus	musculus				EVEDPQVAQLELG-KDESVARADAHSMELEEKTH	EVEDPQVAQLELG-KDESVARADAHSMELEEKTH	34
DPQVAQLELGGGPGAGDLQTRLGALFNPYFDPLQWKNSDF												EVEDPQVAQLELG-DESVARADAHSMELEEKTHS	EVEDPQVAQLELG-DESVARADAHSMELEEKTHS	34
>sp|A01MHIP2739|HIP_MOUSE	HYBRID:	mouse	ins2C	DPQVAQLELGGGPGAGDLQT-LGALFNPYFDPLQWKNSDFE	mouse	scg1	OS=Mus	musculus				EVEDPQVAQLELG-QEKPQELTDQDQSQEESQEG	EVEDPQVAQLELG-QEKPQELTDQDQSQEESQEG	34
DPQVAQLELGGGPGAGDLQTLGALFNPYFDPLQWKNSDFE												EVEDPQVAQLELG-RPRHHHGRSGSNKSSYEGHP	EVEDPQVAQLELG-RPRHHHGRSGSNKSSYEGHP	34
>sp|A01MHIP2740|HIP_MOUSE	HYBRID:	mouse	ins2C	DPQVAQLELGGGPGAGDLQT-GNPDDSFLEDEGEDRNGVTL	mouse	scg1	OS=Mus	musculus				EVEDPQVAQLELG-PRHHHGRSGSNKSSYEGHPL	EVEDPQVAQLELG-PRHHHGRSGSNKSSYEGHPL	34
DPQVAQLELGGGPGAGDLQTGNPDDSFLEDEGEDRNGVTL												EVEDPQVAQLELG-PSPKESKEADVATVRLGEKR	EVEDPQVAQLELG-PSPKESKEADVATVRLGEKR	34
>sp|A01MHIP2741|HIP_MOUSE	HYBRID:	mouse	ins2C	DPQVAQLELGGGPGAGDLQT-PFSEDVNWGYEKRSFARAPQ	mouse	scg1	OS=Mus	musculus				EVEDPQVAQLELG-SHHLAHYRASEEEPEYGEES	EVEDPQVAQLELG-SHHLAHYRASEEEPEYGEES	34
DPQVAQLELGGGPGAGDLQTPFSEDVNWGYEKRSFARAPQ												EVEDPQVAQLELG-NHPDSELESTANRHGEETEE	EVEDPQVAQLELG-NHPDSELESTANRHGEETEE	34
>sp|A01MHIP2742|HIP_MOUSE	HYBRID:	mouse	ins2C	DPQVAQLELGGGPGAGDLQT-SFARAPQLDLKRQYDGVAEL	mouse	scg1	OS=Mus	musculus				EVEDPQVAQLELG-LLDEGHYPVRESPIDTAKRY	EVEDPQVAQLELG-LLDEGHYPVRESPIDTAKRY	34
DPQVAQLELGGGPGAGDLQTSFARAPQLDLKRQYDGVAEL												EVEDPQVAQLELG-YPQSKWQEQEKNYLNYGEEG	EVEDPQVAQLELG-YPQSKWQEQEKNYLNYGEEG	34
>sp|A01MHIP2743|HIP_MOUSE	HYBRID:	mouse	ins2C	DPQVAQLELGGGPGAGDLQT-QYDGVAELDQLLHYRKKADE	mouse	scg1	OS=Mus	musculus				EVEDPQVAQLELG-KRLGALFNPYFDPLQWKNSD	EVEDPQVAQLELG-KRLGALFNPYFDPLQWKNSD	34
DPQVAQLELGGGPGAGDLQTQYDGVAELDQLLHYRKKADE												EVEDPQVAQLELG-RLGALFNPYFDPLQWKNSDF	EVEDPQVAQLELG-RLGALFNPYFDPLQWKNSDF	34
>sp|A01MHIP2744|HIP_MOUSE	HYBRID:	mouse	ins2C	DPQVAQLELGGGPGAGDLQT-KADEFPDFYDSEEQMGPHQE	mouse	scg1	OS=Mus	musculus				EVEDPQVAQLELG-LGALFNPYFDPLQWKNSDFE	EVEDPQVAQLELG-LGALFNPYFDPLQWKNSDFE	34
DPQVAQLELGGGPGAGDLQTKADEFPDFYDSEEQMGPHQE												EVEDPQVAQLELG-GNPDDSFLEDEGEDRNGVTL	EVEDPQVAQLELG-GNPDDSFLEDEGEDRNGVTL	34
>sp|A01MHIP2745|HIP_MOUSE	HYBRID:	mouse	ins2C	DPQVAQLELGGGPGAGDLQT-ADEFPDFYDSEEQMGPHQEA	mouse	scg1	OS=Mus	musculus				EVEDPQVAQLELG-PFSEDVNWGYEKRSFARAPQ	EVEDPQVAQLELG-PFSEDVNWGYEKRSFARAPQ	34
DPQVAQLELGGGPGAGDLQTADEFPDFYDSEEQMGPHQEA												EVEDPQVAQLELG-SFARAPQLDLKRQYDGVAEL	EVEDPQVAQLELG-SFARAPQLDLKRQYDGVAEL	34
>sp|A01MHIP2746|HIP_MOUSE	HYBRID:	mouse	ins2C	DPQVAQLELGGGPGAGDLQT-ELENLAAMDLELQKIAEKFS	mouse	scg1	OS=Mus	musculus				EVEDPQVAQLELG-QYDGVAELDQLLHYRKKADE	EVEDPQVAQLELG-QYDGVAELDQLLHYRKKADE	34
DPQVAQLELGGGPGAGDLQTELENLAAMDLELQKIAEKFS												EVEDPQVAQLELG-KADEFPDFYDSEEQMGPHQE	EVEDPQVAQLELG-KADEFPDFYDSEEQMGPHQE	34
>sp|A01MHIP2747|HIP_MOUSE	HYBRID:	mouse	ins2C	PQVAQLELGGGPGAGDLQTL-APVDNRDHNEEMVTRCIIEV	mouse	scg1	OS=Mus	musculus				EVEDPQVAQLELG-ADEFPDFYDSEEQMGPHQEA	EVEDPQVAQLELG-ADEFPDFYDSEEQMGPHQEA	34
PQVAQLELGGGPGAGDLQTLAPVDNRDHNEEMVTRCIIEV												EVEDPQVAQLELG-ELENLAAMDLELQKIAEKFS	EVEDPQVAQLELG-ELENLAAMDLELQKIAEKFS	34
>sp|A01MHIP2748|HIP_MOUSE	HYBRID:	mouse	ins2C	PQVAQLELGGGPGAGDLQTL-SGKEVKGEEKGENQNSKFEV	mouse	scg1	OS=Mus	musculus				EVEDPQVAQLELG-YPSKPDNPGEDAPAEDMARY	EVEDPQVAQLELG-YPSKPDNPGEDAPAEDMARY	34
PQVAQLELGGGPGAGDLQTLSGKEVKGEEKGENQNSKFEV												EVEDPQVAQLELG-SSPETLISDLLMKESTENAP	EVEDPQVAQLELG-SSPETLISDLLMKESTENAP	34
>sp|A01MHIP2749|HIP_MOUSE	HYBRID:	mouse	ins2C	PQVAQLELGGGPGAGDLQTL-HIEDSGEKPNTFSNKRSEAS	mouse	scg1	OS=Mus	musculus				EVEDPQVEQLEL-FVKQHLCGPHLVEALYLVCG	EVEDPQVEQLEL-FVKQHLCGPHLVEALYLVCG	33
PQVAQLELGGGPGAGDLQTLHIEDSGEKPNTFSNKRSEAS												EVEDPQVEQLEL-EVEDPQVEQLELGGSPGDLQ	EVEDPQVEQLEL-EVEDPQVEQLELGGSPGDLQ	33
>sp|A01MHIP2750|HIP_MOUSE	HYBRID:	mouse	ins2C	PQVAQLELGGGPGAGDLQTL-SEASAKKKDESVARADAHSM	mouse	scg1	OS=Mus	musculus				EVEDPQVEQLEL-GIVDQCCTSICSLYQLENYC	EVEDPQVEQLEL-GIVDQCCTSICSLYQLENYC	33
PQVAQLELGGGPGAGDLQTLSEASAKKKDESVARADAHSM												EVEDPQVEQLEL-FVKQHLCGSHLVEALYLVCG	EVEDPQVEQLEL-FVKQHLCGSHLVEALYLVCG	33
>sp|A01MHIP2751|HIP_MOUSE	HYBRID:	mouse	ins2C	PQVAQLELGGGPGAGDLQTL-KDESVARADAHSMELEEKTH	mouse	scg1	OS=Mus	musculus				EVEDPQVEQLEL-EVEDPQVAQLELGGGPGAGD	EVEDPQVEQLEL-EVEDPQVAQLELGGGPGAGD	33
PQVAQLELGGGPGAGDLQTLKDESVARADAHSMELEEKTH												EVEDPQVEQLEL-LPVNSPMTKGDTKVMKCVLE	EVEDPQVEQLEL-LPVNSPMTKGDTKVMKCVLE	33
>sp|A01MHIP2752|HIP_MOUSE	HYBRID:	mouse	ins2C	PQVAQLELGGGPGAGDLQTL-DESVARADAHSMELEEKTHS	mouse	scg1	OS=Mus	musculus				EVEDPQVEQLEL-KDSDKGQQDGFEATTEGPRP	EVEDPQVEQLEL-KDSDKGQQDGFEATTEGPRP	33
PQVAQLELGGGPGAGDLQTLDESVARADAHSMELEEKTHS												EVEDPQVEQLEL-DSDKGQQDGFEATTEGPRPQ	EVEDPQVEQLEL-DSDKGQQDGFEATTEGPRPQ	33
>sp|A01MHIP2753|HIP_MOUSE	HYBRID:	mouse	ins2C	PQVAQLELGGGPGAGDLQTL-QEKPQELTDQDQSQEESQEG	mouse	scg1	OS=Mus	musculus				EVEDPQVEQLEL-AKQEEKEEEEEEEAVAREKA	EVEDPQVEQLEL-AKQEEKEEEEEEEAVAREKA	33
PQVAQLELGGGPGAGDLQTLQEKPQELTDQDQSQEESQEG												EVEDPQVEQLEL-WSRMDQLAKELTAEKRLEGE	EVEDPQVEQLEL-WSRMDQLAKELTAEKRLEGE	33
>sp|A01MHIP2754|HIP_MOUSE	HYBRID:	mouse	ins2C	PQVAQLELGGGPGAGDLQTL-RPRHHHGRSGSNKSSYEGHP	mouse	scg1	OS=Mus	musculus				EVEDPQVEQLEL-LEGEDDPDRSMKLSFRTRAY	EVEDPQVEQLEL-LEGEDDPDRSMKLSFRTRAY	33
PQVAQLELGGGPGAGDLQTLRPRHHHGRSGSNKSSYEGHP												EVEDPQVEQLEL-GWRPSSREDSVEARSDFEEK	EVEDPQVEQLEL-GWRPSSREDSVEARSDFEEK	33
>sp|A01MHIP2755|HIP_MOUSE	HYBRID:	mouse	ins2C	PQVAQLELGGGPGAGDLQTL-PRHHHGRSGSNKSSYEGHPL	mouse	scg1	OS=Mus	musculus				EVEDPQVEQLEL-EEEGSANRRAEDQELESLSA	EVEDPQVEQLEL-EEEGSANRRAEDQELESLSA	33
PQVAQLELGGGPGAGDLQTLPRHHHGRSGSNKSSYEGHPL												EVEDPQVEQLEL-AEDQELESLSAIEAELEKVA	EVEDPQVEQLEL-AEDQELESLSAIEAELEKVA	33
>sp|A01MHIP2756|HIP_MOUSE	HYBRID:	mouse	ins2C	PQVAQLELGGGPGAGDLQTL-PSPKESKEADVATVRLGEKR	mouse	scg1	OS=Mus	musculus				EVEDPQVEQLEL-TPVRSGTNPQMDKRKCNTAT	EVEDPQVEQLEL-TPVRSGTNPQMDKRKCNTAT	33
PQVAQLELGGGPGAGDLQTLPSPKESKEADVATVRLGEKR												EVEDPQVEQLEL-KCNTATCATQRLANFLVRSS	EVEDPQVEQLEL-KCNTATCATQRLANFLVRSS	33
>sp|A01MHIP2757|HIP_MOUSE	HYBRID:	mouse	ins2C	PQVAQLELGGGPGAGDLQTL-SHHLAHYRASEEEPEYGEES	mouse	scg1	OS=Mus	musculus				EVEDPQVEQLEL-CNTATCATQRLANFLVRSSN	EVEDPQVEQLEL-CNTATCATQRLANFLVRSSN	33
PQVAQLELGGGPGAGDLQTLSHHLAHYRASEEEPEYGEES												EVEDPQVEQLELGGSP-NAARDPNRESLDFLLV	EVEDPQVEQLELGGSP-NAARDPNRESLDFLLV	33
>sp|A01MHIP2758|HIP_MOUSE	HYBRID:	mouse	ins2C	PQVAQLELGGGPGAGDLQTL-NHPDSELESTANRHGEETEE	mouse	scg1	OS=Mus	musculus				EVEDPQVEQLEL-TPVRSGSNPQMDKRKCNTAT	EVEDPQVEQLEL-TPVRSGSNPQMDKRKCNTAT	33
PQVAQLELGGGPGAGDLQTLNHPDSELESTANRHGEETEE												EVEDPQVEQLELGGSP-NAAGDPNRESLDFLLV	EVEDPQVEQLELGGSP-NAAGDPNRESLDFLLV	33
>sp|A01MHIP2759|HIP_MOUSE	HYBRID:	mouse	ins2C	PQVAQLELGGGPGAGDLQTL-LLDEGHYPVRESPIDTAKRY	mouse	scg1	OS=Mus	musculus				EVEDPQVEQLEL-APVDNRDHNEEMVTRCIIEV	EVEDPQVEQLEL-APVDNRDHNEEMVTRCIIEV	33
PQVAQLELGGGPGAGDLQTLLLDEGHYPVRESPIDTAKRY												EVEDPQVEQLEL-SGKEVKGEEKGENQNSKFEV	EVEDPQVEQLEL-SGKEVKGEEKGENQNSKFEV	33
>sp|A01MHIP2760|HIP_MOUSE	HYBRID:	mouse	ins2C	PQVAQLELGGGPGAGDLQTL-YPQSKWQEQEKNYLNYGEEG	mouse	scg1	OS=Mus	musculus				EVEDPQVEQLEL-HIEDSGEKPNTFSNKRSEAS	EVEDPQVEQLEL-HIEDSGEKPNTFSNKRSEAS	33
PQVAQLELGGGPGAGDLQTLYPQSKWQEQEKNYLNYGEEG												EVEDPQVEQLEL-SEASAKKKDESVARADAHSM	EVEDPQVEQLEL-SEASAKKKDESVARADAHSM	33
>sp|A01MHIP2761|HIP_MOUSE	HYBRID:	mouse	ins2C	PQVAQLELGGGPGAGDLQTL-KRLGALFNPYFDPLQWKNSD	mouse	scg1	OS=Mus	musculus				EVEDPQVEQLEL-KDESVARADAHSMELEEKTH	EVEDPQVEQLEL-KDESVARADAHSMELEEKTH	33
PQVAQLELGGGPGAGDLQTLKRLGALFNPYFDPLQWKNSD												EVEDPQVEQLEL-DESVARADAHSMELEEKTHS	EVEDPQVEQLEL-DESVARADAHSMELEEKTHS	33
>sp|A01MHIP2762|HIP_MOUSE	HYBRID:	mouse	ins2C	PQVAQLELGGGPGAGDLQTL-RLGALFNPYFDPLQWKNSDF	mouse	scg1	OS=Mus	musculus				EVEDPQVEQLEL-QEKPQELTDQDQSQEESQEG	EVEDPQVEQLEL-QEKPQELTDQDQSQEESQEG	33
PQVAQLELGGGPGAGDLQTLRLGALFNPYFDPLQWKNSDF												EVEDPQVEQLEL-RPRHHHGRSGSNKSSYEGHP	EVEDPQVEQLEL-RPRHHHGRSGSNKSSYEGHP	33
>sp|A01MHIP2763|HIP_MOUSE	HYBRID:	mouse	ins2C	PQVAQLELGGGPGAGDLQTL-LGALFNPYFDPLQWKNSDFE	mouse	scg1	OS=Mus	musculus				EVEDPQVEQLEL-PRHHHGRSGSNKSSYEGHPL	EVEDPQVEQLEL-PRHHHGRSGSNKSSYEGHPL	33
PQVAQLELGGGPGAGDLQTLLGALFNPYFDPLQWKNSDFE												EVEDPQVEQLEL-PSPKESKEADVATVRLGEKR	EVEDPQVEQLEL-PSPKESKEADVATVRLGEKR	33
>sp|A01MHIP2764|HIP_MOUSE	HYBRID:	mouse	ins2C	PQVAQLELGGGPGAGDLQTL-GNPDDSFLEDEGEDRNGVTL	mouse	scg1	OS=Mus	musculus				EVEDPQVEQLEL-SHHLAHYRASEEEPEYGEES	EVEDPQVEQLEL-SHHLAHYRASEEEPEYGEES	33
PQVAQLELGGGPGAGDLQTLGNPDDSFLEDEGEDRNGVTL												EVEDPQVEQLEL-NHPDSELESTANRHGEETEE	EVEDPQVEQLEL-NHPDSELESTANRHGEETEE	33
>sp|A01MHIP2765|HIP_MOUSE	HYBRID:	mouse	ins2C	PQVAQLELGGGPGAGDLQTL-PFSEDVNWGYEKRSFARAPQ	mouse	scg1	OS=Mus	musculus				EVEDPQVEQLEL-LLDEGHYPVRESPIDTAKRY	EVEDPQVEQLEL-LLDEGHYPVRESPIDTAKRY	33
PQVAQLELGGGPGAGDLQTLPFSEDVNWGYEKRSFARAPQ												EVEDPQVEQLEL-YPQSKWQEQEKNYLNYGEEG	EVEDPQVEQLEL-YPQSKWQEQEKNYLNYGEEG	33
>sp|A01MHIP2766|HIP_MOUSE	HYBRID:	mouse	ins2C	PQVAQLELGGGPGAGDLQTL-SFARAPQLDLKRQYDGVAEL	mouse	scg1	OS=Mus	musculus				EVEDPQVEQLEL-KRLGALFNPYFDPLQWKNSD	EVEDPQVEQLEL-KRLGALFNPYFDPLQWKNSD	33
PQVAQLELGGGPGAGDLQTLSFARAPQLDLKRQYDGVAEL												EVEDPQVEQLEL-RLGALFNPYFDPLQWKNSDF	EVEDPQVEQLEL-RLGALFNPYFDPLQWKNSDF	33
>sp|A01MHIP2767|HIP_MOUSE	HYBRID:	mouse	ins2C	PQVAQLELGGGPGAGDLQTL-QYDGVAELDQLLHYRKKADE	mouse	scg1	OS=Mus	musculus				EVEDPQVEQLEL-LGALFNPYFDPLQWKNSDFE	EVEDPQVEQLEL-LGALFNPYFDPLQWKNSDFE	33
PQVAQLELGGGPGAGDLQTLQYDGVAELDQLLHYRKKADE												EVEDPQVEQLEL-GNPDDSFLEDEGEDRNGVTL	EVEDPQVEQLEL-GNPDDSFLEDEGEDRNGVTL	33
>sp|A01MHIP2768|HIP_MOUSE	HYBRID:	mouse	ins2C	PQVAQLELGGGPGAGDLQTL-KADEFPDFYDSEEQMGPHQE	mouse	scg1	OS=Mus	musculus				EVEDPQVEQLEL-PFSEDVNWGYEKRSFARAPQ	EVEDPQVEQLEL-PFSEDVNWGYEKRSFARAPQ	33
PQVAQLELGGGPGAGDLQTLKADEFPDFYDSEEQMGPHQE												EVEDPQVEQLEL-SFARAPQLDLKRQYDGVAEL	EVEDPQVEQLEL-SFARAPQLDLKRQYDGVAEL	33
>sp|A01MHIP2769|HIP_MOUSE	HYBRID:	mouse	ins2C	PQVAQLELGGGPGAGDLQTL-ADEFPDFYDSEEQMGPHQEA	mouse	scg1	OS=Mus	musculus				EVEDPQVEQLEL-QYDGVAELDQLLHYRKKADE	EVEDPQVEQLEL-QYDGVAELDQLLHYRKKADE	33
PQVAQLELGGGPGAGDLQTLADEFPDFYDSEEQMGPHQEA												EVEDPQVEQLEL-KADEFPDFYDSEEQMGPHQE	EVEDPQVEQLEL-KADEFPDFYDSEEQMGPHQE	33
>sp|A01MHIP2770|HIP_MOUSE	HYBRID:	mouse	ins2C	PQVAQLELGGGPGAGDLQTL-ELENLAAMDLELQKIAEKFS	mouse	scg1	OS=Mus	musculus				EVEDPQVEQLEL-ADEFPDFYDSEEQMGPHQEA	EVEDPQVEQLEL-ADEFPDFYDSEEQMGPHQEA	33
PQVAQLELGGGPGAGDLQTLELENLAAMDLELQKIAEKFS												EVEDPQVEQLEL-ELENLAAMDLELQKIAEKFS	EVEDPQVEQLEL-ELENLAAMDLELQKIAEKFS	33
>sp|A01MHIP2771|HIP_MOUSE	HYBRID:	mouse	ins2C	QVAQLELGGGPGAGDLQTLA-APVDNRDHNEEMVTRCIIEV	mouse	scg1	OS=Mus	musculus				EVEDPQVEQLEL-YPSKPDNPGEDAPAEDMARY	EVEDPQVEQLEL-YPSKPDNPGEDAPAEDMARY	33
QVAQLELGGGPGAGDLQTLAAPVDNRDHNEEMVTRCIIEV												EVEDPQVEQLEL-SSPETLISDLLMKESTENAP	EVEDPQVEQLEL-SSPETLISDLLMKESTENAP	33
>sp|A01MHIP2772|HIP_MOUSE	HYBRID:	mouse	ins2C	QVAQLELGGGPGAGDLQTLA-SGKEVKGEEKGENQNSKFEV	mouse	scg1	OS=Mus	musculus				EVEDPQVAQLEL-FVKQHLCGPHLVEALYLVCG	EVEDPQVAQLEL-FVKQHLCGPHLVEALYLVCG	33
QVAQLELGGGPGAGDLQTLASGKEVKGEEKGENQNSKFEV												EVEDPQVAQLEL-EVEDPQVEQLELGGSPGDLQ	EVEDPQVAQLEL-EVEDPQVEQLELGGSPGDLQ	33
>sp|A01MHIP2773|HIP_MOUSE	HYBRID:	mouse	ins2C	QVAQLELGGGPGAGDLQTLA-HIEDSGEKPNTFSNKRSEAS	mouse	scg1	OS=Mus	musculus				EVEDPQVAQLEL-GIVDQCCTSICSLYQLENYC	EVEDPQVAQLEL-GIVDQCCTSICSLYQLENYC	33
QVAQLELGGGPGAGDLQTLAHIEDSGEKPNTFSNKRSEAS												EVEDPQVAQLEL-FVKQHLCGSHLVEALYLVCG	EVEDPQVAQLEL-FVKQHLCGSHLVEALYLVCG	33
>sp|A01MHIP2774|HIP_MOUSE	HYBRID:	mouse	ins2C	QVAQLELGGGPGAGDLQTLA-SEASAKKKDESVARADAHSM	mouse	scg1	OS=Mus	musculus				EVEDPQVAQLEL-EVEDPQVAQLELGGGPGAGD	EVEDPQVAQLEL-EVEDPQVAQLELGGGPGAGD	33
QVAQLELGGGPGAGDLQTLASEASAKKKDESVARADAHSM												EVEDPQVAQLEL-LPVNSPMTKGDTKVMKCVLE	EVEDPQVAQLEL-LPVNSPMTKGDTKVMKCVLE	33
>sp|A01MHIP2775|HIP_MOUSE	HYBRID:	mouse	ins2C	QVAQLELGGGPGAGDLQTLA-KDESVARADAHSMELEEKTH	mouse	scg1	OS=Mus	musculus				EVEDPQVAQLEL-KDSDKGQQDGFEATTEGPRP	EVEDPQVAQLEL-KDSDKGQQDGFEATTEGPRP	33
QVAQLELGGGPGAGDLQTLAKDESVARADAHSMELEEKTH												EVEDPQVAQLEL-DSDKGQQDGFEATTEGPRPQ	EVEDPQVAQLEL-DSDKGQQDGFEATTEGPRPQ	33
>sp|A01MHIP2776|HIP_MOUSE	HYBRID:	mouse	ins2C	QVAQLELGGGPGAGDLQTLA-DESVARADAHSMELEEKTHS	mouse	scg1	OS=Mus	musculus				EVEDPQVAQLEL-AKQEEKEEEEEEEAVAREKA	EVEDPQVAQLEL-AKQEEKEEEEEEEAVAREKA	33
QVAQLELGGGPGAGDLQTLADESVARADAHSMELEEKTHS												EVEDPQVAQLEL-WSRMDQLAKELTAEKRLEGE	EVEDPQVAQLEL-WSRMDQLAKELTAEKRLEGE	33
>sp|A01MHIP2777|HIP_MOUSE	HYBRID:	mouse	ins2C	QVAQLELGGGPGAGDLQTLA-QEKPQELTDQDQSQEESQEG	mouse	scg1	OS=Mus	musculus				EVEDPQVAQLEL-LEGEDDPDRSMKLSFRTRAY	EVEDPQVAQLEL-LEGEDDPDRSMKLSFRTRAY	33
QVAQLELGGGPGAGDLQTLAQEKPQELTDQDQSQEESQEG												EVEDPQVAQLEL-GWRPSSREDSVEARSDFEEK	EVEDPQVAQLEL-GWRPSSREDSVEARSDFEEK	33
>sp|A01MHIP2778|HIP_MOUSE	HYBRID:	mouse	ins2C	QVAQLELGGGPGAGDLQTLA-RPRHHHGRSGSNKSSYEGHP	mouse	scg1	OS=Mus	musculus				EVEDPQVAQLEL-EEEGSANRRAEDQELESLSA	EVEDPQVAQLEL-EEEGSANRRAEDQELESLSA	33
QVAQLELGGGPGAGDLQTLARPRHHHGRSGSNKSSYEGHP												EVEDPQVAQLEL-AEDQELESLSAIEAELEKVA	EVEDPQVAQLEL-AEDQELESLSAIEAELEKVA	33
>sp|A01MHIP2779|HIP_MOUSE	HYBRID:	mouse	ins2C	QVAQLELGGGPGAGDLQTLA-PRHHHGRSGSNKSSYEGHPL	mouse	scg1	OS=Mus	musculus				EVEDPQVAQLEL-TPVRSGTNPQMDKRKCNTAT	EVEDPQVAQLEL-TPVRSGTNPQMDKRKCNTAT	33
QVAQLELGGGPGAGDLQTLAPRHHHGRSGSNKSSYEGHPL												EVEDPQVAQLEL-KCNTATCATQRLANFLVRSS	EVEDPQVAQLEL-KCNTATCATQRLANFLVRSS	33
>sp|A01MHIP2780|HIP_MOUSE	HYBRID:	mouse	ins2C	QVAQLELGGGPGAGDLQTLA-PSPKESKEADVATVRLGEKR	mouse	scg1	OS=Mus	musculus				EVEDPQVAQLEL-CNTATCATQRLANFLVRSSN	EVEDPQVAQLEL-CNTATCATQRLANFLVRSSN	33
QVAQLELGGGPGAGDLQTLAPSPKESKEADVATVRLGEKR												EVEDPQVAQLELGGGP-NAARDPNRESLDFLLV	EVEDPQVAQLELGGGP-NAARDPNRESLDFLLV	33
>sp|A01MHIP2781|HIP_MOUSE	HYBRID:	mouse	ins2C	QVAQLELGGGPGAGDLQTLA-SHHLAHYRASEEEPEYGEES	mouse	scg1	OS=Mus	musculus				EVEDPQVAQLEL-TPVRSGSNPQMDKRKCNTAT	EVEDPQVAQLEL-TPVRSGSNPQMDKRKCNTAT	33
QVAQLELGGGPGAGDLQTLASHHLAHYRASEEEPEYGEES												EVEDPQVAQLELGGGP-NAAGDPNRESLDFLLV	EVEDPQVAQLELGGGP-NAAGDPNRESLDFLLV	33
>sp|A01MHIP2782|HIP_MOUSE	HYBRID:	mouse	ins2C	QVAQLELGGGPGAGDLQTLA-NHPDSELESTANRHGEETEE	mouse	scg1	OS=Mus	musculus				EVEDPQVAQLEL-APVDNRDHNEEMVTRCIIEV	EVEDPQVAQLEL-APVDNRDHNEEMVTRCIIEV	33
QVAQLELGGGPGAGDLQTLANHPDSELESTANRHGEETEE												EVEDPQVAQLEL-SGKEVKGEEKGENQNSKFEV	EVEDPQVAQLEL-SGKEVKGEEKGENQNSKFEV	33
>sp|A01MHIP2783|HIP_MOUSE	HYBRID:	mouse	ins2C	QVAQLELGGGPGAGDLQTLA-LLDEGHYPVRESPIDTAKRY	mouse	scg1	OS=Mus	musculus				EVEDPQVAQLEL-HIEDSGEKPNTFSNKRSEAS	EVEDPQVAQLEL-HIEDSGEKPNTFSNKRSEAS	33
QVAQLELGGGPGAGDLQTLALLDEGHYPVRESPIDTAKRY												EVEDPQVAQLEL-SEASAKKKDESVARADAHSM	EVEDPQVAQLEL-SEASAKKKDESVARADAHSM	33
>sp|A01MHIP2784|HIP_MOUSE	HYBRID:	mouse	ins2C	QVAQLELGGGPGAGDLQTLA-YPQSKWQEQEKNYLNYGEEG	mouse	scg1	OS=Mus	musculus				EVEDPQVAQLEL-KDESVARADAHSMELEEKTH	EVEDPQVAQLEL-KDESVARADAHSMELEEKTH	33
QVAQLELGGGPGAGDLQTLAYPQSKWQEQEKNYLNYGEEG												EVEDPQVAQLEL-DESVARADAHSMELEEKTHS	EVEDPQVAQLEL-DESVARADAHSMELEEKTHS	33
>sp|A01MHIP2785|HIP_MOUSE	HYBRID:	mouse	ins2C	QVAQLELGGGPGAGDLQTLA-KRLGALFNPYFDPLQWKNSD	mouse	scg1	OS=Mus	musculus				EVEDPQVAQLEL-QEKPQELTDQDQSQEESQEG	EVEDPQVAQLEL-QEKPQELTDQDQSQEESQEG	33
QVAQLELGGGPGAGDLQTLAKRLGALFNPYFDPLQWKNSD												EVEDPQVAQLEL-RPRHHHGRSGSNKSSYEGHP	EVEDPQVAQLEL-RPRHHHGRSGSNKSSYEGHP	33
>sp|A01MHIP2786|HIP_MOUSE	HYBRID:	mouse	ins2C	QVAQLELGGGPGAGDLQTLA-RLGALFNPYFDPLQWKNSDF	mouse	scg1	OS=Mus	musculus				EVEDPQVAQLEL-PRHHHGRSGSNKSSYEGHPL	EVEDPQVAQLEL-PRHHHGRSGSNKSSYEGHPL	33
QVAQLELGGGPGAGDLQTLARLGALFNPYFDPLQWKNSDF												EVEDPQVAQLEL-PSPKESKEADVATVRLGEKR	EVEDPQVAQLEL-PSPKESKEADVATVRLGEKR	33
>sp|A01MHIP2787|HIP_MOUSE	HYBRID:	mouse	ins2C	QVAQLELGGGPGAGDLQTLA-LGALFNPYFDPLQWKNSDFE	mouse	scg1	OS=Mus	musculus				EVEDPQVAQLEL-SHHLAHYRASEEEPEYGEES	EVEDPQVAQLEL-SHHLAHYRASEEEPEYGEES	33
QVAQLELGGGPGAGDLQTLALGALFNPYFDPLQWKNSDFE												EVEDPQVAQLEL-NHPDSELESTANRHGEETEE	EVEDPQVAQLEL-NHPDSELESTANRHGEETEE	33
>sp|A01MHIP2788|HIP_MOUSE	HYBRID:	mouse	ins2C	QVAQLELGGGPGAGDLQTLA-GNPDDSFLEDEGEDRNGVTL	mouse	scg1	OS=Mus	musculus				EVEDPQVAQLEL-LLDEGHYPVRESPIDTAKRY	EVEDPQVAQLEL-LLDEGHYPVRESPIDTAKRY	33
QVAQLELGGGPGAGDLQTLAGNPDDSFLEDEGEDRNGVTL												EVEDPQVAQLEL-YPQSKWQEQEKNYLNYGEEG	EVEDPQVAQLEL-YPQSKWQEQEKNYLNYGEEG	33
>sp|A01MHIP2789|HIP_MOUSE	HYBRID:	mouse	ins2C	QVAQLELGGGPGAGDLQTLA-PFSEDVNWGYEKRSFARAPQ	mouse	scg1	OS=Mus	musculus				EVEDPQVAQLEL-KRLGALFNPYFDPLQWKNSD	EVEDPQVAQLEL-KRLGALFNPYFDPLQWKNSD	33
QVAQLELGGGPGAGDLQTLAPFSEDVNWGYEKRSFARAPQ												EVEDPQVAQLEL-RLGALFNPYFDPLQWKNSDF	EVEDPQVAQLEL-RLGALFNPYFDPLQWKNSDF	33
>sp|A01MHIP2790|HIP_MOUSE	HYBRID:	mouse	ins2C	QVAQLELGGGPGAGDLQTLA-SFARAPQLDLKRQYDGVAEL	mouse	scg1	OS=Mus	musculus				EVEDPQVAQLEL-LGALFNPYFDPLQWKNSDFE	EVEDPQVAQLEL-LGALFNPYFDPLQWKNSDFE	33
QVAQLELGGGPGAGDLQTLASFARAPQLDLKRQYDGVAEL												EVEDPQVAQLEL-GNPDDSFLEDEGEDRNGVTL	EVEDPQVAQLEL-GNPDDSFLEDEGEDRNGVTL	33
>sp|A01MHIP2791|HIP_MOUSE	HYBRID:	mouse	ins2C	QVAQLELGGGPGAGDLQTLA-QYDGVAELDQLLHYRKKADE	mouse	scg1	OS=Mus	musculus				EVEDPQVAQLEL-PFSEDVNWGYEKRSFARAPQ	EVEDPQVAQLEL-PFSEDVNWGYEKRSFARAPQ	33
QVAQLELGGGPGAGDLQTLAQYDGVAELDQLLHYRKKADE												EVEDPQVAQLEL-SFARAPQLDLKRQYDGVAEL	EVEDPQVAQLEL-SFARAPQLDLKRQYDGVAEL	33
>sp|A01MHIP2792|HIP_MOUSE	HYBRID:	mouse	ins2C	QVAQLELGGGPGAGDLQTLA-KADEFPDFYDSEEQMGPHQE	mouse	scg1	OS=Mus	musculus				EVEDPQVAQLEL-QYDGVAELDQLLHYRKKADE	EVEDPQVAQLEL-QYDGVAELDQLLHYRKKADE	33
QVAQLELGGGPGAGDLQTLAKADEFPDFYDSEEQMGPHQE												EVEDPQVAQLEL-KADEFPDFYDSEEQMGPHQE	EVEDPQVAQLEL-KADEFPDFYDSEEQMGPHQE	33
>sp|A01MHIP2793|HIP_MOUSE	HYBRID:	mouse	ins2C	QVAQLELGGGPGAGDLQTLA-ADEFPDFYDSEEQMGPHQEA	mouse	scg1	OS=Mus	musculus				EVEDPQVAQLEL-ADEFPDFYDSEEQMGPHQEA	EVEDPQVAQLEL-ADEFPDFYDSEEQMGPHQEA	33
QVAQLELGGGPGAGDLQTLAADEFPDFYDSEEQMGPHQEA												EVEDPQVAQLEL-ELENLAAMDLELQKIAEKFS	EVEDPQVAQLEL-ELENLAAMDLELQKIAEKFS	33
>sp|A01MHIP2794|HIP_MOUSE	HYBRID:	mouse	ins2C	QVAQLELGGGPGAGDLQTLA-ELENLAAMDLELQKIAEKFS	mouse	scg1	OS=Mus	musculus				EVEDPQVAQLEL-YPSKPDNPGEDAPAEDMARY	EVEDPQVAQLEL-YPSKPDNPGEDAPAEDMARY	33
QVAQLELGGGPGAGDLQTLAELENLAAMDLELQKIAEKFS												EVEDPQVAQLEL-SSPETLISDLLMKESTENAP	EVEDPQVAQLEL-SSPETLISDLLMKESTENAP	33
>sp|A01MHIP2795|HIP_MOUSE	HYBRID:	mouse	ins2C	VAQLELGGGPGAGDLQTLAL-APVDNRDHNEEMVTRCIIEV	mouse	scg1	OS=Mus	musculus				EVEDPQVEQLE-FVKQHLCGPHLVEALYLVCG	EVEDPQVEQLE-FVKQHLCGPHLVEALYLVCG	32
VAQLELGGGPGAGDLQTLALAPVDNRDHNEEMVTRCIIEV												EVEDPQVEQLE-EVEDPQVEQLELGGSPGDLQ	EVEDPQVEQLE-EVEDPQVEQLELGGSPGDLQ	32
>sp|A01MHIP2796|HIP_MOUSE	HYBRID:	mouse	ins2C	VAQLELGGGPGAGDLQTLAL-SGKEVKGEEKGENQNSKFEV	mouse	scg1	OS=Mus	musculus				EVEDPQVEQLE-GIVDQCCTSICSLYQLENYC	EVEDPQVEQLE-GIVDQCCTSICSLYQLENYC	32
VAQLELGGGPGAGDLQTLALSGKEVKGEEKGENQNSKFEV												EVEDPQVEQLE-FVKQHLCGSHLVEALYLVCG	EVEDPQVEQLE-FVKQHLCGSHLVEALYLVCG	32
>sp|A01MHIP2797|HIP_MOUSE	HYBRID:	mouse	ins2C	VAQLELGGGPGAGDLQTLAL-HIEDSGEKPNTFSNKRSEAS	mouse	scg1	OS=Mus	musculus				EVEDPQVEQLE-EVEDPQVAQLELGGGPGAGD	EVEDPQVEQLE-EVEDPQVAQLELGGGPGAGD	32
VAQLELGGGPGAGDLQTLALHIEDSGEKPNTFSNKRSEAS												EVEDPQVEQLE-LPVNSPMTKGDTKVMKCVLE	EVEDPQVEQLE-LPVNSPMTKGDTKVMKCVLE	32
>sp|A01MHIP2798|HIP_MOUSE	HYBRID:	mouse	ins2C	VAQLELGGGPGAGDLQTLAL-SEASAKKKDESVARADAHSM	mouse	scg1	OS=Mus	musculus				EVEDPQVEQLE-KDSDKGQQDGFEATTEGPRP	EVEDPQVEQLE-KDSDKGQQDGFEATTEGPRP	32
VAQLELGGGPGAGDLQTLALSEASAKKKDESVARADAHSM												EVEDPQVEQLE-DSDKGQQDGFEATTEGPRPQ	EVEDPQVEQLE-DSDKGQQDGFEATTEGPRPQ	32
>sp|A01MHIP2799|HIP_MOUSE	HYBRID:	mouse	ins2C	VAQLELGGGPGAGDLQTLAL-KDESVARADAHSMELEEKTH	mouse	scg1	OS=Mus	musculus				EVEDPQVEQLE-AKQEEKEEEEEEEAVAREKA	EVEDPQVEQLE-AKQEEKEEEEEEEAVAREKA	32
VAQLELGGGPGAGDLQTLALKDESVARADAHSMELEEKTH												EVEDPQVEQLE-WSRMDQLAKELTAEKRLEGE	EVEDPQVEQLE-WSRMDQLAKELTAEKRLEGE	32
>sp|A01MHIP2800|HIP_MOUSE	HYBRID:	mouse	ins2C	VAQLELGGGPGAGDLQTLAL-DESVARADAHSMELEEKTHS	mouse	scg1	OS=Mus	musculus				EVEDPQVEQLE-LEGEDDPDRSMKLSFRTRAY	EVEDPQVEQLE-LEGEDDPDRSMKLSFRTRAY	32
VAQLELGGGPGAGDLQTLALDESVARADAHSMELEEKTHS												EVEDPQVEQLE-GWRPSSREDSVEARSDFEEK	EVEDPQVEQLE-GWRPSSREDSVEARSDFEEK	32
>sp|A01MHIP2801|HIP_MOUSE	HYBRID:	mouse	ins2C	VAQLELGGGPGAGDLQTLAL-QEKPQELTDQDQSQEESQEG	mouse	scg1	OS=Mus	musculus				EVEDPQVEQLE-EEEGSANRRAEDQELESLSA	EVEDPQVEQLE-EEEGSANRRAEDQELESLSA	32
VAQLELGGGPGAGDLQTLALQEKPQELTDQDQSQEESQEG												EVEDPQVEQLE-AEDQELESLSAIEAELEKVA	EVEDPQVEQLE-AEDQELESLSAIEAELEKVA	32
>sp|A01MHIP2802|HIP_MOUSE	HYBRID:	mouse	ins2C	VAQLELGGGPGAGDLQTLAL-RPRHHHGRSGSNKSSYEGHP	mouse	scg1	OS=Mus	musculus				EVEDPQVEQLE-TPVRSGTNPQMDKRKCNTAT	EVEDPQVEQLE-TPVRSGTNPQMDKRKCNTAT	32
VAQLELGGGPGAGDLQTLALRPRHHHGRSGSNKSSYEGHP												EVEDPQVEQLE-KCNTATCATQRLANFLVRSS	EVEDPQVEQLE-KCNTATCATQRLANFLVRSS	32
>sp|A01MHIP2803|HIP_MOUSE	HYBRID:	mouse	ins2C	VAQLELGGGPGAGDLQTLAL-PRHHHGRSGSNKSSYEGHPL	mouse	scg1	OS=Mus	musculus				EVEDPQVEQLE-CNTATCATQRLANFLVRSSN	EVEDPQVEQLE-CNTATCATQRLANFLVRSSN	32
VAQLELGGGPGAGDLQTLALPRHHHGRSGSNKSSYEGHPL												EVEDPQVEQLELGGS-NAARDPNRESLDFLLV	EVEDPQVEQLELGGS-NAARDPNRESLDFLLV	32
>sp|A01MHIP2804|HIP_MOUSE	HYBRID:	mouse	ins2C	VAQLELGGGPGAGDLQTLAL-PSPKESKEADVATVRLGEKR	mouse	scg1	OS=Mus	musculus				EVEDPQVEQLE-TPVRSGSNPQMDKRKCNTAT	EVEDPQVEQLE-TPVRSGSNPQMDKRKCNTAT	32
VAQLELGGGPGAGDLQTLALPSPKESKEADVATVRLGEKR												EVEDPQVEQLELGGS-NAAGDPNRESLDFLLV	EVEDPQVEQLELGGS-NAAGDPNRESLDFLLV	32
>sp|A01MHIP2805|HIP_MOUSE	HYBRID:	mouse	ins2C	VAQLELGGGPGAGDLQTLAL-SHHLAHYRASEEEPEYGEES	mouse	scg1	OS=Mus	musculus				EVEDPQVEQLE-APVDNRDHNEEMVTRCIIEV	EVEDPQVEQLE-APVDNRDHNEEMVTRCIIEV	32
VAQLELGGGPGAGDLQTLALSHHLAHYRASEEEPEYGEES												EVEDPQVEQLE-SGKEVKGEEKGENQNSKFEV	EVEDPQVEQLE-SGKEVKGEEKGENQNSKFEV	32
>sp|A01MHIP2806|HIP_MOUSE	HYBRID:	mouse	ins2C	VAQLELGGGPGAGDLQTLAL-NHPDSELESTANRHGEETEE	mouse	scg1	OS=Mus	musculus				EVEDPQVEQLE-HIEDSGEKPNTFSNKRSEAS	EVEDPQVEQLE-HIEDSGEKPNTFSNKRSEAS	32
VAQLELGGGPGAGDLQTLALNHPDSELESTANRHGEETEE												EVEDPQVEQLE-SEASAKKKDESVARADAHSM	EVEDPQVEQLE-SEASAKKKDESVARADAHSM	32
>sp|A01MHIP2807|HIP_MOUSE	HYBRID:	mouse	ins2C	VAQLELGGGPGAGDLQTLAL-LLDEGHYPVRESPIDTAKRY	mouse	scg1	OS=Mus	musculus				EVEDPQVEQLE-KDESVARADAHSMELEEKTH	EVEDPQVEQLE-KDESVARADAHSMELEEKTH	32
VAQLELGGGPGAGDLQTLALLLDEGHYPVRESPIDTAKRY												EVEDPQVEQLE-DESVARADAHSMELEEKTHS	EVEDPQVEQLE-DESVARADAHSMELEEKTHS	32
>sp|A01MHIP2808|HIP_MOUSE	HYBRID:	mouse	ins2C	VAQLELGGGPGAGDLQTLAL-YPQSKWQEQEKNYLNYGEEG	mouse	scg1	OS=Mus	musculus				EVEDPQVEQLE-QEKPQELTDQDQSQEESQEG	EVEDPQVEQLE-QEKPQELTDQDQSQEESQEG	32
VAQLELGGGPGAGDLQTLALYPQSKWQEQEKNYLNYGEEG												EVEDPQVEQLE-RPRHHHGRSGSNKSSYEGHP	EVEDPQVEQLE-RPRHHHGRSGSNKSSYEGHP	32
>sp|A01MHIP2809|HIP_MOUSE	HYBRID:	mouse	ins2C	VAQLELGGGPGAGDLQTLAL-KRLGALFNPYFDPLQWKNSD	mouse	scg1	OS=Mus	musculus				EVEDPQVEQLE-PRHHHGRSGSNKSSYEGHPL	EVEDPQVEQLE-PRHHHGRSGSNKSSYEGHPL	32
VAQLELGGGPGAGDLQTLALKRLGALFNPYFDPLQWKNSD												EVEDPQVEQLE-PSPKESKEADVATVRLGEKR	EVEDPQVEQLE-PSPKESKEADVATVRLGEKR	32
>sp|A01MHIP2810|HIP_MOUSE	HYBRID:	mouse	ins2C	VAQLELGGGPGAGDLQTLAL-RLGALFNPYFDPLQWKNSDF	mouse	scg1	OS=Mus	musculus				EVEDPQVEQLE-SHHLAHYRASEEEPEYGEES	EVEDPQVEQLE-SHHLAHYRASEEEPEYGEES	32
VAQLELGGGPGAGDLQTLALRLGALFNPYFDPLQWKNSDF												EVEDPQVEQLE-NHPDSELESTANRHGEETEE	EVEDPQVEQLE-NHPDSELESTANRHGEETEE	32
>sp|A01MHIP2811|HIP_MOUSE	HYBRID:	mouse	ins2C	VAQLELGGGPGAGDLQTLAL-LGALFNPYFDPLQWKNSDFE	mouse	scg1	OS=Mus	musculus				EVEDPQVEQLE-LLDEGHYPVRESPIDTAKRY	EVEDPQVEQLE-LLDEGHYPVRESPIDTAKRY	32
VAQLELGGGPGAGDLQTLALLGALFNPYFDPLQWKNSDFE												EVEDPQVEQLE-YPQSKWQEQEKNYLNYGEEG	EVEDPQVEQLE-YPQSKWQEQEKNYLNYGEEG	32
>sp|A01MHIP2812|HIP_MOUSE	HYBRID:	mouse	ins2C	VAQLELGGGPGAGDLQTLAL-GNPDDSFLEDEGEDRNGVTL	mouse	scg1	OS=Mus	musculus				EVEDPQVEQLE-KRLGALFNPYFDPLQWKNSD	EVEDPQVEQLE-KRLGALFNPYFDPLQWKNSD	32
VAQLELGGGPGAGDLQTLALGNPDDSFLEDEGEDRNGVTL												EVEDPQVEQLE-RLGALFNPYFDPLQWKNSDF	EVEDPQVEQLE-RLGALFNPYFDPLQWKNSDF	32
>sp|A01MHIP2813|HIP_MOUSE	HYBRID:	mouse	ins2C	VAQLELGGGPGAGDLQTLAL-PFSEDVNWGYEKRSFARAPQ	mouse	scg1	OS=Mus	musculus				EVEDPQVEQLE-LGALFNPYFDPLQWKNSDFE	EVEDPQVEQLE-LGALFNPYFDPLQWKNSDFE	32
VAQLELGGGPGAGDLQTLALPFSEDVNWGYEKRSFARAPQ												EVEDPQVEQLE-GNPDDSFLEDEGEDRNGVTL	EVEDPQVEQLE-GNPDDSFLEDEGEDRNGVTL	32
>sp|A01MHIP2814|HIP_MOUSE	HYBRID:	mouse	ins2C	VAQLELGGGPGAGDLQTLAL-SFARAPQLDLKRQYDGVAEL	mouse	scg1	OS=Mus	musculus				EVEDPQVEQLE-PFSEDVNWGYEKRSFARAPQ	EVEDPQVEQLE-PFSEDVNWGYEKRSFARAPQ	32
VAQLELGGGPGAGDLQTLALSFARAPQLDLKRQYDGVAEL												EVEDPQVEQLE-SFARAPQLDLKRQYDGVAEL	EVEDPQVEQLE-SFARAPQLDLKRQYDGVAEL	32
>sp|A01MHIP2815|HIP_MOUSE	HYBRID:	mouse	ins2C	VAQLELGGGPGAGDLQTLAL-QYDGVAELDQLLHYRKKADE	mouse	scg1	OS=Mus	musculus				EVEDPQVEQLE-QYDGVAELDQLLHYRKKADE	EVEDPQVEQLE-QYDGVAELDQLLHYRKKADE	32
VAQLELGGGPGAGDLQTLALQYDGVAELDQLLHYRKKADE												EVEDPQVEQLE-KADEFPDFYDSEEQMGPHQE	EVEDPQVEQLE-KADEFPDFYDSEEQMGPHQE	32
>sp|A01MHIP2816|HIP_MOUSE	HYBRID:	mouse	ins2C	VAQLELGGGPGAGDLQTLAL-KADEFPDFYDSEEQMGPHQE	mouse	scg1	OS=Mus	musculus				EVEDPQVEQLE-ADEFPDFYDSEEQMGPHQEA	EVEDPQVEQLE-ADEFPDFYDSEEQMGPHQEA	32
VAQLELGGGPGAGDLQTLALKADEFPDFYDSEEQMGPHQE												EVEDPQVEQLE-ELENLAAMDLELQKIAEKFS	EVEDPQVEQLE-ELENLAAMDLELQKIAEKFS	32
>sp|A01MHIP2817|HIP_MOUSE	HYBRID:	mouse	ins2C	VAQLELGGGPGAGDLQTLAL-ADEFPDFYDSEEQMGPHQEA	mouse	scg1	OS=Mus	musculus				EVEDPQVEQLE-YPSKPDNPGEDAPAEDMARY	EVEDPQVEQLE-YPSKPDNPGEDAPAEDMARY	32
VAQLELGGGPGAGDLQTLALADEFPDFYDSEEQMGPHQEA												EVEDPQVEQLE-SSPETLISDLLMKESTENAP	EVEDPQVEQLE-SSPETLISDLLMKESTENAP	32
>sp|A01MHIP2818|HIP_MOUSE	HYBRID:	mouse	ins2C	VAQLELGGGPGAGDLQTLAL-ELENLAAMDLELQKIAEKFS	mouse	scg1	OS=Mus	musculus				EVEDPQVAQLE-FVKQHLCGPHLVEALYLVCG	EVEDPQVAQLE-FVKQHLCGPHLVEALYLVCG	32
VAQLELGGGPGAGDLQTLALELENLAAMDLELQKIAEKFS												EVEDPQVAQLE-EVEDPQVEQLELGGSPGDLQ	EVEDPQVAQLE-EVEDPQVEQLELGGSPGDLQ	32
>sp|A01MHIP2819|HIP_MOUSE	HYBRID:	mouse	ins2C	AQLELGGGPGAGDLQTLALE-APVDNRDHNEEMVTRCIIEV	mouse	scg1	OS=Mus	musculus				EVEDPQVAQLE-GIVDQCCTSICSLYQLENYC	EVEDPQVAQLE-GIVDQCCTSICSLYQLENYC	32
AQLELGGGPGAGDLQTLALEAPVDNRDHNEEMVTRCIIEV												EVEDPQVAQLE-FVKQHLCGSHLVEALYLVCG	EVEDPQVAQLE-FVKQHLCGSHLVEALYLVCG	32
>sp|A01MHIP2820|HIP_MOUSE	HYBRID:	mouse	ins2C	AQLELGGGPGAGDLQTLALE-SGKEVKGEEKGENQNSKFEV	mouse	scg1	OS=Mus	musculus				EVEDPQVAQLE-EVEDPQVAQLELGGGPGAGD	EVEDPQVAQLE-EVEDPQVAQLELGGGPGAGD	32
AQLELGGGPGAGDLQTLALESGKEVKGEEKGENQNSKFEV												EVEDPQVAQLE-LPVNSPMTKGDTKVMKCVLE	EVEDPQVAQLE-LPVNSPMTKGDTKVMKCVLE	32
>sp|A01MHIP2821|HIP_MOUSE	HYBRID:	mouse	ins2C	AQLELGGGPGAGDLQTLALE-HIEDSGEKPNTFSNKRSEAS	mouse	scg1	OS=Mus	musculus				EVEDPQVAQLE-KDSDKGQQDGFEATTEGPRP	EVEDPQVAQLE-KDSDKGQQDGFEATTEGPRP	32
AQLELGGGPGAGDLQTLALEHIEDSGEKPNTFSNKRSEAS												EVEDPQVAQLE-DSDKGQQDGFEATTEGPRPQ	EVEDPQVAQLE-DSDKGQQDGFEATTEGPRPQ	32
>sp|A01MHIP2822|HIP_MOUSE	HYBRID:	mouse	ins2C	AQLELGGGPGAGDLQTLALE-SEASAKKKDESVARADAHSM	mouse	scg1	OS=Mus	musculus				EVEDPQVAQLE-AKQEEKEEEEEEEAVAREKA	EVEDPQVAQLE-AKQEEKEEEEEEEAVAREKA	32
AQLELGGGPGAGDLQTLALESEASAKKKDESVARADAHSM												EVEDPQVAQLE-WSRMDQLAKELTAEKRLEGE	EVEDPQVAQLE-WSRMDQLAKELTAEKRLEGE	32
>sp|A01MHIP2823|HIP_MOUSE	HYBRID:	mouse	ins2C	AQLELGGGPGAGDLQTLALE-KDESVARADAHSMELEEKTH	mouse	scg1	OS=Mus	musculus				EVEDPQVAQLE-LEGEDDPDRSMKLSFRTRAY	EVEDPQVAQLE-LEGEDDPDRSMKLSFRTRAY	32
AQLELGGGPGAGDLQTLALEKDESVARADAHSMELEEKTH												EVEDPQVAQLE-GWRPSSREDSVEARSDFEEK	EVEDPQVAQLE-GWRPSSREDSVEARSDFEEK	32
>sp|A01MHIP2824|HIP_MOUSE	HYBRID:	mouse	ins2C	AQLELGGGPGAGDLQTLALE-DESVARADAHSMELEEKTHS	mouse	scg1	OS=Mus	musculus				EVEDPQVAQLE-EEEGSANRRAEDQELESLSA	EVEDPQVAQLE-EEEGSANRRAEDQELESLSA	32
AQLELGGGPGAGDLQTLALEDESVARADAHSMELEEKTHS												EVEDPQVAQLE-AEDQELESLSAIEAELEKVA	EVEDPQVAQLE-AEDQELESLSAIEAELEKVA	32
>sp|A01MHIP2825|HIP_MOUSE	HYBRID:	mouse	ins2C	AQLELGGGPGAGDLQTLALE-QEKPQELTDQDQSQEESQEG	mouse	scg1	OS=Mus	musculus				EVEDPQVAQLE-TPVRSGTNPQMDKRKCNTAT	EVEDPQVAQLE-TPVRSGTNPQMDKRKCNTAT	32
AQLELGGGPGAGDLQTLALEQEKPQELTDQDQSQEESQEG												EVEDPQVAQLE-KCNTATCATQRLANFLVRSS	EVEDPQVAQLE-KCNTATCATQRLANFLVRSS	32
>sp|A01MHIP2826|HIP_MOUSE	HYBRID:	mouse	ins2C	AQLELGGGPGAGDLQTLALE-RPRHHHGRSGSNKSSYEGHP	mouse	scg1	OS=Mus	musculus				EVEDPQVAQLE-CNTATCATQRLANFLVRSSN	EVEDPQVAQLE-CNTATCATQRLANFLVRSSN	32
AQLELGGGPGAGDLQTLALERPRHHHGRSGSNKSSYEGHP												EVEDPQVAQLELGGG-NAARDPNRESLDFLLV	EVEDPQVAQLELGGG-NAARDPNRESLDFLLV	32
>sp|A01MHIP2827|HIP_MOUSE	HYBRID:	mouse	ins2C	AQLELGGGPGAGDLQTLALE-PRHHHGRSGSNKSSYEGHPL	mouse	scg1	OS=Mus	musculus				EVEDPQVAQLE-TPVRSGSNPQMDKRKCNTAT	EVEDPQVAQLE-TPVRSGSNPQMDKRKCNTAT	32
AQLELGGGPGAGDLQTLALEPRHHHGRSGSNKSSYEGHPL												EVEDPQVAQLELGGG-NAAGDPNRESLDFLLV	EVEDPQVAQLELGGG-NAAGDPNRESLDFLLV	32
>sp|A01MHIP2828|HIP_MOUSE	HYBRID:	mouse	ins2C	AQLELGGGPGAGDLQTLALE-PSPKESKEADVATVRLGEKR	mouse	scg1	OS=Mus	musculus				EVEDPQVAQLE-APVDNRDHNEEMVTRCIIEV	EVEDPQVAQLE-APVDNRDHNEEMVTRCIIEV	32
AQLELGGGPGAGDLQTLALEPSPKESKEADVATVRLGEKR												EVEDPQVAQLE-SGKEVKGEEKGENQNSKFEV	EVEDPQVAQLE-SGKEVKGEEKGENQNSKFEV	32
>sp|A01MHIP2829|HIP_MOUSE	HYBRID:	mouse	ins2C	AQLELGGGPGAGDLQTLALE-SHHLAHYRASEEEPEYGEES	mouse	scg1	OS=Mus	musculus				EVEDPQVAQLE-HIEDSGEKPNTFSNKRSEAS	EVEDPQVAQLE-HIEDSGEKPNTFSNKRSEAS	32
AQLELGGGPGAGDLQTLALESHHLAHYRASEEEPEYGEES												EVEDPQVAQLE-SEASAKKKDESVARADAHSM	EVEDPQVAQLE-SEASAKKKDESVARADAHSM	32
>sp|A01MHIP2830|HIP_MOUSE	HYBRID:	mouse	ins2C	AQLELGGGPGAGDLQTLALE-NHPDSELESTANRHGEETEE	mouse	scg1	OS=Mus	musculus				EVEDPQVAQLE-KDESVARADAHSMELEEKTH	EVEDPQVAQLE-KDESVARADAHSMELEEKTH	32
AQLELGGGPGAGDLQTLALENHPDSELESTANRHGEETEE												EVEDPQVAQLE-DESVARADAHSMELEEKTHS	EVEDPQVAQLE-DESVARADAHSMELEEKTHS	32
>sp|A01MHIP2831|HIP_MOUSE	HYBRID:	mouse	ins2C	AQLELGGGPGAGDLQTLALE-LLDEGHYPVRESPIDTAKRY	mouse	scg1	OS=Mus	musculus				EVEDPQVAQLE-QEKPQELTDQDQSQEESQEG	EVEDPQVAQLE-QEKPQELTDQDQSQEESQEG	32
AQLELGGGPGAGDLQTLALELLDEGHYPVRESPIDTAKRY												EVEDPQVAQLE-RPRHHHGRSGSNKSSYEGHP	EVEDPQVAQLE-RPRHHHGRSGSNKSSYEGHP	32
>sp|A01MHIP2832|HIP_MOUSE	HYBRID:	mouse	ins2C	AQLELGGGPGAGDLQTLALE-YPQSKWQEQEKNYLNYGEEG	mouse	scg1	OS=Mus	musculus				EVEDPQVAQLE-PRHHHGRSGSNKSSYEGHPL	EVEDPQVAQLE-PRHHHGRSGSNKSSYEGHPL	32
AQLELGGGPGAGDLQTLALEYPQSKWQEQEKNYLNYGEEG												EVEDPQVAQLE-PSPKESKEADVATVRLGEKR	EVEDPQVAQLE-PSPKESKEADVATVRLGEKR	32
>sp|A01MHIP2833|HIP_MOUSE	HYBRID:	mouse	ins2C	AQLELGGGPGAGDLQTLALE-KRLGALFNPYFDPLQWKNSD	mouse	scg1	OS=Mus	musculus				EVEDPQVAQLE-SHHLAHYRASEEEPEYGEES	EVEDPQVAQLE-SHHLAHYRASEEEPEYGEES	32
AQLELGGGPGAGDLQTLALEKRLGALFNPYFDPLQWKNSD												EVEDPQVAQLE-NHPDSELESTANRHGEETEE	EVEDPQVAQLE-NHPDSELESTANRHGEETEE	32
>sp|A01MHIP2834|HIP_MOUSE	HYBRID:	mouse	ins2C	AQLELGGGPGAGDLQTLALE-RLGALFNPYFDPLQWKNSDF	mouse	scg1	OS=Mus	musculus				EVEDPQVAQLE-LLDEGHYPVRESPIDTAKRY	EVEDPQVAQLE-LLDEGHYPVRESPIDTAKRY	32
AQLELGGGPGAGDLQTLALERLGALFNPYFDPLQWKNSDF												EVEDPQVAQLE-YPQSKWQEQEKNYLNYGEEG	EVEDPQVAQLE-YPQSKWQEQEKNYLNYGEEG	32
>sp|A01MHIP2835|HIP_MOUSE	HYBRID:	mouse	ins2C	AQLELGGGPGAGDLQTLALE-LGALFNPYFDPLQWKNSDFE	mouse	scg1	OS=Mus	musculus				EVEDPQVAQLE-KRLGALFNPYFDPLQWKNSD	EVEDPQVAQLE-KRLGALFNPYFDPLQWKNSD	32
AQLELGGGPGAGDLQTLALELGALFNPYFDPLQWKNSDFE												EVEDPQVAQLE-RLGALFNPYFDPLQWKNSDF	EVEDPQVAQLE-RLGALFNPYFDPLQWKNSDF	32
>sp|A01MHIP2836|HIP_MOUSE	HYBRID:	mouse	ins2C	AQLELGGGPGAGDLQTLALE-GNPDDSFLEDEGEDRNGVTL	mouse	scg1	OS=Mus	musculus				EVEDPQVAQLE-LGALFNPYFDPLQWKNSDFE	EVEDPQVAQLE-LGALFNPYFDPLQWKNSDFE	32
AQLELGGGPGAGDLQTLALEGNPDDSFLEDEGEDRNGVTL												EVEDPQVAQLE-GNPDDSFLEDEGEDRNGVTL	EVEDPQVAQLE-GNPDDSFLEDEGEDRNGVTL	32
>sp|A01MHIP2837|HIP_MOUSE	HYBRID:	mouse	ins2C	AQLELGGGPGAGDLQTLALE-PFSEDVNWGYEKRSFARAPQ	mouse	scg1	OS=Mus	musculus				EVEDPQVAQLE-PFSEDVNWGYEKRSFARAPQ	EVEDPQVAQLE-PFSEDVNWGYEKRSFARAPQ	32
AQLELGGGPGAGDLQTLALEPFSEDVNWGYEKRSFARAPQ												EVEDPQVAQLE-SFARAPQLDLKRQYDGVAEL	EVEDPQVAQLE-SFARAPQLDLKRQYDGVAEL	32
>sp|A01MHIP2838|HIP_MOUSE	HYBRID:	mouse	ins2C	AQLELGGGPGAGDLQTLALE-SFARAPQLDLKRQYDGVAEL	mouse	scg1	OS=Mus	musculus				EVEDPQVAQLE-QYDGVAELDQLLHYRKKADE	EVEDPQVAQLE-QYDGVAELDQLLHYRKKADE	32
AQLELGGGPGAGDLQTLALESFARAPQLDLKRQYDGVAEL												EVEDPQVAQLE-KADEFPDFYDSEEQMGPHQE	EVEDPQVAQLE-KADEFPDFYDSEEQMGPHQE	32
>sp|A01MHIP2839|HIP_MOUSE	HYBRID:	mouse	ins2C	AQLELGGGPGAGDLQTLALE-QYDGVAELDQLLHYRKKADE	mouse	scg1	OS=Mus	musculus				EVEDPQVAQLE-ADEFPDFYDSEEQMGPHQEA	EVEDPQVAQLE-ADEFPDFYDSEEQMGPHQEA	32
AQLELGGGPGAGDLQTLALEQYDGVAELDQLLHYRKKADE												EVEDPQVAQLE-ELENLAAMDLELQKIAEKFS	EVEDPQVAQLE-ELENLAAMDLELQKIAEKFS	32
>sp|A01MHIP2840|HIP_MOUSE	HYBRID:	mouse	ins2C	AQLELGGGPGAGDLQTLALE-KADEFPDFYDSEEQMGPHQE	mouse	scg1	OS=Mus	musculus				EVEDPQVAQLE-YPSKPDNPGEDAPAEDMARY	EVEDPQVAQLE-YPSKPDNPGEDAPAEDMARY	32
AQLELGGGPGAGDLQTLALEKADEFPDFYDSEEQMGPHQE												EVEDPQVAQLE-SSPETLISDLLMKESTENAP	EVEDPQVAQLE-SSPETLISDLLMKESTENAP	32
>sp|A01MHIP2841|HIP_MOUSE	HYBRID:	mouse	ins2C	AQLELGGGPGAGDLQTLALE-ADEFPDFYDSEEQMGPHQEA	mouse	scg1	OS=Mus	musculus				EVEDPQVEQL-FVKQHLCGPHLVEALYLVCG	EVEDPQVEQL-FVKQHLCGPHLVEALYLVCG	31
AQLELGGGPGAGDLQTLALEADEFPDFYDSEEQMGPHQEA												EVEDPQVEQL-EVEDPQVEQLELGGSPGDLQ	EVEDPQVEQL-EVEDPQVEQLELGGSPGDLQ	31
>sp|A01MHIP2842|HIP_MOUSE	HYBRID:	mouse	ins2C	AQLELGGGPGAGDLQTLALE-ELENLAAMDLELQKIAEKFS	mouse	scg1	OS=Mus	musculus				EVEDPQVEQL-GIVDQCCTSICSLYQLENYC	EVEDPQVEQL-GIVDQCCTSICSLYQLENYC	31
AQLELGGGPGAGDLQTLALEELENLAAMDLELQKIAEKFS												EVEDPQVEQL-FVKQHLCGSHLVEALYLVCG	EVEDPQVEQL-FVKQHLCGSHLVEALYLVCG	31
>sp|A01MHIP2843|HIP_MOUSE	HYBRID:	mouse	ins2C	QLELGGGPGAGDLQTLALEV-APVDNRDHNEEMVTRCIIEV	mouse	scg1	OS=Mus	musculus				EVEDPQVEQL-EVEDPQVAQLELGGGPGAGD	EVEDPQVEQL-EVEDPQVAQLELGGGPGAGD	31
QLELGGGPGAGDLQTLALEVAPVDNRDHNEEMVTRCIIEV												EVEDPQVEQL-LPVNSPMTKGDTKVMKCVLE	EVEDPQVEQL-LPVNSPMTKGDTKVMKCVLE	31
>sp|A01MHIP2844|HIP_MOUSE	HYBRID:	mouse	ins2C	QLELGGGPGAGDLQTLALEV-SGKEVKGEEKGENQNSKFEV	mouse	scg1	OS=Mus	musculus				EVEDPQVEQL-KDSDKGQQDGFEATTEGPRP	EVEDPQVEQL-KDSDKGQQDGFEATTEGPRP	31
QLELGGGPGAGDLQTLALEVSGKEVKGEEKGENQNSKFEV												EVEDPQVEQL-DSDKGQQDGFEATTEGPRPQ	EVEDPQVEQL-DSDKGQQDGFEATTEGPRPQ	31
>sp|A01MHIP2845|HIP_MOUSE	HYBRID:	mouse	ins2C	QLELGGGPGAGDLQTLALEV-HIEDSGEKPNTFSNKRSEAS	mouse	scg1	OS=Mus	musculus				EVEDPQVEQL-AKQEEKEEEEEEEAVAREKA	EVEDPQVEQL-AKQEEKEEEEEEEAVAREKA	31
QLELGGGPGAGDLQTLALEVHIEDSGEKPNTFSNKRSEAS												EVEDPQVEQL-WSRMDQLAKELTAEKRLEGE	EVEDPQVEQL-WSRMDQLAKELTAEKRLEGE	31
>sp|A01MHIP2846|HIP_MOUSE	HYBRID:	mouse	ins2C	QLELGGGPGAGDLQTLALEV-SEASAKKKDESVARADAHSM	mouse	scg1	OS=Mus	musculus				EVEDPQVEQL-LEGEDDPDRSMKLSFRTRAY	EVEDPQVEQL-LEGEDDPDRSMKLSFRTRAY	31
QLELGGGPGAGDLQTLALEVSEASAKKKDESVARADAHSM												EVEDPQVEQL-GWRPSSREDSVEARSDFEEK	EVEDPQVEQL-GWRPSSREDSVEARSDFEEK	31
>sp|A01MHIP2847|HIP_MOUSE	HYBRID:	mouse	ins2C	QLELGGGPGAGDLQTLALEV-KDESVARADAHSMELEEKTH	mouse	scg1	OS=Mus	musculus				EVEDPQVEQL-EEEGSANRRAEDQELESLSA	EVEDPQVEQL-EEEGSANRRAEDQELESLSA	31
QLELGGGPGAGDLQTLALEVKDESVARADAHSMELEEKTH												EVEDPQVEQL-AEDQELESLSAIEAELEKVA	EVEDPQVEQL-AEDQELESLSAIEAELEKVA	31
>sp|A01MHIP2848|HIP_MOUSE	HYBRID:	mouse	ins2C	QLELGGGPGAGDLQTLALEV-DESVARADAHSMELEEKTHS	mouse	scg1	OS=Mus	musculus				EVEDPQVEQL-TPVRSGTNPQMDKRKCNTAT	EVEDPQVEQL-TPVRSGTNPQMDKRKCNTAT	31
QLELGGGPGAGDLQTLALEVDESVARADAHSMELEEKTHS												EVEDPQVEQL-KCNTATCATQRLANFLVRSS	EVEDPQVEQL-KCNTATCATQRLANFLVRSS	31
>sp|A01MHIP2849|HIP_MOUSE	HYBRID:	mouse	ins2C	QLELGGGPGAGDLQTLALEV-QEKPQELTDQDQSQEESQEG	mouse	scg1	OS=Mus	musculus				EVEDPQVEQL-CNTATCATQRLANFLVRSSN	EVEDPQVEQL-CNTATCATQRLANFLVRSSN	31
QLELGGGPGAGDLQTLALEVQEKPQELTDQDQSQEESQEG												EVEDPQVEQLELGG-NAARDPNRESLDFLLV	EVEDPQVEQLELGG-NAARDPNRESLDFLLV	31
>sp|A01MHIP2850|HIP_MOUSE	HYBRID:	mouse	ins2C	QLELGGGPGAGDLQTLALEV-RPRHHHGRSGSNKSSYEGHP	mouse	scg1	OS=Mus	musculus				EVEDPQVEQL-TPVRSGSNPQMDKRKCNTAT	EVEDPQVEQL-TPVRSGSNPQMDKRKCNTAT	31
QLELGGGPGAGDLQTLALEVRPRHHHGRSGSNKSSYEGHP												EVEDPQVEQLELGG-NAAGDPNRESLDFLLV	EVEDPQVEQLELGG-NAAGDPNRESLDFLLV	31
>sp|A01MHIP2851|HIP_MOUSE	HYBRID:	mouse	ins2C	QLELGGGPGAGDLQTLALEV-PRHHHGRSGSNKSSYEGHPL	mouse	scg1	OS=Mus	musculus				EVEDPQVEQL-APVDNRDHNEEMVTRCIIEV	EVEDPQVEQL-APVDNRDHNEEMVTRCIIEV	31
QLELGGGPGAGDLQTLALEVPRHHHGRSGSNKSSYEGHPL												EVEDPQVEQL-SGKEVKGEEKGENQNSKFEV	EVEDPQVEQL-SGKEVKGEEKGENQNSKFEV	31
>sp|A01MHIP2852|HIP_MOUSE	HYBRID:	mouse	ins2C	QLELGGGPGAGDLQTLALEV-PSPKESKEADVATVRLGEKR	mouse	scg1	OS=Mus	musculus				EVEDPQVEQL-HIEDSGEKPNTFSNKRSEAS	EVEDPQVEQL-HIEDSGEKPNTFSNKRSEAS	31
QLELGGGPGAGDLQTLALEVPSPKESKEADVATVRLGEKR												EVEDPQVEQL-SEASAKKKDESVARADAHSM	EVEDPQVEQL-SEASAKKKDESVARADAHSM	31
>sp|A01MHIP2853|HIP_MOUSE	HYBRID:	mouse	ins2C	QLELGGGPGAGDLQTLALEV-SHHLAHYRASEEEPEYGEES	mouse	scg1	OS=Mus	musculus				EVEDPQVEQL-KDESVARADAHSMELEEKTH	EVEDPQVEQL-KDESVARADAHSMELEEKTH	31
QLELGGGPGAGDLQTLALEVSHHLAHYRASEEEPEYGEES												EVEDPQVEQL-DESVARADAHSMELEEKTHS	EVEDPQVEQL-DESVARADAHSMELEEKTHS	31
>sp|A01MHIP2854|HIP_MOUSE	HYBRID:	mouse	ins2C	QLELGGGPGAGDLQTLALEV-NHPDSELESTANRHGEETEE	mouse	scg1	OS=Mus	musculus				EVEDPQVEQL-QEKPQELTDQDQSQEESQEG	EVEDPQVEQL-QEKPQELTDQDQSQEESQEG	31
QLELGGGPGAGDLQTLALEVNHPDSELESTANRHGEETEE												EVEDPQVEQL-RPRHHHGRSGSNKSSYEGHP	EVEDPQVEQL-RPRHHHGRSGSNKSSYEGHP	31
>sp|A01MHIP2855|HIP_MOUSE	HYBRID:	mouse	ins2C	QLELGGGPGAGDLQTLALEV-LLDEGHYPVRESPIDTAKRY	mouse	scg1	OS=Mus	musculus				EVEDPQVEQL-PRHHHGRSGSNKSSYEGHPL	EVEDPQVEQL-PRHHHGRSGSNKSSYEGHPL	31
QLELGGGPGAGDLQTLALEVLLDEGHYPVRESPIDTAKRY												EVEDPQVEQL-PSPKESKEADVATVRLGEKR	EVEDPQVEQL-PSPKESKEADVATVRLGEKR	31
>sp|A01MHIP2856|HIP_MOUSE	HYBRID:	mouse	ins2C	QLELGGGPGAGDLQTLALEV-YPQSKWQEQEKNYLNYGEEG	mouse	scg1	OS=Mus	musculus				EVEDPQVEQL-SHHLAHYRASEEEPEYGEES	EVEDPQVEQL-SHHLAHYRASEEEPEYGEES	31
QLELGGGPGAGDLQTLALEVYPQSKWQEQEKNYLNYGEEG												EVEDPQVEQL-NHPDSELESTANRHGEETEE	EVEDPQVEQL-NHPDSELESTANRHGEETEE	31
>sp|A01MHIP2857|HIP_MOUSE	HYBRID:	mouse	ins2C	QLELGGGPGAGDLQTLALEV-KRLGALFNPYFDPLQWKNSD	mouse	scg1	OS=Mus	musculus				EVEDPQVEQL-LLDEGHYPVRESPIDTAKRY	EVEDPQVEQL-LLDEGHYPVRESPIDTAKRY	31
QLELGGGPGAGDLQTLALEVKRLGALFNPYFDPLQWKNSD												EVEDPQVEQL-YPQSKWQEQEKNYLNYGEEG	EVEDPQVEQL-YPQSKWQEQEKNYLNYGEEG	31
>sp|A01MHIP2858|HIP_MOUSE	HYBRID:	mouse	ins2C	QLELGGGPGAGDLQTLALEV-RLGALFNPYFDPLQWKNSDF	mouse	scg1	OS=Mus	musculus				EVEDPQVEQL-KRLGALFNPYFDPLQWKNSD	EVEDPQVEQL-KRLGALFNPYFDPLQWKNSD	31
QLELGGGPGAGDLQTLALEVRLGALFNPYFDPLQWKNSDF												EVEDPQVEQL-RLGALFNPYFDPLQWKNSDF	EVEDPQVEQL-RLGALFNPYFDPLQWKNSDF	31
>sp|A01MHIP2859|HIP_MOUSE	HYBRID:	mouse	ins2C	QLELGGGPGAGDLQTLALEV-LGALFNPYFDPLQWKNSDFE	mouse	scg1	OS=Mus	musculus				EVEDPQVEQL-LGALFNPYFDPLQWKNSDFE	EVEDPQVEQL-LGALFNPYFDPLQWKNSDFE	31
QLELGGGPGAGDLQTLALEVLGALFNPYFDPLQWKNSDFE												EVEDPQVEQL-GNPDDSFLEDEGEDRNGVTL	EVEDPQVEQL-GNPDDSFLEDEGEDRNGVTL	31
>sp|A01MHIP2860|HIP_MOUSE	HYBRID:	mouse	ins2C	QLELGGGPGAGDLQTLALEV-GNPDDSFLEDEGEDRNGVTL	mouse	scg1	OS=Mus	musculus				EVEDPQVEQL-PFSEDVNWGYEKRSFARAPQ	EVEDPQVEQL-PFSEDVNWGYEKRSFARAPQ	31
QLELGGGPGAGDLQTLALEVGNPDDSFLEDEGEDRNGVTL												EVEDPQVEQL-SFARAPQLDLKRQYDGVAEL	EVEDPQVEQL-SFARAPQLDLKRQYDGVAEL	31
>sp|A01MHIP2861|HIP_MOUSE	HYBRID:	mouse	ins2C	QLELGGGPGAGDLQTLALEV-PFSEDVNWGYEKRSFARAPQ	mouse	scg1	OS=Mus	musculus				EVEDPQVEQL-QYDGVAELDQLLHYRKKADE	EVEDPQVEQL-QYDGVAELDQLLHYRKKADE	31
QLELGGGPGAGDLQTLALEVPFSEDVNWGYEKRSFARAPQ												EVEDPQVEQL-KADEFPDFYDSEEQMGPHQE	EVEDPQVEQL-KADEFPDFYDSEEQMGPHQE	31
>sp|A01MHIP2862|HIP_MOUSE	HYBRID:	mouse	ins2C	QLELGGGPGAGDLQTLALEV-SFARAPQLDLKRQYDGVAEL	mouse	scg1	OS=Mus	musculus				EVEDPQVEQL-ADEFPDFYDSEEQMGPHQEA	EVEDPQVEQL-ADEFPDFYDSEEQMGPHQEA	31
QLELGGGPGAGDLQTLALEVSFARAPQLDLKRQYDGVAEL												EVEDPQVEQL-ELENLAAMDLELQKIAEKFS	EVEDPQVEQL-ELENLAAMDLELQKIAEKFS	31
>sp|A01MHIP2863|HIP_MOUSE	HYBRID:	mouse	ins2C	QLELGGGPGAGDLQTLALEV-QYDGVAELDQLLHYRKKADE	mouse	scg1	OS=Mus	musculus				EVEDPQVEQL-YPSKPDNPGEDAPAEDMARY	EVEDPQVEQL-YPSKPDNPGEDAPAEDMARY	31
QLELGGGPGAGDLQTLALEVQYDGVAELDQLLHYRKKADE												EVEDPQVEQL-SSPETLISDLLMKESTENAP	EVEDPQVEQL-SSPETLISDLLMKESTENAP	31
>sp|A01MHIP2864|HIP_MOUSE	HYBRID:	mouse	ins2C	QLELGGGPGAGDLQTLALEV-KADEFPDFYDSEEQMGPHQE	mouse	scg1	OS=Mus	musculus				EVEDPQVAQL-FVKQHLCGPHLVEALYLVCG	EVEDPQVAQL-FVKQHLCGPHLVEALYLVCG	31
QLELGGGPGAGDLQTLALEVKADEFPDFYDSEEQMGPHQE												EVEDPQVAQL-EVEDPQVEQLELGGSPGDLQ	EVEDPQVAQL-EVEDPQVEQLELGGSPGDLQ	31
>sp|A01MHIP2865|HIP_MOUSE	HYBRID:	mouse	ins2C	QLELGGGPGAGDLQTLALEV-ADEFPDFYDSEEQMGPHQEA	mouse	scg1	OS=Mus	musculus				EVEDPQVAQL-GIVDQCCTSICSLYQLENYC	EVEDPQVAQL-GIVDQCCTSICSLYQLENYC	31
QLELGGGPGAGDLQTLALEVADEFPDFYDSEEQMGPHQEA												EVEDPQVAQL-FVKQHLCGSHLVEALYLVCG	EVEDPQVAQL-FVKQHLCGSHLVEALYLVCG	31
>sp|A01MHIP2866|HIP_MOUSE	HYBRID:	mouse	ins2C	QLELGGGPGAGDLQTLALEV-ELENLAAMDLELQKIAEKFS	mouse	scg1	OS=Mus	musculus				EVEDPQVAQL-EVEDPQVAQLELGGGPGAGD	EVEDPQVAQL-EVEDPQVAQLELGGGPGAGD	31
QLELGGGPGAGDLQTLALEVELENLAAMDLELQKIAEKFS												EVEDPQVAQL-LPVNSPMTKGDTKVMKCVLE	EVEDPQVAQL-LPVNSPMTKGDTKVMKCVLE	31
>sp|A01MHIP2867|HIP_MOUSE	HYBRID:	mouse	ins2C	LELGGGPGAGDLQTLALEVA-APVDNRDHNEEMVTRCIIEV	mouse	scg1	OS=Mus	musculus				EVEDPQVAQL-KDSDKGQQDGFEATTEGPRP	EVEDPQVAQL-KDSDKGQQDGFEATTEGPRP	31
LELGGGPGAGDLQTLALEVAAPVDNRDHNEEMVTRCIIEV												EVEDPQVAQL-DSDKGQQDGFEATTEGPRPQ	EVEDPQVAQL-DSDKGQQDGFEATTEGPRPQ	31
>sp|A01MHIP2868|HIP_MOUSE	HYBRID:	mouse	ins2C	LELGGGPGAGDLQTLALEVA-SGKEVKGEEKGENQNSKFEV	mouse	scg1	OS=Mus	musculus				EVEDPQVAQL-AKQEEKEEEEEEEAVAREKA	EVEDPQVAQL-AKQEEKEEEEEEEAVAREKA	31
LELGGGPGAGDLQTLALEVASGKEVKGEEKGENQNSKFEV												EVEDPQVAQL-WSRMDQLAKELTAEKRLEGE	EVEDPQVAQL-WSRMDQLAKELTAEKRLEGE	31
>sp|A01MHIP2869|HIP_MOUSE	HYBRID:	mouse	ins2C	LELGGGPGAGDLQTLALEVA-HIEDSGEKPNTFSNKRSEAS	mouse	scg1	OS=Mus	musculus				EVEDPQVAQL-LEGEDDPDRSMKLSFRTRAY	EVEDPQVAQL-LEGEDDPDRSMKLSFRTRAY	31
LELGGGPGAGDLQTLALEVAHIEDSGEKPNTFSNKRSEAS												EVEDPQVAQL-GWRPSSREDSVEARSDFEEK	EVEDPQVAQL-GWRPSSREDSVEARSDFEEK	31
>sp|A01MHIP2870|HIP_MOUSE	HYBRID:	mouse	ins2C	LELGGGPGAGDLQTLALEVA-SEASAKKKDESVARADAHSM	mouse	scg1	OS=Mus	musculus				EVEDPQVAQL-EEEGSANRRAEDQELESLSA	EVEDPQVAQL-EEEGSANRRAEDQELESLSA	31
LELGGGPGAGDLQTLALEVASEASAKKKDESVARADAHSM												EVEDPQVAQL-AEDQELESLSAIEAELEKVA	EVEDPQVAQL-AEDQELESLSAIEAELEKVA	31
>sp|A01MHIP2871|HIP_MOUSE	HYBRID:	mouse	ins2C	LELGGGPGAGDLQTLALEVA-KDESVARADAHSMELEEKTH	mouse	scg1	OS=Mus	musculus				EVEDPQVAQL-TPVRSGTNPQMDKRKCNTAT	EVEDPQVAQL-TPVRSGTNPQMDKRKCNTAT	31
LELGGGPGAGDLQTLALEVAKDESVARADAHSMELEEKTH												EVEDPQVAQL-KCNTATCATQRLANFLVRSS	EVEDPQVAQL-KCNTATCATQRLANFLVRSS	31
>sp|A01MHIP2872|HIP_MOUSE	HYBRID:	mouse	ins2C	LELGGGPGAGDLQTLALEVA-DESVARADAHSMELEEKTHS	mouse	scg1	OS=Mus	musculus				EVEDPQVAQL-CNTATCATQRLANFLVRSSN	EVEDPQVAQL-CNTATCATQRLANFLVRSSN	31
LELGGGPGAGDLQTLALEVADESVARADAHSMELEEKTHS												EVEDPQVAQLELGG-NAARDPNRESLDFLLV	EVEDPQVAQLELGG-NAARDPNRESLDFLLV	31
>sp|A01MHIP2873|HIP_MOUSE	HYBRID:	mouse	ins2C	LELGGGPGAGDLQTLALEVA-QEKPQELTDQDQSQEESQEG	mouse	scg1	OS=Mus	musculus				EVEDPQVAQL-TPVRSGSNPQMDKRKCNTAT	EVEDPQVAQL-TPVRSGSNPQMDKRKCNTAT	31
LELGGGPGAGDLQTLALEVAQEKPQELTDQDQSQEESQEG												EVEDPQVAQLELGG-NAAGDPNRESLDFLLV	EVEDPQVAQLELGG-NAAGDPNRESLDFLLV	31
>sp|A01MHIP2874|HIP_MOUSE	HYBRID:	mouse	ins2C	LELGGGPGAGDLQTLALEVA-RPRHHHGRSGSNKSSYEGHP	mouse	scg1	OS=Mus	musculus				EVEDPQVAQL-APVDNRDHNEEMVTRCIIEV	EVEDPQVAQL-APVDNRDHNEEMVTRCIIEV	31
LELGGGPGAGDLQTLALEVARPRHHHGRSGSNKSSYEGHP												EVEDPQVAQL-SGKEVKGEEKGENQNSKFEV	EVEDPQVAQL-SGKEVKGEEKGENQNSKFEV	31
>sp|A01MHIP2875|HIP_MOUSE	HYBRID:	mouse	ins2C	LELGGGPGAGDLQTLALEVA-PRHHHGRSGSNKSSYEGHPL	mouse	scg1	OS=Mus	musculus				EVEDPQVAQL-HIEDSGEKPNTFSNKRSEAS	EVEDPQVAQL-HIEDSGEKPNTFSNKRSEAS	31
LELGGGPGAGDLQTLALEVAPRHHHGRSGSNKSSYEGHPL												EVEDPQVAQL-SEASAKKKDESVARADAHSM	EVEDPQVAQL-SEASAKKKDESVARADAHSM	31
>sp|A01MHIP2876|HIP_MOUSE	HYBRID:	mouse	ins2C	LELGGGPGAGDLQTLALEVA-PSPKESKEADVATVRLGEKR	mouse	scg1	OS=Mus	musculus				EVEDPQVAQL-KDESVARADAHSMELEEKTH	EVEDPQVAQL-KDESVARADAHSMELEEKTH	31
LELGGGPGAGDLQTLALEVAPSPKESKEADVATVRLGEKR												EVEDPQVAQL-DESVARADAHSMELEEKTHS	EVEDPQVAQL-DESVARADAHSMELEEKTHS	31
>sp|A01MHIP2877|HIP_MOUSE	HYBRID:	mouse	ins2C	LELGGGPGAGDLQTLALEVA-SHHLAHYRASEEEPEYGEES	mouse	scg1	OS=Mus	musculus				EVEDPQVAQL-QEKPQELTDQDQSQEESQEG	EVEDPQVAQL-QEKPQELTDQDQSQEESQEG	31
LELGGGPGAGDLQTLALEVASHHLAHYRASEEEPEYGEES												EVEDPQVAQL-RPRHHHGRSGSNKSSYEGHP	EVEDPQVAQL-RPRHHHGRSGSNKSSYEGHP	31
>sp|A01MHIP2878|HIP_MOUSE	HYBRID:	mouse	ins2C	LELGGGPGAGDLQTLALEVA-NHPDSELESTANRHGEETEE	mouse	scg1	OS=Mus	musculus				EVEDPQVAQL-PRHHHGRSGSNKSSYEGHPL	EVEDPQVAQL-PRHHHGRSGSNKSSYEGHPL	31
LELGGGPGAGDLQTLALEVANHPDSELESTANRHGEETEE												EVEDPQVAQL-PSPKESKEADVATVRLGEKR	EVEDPQVAQL-PSPKESKEADVATVRLGEKR	31
>sp|A01MHIP2879|HIP_MOUSE	HYBRID:	mouse	ins2C	LELGGGPGAGDLQTLALEVA-LLDEGHYPVRESPIDTAKRY	mouse	scg1	OS=Mus	musculus				EVEDPQVAQL-SHHLAHYRASEEEPEYGEES	EVEDPQVAQL-SHHLAHYRASEEEPEYGEES	31
LELGGGPGAGDLQTLALEVALLDEGHYPVRESPIDTAKRY												EVEDPQVAQL-NHPDSELESTANRHGEETEE	EVEDPQVAQL-NHPDSELESTANRHGEETEE	31
>sp|A01MHIP2880|HIP_MOUSE	HYBRID:	mouse	ins2C	LELGGGPGAGDLQTLALEVA-YPQSKWQEQEKNYLNYGEEG	mouse	scg1	OS=Mus	musculus				EVEDPQVAQL-LLDEGHYPVRESPIDTAKRY	EVEDPQVAQL-LLDEGHYPVRESPIDTAKRY	31
LELGGGPGAGDLQTLALEVAYPQSKWQEQEKNYLNYGEEG												EVEDPQVAQL-YPQSKWQEQEKNYLNYGEEG	EVEDPQVAQL-YPQSKWQEQEKNYLNYGEEG	31
>sp|A01MHIP2881|HIP_MOUSE	HYBRID:	mouse	ins2C	LELGGGPGAGDLQTLALEVA-KRLGALFNPYFDPLQWKNSD	mouse	scg1	OS=Mus	musculus				EVEDPQVAQL-KRLGALFNPYFDPLQWKNSD	EVEDPQVAQL-KRLGALFNPYFDPLQWKNSD	31
LELGGGPGAGDLQTLALEVAKRLGALFNPYFDPLQWKNSD												EVEDPQVAQL-RLGALFNPYFDPLQWKNSDF	EVEDPQVAQL-RLGALFNPYFDPLQWKNSDF	31
>sp|A01MHIP2882|HIP_MOUSE	HYBRID:	mouse	ins2C	LELGGGPGAGDLQTLALEVA-RLGALFNPYFDPLQWKNSDF	mouse	scg1	OS=Mus	musculus				EVEDPQVAQL-LGALFNPYFDPLQWKNSDFE	EVEDPQVAQL-LGALFNPYFDPLQWKNSDFE	31
LELGGGPGAGDLQTLALEVARLGALFNPYFDPLQWKNSDF												EVEDPQVAQL-GNPDDSFLEDEGEDRNGVTL	EVEDPQVAQL-GNPDDSFLEDEGEDRNGVTL	31
>sp|A01MHIP2883|HIP_MOUSE	HYBRID:	mouse	ins2C	LELGGGPGAGDLQTLALEVA-LGALFNPYFDPLQWKNSDFE	mouse	scg1	OS=Mus	musculus				EVEDPQVAQL-PFSEDVNWGYEKRSFARAPQ	EVEDPQVAQL-PFSEDVNWGYEKRSFARAPQ	31
LELGGGPGAGDLQTLALEVALGALFNPYFDPLQWKNSDFE												EVEDPQVAQL-SFARAPQLDLKRQYDGVAEL	EVEDPQVAQL-SFARAPQLDLKRQYDGVAEL	31
>sp|A01MHIP2884|HIP_MOUSE	HYBRID:	mouse	ins2C	LELGGGPGAGDLQTLALEVA-GNPDDSFLEDEGEDRNGVTL	mouse	scg1	OS=Mus	musculus				EVEDPQVAQL-QYDGVAELDQLLHYRKKADE	EVEDPQVAQL-QYDGVAELDQLLHYRKKADE	31
LELGGGPGAGDLQTLALEVAGNPDDSFLEDEGEDRNGVTL												EVEDPQVAQL-KADEFPDFYDSEEQMGPHQE	EVEDPQVAQL-KADEFPDFYDSEEQMGPHQE	31
>sp|A01MHIP2885|HIP_MOUSE	HYBRID:	mouse	ins2C	LELGGGPGAGDLQTLALEVA-PFSEDVNWGYEKRSFARAPQ	mouse	scg1	OS=Mus	musculus				EVEDPQVAQL-ADEFPDFYDSEEQMGPHQEA	EVEDPQVAQL-ADEFPDFYDSEEQMGPHQEA	31
LELGGGPGAGDLQTLALEVAPFSEDVNWGYEKRSFARAPQ												EVEDPQVAQL-ELENLAAMDLELQKIAEKFS	EVEDPQVAQL-ELENLAAMDLELQKIAEKFS	31
>sp|A01MHIP2886|HIP_MOUSE	HYBRID:	mouse	ins2C	LELGGGPGAGDLQTLALEVA-SFARAPQLDLKRQYDGVAEL	mouse	scg1	OS=Mus	musculus				EVEDPQVAQL-YPSKPDNPGEDAPAEDMARY	EVEDPQVAQL-YPSKPDNPGEDAPAEDMARY	31
LELGGGPGAGDLQTLALEVASFARAPQLDLKRQYDGVAEL												EVEDPQVAQL-SSPETLISDLLMKESTENAP	EVEDPQVAQL-SSPETLISDLLMKESTENAP	31
>sp|A01MHIP2887|HIP_MOUSE	HYBRID:	mouse	ins2C	LELGGGPGAGDLQTLALEVA-QYDGVAELDQLLHYRKKADE	mouse	scg1	OS=Mus	musculus				EVEDPQVEQ-FVKQHLCGPHLVEALYLVCG	EVEDPQVEQ-FVKQHLCGPHLVEALYLVCG	30
LELGGGPGAGDLQTLALEVAQYDGVAELDQLLHYRKKADE												EVEDPQVEQ-EVEDPQVEQLELGGSPGDLQ	EVEDPQVEQ-EVEDPQVEQLELGGSPGDLQ	30
>sp|A01MHIP2888|HIP_MOUSE	HYBRID:	mouse	ins2C	LELGGGPGAGDLQTLALEVA-KADEFPDFYDSEEQMGPHQE	mouse	scg1	OS=Mus	musculus				EVEDPQVEQ-GIVDQCCTSICSLYQLENYC	EVEDPQVEQ-GIVDQCCTSICSLYQLENYC	30
LELGGGPGAGDLQTLALEVAKADEFPDFYDSEEQMGPHQE												EVEDPQVEQ-FVKQHLCGSHLVEALYLVCG	EVEDPQVEQ-FVKQHLCGSHLVEALYLVCG	30
>sp|A01MHIP2889|HIP_MOUSE	HYBRID:	mouse	ins2C	LELGGGPGAGDLQTLALEVA-ADEFPDFYDSEEQMGPHQEA	mouse	scg1	OS=Mus	musculus				EVEDPQVEQ-EVEDPQVAQLELGGGPGAGD	EVEDPQVEQ-EVEDPQVAQLELGGGPGAGD	30
LELGGGPGAGDLQTLALEVAADEFPDFYDSEEQMGPHQEA												EVEDPQVEQ-LPVNSPMTKGDTKVMKCVLE	EVEDPQVEQ-LPVNSPMTKGDTKVMKCVLE	30
>sp|A01MHIP2890|HIP_MOUSE	HYBRID:	mouse	ins2C	LELGGGPGAGDLQTLALEVA-ELENLAAMDLELQKIAEKFS	mouse	scg1	OS=Mus	musculus				EVEDPQVEQ-KDSDKGQQDGFEATTEGPRP	EVEDPQVEQ-KDSDKGQQDGFEATTEGPRP	30
LELGGGPGAGDLQTLALEVAELENLAAMDLELQKIAEKFS												EVEDPQVEQ-DSDKGQQDGFEATTEGPRPQ	EVEDPQVEQ-DSDKGQQDGFEATTEGPRPQ	30
>sp|A01MHIP2891|HIP_MOUSE	HYBRID:	mouse	ins2C	ELGGGPGAGDLQTLALEVAQ-APVDNRDHNEEMVTRCIIEV	mouse	scg1	OS=Mus	musculus				EVEDPQVEQ-AKQEEKEEEEEEEAVAREKA	EVEDPQVEQ-AKQEEKEEEEEEEAVAREKA	30
ELGGGPGAGDLQTLALEVAQAPVDNRDHNEEMVTRCIIEV												EVEDPQVEQ-WSRMDQLAKELTAEKRLEGE	EVEDPQVEQ-WSRMDQLAKELTAEKRLEGE	30
>sp|A01MHIP2892|HIP_MOUSE	HYBRID:	mouse	ins2C	ELGGGPGAGDLQTLALEVAQ-SGKEVKGEEKGENQNSKFEV	mouse	scg1	OS=Mus	musculus				EVEDPQVEQ-LEGEDDPDRSMKLSFRTRAY	EVEDPQVEQ-LEGEDDPDRSMKLSFRTRAY	30
ELGGGPGAGDLQTLALEVAQSGKEVKGEEKGENQNSKFEV												EVEDPQVEQ-GWRPSSREDSVEARSDFEEK	EVEDPQVEQ-GWRPSSREDSVEARSDFEEK	30
>sp|A01MHIP2893|HIP_MOUSE	HYBRID:	mouse	ins2C	ELGGGPGAGDLQTLALEVAQ-HIEDSGEKPNTFSNKRSEAS	mouse	scg1	OS=Mus	musculus				EVEDPQVEQ-EEEGSANRRAEDQELESLSA	EVEDPQVEQ-EEEGSANRRAEDQELESLSA	30
ELGGGPGAGDLQTLALEVAQHIEDSGEKPNTFSNKRSEAS												EVEDPQVEQ-AEDQELESLSAIEAELEKVA	EVEDPQVEQ-AEDQELESLSAIEAELEKVA	30
>sp|A01MHIP2894|HIP_MOUSE	HYBRID:	mouse	ins2C	ELGGGPGAGDLQTLALEVAQ-SEASAKKKDESVARADAHSM	mouse	scg1	OS=Mus	musculus				EVEDPQVEQ-TPVRSGTNPQMDKRKCNTAT	EVEDPQVEQ-TPVRSGTNPQMDKRKCNTAT	30
ELGGGPGAGDLQTLALEVAQSEASAKKKDESVARADAHSM												EVEDPQVEQ-KCNTATCATQRLANFLVRSS	EVEDPQVEQ-KCNTATCATQRLANFLVRSS	30
>sp|A01MHIP2895|HIP_MOUSE	HYBRID:	mouse	ins2C	ELGGGPGAGDLQTLALEVAQ-KDESVARADAHSMELEEKTH	mouse	scg1	OS=Mus	musculus				EVEDPQVEQ-CNTATCATQRLANFLVRSSN	EVEDPQVEQ-CNTATCATQRLANFLVRSSN	30
ELGGGPGAGDLQTLALEVAQKDESVARADAHSMELEEKTH												EVEDPQVEQLELG-NAARDPNRESLDFLLV	EVEDPQVEQLELG-NAARDPNRESLDFLLV	30
>sp|A01MHIP2896|HIP_MOUSE	HYBRID:	mouse	ins2C	ELGGGPGAGDLQTLALEVAQ-DESVARADAHSMELEEKTHS	mouse	scg1	OS=Mus	musculus				EVEDPQVEQ-TPVRSGSNPQMDKRKCNTAT	EVEDPQVEQ-TPVRSGSNPQMDKRKCNTAT	30
ELGGGPGAGDLQTLALEVAQDESVARADAHSMELEEKTHS												EVEDPQVEQLELG-NAAGDPNRESLDFLLV	EVEDPQVEQLELG-NAAGDPNRESLDFLLV	30
>sp|A01MHIP2897|HIP_MOUSE	HYBRID:	mouse	ins2C	ELGGGPGAGDLQTLALEVAQ-QEKPQELTDQDQSQEESQEG	mouse	scg1	OS=Mus	musculus				EVEDPQVEQ-APVDNRDHNEEMVTRCIIEV	EVEDPQVEQ-APVDNRDHNEEMVTRCIIEV	30
ELGGGPGAGDLQTLALEVAQQEKPQELTDQDQSQEESQEG												EVEDPQVEQ-SGKEVKGEEKGENQNSKFEV	EVEDPQVEQ-SGKEVKGEEKGENQNSKFEV	30
>sp|A01MHIP2898|HIP_MOUSE	HYBRID:	mouse	ins2C	ELGGGPGAGDLQTLALEVAQ-RPRHHHGRSGSNKSSYEGHP	mouse	scg1	OS=Mus	musculus				EVEDPQVEQ-HIEDSGEKPNTFSNKRSEAS	EVEDPQVEQ-HIEDSGEKPNTFSNKRSEAS	30
ELGGGPGAGDLQTLALEVAQRPRHHHGRSGSNKSSYEGHP												EVEDPQVEQ-SEASAKKKDESVARADAHSM	EVEDPQVEQ-SEASAKKKDESVARADAHSM	30
>sp|A01MHIP2899|HIP_MOUSE	HYBRID:	mouse	ins2C	ELGGGPGAGDLQTLALEVAQ-PRHHHGRSGSNKSSYEGHPL	mouse	scg1	OS=Mus	musculus				EVEDPQVEQ-KDESVARADAHSMELEEKTH	EVEDPQVEQ-KDESVARADAHSMELEEKTH	30
ELGGGPGAGDLQTLALEVAQPRHHHGRSGSNKSSYEGHPL												EVEDPQVEQ-DESVARADAHSMELEEKTHS	EVEDPQVEQ-DESVARADAHSMELEEKTHS	30
>sp|A01MHIP2900|HIP_MOUSE	HYBRID:	mouse	ins2C	ELGGGPGAGDLQTLALEVAQ-PSPKESKEADVATVRLGEKR	mouse	scg1	OS=Mus	musculus				EVEDPQVEQ-QEKPQELTDQDQSQEESQEG	EVEDPQVEQ-QEKPQELTDQDQSQEESQEG	30
ELGGGPGAGDLQTLALEVAQPSPKESKEADVATVRLGEKR												EVEDPQVEQ-RPRHHHGRSGSNKSSYEGHP	EVEDPQVEQ-RPRHHHGRSGSNKSSYEGHP	30
>sp|A01MHIP2901|HIP_MOUSE	HYBRID:	mouse	ins2C	ELGGGPGAGDLQTLALEVAQ-SHHLAHYRASEEEPEYGEES	mouse	scg1	OS=Mus	musculus				EVEDPQVEQ-PRHHHGRSGSNKSSYEGHPL	EVEDPQVEQ-PRHHHGRSGSNKSSYEGHPL	30
ELGGGPGAGDLQTLALEVAQSHHLAHYRASEEEPEYGEES												EVEDPQVEQ-PSPKESKEADVATVRLGEKR	EVEDPQVEQ-PSPKESKEADVATVRLGEKR	30
>sp|A01MHIP2902|HIP_MOUSE	HYBRID:	mouse	ins2C	ELGGGPGAGDLQTLALEVAQ-NHPDSELESTANRHGEETEE	mouse	scg1	OS=Mus	musculus				EVEDPQVEQ-SHHLAHYRASEEEPEYGEES	EVEDPQVEQ-SHHLAHYRASEEEPEYGEES	30
ELGGGPGAGDLQTLALEVAQNHPDSELESTANRHGEETEE												EVEDPQVEQ-NHPDSELESTANRHGEETEE	EVEDPQVEQ-NHPDSELESTANRHGEETEE	30
>sp|A01MHIP2903|HIP_MOUSE	HYBRID:	mouse	ins2C	ELGGGPGAGDLQTLALEVAQ-LLDEGHYPVRESPIDTAKRY	mouse	scg1	OS=Mus	musculus				EVEDPQVEQ-LLDEGHYPVRESPIDTAKRY	EVEDPQVEQ-LLDEGHYPVRESPIDTAKRY	30
ELGGGPGAGDLQTLALEVAQLLDEGHYPVRESPIDTAKRY												EVEDPQVEQ-YPQSKWQEQEKNYLNYGEEG	EVEDPQVEQ-YPQSKWQEQEKNYLNYGEEG	30
>sp|A01MHIP2904|HIP_MOUSE	HYBRID:	mouse	ins2C	ELGGGPGAGDLQTLALEVAQ-YPQSKWQEQEKNYLNYGEEG	mouse	scg1	OS=Mus	musculus				EVEDPQVEQ-KRLGALFNPYFDPLQWKNSD	EVEDPQVEQ-KRLGALFNPYFDPLQWKNSD	30
ELGGGPGAGDLQTLALEVAQYPQSKWQEQEKNYLNYGEEG												EVEDPQVEQ-RLGALFNPYFDPLQWKNSDF	EVEDPQVEQ-RLGALFNPYFDPLQWKNSDF	30
>sp|A01MHIP2905|HIP_MOUSE	HYBRID:	mouse	ins2C	ELGGGPGAGDLQTLALEVAQ-KRLGALFNPYFDPLQWKNSD	mouse	scg1	OS=Mus	musculus				EVEDPQVEQ-LGALFNPYFDPLQWKNSDFE	EVEDPQVEQ-LGALFNPYFDPLQWKNSDFE	30
ELGGGPGAGDLQTLALEVAQKRLGALFNPYFDPLQWKNSD												EVEDPQVEQ-GNPDDSFLEDEGEDRNGVTL	EVEDPQVEQ-GNPDDSFLEDEGEDRNGVTL	30
>sp|A01MHIP2906|HIP_MOUSE	HYBRID:	mouse	ins2C	ELGGGPGAGDLQTLALEVAQ-RLGALFNPYFDPLQWKNSDF	mouse	scg1	OS=Mus	musculus				EVEDPQVEQ-PFSEDVNWGYEKRSFARAPQ	EVEDPQVEQ-PFSEDVNWGYEKRSFARAPQ	30
ELGGGPGAGDLQTLALEVAQRLGALFNPYFDPLQWKNSDF												EVEDPQVEQ-SFARAPQLDLKRQYDGVAEL	EVEDPQVEQ-SFARAPQLDLKRQYDGVAEL	30
>sp|A01MHIP2907|HIP_MOUSE	HYBRID:	mouse	ins2C	ELGGGPGAGDLQTLALEVAQ-LGALFNPYFDPLQWKNSDFE	mouse	scg1	OS=Mus	musculus				EVEDPQVEQ-QYDGVAELDQLLHYRKKADE	EVEDPQVEQ-QYDGVAELDQLLHYRKKADE	30
ELGGGPGAGDLQTLALEVAQLGALFNPYFDPLQWKNSDFE												EVEDPQVEQ-KADEFPDFYDSEEQMGPHQE	EVEDPQVEQ-KADEFPDFYDSEEQMGPHQE	30
>sp|A01MHIP2908|HIP_MOUSE	HYBRID:	mouse	ins2C	ELGGGPGAGDLQTLALEVAQ-GNPDDSFLEDEGEDRNGVTL	mouse	scg1	OS=Mus	musculus				EVEDPQVEQ-ADEFPDFYDSEEQMGPHQEA	EVEDPQVEQ-ADEFPDFYDSEEQMGPHQEA	30
ELGGGPGAGDLQTLALEVAQGNPDDSFLEDEGEDRNGVTL												EVEDPQVEQ-ELENLAAMDLELQKIAEKFS	EVEDPQVEQ-ELENLAAMDLELQKIAEKFS	30
>sp|A01MHIP2909|HIP_MOUSE	HYBRID:	mouse	ins2C	ELGGGPGAGDLQTLALEVAQ-PFSEDVNWGYEKRSFARAPQ	mouse	scg1	OS=Mus	musculus				EVEDPQVEQ-YPSKPDNPGEDAPAEDMARY	EVEDPQVEQ-YPSKPDNPGEDAPAEDMARY	30
ELGGGPGAGDLQTLALEVAQPFSEDVNWGYEKRSFARAPQ												EVEDPQVEQ-SSPETLISDLLMKESTENAP	EVEDPQVEQ-SSPETLISDLLMKESTENAP	30
>sp|A01MHIP2910|HIP_MOUSE	HYBRID:	mouse	ins2C	ELGGGPGAGDLQTLALEVAQ-SFARAPQLDLKRQYDGVAEL	mouse	scg1	OS=Mus	musculus				EVEDPQVAQ-FVKQHLCGPHLVEALYLVCG	EVEDPQVAQ-FVKQHLCGPHLVEALYLVCG	30
ELGGGPGAGDLQTLALEVAQSFARAPQLDLKRQYDGVAEL												EVEDPQVAQ-EVEDPQVEQLELGGSPGDLQ	EVEDPQVAQ-EVEDPQVEQLELGGSPGDLQ	30
>sp|A01MHIP2911|HIP_MOUSE	HYBRID:	mouse	ins2C	ELGGGPGAGDLQTLALEVAQ-QYDGVAELDQLLHYRKKADE	mouse	scg1	OS=Mus	musculus				EVEDPQVAQ-GIVDQCCTSICSLYQLENYC	EVEDPQVAQ-GIVDQCCTSICSLYQLENYC	30
ELGGGPGAGDLQTLALEVAQQYDGVAELDQLLHYRKKADE												EVEDPQVAQ-FVKQHLCGSHLVEALYLVCG	EVEDPQVAQ-FVKQHLCGSHLVEALYLVCG	30
>sp|A01MHIP2912|HIP_MOUSE	HYBRID:	mouse	ins2C	ELGGGPGAGDLQTLALEVAQ-KADEFPDFYDSEEQMGPHQE	mouse	scg1	OS=Mus	musculus				EVEDPQVAQ-EVEDPQVAQLELGGGPGAGD	EVEDPQVAQ-EVEDPQVAQLELGGGPGAGD	30
ELGGGPGAGDLQTLALEVAQKADEFPDFYDSEEQMGPHQE												EVEDPQVAQ-LPVNSPMTKGDTKVMKCVLE	EVEDPQVAQ-LPVNSPMTKGDTKVMKCVLE	30
>sp|A01MHIP2913|HIP_MOUSE	HYBRID:	mouse	ins2C	ELGGGPGAGDLQTLALEVAQ-ADEFPDFYDSEEQMGPHQEA	mouse	scg1	OS=Mus	musculus				EVEDPQVAQ-KDSDKGQQDGFEATTEGPRP	EVEDPQVAQ-KDSDKGQQDGFEATTEGPRP	30
ELGGGPGAGDLQTLALEVAQADEFPDFYDSEEQMGPHQEA												EVEDPQVAQ-DSDKGQQDGFEATTEGPRPQ	EVEDPQVAQ-DSDKGQQDGFEATTEGPRPQ	30
>sp|A01MHIP2914|HIP_MOUSE	HYBRID:	mouse	ins2C	ELGGGPGAGDLQTLALEVAQ-ELENLAAMDLELQKIAEKFS	mouse	scg1	OS=Mus	musculus				EVEDPQVAQ-AKQEEKEEEEEEEAVAREKA	EVEDPQVAQ-AKQEEKEEEEEEEAVAREKA	30
ELGGGPGAGDLQTLALEVAQELENLAAMDLELQKIAEKFS												EVEDPQVAQ-WSRMDQLAKELTAEKRLEGE	EVEDPQVAQ-WSRMDQLAKELTAEKRLEGE	30
>sp|A01MHIP2915|HIP_MOUSE	HYBRID:	mouse	ins2C	LGGGPGAGDLQTLALEVAQQ-APVDNRDHNEEMVTRCIIEV	mouse	scg1	OS=Mus	musculus				EVEDPQVAQ-LEGEDDPDRSMKLSFRTRAY	EVEDPQVAQ-LEGEDDPDRSMKLSFRTRAY	30
LGGGPGAGDLQTLALEVAQQAPVDNRDHNEEMVTRCIIEV												EVEDPQVAQ-GWRPSSREDSVEARSDFEEK	EVEDPQVAQ-GWRPSSREDSVEARSDFEEK	30
>sp|A01MHIP2916|HIP_MOUSE	HYBRID:	mouse	ins2C	LGGGPGAGDLQTLALEVAQQ-SGKEVKGEEKGENQNSKFEV	mouse	scg1	OS=Mus	musculus				EVEDPQVAQ-EEEGSANRRAEDQELESLSA	EVEDPQVAQ-EEEGSANRRAEDQELESLSA	30
LGGGPGAGDLQTLALEVAQQSGKEVKGEEKGENQNSKFEV												EVEDPQVAQ-AEDQELESLSAIEAELEKVA	EVEDPQVAQ-AEDQELESLSAIEAELEKVA	30
>sp|A01MHIP2917|HIP_MOUSE	HYBRID:	mouse	ins2C	LGGGPGAGDLQTLALEVAQQ-HIEDSGEKPNTFSNKRSEAS	mouse	scg1	OS=Mus	musculus				EVEDPQVAQ-TPVRSGTNPQMDKRKCNTAT	EVEDPQVAQ-TPVRSGTNPQMDKRKCNTAT	30
LGGGPGAGDLQTLALEVAQQHIEDSGEKPNTFSNKRSEAS												EVEDPQVAQ-KCNTATCATQRLANFLVRSS	EVEDPQVAQ-KCNTATCATQRLANFLVRSS	30
>sp|A01MHIP2918|HIP_MOUSE	HYBRID:	mouse	ins2C	LGGGPGAGDLQTLALEVAQQ-SEASAKKKDESVARADAHSM	mouse	scg1	OS=Mus	musculus				EVEDPQVAQ-CNTATCATQRLANFLVRSSN	EVEDPQVAQ-CNTATCATQRLANFLVRSSN	30
LGGGPGAGDLQTLALEVAQQSEASAKKKDESVARADAHSM												EVEDPQVAQLELG-NAARDPNRESLDFLLV	EVEDPQVAQLELG-NAARDPNRESLDFLLV	30
>sp|A01MHIP2919|HIP_MOUSE	HYBRID:	mouse	ins2C	LGGGPGAGDLQTLALEVAQQ-KDESVARADAHSMELEEKTH	mouse	scg1	OS=Mus	musculus				EVEDPQVAQ-TPVRSGSNPQMDKRKCNTAT	EVEDPQVAQ-TPVRSGSNPQMDKRKCNTAT	30
LGGGPGAGDLQTLALEVAQQKDESVARADAHSMELEEKTH												EVEDPQVAQLELG-NAAGDPNRESLDFLLV	EVEDPQVAQLELG-NAAGDPNRESLDFLLV	30
>sp|A01MHIP2920|HIP_MOUSE	HYBRID:	mouse	ins2C	LGGGPGAGDLQTLALEVAQQ-DESVARADAHSMELEEKTHS	mouse	scg1	OS=Mus	musculus				EVEDPQVAQ-APVDNRDHNEEMVTRCIIEV	EVEDPQVAQ-APVDNRDHNEEMVTRCIIEV	30
LGGGPGAGDLQTLALEVAQQDESVARADAHSMELEEKTHS												EVEDPQVAQ-SGKEVKGEEKGENQNSKFEV	EVEDPQVAQ-SGKEVKGEEKGENQNSKFEV	30
>sp|A01MHIP2921|HIP_MOUSE	HYBRID:	mouse	ins2C	LGGGPGAGDLQTLALEVAQQ-QEKPQELTDQDQSQEESQEG	mouse	scg1	OS=Mus	musculus				EVEDPQVAQ-HIEDSGEKPNTFSNKRSEAS	EVEDPQVAQ-HIEDSGEKPNTFSNKRSEAS	30
LGGGPGAGDLQTLALEVAQQQEKPQELTDQDQSQEESQEG												EVEDPQVAQ-SEASAKKKDESVARADAHSM	EVEDPQVAQ-SEASAKKKDESVARADAHSM	30
>sp|A01MHIP2922|HIP_MOUSE	HYBRID:	mouse	ins2C	LGGGPGAGDLQTLALEVAQQ-RPRHHHGRSGSNKSSYEGHP	mouse	scg1	OS=Mus	musculus				EVEDPQVAQ-KDESVARADAHSMELEEKTH	EVEDPQVAQ-KDESVARADAHSMELEEKTH	30
LGGGPGAGDLQTLALEVAQQRPRHHHGRSGSNKSSYEGHP												EVEDPQVAQ-DESVARADAHSMELEEKTHS	EVEDPQVAQ-DESVARADAHSMELEEKTHS	30
>sp|A01MHIP2923|HIP_MOUSE	HYBRID:	mouse	ins2C	LGGGPGAGDLQTLALEVAQQ-PRHHHGRSGSNKSSYEGHPL	mouse	scg1	OS=Mus	musculus				EVEDPQVAQ-QEKPQELTDQDQSQEESQEG	EVEDPQVAQ-QEKPQELTDQDQSQEESQEG	30
LGGGPGAGDLQTLALEVAQQPRHHHGRSGSNKSSYEGHPL												EVEDPQVAQ-RPRHHHGRSGSNKSSYEGHP	EVEDPQVAQ-RPRHHHGRSGSNKSSYEGHP	30
>sp|A01MHIP2924|HIP_MOUSE	HYBRID:	mouse	ins2C	LGGGPGAGDLQTLALEVAQQ-PSPKESKEADVATVRLGEKR	mouse	scg1	OS=Mus	musculus				EVEDPQVAQ-PRHHHGRSGSNKSSYEGHPL	EVEDPQVAQ-PRHHHGRSGSNKSSYEGHPL	30
LGGGPGAGDLQTLALEVAQQPSPKESKEADVATVRLGEKR												EVEDPQVAQ-PSPKESKEADVATVRLGEKR	EVEDPQVAQ-PSPKESKEADVATVRLGEKR	30
>sp|A01MHIP2925|HIP_MOUSE	HYBRID:	mouse	ins2C	LGGGPGAGDLQTLALEVAQQ-SHHLAHYRASEEEPEYGEES	mouse	scg1	OS=Mus	musculus				EVEDPQVAQ-SHHLAHYRASEEEPEYGEES	EVEDPQVAQ-SHHLAHYRASEEEPEYGEES	30
LGGGPGAGDLQTLALEVAQQSHHLAHYRASEEEPEYGEES												EVEDPQVAQ-NHPDSELESTANRHGEETEE	EVEDPQVAQ-NHPDSELESTANRHGEETEE	30
>sp|A01MHIP2926|HIP_MOUSE	HYBRID:	mouse	ins2C	LGGGPGAGDLQTLALEVAQQ-NHPDSELESTANRHGEETEE	mouse	scg1	OS=Mus	musculus				EVEDPQVAQ-LLDEGHYPVRESPIDTAKRY	EVEDPQVAQ-LLDEGHYPVRESPIDTAKRY	30
LGGGPGAGDLQTLALEVAQQNHPDSELESTANRHGEETEE												EVEDPQVAQ-YPQSKWQEQEKNYLNYGEEG	EVEDPQVAQ-YPQSKWQEQEKNYLNYGEEG	30
>sp|A01MHIP2927|HIP_MOUSE	HYBRID:	mouse	ins2C	LGGGPGAGDLQTLALEVAQQ-LLDEGHYPVRESPIDTAKRY	mouse	scg1	OS=Mus	musculus				EVEDPQVAQ-KRLGALFNPYFDPLQWKNSD	EVEDPQVAQ-KRLGALFNPYFDPLQWKNSD	30
LGGGPGAGDLQTLALEVAQQLLDEGHYPVRESPIDTAKRY												EVEDPQVAQ-RLGALFNPYFDPLQWKNSDF	EVEDPQVAQ-RLGALFNPYFDPLQWKNSDF	30
>sp|A01MHIP2928|HIP_MOUSE	HYBRID:	mouse	ins2C	LGGGPGAGDLQTLALEVAQQ-YPQSKWQEQEKNYLNYGEEG	mouse	scg1	OS=Mus	musculus				EVEDPQVAQ-LGALFNPYFDPLQWKNSDFE	EVEDPQVAQ-LGALFNPYFDPLQWKNSDFE	30
LGGGPGAGDLQTLALEVAQQYPQSKWQEQEKNYLNYGEEG												EVEDPQVAQ-GNPDDSFLEDEGEDRNGVTL	EVEDPQVAQ-GNPDDSFLEDEGEDRNGVTL	30
[truncated: 4,000 more rows]

## Sheet: Final Library after 9-25aa+Pos
ANNOTATION	EPITOPES
Between 9to25 directly	EVEDFVKQHLCGPHLVEALYLVCG
Between 9to25 directly	EVEDEVEDPQVEQLELGGSPGDLQ
Between 9to25 directly	EVEDGIVDQCCTSICSLYQLENYC
Between 9to25 directly	EVEDFVKQHLCGSHLVEALYLVCG
Between 9to25 directly	EVEDEVEDPQVAQLELGGGPGAGD
Between 9to25 directly	EVEDLPVNSPMTKGDTKVMKCVLE
Between 9to25 directly	EVEDKDSDKGQQDGFEATTEGPRP
Between 9to25 directly	EVEDDSDKGQQDGFEATTEGPRPQ
Between 9to25 directly	EVEDAKQEEKEEEEEEEAVAREKA
Between 9to25 directly	EVEDWSRMDQLAKELTAEKRLEGE
Between 9to25 directly	EVEDLEGEDDPDRSMKLSFRTRAY
Between 9to25 directly	EVEDGWRPSSREDSVEARSDFEEK
Between 9to25 directly	EVEDEEEGSANRRAEDQELESLSA
Between 9to25 directly	EVEDAEDQELESLSAIEAELEKVA
Between 9to25 directly	EVEDTPVRSGTNPQMDKRKCNTAT
Between 9to25 directly	EVEDKCNTATCATQRLANFLVRSS
Between 9to25 directly	EVEDCNTATCATQRLANFLVRSSN
Between 9to25 directly	EVEDPQVENAARDPNRESLDFLLV
Between 9to25 directly	EVEDTPVRSGSNPQMDKRKCNTAT
Between 9to25 directly	EVEDPQVENAAGDPNRESLDFLLV
Between 9to25 directly	EVEDAPVDNRDHNEEMVTRCIIEV
Between 9to25 directly	EVEDSGKEVKGEEKGENQNSKFEV
Between 9to25 directly	EVEDHIEDSGEKPNTFSNKRSEAS
Between 9to25 directly	EVEDSEASAKKKDESVARADAHSM
Between 9to25 directly	EVEDKDESVARADAHSMELEEKTH
Between 9to25 directly	EVEDDESVARADAHSMELEEKTHS
Between 9to25 directly	EVEDQEKPQELTDQDQSQEESQEG
Between 9to25 directly	EVEDRPRHHHGRSGSNKSSYEGHP
Between 9to25 directly	EVEDPRHHHGRSGSNKSSYEGHPL
Between 9to25 directly	EVEDPSPKESKEADVATVRLGEKR
Between 9to25 directly	EVEDSHHLAHYRASEEEPEYGEES
Between 9to25 directly	EVEDNHPDSELESTANRHGEETEE
Between 9to25 directly	EVEDLLDEGHYPVRESPIDTAKRY
Between 9to25 directly	EVEDYPQSKWQEQEKNYLNYGEEG
Between 9to25 directly	EVEDKRLGALFNPYFDPLQWKNSD
Between 9to25 directly	EVEDRLGALFNPYFDPLQWKNSDF
Between 9to25 directly	EVEDLGALFNPYFDPLQWKNSDFE
Between 9to25 directly	EVEDGNPDDSFLEDEGEDRNGVTL
Between 9to25 directly	EVEDPFSEDVNWGYEKRSFARAPQ
Between 9to25 directly	EVEDSFARAPQLDLKRQYDGVAEL
Between 9to25 directly	EVEDQYDGVAELDQLLHYRKKADE
Between 9to25 directly	EVEDKADEFPDFYDSEEQMGPHQE
Between 9to25 directly	EVEDADEFPDFYDSEEQMGPHQEA
Between 9to25 directly	EVEDELENLAAMDLELQKIAEKFS
Between 9to25 directly	EVEDYPSKPDNPGEDAPAEDMARY
Between 9to25 directly	EVEDSSPETLISDLLMKESTENAP
Between 9to25 directly	EVEDPQVANAARDPNRESLDFLLV
Between 9to25 directly	EVEDPQVANAAGDPNRESLDFLLV
Between 9to25 directly	EVEFVKQHLCGPHLVEALYLVCG
Between 9to25 directly	EVEEVEDPQVEQLELGGSPGDLQ
Between 9to25 directly	EVEGIVDQCCTSICSLYQLENYC
Between 9to25 directly	EVEFVKQHLCGSHLVEALYLVCG
Between 9to25 directly	EVEEVEDPQVAQLELGGGPGAGD
Between 9to25 directly	EVELPVNSPMTKGDTKVMKCVLE
Between 9to25 directly	EVEKDSDKGQQDGFEATTEGPRP
Between 9to25 directly	EVEDSDKGQQDGFEATTEGPRPQ
Between 9to25 directly	EVEAKQEEKEEEEEEEAVAREKA
Between 9to25 directly	EVEWSRMDQLAKELTAEKRLEGE
Between 9to25 directly	EVELEGEDDPDRSMKLSFRTRAY
Between 9to25 directly	EVEGWRPSSREDSVEARSDFEEK
Between 9to25 directly	EVEEEEGSANRRAEDQELESLSA
Between 9to25 directly	EVEAEDQELESLSAIEAELEKVA
Between 9to25 directly	EVETPVRSGTNPQMDKRKCNTAT
Between 9to25 directly	EVEKCNTATCATQRLANFLVRSS
Between 9to25 directly	EVECNTATCATQRLANFLVRSSN
Between 9to25 directly	EVEDPQVNAARDPNRESLDFLLV
Between 9to25 directly	EVETPVRSGSNPQMDKRKCNTAT
Between 9to25 directly	EVEDPQVNAAGDPNRESLDFLLV
Between 9to25 directly	EVEAPVDNRDHNEEMVTRCIIEV
Between 9to25 directly	EVESGKEVKGEEKGENQNSKFEV
Between 9to25 directly	EVEHIEDSGEKPNTFSNKRSEAS
Between 9to25 directly	EVESEASAKKKDESVARADAHSM
Between 9to25 directly	EVEKDESVARADAHSMELEEKTH
Between 9to25 directly	EVEDESVARADAHSMELEEKTHS
Between 9to25 directly	EVEQEKPQELTDQDQSQEESQEG
Between 9to25 directly	EVERPRHHHGRSGSNKSSYEGHP
Between 9to25 directly	EVEPRHHHGRSGSNKSSYEGHPL
Between 9to25 directly	EVEPSPKESKEADVATVRLGEKR
Between 9to25 directly	EVESHHLAHYRASEEEPEYGEES
Between 9to25 directly	EVENHPDSELESTANRHGEETEE
Between 9to25 directly	EVELLDEGHYPVRESPIDTAKRY
Between 9to25 directly	EVEYPQSKWQEQEKNYLNYGEEG
Between 9to25 directly	EVEKRLGALFNPYFDPLQWKNSD
Between 9to25 directly	EVERLGALFNPYFDPLQWKNSDF
Between 9to25 directly	EVELGALFNPYFDPLQWKNSDFE
Between 9to25 directly	EVEGNPDDSFLEDEGEDRNGVTL
Between 9to25 directly	EVEPFSEDVNWGYEKRSFARAPQ
Between 9to25 directly	EVESFARAPQLDLKRQYDGVAEL
Between 9to25 directly	EVEQYDGVAELDQLLHYRKKADE
Between 9to25 directly	EVEKADEFPDFYDSEEQMGPHQE
Between 9to25 directly	EVEADEFPDFYDSEEQMGPHQEA
Between 9to25 directly	EVEELENLAAMDLELQKIAEKFS
Between 9to25 directly	EVEYPSKPDNPGEDAPAEDMARY
Between 9to25 directly	EVESSPETLISDLLMKESTENAP
Between 9to25 directly	EVFVKQHLCGPHLVEALYLVCG
Between 9to25 directly	EVEVEDPQVEQLELGGSPGDLQ
Between 9to25 directly	EVGIVDQCCTSICSLYQLENYC
Between 9to25 directly	EVFVKQHLCGSHLVEALYLVCG
Between 9to25 directly	EVEVEDPQVAQLELGGGPGAGD
Between 9to25 directly	EVLPVNSPMTKGDTKVMKCVLE
Between 9to25 directly	EVKDSDKGQQDGFEATTEGPRP
Between 9to25 directly	EVDSDKGQQDGFEATTEGPRPQ
Between 9to25 directly	EVAKQEEKEEEEEEEAVAREKA
Between 9to25 directly	EVWSRMDQLAKELTAEKRLEGE
Between 9to25 directly	EVLEGEDDPDRSMKLSFRTRAY
Between 9to25 directly	EVGWRPSSREDSVEARSDFEEK
Between 9to25 directly	EVEEEGSANRRAEDQELESLSA
Between 9to25 directly	EVAEDQELESLSAIEAELEKVA
Between 9to25 directly	EVTPVRSGTNPQMDKRKCNTAT
Between 9to25 directly	EVKCNTATCATQRLANFLVRSS
Between 9to25 directly	EVCNTATCATQRLANFLVRSSN
Between 9to25 directly	EVEDPQNAARDPNRESLDFLLV
Between 9to25 directly	EVTPVRSGSNPQMDKRKCNTAT
Between 9to25 directly	EVEDPQNAAGDPNRESLDFLLV
Between 9to25 directly	EVAPVDNRDHNEEMVTRCIIEV
Between 9to25 directly	EVSGKEVKGEEKGENQNSKFEV
Between 9to25 directly	EVHIEDSGEKPNTFSNKRSEAS
Between 9to25 directly	EVSEASAKKKDESVARADAHSM
Between 9to25 directly	EVKDESVARADAHSMELEEKTH
Between 9to25 directly	EVDESVARADAHSMELEEKTHS
Between 9to25 directly	EVQEKPQELTDQDQSQEESQEG
Between 9to25 directly	EVRPRHHHGRSGSNKSSYEGHP
Between 9to25 directly	EVPRHHHGRSGSNKSSYEGHPL
Between 9to25 directly	EVPSPKESKEADVATVRLGEKR
Between 9to25 directly	EVSHHLAHYRASEEEPEYGEES
Between 9to25 directly	EVNHPDSELESTANRHGEETEE
Between 9to25 directly	EVLLDEGHYPVRESPIDTAKRY
Between 9to25 directly	EVYPQSKWQEQEKNYLNYGEEG
Between 9to25 directly	EVKRLGALFNPYFDPLQWKNSD
Between 9to25 directly	EVRLGALFNPYFDPLQWKNSDF
Between 9to25 directly	EVLGALFNPYFDPLQWKNSDFE
Between 9to25 directly	EVGNPDDSFLEDEGEDRNGVTL
Between 9to25 directly	EVPFSEDVNWGYEKRSFARAPQ
Between 9to25 directly	EVSFARAPQLDLKRQYDGVAEL
Between 9to25 directly	EVQYDGVAELDQLLHYRKKADE
Between 9to25 directly	EVKADEFPDFYDSEEQMGPHQE
Between 9to25 directly	EVADEFPDFYDSEEQMGPHQEA
Between 9to25 directly	EVELENLAAMDLELQKIAEKFS
Between 9to25 directly	EVYPSKPDNPGEDAPAEDMARY
Between 9to25 directly	EVSSPETLISDLLMKESTENAP
Between 9to25 directly	EFVKQHLCGPHLVEALYLVCG
Between 9to25 directly	EEVEDPQVEQLELGGSPGDLQ
Between 9to25 directly	EGIVDQCCTSICSLYQLENYC
Between 9to25 directly	EFVKQHLCGSHLVEALYLVCG
Between 9to25 directly	EEVEDPQVAQLELGGGPGAGD
Between 9to25 directly	ELPVNSPMTKGDTKVMKCVLE
Between 9to25 directly	EKDSDKGQQDGFEATTEGPRP
Between 9to25 directly	EDSDKGQQDGFEATTEGPRPQ
Between 9to25 directly	EAKQEEKEEEEEEEAVAREKA
Between 9to25 directly	EWSRMDQLAKELTAEKRLEGE
Between 9to25 directly	ELEGEDDPDRSMKLSFRTRAY
Between 9to25 directly	EGWRPSSREDSVEARSDFEEK
Between 9to25 directly	EEEEGSANRRAEDQELESLSA
Between 9to25 directly	EAEDQELESLSAIEAELEKVA
Between 9to25 directly	EVEDPQVEQLELGGSPGDLQG
Between 9to25 directly	VEDPQVEQLELGGSPGDLQTG
Between 9to25 directly	EDPQVEQLELGGSPGDLQTLG
Between 9to25 directly	DPQVEQLELGGSPGDLQTLAG
Between 9to25 directly	PQVEQLELGGSPGDLQTLALG
Between 9to25 directly	QVEQLELGGSPGDLQTLALEG
Between 9to25 directly	VEQLELGGSPGDLQTLALEVG
Between 9to25 directly	EQLELGGSPGDLQTLALEVAG
Between 9to25 directly	QLELGGSPGDLQTLALEVARG
Between 9to25 directly	LELGGSPGDLQTLALEVARQG
Between 9to25 directly	ETPVRSGTNPQMDKRKCNTAT
Between 9to25 directly	EKCNTATCATQRLANFLVRSS
Between 9to25 directly	ECNTATCATQRLANFLVRSSN
Between 9to25 directly	EVEDPNAARDPNRESLDFLLV
Between 9to25 directly	ETPVRSGSNPQMDKRKCNTAT
Between 9to25 directly	EVEDPNAAGDPNRESLDFLLV
Between 9to25 directly	EAPVDNRDHNEEMVTRCIIEV
Between 9to25 directly	ESGKEVKGEEKGENQNSKFEV
Between 9to25 directly	EHIEDSGEKPNTFSNKRSEAS
Between 9to25 directly	ESEASAKKKDESVARADAHSM
Between 9to25 directly	EKDESVARADAHSMELEEKTH
Between 9to25 directly	EDESVARADAHSMELEEKTHS
Between 9to25 directly	EQEKPQELTDQDQSQEESQEG
Between 9to25 directly	ERPRHHHGRSGSNKSSYEGHP
Between 9to25 directly	EPRHHHGRSGSNKSSYEGHPL
Between 9to25 directly	EPSPKESKEADVATVRLGEKR
Between 9to25 directly	ESHHLAHYRASEEEPEYGEES
Between 9to25 directly	ENHPDSELESTANRHGEETEE
Between 9to25 directly	ELLDEGHYPVRESPIDTAKRY
Between 9to25 directly	EYPQSKWQEQEKNYLNYGEEG
Between 9to25 directly	EKRLGALFNPYFDPLQWKNSD
Between 9to25 directly	ERLGALFNPYFDPLQWKNSDF
Between 9to25 directly	ELGALFNPYFDPLQWKNSDFE
Between 9to25 directly	EGNPDDSFLEDEGEDRNGVTL
Between 9to25 directly	EPFSEDVNWGYEKRSFARAPQ
Between 9to25 directly	ESFARAPQLDLKRQYDGVAEL
Between 9to25 directly	EQYDGVAELDQLLHYRKKADE
Between 9to25 directly	EKADEFPDFYDSEEQMGPHQE
Between 9to25 directly	EADEFPDFYDSEEQMGPHQEA
Between 9to25 directly	EELENLAAMDLELQKIAEKFS
Between 9to25 directly	EYPSKPDNPGEDAPAEDMARY
Between 9to25 directly	ESSPETLISDLLMKESTENAP
Between 9to25 directly	EVEDPQVAQLELGGGPGAGDG
Between 9to25 directly	VEDPQVAQLELGGGPGAGDLG
Between 9to25 directly	EDPQVAQLELGGGPGAGDLQG
Between 9to25 directly	DPQVAQLELGGGPGAGDLQTG
Between 9to25 directly	PQVAQLELGGGPGAGDLQTLG
Between 9to25 directly	QVAQLELGGGPGAGDLQTLAG
Between 9to25 directly	VAQLELGGGPGAGDLQTLALG
Between 9to25 directly	AQLELGGGPGAGDLQTLALEG
Between 9to25 directly	QLELGGGPGAGDLQTLALEVG
Between 9to25 directly	LELGGGPGAGDLQTLALEVAG
Between 9to25 directly	ELGGGPGAGDLQTLALEVAQG
Between 9to25 directly	LGGGPGAGDLQTLALEVAQQG
Between 9to25 directly	EVEDPQVEQLELGGSPGDLG
Between 9to25 directly	EVEDNAARDPNRESLDFLLV
Between 9to25 directly	EVEDNAAGDPNRESLDFLLV
Between 9to25 directly	EVEDPQVAQLELGGGPGAGG
Between 9to25 directly	EVEDPQVEQLELGGSPGDG
Between 9to25 directly	EVENAARDPNRESLDFLLV
Between 9to25 directly	EVENAAGDPNRESLDFLLV
Between 9to25 directly	EVEDPQVAQLELGGGPGAG
Between 9to25 directly	EVEDPQVEQLELGGSPGG
Between 9to25 directly	EVNAARDPNRESLDFLLV
Between 9to25 directly	EVNAAGDPNRESLDFLLV
Between 9to25 directly	EVEDPQVAQLELGGGPGG
Between 9to25 directly	EVEDPQVEQLELGGSPG
Between 9to25 directly	ENAARDPNRESLDFLLV
Between 9to25 directly	ENAAGDPNRESLDFLLV
Between 9to25 directly	EVEDPQVAQLELGGGPG
Between 9to25 directly	EVEDPQVEQLELGGSG
Between 9to25 directly	EVEDPQVAQLELGGGG
Between 9to25 directly	EVEDPQVEQLELGGG
Between 9to25 directly	EVEDPQVAQLELGGG
Between 9to25 directly	EVEDPQVEQLELGG
Between 9to25 directly	EVEDPQVAQLELGG
Between 9to25 directly	EVEDPQVEQLELG
Between 9to25 directly	EVEDPQVAQLELG
Between 9to25 directly	EVEDPQVEQLEG
Between 9to25 directly	EVEDPQVAQLEG
Between 9to25 directly	EVEDPQVEQLG
Between 9to25 directly	EVEDPQVAQLG
Between 9to25 directly	EVEDPQVEQG
Between 9to25 directly	EVEDPQVAQG
Between 9to25 directly	EVEDPQVEG
Between 9to25 directly	EVEDPQVAG
Between 9to25 directly	EVEDPQVG
Trimmed 12L + 12R	QLELGGSPGDLQFVKQHLCGPHLV
Trimmed 12L + 12R	QLELGGSPGDLQEVEDPQVEQLEL
Trimmed 12L + 12R	QLELGGSPGDLQGIVDQCCTSICS
Trimmed 12L + 12R	LELGGSPGDLQTFVKQHLCGPHLV
Trimmed 12L + 12R	LELGGSPGDLQTEVEDPQVEQLEL
Trimmed 12L + 12R	LELGGSPGDLQTGIVDQCCTSICS
Trimmed 12L + 12R	ELGGSPGDLQTLFVKQHLCGPHLV
Trimmed 12L + 12R	ELGGSPGDLQTLEVEDPQVEQLEL
Trimmed 12L + 12R	ELGGSPGDLQTLGIVDQCCTSICS
Trimmed 12L + 12R	LGGSPGDLQTLAFVKQHLCGPHLV
Trimmed 12L + 12R	LGGSPGDLQTLAEVEDPQVEQLEL
Trimmed 12L + 12R	LGGSPGDLQTLAGIVDQCCTSICS
Trimmed 12L + 12R	GGSPGDLQTLALFVKQHLCGPHLV
Trimmed 12L + 12R	GGSPGDLQTLALEVEDPQVEQLEL
Trimmed 12L + 12R	GGSPGDLQTLALGIVDQCCTSICS
Trimmed 12L + 12R	GSPGDLQTLALEFVKQHLCGPHLV
Trimmed 12L + 12R	GSPGDLQTLALEEVEDPQVEQLEL
Trimmed 12L + 12R	GSPGDLQTLALEGIVDQCCTSICS
Trimmed 12L + 12R	SPGDLQTLALEVFVKQHLCGPHLV
Trimmed 12L + 12R	SPGDLQTLALEVEVEDPQVEQLEL
Trimmed 12L + 12R	SPGDLQTLALEVGIVDQCCTSICS
Trimmed 12L + 12R	PGDLQTLALEVAFVKQHLCGPHLV
Trimmed 12L + 12R	PGDLQTLALEVAEVEDPQVEQLEL
Trimmed 12L + 12R	PGDLQTLALEVAGIVDQCCTSICS
Trimmed 12L + 12R	GDLQTLALEVARFVKQHLCGPHLV
Trimmed 12L + 12R	GDLQTLALEVAREVEDPQVEQLEL
Trimmed 12L + 12R	GDLQTLALEVARGIVDQCCTSICS
Trimmed 12L + 12R	DLQTLALEVARQFVKQHLCGPHLV
Trimmed 12L + 12R	DLQTLALEVARQEVEDPQVEQLEL
Trimmed 12L + 12R	DLQTLALEVARQGIVDQCCTSICS
Trimmed 12L + 12R	QLELGGSPGDLQFVKQHLCGSHLV
Trimmed 12L + 12R	QLELGGSPGDLQEVEDPQVAQLEL
Trimmed 12L + 12R	LELGGSPGDLQTFVKQHLCGSHLV
Trimmed 12L + 12R	LELGGSPGDLQTEVEDPQVAQLEL
Trimmed 12L + 12R	ELGGSPGDLQTLFVKQHLCGSHLV
Trimmed 12L + 12R	ELGGSPGDLQTLEVEDPQVAQLEL
Trimmed 12L + 12R	LGGSPGDLQTLAFVKQHLCGSHLV
Trimmed 12L + 12R	LGGSPGDLQTLAEVEDPQVAQLEL
Trimmed 12L + 12R	GGSPGDLQTLALFVKQHLCGSHLV
Trimmed 12L + 12R	GGSPGDLQTLALEVEDPQVAQLEL
Trimmed 12L + 12R	GSPGDLQTLALEFVKQHLCGSHLV
Trimmed 12L + 12R	GSPGDLQTLALEEVEDPQVAQLEL
Trimmed 12L + 12R	SPGDLQTLALEVFVKQHLCGSHLV
Trimmed 12L + 12R	SPGDLQTLALEVEVEDPQVAQLEL
Trimmed 12L + 12R	PGDLQTLALEVAFVKQHLCGSHLV
Trimmed 12L + 12R	PGDLQTLALEVAEVEDPQVAQLEL
Trimmed 12L + 12R	GDLQTLALEVARFVKQHLCGSHLV
Trimmed 12L + 12R	GDLQTLALEVAREVEDPQVAQLEL
Trimmed 12L + 12R	DLQTLALEVARQFVKQHLCGSHLV
Trimmed 12L + 12R	DLQTLALEVARQEVEDPQVAQLEL
Trimmed 12L + 12R	QLELGGSPGDLQLPVNSPMTKGDT
Trimmed 12L + 12R	QLELGGSPGDLQKDSDKGQQDGFE
Trimmed 12L + 12R	QLELGGSPGDLQDSDKGQQDGFEA
Trimmed 12L + 12R	QLELGGSPGDLQAKQEEKEEEEEE
Trimmed 12L + 12R	QLELGGSPGDLQWSRMDQLAKELT
Trimmed 12L + 12R	QLELGGSPGDLQLEGEDDPDRSMK
Trimmed 12L + 12R	QLELGGSPGDLQGWRPSSREDSVE
Trimmed 12L + 12R	QLELGGSPGDLQEEEGSANRRAED
Trimmed 12L + 12R	QLELGGSPGDLQAEDQELESLSAI
Trimmed 12L + 12R	LELGGSPGDLQTLPVNSPMTKGDT
Trimmed 12L + 12R	LELGGSPGDLQTKDSDKGQQDGFE
Trimmed 12L + 12R	LELGGSPGDLQTDSDKGQQDGFEA
Trimmed 12L + 12R	LELGGSPGDLQTAKQEEKEEEEEE
Trimmed 12L + 12R	LELGGSPGDLQTWSRMDQLAKELT
Trimmed 12L + 12R	LELGGSPGDLQTLEGEDDPDRSMK
Trimmed 12L + 12R	LELGGSPGDLQTGWRPSSREDSVE
Trimmed 12L + 12R	LELGGSPGDLQTEEEGSANRRAED
Trimmed 12L + 12R	LELGGSPGDLQTAEDQELESLSAI
Trimmed 12L + 12R	ELGGSPGDLQTLLPVNSPMTKGDT
Trimmed 12L + 12R	ELGGSPGDLQTLKDSDKGQQDGFE
Trimmed 12L + 12R	ELGGSPGDLQTLDSDKGQQDGFEA
Trimmed 12L + 12R	ELGGSPGDLQTLAKQEEKEEEEEE
Trimmed 12L + 12R	ELGGSPGDLQTLWSRMDQLAKELT
Trimmed 12L + 12R	ELGGSPGDLQTLLEGEDDPDRSMK
Trimmed 12L + 12R	ELGGSPGDLQTLGWRPSSREDSVE
Trimmed 12L + 12R	ELGGSPGDLQTLEEEGSANRRAED
Trimmed 12L + 12R	ELGGSPGDLQTLAEDQELESLSAI
Trimmed 12L + 12R	LGGSPGDLQTLALPVNSPMTKGDT
Trimmed 12L + 12R	LGGSPGDLQTLAKDSDKGQQDGFE
Trimmed 12L + 12R	LGGSPGDLQTLADSDKGQQDGFEA
Trimmed 12L + 12R	LGGSPGDLQTLAAKQEEKEEEEEE
Trimmed 12L + 12R	LGGSPGDLQTLAWSRMDQLAKELT
Trimmed 12L + 12R	LGGSPGDLQTLALEGEDDPDRSMK
Trimmed 12L + 12R	LGGSPGDLQTLAGWRPSSREDSVE
Trimmed 12L + 12R	LGGSPGDLQTLAEEEGSANRRAED
Trimmed 12L + 12R	LGGSPGDLQTLAAEDQELESLSAI
Trimmed 12L + 12R	GGSPGDLQTLALLPVNSPMTKGDT
Trimmed 12L + 12R	GGSPGDLQTLALKDSDKGQQDGFE
Trimmed 12L + 12R	GGSPGDLQTLALDSDKGQQDGFEA
Trimmed 12L + 12R	GGSPGDLQTLALAKQEEKEEEEEE
Trimmed 12L + 12R	GGSPGDLQTLALWSRMDQLAKELT
Trimmed 12L + 12R	GGSPGDLQTLALLEGEDDPDRSMK
Trimmed 12L + 12R	GGSPGDLQTLALGWRPSSREDSVE
Trimmed 12L + 12R	GGSPGDLQTLALEEEGSANRRAED
Trimmed 12L + 12R	GGSPGDLQTLALAEDQELESLSAI
Trimmed 12L + 12R	GSPGDLQTLALELPVNSPMTKGDT
Trimmed 12L + 12R	GSPGDLQTLALEKDSDKGQQDGFE
Trimmed 12L + 12R	GSPGDLQTLALEDSDKGQQDGFEA
Trimmed 12L + 12R	GSPGDLQTLALEAKQEEKEEEEEE
Trimmed 12L + 12R	GSPGDLQTLALEWSRMDQLAKELT
Trimmed 12L + 12R	GSPGDLQTLALELEGEDDPDRSMK
Trimmed 12L + 12R	GSPGDLQTLALEGWRPSSREDSVE
Trimmed 12L + 12R	GSPGDLQTLALEEEEGSANRRAED
Trimmed 12L + 12R	GSPGDLQTLALEAEDQELESLSAI
Trimmed 12L + 12R	SPGDLQTLALEVLPVNSPMTKGDT
Trimmed 12L + 12R	SPGDLQTLALEVKDSDKGQQDGFE
Trimmed 12L + 12R	SPGDLQTLALEVDSDKGQQDGFEA
Trimmed 12L + 12R	SPGDLQTLALEVAKQEEKEEEEEE
Trimmed 12L + 12R	SPGDLQTLALEVWSRMDQLAKELT
Trimmed 12L + 12R	SPGDLQTLALEVLEGEDDPDRSMK
Trimmed 12L + 12R	SPGDLQTLALEVGWRPSSREDSVE
Trimmed 12L + 12R	SPGDLQTLALEVEEEGSANRRAED
Trimmed 12L + 12R	SPGDLQTLALEVAEDQELESLSAI
Trimmed 12L + 12R	PGDLQTLALEVALPVNSPMTKGDT
Trimmed 12L + 12R	PGDLQTLALEVAKDSDKGQQDGFE
Trimmed 12L + 12R	PGDLQTLALEVADSDKGQQDGFEA
Trimmed 12L + 12R	PGDLQTLALEVAAKQEEKEEEEEE
Trimmed 12L + 12R	PGDLQTLALEVAWSRMDQLAKELT
Trimmed 12L + 12R	PGDLQTLALEVALEGEDDPDRSMK
Trimmed 12L + 12R	PGDLQTLALEVAGWRPSSREDSVE
Trimmed 12L + 12R	PGDLQTLALEVAEEEGSANRRAED
Trimmed 12L + 12R	PGDLQTLALEVAAEDQELESLSAI
Trimmed 12L + 12R	GDLQTLALEVARLPVNSPMTKGDT
Trimmed 12L + 12R	GDLQTLALEVARKDSDKGQQDGFE
Trimmed 12L + 12R	GDLQTLALEVARDSDKGQQDGFEA
Trimmed 12L + 12R	GDLQTLALEVARAKQEEKEEEEEE
Trimmed 12L + 12R	GDLQTLALEVARWSRMDQLAKELT
Trimmed 12L + 12R	GDLQTLALEVARLEGEDDPDRSMK
Trimmed 12L + 12R	GDLQTLALEVARGWRPSSREDSVE
Trimmed 12L + 12R	GDLQTLALEVAREEEGSANRRAED
Trimmed 12L + 12R	GDLQTLALEVARAEDQELESLSAI
Trimmed 12L + 12R	DLQTLALEVARQLPVNSPMTKGDT
Trimmed 12L + 12R	DLQTLALEVARQKDSDKGQQDGFE
Trimmed 12L + 12R	DLQTLALEVARQDSDKGQQDGFEA
Trimmed 12L + 12R	DLQTLALEVARQAKQEEKEEEEEE
Trimmed 12L + 12R	DLQTLALEVARQWSRMDQLAKELT
Trimmed 12L + 12R	DLQTLALEVARQLEGEDDPDRSMK
Trimmed 12L + 12R	DLQTLALEVARQGWRPSSREDSVE
Trimmed 12L + 12R	DLQTLALEVARQEEEGSANRRAED
Trimmed 12L + 12R	DLQTLALEVARQAEDQELESLSAI
Trimmed 12L + 12R	QLELGGSPGDLQTPVRSGTNPQMD
Trimmed 12L + 12R	QLELGGSPGDLQKCNTATCATQRL
Trimmed 12L + 12R	QLELGGSPGDLQCNTATCATQRLA
Trimmed 12L + 12R	LELGGSPGDLQTTPVRSGTNPQMD
Trimmed 12L + 12R	LELGGSPGDLQTKCNTATCATQRL
Trimmed 12L + 12R	LELGGSPGDLQTCNTATCATQRLA
Trimmed 12L + 12R	ELGGSPGDLQTLTPVRSGTNPQMD
Trimmed 12L + 12R	ELGGSPGDLQTLKCNTATCATQRL
Trimmed 12L + 12R	ELGGSPGDLQTLCNTATCATQRLA
Trimmed 12L + 12R	LGGSPGDLQTLATPVRSGTNPQMD
Trimmed 12L + 12R	LGGSPGDLQTLAKCNTATCATQRL
Trimmed 12L + 12R	LGGSPGDLQTLACNTATCATQRLA
Trimmed 12L + 12R	GGSPGDLQTLALTPVRSGTNPQMD
Trimmed 12L + 12R	GGSPGDLQTLALKCNTATCATQRL
Trimmed 12L + 12R	GGSPGDLQTLALCNTATCATQRLA
Trimmed 12L + 12R	GSPGDLQTLALETPVRSGTNPQMD
Trimmed 12L + 12R	GSPGDLQTLALEKCNTATCATQRL
Trimmed 12L + 12R	GSPGDLQTLALECNTATCATQRLA
Trimmed 12L + 12R	SPGDLQTLALEVTPVRSGTNPQMD
Trimmed 12L + 12R	SPGDLQTLALEVKCNTATCATQRL
Trimmed 12L + 12R	SPGDLQTLALEVCNTATCATQRLA
Trimmed 12L + 12R	PGDLQTLALEVATPVRSGTNPQMD
Trimmed 12L + 12R	PGDLQTLALEVAKCNTATCATQRL
Trimmed 12L + 12R	PGDLQTLALEVACNTATCATQRLA
Trimmed 12L + 12R	GDLQTLALEVARTPVRSGTNPQMD
Trimmed 12L + 12R	GDLQTLALEVARKCNTATCATQRL
Trimmed 12L + 12R	GDLQTLALEVARCNTATCATQRLA
Trimmed 12L + 12R	DLQTLALEVARQTPVRSGTNPQMD
Trimmed 12L + 12R	DLQTLALEVARQKCNTATCATQRL
Trimmed 12L + 12R	DLQTLALEVARQCNTATCATQRLA
Trimmed 12L + 12R	QLELGGSPGDLQTPVRSGSNPQMD
Trimmed 12L + 12R	LELGGSPGDLQTTPVRSGSNPQMD
Trimmed 12L + 12R	ELGGSPGDLQTLTPVRSGSNPQMD
Trimmed 12L + 12R	LGGSPGDLQTLATPVRSGSNPQMD
Trimmed 12L + 12R	GGSPGDLQTLALTPVRSGSNPQMD
Trimmed 12L + 12R	GSPGDLQTLALETPVRSGSNPQMD
Trimmed 12L + 12R	SPGDLQTLALEVTPVRSGSNPQMD
Trimmed 12L + 12R	PGDLQTLALEVATPVRSGSNPQMD
Trimmed 12L + 12R	GDLQTLALEVARTPVRSGSNPQMD
Trimmed 12L + 12R	DLQTLALEVARQTPVRSGSNPQMD
Trimmed 12L + 12R	QLELGGSPGDLQAPVDNRDHNEEM
Trimmed 12L + 12R	QLELGGSPGDLQSGKEVKGEEKGE
Trimmed 12L + 12R	QLELGGSPGDLQHIEDSGEKPNTF
Trimmed 12L + 12R	QLELGGSPGDLQSEASAKKKDESV
Trimmed 12L + 12R	QLELGGSPGDLQKDESVARADAHS
Trimmed 12L + 12R	QLELGGSPGDLQDESVARADAHSM
Trimmed 12L + 12R	QLELGGSPGDLQQEKPQELTDQDQ
Trimmed 12L + 12R	QLELGGSPGDLQRPRHHHGRSGSN
Trimmed 12L + 12R	QLELGGSPGDLQPRHHHGRSGSNK
Trimmed 12L + 12R	QLELGGSPGDLQPSPKESKEADVA
Trimmed 12L + 12R	QLELGGSPGDLQSHHLAHYRASEE
Trimmed 12L + 12R	QLELGGSPGDLQNHPDSELESTAN
Trimmed 12L + 12R	QLELGGSPGDLQLLDEGHYPVRES
Trimmed 12L + 12R	QLELGGSPGDLQYPQSKWQEQEKN
Trimmed 12L + 12R	QLELGGSPGDLQKRLGALFNPYFD
Trimmed 12L + 12R	QLELGGSPGDLQRLGALFNPYFDP
Trimmed 12L + 12R	QLELGGSPGDLQLGALFNPYFDPL
Trimmed 12L + 12R	QLELGGSPGDLQGNPDDSFLEDEG
Trimmed 12L + 12R	QLELGGSPGDLQPFSEDVNWGYEK
Trimmed 12L + 12R	QLELGGSPGDLQSFARAPQLDLKR
Trimmed 12L + 12R	QLELGGSPGDLQQYDGVAELDQLL
Trimmed 12L + 12R	QLELGGSPGDLQKADEFPDFYDSE
Trimmed 12L + 12R	QLELGGSPGDLQADEFPDFYDSEE
Trimmed 12L + 12R	QLELGGSPGDLQELENLAAMDLEL
Trimmed 12L + 12R	LELGGSPGDLQTAPVDNRDHNEEM
Trimmed 12L + 12R	LELGGSPGDLQTSGKEVKGEEKGE
Trimmed 12L + 12R	LELGGSPGDLQTHIEDSGEKPNTF
Trimmed 12L + 12R	LELGGSPGDLQTSEASAKKKDESV
Trimmed 12L + 12R	LELGGSPGDLQTKDESVARADAHS
Trimmed 12L + 12R	LELGGSPGDLQTDESVARADAHSM
Trimmed 12L + 12R	LELGGSPGDLQTQEKPQELTDQDQ
Trimmed 12L + 12R	LELGGSPGDLQTRPRHHHGRSGSN
Trimmed 12L + 12R	LELGGSPGDLQTPRHHHGRSGSNK
Trimmed 12L + 12R	LELGGSPGDLQTPSPKESKEADVA
Trimmed 12L + 12R	LELGGSPGDLQTSHHLAHYRASEE
Trimmed 12L + 12R	LELGGSPGDLQTNHPDSELESTAN
Trimmed 12L + 12R	LELGGSPGDLQTLLDEGHYPVRES
Trimmed 12L + 12R	LELGGSPGDLQTYPQSKWQEQEKN
Trimmed 12L + 12R	LELGGSPGDLQTKRLGALFNPYFD
Trimmed 12L + 12R	LELGGSPGDLQTRLGALFNPYFDP
Trimmed 12L + 12R	LELGGSPGDLQTLGALFNPYFDPL
Trimmed 12L + 12R	LELGGSPGDLQTGNPDDSFLEDEG
Trimmed 12L + 12R	LELGGSPGDLQTPFSEDVNWGYEK
Trimmed 12L + 12R	LELGGSPGDLQTSFARAPQLDLKR
Trimmed 12L + 12R	LELGGSPGDLQTQYDGVAELDQLL
Trimmed 12L + 12R	LELGGSPGDLQTKADEFPDFYDSE
Trimmed 12L + 12R	LELGGSPGDLQTADEFPDFYDSEE
Trimmed 12L + 12R	LELGGSPGDLQTELENLAAMDLEL
Trimmed 12L + 12R	ELGGSPGDLQTLAPVDNRDHNEEM
Trimmed 12L + 12R	ELGGSPGDLQTLSGKEVKGEEKGE
Trimmed 12L + 12R	ELGGSPGDLQTLHIEDSGEKPNTF
Trimmed 12L + 12R	ELGGSPGDLQTLSEASAKKKDESV
Trimmed 12L + 12R	ELGGSPGDLQTLKDESVARADAHS
Trimmed 12L + 12R	ELGGSPGDLQTLDESVARADAHSM
Trimmed 12L + 12R	ELGGSPGDLQTLQEKPQELTDQDQ
Trimmed 12L + 12R	ELGGSPGDLQTLRPRHHHGRSGSN
Trimmed 12L + 12R	ELGGSPGDLQTLPRHHHGRSGSNK
Trimmed 12L + 12R	ELGGSPGDLQTLPSPKESKEADVA
Trimmed 12L + 12R	ELGGSPGDLQTLSHHLAHYRASEE
Trimmed 12L + 12R	ELGGSPGDLQTLNHPDSELESTAN
Trimmed 12L + 12R	ELGGSPGDLQTLLLDEGHYPVRES
Trimmed 12L + 12R	ELGGSPGDLQTLYPQSKWQEQEKN
Trimmed 12L + 12R	ELGGSPGDLQTLKRLGALFNPYFD
Trimmed 12L + 12R	ELGGSPGDLQTLRLGALFNPYFDP
Trimmed 12L + 12R	ELGGSPGDLQTLLGALFNPYFDPL
Trimmed 12L + 12R	ELGGSPGDLQTLGNPDDSFLEDEG
Trimmed 12L + 12R	ELGGSPGDLQTLPFSEDVNWGYEK
Trimmed 12L + 12R	ELGGSPGDLQTLSFARAPQLDLKR
Trimmed 12L + 12R	ELGGSPGDLQTLQYDGVAELDQLL
Trimmed 12L + 12R	ELGGSPGDLQTLKADEFPDFYDSE
Trimmed 12L + 12R	ELGGSPGDLQTLADEFPDFYDSEE
Trimmed 12L + 12R	ELGGSPGDLQTLELENLAAMDLEL
Trimmed 12L + 12R	LGGSPGDLQTLAAPVDNRDHNEEM
Trimmed 12L + 12R	LGGSPGDLQTLASGKEVKGEEKGE
Trimmed 12L + 12R	LGGSPGDLQTLAHIEDSGEKPNTF
Trimmed 12L + 12R	LGGSPGDLQTLASEASAKKKDESV
Trimmed 12L + 12R	LGGSPGDLQTLAKDESVARADAHS
Trimmed 12L + 12R	LGGSPGDLQTLADESVARADAHSM
Trimmed 12L + 12R	LGGSPGDLQTLAQEKPQELTDQDQ
Trimmed 12L + 12R	LGGSPGDLQTLARPRHHHGRSGSN
Trimmed 12L + 12R	LGGSPGDLQTLAPRHHHGRSGSNK
Trimmed 12L + 12R	LGGSPGDLQTLAPSPKESKEADVA
Trimmed 12L + 12R	LGGSPGDLQTLASHHLAHYRASEE
Trimmed 12L + 12R	LGGSPGDLQTLANHPDSELESTAN
Trimmed 12L + 12R	LGGSPGDLQTLALLDEGHYPVRES
Trimmed 12L + 12R	LGGSPGDLQTLAYPQSKWQEQEKN
Trimmed 12L + 12R	LGGSPGDLQTLAKRLGALFNPYFD
Trimmed 12L + 12R	LGGSPGDLQTLARLGALFNPYFDP
Trimmed 12L + 12R	LGGSPGDLQTLALGALFNPYFDPL
Trimmed 12L + 12R	LGGSPGDLQTLAGNPDDSFLEDEG
Trimmed 12L + 12R	LGGSPGDLQTLAPFSEDVNWGYEK
Trimmed 12L + 12R	LGGSPGDLQTLASFARAPQLDLKR
Trimmed 12L + 12R	LGGSPGDLQTLAQYDGVAELDQLL
Trimmed 12L + 12R	LGGSPGDLQTLAKADEFPDFYDSE
Trimmed 12L + 12R	LGGSPGDLQTLAADEFPDFYDSEE
Trimmed 12L + 12R	LGGSPGDLQTLAELENLAAMDLEL
Trimmed 12L + 12R	GGSPGDLQTLALAPVDNRDHNEEM
Trimmed 12L + 12R	GGSPGDLQTLALSGKEVKGEEKGE
Trimmed 12L + 12R	GGSPGDLQTLALHIEDSGEKPNTF
Trimmed 12L + 12R	GGSPGDLQTLALSEASAKKKDESV
Trimmed 12L + 12R	GGSPGDLQTLALKDESVARADAHS
Trimmed 12L + 12R	GGSPGDLQTLALDESVARADAHSM
Trimmed 12L + 12R	GGSPGDLQTLALQEKPQELTDQDQ
Trimmed 12L + 12R	GGSPGDLQTLALRPRHHHGRSGSN
Trimmed 12L + 12R	GGSPGDLQTLALPRHHHGRSGSNK
Trimmed 12L + 12R	GGSPGDLQTLALPSPKESKEADVA
Trimmed 12L + 12R	GGSPGDLQTLALSHHLAHYRASEE
Trimmed 12L + 12R	GGSPGDLQTLALNHPDSELESTAN
Trimmed 12L + 12R	GGSPGDLQTLALLLDEGHYPVRES
Trimmed 12L + 12R	GGSPGDLQTLALYPQSKWQEQEKN
Trimmed 12L + 12R	GGSPGDLQTLALKRLGALFNPYFD
Trimmed 12L + 12R	GGSPGDLQTLALRLGALFNPYFDP
Trimmed 12L + 12R	GGSPGDLQTLALLGALFNPYFDPL
Trimmed 12L + 12R	GGSPGDLQTLALGNPDDSFLEDEG
Trimmed 12L + 12R	GGSPGDLQTLALPFSEDVNWGYEK
Trimmed 12L + 12R	GGSPGDLQTLALSFARAPQLDLKR
Trimmed 12L + 12R	GGSPGDLQTLALQYDGVAELDQLL
Trimmed 12L + 12R	GGSPGDLQTLALKADEFPDFYDSE
Trimmed 12L + 12R	GGSPGDLQTLALADEFPDFYDSEE
Trimmed 12L + 12R	GGSPGDLQTLALELENLAAMDLEL
Trimmed 12L + 12R	GSPGDLQTLALEAPVDNRDHNEEM
Trimmed 12L + 12R	GSPGDLQTLALESGKEVKGEEKGE
Trimmed 12L + 12R	GSPGDLQTLALEHIEDSGEKPNTF
Trimmed 12L + 12R	GSPGDLQTLALESEASAKKKDESV
Trimmed 12L + 12R	GSPGDLQTLALEKDESVARADAHS
Trimmed 12L + 12R	GSPGDLQTLALEDESVARADAHSM
Trimmed 12L + 12R	GSPGDLQTLALEQEKPQELTDQDQ
Trimmed 12L + 12R	GSPGDLQTLALERPRHHHGRSGSN
Trimmed 12L + 12R	GSPGDLQTLALEPRHHHGRSGSNK
Trimmed 12L + 12R	GSPGDLQTLALEPSPKESKEADVA
Trimmed 12L + 12R	GSPGDLQTLALESHHLAHYRASEE
Trimmed 12L + 12R	GSPGDLQTLALENHPDSELESTAN
Trimmed 12L + 12R	GSPGDLQTLALELLDEGHYPVRES
Trimmed 12L + 12R	GSPGDLQTLALEYPQSKWQEQEKN
Trimmed 12L + 12R	GSPGDLQTLALEKRLGALFNPYFD
Trimmed 12L + 12R	GSPGDLQTLALERLGALFNPYFDP
Trimmed 12L + 12R	GSPGDLQTLALELGALFNPYFDPL
Trimmed 12L + 12R	GSPGDLQTLALEGNPDDSFLEDEG
Trimmed 12L + 12R	GSPGDLQTLALEPFSEDVNWGYEK
Trimmed 12L + 12R	GSPGDLQTLALESFARAPQLDLKR
Trimmed 12L + 12R	GSPGDLQTLALEQYDGVAELDQLL
Trimmed 12L + 12R	GSPGDLQTLALEKADEFPDFYDSE
Trimmed 12L + 12R	GSPGDLQTLALEADEFPDFYDSEE
Trimmed 12L + 12R	GSPGDLQTLALEELENLAAMDLEL
Trimmed 12L + 12R	SPGDLQTLALEVAPVDNRDHNEEM
Trimmed 12L + 12R	SPGDLQTLALEVSGKEVKGEEKGE
Trimmed 12L + 12R	SPGDLQTLALEVHIEDSGEKPNTF
Trimmed 12L + 12R	SPGDLQTLALEVSEASAKKKDESV
Trimmed 12L + 12R	SPGDLQTLALEVKDESVARADAHS
Trimmed 12L + 12R	SPGDLQTLALEVDESVARADAHSM
Trimmed 12L + 12R	SPGDLQTLALEVQEKPQELTDQDQ
Trimmed 12L + 12R	SPGDLQTLALEVRPRHHHGRSGSN
Trimmed 12L + 12R	SPGDLQTLALEVPRHHHGRSGSNK
Trimmed 12L + 12R	SPGDLQTLALEVPSPKESKEADVA
Trimmed 12L + 12R	SPGDLQTLALEVSHHLAHYRASEE
Trimmed 12L + 12R	SPGDLQTLALEVNHPDSELESTAN
Trimmed 12L + 12R	SPGDLQTLALEVLLDEGHYPVRES
Trimmed 12L + 12R	SPGDLQTLALEVYPQSKWQEQEKN
Trimmed 12L + 12R	SPGDLQTLALEVKRLGALFNPYFD
Trimmed 12L + 12R	SPGDLQTLALEVRLGALFNPYFDP
Trimmed 12L + 12R	SPGDLQTLALEVLGALFNPYFDPL
Trimmed 12L + 12R	SPGDLQTLALEVGNPDDSFLEDEG
Trimmed 12L + 12R	SPGDLQTLALEVPFSEDVNWGYEK
Trimmed 12L + 12R	SPGDLQTLALEVSFARAPQLDLKR
Trimmed 12L + 12R	SPGDLQTLALEVQYDGVAELDQLL
Trimmed 12L + 12R	SPGDLQTLALEVKADEFPDFYDSE
Trimmed 12L + 12R	SPGDLQTLALEVADEFPDFYDSEE
Trimmed 12L + 12R	SPGDLQTLALEVELENLAAMDLEL
Trimmed 12L + 12R	PGDLQTLALEVAAPVDNRDHNEEM
Trimmed 12L + 12R	PGDLQTLALEVASGKEVKGEEKGE
Trimmed 12L + 12R	PGDLQTLALEVAHIEDSGEKPNTF
Trimmed 12L + 12R	PGDLQTLALEVASEASAKKKDESV
Trimmed 12L + 12R	PGDLQTLALEVAKDESVARADAHS
Trimmed 12L + 12R	PGDLQTLALEVADESVARADAHSM
Trimmed 12L + 12R	PGDLQTLALEVAQEKPQELTDQDQ
Trimmed 12L + 12R	PGDLQTLALEVARPRHHHGRSGSN
Trimmed 12L + 12R	PGDLQTLALEVAPRHHHGRSGSNK
Trimmed 12L + 12R	PGDLQTLALEVAPSPKESKEADVA
Trimmed 12L + 12R	PGDLQTLALEVASHHLAHYRASEE
Trimmed 12L + 12R	PGDLQTLALEVANHPDSELESTAN
Trimmed 12L + 12R	PGDLQTLALEVALLDEGHYPVRES
Trimmed 12L + 12R	PGDLQTLALEVAYPQSKWQEQEKN
Trimmed 12L + 12R	PGDLQTLALEVAKRLGALFNPYFD
Trimmed 12L + 12R	PGDLQTLALEVARLGALFNPYFDP
Trimmed 12L + 12R	PGDLQTLALEVALGALFNPYFDPL
Trimmed 12L + 12R	PGDLQTLALEVAGNPDDSFLEDEG
Trimmed 12L + 12R	PGDLQTLALEVAPFSEDVNWGYEK
Trimmed 12L + 12R	PGDLQTLALEVASFARAPQLDLKR
Trimmed 12L + 12R	PGDLQTLALEVAQYDGVAELDQLL
Trimmed 12L + 12R	PGDLQTLALEVAKADEFPDFYDSE
Trimmed 12L + 12R	PGDLQTLALEVAADEFPDFYDSEE
Trimmed 12L + 12R	PGDLQTLALEVAELENLAAMDLEL
Trimmed 12L + 12R	GDLQTLALEVARAPVDNRDHNEEM
Trimmed 12L + 12R	GDLQTLALEVARSGKEVKGEEKGE
Trimmed 12L + 12R	GDLQTLALEVARHIEDSGEKPNTF
Trimmed 12L + 12R	GDLQTLALEVARSEASAKKKDESV
Trimmed 12L + 12R	GDLQTLALEVARKDESVARADAHS
Trimmed 12L + 12R	GDLQTLALEVARDESVARADAHSM
Trimmed 12L + 12R	GDLQTLALEVARQEKPQELTDQDQ
Trimmed 12L + 12R	GDLQTLALEVARRPRHHHGRSGSN
Trimmed 12L + 12R	GDLQTLALEVARPRHHHGRSGSNK
Trimmed 12L + 12R	GDLQTLALEVARPSPKESKEADVA
Trimmed 12L + 12R	GDLQTLALEVARSHHLAHYRASEE
Trimmed 12L + 12R	GDLQTLALEVARNHPDSELESTAN
Trimmed 12L + 12R	GDLQTLALEVARLLDEGHYPVRES
Trimmed 12L + 12R	GDLQTLALEVARYPQSKWQEQEKN
Trimmed 12L + 12R	GDLQTLALEVARKRLGALFNPYFD
Trimmed 12L + 12R	GDLQTLALEVARRLGALFNPYFDP
Trimmed 12L + 12R	GDLQTLALEVARLGALFNPYFDPL
Trimmed 12L + 12R	GDLQTLALEVARGNPDDSFLEDEG
Trimmed 12L + 12R	GDLQTLALEVARPFSEDVNWGYEK
Trimmed 12L + 12R	GDLQTLALEVARSFARAPQLDLKR
Trimmed 12L + 12R	GDLQTLALEVARQYDGVAELDQLL
Trimmed 12L + 12R	GDLQTLALEVARKADEFPDFYDSE
Trimmed 12L + 12R	GDLQTLALEVARADEFPDFYDSEE
Trimmed 12L + 12R	GDLQTLALEVARELENLAAMDLEL
Trimmed 12L + 12R	DLQTLALEVARQAPVDNRDHNEEM
Trimmed 12L + 12R	DLQTLALEVARQSGKEVKGEEKGE
Trimmed 12L + 12R	DLQTLALEVARQHIEDSGEKPNTF
Trimmed 12L + 12R	DLQTLALEVARQSEASAKKKDESV
Trimmed 12L + 12R	DLQTLALEVARQKDESVARADAHS
Trimmed 12L + 12R	DLQTLALEVARQDESVARADAHSM
Trimmed 12L + 12R	DLQTLALEVARQQEKPQELTDQDQ
Trimmed 12L + 12R	DLQTLALEVARQRPRHHHGRSGSN
Trimmed 12L + 12R	DLQTLALEVARQPRHHHGRSGSNK
Trimmed 12L + 12R	DLQTLALEVARQPSPKESKEADVA
Trimmed 12L + 12R	DLQTLALEVARQSHHLAHYRASEE
Trimmed 12L + 12R	DLQTLALEVARQNHPDSELESTAN
Trimmed 12L + 12R	DLQTLALEVARQLLDEGHYPVRES
Trimmed 12L + 12R	DLQTLALEVARQYPQSKWQEQEKN
Trimmed 12L + 12R	DLQTLALEVARQKRLGALFNPYFD
Trimmed 12L + 12R	DLQTLALEVARQRLGALFNPYFDP
Trimmed 12L + 12R	DLQTLALEVARQLGALFNPYFDPL
Trimmed 12L + 12R	DLQTLALEVARQGNPDDSFLEDEG
Trimmed 12L + 12R	DLQTLALEVARQPFSEDVNWGYEK
Trimmed 12L + 12R	DLQTLALEVARQSFARAPQLDLKR
Trimmed 12L + 12R	DLQTLALEVARQQYDGVAELDQLL
Trimmed 12L + 12R	DLQTLALEVARQKADEFPDFYDSE
Trimmed 12L + 12R	DLQTLALEVARQADEFPDFYDSEE
Trimmed 12L + 12R	DLQTLALEVARQELENLAAMDLEL
Trimmed 12L + 12R	QLELGGSPGDLQYPSKPDNPGEDA
Trimmed 12L + 12R	QLELGGSPGDLQSSPETLISDLLM
Trimmed 12L + 12R	LELGGSPGDLQTYPSKPDNPGEDA
Trimmed 12L + 12R	LELGGSPGDLQTSSPETLISDLLM
Trimmed 12L + 12R	ELGGSPGDLQTLYPSKPDNPGEDA
Trimmed 12L + 12R	ELGGSPGDLQTLSSPETLISDLLM
Trimmed 12L + 12R	LGGSPGDLQTLAYPSKPDNPGEDA
Trimmed 12L + 12R	LGGSPGDLQTLASSPETLISDLLM
Trimmed 12L + 12R	GGSPGDLQTLALYPSKPDNPGEDA
Trimmed 12L + 12R	GGSPGDLQTLALSSPETLISDLLM
Trimmed 12L + 12R	GSPGDLQTLALEYPSKPDNPGEDA
Trimmed 12L + 12R	GSPGDLQTLALESSPETLISDLLM
Trimmed 12L + 12R	SPGDLQTLALEVYPSKPDNPGEDA
Trimmed 12L + 12R	SPGDLQTLALEVSSPETLISDLLM
Trimmed 12L + 12R	PGDLQTLALEVAYPSKPDNPGEDA
Trimmed 12L + 12R	PGDLQTLALEVASSPETLISDLLM
Trimmed 12L + 12R	GDLQTLALEVARYPSKPDNPGEDA
Trimmed 12L + 12R	GDLQTLALEVARSSPETLISDLLM
Trimmed 12L + 12R	DLQTLALEVARQYPSKPDNPGEDA
Trimmed 12L + 12R	DLQTLALEVARQSSPETLISDLLM
Trimmed 12L + 12R	QLELGGGPGAGDFVKQHLCGPHLV
Trimmed 12L + 12R	QLELGGGPGAGDEVEDPQVEQLEL
Trimmed 12L + 12R	QLELGGGPGAGDGIVDQCCTSICS
Trimmed 12L + 12R	LELGGGPGAGDLFVKQHLCGPHLV
Trimmed 12L + 12R	LELGGGPGAGDLEVEDPQVEQLEL
Trimmed 12L + 12R	LELGGGPGAGDLGIVDQCCTSICS
Trimmed 12L + 12R	ELGGGPGAGDLQFVKQHLCGPHLV
Trimmed 12L + 12R	ELGGGPGAGDLQEVEDPQVEQLEL
Trimmed 12L + 12R	ELGGGPGAGDLQGIVDQCCTSICS
Trimmed 12L + 12R	LGGGPGAGDLQTFVKQHLCGPHLV
Trimmed 12L + 12R	LGGGPGAGDLQTEVEDPQVEQLEL
Trimmed 12L + 12R	LGGGPGAGDLQTGIVDQCCTSICS
Trimmed 12L + 12R	GGGPGAGDLQTLFVKQHLCGPHLV
Trimmed 12L + 12R	GGGPGAGDLQTLEVEDPQVEQLEL
Trimmed 12L + 12R	GGGPGAGDLQTLGIVDQCCTSICS
Trimmed 12L + 12R	GGPGAGDLQTLAFVKQHLCGPHLV
Trimmed 12L + 12R	GGPGAGDLQTLAEVEDPQVEQLEL
Trimmed 12L + 12R	GGPGAGDLQTLAGIVDQCCTSICS
Trimmed 12L + 12R	GPGAGDLQTLALFVKQHLCGPHLV
Trimmed 12L + 12R	GPGAGDLQTLALEVEDPQVEQLEL
Trimmed 12L + 12R	GPGAGDLQTLALGIVDQCCTSICS
Trimmed 12L + 12R	PGAGDLQTLALEFVKQHLCGPHLV
Trimmed 12L + 12R	PGAGDLQTLALEEVEDPQVEQLEL
Trimmed 12L + 12R	PGAGDLQTLALEGIVDQCCTSICS
Trimmed 12L + 12R	GAGDLQTLALEVFVKQHLCGPHLV
Trimmed 12L + 12R	GAGDLQTLALEVEVEDPQVEQLEL
Trimmed 12L + 12R	GAGDLQTLALEVGIVDQCCTSICS
Trimmed 12L + 12R	AGDLQTLALEVAFVKQHLCGPHLV
Trimmed 12L + 12R	AGDLQTLALEVAEVEDPQVEQLEL
Trimmed 12L + 12R	AGDLQTLALEVAGIVDQCCTSICS
Trimmed 12L + 12R	GDLQTLALEVAQFVKQHLCGPHLV
Trimmed 12L + 12R	GDLQTLALEVAQEVEDPQVEQLEL
Trimmed 12L + 12R	GDLQTLALEVAQGIVDQCCTSICS
Trimmed 12L + 12R	DLQTLALEVAQQFVKQHLCGPHLV
Trimmed 12L + 12R	DLQTLALEVAQQEVEDPQVEQLEL
Trimmed 12L + 12R	DLQTLALEVAQQGIVDQCCTSICS
Trimmed 12L + 12R	QLELGGGPGAGDFVKQHLCGSHLV
Trimmed 12L + 12R	QLELGGGPGAGDEVEDPQVAQLEL
Trimmed 12L + 12R	LELGGGPGAGDLFVKQHLCGSHLV
Trimmed 12L + 12R	LELGGGPGAGDLEVEDPQVAQLEL
Trimmed 12L + 12R	ELGGGPGAGDLQFVKQHLCGSHLV
Trimmed 12L + 12R	ELGGGPGAGDLQEVEDPQVAQLEL
Trimmed 12L + 12R	LGGGPGAGDLQTFVKQHLCGSHLV
Trimmed 12L + 12R	LGGGPGAGDLQTEVEDPQVAQLEL
Trimmed 12L + 12R	GGGPGAGDLQTLFVKQHLCGSHLV
Trimmed 12L + 12R	GGGPGAGDLQTLEVEDPQVAQLEL
Trimmed 12L + 12R	GGPGAGDLQTLAFVKQHLCGSHLV
Trimmed 12L + 12R	GGPGAGDLQTLAEVEDPQVAQLEL
Trimmed 12L + 12R	GPGAGDLQTLALFVKQHLCGSHLV
Trimmed 12L + 12R	GPGAGDLQTLALEVEDPQVAQLEL
Trimmed 12L + 12R	PGAGDLQTLALEFVKQHLCGSHLV
Trimmed 12L + 12R	PGAGDLQTLALEEVEDPQVAQLEL
Trimmed 12L + 12R	GAGDLQTLALEVFVKQHLCGSHLV
Trimmed 12L + 12R	GAGDLQTLALEVEVEDPQVAQLEL
Trimmed 12L + 12R	AGDLQTLALEVAFVKQHLCGSHLV
Trimmed 12L + 12R	AGDLQTLALEVAEVEDPQVAQLEL
Trimmed 12L + 12R	GDLQTLALEVAQFVKQHLCGSHLV
Trimmed 12L + 12R	GDLQTLALEVAQEVEDPQVAQLEL
Trimmed 12L + 12R	DLQTLALEVAQQFVKQHLCGSHLV
Trimmed 12L + 12R	DLQTLALEVAQQEVEDPQVAQLEL
Trimmed 12L + 12R	QLELGGGPGAGDLPVNSPMTKGDT
Trimmed 12L + 12R	QLELGGGPGAGDKDSDKGQQDGFE
Trimmed 12L + 12R	QLELGGGPGAGDDSDKGQQDGFEA
Trimmed 12L + 12R	QLELGGGPGAGDAKQEEKEEEEEE
Trimmed 12L + 12R	QLELGGGPGAGDWSRMDQLAKELT
Trimmed 12L + 12R	QLELGGGPGAGDLEGEDDPDRSMK
Trimmed 12L + 12R	QLELGGGPGAGDGWRPSSREDSVE
Trimmed 12L + 12R	QLELGGGPGAGDEEEGSANRRAED
Trimmed 12L + 12R	QLELGGGPGAGDAEDQELESLSAI
Trimmed 12L + 12R	LELGGGPGAGDLLPVNSPMTKGDT
Trimmed 12L + 12R	LELGGGPGAGDLKDSDKGQQDGFE
Trimmed 12L + 12R	LELGGGPGAGDLDSDKGQQDGFEA
Trimmed 12L + 12R	LELGGGPGAGDLAKQEEKEEEEEE
Trimmed 12L + 12R	LELGGGPGAGDLWSRMDQLAKELT
Trimmed 12L + 12R	LELGGGPGAGDLLEGEDDPDRSMK
Trimmed 12L + 12R	LELGGGPGAGDLGWRPSSREDSVE
Trimmed 12L + 12R	LELGGGPGAGDLEEEGSANRRAED
Trimmed 12L + 12R	LELGGGPGAGDLAEDQELESLSAI
Trimmed 12L + 12R	ELGGGPGAGDLQLPVNSPMTKGDT
Trimmed 12L + 12R	ELGGGPGAGDLQKDSDKGQQDGFE
Trimmed 12L + 12R	ELGGGPGAGDLQDSDKGQQDGFEA
Trimmed 12L + 12R	ELGGGPGAGDLQAKQEEKEEEEEE
Trimmed 12L + 12R	ELGGGPGAGDLQWSRMDQLAKELT
Trimmed 12L + 12R	ELGGGPGAGDLQLEGEDDPDRSMK
Trimmed 12L + 12R	ELGGGPGAGDLQGWRPSSREDSVE
Trimmed 12L + 12R	ELGGGPGAGDLQEEEGSANRRAED
Trimmed 12L + 12R	ELGGGPGAGDLQAEDQELESLSAI
Trimmed 12L + 12R	LGGGPGAGDLQTLPVNSPMTKGDT
Trimmed 12L + 12R	LGGGPGAGDLQTKDSDKGQQDGFE
Trimmed 12L + 12R	LGGGPGAGDLQTDSDKGQQDGFEA
Trimmed 12L + 12R	LGGGPGAGDLQTAKQEEKEEEEEE
Trimmed 12L + 12R	LGGGPGAGDLQTWSRMDQLAKELT
Trimmed 12L + 12R	LGGGPGAGDLQTLEGEDDPDRSMK
Trimmed 12L + 12R	LGGGPGAGDLQTGWRPSSREDSVE
Trimmed 12L + 12R	LGGGPGAGDLQTEEEGSANRRAED
Trimmed 12L + 12R	LGGGPGAGDLQTAEDQELESLSAI
Trimmed 12L + 12R	GGGPGAGDLQTLLPVNSPMTKGDT
Trimmed 12L + 12R	GGGPGAGDLQTLKDSDKGQQDGFE
Trimmed 12L + 12R	GGGPGAGDLQTLDSDKGQQDGFEA
Trimmed 12L + 12R	GGGPGAGDLQTLAKQEEKEEEEEE
Trimmed 12L + 12R	GGGPGAGDLQTLWSRMDQLAKELT
Trimmed 12L + 12R	GGGPGAGDLQTLLEGEDDPDRSMK
Trimmed 12L + 12R	GGGPGAGDLQTLGWRPSSREDSVE
Trimmed 12L + 12R	GGGPGAGDLQTLEEEGSANRRAED
Trimmed 12L + 12R	GGGPGAGDLQTLAEDQELESLSAI
Trimmed 12L + 12R	GGPGAGDLQTLALPVNSPMTKGDT
Trimmed 12L + 12R	GGPGAGDLQTLAKDSDKGQQDGFE
Trimmed 12L + 12R	GGPGAGDLQTLADSDKGQQDGFEA
Trimmed 12L + 12R	GGPGAGDLQTLAAKQEEKEEEEEE
Trimmed 12L + 12R	GGPGAGDLQTLAWSRMDQLAKELT
Trimmed 12L + 12R	GGPGAGDLQTLALEGEDDPDRSMK
Trimmed 12L + 12R	GGPGAGDLQTLAGWRPSSREDSVE
Trimmed 12L + 12R	GGPGAGDLQTLAEEEGSANRRAED
Trimmed 12L + 12R	GGPGAGDLQTLAAEDQELESLSAI
Trimmed 12L + 12R	GPGAGDLQTLALLPVNSPMTKGDT
Trimmed 12L + 12R	GPGAGDLQTLALKDSDKGQQDGFE
Trimmed 12L + 12R	GPGAGDLQTLALDSDKGQQDGFEA
Trimmed 12L + 12R	GPGAGDLQTLALAKQEEKEEEEEE
Trimmed 12L + 12R	GPGAGDLQTLALWSRMDQLAKELT
Trimmed 12L + 12R	GPGAGDLQTLALLEGEDDPDRSMK
Trimmed 12L + 12R	GPGAGDLQTLALGWRPSSREDSVE
Trimmed 12L + 12R	GPGAGDLQTLALEEEGSANRRAED
Trimmed 12L + 12R	GPGAGDLQTLALAEDQELESLSAI
Trimmed 12L + 12R	PGAGDLQTLALELPVNSPMTKGDT
Trimmed 12L + 12R	PGAGDLQTLALEKDSDKGQQDGFE
Trimmed 12L + 12R	PGAGDLQTLALEDSDKGQQDGFEA
Trimmed 12L + 12R	PGAGDLQTLALEAKQEEKEEEEEE
Trimmed 12L + 12R	PGAGDLQTLALEWSRMDQLAKELT
Trimmed 12L + 12R	PGAGDLQTLALELEGEDDPDRSMK
Trimmed 12L + 12R	PGAGDLQTLALEGWRPSSREDSVE
Trimmed 12L + 12R	PGAGDLQTLALEEEEGSANRRAED
Trimmed 12L + 12R	PGAGDLQTLALEAEDQELESLSAI
Trimmed 12L + 12R	GAGDLQTLALEVLPVNSPMTKGDT
Trimmed 12L + 12R	GAGDLQTLALEVKDSDKGQQDGFE
Trimmed 12L + 12R	GAGDLQTLALEVDSDKGQQDGFEA
Trimmed 12L + 12R	GAGDLQTLALEVAKQEEKEEEEEE
Trimmed 12L + 12R	GAGDLQTLALEVWSRMDQLAKELT
Trimmed 12L + 12R	GAGDLQTLALEVLEGEDDPDRSMK
Trimmed 12L + 12R	GAGDLQTLALEVGWRPSSREDSVE
Trimmed 12L + 12R	GAGDLQTLALEVEEEGSANRRAED
Trimmed 12L + 12R	GAGDLQTLALEVAEDQELESLSAI
Trimmed 12L + 12R	AGDLQTLALEVALPVNSPMTKGDT
Trimmed 12L + 12R	AGDLQTLALEVAKDSDKGQQDGFE
Trimmed 12L + 12R	AGDLQTLALEVADSDKGQQDGFEA
Trimmed 12L + 12R	AGDLQTLALEVAAKQEEKEEEEEE
Trimmed 12L + 12R	AGDLQTLALEVAWSRMDQLAKELT
Trimmed 12L + 12R	AGDLQTLALEVALEGEDDPDRSMK
Trimmed 12L + 12R	AGDLQTLALEVAGWRPSSREDSVE
Trimmed 12L + 12R	AGDLQTLALEVAEEEGSANRRAED
Trimmed 12L + 12R	AGDLQTLALEVAAEDQELESLSAI
Trimmed 12L + 12R	GDLQTLALEVAQLPVNSPMTKGDT
Trimmed 12L + 12R	GDLQTLALEVAQKDSDKGQQDGFE
Trimmed 12L + 12R	GDLQTLALEVAQDSDKGQQDGFEA
Trimmed 12L + 12R	GDLQTLALEVAQAKQEEKEEEEEE
Trimmed 12L + 12R	GDLQTLALEVAQWSRMDQLAKELT
Trimmed 12L + 12R	GDLQTLALEVAQLEGEDDPDRSMK
Trimmed 12L + 12R	GDLQTLALEVAQGWRPSSREDSVE
Trimmed 12L + 12R	GDLQTLALEVAQEEEGSANRRAED
Trimmed 12L + 12R	GDLQTLALEVAQAEDQELESLSAI
Trimmed 12L + 12R	DLQTLALEVAQQLPVNSPMTKGDT
Trimmed 12L + 12R	DLQTLALEVAQQKDSDKGQQDGFE
Trimmed 12L + 12R	DLQTLALEVAQQDSDKGQQDGFEA
Trimmed 12L + 12R	DLQTLALEVAQQAKQEEKEEEEEE
Trimmed 12L + 12R	DLQTLALEVAQQWSRMDQLAKELT
Trimmed 12L + 12R	DLQTLALEVAQQLEGEDDPDRSMK
Trimmed 12L + 12R	DLQTLALEVAQQGWRPSSREDSVE
Trimmed 12L + 12R	DLQTLALEVAQQEEEGSANRRAED
Trimmed 12L + 12R	DLQTLALEVAQQAEDQELESLSAI
Trimmed 12L + 12R	QLELGGGPGAGDTPVRSGTNPQMD
Trimmed 12L + 12R	QLELGGGPGAGDKCNTATCATQRL
Trimmed 12L + 12R	QLELGGGPGAGDCNTATCATQRLA
Trimmed 12L + 12R	LELGGGPGAGDLTPVRSGTNPQMD
Trimmed 12L + 12R	LELGGGPGAGDLKCNTATCATQRL
Trimmed 12L + 12R	LELGGGPGAGDLCNTATCATQRLA
Trimmed 12L + 12R	ELGGGPGAGDLQTPVRSGTNPQMD
Trimmed 12L + 12R	ELGGGPGAGDLQKCNTATCATQRL
Trimmed 12L + 12R	ELGGGPGAGDLQCNTATCATQRLA
Trimmed 12L + 12R	LGGGPGAGDLQTTPVRSGTNPQMD
Trimmed 12L + 12R	LGGGPGAGDLQTKCNTATCATQRL
Trimmed 12L + 12R	LGGGPGAGDLQTCNTATCATQRLA
Trimmed 12L + 12R	GGGPGAGDLQTLTPVRSGTNPQMD
Trimmed 12L + 12R	GGGPGAGDLQTLKCNTATCATQRL
Trimmed 12L + 12R	GGGPGAGDLQTLCNTATCATQRLA
Trimmed 12L + 12R	GGPGAGDLQTLATPVRSGTNPQMD
Trimmed 12L + 12R	GGPGAGDLQTLAKCNTATCATQRL
Trimmed 12L + 12R	GGPGAGDLQTLACNTATCATQRLA
Trimmed 12L + 12R	GPGAGDLQTLALTPVRSGTNPQMD
Trimmed 12L + 12R	GPGAGDLQTLALKCNTATCATQRL
Trimmed 12L + 12R	GPGAGDLQTLALCNTATCATQRLA
Trimmed 12L + 12R	PGAGDLQTLALETPVRSGTNPQMD
Trimmed 12L + 12R	PGAGDLQTLALEKCNTATCATQRL
Trimmed 12L + 12R	PGAGDLQTLALECNTATCATQRLA
Trimmed 12L + 12R	GAGDLQTLALEVTPVRSGTNPQMD
Trimmed 12L + 12R	GAGDLQTLALEVKCNTATCATQRL
Trimmed 12L + 12R	GAGDLQTLALEVCNTATCATQRLA
Trimmed 12L + 12R	AGDLQTLALEVATPVRSGTNPQMD
Trimmed 12L + 12R	AGDLQTLALEVAKCNTATCATQRL
Trimmed 12L + 12R	AGDLQTLALEVACNTATCATQRLA
Trimmed 12L + 12R	GDLQTLALEVAQTPVRSGTNPQMD
Trimmed 12L + 12R	GDLQTLALEVAQKCNTATCATQRL
Trimmed 12L + 12R	GDLQTLALEVAQCNTATCATQRLA
Trimmed 12L + 12R	DLQTLALEVAQQTPVRSGTNPQMD
Trimmed 12L + 12R	DLQTLALEVAQQKCNTATCATQRL
Trimmed 12L + 12R	DLQTLALEVAQQCNTATCATQRLA
Trimmed 12L + 12R	QLELGGGPGAGDTPVRSGSNPQMD
Trimmed 12L + 12R	LELGGGPGAGDLTPVRSGSNPQMD
Trimmed 12L + 12R	ELGGGPGAGDLQTPVRSGSNPQMD
Trimmed 12L + 12R	LGGGPGAGDLQTTPVRSGSNPQMD
Trimmed 12L + 12R	GGGPGAGDLQTLTPVRSGSNPQMD
Trimmed 12L + 12R	GGPGAGDLQTLATPVRSGSNPQMD
Trimmed 12L + 12R	GPGAGDLQTLALTPVRSGSNPQMD
Trimmed 12L + 12R	PGAGDLQTLALETPVRSGSNPQMD
Trimmed 12L + 12R	GAGDLQTLALEVTPVRSGSNPQMD
Trimmed 12L + 12R	AGDLQTLALEVATPVRSGSNPQMD
Trimmed 12L + 12R	GDLQTLALEVAQTPVRSGSNPQMD
Trimmed 12L + 12R	DLQTLALEVAQQTPVRSGSNPQMD
Trimmed 12L + 12R	QLELGGGPGAGDAPVDNRDHNEEM
Trimmed 12L + 12R	QLELGGGPGAGDSGKEVKGEEKGE
Trimmed 12L + 12R	QLELGGGPGAGDHIEDSGEKPNTF
Trimmed 12L + 12R	QLELGGGPGAGDSEASAKKKDESV
Trimmed 12L + 12R	QLELGGGPGAGDKDESVARADAHS
Trimmed 12L + 12R	QLELGGGPGAGDDESVARADAHSM
Trimmed 12L + 12R	QLELGGGPGAGDQEKPQELTDQDQ
Trimmed 12L + 12R	QLELGGGPGAGDRPRHHHGRSGSN
Trimmed 12L + 12R	QLELGGGPGAGDPRHHHGRSGSNK
Trimmed 12L + 12R	QLELGGGPGAGDPSPKESKEADVA
Trimmed 12L + 12R	QLELGGGPGAGDSHHLAHYRASEE
Trimmed 12L + 12R	QLELGGGPGAGDNHPDSELESTAN
Trimmed 12L + 12R	QLELGGGPGAGDLLDEGHYPVRES
Trimmed 12L + 12R	QLELGGGPGAGDYPQSKWQEQEKN
Trimmed 12L + 12R	QLELGGGPGAGDKRLGALFNPYFD
Trimmed 12L + 12R	QLELGGGPGAGDRLGALFNPYFDP
Trimmed 12L + 12R	QLELGGGPGAGDLGALFNPYFDPL
Trimmed 12L + 12R	QLELGGGPGAGDGNPDDSFLEDEG
Trimmed 12L + 12R	QLELGGGPGAGDPFSEDVNWGYEK
Trimmed 12L + 12R	QLELGGGPGAGDSFARAPQLDLKR
Trimmed 12L + 12R	QLELGGGPGAGDQYDGVAELDQLL
Trimmed 12L + 12R	QLELGGGPGAGDKADEFPDFYDSE
Trimmed 12L + 12R	QLELGGGPGAGDADEFPDFYDSEE
Trimmed 12L + 12R	QLELGGGPGAGDELENLAAMDLEL
Trimmed 12L + 12R	LELGGGPGAGDLAPVDNRDHNEEM
Trimmed 12L + 12R	LELGGGPGAGDLSGKEVKGEEKGE
Trimmed 12L + 12R	LELGGGPGAGDLHIEDSGEKPNTF
Trimmed 12L + 12R	LELGGGPGAGDLSEASAKKKDESV
Trimmed 12L + 12R	LELGGGPGAGDLKDESVARADAHS
Trimmed 12L + 12R	LELGGGPGAGDLDESVARADAHSM
Trimmed 12L + 12R	LELGGGPGAGDLQEKPQELTDQDQ
Trimmed 12L + 12R	LELGGGPGAGDLRPRHHHGRSGSN
Trimmed 12L + 12R	LELGGGPGAGDLPRHHHGRSGSNK
Trimmed 12L + 12R	LELGGGPGAGDLPSPKESKEADVA
Trimmed 12L + 12R	LELGGGPGAGDLSHHLAHYRASEE
Trimmed 12L + 12R	LELGGGPGAGDLNHPDSELESTAN
Trimmed 12L + 12R	LELGGGPGAGDLLLDEGHYPVRES
Trimmed 12L + 12R	LELGGGPGAGDLYPQSKWQEQEKN
Trimmed 12L + 12R	LELGGGPGAGDLKRLGALFNPYFD
Trimmed 12L + 12R	LELGGGPGAGDLRLGALFNPYFDP
Trimmed 12L + 12R	LELGGGPGAGDLLGALFNPYFDPL
Trimmed 12L + 12R	LELGGGPGAGDLGNPDDSFLEDEG
Trimmed 12L + 12R	LELGGGPGAGDLPFSEDVNWGYEK
Trimmed 12L + 12R	LELGGGPGAGDLSFARAPQLDLKR
Trimmed 12L + 12R	LELGGGPGAGDLQYDGVAELDQLL
Trimmed 12L + 12R	LELGGGPGAGDLKADEFPDFYDSE
Trimmed 12L + 12R	LELGGGPGAGDLADEFPDFYDSEE
Trimmed 12L + 12R	LELGGGPGAGDLELENLAAMDLEL
Trimmed 12L + 12R	ELGGGPGAGDLQAPVDNRDHNEEM
Trimmed 12L + 12R	ELGGGPGAGDLQSGKEVKGEEKGE
Trimmed 12L + 12R	ELGGGPGAGDLQHIEDSGEKPNTF
Trimmed 12L + 12R	ELGGGPGAGDLQSEASAKKKDESV
Trimmed 12L + 12R	ELGGGPGAGDLQKDESVARADAHS
Trimmed 12L + 12R	ELGGGPGAGDLQDESVARADAHSM
Trimmed 12L + 12R	ELGGGPGAGDLQQEKPQELTDQDQ
Trimmed 12L + 12R	ELGGGPGAGDLQRPRHHHGRSGSN
Trimmed 12L + 12R	ELGGGPGAGDLQPRHHHGRSGSNK
Trimmed 12L + 12R	ELGGGPGAGDLQPSPKESKEADVA
Trimmed 12L + 12R	ELGGGPGAGDLQSHHLAHYRASEE
Trimmed 12L + 12R	ELGGGPGAGDLQNHPDSELESTAN
Trimmed 12L + 12R	ELGGGPGAGDLQLLDEGHYPVRES
Trimmed 12L + 12R	ELGGGPGAGDLQYPQSKWQEQEKN
Trimmed 12L + 12R	ELGGGPGAGDLQKRLGALFNPYFD
Trimmed 12L + 12R	ELGGGPGAGDLQRLGALFNPYFDP
Trimmed 12L + 12R	ELGGGPGAGDLQLGALFNPYFDPL
Trimmed 12L + 12R	ELGGGPGAGDLQGNPDDSFLEDEG
Trimmed 12L + 12R	ELGGGPGAGDLQPFSEDVNWGYEK
Trimmed 12L + 12R	ELGGGPGAGDLQSFARAPQLDLKR
Trimmed 12L + 12R	ELGGGPGAGDLQQYDGVAELDQLL
Trimmed 12L + 12R	ELGGGPGAGDLQKADEFPDFYDSE
Trimmed 12L + 12R	ELGGGPGAGDLQADEFPDFYDSEE
Trimmed 12L + 12R	ELGGGPGAGDLQELENLAAMDLEL
Trimmed 12L + 12R	LGGGPGAGDLQTAPVDNRDHNEEM
Trimmed 12L + 12R	LGGGPGAGDLQTSGKEVKGEEKGE
Trimmed 12L + 12R	LGGGPGAGDLQTHIEDSGEKPNTF
Trimmed 12L + 12R	LGGGPGAGDLQTSEASAKKKDESV
Trimmed 12L + 12R	LGGGPGAGDLQTKDESVARADAHS
Trimmed 12L + 12R	LGGGPGAGDLQTDESVARADAHSM
Trimmed 12L + 12R	LGGGPGAGDLQTQEKPQELTDQDQ
Trimmed 12L + 12R	LGGGPGAGDLQTRPRHHHGRSGSN
Trimmed 12L + 12R	LGGGPGAGDLQTPRHHHGRSGSNK
Trimmed 12L + 12R	LGGGPGAGDLQTPSPKESKEADVA
Trimmed 12L + 12R	LGGGPGAGDLQTSHHLAHYRASEE
Trimmed 12L + 12R	LGGGPGAGDLQTNHPDSELESTAN
Trimmed 12L + 12R	LGGGPGAGDLQTLLDEGHYPVRES
Trimmed 12L + 12R	LGGGPGAGDLQTYPQSKWQEQEKN
Trimmed 12L + 12R	LGGGPGAGDLQTKRLGALFNPYFD
Trimmed 12L + 12R	LGGGPGAGDLQTRLGALFNPYFDP
Trimmed 12L + 12R	LGGGPGAGDLQTLGALFNPYFDPL
Trimmed 12L + 12R	LGGGPGAGDLQTGNPDDSFLEDEG
Trimmed 12L + 12R	LGGGPGAGDLQTPFSEDVNWGYEK
Trimmed 12L + 12R	LGGGPGAGDLQTSFARAPQLDLKR
Trimmed 12L + 12R	LGGGPGAGDLQTQYDGVAELDQLL
Trimmed 12L + 12R	LGGGPGAGDLQTKADEFPDFYDSE
Trimmed 12L + 12R	LGGGPGAGDLQTADEFPDFYDSEE
Trimmed 12L + 12R	LGGGPGAGDLQTELENLAAMDLEL
Trimmed 12L + 12R	GGGPGAGDLQTLAPVDNRDHNEEM
Trimmed 12L + 12R	GGGPGAGDLQTLSGKEVKGEEKGE
Trimmed 12L + 12R	GGGPGAGDLQTLHIEDSGEKPNTF
Trimmed 12L + 12R	GGGPGAGDLQTLSEASAKKKDESV
Trimmed 12L + 12R	GGGPGAGDLQTLKDESVARADAHS
Trimmed 12L + 12R	GGGPGAGDLQTLDESVARADAHSM
Trimmed 12L + 12R	GGGPGAGDLQTLQEKPQELTDQDQ
Trimmed 12L + 12R	GGGPGAGDLQTLRPRHHHGRSGSN
Trimmed 12L + 12R	GGGPGAGDLQTLPRHHHGRSGSNK
Trimmed 12L + 12R	GGGPGAGDLQTLPSPKESKEADVA
Trimmed 12L + 12R	GGGPGAGDLQTLSHHLAHYRASEE
Trimmed 12L + 12R	GGGPGAGDLQTLNHPDSELESTAN
Trimmed 12L + 12R	GGGPGAGDLQTLLLDEGHYPVRES
Trimmed 12L + 12R	GGGPGAGDLQTLYPQSKWQEQEKN
Trimmed 12L + 12R	GGGPGAGDLQTLKRLGALFNPYFD
Trimmed 12L + 12R	GGGPGAGDLQTLRLGALFNPYFDP
Trimmed 12L + 12R	GGGPGAGDLQTLLGALFNPYFDPL
Trimmed 12L + 12R	GGGPGAGDLQTLGNPDDSFLEDEG
Trimmed 12L + 12R	GGGPGAGDLQTLPFSEDVNWGYEK
Trimmed 12L + 12R	GGGPGAGDLQTLSFARAPQLDLKR
Trimmed 12L + 12R	GGGPGAGDLQTLQYDGVAELDQLL
Trimmed 12L + 12R	GGGPGAGDLQTLKADEFPDFYDSE
Trimmed 12L + 12R	GGGPGAGDLQTLADEFPDFYDSEE
Trimmed 12L + 12R	GGGPGAGDLQTLELENLAAMDLEL
Trimmed 12L + 12R	GGPGAGDLQTLAAPVDNRDHNEEM
Trimmed 12L + 12R	GGPGAGDLQTLASGKEVKGEEKGE
Trimmed 12L + 12R	GGPGAGDLQTLAHIEDSGEKPNTF
Trimmed 12L + 12R	GGPGAGDLQTLASEASAKKKDESV
Trimmed 12L + 12R	GGPGAGDLQTLAKDESVARADAHS
Trimmed 12L + 12R	GGPGAGDLQTLADESVARADAHSM
Trimmed 12L + 12R	GGPGAGDLQTLAQEKPQELTDQDQ
Trimmed 12L + 12R	GGPGAGDLQTLARPRHHHGRSGSN
Trimmed 12L + 12R	GGPGAGDLQTLAPRHHHGRSGSNK
Trimmed 12L + 12R	GGPGAGDLQTLAPSPKESKEADVA
Trimmed 12L + 12R	GGPGAGDLQTLASHHLAHYRASEE
Trimmed 12L + 12R	GGPGAGDLQTLANHPDSELESTAN
Trimmed 12L + 12R	GGPGAGDLQTLALLDEGHYPVRES
Trimmed 12L + 12R	GGPGAGDLQTLAYPQSKWQEQEKN
Trimmed 12L + 12R	GGPGAGDLQTLAKRLGALFNPYFD
Trimmed 12L + 12R	GGPGAGDLQTLARLGALFNPYFDP
Trimmed 12L + 12R	GGPGAGDLQTLALGALFNPYFDPL
Trimmed 12L + 12R	GGPGAGDLQTLAGNPDDSFLEDEG
Trimmed 12L + 12R	GGPGAGDLQTLAPFSEDVNWGYEK
Trimmed 12L + 12R	GGPGAGDLQTLASFARAPQLDLKR
Trimmed 12L + 12R	GGPGAGDLQTLAQYDGVAELDQLL
Trimmed 12L + 12R	GGPGAGDLQTLAKADEFPDFYDSE
Trimmed 12L + 12R	GGPGAGDLQTLAADEFPDFYDSEE
Trimmed 12L + 12R	GGPGAGDLQTLAELENLAAMDLEL
Trimmed 12L + 12R	GPGAGDLQTLALAPVDNRDHNEEM
Trimmed 12L + 12R	GPGAGDLQTLALSGKEVKGEEKGE
Trimmed 12L + 12R	GPGAGDLQTLALHIEDSGEKPNTF
Trimmed 12L + 12R	GPGAGDLQTLALSEASAKKKDESV
Trimmed 12L + 12R	GPGAGDLQTLALKDESVARADAHS
Trimmed 12L + 12R	GPGAGDLQTLALDESVARADAHSM
Trimmed 12L + 12R	GPGAGDLQTLALQEKPQELTDQDQ
Trimmed 12L + 12R	GPGAGDLQTLALRPRHHHGRSGSN
Trimmed 12L + 12R	GPGAGDLQTLALPRHHHGRSGSNK
Trimmed 12L + 12R	GPGAGDLQTLALPSPKESKEADVA
Trimmed 12L + 12R	GPGAGDLQTLALSHHLAHYRASEE
Trimmed 12L + 12R	GPGAGDLQTLALNHPDSELESTAN
Trimmed 12L + 12R	GPGAGDLQTLALLLDEGHYPVRES
Trimmed 12L + 12R	GPGAGDLQTLALYPQSKWQEQEKN
Trimmed 12L + 12R	GPGAGDLQTLALKRLGALFNPYFD
Trimmed 12L + 12R	GPGAGDLQTLALRLGALFNPYFDP
Trimmed 12L + 12R	GPGAGDLQTLALLGALFNPYFDPL
Trimmed 12L + 12R	GPGAGDLQTLALGNPDDSFLEDEG
Trimmed 12L + 12R	GPGAGDLQTLALPFSEDVNWGYEK
Trimmed 12L + 12R	GPGAGDLQTLALSFARAPQLDLKR
Trimmed 12L + 12R	GPGAGDLQTLALQYDGVAELDQLL
Trimmed 12L + 12R	GPGAGDLQTLALKADEFPDFYDSE
Trimmed 12L + 12R	GPGAGDLQTLALADEFPDFYDSEE
Trimmed 12L + 12R	GPGAGDLQTLALELENLAAMDLEL
Trimmed 12L + 12R	PGAGDLQTLALEAPVDNRDHNEEM
Trimmed 12L + 12R	PGAGDLQTLALESGKEVKGEEKGE
Trimmed 12L + 12R	PGAGDLQTLALEHIEDSGEKPNTF
Trimmed 12L + 12R	PGAGDLQTLALESEASAKKKDESV
Trimmed 12L + 12R	PGAGDLQTLALEKDESVARADAHS
Trimmed 12L + 12R	PGAGDLQTLALEDESVARADAHSM
Trimmed 12L + 12R	PGAGDLQTLALEQEKPQELTDQDQ
Trimmed 12L + 12R	PGAGDLQTLALERPRHHHGRSGSN
Trimmed 12L + 12R	PGAGDLQTLALEPRHHHGRSGSNK
Trimmed 12L + 12R	PGAGDLQTLALEPSPKESKEADVA
Trimmed 12L + 12R	PGAGDLQTLALESHHLAHYRASEE
Trimmed 12L + 12R	PGAGDLQTLALENHPDSELESTAN
Trimmed 12L + 12R	PGAGDLQTLALELLDEGHYPVRES
Trimmed 12L + 12R	PGAGDLQTLALEYPQSKWQEQEKN
Trimmed 12L + 12R	PGAGDLQTLALEKRLGALFNPYFD
Trimmed 12L + 12R	PGAGDLQTLALERLGALFNPYFDP
Trimmed 12L + 12R	PGAGDLQTLALELGALFNPYFDPL
Trimmed 12L + 12R	PGAGDLQTLALEGNPDDSFLEDEG
Trimmed 12L + 12R	PGAGDLQTLALEPFSEDVNWGYEK
Trimmed 12L + 12R	PGAGDLQTLALESFARAPQLDLKR
Trimmed 12L + 12R	PGAGDLQTLALEQYDGVAELDQLL
Trimmed 12L + 12R	PGAGDLQTLALEKADEFPDFYDSE
Trimmed 12L + 12R	PGAGDLQTLALEADEFPDFYDSEE
Trimmed 12L + 12R	PGAGDLQTLALEELENLAAMDLEL
Trimmed 12L + 12R	GAGDLQTLALEVAPVDNRDHNEEM
Trimmed 12L + 12R	GAGDLQTLALEVSGKEVKGEEKGE
Trimmed 12L + 12R	GAGDLQTLALEVHIEDSGEKPNTF
Trimmed 12L + 12R	GAGDLQTLALEVSEASAKKKDESV
Trimmed 12L + 12R	GAGDLQTLALEVKDESVARADAHS
Trimmed 12L + 12R	GAGDLQTLALEVDESVARADAHSM
Trimmed 12L + 12R	GAGDLQTLALEVQEKPQELTDQDQ
Trimmed 12L + 12R	GAGDLQTLALEVRPRHHHGRSGSN
Trimmed 12L + 12R	GAGDLQTLALEVPRHHHGRSGSNK
Trimmed 12L + 12R	GAGDLQTLALEVPSPKESKEADVA
Trimmed 12L + 12R	GAGDLQTLALEVSHHLAHYRASEE
Trimmed 12L + 12R	GAGDLQTLALEVNHPDSELESTAN
Trimmed 12L + 12R	GAGDLQTLALEVLLDEGHYPVRES
Trimmed 12L + 12R	GAGDLQTLALEVYPQSKWQEQEKN
Trimmed 12L + 12R	GAGDLQTLALEVKRLGALFNPYFD
Trimmed 12L + 12R	GAGDLQTLALEVRLGALFNPYFDP
Trimmed 12L + 12R	GAGDLQTLALEVLGALFNPYFDPL
Trimmed 12L + 12R	GAGDLQTLALEVGNPDDSFLEDEG
Trimmed 12L + 12R	GAGDLQTLALEVPFSEDVNWGYEK
Trimmed 12L + 12R	GAGDLQTLALEVSFARAPQLDLKR
Trimmed 12L + 12R	GAGDLQTLALEVQYDGVAELDQLL
Trimmed 12L + 12R	GAGDLQTLALEVKADEFPDFYDSE
Trimmed 12L + 12R	GAGDLQTLALEVADEFPDFYDSEE
Trimmed 12L + 12R	GAGDLQTLALEVELENLAAMDLEL
Trimmed 12L + 12R	AGDLQTLALEVAAPVDNRDHNEEM
Trimmed 12L + 12R	AGDLQTLALEVASGKEVKGEEKGE
Trimmed 12L + 12R	AGDLQTLALEVAHIEDSGEKPNTF
Trimmed 12L + 12R	AGDLQTLALEVASEASAKKKDESV
Trimmed 12L + 12R	AGDLQTLALEVAKDESVARADAHS
Trimmed 12L + 12R	AGDLQTLALEVADESVARADAHSM
Trimmed 12L + 12R	AGDLQTLALEVAQEKPQELTDQDQ
Trimmed 12L + 12R	AGDLQTLALEVARPRHHHGRSGSN
Trimmed 12L + 12R	AGDLQTLALEVAPRHHHGRSGSNK
Trimmed 12L + 12R	AGDLQTLALEVAPSPKESKEADVA
Trimmed 12L + 12R	AGDLQTLALEVASHHLAHYRASEE
Trimmed 12L + 12R	AGDLQTLALEVANHPDSELESTAN
Trimmed 12L + 12R	AGDLQTLALEVALLDEGHYPVRES
Trimmed 12L + 12R	AGDLQTLALEVAYPQSKWQEQEKN
Trimmed 12L + 12R	AGDLQTLALEVAKRLGALFNPYFD
Trimmed 12L + 12R	AGDLQTLALEVARLGALFNPYFDP
Trimmed 12L + 12R	AGDLQTLALEVALGALFNPYFDPL
Trimmed 12L + 12R	AGDLQTLALEVAGNPDDSFLEDEG
Trimmed 12L + 12R	AGDLQTLALEVAPFSEDVNWGYEK
Trimmed 12L + 12R	AGDLQTLALEVASFARAPQLDLKR
Trimmed 12L + 12R	AGDLQTLALEVAQYDGVAELDQLL
Trimmed 12L + 12R	AGDLQTLALEVAKADEFPDFYDSE
Trimmed 12L + 12R	AGDLQTLALEVAADEFPDFYDSEE
Trimmed 12L + 12R	AGDLQTLALEVAELENLAAMDLEL
Trimmed 12L + 12R	GDLQTLALEVAQAPVDNRDHNEEM
Trimmed 12L + 12R	GDLQTLALEVAQSGKEVKGEEKGE
Trimmed 12L + 12R	GDLQTLALEVAQHIEDSGEKPNTF
Trimmed 12L + 12R	GDLQTLALEVAQSEASAKKKDESV
Trimmed 12L + 12R	GDLQTLALEVAQKDESVARADAHS
Trimmed 12L + 12R	GDLQTLALEVAQDESVARADAHSM
Trimmed 12L + 12R	GDLQTLALEVAQQEKPQELTDQDQ
Trimmed 12L + 12R	GDLQTLALEVAQRPRHHHGRSGSN
Trimmed 12L + 12R	GDLQTLALEVAQPRHHHGRSGSNK
Trimmed 12L + 12R	GDLQTLALEVAQPSPKESKEADVA
Trimmed 12L + 12R	GDLQTLALEVAQSHHLAHYRASEE
Trimmed 12L + 12R	GDLQTLALEVAQNHPDSELESTAN
Trimmed 12L + 12R	GDLQTLALEVAQLLDEGHYPVRES
Trimmed 12L + 12R	GDLQTLALEVAQYPQSKWQEQEKN
Trimmed 12L + 12R	GDLQTLALEVAQKRLGALFNPYFD
Trimmed 12L + 12R	GDLQTLALEVAQRLGALFNPYFDP
Trimmed 12L + 12R	GDLQTLALEVAQLGALFNPYFDPL
Trimmed 12L + 12R	GDLQTLALEVAQGNPDDSFLEDEG
Trimmed 12L + 12R	GDLQTLALEVAQPFSEDVNWGYEK
Trimmed 12L + 12R	GDLQTLALEVAQSFARAPQLDLKR
Trimmed 12L + 12R	GDLQTLALEVAQQYDGVAELDQLL
Trimmed 12L + 12R	GDLQTLALEVAQKADEFPDFYDSE
Trimmed 12L + 12R	GDLQTLALEVAQADEFPDFYDSEE
Trimmed 12L + 12R	GDLQTLALEVAQELENLAAMDLEL
Trimmed 12L + 12R	DLQTLALEVAQQAPVDNRDHNEEM
Trimmed 12L + 12R	DLQTLALEVAQQSGKEVKGEEKGE
Trimmed 12L + 12R	DLQTLALEVAQQHIEDSGEKPNTF
Trimmed 12L + 12R	DLQTLALEVAQQSEASAKKKDESV
Trimmed 12L + 12R	DLQTLALEVAQQKDESVARADAHS
Trimmed 12L + 12R	DLQTLALEVAQQDESVARADAHSM
Trimmed 12L + 12R	DLQTLALEVAQQQEKPQELTDQDQ
Trimmed 12L + 12R	DLQTLALEVAQQRPRHHHGRSGSN
Trimmed 12L + 12R	DLQTLALEVAQQPRHHHGRSGSNK
Trimmed 12L + 12R	DLQTLALEVAQQPSPKESKEADVA
Trimmed 12L + 12R	DLQTLALEVAQQSHHLAHYRASEE
Trimmed 12L + 12R	DLQTLALEVAQQNHPDSELESTAN
Trimmed 12L + 12R	DLQTLALEVAQQLLDEGHYPVRES
Trimmed 12L + 12R	DLQTLALEVAQQYPQSKWQEQEKN
Trimmed 12L + 12R	DLQTLALEVAQQKRLGALFNPYFD
Trimmed 12L + 12R	DLQTLALEVAQQRLGALFNPYFDP
Trimmed 12L + 12R	DLQTLALEVAQQLGALFNPYFDPL
Trimmed 12L + 12R	DLQTLALEVAQQGNPDDSFLEDEG
Trimmed 12L + 12R	DLQTLALEVAQQPFSEDVNWGYEK
Trimmed 12L + 12R	DLQTLALEVAQQSFARAPQLDLKR
Trimmed 12L + 12R	DLQTLALEVAQQQYDGVAELDQLL
Trimmed 12L + 12R	DLQTLALEVAQQKADEFPDFYDSE
Trimmed 12L + 12R	DLQTLALEVAQQADEFPDFYDSEE
Trimmed 12L + 12R	DLQTLALEVAQQELENLAAMDLEL
Trimmed 12L + 12R	QLELGGGPGAGDYPSKPDNPGEDA
Trimmed 12L + 12R	QLELGGGPGAGDSSPETLISDLLM
Trimmed 12L + 12R	LELGGGPGAGDLYPSKPDNPGEDA
Trimmed 12L + 12R	LELGGGPGAGDLSSPETLISDLLM
Trimmed 12L + 12R	ELGGGPGAGDLQYPSKPDNPGEDA
Trimmed 12L + 12R	ELGGGPGAGDLQSSPETLISDLLM
Trimmed 12L + 12R	LGGGPGAGDLQTYPSKPDNPGEDA
Trimmed 12L + 12R	LGGGPGAGDLQTSSPETLISDLLM
Trimmed 12L + 12R	GGGPGAGDLQTLYPSKPDNPGEDA
Trimmed 12L + 12R	GGGPGAGDLQTLSSPETLISDLLM
Trimmed 12L + 12R	GGPGAGDLQTLAYPSKPDNPGEDA
Trimmed 12L + 12R	GGPGAGDLQTLASSPETLISDLLM
Trimmed 12L + 12R	GPGAGDLQTLALYPSKPDNPGEDA
Trimmed 12L + 12R	GPGAGDLQTLALSSPETLISDLLM
Trimmed 12L + 12R	PGAGDLQTLALEYPSKPDNPGEDA
Trimmed 12L + 12R	PGAGDLQTLALESSPETLISDLLM
Trimmed 12L + 12R	GAGDLQTLALEVYPSKPDNPGEDA
Trimmed 12L + 12R	GAGDLQTLALEVSSPETLISDLLM
Trimmed 12L + 12R	AGDLQTLALEVAYPSKPDNPGEDA
Trimmed 12L + 12R	AGDLQTLALEVASSPETLISDLLM
Trimmed 12L + 12R	GDLQTLALEVAQYPSKPDNPGEDA
Trimmed 12L + 12R	GDLQTLALEVAQSSPETLISDLLM
Trimmed 12L + 12R	DLQTLALEVAQQYPSKPDNPGEDA
Trimmed 12L + 12R	DLQTLALEVAQQSSPETLISDLLM
Trimmed 12L + 12R	EQLELGGSPGDLFVKQHLCGPHLV
Trimmed 12L + 12R	EQLELGGSPGDLEVEDPQVEQLEL
Trimmed 12L + 12R	EQLELGGSPGDLGIVDQCCTSICS
Trimmed 12L + 12R	EQLELGGSPGDLFVKQHLCGSHLV
Trimmed 12L + 12R	EQLELGGSPGDLEVEDPQVAQLEL
Trimmed 12L + 12R	EQLELGGSPGDLLPVNSPMTKGDT
Trimmed 12L + 12R	EQLELGGSPGDLKDSDKGQQDGFE
Trimmed 12L + 12R	EQLELGGSPGDLDSDKGQQDGFEA
Trimmed 12L + 12R	EQLELGGSPGDLAKQEEKEEEEEE
Trimmed 12L + 12R	EQLELGGSPGDLWSRMDQLAKELT
Trimmed 12L + 12R	EQLELGGSPGDLLEGEDDPDRSMK
Trimmed 12L + 12R	EQLELGGSPGDLGWRPSSREDSVE
Trimmed 12L + 12R	EQLELGGSPGDLEEEGSANRRAED
Trimmed 12L + 12R	EQLELGGSPGDLAEDQELESLSAI
Trimmed 12L + 12R	EQLELGGSPGDLTPVRSGTNPQMD
Trimmed 12L + 12R	EQLELGGSPGDLKCNTATCATQRL
Trimmed 12L + 12R	EQLELGGSPGDLCNTATCATQRLA
Trimmed 12L + 12R	EQLELGGSPGDLTPVRSGSNPQMD
Trimmed 12L + 12R	EQLELGGSPGDLAPVDNRDHNEEM
Trimmed 12L + 12R	EQLELGGSPGDLSGKEVKGEEKGE
Trimmed 12L + 12R	EQLELGGSPGDLHIEDSGEKPNTF
Trimmed 12L + 12R	EQLELGGSPGDLSEASAKKKDESV
Trimmed 12L + 12R	EQLELGGSPGDLKDESVARADAHS
Trimmed 12L + 12R	EQLELGGSPGDLDESVARADAHSM
Trimmed 12L + 12R	EQLELGGSPGDLQEKPQELTDQDQ
Trimmed 12L + 12R	EQLELGGSPGDLRPRHHHGRSGSN
Trimmed 12L + 12R	EQLELGGSPGDLPRHHHGRSGSNK
Trimmed 12L + 12R	EQLELGGSPGDLPSPKESKEADVA
Trimmed 12L + 12R	EQLELGGSPGDLSHHLAHYRASEE
Trimmed 12L + 12R	EQLELGGSPGDLNHPDSELESTAN
Trimmed 12L + 12R	EQLELGGSPGDLLLDEGHYPVRES
Trimmed 12L + 12R	EQLELGGSPGDLYPQSKWQEQEKN
Trimmed 12L + 12R	EQLELGGSPGDLKRLGALFNPYFD
Trimmed 12L + 12R	EQLELGGSPGDLRLGALFNPYFDP
Trimmed 12L + 12R	EQLELGGSPGDLLGALFNPYFDPL
Trimmed 12L + 12R	EQLELGGSPGDLGNPDDSFLEDEG
Trimmed 12L + 12R	EQLELGGSPGDLPFSEDVNWGYEK
Trimmed 12L + 12R	EQLELGGSPGDLSFARAPQLDLKR
Trimmed 12L + 12R	EQLELGGSPGDLQYDGVAELDQLL
Trimmed 12L + 12R	EQLELGGSPGDLKADEFPDFYDSE
Trimmed 12L + 12R	EQLELGGSPGDLADEFPDFYDSEE
Trimmed 12L + 12R	EQLELGGSPGDLELENLAAMDLEL
Trimmed 12L + 12R	EQLELGGSPGDLYPSKPDNPGEDA
Trimmed 12L + 12R	EQLELGGSPGDLSSPETLISDLLM
Trimmed 12L + 12R	AQLELGGGPGAGFVKQHLCGPHLV
Trimmed 12L + 12R	AQLELGGGPGAGEVEDPQVEQLEL
Trimmed 12L + 12R	AQLELGGGPGAGGIVDQCCTSICS
Trimmed 12L + 12R	AQLELGGGPGAGFVKQHLCGSHLV
Trimmed 12L + 12R	AQLELGGGPGAGEVEDPQVAQLEL
Trimmed 12L + 12R	AQLELGGGPGAGLPVNSPMTKGDT
Trimmed 12L + 12R	AQLELGGGPGAGKDSDKGQQDGFE
Trimmed 12L + 12R	AQLELGGGPGAGDSDKGQQDGFEA
Trimmed 12L + 12R	AQLELGGGPGAGAKQEEKEEEEEE
Trimmed 12L + 12R	AQLELGGGPGAGWSRMDQLAKELT
Trimmed 12L + 12R	AQLELGGGPGAGLEGEDDPDRSMK
Trimmed 12L + 12R	AQLELGGGPGAGGWRPSSREDSVE
Trimmed 12L + 12R	AQLELGGGPGAGEEEGSANRRAED
Trimmed 12L + 12R	AQLELGGGPGAGAEDQELESLSAI
Trimmed 12L + 12R	AQLELGGGPGAGTPVRSGTNPQMD
Trimmed 12L + 12R	AQLELGGGPGAGKCNTATCATQRL
Trimmed 12L + 12R	AQLELGGGPGAGCNTATCATQRLA
Trimmed 12L + 12R	AQLELGGGPGAGTPVRSGSNPQMD
Trimmed 12L + 12R	AQLELGGGPGAGAPVDNRDHNEEM
Trimmed 12L + 12R	AQLELGGGPGAGSGKEVKGEEKGE
Trimmed 12L + 12R	AQLELGGGPGAGHIEDSGEKPNTF
Trimmed 12L + 12R	AQLELGGGPGAGSEASAKKKDESV
Trimmed 12L + 12R	AQLELGGGPGAGKDESVARADAHS
Trimmed 12L + 12R	AQLELGGGPGAGDESVARADAHSM
Trimmed 12L + 12R	AQLELGGGPGAGQEKPQELTDQDQ
Trimmed 12L + 12R	AQLELGGGPGAGRPRHHHGRSGSN
Trimmed 12L + 12R	AQLELGGGPGAGPRHHHGRSGSNK
Trimmed 12L + 12R	AQLELGGGPGAGPSPKESKEADVA
Trimmed 12L + 12R	AQLELGGGPGAGSHHLAHYRASEE
Trimmed 12L + 12R	AQLELGGGPGAGNHPDSELESTAN
Trimmed 12L + 12R	AQLELGGGPGAGLLDEGHYPVRES
Trimmed 12L + 12R	AQLELGGGPGAGYPQSKWQEQEKN
Trimmed 12L + 12R	AQLELGGGPGAGKRLGALFNPYFD
Trimmed 12L + 12R	AQLELGGGPGAGRLGALFNPYFDP
Trimmed 12L + 12R	AQLELGGGPGAGLGALFNPYFDPL
Trimmed 12L + 12R	AQLELGGGPGAGGNPDDSFLEDEG
Trimmed 12L + 12R	AQLELGGGPGAGPFSEDVNWGYEK
Trimmed 12L + 12R	AQLELGGGPGAGSFARAPQLDLKR
Trimmed 12L + 12R	AQLELGGGPGAGQYDGVAELDQLL
Trimmed 12L + 12R	AQLELGGGPGAGKADEFPDFYDSE
Trimmed 12L + 12R	AQLELGGGPGAGADEFPDFYDSEE
Trimmed 12L + 12R	AQLELGGGPGAGELENLAAMDLEL
Trimmed 12L + 12R	AQLELGGGPGAGYPSKPDNPGEDA
Trimmed 12L + 12R	AQLELGGGPGAGSSPETLISDLLM
Trimmed 12L + 12R	VEQLELGGSPGDFVKQHLCGPHLV
Trimmed 12L + 12R	VEQLELGGSPGDEVEDPQVEQLEL
Trimmed 12L + 12R	VEQLELGGSPGDGIVDQCCTSICS
Trimmed 12L + 12R	VEQLELGGSPGDFVKQHLCGSHLV
Trimmed 12L + 12R	VEQLELGGSPGDEVEDPQVAQLEL
Trimmed 12L + 12R	VEQLELGGSPGDLPVNSPMTKGDT
Trimmed 12L + 12R	VEQLELGGSPGDKDSDKGQQDGFE
Trimmed 12L + 12R	VEQLELGGSPGDDSDKGQQDGFEA
Trimmed 12L + 12R	VEQLELGGSPGDAKQEEKEEEEEE
Trimmed 12L + 12R	VEQLELGGSPGDWSRMDQLAKELT
Trimmed 12L + 12R	VEQLELGGSPGDLEGEDDPDRSMK
Trimmed 12L + 12R	VEQLELGGSPGDGWRPSSREDSVE
Trimmed 12L + 12R	VEQLELGGSPGDEEEGSANRRAED
Trimmed 12L + 12R	VEQLELGGSPGDAEDQELESLSAI
Trimmed 12L + 12R	VEQLELGGSPGDTPVRSGTNPQMD
Trimmed 12L + 12R	VEQLELGGSPGDKCNTATCATQRL
Trimmed 12L + 12R	VEQLELGGSPGDCNTATCATQRLA
Trimmed 12L + 12R	VEQLELGGSPGDTPVRSGSNPQMD
Trimmed 12L + 12R	VEQLELGGSPGDAPVDNRDHNEEM
Trimmed 12L + 12R	VEQLELGGSPGDSGKEVKGEEKGE
Trimmed 12L + 12R	VEQLELGGSPGDHIEDSGEKPNTF
Trimmed 12L + 12R	VEQLELGGSPGDSEASAKKKDESV
Trimmed 12L + 12R	VEQLELGGSPGDKDESVARADAHS
Trimmed 12L + 12R	VEQLELGGSPGDDESVARADAHSM
Trimmed 12L + 12R	VEQLELGGSPGDQEKPQELTDQDQ
Trimmed 12L + 12R	VEQLELGGSPGDRPRHHHGRSGSN
Trimmed 12L + 12R	VEQLELGGSPGDPRHHHGRSGSNK
Trimmed 12L + 12R	VEQLELGGSPGDPSPKESKEADVA
Trimmed 12L + 12R	VEQLELGGSPGDSHHLAHYRASEE
Trimmed 12L + 12R	VEQLELGGSPGDNHPDSELESTAN
Trimmed 12L + 12R	VEQLELGGSPGDLLDEGHYPVRES
Trimmed 12L + 12R	VEQLELGGSPGDYPQSKWQEQEKN
Trimmed 12L + 12R	VEQLELGGSPGDKRLGALFNPYFD
Trimmed 12L + 12R	VEQLELGGSPGDRLGALFNPYFDP
Trimmed 12L + 12R	VEQLELGGSPGDLGALFNPYFDPL
Trimmed 12L + 12R	VEQLELGGSPGDGNPDDSFLEDEG
Trimmed 12L + 12R	VEQLELGGSPGDPFSEDVNWGYEK
Trimmed 12L + 12R	VEQLELGGSPGDSFARAPQLDLKR
Trimmed 12L + 12R	VEQLELGGSPGDQYDGVAELDQLL
Trimmed 12L + 12R	VEQLELGGSPGDKADEFPDFYDSE
Trimmed 12L + 12R	VEQLELGGSPGDADEFPDFYDSEE
Trimmed 12L + 12R	VEQLELGGSPGDELENLAAMDLEL
Trimmed 12L + 12R	VEQLELGGSPGDYPSKPDNPGEDA
Trimmed 12L + 12R	VEQLELGGSPGDSSPETLISDLLM
Trimmed 12L + 12R	VAQLELGGGPGAFVKQHLCGPHLV
Trimmed 12L + 12R	VAQLELGGGPGAEVEDPQVEQLEL
Trimmed 12L + 12R	VAQLELGGGPGAGIVDQCCTSICS
Trimmed 12L + 12R	VAQLELGGGPGAFVKQHLCGSHLV
Trimmed 12L + 12R	VAQLELGGGPGAEVEDPQVAQLEL
Trimmed 12L + 12R	VAQLELGGGPGALPVNSPMTKGDT
Trimmed 12L + 12R	VAQLELGGGPGAKDSDKGQQDGFE
Trimmed 12L + 12R	VAQLELGGGPGADSDKGQQDGFEA
Trimmed 12L + 12R	VAQLELGGGPGAAKQEEKEEEEEE
Trimmed 12L + 12R	VAQLELGGGPGAWSRMDQLAKELT
Trimmed 12L + 12R	VAQLELGGGPGALEGEDDPDRSMK
Trimmed 12L + 12R	VAQLELGGGPGAGWRPSSREDSVE
Trimmed 12L + 12R	VAQLELGGGPGAEEEGSANRRAED
Trimmed 12L + 12R	VAQLELGGGPGAAEDQELESLSAI
Trimmed 12L + 12R	VAQLELGGGPGATPVRSGTNPQMD
Trimmed 12L + 12R	VAQLELGGGPGAKCNTATCATQRL
Trimmed 12L + 12R	VAQLELGGGPGACNTATCATQRLA
Trimmed 12L + 12R	VAQLELGGGPGATPVRSGSNPQMD
Trimmed 12L + 12R	VAQLELGGGPGAAPVDNRDHNEEM
Trimmed 12L + 12R	VAQLELGGGPGASGKEVKGEEKGE
Trimmed 12L + 12R	VAQLELGGGPGAHIEDSGEKPNTF
Trimmed 12L + 12R	VAQLELGGGPGASEASAKKKDESV
Trimmed 12L + 12R	VAQLELGGGPGAKDESVARADAHS
Trimmed 12L + 12R	VAQLELGGGPGADESVARADAHSM
Trimmed 12L + 12R	VAQLELGGGPGAQEKPQELTDQDQ
Trimmed 12L + 12R	VAQLELGGGPGARPRHHHGRSGSN
Trimmed 12L + 12R	VAQLELGGGPGAPRHHHGRSGSNK
Trimmed 12L + 12R	VAQLELGGGPGAPSPKESKEADVA
Trimmed 12L + 12R	VAQLELGGGPGASHHLAHYRASEE
Trimmed 12L + 12R	VAQLELGGGPGANHPDSELESTAN
Trimmed 12L + 12R	VAQLELGGGPGALLDEGHYPVRES
Trimmed 12L + 12R	VAQLELGGGPGAYPQSKWQEQEKN
Trimmed 12L + 12R	VAQLELGGGPGAKRLGALFNPYFD
Trimmed 12L + 12R	VAQLELGGGPGARLGALFNPYFDP
Trimmed 12L + 12R	VAQLELGGGPGALGALFNPYFDPL
Trimmed 12L + 12R	VAQLELGGGPGAGNPDDSFLEDEG
Trimmed 12L + 12R	VAQLELGGGPGAPFSEDVNWGYEK
Trimmed 12L + 12R	VAQLELGGGPGASFARAPQLDLKR
Trimmed 12L + 12R	VAQLELGGGPGAQYDGVAELDQLL
Trimmed 12L + 12R	VAQLELGGGPGAKADEFPDFYDSE
Trimmed 12L + 12R	VAQLELGGGPGAADEFPDFYDSEE
Trimmed 12L + 12R	VAQLELGGGPGAELENLAAMDLEL
Trimmed 12L + 12R	VAQLELGGGPGAYPSKPDNPGEDA
Trimmed 12L + 12R	VAQLELGGGPGASSPETLISDLLM
Trimmed 12L + 12R	QVEQLELGGSPGFVKQHLCGPHLV
Trimmed 12L + 12R	QVEQLELGGSPGEVEDPQVEQLEL
Trimmed 12L + 12R	QVEQLELGGSPGGIVDQCCTSICS
Trimmed 12L + 12R	QVEQLELGGSPGFVKQHLCGSHLV
Trimmed 12L + 12R	QVEQLELGGSPGEVEDPQVAQLEL
Trimmed 12L + 12R	QVEQLELGGSPGLPVNSPMTKGDT
Trimmed 12L + 12R	QVEQLELGGSPGKDSDKGQQDGFE
Trimmed 12L + 12R	QVEQLELGGSPGDSDKGQQDGFEA
Trimmed 12L + 12R	QVEQLELGGSPGAKQEEKEEEEEE
Trimmed 12L + 12R	QVEQLELGGSPGWSRMDQLAKELT
Trimmed 12L + 12R	QVEQLELGGSPGLEGEDDPDRSMK
Trimmed 12L + 12R	QVEQLELGGSPGGWRPSSREDSVE
Trimmed 12L + 12R	QVEQLELGGSPGEEEGSANRRAED
Trimmed 12L + 12R	QVEQLELGGSPGAEDQELESLSAI
Trimmed 12L + 12R	QVEQLELGGSPGTPVRSGTNPQMD
Trimmed 12L + 12R	QVEQLELGGSPGKCNTATCATQRL
Trimmed 12L + 12R	QVEQLELGGSPGCNTATCATQRLA
Trimmed 12L + 12R	QVEQLELGGSPGTPVRSGSNPQMD
Trimmed 12L + 12R	QVEQLELGGSPGAPVDNRDHNEEM
Trimmed 12L + 12R	QVEQLELGGSPGSGKEVKGEEKGE
Trimmed 12L + 12R	QVEQLELGGSPGHIEDSGEKPNTF
Trimmed 12L + 12R	QVEQLELGGSPGSEASAKKKDESV
Trimmed 12L + 12R	QVEQLELGGSPGKDESVARADAHS
Trimmed 12L + 12R	QVEQLELGGSPGDESVARADAHSM
Trimmed 12L + 12R	QVEQLELGGSPGQEKPQELTDQDQ
Trimmed 12L + 12R	QVEQLELGGSPGRPRHHHGRSGSN
Trimmed 12L + 12R	QVEQLELGGSPGPRHHHGRSGSNK
Trimmed 12L + 12R	QVEQLELGGSPGPSPKESKEADVA
Trimmed 12L + 12R	QVEQLELGGSPGSHHLAHYRASEE
Trimmed 12L + 12R	QVEQLELGGSPGNHPDSELESTAN
Trimmed 12L + 12R	QVEQLELGGSPGLLDEGHYPVRES
Trimmed 12L + 12R	QVEQLELGGSPGYPQSKWQEQEKN
Trimmed 12L + 12R	QVEQLELGGSPGKRLGALFNPYFD
Trimmed 12L + 12R	QVEQLELGGSPGRLGALFNPYFDP
Trimmed 12L + 12R	QVEQLELGGSPGLGALFNPYFDPL
Trimmed 12L + 12R	QVEQLELGGSPGGNPDDSFLEDEG
Trimmed 12L + 12R	QVEQLELGGSPGPFSEDVNWGYEK
Trimmed 12L + 12R	QVEQLELGGSPGSFARAPQLDLKR
Trimmed 12L + 12R	QVEQLELGGSPGQYDGVAELDQLL
Trimmed 12L + 12R	QVEQLELGGSPGKADEFPDFYDSE
Trimmed 12L + 12R	QVEQLELGGSPGADEFPDFYDSEE
Trimmed 12L + 12R	QVEQLELGGSPGELENLAAMDLEL
Trimmed 12L + 12R	QVEQLELGGSPGYPSKPDNPGEDA
Trimmed 12L + 12R	QVEQLELGGSPGSSPETLISDLLM
Trimmed 12L + 12R	QVAQLELGGGPGFVKQHLCGPHLV
Trimmed 12L + 12R	QVAQLELGGGPGEVEDPQVEQLEL
Trimmed 12L + 12R	QVAQLELGGGPGGIVDQCCTSICS
Trimmed 12L + 12R	QVAQLELGGGPGFVKQHLCGSHLV
Trimmed 12L + 12R	QVAQLELGGGPGEVEDPQVAQLEL
Trimmed 12L + 12R	QVAQLELGGGPGLPVNSPMTKGDT
Trimmed 12L + 12R	QVAQLELGGGPGKDSDKGQQDGFE
Trimmed 12L + 12R	QVAQLELGGGPGDSDKGQQDGFEA
Trimmed 12L + 12R	QVAQLELGGGPGAKQEEKEEEEEE
Trimmed 12L + 12R	QVAQLELGGGPGWSRMDQLAKELT
Trimmed 12L + 12R	QVAQLELGGGPGLEGEDDPDRSMK
Trimmed 12L + 12R	QVAQLELGGGPGGWRPSSREDSVE
Trimmed 12L + 12R	QVAQLELGGGPGEEEGSANRRAED
Trimmed 12L + 12R	QVAQLELGGGPGAEDQELESLSAI
Trimmed 12L + 12R	QVAQLELGGGPGTPVRSGTNPQMD
Trimmed 12L + 12R	QVAQLELGGGPGKCNTATCATQRL
Trimmed 12L + 12R	QVAQLELGGGPGCNTATCATQRLA
Trimmed 12L + 12R	QVAQLELGGGPGTPVRSGSNPQMD
Trimmed 12L + 12R	QVAQLELGGGPGAPVDNRDHNEEM
Trimmed 12L + 12R	QVAQLELGGGPGSGKEVKGEEKGE
Trimmed 12L + 12R	QVAQLELGGGPGHIEDSGEKPNTF
Trimmed 12L + 12R	QVAQLELGGGPGSEASAKKKDESV
Trimmed 12L + 12R	QVAQLELGGGPGKDESVARADAHS
Trimmed 12L + 12R	QVAQLELGGGPGDESVARADAHSM
Trimmed 12L + 12R	QVAQLELGGGPGQEKPQELTDQDQ
Trimmed 12L + 12R	QVAQLELGGGPGRPRHHHGRSGSN
Trimmed 12L + 12R	QVAQLELGGGPGPRHHHGRSGSNK
Trimmed 12L + 12R	QVAQLELGGGPGPSPKESKEADVA
Trimmed 12L + 12R	QVAQLELGGGPGSHHLAHYRASEE
Trimmed 12L + 12R	QVAQLELGGGPGNHPDSELESTAN
Trimmed 12L + 12R	QVAQLELGGGPGLLDEGHYPVRES
Trimmed 12L + 12R	QVAQLELGGGPGYPQSKWQEQEKN
Trimmed 12L + 12R	QVAQLELGGGPGKRLGALFNPYFD
Trimmed 12L + 12R	QVAQLELGGGPGRLGALFNPYFDP
Trimmed 12L + 12R	QVAQLELGGGPGLGALFNPYFDPL
Trimmed 12L + 12R	QVAQLELGGGPGGNPDDSFLEDEG
Trimmed 12L + 12R	QVAQLELGGGPGPFSEDVNWGYEK
[truncated: 1,081 more rows]

## Sheet: TCR1
EPITOPES	PZ_TCR1_1	PZ_TCR1_2	PZ_TCR1_3	LIB_1	LIB_2	LIB_3	EPITOPES	TCR_1	TCR_2	TCR_3	LIB_1	LIB_2	LIB_3	EPITOPES	TCR_Mean	LIB_Mean	PREDICTED_TCR	ENRICHMENT SCORE
[truncated: 2,546 more rows]

[truncated: 2 more sheets: TCR2, TCR 3]
