# Supplementary material for: De novo identification of CD4+ T cell epitopes
Source: Nat Methods. 2024 Apr 24;21(5):846–56. doi: 10.1038/s41592-024-02255-0 (PMC11093748; doi:10.1038/s41592-024-02255-0)
Supplement: Supplementary file 7 — ES from dropout analysis. [file 41592_2024_2255_MOESM7_ESM.xlsx]

## Sheet: leave-one-out analysis
EPITOPES	LOO_2	LOO_3	LOO_4	LOO_5	LOO_6	LOO_7	LOO_8	LIB_1	LIB_2	LIB_3	EPITOPES	LOO_2	LOO_3	LOO_4	LOO_5	LOO_6	LOO_7	LOO_8	LIB_1	LIB_2	LIB_3	EPITOPES	Mean-ALL TCRs	LIB	PREDICTED_B1			INDIVIDUAL ES	EPITOPES	LOO_TCR1	LOO_TCR2	LOO_TCR3	LOO_TCR5	LOO_TCR7	LOO_TCR24	LOO_TCR37		EPITOPES	LOO_TCR1	LOO_TCR2	LOO_TCR3	LOO_TCR5	LOO_TCR7	LOO_TCR24	LOO_TCR37	ES for each dropout = Avg ES for all the replicates that contain that TCR
AAVEEGIVAGGGVTLL	36	66	67	89	69	68	57	51	73	31	AAVEEGIVAGGGVTLL	7.7337e-05	0.000123326	0.000142963	0.000164132	0.000142575	0.000125871	0.000121669	0.000146095	0.000136812	9.07306e-05	AAVEEGIVAGGGVTLL	0.000128267	0.000124546	0.000127121	SLOPE	0.922395		AAVEEGIVAGGGVTLL	-4.97836e-05	-3.79513e-06	1.5842e-05	3.70109e-05	1.54546e-05	-1.24951e-06	-5.45135e-06		AAVEEGIVAGGGVTLL	9.63524e-06	1.97049e-06	-1.30236e-06	-4.83051e-06	-1.2378e-06	1.54622e-06	2.24653e-06
AEKVRNLPAGHGLNAQ	131	58	92	131	105	80	99	93	114	76	AEKVRNLPAGHGLNAQ	0.000281421	0.000108377	0.000196307	0.000241587	0.000216962	0.000148084	0.00021132	0.000266409	0.000213652	0.000222436	AEKVRNLPAGHGLNAQ	0.00020058	0.000234166	0.000228233	INTERCEPT	1.224e-05		AEKVRNLPAGHGLNAQ	5.31875e-05	-0.000119856	-3.19265e-05	1.33535e-05	-1.1271e-05	-8.01496e-05	-1.6913e-05		AEKVRNLPAGHGLNAQ	-4.11272e-05	-1.22865e-05	-2.69415e-05	-3.44882e-05	-3.03841e-05	-1.89043e-05	-2.94437e-05
AGGVAVIKAGAATEV	36	77	0	41	26	18	50	10	25	16	AGGVAVIKAGAATEV	7.7337e-05	0.00014388	0	7.56112e-05	5.3724e-05	3.33188e-05	0.000106727	2.86462e-05	4.68535e-05	4.68287e-05	AGGVAVIKAGAATEV	7.00855e-05	4.07761e-05	4.98517e-05				AGGVAVIKAGAATEV	2.74853e-05	9.40281e-05	-4.98517e-05	2.57595e-05	3.87231e-06	-1.65329e-05	5.68758e-05		AGGVAVIKAGAATEV	1.90252e-05	7.93472e-06	3.19147e-05	1.93128e-05	2.29607e-05	2.63615e-05	1.41268e-05
AKAAVEEGIVAGGGV	20	28	28	43	86	70	42	29	25	34	AKAAVEEGIVAGGGV	4.2965e-05	5.23199e-05	5.97456e-05	7.92995e-05	0.000177702	0.000129573	8.96511e-05	8.30738e-05	4.68535e-05	9.95109e-05	AKAAVEEGIVAGGGV	9.01795e-05	7.64794e-05	8.27842e-05				AKAAVEEGIVAGGGV	-3.98192e-05	-3.04643e-05	-2.30387e-05	-3.48474e-06	9.49182e-05	4.6789e-05	6.86682e-06		AKAAVEEGIVAGGGV	1.52644e-05	1.37052e-05	1.24676e-05	9.20864e-06	-7.19186e-06	8.2968e-07	7.48338e-06
ALVREGLRNVAAGANP	0	0	0	0	0	0	0	0	0	0	ALVREGLRNVAAGANP	0	0	0	0	0	0	0	0	0	0	ALVREGLRNVAAGANP	0	0	1.224e-05				ALVREGLRNVAAGANP	-1.224e-05	-1.224e-05	-1.224e-05	-1.224e-05	-1.224e-05	-1.224e-05	-1.224e-05		ALVREGLRNVAAGANP	-1.224e-05	-1.224e-05	-1.224e-05	-1.224e-05	-1.224e-05	-1.224e-05	-1.224e-05
AMKAHGLDNYRGYSL	34	58	37	77	31	26	40	41	59	32	AMKAHGLDNYRGYSL	7.30405e-05	0.000108377	7.89495e-05	0.000142001	6.40555e-05	4.81272e-05	8.5382e-05	0.000117449	0.000110574	9.36573e-05	AMKAHGLDNYRGYSL	8.57047e-05	0.000107227	0.000111146				AMKAHGLDNYRGYSL	-3.81051e-05	-2.76862e-06	-3.21961e-05	3.08558e-05	-4.70901e-05	-6.30184e-05	-2.57636e-05		AMKAHGLDNYRGYSL	-2.33302e-05	-2.92196e-05	-2.4315e-05	-3.48236e-05	-2.18327e-05	-1.91779e-05	-2.53871e-05
AMKDHGLDNYRGYSL	54	33	66	90	119	59	68	48	51	20	AMKDHGLDNYRGYSL	0.000116006	6.16628e-05	0.000140829	0.000165976	0.000245891	0.000109212	0.000145149	0.000137502	9.55812e-05	5.85358e-05	AMKDHGLDNYRGYSL	0.000140675	9.72062e-05	0.000101902				AMKDHGLDNYRGYSL	1.41031e-05	-4.02397e-05	3.89264e-05	6.40732e-05	0.000143988	7.30924e-06	4.32469e-05		AMKDHGLDNYRGYSL	4.2884e-05	5.19411e-05	3.87468e-05	3.45557e-05	2.12365e-05	4.40163e-05	3.80267e-05
AMKFHGLDNYRGYSL	111	55	66	137	148	109	70	55	103	33	AMKFHGLDNYRGYSL	0.000238456	0.000102771	0.000140829	0.000252652	0.000305814	0.000201764	0.000149418	0.000157554	0.000193036	9.65841e-05	AMKFHGLDNYRGYSL	0.000198815	0.000149058	0.00014973				AMKFHGLDNYRGYSL	8.87254e-05	-4.69592e-05	-8.90164e-06	0.000102921	0.000156083	5.20336e-05	-3.12035e-07		AMKFHGLDNYRGYSL	4.24775e-05	6.50916e-05	5.87487e-05	4.01115e-05	3.12513e-05	4.85928e-05	5.73171e-05
AMKKHGLDNYRGYSL	90	68	105	69	38	39	38	47	86	42	AMKKHGLDNYRGYSL	0.000193343	0.000127063	0.000224046	0.000127248	7.85197e-05	7.21908e-05	8.11129e-05	0.000134637	0.000161176	0.000122925	AMKKHGLDNYRGYSL	0.000129075	0.000139579	0.000140987				AMKKHGLDNYRGYSL	5.23552e-05	-1.39247e-05	8.30585e-05	-1.37393e-05	-6.24677e-05	-6.87965e-05	-5.98745e-05		AMKKHGLDNYRGYSL	-2.2624e-05	-1.15774e-05	-2.77412e-05	-1.16083e-05	-3.48688e-06	-2.43206e-06	-3.91907e-06
AMKRHGADNYRGYSL	39	68	50	80	55	73	36	71	47	34	AMKRHGADNYRGYSL	8.37818e-05	0.000127063	0.000106689	0.000147534	0.000113647	0.000135126	7.68438e-05	0.000203388	8.80846e-05	9.95109e-05	AMKRHGADNYRGYSL	0.000112955	0.000130328	0.000132454				AMKRHGADNYRGYSL	-4.86719e-05	-5.39098e-06	-2.57651e-05	1.50803e-05	-1.88067e-05	2.67273e-06	-5.56099e-05		AMKRHGADNYRGYSL	-1.46366e-05	-2.18501e-05	-1.84544e-05	-2.5262e-05	-1.96141e-05	-2.3194e-05	-1.34803e-05
AMKRHGLDAYRGYSL	18	71	34	111	34	54	66	49	59	67	AMKRHGLDAYRGYSL	3.86685e-05	0.000132668	7.25482e-05	0.000204703	7.02545e-05	9.99565e-05	0.00014088	0.000140366	0.000110574	0.000196095	AMKRHGLDAYRGYSL	0.000108526	0.000149012	0.000149688				AMKRHGLDAYRGYSL	-0.000111019	-1.70194e-05	-7.71396e-05	5.50156e-05	-7.94333e-05	-4.97313e-05	-8.80752e-06		AMKRHGLDAYRGYSL	-2.95192e-05	-4.51859e-05	-3.51658e-05	-5.71917e-05	-3.47836e-05	-3.97339e-05	-4.65545e-05
AMKRHGLDEYRGYSL	42	81	37	64	70	45	31	34	64	51	AMKRHGLDEYRGYSL	9.02265e-05	0.000151354	7.89495e-05	0.000118027	0.000144642	8.32971e-05	6.6171e-05	9.73969e-05	0.000119945	0.000149266	AMKRHGLDEYRGYSL	0.000104667	0.000122203	0.000124959				AMKRHGLDEYRGYSL	-3.47327e-05	2.63948e-05	-4.60097e-05	-6.93204e-06	1.96823e-05	-4.16621e-05	-5.87882e-05		AMKRHGLDEYRGYSL	-1.78858e-05	-2.80737e-05	-1.60063e-05	-2.25193e-05	-2.6955e-05	-1.67309e-05	-1.38766e-05
AMKRHGLDLYRGYSL	110	56	62	113	48	42	37	57	79	39	AMKRHGLDLYRGYSL	0.000236308	0.00010464	0.000132294	0.000208392	9.91828e-05	7.77439e-05	7.89783e-05	0.000163283	0.000148057	0.000114145	AMKRHGLDLYRGYSL	0.000133934	0.000141828	0.000143062				AMKRHGLDLYRGYSL	9.32458e-05	-3.84219e-05	-1.0768e-05	6.533e-05	-4.3879e-05	-6.53178e-05	-6.40834e-05		AMKRHGLDLYRGYSL	-2.619e-05	-4.2454e-06	-8.85439e-06	-2.15374e-05	-3.33589e-06	2.3725e-07	3.15212e-08
AMKRHGLDNARGYSL	47	58	127	32	90	101	59	67	83	85	AMKRHGLDNARGYSL	0.000100968	0.000108377	0.000270989	5.90136e-05	0.000185968	0.000186956	0.000125938	0.000191929	0.000155554	0.000248777	AMKRHGLDNARGYSL	0.000148316	0.000198753	0.000195569				AMKRHGLDNARGYSL	-9.46013e-05	-8.71921e-05	7.54197e-05	-0.000136556	-9.60142e-06	-8.61345e-06	-6.96307e-05		AMKRHGLDNARGYSL	-3.93623e-05	-4.05971e-05	-6.76991e-05	-3.23699e-05	-5.35289e-05	-5.36936e-05	-4.3524e-05
AMKRHGLDNYRAYSL	67	74	100	104	69	94	70	51	121	65	AMKRHGLDNYRAYSL	0.000143933	0.000138274	0.000213377	0.000191794	0.000142575	0.000173998	0.000149418	0.000146095	0.000226771	0.000190241	AMKRHGLDNYRAYSL	0.000164767	0.000187703	0.000185376				AMKRHGLDNYRAYSL	-4.14431e-05	-4.71019e-05	2.80011e-05	6.41822e-06	-4.28007e-05	-1.13776e-05	-3.59575e-05		AMKRHGLDNYRAYSL	-1.71364e-05	-1.61933e-05	-2.87104e-05	-2.51133e-05	-1.69101e-05	-2.21473e-05	-1.80507e-05
AMKRHGLDNYRDYSL	37	43	39	107	63	79	74	40	91	24	AMKRHGLDNYRDYSL	7.94853e-05	8.03485e-05	8.3217e-05	0.000197327	0.000130177	0.000146233	0.000157957	0.000114585	0.000170547	7.0243e-05	AMKRHGLDNYRDYSL	0.000124963	0.000118458	0.000121505				AMKRHGLDNYRDYSL	-4.20199e-05	-4.11567e-05	-3.82881e-05	7.58215e-05	8.67221e-06	2.47275e-05	3.64515e-05		AMKRHGLDNYRDYSL	1.1038e-05	1.08941e-05	1.0416e-05	-8.60227e-06	2.58928e-06	-8.66006e-08	-2.0406e-06
AMKRHGLDNYREYSL	84	125	78	150	52	75	133	73	105	117	AMKRHGLDNYREYSL	0.000180453	0.000233571	0.000166434	0.000276626	0.000107448	0.000138828	0.000283895	0.000209117	0.000196785	0.000342435	AMKRHGLDNYREYSL	0.000198179	0.000249445	0.000242327				AMKRHGLDNYREYSL	-6.18741e-05	-8.75613e-06	-7.58931e-05	3.4299e-05	-0.000134879	-0.000103499	4.15678e-05		AMKRHGLDNYREYSL	-4.11934e-05	-5.00464e-05	-3.88569e-05	-5.72222e-05	-2.90259e-05	-3.4256e-05	-5.84337e-05
AMKRHGLDNYRGYSL	57	92	127	95	147	104	95	68	121	89	AMKRHGLDNYRGYSL	0.00012245	0.000171908	0.000270989	0.000175197	0.000303747	0.000192509	0.000202782	0.000194794	0.000226771	0.000260485	AMKRHGLDNYRGYSL	0.000205655	0.00022735	0.000221946				AMKRHGLDNYRGYSL	-9.9496e-05	-5.0038e-05	4.90426e-05	-4.67497e-05	8.1801e-05	-2.94375e-05	-1.91641e-05		AMKRHGLDNYRGYSL	-2.42428e-06	-1.06673e-05	-2.71807e-05	-1.12153e-05	-3.26404e-05	-1.41007e-05	-1.58129e-05
AMKRHGLDNYRKYSL	87	81	76	99	126	86	55	72	90	76	AMKRHGLDNYRKYSL	0.000186898	0.000151354	0.000162167	0.000182573	0.000260355	0.00015919	0.0001174	0.000206252	0.000168673	0.000222436	AMKRHGLDNYRKYSL	0.000174277	0.00019912	0.000195908				AMKRHGLDNYRKYSL	-9.0098e-06	-4.45536e-05	-3.37411e-05	-1.33343e-05	6.44472e-05	-3.67176e-05	-7.85074e-05		AMKRHGLDNYRKYSL	-2.37345e-05	-1.78105e-05	-1.96126e-05	-2.30137e-05	-3.59773e-05	-1.91165e-05	-1.21515e-05
AMKRHGNDNYRGYSL	72	57	63	98	48	102	70	70	79	64	AMKRHGNDNYRGYSL	0.000154674	0.000106508	0.000134428	0.000180729	9.91828e-05	0.000188807	0.000149418	0.000200523	0.000148057	0.000187315	AMKRHGNDNYRGYSL	0.000144821	0.000178632	0.000177009				AMKRHGNDNYRGYSL	-2.23348e-05	-7.05005e-05	-4.25814e-05	3.72022e-06	-7.78261e-05	1.17978e-05	-2.75905e-05		AMKRHGNDNYRGYSL	-3.38301e-05	-2.58025e-05	-3.04556e-05	-3.81726e-05	-2.45815e-05	-3.95188e-05	-3.29541e-05
APLKQIAFNSGLEPG	0	0	0	0	0	0	0	0	0	0	APLKQIAFNSGLEPG	0	0	0	0	0	0	0	0	0	0	APLKQIAFNSGLEPG	0	0	1.224e-05				APLKQIAFNSGLEPG	-1.224e-05	-1.224e-05	-1.224e-05	-1.224e-05	-1.224e-05	-1.224e-05	-1.224e-05		APLKQIAFNSGLEPG	-1.224e-05	-1.224e-05	-1.224e-05	-1.224e-05	-1.224e-05	-1.224e-05	-1.224e-05
ASFEAQGALANIAVDKA	61	49	65	70	82	93	67	57	101	33	ASFEAQGALANIAVDKA	0.000131043	9.15599e-05	0.000138695	0.000129092	0.000169437	0.000172147	0.000143015	0.000163283	0.000189288	9.65841e-05	ASFEAQGALANIAVDKA	0.000139284	0.000149718	0.00015034				ASFEAQGALANIAVDKA	-1.92963e-05	-5.87797e-05	-1.16445e-05	-2.12473e-05	1.90977e-05	2.18078e-05	-7.32476e-06		ASFEAQGALANIAVDKA	-9.6818e-06	-3.10123e-06	-1.09571e-05	-9.35662e-06	-1.60808e-05	-1.65325e-05	-1.1677e-05
ATAEQLKTVMDD	5	43	2	6	4	23	13	9	16	2	ATAEQLKTVMDD	1.07413e-05	8.03485e-05	4.26754e-06	1.1065e-05	8.26523e-06	4.25741e-05	2.77491e-05	2.57815e-05	2.99862e-05	5.85358e-06	ATAEQLKTVMDD	2.64301e-05	2.05405e-05	3.11864e-05				ATAEQLKTVMDD	-2.04452e-05	4.9162e-05	-2.69189e-05	-2.01214e-05	-2.29212e-05	1.13876e-05	-3.43729e-06		ATAEQLKTVMDD	-2.14151e-06	-1.37427e-05	-1.06256e-06	-2.19548e-06	-1.72884e-06	-7.44698e-06	-4.97616e-06
AVRNAKAAVEEGIVAG	92	75	63	107	45	133	66	78	135	59	AVRNAKAAVEEGIVAG	0.000197639	0.000140143	0.000134428	0.000197327	9.29839e-05	0.000246189	0.00014088	0.00022344	0.000253009	0.000172681	AVRNAKAAVEEGIVAG	0.000164227	0.000216377	0.000211825				AVRNAKAAVEEGIVAG	-1.41856e-05	-7.1682e-05	-7.73971e-05	-1.44979e-05	-0.000118841	3.43645e-05	-7.09444e-05		AVRNAKAAVEEGIVAG	-5.31663e-05	-4.35835e-05	-4.2631e-05	-5.31142e-05	-3.57237e-05	-6.1258e-05	-4.37065e-05
EAPLKQIAFNSGLEPG	4	0	0	0	0	0	0	0	0	0	EAPLKQIAFNSGLEPG	8.593e-06	0	0	0	0	0	0	0	0	0	EAPLKQIAFNSGLEPG	1.22757e-06	0	1.224e-05				EAPLKQIAFNSGLEPG	-3.64701e-06	-1.224e-05	-1.224e-05	-1.224e-05	-1.224e-05	-1.224e-05	-1.224e-05		EAPLKQIAFNSGLEPG	-1.224e-05	-1.08078e-05	-1.08078e-05	-1.08078e-05	-1.08078e-05	-1.08078e-05	-1.08078e-05
EATGANIVKVALEAPL	8	4	17	11	26	31	8	11	17	14	EATGANIVKVALEAPL	1.7186e-05	7.47427e-06	3.62741e-05	2.02859e-05	5.3724e-05	5.73824e-05	1.70764e-05	3.15108e-05	3.18604e-05	4.09751e-05	EATGANIVKVALEAPL	2.99147e-05	3.47821e-05	4.43228e-05				EATGANIVKVALEAPL	-2.71368e-05	-3.68486e-05	-8.04873e-06	-2.40369e-05	9.40118e-06	1.30596e-05	-2.72464e-05		EATGANIVKVALEAPL	-1.22866e-05	-1.0668e-05	-1.5468e-05	-1.28033e-05	-1.83763e-05	-1.8986e-05	-1.22684e-05
EEIAQVATISANGDK	54	64	43	28	31	35	5	28	30	39	EEIAQVATISANGDK	0.000116006	0.000119588	9.17521e-05	5.16369e-05	6.40555e-05	6.47866e-05	1.06727e-05	8.02092e-05	5.62242e-05	0.000114145	EEIAQVATISANGDK	7.40711e-05	8.35261e-05	8.92841e-05				EEIAQVATISANGDK	2.67215e-05	3.03043e-05	2.46806e-06	-3.76472e-05	-2.52285e-05	-2.44974e-05	-7.86113e-05		EEIAQVATISANGDK	-2.2202e-05	-2.27992e-05	-1.81598e-05	-1.14739e-05	-1.35437e-05	-1.36655e-05	-4.64655e-06
EEVDMTPADALDDFD	76	81	94	164	81	114	85	72	98	53	EEVDMTPADALDDFD	0.000163267	0.000151354	0.000200574	0.000302445	0.000167371	0.000211019	0.000181437	0.000206252	0.000183666	0.00015512	EEVDMTPADALDDFD	0.000196781	0.000181679	0.00017982				EEVDMTPADALDDFD	-1.6553e-05	-2.8466e-05	2.07543e-05	0.000122625	-1.24492e-05	3.11992e-05	1.61658e-06		EEVDMTPADALDDFD	2.25466e-05	2.45321e-05	1.63287e-05	-6.49701e-07	2.18626e-05	1.45879e-05	1.95183e-05
EQIAATAAISAGDQS	0	5	0	6	8	0	0	0	3	2	EQIAATAAISAGDQS	0	9.34284e-06	0	1.1065e-05	1.65305e-05	0	0	0	5.62242e-06	5.85358e-06	EQIAATAAISAGDQS	5.27691e-06	3.82534e-06	1.57685e-05				EQIAATAAISAGDQS	-1.57685e-05	-6.42564e-06	-1.57685e-05	-4.70344e-06	7.61978e-07	-1.57685e-05	-1.57685e-05		EQIAATAAISAGDQS	-9.61209e-06	-1.11692e-05	-9.61209e-06	-1.14563e-05	-1.23672e-05	-9.61209e-06	-9.61209e-06
FLTTEAVVADKPEKEK	26	126	33	94	100	69	65	32	40	42	FLTTEAVVADKPEKEK	5.58545e-05	0.00023544	7.04144e-05	0.000173352	0.000206631	0.000127722	0.000138746	9.16677e-05	7.49656e-05	0.000122925	FLTTEAVVADKPEKEK	0.000144023	9.65195e-05	0.000101269				FLTTEAVVADKPEKEK	-4.54146e-05	0.000134171	-3.08547e-05	7.20833e-05	0.000105362	2.64531e-05	3.74766e-05		FLTTEAVVADKPEKEK	5.74484e-05	2.75175e-05	5.50218e-05	3.78654e-05	3.2319e-05	4.54705e-05	4.36332e-05
GHNYVTAIRNQQEG	72	72	64	145	80	36	157	55	90	35	GHNYVTAIRNQQEG	0.000154674	0.000134537	0.000136561	0.000267405	0.000165305	6.66377e-05	0.000335124	0.000157554	0.000168673	0.000102438	GHNYVTAIRNQQEG	0.000180035	0.000142888	0.000144039				GHNYVTAIRNQQEG	1.06348e-05	-9.50229e-06	-7.47793e-06	0.000123366	2.12654e-05	-7.74016e-05	0.000191085		GHNYVTAIRNQQEG	4.02225e-05	4.35786e-05	4.32412e-05	2.14339e-05	3.84507e-05	5.48952e-05	1.01474e-05
GVAVIKAGAATEVELK	63	68	19	74	45	27	36	37	54	45	GVAVIKAGAATEVELK	0.00013534	0.000127063	4.05416e-05	0.000136469	9.29839e-05	4.99783e-05	7.68438e-05	0.000105991	0.000101204	0.000131706	GVAVIKAGAATEVELK	9.41741e-05	0.000112967	0.00011644				GVAVIKAGAATEVELK	1.88999e-05	1.06228e-05	-7.58982e-05	2.0029e-05	-2.3456e-05	-6.64616e-05	-3.95961e-05		GVAVIKAGAATEVELK	-2.91267e-05	-2.77472e-05	-1.3327e-05	-2.93149e-05	-2.20674e-05	-1.48998e-05	-1.93774e-05
HLVEALYLVCGERG	219	107	102	244	126	107	98	68	115	86	HLVEALYLVCGERG	0.000470467	0.000199937	0.000217645	0.000449979	0.000260355	0.000198062	0.000209186	0.000194794	0.000215526	0.000251704	HLVEALYLVCGERG	0.000286519	0.000220675	0.000215789				HLVEALYLVCGERG	0.000254678	-1.58524e-05	1.85536e-06	0.000234189	4.45656e-05	-1.77273e-05	-6.6034e-06		HLVEALYLVCGERG	4.00712e-05	8.51596e-05	8.22083e-05	4.34859e-05	7.50899e-05	8.5472e-05	8.36181e-05
HSNYVSTVTVSPDGSL	82	102	36	81	27	64	86	53	119	72	HSNYVSTVTVSPDGSL	0.000176157	0.000190594	7.68157e-05	0.000149378	5.57903e-05	0.000118467	0.000183571	0.000151825	0.000223023	0.000210729	HSNYVSTVTVSPDGSL	0.000135825	0.000195192	0.000192284				HSNYVSTVTVSPDGSL	-1.61276e-05	-1.69021e-06	-0.000115468	-4.29061e-05	-0.000136494	-7.38172e-05	-8.71298e-06		HSNYVSTVTVSPDGSL	-6.31815e-05	-6.55877e-05	-4.66247e-05	-5.87184e-05	-4.31204e-05	-5.35665e-05	-6.44173e-05
ILQSSSEVGYDAMLG	72	111	66	91	127	191	68	70	104	75	ILQSSSEVGYDAMLG	0.000154674	0.000207411	0.000140829	0.00016782	0.000262421	0.00035355	0.000145149	0.000200523	0.000194911	0.000219509	ILQSSSEVGYDAMLG	0.000204551	0.000204981	0.000201313				ILQSSSEVGYDAMLG	-4.66394e-05	6.09766e-06	-6.04846e-05	-3.34936e-05	6.11076e-05	0.000152236	-5.61641e-05		ILQSSSEVGYDAMLG	1.15499e-05	2.76039e-06	1.38574e-05	9.35893e-06	-6.40794e-06	-2.15961e-05	1.31374e-05
IPAMTIAKNAGVEGS	114	119	137	74	105	96	191	95	125	91	IPAMTIAKNAGVEGS	0.000244901	0.00022236	0.000292327	0.000136469	0.000216962	0.0001777	0.000407699	0.000272138	0.000234268	0.000266338	IPAMTIAKNAGVEGS	0.000242631	0.000257581	0.000249832				IPAMTIAKNAGVEGS	-4.93114e-06	-2.74721e-05	4.24948e-05	-0.000113363	-3.28694e-05	-7.21313e-05	0.000157867		IPAMTIAKNAGVEGS	-7.57893e-06	-3.82211e-06	-1.54833e-05	1.0493e-05	-2.92255e-06	3.62109e-06	-3.4712e-05
IQKTPQIQVYSRHPPE	24	15	0	17	42	7	44	19	35	23	IQKTPQIQVYSRHPPE	5.1558e-05	2.80285e-05	0	3.1351e-05	8.67849e-05	1.29573e-05	9.39202e-05	5.44277e-05	6.55949e-05	6.73162e-05	IQKTPQIQVYSRHPPE	4.35143e-05	6.24463e-05	6.98401e-05				IQKTPQIQVYSRHPPE	-1.82821e-05	-4.18116e-05	-6.98401e-05	-3.84892e-05	1.69448e-05	-5.68828e-05	2.408e-05		IQKTPQIQVYSRHPPE	-2.76665e-05	-2.37449e-05	-1.90735e-05	-2.42986e-05	-3.35376e-05	-2.1233e-05	-3.47268e-05
ISQAVHAAHAEINEAGR	51	75	137	57	65	56	54	39	72	75	ISQAVHAAHAEINEAGR	0.000109561	0.000140143	0.000292327	0.000105118	0.00013431	0.000103659	0.000115266	0.00011172	0.000134938	0.000219509	ISQAVHAAHAEINEAGR	0.000142912	0.000155389	0.00015557				ISQAVHAAHAEINEAGR	-4.60094e-05	-1.54275e-05	0.000136756	-5.04522e-05	-2.12602e-05	-5.19116e-05	-4.03045e-05		ISQAVHAAHAEINEAGR	-7.09995e-06	-1.21969e-05	-3.75609e-05	-6.35948e-06	-1.12248e-05	-6.11625e-06	-8.05076e-06
IVAGGGVTLLQAAPTL	0	9	28	33	21	6	9	18	29	16	IVAGGGVTLLQAAPTL	0	1.68171e-05	5.97456e-05	6.08578e-05	4.33925e-05	1.11063e-05	1.92109e-05	5.15631e-05	5.43501e-05	4.68287e-05	IVAGGGVTLLQAAPTL	3.01614e-05	5.09139e-05	5.92028e-05				IVAGGGVTLLQAAPTL	-5.92028e-05	-4.23857e-05	5.42799e-07	1.65499e-06	-1.58103e-05	-4.80965e-05	-3.99918e-05		IVAGGGVTLLQAAPTL	-2.40144e-05	-2.68173e-05	-3.3972e-05	-3.41574e-05	-3.12465e-05	-2.58655e-05	-2.72162e-05
KKMREIIGWPGGSG	167	162	163	140	143	140	99	152	159	111	KKMREIIGWPGGSG	0.000358758	0.000302708	0.000347805	0.000258184	0.000295482	0.000259146	0.00021132	0.000435422	0.000297988	0.000324874	KKMREIIGWPGGSG	0.000290486	0.000352761	0.000337625				KKMREIIGWPGGSG	2.11327e-05	-3.49171e-05	1.01794e-05	-7.94407e-05	-4.21432e-05	-7.84787e-05	-0.000126305		KKMREIIGWPGGSG	-5.85175e-05	-4.91759e-05	-5.6692e-05	-4.17553e-05	-4.79715e-05	-4.19156e-05	-3.39446e-05
KPKATAEQLKTVMDD	83	66	30	77	75	98	79	36	91	42	KPKATAEQLKTVMDD	0.000178305	0.000123326	6.40131e-05	0.000142001	0.000154973	0.000181403	0.000168629	0.000103126	0.000170547	0.000122925	KPKATAEQLKTVMDD	0.000144664	0.000132199	0.00013418				KPKATAEQLKTVMDD	4.41248e-05	-1.08545e-05	-7.01669e-05	7.82139e-06	2.0793e-05	4.72225e-05	3.44493e-05		KPKATAEQLKTVMDD	4.87746e-06	1.40407e-05	2.39261e-05	1.0928e-05	8.76608e-06	4.36117e-06	6.49003e-06
LAKLAGGVAVIKAGAA	23	0	7	0	0	0	0	11	7	0	LAKLAGGVAVIKAGAA	4.94098e-05	0	1.49364e-05	0	0	0	0	3.15108e-05	1.3119e-05	0	LAKLAGGVAVIKAGAA	9.19231e-06	1.48766e-05	2.59621e-05				LAKLAGGVAVIKAGAA	2.34477e-05	-2.59621e-05	-1.10257e-05	-2.59621e-05	-2.59621e-05	-2.59621e-05	-2.59621e-05		LAKLAGGVAVIKAGAA	-2.34727e-05	-1.52377e-05	-1.77271e-05	-1.52377e-05	-1.52377e-05	-1.52377e-05	-1.52377e-05
LEDARRLKAIYEKKK	98	101	86	130	70	160	148	71	133	108	LEDARRLKAIYEKKK	0.000210529	0.000188725	0.000183504	0.000239743	0.000144642	0.000296167	0.000315913	0.000203388	0.000249261	0.000316094	LEDARRLKAIYEKKK	0.000225603	0.000256247	0.000248601				LEDARRLKAIYEKKK	-3.80726e-05	-5.98758e-05	-6.5097e-05	-8.8585e-06	-0.00010396	4.75662e-05	6.73121e-05		LEDARRLKAIYEKKK	-2.04854e-05	-1.68516e-05	-1.59814e-05	-2.53545e-05	-9.50426e-06	-3.47586e-05	-3.80495e-05
LPAGHGLNAQTGVYED	80	59	52	29	37	145	23	46	104	94	LPAGHGLNAQTGVYED	0.00017186	0.000110246	0.000110956	5.34811e-05	7.64534e-05	0.000268402	4.90946e-05	0.000131772	0.000194911	0.000275118	LPAGHGLNAQTGVYED	0.00012007	0.0002006	0.000197273				LPAGHGLNAQTGVYED	-2.54128e-05	-8.70273e-05	-8.63168e-05	-0.000143792	-0.000120819	7.11289e-05	-0.000148178		LPAGHGLNAQTGVYED	-8.58341e-05	-7.5565e-05	-7.56834e-05	-6.61043e-05	-6.9933e-05	-0.000101924	-6.53732e-05
LSIALHVGFDHFE	52	49	85	79	72	58	84	73	90	62	LSIALHVGFDHFE	0.000111709	9.15599e-05	0.00018137	0.00014569	0.000148774	0.000107361	0.000179302	0.000209117	0.000168673	0.000181461	LSIALHVGFDHFE	0.000137967	0.000186417	0.00018419				LSIALHVGFDHFE	-7.24809e-05	-9.26301e-05	-2.81951e-06	-3.85002e-05	-3.54158e-05	-7.68293e-05	-4.88786e-06		LSIALHVGFDHFE	-4.18471e-05	-3.84889e-05	-5.34574e-05	-4.75106e-05	-4.80247e-05	-4.11224e-05	-5.31127e-05
MAKTIAYDEEARRGLE	42	86	72	44	73	42	71	27	35	53	MAKTIAYDEEARRGLE	9.02265e-05	0.000160697	0.000153631	8.11437e-05	0.00015084	7.77439e-05	0.000151553	7.73446e-05	6.55949e-05	0.00015512	MAKTIAYDEEARRGLE	0.000123691	9.93532e-05	0.000103883				MAKTIAYDEEARRGLE	-1.36563e-05	5.6814e-05	4.97486e-05	-2.27392e-05	4.69576e-05	-2.61389e-05	4.76701e-05		MAKTIAYDEEARRGLE	2.53854e-05	1.36403e-05	1.48179e-05	2.68992e-05	1.52831e-05	2.74658e-05	1.51643e-05
NMYAMMIARFKMFPEVKEKG	97	154	161	83	112	130	128	85	138	106	NMYAMMIARFKMFPEVKEKG	0.00020838	0.00028776	0.000343537	0.000153066	0.000231426	0.000240636	0.000273222	0.000243492	0.000258631	0.00031024	NMYAMMIARFKMFPEVKEKG	0.00024829	0.000270788	0.000262013				NMYAMMIARFKMFPEVKEKG	-5.3633e-05	2.57462e-05	8.15237e-05	-0.000108947	-3.05869e-05	-2.13773e-05	1.12089e-05		NMYAMMIARFKMFPEVKEKG	-7.07204e-06	-2.03019e-05	-2.95982e-05	2.14693e-06	-1.09131e-05	-1.2448e-05	-1.7879e-05
NYVTAIRNQQEG	70	71	53	88	45	90	94	56	84	47	NYVTAIRNQQEG	0.000150378	0.000132668	0.00011309	0.000162287	9.29839e-05	0.000166594	0.000200648	0.000160418	0.000157428	0.000137559	NYVTAIRNQQEG	0.000145521	0.000151802	0.000152261				NYVTAIRNQQEG	-1.88368e-06	-1.95929e-05	-3.91714e-05	1.00261e-05	-5.92774e-05	1.43329e-05	4.83864e-05		NYVTAIRNQQEG	-7.54937e-06	-4.59784e-06	-1.33474e-06	-9.53433e-06	2.01625e-06	-1.02521e-05	-1.59277e-05
PPSLRTLEDNEERMS	170	98	95	131	63	238	143	102	163	104	PPSLRTLEDNEERMS	0.000365203	0.00018312	0.000202708	0.000241587	0.000130177	0.000440549	0.000305241	0.000292191	0.000305485	0.000304386	PPSLRTLEDNEERMS	0.000266941	0.000300687	0.000289592				PPSLRTLEDNEERMS	7.56102e-05	-0.000106473	-8.68843e-05	-4.80056e-05	-0.000159415	0.000150957	1.56481e-05		PPSLRTLEDNEERMS	-3.90288e-05	-8.68169e-06	-1.19464e-05	-1.84262e-05	1.42033e-07	-5.15866e-05	-2.90352e-05
QMCVTQYQKESQAYYDGRRS	159	134	182	154	194	97	111	98	143	90	QMCVTQYQKESQAYYDGRRS	0.000341572	0.000250388	0.000388346	0.000284003	0.000400864	0.000179551	0.000236935	0.000280732	0.000268002	0.000263411	QMCVTQYQKESQAYYDGRRS	0.00029738	0.000270715	0.000261946				QMCVTQYQKESQAYYDGRRS	7.96255e-05	-1.15581e-05	0.0001264	2.20566e-05	0.000138917	-8.23948e-05	-2.50114e-05		QMCVTQYQKESQAYYDGRRS	2.80682e-05	4.32655e-05	2.02725e-05	3.76631e-05	1.81863e-05	5.50716e-05	4.55077e-05
RGLERGLNALADAVKV	144	91	69	141	121	117	125	60	121	62	RGLERGLNALADAVKV	0.000309348	0.00017004	0.00014723	0.000260029	0.000250023	0.000216572	0.000266819	0.000171877	0.000226771	0.000181461	RGLERGLNALADAVKV	0.000231437	0.00019337	0.000190603				RGLERGLNALADAVKV	0.000118745	-2.05635e-05	-4.3373e-05	6.94254e-05	5.942e-05	2.59692e-05	7.62154e-05		RGLERGLNALADAVKV	2.78489e-05	5.1067e-05	5.48686e-05	3.60689e-05	3.77364e-05	4.33116e-05	3.49372e-05
RVAQIRQEIENSDSDY	70	55	79	49	65	36	38	52	50	51	RVAQIRQEIENSDSDY	0.000150378	0.000102771	0.000168568	9.03646e-05	0.00013431	6.66377e-05	8.11129e-05	0.00014896	9.3707e-05	0.000149266	RVAQIRQEIENSDSDY	0.000113449	0.000130644	0.000132746				RVAQIRQEIENSDSDY	1.76318e-05	-2.99745e-05	3.58221e-05	-4.23812e-05	1.56421e-06	-6.61081e-05	-5.16329e-05		RVAQIRQEIENSDSDY	-2.54518e-05	-1.75174e-05	-2.84835e-05	-1.54496e-05	-2.27738e-05	-1.14951e-05	-1.39076e-05
SALQNAASIAGLFLTT	10	5	0	0	0	1	0	3	2	3	SALQNAASIAGLFLTT	2.14825e-05	9.34284e-06	0	0	0	1.85105e-06	0	8.59385e-06	3.74828e-06	8.78038e-06	SALQNAASIAGLFLTT	4.66806e-06	7.04083e-06	1.87344e-05				SALQNAASIAGLFLTT	2.74806e-06	-9.3916e-06	-1.87344e-05	-1.87344e-05	-1.87344e-05	-1.68834e-05	-1.87344e-05		SALQNAASIAGLFLTT	-1.68688e-05	-1.48455e-05	-1.32884e-05	-1.32884e-05	-1.32884e-05	-1.35969e-05	-1.32884e-05
SAMSRPMIHFGNDWEDRYYR	215	186	285	143	216	245	133	169	230	109	SAMSRPMIHFGNDWEDRYYR	0.000461874	0.000347554	0.000608125	0.000263717	0.000446322	0.000453506	0.000283895	0.00048412	0.000431052	0.00031902	SAMSRPMIHFGNDWEDRYYR	0.000409285	0.000411398	0.000391711				SAMSRPMIHFGNDWEDRYYR	7.01629e-05	-4.41572e-05	0.000216414	-0.000127994	5.46115e-05	6.17954e-05	-0.000107816		SAMSRPMIHFGNDWEDRYYR	8.80888e-06	2.78622e-05	-1.55662e-05	4.1835e-05	1.14008e-05	1.02035e-05	3.8472e-05
SDGVAVLKVGGTSDV	28	13	11	46	25	22	21	41	26	28	SDGVAVLKVGGTSDV	6.0151e-05	2.42914e-05	2.34715e-05	8.4832e-05	5.16577e-05	4.0723e-05	4.48255e-05	0.000117449	4.87276e-05	8.19502e-05	SDGVAVLKVGGTSDV	4.7136e-05	8.2709e-05	8.85304e-05				SDGVAVLKVGGTSDV	-2.83794e-05	-6.4239e-05	-6.50589e-05	-3.69835e-06	-3.68727e-05	-4.78074e-05	-4.37049e-05		SDGVAVLKVGGTSDV	-4.35635e-05	-3.75869e-05	-3.74503e-05	-4.7677e-05	-4.2148e-05	-4.03255e-05	-4.10093e-05
SHLVEALYLVCGERG	298	267	251	864	359	1062	279	133	218	126	SHLVEALYLVCGERG	0.000640179	0.000498908	0.000535576	0.00159337	0.000741805	0.00196581	0.000595539	0.000380994	0.000408563	0.000368776	SHLVEALYLVCGERG	0.000938741	0.000386111	0.000368387				SHLVEALYLVCGERG	0.000271792	0.000130521	0.00016719	0.00122498	0.000373418	0.00159742	0.000227153		SHLVEALYLVCGERG	0.000620114	0.00064366	0.000637548	0.00046125	0.000603177	0.000399176	0.000627554
SKVSTVKDLLPLLEKV	178	143	196	175	144	90	110	98	226	82	SKVSTVKDLLPLLEKV	0.000382389	0.000267205	0.000418219	0.000322731	0.000297548	0.000166594	0.0002348	0.000280732	0.000423556	0.000239997	SKVSTVKDLLPLLEKV	0.000298498	0.000314762	0.000302575				SKVSTVKDLLPLLEKV	7.98141e-05	-3.53692e-05	0.000115644	2.0156e-05	-5.02621e-06	-0.00013598	-6.77741e-05		SKVSTVKDLLPLLEKV	-1.80582e-05	1.13898e-06	-2.403e-05	-8.11523e-06	-3.91819e-06	1.79075e-05	6.53979e-06
SLKKGAAALGIGTDSVI	59	16	69	59	20	48	46	36	43	45	SLKKGAAALGIGTDSVI	0.000126747	2.98971e-05	0.00014723	0.000108806	4.13262e-05	8.88502e-05	9.81893e-05	0.000103126	8.0588e-05	0.000131706	SLKKGAAALGIGTDSVI	9.1578e-05	0.00010514	0.000109221				SLKKGAAALGIGTDSVI	1.75262e-05	-7.93235e-05	3.80096e-05	-4.14253e-07	-6.78944e-05	-2.03703e-05	-1.10313e-05		SLKKGAAALGIGTDSVI	-2.3504e-05	-7.36241e-06	-2.69179e-05	-2.05139e-05	-9.26725e-06	-1.71879e-05	-1.87444e-05
SLLGKARKVVVTKDET	62	138	68	24	27	65	51	44	60	38	SLLGKARKVVVTKDET	0.000133192	0.000257862	0.000145096	4.42602e-05	5.57903e-05	0.000120318	0.000108862	0.000126043	0.000112448	0.000111218	SLLGKARKVVVTKDET	0.000123626	0.00011657	0.000119763				SLLGKARKVVVTKDET	1.34281e-05	0.000138099	2.53329e-05	-7.55033e-05	-6.39731e-05	5.54554e-07	-1.09014e-05		SLLGKARKVVVTKDET	2.26811e-06	-1.85104e-05	2.83967e-07	1.709e-05	1.51683e-05	4.4137e-06	6.32303e-06
SLSVYDLESKAVIAEL	41	23	26	51	96	101	87	51	108	37	SLSVYDLESKAVIAEL	8.80783e-05	4.29771e-05	5.5478e-05	9.40529e-05	0.000198366	0.000186956	0.000185706	0.000146095	0.000202407	0.000108291	SLSVYDLESKAVIAEL	0.000121659	0.000152265	0.000152688				SLSVYDLESKAVIAEL	-6.46098e-05	-0.000109711	-9.72101e-05	-5.86352e-05	4.56774e-05	3.42676e-05	3.30177e-05		SLSVYDLESKAVIAEL	-2.54323e-05	-1.79154e-05	-1.99989e-05	-2.6428e-05	-4.38135e-05	-4.19118e-05	-4.17035e-05
SRLSKVAPVIKARMM	53	56	109	113	57	37	55	41	82	30	SRLSKVAPVIKARMM	0.000113857	0.00010464	0.000232581	0.000208392	0.00011778	6.84887e-05	0.0001174	0.000117449	0.000153679	8.78038e-05	SRLSKVAPVIKARMM	0.000137591	0.000119644	0.000122599				SRLSKVAPVIKARMM	-8.74188e-06	-1.79593e-05	0.000109982	8.57926e-05	-4.81963e-06	-5.41105e-05	-5.19897e-06		SRLSKVAPVIKARMM	1.89477e-05	2.04839e-05	-8.3962e-07	3.19192e-06	1.8294e-05	2.65091e-05	1.83572e-05
TDAIAGRVAQIRQEIE	22	76	81	62	55	55	50	52	83	25	TDAIAGRVAQIRQEIE	4.72615e-05	0.000142011	0.000172835	0.000114339	0.000113647	0.000101808	0.000106727	0.00014896	0.000155554	7.31698e-05	TDAIAGRVAQIRQEIE	0.00011409	0.000125894	0.000128364				TDAIAGRVAQIRQEIE	-8.11029e-05	1.36468e-05	4.4471e-05	-1.40256e-05	-1.47175e-05	-2.65569e-05	-2.1637e-05		TDAIAGRVAQIRQEIE	-3.13654e-06	-1.89282e-05	-2.40655e-05	-1.43161e-05	-1.42008e-05	-1.22275e-05	-1.30475e-05
TLKGHSNYVSTVTVSP	21	68	40	57	47	65	50	58	85	39	TLKGHSNYVSTVTVSP	4.51133e-05	0.000127063	8.53508e-05	0.000105118	9.71165e-05	0.000120318	0.000106727	0.000166148	0.000159302	0.000114145	TLKGHSNYVSTVTVSP	9.81152e-05	0.000146532	0.0001474				TLKGHSNYVSTVTVSP	-0.000102287	-2.03372e-05	-6.20491e-05	-4.2282e-05	-5.02834e-05	-2.70819e-05	-4.06725e-05		TLKGHSNYVSTVTVSP	-4.0451e-05	-5.41093e-05	-4.71573e-05	-5.04518e-05	-4.91182e-05	-5.29851e-05	-5.07201e-05
TLKKMREIIGWPGGSGDG	68	115	123	57	77	167	92	95	115	57	TLKKMREIIGWPGGSGDG	0.000146081	0.000214885	0.000262454	0.000105118	0.000159106	0.000309125	0.000196379	0.000272138	0.000215526	0.000166827	TLKKMREIIGWPGGSGDG	0.000199021	0.000218164	0.000213473				TLKKMREIIGWPGGSGDG	-6.73922e-05	1.41211e-06	4.89805e-05	-0.000108355	-5.43676e-05	9.56515e-05	-1.70948e-05		TLKKMREIIGWPGGSGDG	-5.62894e-06	-1.70963e-05	-2.50244e-05	1.19824e-06	-7.79971e-06	-3.28029e-05	-1.40119e-05
TRAAVEEGIVLGGGC	32	71	33	122	42	76	117	67	73	56	TRAAVEEGIVLGGGC	6.8744e-05	0.000132668	7.04144e-05	0.000224989	8.67849e-05	0.00014068	0.000249742	0.000191929	0.000136812	0.0001639	TRAAVEEGIVLGGGC	0.000139146	0.000164214	0.00016371				TRAAVEEGIVLGGGC	-9.49661e-05	-3.10417e-05	-9.32957e-05	6.12792e-05	-7.69252e-05	-2.30306e-05	8.60321e-05		TRAAVEEGIVLGGGC	-1.28303e-05	-2.34844e-05	-1.31087e-05	-3.88712e-05	-1.58371e-05	-2.48196e-05	-4.29967e-05
TYEIAPVFVLLEYVT	30	29	15	31	25	32	22	18	37	17	TYEIAPVFVLLEYVT	6.44475e-05	5.41885e-05	3.20066e-05	5.71694e-05	5.16577e-05	5.92335e-05	4.69601e-05	5.15631e-05	6.93432e-05	4.97555e-05	TYEIAPVFVLLEYVT	5.22376e-05	5.68872e-05	6.47125e-05				TYEIAPVFVLLEYVT	-2.64992e-07	-1.0524e-05	-3.2706e-05	-7.5431e-06	-1.30548e-05	-5.47903e-06	-1.77524e-05		TYEIAPVFVLLEYVT	-1.45099e-05	-1.28001e-05	-9.10307e-06	-1.32969e-05	-1.23783e-05	-1.36409e-05	-1.15953e-05
VHAAHAVHAAHAVHA	39	73	50	37	21	23	12	19	28	18	VHAAHAVHAAHAVHA	8.37818e-05	0.000136406	0.000106689	6.82345e-05	4.33925e-05	4.25741e-05	2.56146e-05	5.44277e-05	5.24759e-05	5.26823e-05	VHAAHAVHAAHAVHA	7.23845e-05	5.31953e-05	6.13071e-05				VHAAHAVHAAHAVHA	2.24747e-05	7.50984e-05	4.53814e-05	6.92738e-06	-1.79146e-05	-1.8733e-05	-3.56925e-05		VHAAHAVHAAHAVHA	9.17786e-06	4.07234e-07	5.36007e-06	1.17691e-05	1.59094e-05	1.60458e-05	1.88724e-05
VRNLPAGHGLNAQTG	39	130	61	56	112	96	150	62	81	45	VRNLPAGHGLNAQTG	8.37818e-05	0.000242914	0.00013016	0.000103274	0.000231426	0.0001777	0.000320182	0.000177606	0.000151805	0.000131706	VRNLPAGHGLNAQTG	0.000184206	0.000153706	0.000154017				VRNLPAGHGLNAQTG	-7.02356e-05	8.88965e-05	-2.38574e-05	-5.07436e-05	7.74091e-05	2.36831e-05	0.000166165		VRNLPAGHGLNAQTG	4.69255e-05	2.04034e-05	3.91958e-05	4.36768e-05	2.2318e-05	3.12723e-05	7.52535e-06
VYEDLLAAGVADPVKV	94	24	79	17	32	72	44	34	69	37	VYEDLLAAGVADPVKV	0.000201936	4.48456e-05	0.000168568	3.1351e-05	6.61219e-05	0.000133275	9.39202e-05	9.73969e-05	0.000129316	0.000108291	VYEDLLAAGVADPVKV	0.000105717	0.000111668	0.000115242				VYEDLLAAGVADPVKV	8.66936e-05	-7.03963e-05	5.33259e-05	-8.3891e-05	-4.91201e-05	1.80334e-05	-2.13218e-05		VYEDLLAAGVADPVKV	-2.55617e-05	6.19984e-07	-2.00004e-05	2.8691e-06	-2.92605e-06	-1.41183e-05	-7.5591e-06
YDLESKAVIAELTPDG	75	35	107	33	35	88	73	41	55	43	YDLESKAVIAELTPDG	0.000161119	6.53999e-05	0.000228313	6.08578e-05	7.23208e-05	0.000162892	0.000155822	0.000117449	0.000103078	0.000125852	YDLESKAVIAELTPDG	0.000129532	0.00011546	0.000118739				YDLESKAVIAELTPDG	4.23794e-05	-5.33395e-05	0.000109574	-5.78817e-05	-4.64186e-05	4.41527e-05	3.70827e-05		YDLESKAVIAELTPDG	5.52825e-06	2.14814e-05	-5.67085e-06	2.22384e-05	2.03279e-05	5.23271e-06	6.41104e-06
YEIAPVFVLLEYVT	1	3	1	2	0	2	2	0	3	0	YEIAPVFVLLEYVT	2.14825e-06	5.60571e-06	2.13377e-06	3.68835e-06	0	3.70209e-06	4.2691e-06	0	5.62242e-06	0	YEIAPVFVLLEYVT	3.07818e-06	1.87414e-06	1.39687e-05				YEIAPVFVLLEYVT	-1.18205e-05	-8.36301e-06	-1.18349e-05	-1.02804e-05	-1.39687e-05	-1.02666e-05	-9.69961e-06		YEIAPVFVLLEYVT	-1.07355e-05	-1.13118e-05	-1.07331e-05	-1.09922e-05	-1.03775e-05	-1.09945e-05	-1.1089e-05
YILLVSSKVSTVKDLL	133	108	84	228	187	105	96	93	144	86	YILLVSSKVSTVKDLL	0.000285717	0.000201805	0.000179237	0.000420472	0.0003864	0.00019436	0.000204917	0.000266409	0.000269876	0.000251704	YILLVSSKVSTVKDLL	0.000267558	0.000262663	0.000254519				YILLVSSKVSTVKDLL	3.11982e-05	-5.27138e-05	-7.52825e-05	0.000165953	0.00013188	-6.01593e-05	-4.96025e-05		YILLVSSKVSTVKDLL	1.00125e-05	2.39978e-05	2.77593e-05	-1.24466e-05	-6.76787e-06	2.52387e-05	2.34793e-05
SRLSKVAPVIKARMMEYGTT	0	7	0	0	0	0	0	0	2	0	SRLSKVAPVIKARMMEYGTT	0	1.308e-05	0	0	0	0	0	0	3.74828e-06	0	SRLSKVAPVIKARMMEYGTT	1.86857e-06	1.24943e-06	1.33925e-05				SRLSKVAPVIKARMMEYGTT	-1.33925e-05	-3.125e-07	-1.33925e-05	-1.33925e-05	-1.33925e-05	-1.33925e-05	-1.33925e-05		SRLSKVAPVIKARMMEYGTT	-1.12125e-05	-1.33925e-05	-1.12125e-05	-1.12125e-05	-1.12125e-05	-1.12125e-05	-1.12125e-05
YEIAPVFVLLAYVT	0	1	1	2	0	2	3	0	2	1	YEIAPVFVLLAYVT	0	1.86857e-06	2.13377e-06	3.68835e-06	0	3.70209e-06	6.40365e-06	0	3.74828e-06	2.92679e-06	YEIAPVFVLLAYVT	2.54235e-06	2.22502e-06	1.42924e-05				YEIAPVFVLLAYVT	-1.42924e-05	-1.24238e-05	-1.21586e-05	-1.0604e-05	-1.42924e-05	-1.05903e-05	-7.88872e-06		YEIAPVFVLLAYVT	-1.13263e-05	-1.16377e-05	-1.16819e-05	-1.1941e-05	-1.13263e-05	-1.19433e-05	-1.23936e-05
YEIAPVFVLLDYVT	2	0	1	1	2	0	2	0	0	2	YEIAPVFVLLDYVT	4.2965e-06	0	2.13377e-06	1.84417e-06	4.13262e-06	0	4.2691e-06	0	0	5.85358e-06	YEIAPVFVLLDYVT	2.38231e-06	1.95119e-06	1.40398e-05				YEIAPVFVLLDYVT	-9.74329e-06	-1.40398e-05	-1.1906e-05	-1.21956e-05	-9.90717e-06	-1.40398e-05	-9.77069e-06		YEIAPVFVLLDYVT	-1.19765e-05	-1.12604e-05	-1.16161e-05	-1.15678e-05	-1.19492e-05	-1.12604e-05	-1.19719e-05
YEIAPVFVLLGYVT	1	4	0	1	3	1	3	1	0	0	YEIAPVFVLLGYVT	2.14825e-06	7.47427e-06	0	1.84417e-06	6.19892e-06	1.85105e-06	6.40365e-06	2.86462e-06	0	0	YEIAPVFVLLGYVT	3.7029e-06	9.54872e-07	1.31208e-05				YEIAPVFVLLGYVT	-1.09725e-05	-5.64651e-06	-1.31208e-05	-1.12766e-05	-6.92186e-06	-1.12697e-05	-6.71714e-06		YEIAPVFVLLGYVT	-9.15877e-06	-1.00464e-05	-8.80073e-06	-9.10809e-06	-9.83389e-06	-9.10924e-06	-9.86801e-06
YEIAPVFVLLMYVT	1	1	0	0	1	0	2	1	2	0	YEIAPVFVLLMYVT	2.14825e-06	1.86857e-06	0	0	2.06631e-06	0	4.2691e-06	2.86462e-06	3.74828e-06	0	YEIAPVFVLLMYVT	1.47889e-06	2.2043e-06	1.42732e-05				YEIAPVFVLLMYVT	-1.2125e-05	-1.24047e-05	-1.42732e-05	-1.42732e-05	-1.22069e-05	-1.42732e-05	-1.00042e-05		YEIAPVFVLLMYVT	-1.29059e-05	-1.28593e-05	-1.25479e-05	-1.25479e-05	-1.28923e-05	-1.25479e-05	-1.32594e-05
AAMKRHGLDNYRGY	64	38	67	35	98	80	44	48	92	58	AAMKRHGLDNYRGY	0.000137488	7.10056e-05	0.000142963	6.45461e-05	0.000202498	0.000148084	9.39202e-05	0.000137502	0.000172421	0.000169754	AAMKRHGLDNYRGY	0.000122929	0.000159892	0.000159724				AAMKRHGLDNYRGY	-2.22356e-05	-8.87181e-05	-1.67611e-05	-9.51776e-05	4.27745e-05	-1.164e-05	-6.58035e-05		AAMKRHGLDNYRGY	-3.9221e-05	-2.81406e-05	-4.01334e-05	-2.7064e-05	-5.0056e-05	-4.09869e-05	-3.19596e-05
AQVATISANGDK	20	86	15	14	13	10	7	9	14	4	AQVATISANGDK	4.2965e-05	0.000160697	3.20066e-05	2.58184e-05	2.6862e-05	1.85105e-05	1.49418e-05	2.57815e-05	2.6238e-05	1.17072e-05	AQVATISANGDK	4.59716e-05	2.12422e-05	3.18337e-05				AQVATISANGDK	1.11313e-05	0.000128863	1.72822e-07	-6.01529e-06	-4.97173e-06	-1.33233e-05	-1.68919e-05		AQVATISANGDK	1.4639e-05	-4.98301e-06	1.64654e-05	1.74967e-05	1.73228e-05	1.87147e-05	1.93095e-05
EEIAQVATISANGDKDIGNI	127	76	133	76	127	118	60	118	137	47	EEIAQVATISANGDKDIGNI	0.000272828	0.000142011	0.000283791	0.000140157	0.000262421	0.000218423	0.000128073	0.000338025	0.000256757	0.000137559	EEIAQVATISANGDKDIGNI	0.000206815	0.000244114	0.000237409				EEIAQVATISANGDKDIGNI	3.54186e-05	-9.5398e-05	4.63822e-05	-9.72519e-05	2.50119e-05	-1.89858e-05	-0.000109336		EEIAQVATISANGDKDIGNI	-4.15963e-05	-1.97935e-05	-4.34236e-05	-1.94845e-05	-3.98619e-05	-3.25289e-05	-1.74705e-05
FFYTPMSRREVED	161	111	130	192	99	149	99	116	197	79	FFYTPMSRREVED	0.000345868	0.000207411	0.00027739	0.000354082	0.000204564	0.000275806	0.00021132	0.000332295	0.000369206	0.000231217	FFYTPMSRREVED	0.000268063	0.000310906	0.000299018				FFYTPMSRREVED	4.68504e-05	-9.16069e-05	-2.16278e-05	5.50635e-05	-9.44535e-05	-2.32121e-05	-8.76976e-05		FFYTPMSRREVED	-4.39224e-05	-2.08462e-05	-3.25094e-05	-4.52912e-05	-2.03717e-05	-3.22453e-05	-2.14977e-05
FSPAVGVDFELESFSERKEEEKEEL	67	31	8	29	22	47	42	14	41	27	FSPAVGVDFELESFSERKEEEKEEL	0.000143933	5.79256e-05	1.70702e-05	5.34811e-05	4.54588e-05	8.69992e-05	8.96511e-05	4.01046e-05	7.68397e-05	7.90234e-05	FSPAVGVDFELESFSERKEEEKEEL	7.06455e-05	6.53226e-05	7.24932e-05				FSPAVGVDFELESFSERKEEEKEEL	7.14396e-05	-1.45676e-05	-5.54231e-05	-1.90122e-05	-2.70345e-05	1.45059e-05	1.71578e-05		FSPAVGVDFELESFSERKEEEKEEL	-1.40623e-05	2.72277e-07	7.08152e-06	1.01304e-06	2.35009e-06	-4.57331e-06	-5.0153e-06
GCALLRCIPALDSLTPANED	28	42	8	32	42	44	37	25	58	36	GCALLRCIPALDSLTPANED	6.0151e-05	7.84799e-05	1.70702e-05	5.90136e-05	8.67849e-05	8.1446e-05	7.89783e-05	7.16154e-05	0.0001087	0.000105365	GCALLRCIPALDSLTPANED	6.59891e-05	9.52267e-05	0.000100077				GCALLRCIPALDSLTPANED	-3.99256e-05	-2.15967e-05	-8.30064e-05	-4.1063e-05	-1.32917e-05	-1.86306e-05	-2.10983e-05		GCALLRCIPALDSLTPANED	-3.31145e-05	-3.61693e-05	-2.59343e-05	-3.29249e-05	-3.75534e-05	-3.66636e-05	-3.62523e-05
GFFYTPMSRRE	33	29	41	13	50	54	115	32	47	8	GFFYTPMSRRE	7.08923e-05	5.41885e-05	8.74846e-05	2.39743e-05	0.000103315	9.99565e-05	0.000245473	9.16677e-05	8.80846e-05	2.34143e-05	GFFYTPMSRRE	9.78978e-05	6.77222e-05	7.47066e-05				GFFYTPMSRRE	-3.81435e-06	-2.05181e-05	1.2778e-05	-5.07324e-05	2.86088e-05	2.52499e-05	0.000170767		GFFYTPMSRRE	2.76921e-05	3.04761e-05	2.49267e-05	3.55118e-05	2.22882e-05	2.28481e-05	-1.40471e-06
IDFLIEEIERLGQDL	86	39	17	4	27	87	16	42	43	22	IDFLIEEIERLGQDL	0.00018475	7.28742e-05	3.62741e-05	7.3767e-06	5.57903e-05	0.000161041	3.41528e-05	0.000120314	8.0588e-05	6.43894e-05	IDFLIEEIERLGQDL	7.88941e-05	8.84304e-05	9.38078e-05				IDFLIEEIERLGQDL	9.09418e-05	-2.09336e-05	-5.75337e-05	-8.64311e-05	-3.80175e-05	6.72332e-05	-5.9655e-05		IDFLIEEIERLGQDL	-3.25563e-05	-1.39104e-05	-7.81036e-06	-2.99413e-06	-1.10631e-05	-2.86049e-05	-7.45681e-06
IPPSLRTLEDNEERMSRLSK	125	83	124	160	110	57	31	72	97	64	IPPSLRTLEDNEERMSRLSK	0.000268531	0.000155091	0.000264588	0.000295068	0.000227294	0.00010551	6.6171e-05	0.000206252	0.000181792	0.000187315	IPPSLRTLEDNEERMSRLSK	0.000197465	0.000191786	0.000189143				IPPSLRTLEDNEERMSRLSK	7.93887e-05	-3.40514e-05	7.54449e-05	0.000105925	3.81512e-05	-8.3633e-05	-0.000122972		IPPSLRTLEDNEERMSRLSK	-3.52242e-06	1.53843e-05	-2.86512e-06	-7.94519e-06	3.35049e-06	2.36479e-05	3.02043e-05
KKGAAALGIGTDSVI	174	104	152	131	126	65	141	74	100	65	KKGAAALGIGTDSVI	0.000373796	0.000194331	0.000324333	0.000241587	0.000260355	0.000120318	0.000300971	0.000211982	0.000187414	0.000190241	KKGAAALGIGTDSVI	0.000259384	0.000196546	0.000193533				KKGAAALGIGTDSVI	0.000180263	7.98398e-07	0.0001308	4.80541e-05	6.6822e-05	-7.32147e-05	0.000107439		KKGAAALGIGTDSVI	4.67831e-05	7.66939e-05	5.50269e-05	6.88179e-05	6.569e-05	8.90294e-05	5.89205e-05
LKKMREIIGWPGGSG	95	181	104	129	96	204	140	101	166	58	LKKMREIIGWPGGSG	0.000204084	0.000338211	0.000221912	0.000237899	0.000198366	0.000377613	0.000298837	0.000289326	0.000311107	0.000169754	LKKMREIIGWPGGSG	0.000268132	0.000256729	0.000249046				LKKMREIIGWPGGSG	-4.49618e-05	8.91653e-05	-2.71335e-05	-1.11471e-05	-5.06801e-05	0.000128568	4.97912e-05		LKKMREIIGWPGGSG	2.97606e-05	7.40609e-06	2.67892e-05	2.41248e-05	3.07137e-05	8.39002e-07	1.39684e-05
NTNMFTYEIAPVFVLLEYVT	8	9	18	28	23	25	8	10	28	5	NTNMFTYEIAPVFVLLEYVT	1.7186e-05	1.68171e-05	3.84079e-05	5.16369e-05	4.75251e-05	4.62762e-05	1.70764e-05	2.86462e-05	5.24759e-05	1.4634e-05	NTNMFTYEIAPVFVLLEYVT	3.35608e-05	3.19187e-05	4.16816e-05				NTNMFTYEIAPVFVLLEYVT	-2.44956e-05	-2.48645e-05	-3.27378e-06	9.95525e-06	5.84344e-06	4.59452e-06	-2.46052e-05		NTNMFTYEIAPVFVLLEYVT	-5.39172e-06	-5.33024e-06	-8.9287e-06	-1.11335e-05	-1.04482e-05	-1.02401e-05	-5.37346e-06
PGGSGDGIFSPGGAISNMYA	99	149	182	169	189	219	81	73	129	95	PGGSGDGIFSPGGAISNMYA	0.000212677	0.000278417	0.000388346	0.000311666	0.000390532	0.000405379	0.000172898	0.000209117	0.000241764	0.000278045	PGGSGDGIFSPGGAISNMYA	0.000308559	0.000242975	0.000236359				PGGSGDGIFSPGGAISNMYA	-2.36825e-05	4.20574e-05	0.000151987	7.53062e-05	0.000154173	0.00016902	-6.34608e-05		PGGSGDGIFSPGGAISNMYA	8.81804e-05	7.72238e-05	5.89022e-05	7.16823e-05	5.85379e-05	5.60634e-05	9.48101e-05
TYEIAPVFVLMEQIT	6	9	21	16	26	23	7	8	16	3	TYEIAPVFVLMEQIT	1.28895e-05	1.68171e-05	4.48092e-05	2.95068e-05	5.3724e-05	4.25741e-05	1.49418e-05	2.29169e-05	2.99862e-05	8.78038e-06	TYEIAPVFVLMEQIT	3.07518e-05	2.05612e-05	3.12055e-05				TYEIAPVFVLMEQIT	-1.8316e-05	-1.43884e-05	1.36036e-05	-1.69875e-06	2.25185e-05	1.13685e-05	-1.62637e-05		TYEIAPVFVLMEQIT	2.52329e-06	1.86869e-06	-2.79665e-06	-2.46257e-07	-4.28246e-06	-2.42414e-06	2.18123e-06
VDKCLELAEYLYNIIKNREG	35	100	84	95	46	61	20	47	51	50	VDKCLELAEYLYNIIKNREG	7.51888e-05	0.000186857	0.000179237	0.000175197	9.50502e-05	0.000112914	4.2691e-05	0.000134637	9.55812e-05	0.00014634	VDKCLELAEYLYNIIKNREG	0.000123876	0.000125519	0.000128018				VDKCLELAEYLYNIIKNREG	-5.28295e-05	5.88386e-05	5.12184e-05	4.71783e-05	-3.29681e-05	-1.51045e-05	-8.53273e-05		VDKCLELAEYLYNIIKNREG	3.97255e-06	-1.46388e-05	-1.33688e-05	-1.26954e-05	6.62322e-07	-2.31496e-06	9.38885e-06
VPPSLRTLEDNEERMSRLSK	63	105	65	67	85	81	89	67	86	54	VPPSLRTLEDNEERMSRLSK	0.00013534	0.0001962	0.000138695	0.00012356	0.000175636	0.000149935	0.000189975	0.000191929	0.000161176	0.000158047	VPPSLRTLEDNEERMSRLSK	0.000158477	0.000170384	0.000169401				VPPSLRTLEDNEERMSRLSK	-3.40616e-05	2.67983e-05	-3.07063e-05	-4.58417e-05	6.23481e-06	-1.94666e-05	2.05735e-05		VPPSLRTLEDNEERMSRLSK	-7.06798e-06	-1.72113e-05	-7.62719e-06	-5.10463e-06	-1.3784e-05	-9.50047e-06	-1.61738e-05
AVRPLWVRME	25	25	32	26	8	19	23	24	43	13	AVRPLWVRME	5.37063e-05	4.67142e-05	6.82807e-05	4.79485e-05	1.65305e-05	3.51699e-05	4.90946e-05	6.87508e-05	8.0588e-05	3.80483e-05	AVRPLWVRME	4.53492e-05	6.24624e-05	6.9855e-05				AVRPLWVRME	-1.61487e-05	-2.31408e-05	-1.57433e-06	-2.19064e-05	-5.33245e-05	-3.46851e-05	-2.07603e-05		AVRPLWVRME	-2.58986e-05	-2.47332e-05	-2.83276e-05	-2.4939e-05	-1.97026e-05	-2.28092e-05	-2.513e-05
DYEYLINVIHAFQYV	58	169	74	135	121	70	59	94	150	85	DYEYLINVIHAFQYV	0.000124599	0.000315788	0.000157899	0.000248964	0.000250023	0.000129573	0.000125938	0.000269274	0.000281121	0.000248777	DYEYLINVIHAFQYV	0.000193255	0.000266391	0.000257957				DYEYLINVIHAFQYV	-0.000133359	5.78306e-05	-0.000100058	-8.99388e-06	-7.93421e-06	-0.000128384	-0.000132019		DYEYLINVIHAFQYV	-5.32599e-05	-8.51248e-05	-5.88099e-05	-7.39874e-05	-7.4164e-05	-5.4089e-05	-5.34832e-05
EIAPVFVLLE	23	31	4	20	43	10	14	23	48	12	EIAPVFVLLE	4.94098e-05	5.79256e-05	8.53508e-06	3.68835e-05	8.88512e-05	1.85105e-05	2.98837e-05	6.58862e-05	8.99587e-05	3.51215e-05	EIAPVFVLLE	4.14285e-05	6.36555e-05	7.09555e-05				EIAPVFVLLE	-2.15457e-05	-1.30299e-05	-6.24204e-05	-3.4072e-05	1.78957e-05	-5.2445e-05	-4.10718e-05		EIAPVFVLLE	-3.08572e-05	-3.22765e-05	-2.40448e-05	-2.87695e-05	-3.74308e-05	-2.57073e-05	-2.76029e-05
IPPSLRYLEDNEERMSRLSK	57	79	52	111	37	84	97	44	92	31	IPPSLRYLEDNEERMSRLSK	0.00012245	0.000147617	0.000110956	0.000204703	7.64534e-05	0.000155488	0.000207051	0.000126043	0.000172421	9.07306e-05	IPPSLRYLEDNEERMSRLSK	0.000146388	0.000129732	0.000131904				IPPSLRYLEDNEERMSRLSK	-9.4534e-06	1.57132e-05	-2.09476e-05	7.27997e-05	-5.54503e-05	2.35842e-05	7.51476e-05		IPPSLRYLEDNEERMSRLSK	1.84745e-05	1.428e-05	2.03902e-05	4.76561e-06	2.61406e-05	1.29682e-05	4.3743e-06
RVRPLWVRME	61	74	60	60	105	17	25	27	31	16	RVRPLWVRME	0.000131043	0.000138274	0.000128026	0.00011065	0.000216962	3.14678e-05	5.33637e-05	7.73446e-05	5.80983e-05	4.68287e-05	RVRPLWVRME	0.000115684	6.07572e-05	6.82822e-05				RVRPLWVRME	6.27611e-05	6.99919e-05	5.97441e-05	4.23683e-05	0.00014868	-3.68144e-05	-1.49184e-05		RVRPLWVRME	4.48419e-05	4.36368e-05	4.53448e-05	4.82408e-05	3.05221e-05	6.14379e-05	5.77885e-05
SRLSKVAPVIKA	69	59	122	84	38	48	102	42	68	23	SRLSKVAPVIKA	0.000148229	0.000110246	0.00026032	0.000154911	7.85197e-05	8.88502e-05	0.000217724	0.000120314	0.000127442	6.73162e-05	SRLSKVAPVIKA	0.000151257	0.000105024	0.000109113				SRLSKVAPVIKA	3.91158e-05	1.13206e-06	0.000151206	4.57972e-05	-3.05938e-05	-2.02633e-05	0.000108611		SRLSKVAPVIKA	4.26482e-05	4.89788e-05	2.39664e-05	4.15346e-05	5.42665e-05	5.25447e-05	3.10657e-05
VLGGGCALLRCIPALDSLTPANED	80	109	95	70	109	44	73	57	80	46	VLGGGCALLRCIPALDSLTPANED	0.00017186	0.000203674	0.000202708	0.000129092	0.000225228	8.1446e-05	0.000155822	0.000163283	0.000149931	0.000134632	VLGGGCALLRCIPALDSLTPANED	0.000167119	0.000149282	0.000149937				VLGGGCALLRCIPALDSLTPANED	2.19229e-05	5.37368e-05	5.2771e-05	-2.0845e-05	7.52904e-05	-6.84911e-05	5.8849e-06		VLGGGCALLRCIPALDSLTPANED	1.63912e-05	1.10888e-05	1.12498e-05	2.35191e-05	7.49658e-06	3.14602e-05	1.90642e-05
ALYLVCGER	0	0	17	0	0	5	8	8	12	2	ALYLVCGER	0	0	3.62741e-05	0	0	9.25523e-06	1.70764e-05	2.29169e-05	2.24897e-05	5.85358e-06	ALYLVCGER	8.94367e-06	1.70867e-05	2.80007e-05				ALYLVCGER	-2.80007e-05	-2.80007e-05	8.27337e-06	-2.80007e-05	-2.80007e-05	-1.87455e-05	-1.09243e-05		ALYLVCGER	-1.75664e-05	-1.75664e-05	-2.36121e-05	-1.75664e-05	-1.75664e-05	-1.9109e-05	-2.04125e-05
APVIKARMMEYGTT	0	0	0	0	0	0	0	0	2	0	APVIKARMMEYGTT	0	0	0	0	0	0	0	0	3.74828e-06	0	APVIKARMMEYGTT	0	1.24943e-06	1.33925e-05				APVIKARMMEYGTT	-1.33925e-05	-1.33925e-05	-1.33925e-05	-1.33925e-05	-1.33925e-05	-1.33925e-05	-1.33925e-05		APVIKARMMEYGTT	-1.33925e-05	-1.33925e-05	-1.33925e-05	-1.33925e-05	-1.33925e-05	-1.33925e-05	-1.33925e-05
LKKMREIIGWPGGSGDGIFS	129	163	120	123	86	163	112	106	154	103	LKKMREIIGWPGGSGDGIFS	0.000277124	0.000304577	0.000256052	0.000226833	0.000177702	0.000301721	0.00023907	0.000303649	0.000288618	0.00030146	LKKMREIIGWPGGSGDGIFS	0.000254726	0.000297909	0.00028703				LKKMREIIGWPGGSGDGIFS	-9.90521e-06	1.75471e-05	-3.09771e-05	-6.01961e-05	-0.000109327	1.4691e-05	-4.79601e-05		LKKMREIIGWPGGSGDGIFS	-3.6037e-05	-4.06124e-05	-3.25251e-05	-2.76552e-05	-1.94667e-05	-4.01364e-05	-2.96946e-05
AAEALALVCGE	0	0	0	0	0	0	0	0	0	0	AAEALALVCGE	0	0	0	0	0	0	0	0	0	0	AAEALALVCGE	0	0	1.224e-05				AAEALALVCGE	-1.224e-05	-1.224e-05	-1.224e-05	-1.224e-05	-1.224e-05	-1.224e-05	-1.224e-05		AAEALALVCGE	-1.224e-05	-1.224e-05	-1.224e-05	-1.224e-05	-1.224e-05	-1.224e-05	-1.224e-05
AAEALALVCGK	0	0	1	0	0	0	0	0	0	0	AAEALALVCGK	0	0	2.13377e-06	0	0	0	0	0	0	0	AAEALALVCGK	3.04824e-07	0	1.224e-05				AAEALALVCGK	-1.224e-05	-1.224e-05	-1.01062e-05	-1.224e-05	-1.224e-05	-1.224e-05	-1.224e-05		AAEALALVCGK	-1.18844e-05	-1.18844e-05	-1.224e-05	-1.18844e-05	-1.18844e-05	-1.18844e-05	-1.18844e-05
AALALVCGE	4	0	0	0	12	3	1	7	5	1	AALALVCGE	8.593e-06	0	0	0	2.47957e-05	5.55314e-06	2.13455e-06	2.00523e-05	9.3707e-06	2.92679e-06	AALALVCGE	5.86806e-06	1.07833e-05	2.21864e-05				AALALVCGE	-1.35934e-05	-2.21864e-05	-2.21864e-05	-2.21864e-05	2.60925e-06	-1.66333e-05	-2.00519e-05		AALALVCGE	-1.67725e-05	-1.53404e-05	-1.53404e-05	-1.53404e-05	-1.9473e-05	-1.62659e-05	-1.56961e-05
AALGIGTDSVILIKCDERGK	163	237	176	184	167	185	257	165	194	139	AALGIGTDSVILIKCDERGK	0.000350165	0.000442851	0.000375544	0.000339328	0.000345073	0.000342444	0.000548579	0.000472662	0.000363583	0.000406824	AALGIGTDSVILIKCDERGK	0.000391998	0.000414356	0.00039444				AALGIGTDSVILIKCDERGK	-4.42752e-05	4.84107e-05	-1.88965e-05	-5.5112e-05	-4.93667e-05	-5.19965e-05	0.000154139		AALGIGTDSVILIKCDERGK	4.52965e-06	-1.0918e-05	2.99869e-07	6.33578e-06	5.37823e-06	5.81654e-06	-2.85394e-05
AALKLVCGE	9	26	1	0	13	5	0	9	11	4	AALKLVCGE	1.93343e-05	4.85828e-05	2.13377e-06	0	2.6862e-05	9.25523e-06	0	2.57815e-05	2.06155e-05	1.17072e-05	AALKLVCGE	1.51669e-05	1.93681e-05	3.0105e-05				AALKLVCGE	-1.07708e-05	1.84777e-05	-2.79713e-05	-3.0105e-05	-3.24303e-06	-2.08498e-05	-3.0105e-05		AALKLVCGE	-1.56327e-05	-2.05075e-05	-1.2766e-05	-1.24104e-05	-1.68874e-05	-1.39529e-05	-1.24104e-05
AALYLVCGE	1	3	7	11	12	15	21	7	11	7	AALYLVCGE	2.14825e-06	5.60571e-06	1.49364e-05	2.02859e-05	2.47957e-05	2.77657e-05	4.48255e-05	2.00523e-05	2.06155e-05	2.04875e-05	AALYLVCGE	2.00519e-05	2.03851e-05	3.10432e-05				AALYLVCGE	-2.88949e-05	-2.54374e-05	-1.61068e-05	-1.07572e-05	-6.24746e-06	-3.27746e-06	1.37824e-05		AALYLVCGE	-8.00733e-06	-8.58357e-06	-1.01387e-05	-1.10303e-05	-1.17819e-05	-1.22769e-05	-1.51202e-05
AALYLVCGERG	23	8	15	76	33	50	37	18	24	23	AALYLVCGERG	4.94098e-05	1.49485e-05	3.20066e-05	0.000140157	6.81882e-05	9.25523e-05	7.89783e-05	5.15631e-05	4.49794e-05	6.73162e-05	AALYLVCGERG	6.80344e-05	5.46196e-05	6.26208e-05				AALYLVCGERG	-1.3211e-05	-4.76723e-05	-3.06143e-05	7.75365e-05	5.56735e-06	2.99315e-05	1.63575e-05		AALYLVCGERG	8.51772e-06	1.42613e-05	1.14183e-05	-6.60687e-06	5.38799e-06	1.32729e-06	3.58963e-06
AALYLVCGERK	15	9	50	38	34	27	21	29	43	29	AALYLVCGERK	3.22238e-05	1.68171e-05	0.000106689	7.00786e-05	7.02545e-05	4.99783e-05	4.48255e-05	8.30738e-05	8.0588e-05	8.4877e-05	AALYLVCGERK	5.5838e-05	8.28463e-05	8.8657e-05				AALYLVCGERK	-5.64332e-05	-7.18399e-05	1.80315e-05	-1.85784e-05	-1.84025e-05	-3.86787e-05	-4.38315e-05		AALYLVCGERK	-2.88832e-05	-2.63155e-05	-4.1294e-05	-3.51924e-05	-3.52217e-05	-3.18423e-05	-3.09835e-05
AALYLVCKERG	48	31	39	25	17	7	104	23	26	29	AALYLVCKERG	0.000103116	5.79256e-05	8.3217e-05	4.61044e-05	3.51272e-05	1.29573e-05	0.000221993	6.58862e-05	4.87276e-05	8.4877e-05	AALYLVCKERG	8.0063e-05	6.64969e-05	7.35764e-05				AALYLVCKERG	2.95396e-05	-1.56508e-05	9.64061e-06	-2.74721e-05	-3.84492e-05	-6.06191e-05	0.000148417		AALYLVCKERG	2.64435e-06	1.01761e-05	5.96085e-06	1.21463e-05	1.39758e-05	1.76708e-05	-1.71685e-05
AALYLVCKERK	15	37	17	53	52	17	28	13	27	47	AALYLVCKERK	3.22238e-05	6.9137e-05	3.62741e-05	9.77413e-05	0.000107448	3.14678e-05	5.97674e-05	3.724e-05	5.06018e-05	0.000137559	AALYLVCKERK	6.20085e-05	7.51337e-05	8.15429e-05				AALYLVCKERK	-4.93192e-05	-1.24059e-05	-4.52688e-05	1.61983e-05	2.59051e-05	-5.00751e-05	-2.17755e-05		AALYLVCKERK	-1.45703e-05	-2.07225e-05	-1.52454e-05	-2.54899e-05	-2.71077e-05	-1.44443e-05	-1.91609e-05
AAVEALYLVCG	20	14	0	20	12	19	14	21	32	24	AAVEALYLVCG	4.2965e-05	2.616e-05	0	3.68835e-05	2.47957e-05	3.51699e-05	2.98837e-05	6.01569e-05	5.99725e-05	7.0243e-05	AAVEALYLVCG	2.79797e-05	6.34575e-05	7.07729e-05				AAVEALYLVCG	-2.78078e-05	-4.46129e-05	-7.07729e-05	-3.38894e-05	-4.59772e-05	-3.5603e-05	-4.08892e-05		AAVEALYLVCG	-4.52907e-05	-4.24899e-05	-3.81299e-05	-4.42772e-05	-4.22625e-05	-4.39916e-05	-4.31105e-05
AAVEALYLVCK	49	34	30	69	13	19	75	6	42	25	AAVEALYLVCK	0.000105264	6.35313e-05	6.40131e-05	0.000127248	2.6862e-05	3.51699e-05	0.000160091	1.71877e-05	7.87139e-05	7.31698e-05	AAVEALYLVCK	8.31685e-05	5.63571e-05	6.42235e-05				AAVEALYLVCK	4.10407e-05	-6.92207e-07	-2.1043e-07	6.30245e-05	-3.73615e-05	-2.90537e-05	9.58676e-05		AAVEALYLVCK	1.52624e-05	2.22179e-05	2.21376e-05	1.15984e-05	2.83294e-05	2.69448e-05	6.12457e-06
AFIKATGKKEDE	73	75	86	33	87	51	41	28	62	46	AFIKATGKKEDE	0.000156822	0.000140143	0.000183504	6.08578e-05	0.000179769	9.44034e-05	8.75165e-05	8.02092e-05	0.000116197	0.000134632	AFIKATGKKEDE	0.000129002	0.000110346	0.000114023				AFIKATGKKEDE	4.27996e-05	2.61199e-05	6.94815e-05	-5.31649e-05	6.57461e-05	-1.96193e-05	-2.65062e-05		AFIKATGKKEDE	1.03428e-05	1.31228e-05	5.89585e-06	2.63369e-05	6.51843e-06	2.0746e-05	2.18938e-05
ALYLVCGE	9	11	0	3	0	14	0	1	4	14	ALYLVCGE	1.93343e-05	2.05543e-05	0	5.53252e-06	0	2.59146e-05	0	2.86462e-06	7.49656e-06	4.09751e-05	ALYLVCGE	1.01908e-05	1.71121e-05	2.80241e-05				ALYLVCGE	-8.68986e-06	-7.46986e-06	-2.80241e-05	-2.24916e-05	-2.80241e-05	-2.10947e-06	-2.80241e-05		ALYLVCGE	-1.93572e-05	-1.95605e-05	-1.61348e-05	-1.70569e-05	-1.61348e-05	-2.04539e-05	-1.61348e-05
APVIKARMMEY	21	41	64	57	5	18	7	11	30	8	APVIKARMMEY	4.51133e-05	7.66113e-05	0.000136561	0.000105118	1.03315e-05	3.33188e-05	1.49418e-05	3.15108e-05	5.62242e-05	2.34143e-05	APVIKARMMEY	6.02852e-05	3.70498e-05	4.64145e-05				APVIKARMMEY	-1.30127e-06	3.01968e-05	9.01468e-05	5.87034e-05	-3.6083e-05	-1.30957e-05	-3.14727e-05		APVIKARMMEY	1.63993e-05	1.11496e-05	1.15793e-06	6.39848e-06	2.21962e-05	1.8365e-05	2.14278e-05
EALALVCG	18	33	10	21	8	6	7	14	7	4	EALALVCG	3.86685e-05	6.16628e-05	2.13377e-05	3.87277e-05	1.65305e-05	1.11063e-05	1.49418e-05	4.01046e-05	1.3119e-05	1.17072e-05	EALALVCG	2.89965e-05	2.16436e-05	3.22039e-05				EALALVCG	6.46456e-06	2.94588e-05	-1.08662e-05	6.52372e-06	-1.56735e-05	-2.10977e-05	-1.72621e-05		EALALVCG	-4.8195e-06	-8.65187e-06	-1.93103e-06	-4.82936e-06	-1.12982e-06	-2.25791e-07	-8.65052e-07
EALALVCGK	12	0	12	12	0	4	2	0	9	9	EALALVCGK	2.5779e-05	0	2.56052e-05	2.21301e-05	0	7.40419e-06	4.2691e-06	0	1.68673e-05	2.63411e-05	EALALVCGK	1.21697e-05	1.44028e-05	2.55251e-05				EALALVCGK	2.53928e-07	-2.55251e-05	8.01628e-08	-3.39499e-06	-2.55251e-05	-1.81209e-05	-2.1256e-05		EALALVCGK	-1.56236e-05	-1.13271e-05	-1.55947e-05	-1.50155e-05	-1.13271e-05	-1.25612e-05	-1.20387e-05
EALYLVCG	1	3	14	37	10	6	19	13	12	4	EALYLVCG	2.14825e-06	5.60571e-06	2.98728e-05	6.82345e-05	2.06631e-05	1.11063e-05	4.05564e-05	3.724e-05	2.24897e-05	1.17072e-05	EALYLVCG	2.54553e-05	2.38123e-05	3.42043e-05				EALYLVCG	-3.20561e-05	-2.85986e-05	-4.33156e-06	3.40301e-05	-1.35413e-05	-2.30981e-05	6.35209e-06		EALYLVCG	-4.86455e-06	-5.4408e-06	-9.48531e-06	-1.58789e-05	-7.95036e-06	-6.35756e-06	-1.12659e-05
EALYLVCGE	0	66	1	36	10	11	8	7	10	7	EALYLVCGE	0	0.000123326	2.13377e-06	6.63903e-05	2.06631e-05	2.03615e-05	1.70764e-05	2.00523e-05	1.87414e-05	2.04875e-05	EALYLVCGE	3.57072e-05	1.97604e-05	3.04669e-05				EALYLVCGE	-3.04669e-05	9.28586e-05	-2.83332e-05	3.59234e-05	-9.80385e-06	-1.01054e-05	-1.33905e-05		EALYLVCGE	1.11915e-05	-9.36275e-06	1.08359e-05	1.26457e-07	7.74766e-06	7.79792e-06	8.34544e-06
EALYLVCGK	0	2	3	3	0	8	18	2	10	3	EALYLVCGK	0	3.73714e-06	6.40131e-06	5.53252e-06	0	1.48084e-05	3.84219e-05	5.72923e-06	1.87414e-05	8.78038e-06	EALYLVCGK	9.84303e-06	1.10837e-05	2.24635e-05				EALYLVCGK	-2.24635e-05	-1.87264e-05	-1.60622e-05	-1.6931e-05	-2.24635e-05	-7.65516e-06	1.59583e-05		EALYLVCGK	-1.098e-05	-1.16029e-05	-1.20469e-05	-1.19021e-05	-1.098e-05	-1.34481e-05	-1.73836e-05
EKAHHAIWARMDAKK	138	146	157	80	134	189	124	63	110	79	EKAHHAIWARMDAKK	0.000296459	0.000272811	0.000335002	0.000147534	0.000276885	0.000349848	0.000264684	0.000180471	0.000206155	0.000231217	EKAHHAIWARMDAKK	0.000277603	0.000205948	0.000202205				EKAHHAIWARMDAKK	9.42536e-05	7.0606e-05	0.000132797	-5.4671e-05	7.46802e-05	0.000147643	6.24791e-05		EKAHHAIWARMDAKK	7.22557e-05	7.61969e-05	6.58318e-05	9.70764e-05	7.55179e-05	6.33575e-05	7.75514e-05
EKAHHAIWAYNDAKK	83	89	99	137	95	62	68	82	106	42	EKAHHAIWAYNDAKK	0.000178305	0.000166303	0.000211243	0.000252652	0.000196299	0.000114765	0.000145149	0.000234898	0.000198659	0.000122925	EKAHHAIWAYNDAKK	0.000180674	0.000185494	0.000183339				EKAHHAIWAYNDAKK	-5.03409e-06	-1.70363e-05	2.79044e-05	6.9313e-05	1.29603e-05	-6.8574e-05	-3.81896e-05		EKAHHAIWAYNDAKK	-2.27036e-06	-2.69996e-07	-7.76011e-06	-1.46615e-05	-5.26944e-06	8.31963e-06	3.25555e-06
EKAHHPIWARMDAKK	139	182	150	126	98	281	195	51	64	36	EKAHHPIWARMDAKK	0.000298607	0.000340079	0.000320066	0.000232366	0.000202498	0.000520144	0.000416237	0.000146095	0.000119945	0.000105365	EKAHHPIWARMDAKK	0.000332857	0.000123802	0.000126434				EKAHHPIWARMDAKK	0.000172173	0.000213645	0.000193632	0.000105932	7.60642e-05	0.00039371	0.000289803		EKAHHPIWARMDAKK	0.000212131	0.000205219	0.000208555	0.000223171	0.000228149	0.000175208	0.000192526
EKAHHPIWAYNDAKK	58	96	20	26	48	35	46	45	76	45	EKAHHPIWAYNDAKK	0.000124599	0.000179383	4.26754e-05	4.79485e-05	9.91828e-05	6.47866e-05	9.81893e-05	0.000128908	0.000142435	0.000131706	EKAHHPIWAYNDAKK	9.38234e-05	0.000134349	0.000136163				EKAHHPIWAYNDAKK	-1.15646e-05	4.32194e-05	-9.34877e-05	-8.82146e-05	-3.69804e-05	-7.13765e-05	-3.79739e-05		EKAHHPIWAYNDAKK	-4.74689e-05	-5.65996e-05	-3.38151e-05	-3.46939e-05	-4.3233e-05	-3.75003e-05	-4.30674e-05
EKAHIPIWARMDAKK	123	124	116	179	57	105	24	70	93	62	EKAHIPIWARMDAKK	0.000264235	0.000231703	0.000247517	0.000330107	0.00011778	0.00019436	5.12292e-05	0.000200523	0.000174295	0.000181461	EKAHIPIWARMDAKK	0.000205276	0.000185426	0.000183276				EKAHIPIWARMDAKK	8.09585e-05	4.84261e-05	6.4241e-05	0.000146831	-6.54968e-05	1.10835e-05	-0.000132047		EKAHIPIWARMDAKK	1.21729e-05	1.7595e-05	1.49592e-05	1.19417e-06	3.65821e-05	2.38187e-05	4.76739e-05
EKAHLAIWAKMDAKK	24	8	8	17	10	18	7	4	7	36	EKAHLAIWAKMDAKK	5.1558e-05	1.49485e-05	1.70702e-05	3.1351e-05	2.06631e-05	3.33188e-05	1.49418e-05	1.14585e-05	1.3119e-05	0.000105365	EKAHLAIWAKMDAKK	2.62645e-05	4.3314e-05	5.21926e-05				EKAHLAIWAKMDAKK	-6.34594e-07	-3.72441e-05	-3.51225e-05	-2.08416e-05	-3.15295e-05	-1.88738e-05	-3.72508e-05		EKAHLAIWAKMDAKK	-3.01437e-05	-2.40421e-05	-2.43957e-05	-2.67759e-05	-2.49946e-05	-2.71038e-05	-2.4041e-05
EKAHLAIWARMDAKK	0	137	149	6	18	97	74	30	33	26	EKAHLAIWARMDAKK	0	0.000255994	0.000317932	1.1065e-05	3.71935e-05	0.000179551	0.000157957	8.59385e-05	6.18466e-05	7.60966e-05	EKAHLAIWARMDAKK	0.000137099	7.46272e-05	8.10758e-05				EKAHLAIWARMDAKK	-8.10758e-05	0.000174918	0.000236856	-7.00107e-05	-4.38822e-05	9.84757e-05	7.68809e-05		EKAHLAIWARMDAKK	7.88729e-05	3.62073e-05	2.58843e-05	7.70288e-05	7.2674e-05	4.89477e-05	5.25468e-05
EKAHRPIWARMDAKK	76	85	108	103	27	132	68	74	110	65	EKAHRPIWARMDAKK	0.000163267	0.000158828	0.000230447	0.00018995	5.57903e-05	0.000244338	0.000145149	0.000211982	0.000206155	0.000190241	EKAHRPIWARMDAKK	0.000169681	0.000202793	0.000199295				EKAHRPIWARMDAKK	-3.6028e-05	-4.04667e-05	3.11521e-05	-9.34508e-06	-0.000143505	4.5043e-05	-5.41457e-05		EKAHRPIWARMDAKK	-2.85445e-05	-2.78047e-05	-3.97412e-05	-3.29917e-05	-1.06317e-05	-4.20564e-05	-2.55249e-05
EKAHRPIWAYNDAKK	80	47	83	78	56	70	82	42	74	31	EKAHRPIWAYNDAKK	0.00017186	8.78227e-05	0.000177103	0.000143846	0.000115713	0.000129573	0.000175033	0.000120314	0.000138686	9.07306e-05	EKAHRPIWAYNDAKK	0.000142993	0.000116577	0.00011977				EKAHRPIWAYNDAKK	5.20901e-05	-3.19472e-05	5.7333e-05	2.40757e-05	-4.05673e-06	9.80327e-06	5.52631e-05		EKAHRPIWAYNDAKK	1.84118e-05	3.24181e-05	1.7538e-05	2.30809e-05	2.77696e-05	2.54596e-05	1.7883e-05
EKAHVPIWARMDAKK	67	129	87	85	184	136	151	55	90	51	EKAHVPIWARMDAKK	0.000143933	0.000241045	0.000185638	0.000156755	0.000380201	0.000251742	0.000322317	0.000157554	0.000168673	0.000149266	EKAHVPIWARMDAKK	0.000240233	0.000158498	0.000158437				EKAHVPIWARMDAKK	-1.45046e-05	8.26079e-05	2.72006e-05	-1.68256e-06	0.000221763	9.33049e-05	0.00016388		EKAHVPIWARMDAKK	9.78456e-05	8.16602e-05	9.08947e-05	9.57086e-05	5.84676e-05	7.98774e-05	6.81149e-05
ERRILEVKQKGFVPFLVSAT	0	0	1	0	5	0	0	2	0	1	ERRILEVKQKGFVPFLVSAT	0	0	2.13377e-06	0	1.03315e-05	0	0	5.72923e-06	0	2.92679e-06	ERRILEVKQKGFVPFLVSAT	1.78076e-06	2.88534e-06	1.49014e-05				ERRILEVKQKGFVPFLVSAT	-1.49014e-05	-1.49014e-05	-1.27677e-05	-1.49014e-05	-4.5699e-06	-1.49014e-05	-1.49014e-05		ERRILEVKQKGFVPFLVSAT	-1.28239e-05	-1.28239e-05	-1.31795e-05	-1.28239e-05	-1.45458e-05	-1.28239e-05	-1.28239e-05
EYVTLKKMREIIGWPGGSGD	253	339	257	270	222	301	261	192	285	137	EYVTLKKMREIIGWPGGSGD	0.000543507	0.000633445	0.000548379	0.000497927	0.00045872	0.000557165	0.000557117	0.000550006	0.00053413	0.000400971	EYVTLKKMREIIGWPGGSGD	0.000542323	0.000495036	0.000468858				EYVTLKKMREIIGWPGGSGD	7.46492e-05	0.000164587	7.95207e-05	2.90689e-05	-1.01379e-05	8.83067e-05	8.82591e-05		EYVTLKKMREIIGWPGGSGD	7.32673e-05	5.82778e-05	7.24554e-05	8.08641e-05	8.73985e-05	7.09911e-05	7.0999e-05
FAKFASFEAQGALANIA	28	25	33	70	27	37	30	41	67	42	FAKFASFEAQGALANIA	6.0151e-05	4.67142e-05	7.04144e-05	0.000129092	5.57903e-05	6.84887e-05	6.40365e-05	0.000117449	0.000125567	0.000122925	FAKFASFEAQGALANIA	7.06696e-05	0.000121981	0.000124754				FAKFASFEAQGALANIA	-6.46033e-05	-7.80401e-05	-5.43399e-05	4.3379e-06	-6.8964e-05	-5.62656e-05	-6.07178e-05		FAKFASFEAQGALANIA	-5.23316e-05	-5.00921e-05	-5.40422e-05	-6.38218e-05	-5.16048e-05	-5.37212e-05	-5.29792e-05
FFYTPKSRREVED	46	84	88	57	76	94	73	73	68	69	FFYTPKSRREVED	9.88195e-05	0.00015696	0.000187772	0.000105118	0.000157039	0.000173998	0.000155822	0.000209117	0.000127442	0.000201949	FFYTPKSRREVED	0.000147933	0.000179502	0.000177812				FFYTPKSRREVED	-7.89925e-05	-2.08523e-05	9.95971e-06	-7.26941e-05	-2.07727e-05	-3.81372e-06	-2.199e-05		FFYTPKSRREVED	-2.16939e-05	-3.13839e-05	-3.65192e-05	-2.27436e-05	-3.13972e-05	-3.42237e-05	-3.11943e-05
FKADEKKFWGKYLYE	76	159	104	96	108	90	137	94	74	58	FKADEKKFWGKYLYE	0.000163267	0.000297102	0.000221912	0.000177041	0.000223161	0.000166594	0.000292433	0.000269274	0.000138686	0.000169754	FKADEKKFWGKYLYE	0.000220216	0.000192571	0.000189867				FKADEKKFWGKYLYE	-2.65998e-05	0.000107236	3.20452e-05	-1.28261e-05	3.32944e-05	-2.32727e-05	0.000102566		FKADEKKFWGKYLYE	3.98405e-05	1.75346e-05	3.00663e-05	3.75448e-05	2.98581e-05	3.92859e-05	1.83128e-05
HTPGVHMASLSVYLKTNVFL	20	41	62	57	114	89	42	53	83	57	HTPGVHMASLSVYLKTNVFL	4.2965e-05	7.66113e-05	0.000132294	0.000105118	0.000235559	0.000164743	8.96511e-05	0.000151825	0.000155554	0.000166827	HTPGVHMASLSVYLKTNVFL	0.000120992	0.000158068	0.000158042				HTPGVHMASLSVYLKTNVFL	-0.000115077	-8.14302e-05	-2.57478e-05	-5.29236e-05	7.75175e-05	6.70157e-06	-6.83905e-05		HTPGVHMASLSVYLKTNVFL	-2.40455e-05	-2.96532e-05	-3.89336e-05	-3.44043e-05	-5.61445e-05	-4.43419e-05	-3.18265e-05
LHRSGVLIIHHLQEDYRTY	0	4	13	1	20	10	3	10	23	18	LHRSGVLIIHHLQEDYRTY	0	7.47427e-06	2.7739e-05	1.84417e-06	4.13262e-05	1.85105e-05	6.40365e-06	2.86462e-05	4.31052e-05	5.26823e-05	LHRSGVLIIHHLQEDYRTY	1.47568e-05	4.14779e-05	5.0499e-05				LHRSGVLIIHHLQEDYRTY	-5.0499e-05	-4.30247e-05	-2.276e-05	-4.86548e-05	-9.17284e-06	-3.19885e-05	-4.40953e-05		LHRSGVLIIHHLQEDYRTY	-3.32827e-05	-3.45284e-05	-3.79059e-05	-3.35901e-05	-4.01704e-05	-3.63678e-05	-3.435e-05
LVSATAGTTVYGAFD	14	0	35	15	1	11	0	3	1	9	LVSATAGTTVYGAFD	3.00755e-05	0	7.4682e-05	2.76626e-05	2.06631e-06	2.03615e-05	0	8.59385e-06	1.87414e-06	2.63411e-05	LVSATAGTTVYGAFD	2.21211e-05	1.22697e-05	2.35575e-05				LVSATAGTTVYGAFD	6.51798e-06	-2.35575e-05	5.11244e-05	4.10509e-06	-2.14912e-05	-3.19602e-06	-2.35575e-05		LVSATAGTTVYGAFD	-2.76213e-06	2.25046e-06	-1.01965e-05	-2.35998e-06	1.90607e-06	-1.14313e-06	2.25046e-06
PHLVEALYLVCGERG	6	11	2	24	13	5	3	2	9	3	PHLVEALYLVCGERG	1.28895e-05	2.05543e-05	4.26754e-06	4.42602e-05	2.6862e-05	9.25523e-06	6.40365e-06	5.72923e-06	1.68673e-05	8.78038e-06	PHLVEALYLVCGERG	1.77846e-05	1.0459e-05	2.18873e-05				PHLVEALYLVCGERG	-8.9978e-06	-1.33305e-06	-1.76198e-05	2.23729e-05	4.9747e-06	-1.26321e-05	-1.54837e-05		PHLVEALYLVCGERG	-3.28683e-06	-4.56428e-06	-1.84983e-06	-8.51527e-06	-5.61557e-06	-2.68111e-06	-2.20585e-06
PHLVEALYLVCGKRG	6	0	5	0	0	5	0	2	2	1	PHLVEALYLVCGKRG	1.28895e-05	0	1.06689e-05	0	0	9.25523e-06	0	5.72923e-06	3.74828e-06	2.92679e-06	PHLVEALYLVCGKRG	4.68766e-06	4.13477e-06	1.60539e-05				PHLVEALYLVCGKRG	-3.1644e-06	-1.60539e-05	-5.38505e-06	-1.60539e-05	-1.60539e-05	-6.79867e-06	-1.60539e-05		PHLVEALYLVCGKRG	-1.27332e-05	-1.0585e-05	-1.23631e-05	-1.0585e-05	-1.0585e-05	-1.21275e-05	-1.0585e-05
PHLVEALYLVCKERG	0	0	0	3	1	5	0	3	7	3	PHLVEALYLVCKERG	0	0	0	5.53252e-06	2.06631e-06	9.25523e-06	0	8.59385e-06	1.3119e-05	8.78038e-06	PHLVEALYLVCKERG	2.40772e-06	1.01644e-05	2.16156e-05				PHLVEALYLVCKERG	-2.16156e-05	-2.16156e-05	-2.16156e-05	-1.60831e-05	-1.95493e-05	-1.23604e-05	-2.16156e-05		PHLVEALYLVCKERG	-1.88066e-05	-1.88066e-05	-1.88066e-05	-1.97287e-05	-1.9151e-05	-2.03491e-05	-1.88066e-05
PHLVEALYLVCKKRG	2	12	4	0	6	7	28	9	2	0	PHLVEALYLVCKKRG	4.2965e-06	2.24228e-05	8.53508e-06	0	1.23978e-05	1.29573e-05	5.97674e-05	2.57815e-05	3.74828e-06	0	PHLVEALYLVCKKRG	1.71967e-05	9.84327e-06	2.13194e-05				PHLVEALYLVCKKRG	-1.70229e-05	1.10342e-06	-1.27843e-05	-2.13194e-05	-8.92155e-06	-8.36208e-06	3.8448e-05		PHLVEALYLVCKKRG	-1.97266e-06	-4.99371e-06	-2.67909e-06	-1.25657e-06	-3.32288e-06	-3.41613e-06	-1.12178e-05
PLQCSALLVREEGLM	30	44	44	33	37	132	36	19	53	30	PLQCSALLVREEGLM	6.44475e-05	8.2217e-05	9.38859e-05	6.08578e-05	7.64534e-05	0.000244338	7.68438e-05	5.44277e-05	9.93294e-05	8.78038e-05	PLQCSALLVREEGLM	9.98634e-05	8.05203e-05	8.65115e-05				PLQCSALLVREEGLM	-2.2064e-05	-4.2945e-06	7.37437e-06	-2.56538e-05	-1.00581e-05	0.000157827	-9.66775e-06		PLQCSALLVREEGLM	1.92545e-05	1.62929e-05	1.43481e-05	1.98528e-05	1.72535e-05	-1.07273e-05	1.71884e-05
PVIKARMMEYGT	16	26	16	29	56	23	18	18	40	11	PVIKARMMEYGT	3.4372e-05	4.85828e-05	3.41403e-05	5.34811e-05	0.000115713	4.25741e-05	3.84219e-05	5.15631e-05	7.49656e-05	3.21947e-05	PVIKARMMEYGT	5.24693e-05	5.29078e-05	6.10419e-05				PVIKARMMEYGT	-2.66699e-05	-1.24591e-05	-2.69016e-05	-7.56083e-06	5.46713e-05	-1.84678e-05	-2.262e-05		PVIKARMMEYGT	-5.55634e-06	-7.9248e-06	-5.51772e-06	-8.74118e-06	-1.91132e-05	-6.92335e-06	-6.23132e-06
PVIKARMMEYGTTMV	44	40	17	13	30	27	28	5	31	6	PVIKARMMEYGTTMV	9.4523e-05	7.47427e-05	3.62741e-05	2.39743e-05	6.19892e-05	4.99783e-05	5.97674e-05	1.43231e-05	5.80983e-05	1.75608e-05	PVIKARMMEYGTTMV	5.73213e-05	2.99941e-05	3.99064e-05				PVIKARMMEYGTTMV	5.46167e-05	3.48364e-05	-3.63228e-06	-1.59321e-05	2.20829e-05	1.00719e-05	1.9861e-05		PVIKARMMEYGTTMV	1.12146e-05	1.45113e-05	2.09228e-05	2.29727e-05	1.66369e-05	1.86387e-05	1.70072e-05
SHLVEALYLVAGERG	94	119	171	119	124	95	34	46	59	39	SHLVEALYLVAGERG	0.000201936	0.00022236	0.000364875	0.000219457	0.000256222	0.000175849	7.25747e-05	0.000131772	0.000110574	0.000114145	SHLVEALYLVAGERG	0.000216182	0.00011883	0.000121849				SHLVEALYLVAGERG	8.00869e-05	0.000100511	0.000243026	9.76081e-05	0.000134374	5.40008e-05	-4.9274e-05		SHLVEALYLVAGERG	9.67076e-05	9.33036e-05	6.95511e-05	9.37874e-05	8.76598e-05	0.000101055	0.000118268
TAALSYTISRMEESSVTL	46	75	41	36	49	67	3	45	57	31	TAALSYTISRMEESSVTL	9.88195e-05	0.000140143	8.74846e-05	6.63903e-05	0.000101249	0.00012402	6.40365e-06	0.000128908	0.000106826	9.07306e-05	TAALSYTISRMEESSVTL	8.92157e-05	0.000108821	0.000112616				TAALSYTISRMEESSVTL	-1.37968e-05	2.75263e-05	-2.51317e-05	-4.6226e-05	-1.13672e-05	1.14038e-05	-0.000106213		TAALSYTISRMEESSVTL	-2.50013e-05	-3.18885e-05	-2.31121e-05	-1.95964e-05	-2.54062e-05	-2.92014e-05	-9.59862e-06
VEALALVCG	94	14	9	8	15	7	1	22	34	21	VEALALVCG	0.000201936	2.616e-05	1.92039e-05	1.47534e-05	3.09946e-05	1.29573e-05	2.13455e-06	6.30215e-05	6.37208e-05	6.14626e-05	VEALALVCG	4.40199e-05	6.2735e-05	7.01064e-05				VEALALVCG	0.000131829	-4.39465e-05	-5.09025e-05	-5.5353e-05	-3.91118e-05	-5.71491e-05	-6.79719e-05		VEALALVCG	-5.24058e-05	-2.31099e-05	-2.19505e-05	-2.12088e-05	-2.39156e-05	-2.09094e-05	-1.91056e-05
VEALKLVCG	33	57	33	31	79	16	43	24	19	19	VEALKLVCG	7.08923e-05	0.000106508	7.04144e-05	5.71694e-05	0.000163238	2.96167e-05	9.17856e-05	6.87508e-05	3.56087e-05	5.56091e-05	VEALKLVCG	8.42322e-05	5.33228e-05	6.14247e-05				VEALKLVCG	9.46756e-06	4.50837e-05	8.9897e-06	-4.2553e-06	0.000101814	-3.1808e-05	3.03609e-05		VEALKLVCG	2.50308e-05	1.90947e-05	2.51104e-05	2.73179e-05	9.63976e-06	3.191e-05	2.15485e-05
VEALYLVC	12	16	15	12	0	24	5	14	13	10	VEALYLVC	2.5779e-05	2.98971e-05	3.20066e-05	2.21301e-05	0	4.44251e-05	1.06727e-05	4.01046e-05	2.43638e-05	2.92679e-05	VEALYLVC	2.35587e-05	3.12455e-05	4.10607e-05				VEALYLVC	-1.52817e-05	-1.11636e-05	-9.05411e-06	-1.89306e-05	-4.10607e-05	3.36445e-06	-3.03879e-05		VEALYLVC	-1.78721e-05	-1.85584e-05	-1.891e-05	-1.72639e-05	-1.35756e-05	-2.09797e-05	-1.53543e-05
VEALYLVCG	45	85	128	51	32	61	51	43	36	45	VEALYLVCG	9.66713e-05	0.000158828	0.000273123	9.40529e-05	6.61219e-05	0.000112914	0.000108862	0.000123178	6.7469e-05	0.000131706	VEALYLVCG	0.000130082	0.000107451	0.000111352				VEALYLVCG	-1.4681e-05	4.7476e-05	0.00016177	-1.72994e-05	-4.52305e-05	1.56151e-06	-2.4903e-06		VEALYLVCG	2.42979e-05	1.39384e-05	-5.11061e-06	2.47343e-05	2.93895e-05	2.15909e-05	2.22662e-05
VEALYLVCK	9	15	0	10	11	10	2	10	14	19	VEALYLVCK	1.93343e-05	2.80285e-05	0	1.84417e-05	2.27294e-05	1.85105e-05	4.2691e-06	2.86462e-05	2.6238e-05	5.56091e-05	VEALYLVCK	1.59019e-05	3.68311e-05	4.62128e-05				VEALYLVCK	-2.68785e-05	-1.81843e-05	-4.62128e-05	-2.7771e-05	-2.34834e-05	-2.77023e-05	-4.19437e-05		VEALYLVCK	-3.08829e-05	-3.2332e-05	-2.76605e-05	-3.07342e-05	-3.14488e-05	-3.07456e-05	-2.83721e-05
VPPSLRTLEDNEERMS	80	45	72	131	76	85	160	43	86	48	VPPSLRTLEDNEERMS	0.00017186	8.40856e-05	0.000153631	0.000241587	0.000157039	0.000157339	0.000341528	0.000123178	0.000161176	0.000140486	VPPSLRTLEDNEERMS	0.000186724	0.000141614	0.000142864				VPPSLRTLEDNEERMS	2.89965e-05	-5.8778e-05	1.07679e-05	9.87233e-05	1.41758e-05	1.44753e-05	0.000198664		VPPSLRTLEDNEERMS	4.63381e-05	6.09672e-05	4.93762e-05	3.4717e-05	4.88082e-05	4.87583e-05	1.80601e-05
VPTSLRRLEQPNVAIS	21	47	13	33	39	61	93	23	40	41	VPTSLRRLEQPNVAIS	4.51133e-05	8.78227e-05	2.7739e-05	6.08578e-05	8.0586e-05	0.000112914	0.000198513	6.58862e-05	7.49656e-05	0.000119998	VPTSLRRLEQPNVAIS	8.76494e-05	8.69501e-05	9.24423e-05				VPTSLRRLEQPNVAIS	-4.73291e-05	-4.6196e-06	-6.47033e-05	-3.15846e-05	-1.18563e-05	2.04715e-05	0.000106071		VPTSLRRLEQPNVAIS	2.29641e-06	-4.82183e-06	5.19212e-06	-3.27669e-07	-3.61571e-06	-9.00368e-06	-2.32702e-05
WYVMVTAALSYTISRMEESSVTL	106	91	46	79	73	130	87	74	93	57	WYVMVTAALSYTISRMEESSVTL	0.000227715	0.00017004	9.81534e-05	0.00014569	0.00015084	0.000240636	0.000185706	0.000211982	0.000174295	0.000166827	WYVMVTAALSYTISRMEESSVTL	0.000174111	0.000184368	0.0001823				WYVMVTAALSYTISRMEESSVTL	4.54146e-05	-1.22603e-05	-8.41466e-05	-3.66102e-05	-3.14596e-05	5.8336e-05	3.40575e-06		WYVMVTAALSYTISRMEESSVTL	-1.71225e-05	-7.51001e-06	4.47104e-06	-3.45169e-06	-4.31013e-06	-1.92761e-05	-1.0121e-05
AAAAVRPLWVRMEAA	0	0	0	0	6	6	6	0	6	1	AAAAVRPLWVRMEAA	0	0	0	0	1.23978e-05	1.11063e-05	1.28073e-05	0	1.12448e-05	2.92679e-06	AAAAVRPLWVRMEAA	5.18735e-06	4.72388e-06	1.65973e-05				AAAAVRPLWVRMEAA	-1.65973e-05	-1.65973e-05	-1.65973e-05	-1.65973e-05	-4.19945e-06	-5.49102e-06	-3.79e-06		AAAAVRPLWVRMEAA	-1.05454e-05	-1.05454e-05	-1.05454e-05	-1.05454e-05	-1.26117e-05	-1.23964e-05	-1.26799e-05
AAAHHPIWARMDA	31	19	6	0	2	62	17	4	3	3	AAAHHPIWARMDA	6.65958e-05	3.55028e-05	1.28026e-05	0	4.13262e-06	0.000114765	3.62873e-05	1.14585e-05	5.62242e-06	8.78038e-06	AAAHHPIWARMDA	3.85837e-05	8.62042e-06	2.01914e-05				AAAHHPIWARMDA	4.64043e-05	1.53114e-05	-7.38882e-06	-2.01914e-05	-1.60588e-05	9.45734e-05	1.60959e-05		AAAHHPIWARMDA	1.37236e-05	1.89058e-05	2.26891e-05	2.48229e-05	2.41341e-05	5.69541e-06	1.8775e-05
AAVRPLWVRMEAA	3	116	27	7	22	21	14	6	14	20	AAVRPLWVRMEAA	6.44475e-06	0.000216754	5.76118e-05	1.29092e-05	4.54588e-05	3.8872e-05	2.98837e-05	1.71877e-05	2.6238e-05	5.85358e-05	AAVRPLWVRMEAA	5.82763e-05	3.39872e-05	4.35896e-05				AAVRPLWVRMEAA	-3.71448e-05	0.000173164	1.40222e-05	-3.06804e-05	1.86917e-06	-4.71763e-06	-1.37059e-05		AAVRPLWVRMEAA	2.33253e-05	-1.17262e-05	1.47975e-05	2.22479e-05	1.6823e-05	1.79208e-05	1.94188e-05
AVRPLRVRMEA	9	30	44	9	15	56	65	23	31	22	AVRPLRVRMEA	1.93343e-05	5.60571e-05	9.38859e-05	1.65976e-05	3.09946e-05	0.000103659	0.000138746	6.58862e-05	5.80983e-05	6.43894e-05	AVRPLRVRMEA	6.56105e-05	6.27913e-05	7.01584e-05				AVRPLRVRMEA	-5.08241e-05	-1.41013e-05	2.37275e-05	-5.35608e-05	-3.91638e-05	3.35002e-05	6.85873e-05		AVRPLRVRMEA	3.16484e-06	-2.95562e-06	-9.26043e-06	3.62096e-06	1.22145e-06	-1.08892e-05	-1.67371e-05
AVRPLWVRMEA	13	89	33	33	6	46	33	22	46	10	AVRPLWVRMEA	2.79273e-05	0.000166303	7.04144e-05	6.08578e-05	1.23978e-05	8.51481e-05	7.04401e-05	6.30215e-05	8.62105e-05	2.92679e-05	AVRPLWVRMEA	7.04983e-05	5.95e-05	6.71225e-05				AVRPLWVRMEA	-3.91952e-05	9.91801e-05	3.29194e-06	-6.26472e-06	-5.47246e-05	1.80256e-05	3.31764e-06		AVRPLWVRMEA	1.0471e-05	-1.25916e-05	3.38981e-06	4.98258e-06	1.30592e-05	9.34189e-07	3.38552e-06
EALYLVCGERG	74	139	155	55	89	61	37	72	119	47	EALYLVCGERG	0.000158971	0.000259731	0.000330734	0.00010143	0.000183901	0.000112914	7.89783e-05	0.000206252	0.000223023	0.000137559	EALYLVCGERG	0.000175237	0.000188945	0.000186522				EALYLVCGERG	-2.75511e-05	7.32094e-05	0.000144213	-8.50921e-05	-2.62027e-06	-7.36078e-05	-0.000107543		EALYLVCGERG	-8.57357e-06	-2.5367e-05	-3.72009e-05	1.01659e-06	-1.27287e-05	-8.9745e-07	4.75847e-06
GAGDLQTLALEVAQQKRG	57	38	72	74	64	82	47	30	83	58	GAGDLQTLALEVAQQKRG	0.00012245	7.10056e-05	0.000153631	0.000136469	0.000132244	0.000151786	0.000100324	8.59385e-05	0.000155554	0.000169754	GAGDLQTLALEVAQQKRG	0.000123987	0.000137082	0.000138684				GAGDLQTLALEVAQQKRG	-1.62335e-05	-6.76782e-05	1.49477e-05	-2.21484e-06	-6.44006e-06	1.3102e-05	-3.83599e-05		GAGDLQTLALEVAQQKRG	-1.44405e-05	-5.86643e-06	-1.96374e-05	-1.6777e-05	-1.60728e-05	-1.93298e-05	-1.07528e-05
GDLQTLALEVARQ	53	26	83	57	24	34	44	28	53	53	GDLQTLALEVARQ	0.000113857	4.85828e-05	0.000177103	0.000105118	4.95914e-05	6.29356e-05	9.39202e-05	8.02092e-05	9.93294e-05	0.00015512	GDLQTLALEVARQ	9.30154e-05	0.000111553	0.000115136				GDLQTLALEVARQ	-1.27853e-06	-6.6553e-05	6.19671e-05	-1.00179e-05	-6.55444e-05	-5.22002e-05	-2.12157e-05		GDLQTLALEVARQ	-2.5594e-05	-1.47149e-05	-3.6135e-05	-2.41375e-05	-1.4883e-05	-1.71071e-05	-2.22712e-05
GKKVATTVHAGYG	0	0	0	0	0	0	0	0	0	0	GKKVATTVHAGYG	0	0	0	0	0	0	0	0	0	0	GKKVATTVHAGYG	0	0	1.224e-05				GKKVATTVHAGYG	-1.224e-05	-1.224e-05	-1.224e-05	-1.224e-05	-1.224e-05	-1.224e-05	-1.224e-05		GKKVATTVHAGYG	-1.224e-05	-1.224e-05	-1.224e-05	-1.224e-05	-1.224e-05	-1.224e-05	-1.224e-05
IATQGPLSHTIADFWQMV	23	65	34	30	88	105	29	59	74	47	IATQGPLSHTIADFWQMV	4.94098e-05	0.000121457	7.25482e-05	5.53252e-05	0.000181835	0.00019436	6.19019e-05	0.000169012	0.000138686	0.000137559	IATQGPLSHTIADFWQMV	0.000105262	0.000148419	0.000149141				IATQGPLSHTIADFWQMV	-9.97314e-05	-2.76843e-05	-7.6593e-05	-9.3816e-05	3.26939e-05	4.52186e-05	-8.72393e-05		IATQGPLSHTIADFWQMV	-3.457e-05	-4.65779e-05	-3.84264e-05	-3.55559e-05	-5.66409e-05	-5.87284e-05	-3.6652e-05
IKLKVESSPSRSDYINAS	106	111	126	86	87	122	92	66	147	84	IKLKVESSPSRSDYINAS	0.000227715	0.000207411	0.000268855	0.000158599	0.000179769	0.000225828	0.000196379	0.000189065	0.000275499	0.000245851	IKLKVESSPSRSDYINAS	0.000209222	0.000236805	0.000230667				IKLKVESSPSRSDYINAS	-2.95276e-06	-2.32562e-05	3.81877e-05	-7.20683e-05	-5.08986e-05	-4.8397e-06	-3.42888e-05		IKLKVESSPSRSDYINAS	-2.45273e-05	-2.11434e-05	-3.13841e-05	-1.30081e-05	-1.65364e-05	-2.42128e-05	-1.93046e-05
ISNPAATHQDIDFLI	50	65	75	26	92	120	51	47	85	57	ISNPAATHQDIDFLI	0.000107413	0.000121457	0.000160033	4.79485e-05	0.0001901	0.000222126	0.000108862	0.000134637	0.000159302	0.000166827	ISNPAATHQDIDFLI	0.000136848	0.000153589	0.000153909				ISNPAATHQDIDFLI	-4.64969e-05	-3.24524e-05	6.12337e-06	-0.000105961	3.61909e-05	6.82161e-05	-4.50474e-05		ISNPAATHQDIDFLI	-1.2155e-05	-1.44958e-05	-2.09251e-05	-2.24438e-06	-2.59363e-05	-3.12739e-05	-1.23966e-05
KKGAAAIGIGTDSVI	105	137	58	93	57	117	100	49	93	59	KKGAAAIGIGTDSVI	0.000225566	0.000255994	0.000123759	0.000171508	0.00011778	0.000216572	0.000213455	0.000140366	0.000174295	0.000172681	KKGAAAIGIGTDSVI	0.000189233	0.000162447	0.000162081				KKGAAAIGIGTDSVI	6.34858e-05	9.39133e-05	-3.83219e-05	9.42766e-06	-4.4301e-05	5.44918e-05	5.13743e-05		KKGAAAIGIGTDSVI	2.10974e-05	1.60261e-05	3.80653e-05	3.01071e-05	3.90618e-05	2.25964e-05	2.31159e-05
KLSGLGADPSADATEAYQEL	13	65	32	35	23	30	24	21	30	16	KLSGLGADPSADATEAYQEL	2.79273e-05	0.000121457	6.82807e-05	6.45461e-05	4.75251e-05	5.55314e-05	5.12292e-05	6.01569e-05	5.62242e-05	4.68287e-05	KLSGLGADPSADATEAYQEL	6.23567e-05	5.44033e-05	6.24213e-05				KLSGLGADPSADATEAYQEL	-3.4494e-05	5.90357e-05	5.85934e-06	2.1248e-06	-1.48962e-05	-6.88992e-06	-1.11921e-05		KLSGLGADPSADATEAYQEL	5.67359e-06	-9.9147e-06	-1.05198e-06	-4.29556e-07	2.40728e-06	1.0729e-06	1.78993e-06
KNSLINYLEQIHRGVKGFVR	76	237	143	169	109	162	173	70	147	86	KNSLINYLEQIHRGVKGFVR	0.000163267	0.000442851	0.000305129	0.000311666	0.000225228	0.00029987	0.000369277	0.000200523	0.000275499	0.000251704	KNSLINYLEQIHRGVKGFVR	0.00030247	0.000242575	0.00023599				KNSLINYLEQIHRGVKGFVR	-7.27231e-05	0.000206861	6.9139e-05	7.56753e-05	-1.07626e-05	6.38793e-05	0.000133287		KNSLINYLEQIHRGVKGFVR	8.96797e-05	4.30824e-05	6.6036e-05	6.49466e-05	7.9353e-05	6.69126e-05	5.53447e-05
LCRQHMATKSLFNRAEGP	12	21	34	46	6	44	56	22	31	14	LCRQHMATKSLFNRAEGP	2.5779e-05	3.92399e-05	7.25482e-05	8.4832e-05	1.23978e-05	8.1446e-05	0.000119535	6.30215e-05	5.80983e-05	4.09751e-05	LCRQHMATKSLFNRAEGP	6.2254e-05	5.40317e-05	6.20785e-05				LCRQHMATKSLFNRAEGP	-3.62995e-05	-2.28386e-05	1.04697e-05	2.27535e-05	-4.96807e-05	1.93675e-05	5.74562e-05		LCRQHMATKSLFNRAEGP	6.2546e-06	4.01111e-06	-1.54027e-06	-3.58757e-06	8.48479e-06	-3.02324e-06	-9.37136e-06
LKKMRFIIGWPGGSG	97	174	166	116	202	119	89	101	123	94	LKKMRFIIGWPGGSG	0.00020838	0.000325131	0.000354206	0.000213924	0.000417394	0.000220275	0.000189975	0.000289326	0.000230519	0.000275118	LKKMRFIIGWPGGSG	0.000275612	0.000264988	0.000256664				LKKMRFIIGWPGGSG	-4.82832e-05	6.84674e-05	9.75423e-05	-4.27393e-05	0.000160731	-3.6389e-05	-6.66887e-05		LKKMRFIIGWPGGSG	3.01539e-05	1.06955e-05	5.84965e-06	2.92299e-05	-4.68174e-06	2.81715e-05	3.32215e-05
PSWCEEPAQANMDISTGH	21	12	8	7	25	3	3	1	1	6	PSWCEEPAQANMDISTGH	4.51133e-05	2.24228e-05	1.70702e-05	1.29092e-05	5.16577e-05	5.55314e-06	6.40365e-06	2.86462e-06	1.87414e-06	1.75608e-05	PSWCEEPAQANMDISTGH	2.30186e-05	7.43317e-06	1.90963e-05				PSWCEEPAQANMDISTGH	2.60169e-05	3.32649e-06	-2.02617e-06	-6.18711e-06	3.25614e-05	-1.35432e-05	-1.26927e-05		PSWCEEPAQANMDISTGH	2.39782e-07	4.02152e-06	4.91363e-06	5.60712e-06	-8.50956e-07	6.83314e-06	6.69139e-06
QREENAPKNRSLAVLTYDHASRI	157	180	153	181	180	93	161	104	203	90	QREENAPKNRSLAVLTYDHASRI	0.000337275	0.000336342	0.000326467	0.000333796	0.000371935	0.000172147	0.000343662	0.00029792	0.00038045	0.000263411	QREENAPKNRSLAVLTYDHASRI	0.000317375	0.000313927	0.000301805				QREENAPKNRSLAVLTYDHASRI	3.54705e-05	3.45375e-05	2.4662e-05	3.19907e-05	7.01305e-05	-0.000129658	4.18575e-05		QREENAPKNRSLAVLTYDHASRI	1.22534e-05	1.24089e-05	1.40549e-05	1.28334e-05	6.47676e-06	3.97748e-05	1.11889e-05
RAVTELGRHSAEY	46	58	73	37	62	39	53	31	53	41	RAVTELGRHSAEY	9.88195e-05	0.000108377	0.000155765	6.82345e-05	0.000128111	7.21908e-05	0.000113131	8.88031e-05	9.93294e-05	0.000119998	RAVTELGRHSAEY	0.000106376	0.00010271	0.000106979				RAVTELGRHSAEY	-8.15996e-06	1.39749e-06	4.87857e-05	-3.8745e-05	2.11316e-05	-3.47887e-05	6.15161e-06		RAVTELGRHSAEY	6.55453e-07	-9.37454e-07	-8.8355e-06	5.75297e-06	-4.22647e-06	5.09357e-06	-1.72981e-06
RDRLAKEWQALCAYQAEP	20	2	30	27	15	17	38	19	30	31	RDRLAKEWQALCAYQAEP	4.2965e-05	3.73714e-06	6.40131e-05	4.97927e-05	3.09946e-05	3.14678e-05	8.11129e-05	5.44277e-05	5.62242e-05	9.07306e-05	RDRLAKEWQALCAYQAEP	4.34405e-05	6.71275e-05	7.41581e-05				RDRLAKEWQALCAYQAEP	-3.1193e-05	-7.04209e-05	-1.0145e-05	-2.43653e-05	-4.31634e-05	-4.26903e-05	6.95481e-06		RDRLAKEWQALCAYQAEP	-3.06384e-05	-2.41004e-05	-3.41464e-05	-3.17763e-05	-2.86433e-05	-2.87222e-05	-3.69963e-05
SHLVEALY	34	37	27	34	12	42	57	35	55	34	SHLVEALY	7.30405e-05	6.9137e-05	5.76118e-05	6.27019e-05	2.47957e-05	7.77439e-05	0.000121669	0.000100262	0.000103078	9.95109e-05	SHLVEALY	6.95286e-05	0.00010095	0.000105356				SHLVEALY	-3.23153e-05	-3.62188e-05	-4.7744e-05	-4.26539e-05	-8.05601e-05	-2.76119e-05	1.63135e-05		SHLVEALY	-3.64125e-05	-3.5762e-05	-3.38411e-05	-3.46894e-05	-2.83717e-05	-3.71964e-05	-4.45173e-05
SPGDLQTLALEVARQKRG	84	35	138	130	82	146	129	60	131	78	SPGDLQTLALEVARQKRG	0.000180453	6.53999e-05	0.00029446	0.000239743	0.000169437	0.000270253	0.000275357	0.000171877	0.000245512	0.00022829	SPGDLQTLALEVARQKRG	0.000213586	0.000215226	0.000210764				SPGDLQTLALEVARQKRG	-3.03106e-05	-0.000145364	8.36966e-05	2.8979e-05	-4.13265e-05	5.94891e-05	6.45931e-05		SPGDLQTLALEVARQKRG	8.34459e-06	2.75201e-05	-1.06566e-05	-1.53701e-06	1.01806e-05	-6.62202e-06	-7.4727e-06
SRLSKVAPVIKARMMEYGT	44	49	31	55	165	31	42	42	58	21	SRLSKVAPVIKARMMEYGT	9.4523e-05	9.15599e-05	6.61469e-05	0.00010143	0.000340941	5.73824e-05	8.96511e-05	0.000120314	0.0001087	6.14626e-05	SRLSKVAPVIKARMMEYGT	0.000120233	9.68255e-05	0.000101551				SRLSKVAPVIKARMMEYGT	-7.02836e-06	-9.99153e-06	-3.54045e-05	-1.21788e-07	0.000239389	-4.4169e-05	-1.19003e-05		SRLSKVAPVIKARMMEYGT	2.2967e-05	2.34609e-05	2.76964e-05	2.1816e-05	-1.81026e-05	2.91571e-05	2.3779e-05
TGHMILAYMEDHLRNRDR	67	72	55	65	27	61	48	60	93	47	TGHMILAYMEDHLRNRDR	0.000143933	0.000134537	0.000117357	0.000119871	5.57903e-05	0.000112914	0.000102458	0.000171877	0.000174295	0.000137559	TGHMILAYMEDHLRNRDR	0.000112409	0.000161244	0.00016097				TGHMILAYMEDHLRNRDR	-1.70376e-05	-2.64335e-05	-4.3613e-05	-4.10991e-05	-0.00010518	-4.80566e-05	-5.8512e-05		TGHMILAYMEDHLRNRDR	-5.38157e-05	-5.22497e-05	-4.93865e-05	-4.98055e-05	-3.91253e-05	-4.86459e-05	-4.69033e-05
WLMWRAKGTTGFEAH	39	34	43	44	35	10	44	9	23	10	WLMWRAKGTTGFEAH	8.37818e-05	6.35313e-05	9.17521e-05	8.11437e-05	7.23208e-05	1.85105e-05	9.39202e-05	2.57815e-05	4.31052e-05	2.92679e-05	WLMWRAKGTTGFEAH	7.21372e-05	3.27182e-05	4.24191e-05				WLMWRAKGTTGFEAH	4.13626e-05	2.11122e-05	4.9333e-05	3.87245e-05	2.99016e-05	-2.39087e-05	5.1501e-05		WLMWRAKGTTGFEAH	2.77773e-05	3.11524e-05	2.64489e-05	2.8217e-05	2.96875e-05	3.86558e-05	2.60876e-05
AQAATISANGDK	0	0	0	0	0	5	0	2	3	1	AQAATISANGDK	0	0	0	0	0	9.25523e-06	0	5.72923e-06	5.62242e-06	2.92679e-06	AQAATISANGDK	1.32218e-06	4.75948e-06	1.66301e-05				AQAATISANGDK	-1.66301e-05	-1.66301e-05	-1.66301e-05	-1.66301e-05	-1.66301e-05	-7.3749e-06	-1.66301e-05		AQAATISANGDK	-1.50876e-05	-1.50876e-05	-1.50876e-05	-1.50876e-05	-1.50876e-05	-1.66301e-05	-1.50876e-05
AQVATISANGDA	5	7	0	2	12	14	12	14	20	7	AQVATISANGDA	1.07413e-05	1.308e-05	0	3.68835e-06	2.47957e-05	2.59146e-05	2.56146e-05	4.01046e-05	3.74828e-05	2.04875e-05	AQVATISANGDA	1.48335e-05	3.26917e-05	4.23946e-05				AQVATISANGDA	-3.16534e-05	-2.93146e-05	-4.23946e-05	-3.87063e-05	-1.75989e-05	-1.648e-05	-1.678e-05		AQVATISANGDA	-2.68791e-05	-2.72689e-05	-2.50889e-05	-2.57036e-05	-2.92215e-05	-2.9408e-05	-2.9358e-05
YVRPLWVRME	47	24	32	47	42	27	27	21	27	23	YVRPLWVRME	0.000100968	4.48456e-05	6.82807e-05	8.66762e-05	8.67849e-05	4.99783e-05	5.76328e-05	6.01569e-05	5.06018e-05	6.73162e-05	YVRPLWVRME	7.0738e-05	5.93583e-05	6.69918e-05				YVRPLWVRME	3.3976e-05	-2.21462e-05	1.28884e-06	1.96844e-05	1.97931e-05	-1.70136e-05	-9.35899e-06		YVRPLWVRME	-1.29206e-06	8.06163e-06	4.15579e-06	1.08987e-06	1.07175e-06	7.20619e-06	5.93043e-06
KPTQAFVKQHLCGPHL	23	2	0	0	0	0	2	3	5	0	KPTQAFVKQHLCGPHL	4.94098e-05	3.73714e-06	0	0	0	0	4.2691e-06	8.59385e-06	9.3707e-06	0	KPTQAFVKQHLCGPHL	8.20229e-06	5.98818e-06	1.77635e-05				KPTQAFVKQHLCGPHL	3.16463e-05	-1.40263e-05	-1.77635e-05	-1.77635e-05	-1.77635e-05	-1.77635e-05	-1.34944e-05		KPTQAFVKQHLCGPHL	-1.64291e-05	-8.81701e-06	-8.19415e-06	-8.19415e-06	-8.19415e-06	-8.19415e-06	-8.90567e-06
SPGDLQTLALEVARQK	21	163	68	78	90	110	83	54	96	53	SPGDLQTLALEVARQK	4.51133e-05	0.000304577	0.000145096	0.000143846	0.000185968	0.000203615	0.000177168	0.000154689	0.000179917	0.00015512	SPGDLQTLALEVARQK	0.000172197	0.000163242	0.000162814				SPGDLQTLALEVARQK	-0.000117701	0.000141763	-1.77174e-05	-1.89682e-05	2.31539e-05	4.08013e-05	1.43538e-05		SPGDLQTLALEVARQK	3.05644e-05	-1.26795e-05	1.39005e-05	1.4109e-05	7.08864e-06	4.14741e-06	8.55532e-06
VKQHLCGSHLVEALYL	130	107	154	133	109	175	160	73	150	56	VKQHLCGSHLVEALYL	0.000279273	0.000199937	0.000328601	0.000245275	0.000225228	0.000323933	0.000341528	0.000209117	0.000281121	0.0001639	VKQHLCGSHLVEALYL	0.000277682	0.000218046	0.000213365				VKQHLCGSHLVEALYL	6.5908e-05	-1.34278e-05	0.000115236	3.19106e-05	1.18629e-05	0.000110568	0.000128163		VKQHLCGSHLVEALYL	6.40523e-05	7.72749e-05	5.58309e-05	6.97185e-05	7.30598e-05	5.66088e-05	5.36764e-05
AELNQLRAKEPTKLA	13	37	33	89	45	30	8	30	46	31	AELNQLRAKEPTKLA	2.79273e-05	6.9137e-05	7.04144e-05	0.000164132	9.29839e-05	5.55314e-05	1.70764e-05	8.59385e-05	8.62105e-05	9.07306e-05	AELNQLRAKEPTKLA	7.10288e-05	8.76265e-05	9.30662e-05				AELNQLRAKEPTKLA	-6.5139e-05	-2.39292e-05	-2.26518e-05	7.10653e-05	-8.23849e-08	-3.75348e-05	-7.59898e-05		AELNQLRAKEPTKLA	-1.48538e-05	-2.17221e-05	-2.1935e-05	-3.75545e-05	-2.56966e-05	-1.94545e-05	-1.30453e-05
AVATSNMQETEEWYR	93	24	26	50	118	77	80	52	109	40	AVATSNMQETEEWYR	0.000199787	4.48456e-05	5.5478e-05	9.22087e-05	0.000243824	0.000142531	0.000170764	0.00014896	0.000204281	0.000117072	AVATSNMQETEEWYR	0.000135634	0.000156771	0.000156845				AVATSNMQETEEWYR	4.29426e-05	-0.000111999	-0.000101367	-6.4636e-05	8.69796e-05	-1.43142e-05	1.39192e-05		AVATSNMQETEEWYR	-3.19029e-05	-6.07928e-06	-7.85135e-06	-1.39731e-05	-3.92424e-05	-2.23601e-05	-2.70657e-05
DVYQAELRELRLRLD	106	151	103	129	66	221	111	87	122	97	DVYQAELRELRLRLD	0.000227715	0.000282154	0.000219778	0.000237899	0.000136376	0.000409081	0.000236935	0.000249222	0.000228645	0.000283899	DVYQAELRELRLRLD	0.000249991	0.000253922	0.000246456				DVYQAELRELRLRLD	-1.87416e-05	3.56977e-05	-2.66779e-05	-8.55767e-06	-0.00011008	0.000162625	-9.52124e-06		DVYQAELRELRLRLD	7.24768e-06	-1.82554e-06	8.57038e-06	5.55035e-06	2.24707e-05	-2.29801e-05	5.71095e-06
EGQSLKEEMARHLQE	133	121	53	85	70	126	16	40	50	33	EGQSLKEEMARHLQE	0.000285717	0.000226097	0.00011309	0.000156755	0.000144642	0.000233232	3.41528e-05	0.000114585	9.3707e-05	9.65841e-05	EGQSLKEEMARHLQE	0.000170526	0.000101625	0.000105979				EGQSLKEEMARHLQE	0.000179739	0.000120118	7.1112e-06	5.07762e-05	3.86629e-05	0.000127253	-7.18258e-05		EGQSLKEEMARHLQE	4.53493e-05	5.52861e-05	7.41206e-05	6.68431e-05	6.88619e-05	5.40969e-05	8.72767e-05
ELRELRLRLDQLTAN	7	14	0	18	0	9	11	2	8	5	ELRELRLRLDQLTAN	1.50378e-05	2.616e-05	0	3.31951e-05	0	1.66594e-05	2.348e-05	5.72923e-06	1.49931e-05	1.4634e-05	ELRELRLRLDQLTAN	1.63618e-05	1.17854e-05	2.31108e-05				ELRELRLRLDQLTAN	-8.07309e-06	3.04912e-06	-2.31108e-05	1.00843e-05	-2.31108e-05	-6.45143e-06	3.69198e-07		ELRELRLRLDQLTAN	-6.52842e-06	-8.38212e-06	-4.02212e-06	-9.55465e-06	-4.02212e-06	-6.79869e-06	-7.93546e-06
FLRKIYEEEVRELRE	239	414	250	244	213	312	273	203	282	187	FLRKIYEEEVRELRE	0.000513432	0.000773587	0.000533443	0.000449979	0.000440124	0.000577526	0.000582732	0.000581517	0.000528508	0.00054731	FLRKIYEEEVRELRE	0.000552975	0.000552445	0.000521812				FLRKIYEEEVRELRE	-8.38037e-06	0.000251775	1.16303e-05	-7.18337e-05	-8.16887e-05	5.57141e-05	6.09196e-05		FLRKIYEEEVRELRE	3.77528e-05	-5.60646e-06	3.44177e-05	4.83283e-05	4.99708e-05	2.70704e-05	2.62028e-05
IPVQTFSNLQIRETS	47	142	71	135	101	59	87	68	74	64	IPVQTFSNLQIRETS	0.000100968	0.000265337	0.000151498	0.000248964	0.000208697	0.000109212	0.000185706	0.000194794	0.000138686	0.000187315	IPVQTFSNLQIRETS	0.000181483	0.000173598	0.000172366				IPVQTFSNLQIRETS	-7.13984e-05	9.29705e-05	-2.08685e-05	7.65974e-05	3.63309e-05	-6.31545e-05	1.33396e-05		IPVQTFSNLQIRETS	2.25359e-05	-4.85892e-06	1.41143e-05	-2.13006e-06	4.58102e-06	2.11619e-05	8.41291e-06
LAAYRQEADEATLAR	103	97	53	71	35	87	55	45	57	48	LAAYRQEADEATLAR	0.00022127	0.000181251	0.00011309	0.000130936	7.23208e-05	0.000161041	0.0001174	0.000128908	0.000106826	0.000140486	LAAYRQEADEATLAR	0.000142473	0.000125407	0.000127914				LAAYRQEADEATLAR	9.33554e-05	5.33368e-05	-1.48246e-05	3.02201e-06	-5.55936e-05	3.31266e-05	-1.05142e-05		LAAYRQEADEATLAR	1.42551e-06	8.09529e-06	1.94555e-05	1.64811e-05	2.62504e-05	1.14636e-05	1.87371e-05
LAGALNAGFKETRAS	30	52	29	25	11	6	23	15	34	27	LAGALNAGFKETRAS	6.44475e-05	9.71656e-05	6.18793e-05	4.61044e-05	2.27294e-05	1.11063e-05	4.90946e-05	4.29692e-05	6.37208e-05	7.90234e-05	LAGALNAGFKETRAS	5.0361e-05	6.19045e-05	6.93404e-05				LAGALNAGFKETRAS	-4.89285e-06	2.78252e-05	-7.46103e-06	-2.3236e-05	-4.6611e-05	-5.82341e-05	-2.02457e-05		LAGALNAGFKETRAS	-2.13271e-05	-2.67801e-05	-2.08991e-05	-1.82699e-05	-1.43741e-05	-1.24369e-05	-1.87683e-05
NKALAAELNQLRAKE	72	112	164	62	109	96	104	92	126	93	NKALAAELNQLRAKE	0.000154674	0.00020928	0.000349938	0.000114339	0.000225228	0.0001777	0.000221993	0.000263545	0.000236142	0.000272192	NKALAAELNQLRAKE	0.000207593	0.000257293	0.000249565				NKALAAELNQLRAKE	-9.48914e-05	-4.02857e-05	0.000100373	-0.000135227	-2.43379e-05	-7.1865e-05	-2.75723e-05		NKALAAELNQLRAKE	-3.31524e-05	-4.22534e-05	-6.56965e-05	-2.64299e-05	-4.49114e-05	-3.69902e-05	-4.43723e-05
PDLTAALREIRTQYE	63	42	93	97	83	46	43	51	78	69	PDLTAALREIRTQYE	0.00013534	7.84799e-05	0.000198441	0.000178885	0.000171504	8.51481e-05	9.17856e-05	0.000146095	0.000146183	0.000201949	PDLTAALREIRTQYE	0.000134226	0.000164742	0.000164197				PDLTAALREIRTQYE	-2.88577e-05	-8.57176e-05	3.42432e-05	1.46875e-05	7.30606e-06	-7.90494e-05	-7.24119e-05		PDLTAALREIRTQYE	-3.0157e-05	-2.06804e-05	-4.06738e-05	-3.74146e-05	-3.61843e-05	-2.17917e-05	-2.2898e-05
PTKLADVYQAELREL	45	69	65	45	73	91	81	51	92	103	PTKLADVYQAELREL	9.66713e-05	0.000128931	0.000138695	8.29879e-05	0.00015084	0.000168445	0.000172898	0.000146095	0.000172421	0.00030146	PTKLADVYQAELREL	0.00013421	0.000206659	0.000202861				PTKLADVYQAELREL	-0.00010619	-7.39296e-05	-6.41658e-05	-0.000119873	-5.20204e-05	-3.44157e-05	-2.99624e-05		PTKLADVYQAELREL	-6.23945e-05	-6.77711e-05	-6.93984e-05	-6.01139e-05	-7.14227e-05	-7.43568e-05	-7.5099e-05
QVHVEMDVAKPDLTA	64	40	44	76	70	23	41	27	37	52	QVHVEMDVAKPDLTA	0.000137488	7.47427e-05	9.38859e-05	0.000140157	0.000144642	4.25741e-05	8.75165e-05	7.73446e-05	6.93432e-05	0.000152193	QVHVEMDVAKPDLTA	0.000103001	9.9627e-05	0.000104135				QVHVEMDVAKPDLTA	3.33526e-05	-2.93927e-05	-1.02495e-05	3.60218e-05	4.05061e-05	-6.15614e-05	-1.66189e-05		QVHVEMDVAKPDLTA	-6.88244e-06	3.57511e-06	3.84588e-07	-7.32731e-06	-8.07469e-06	8.93656e-06	1.44615e-06
RELREQLAQQQVHVE	76	85	143	96	90	124	104	84	121	67	RELREQLAQQQVHVE	0.000163267	0.000158828	0.000305129	0.000177041	0.000185968	0.00022953	0.000221993	0.000240628	0.000226771	0.000196095	RELREQLAQQQVHVE	0.000205965	0.000221165	0.000216241				RELREQLAQQQVHVE	-5.2974e-05	-5.74127e-05	8.88881e-05	-3.92003e-05	-3.02734e-05	1.32887e-05	5.75203e-06		RELREQLAQQQVHVE	-3.15961e-06	-2.41982e-06	-2.68033e-05	-5.45523e-06	-6.94305e-06	-1.42034e-05	-1.29473e-05
RFASYIEKVRFLEQQ	291	330	243	242	260	261	255	136	232	117	RFASYIEKVRFLEQQ	0.000625141	0.000616628	0.000518506	0.00044629	0.00053724	0.000483123	0.00054431	0.000389588	0.000434801	0.000342435	RFASYIEKVRFLEQQ	0.000538748	0.000388941	0.000370997				RFASYIEKVRFLEQQ	0.000254144	0.00024563	0.000147509	7.52931e-05	0.000166243	0.000112126	0.000173313		RFASYIEKVRFLEQQ	0.000153352	0.000154771	0.000171125	0.000183161	0.000168003	0.000177022	0.000166824
RTRPLWVRME	7	52	37	14	56	26	26	30	27	50	RTRPLWVRME	1.50378e-05	9.71656e-05	7.89495e-05	2.58184e-05	0.000115713	4.81272e-05	5.54983e-05	8.59385e-05	5.06018e-05	0.00014634	RTRPLWVRME	6.233e-05	9.42933e-05	9.92157e-05				RTRPLWVRME	-8.41779e-05	-2.05009e-06	-2.02662e-05	-7.33972e-05	1.64976e-05	-5.10885e-05	-4.37174e-05		RTRPLWVRME	-2.90036e-05	-4.26916e-05	-3.96556e-05	-3.08004e-05	-4.57829e-05	-3.45185e-05	-3.5747e-05
SYIEKVRFL	87	129	65	169	49	78	96	62	74	66	SYIEKVRFL	0.000186898	0.000241045	0.000138695	0.000311666	0.000101249	0.000144382	0.000204917	0.000177606	0.000138686	0.000193168	SYIEKVRFL	0.000189836	0.00016982	0.000168881				SYIEKVRFL	1.80165e-05	7.2164e-05	-3.01863e-05	0.000142784	-6.76323e-05	-2.44997e-05	3.60354e-05		SYIEKVRFL	2.14442e-05	1.24196e-05	2.9478e-05	6.49587e-07	3.5719e-05	2.85302e-05	1.84411e-05
VDKANLDVMKERS	76	127	113	181	71	138	84	92	140	83	VDKANLDVMKERS	0.000163267	0.000237308	0.000241116	0.000333796	0.000146708	0.000255444	0.000179302	0.000263545	0.00026238	0.000242924	VDKANLDVMKERS	0.00022242	0.000256283	0.000248634				VDKANLDVMKERS	-8.53668e-05	-1.13256e-05	-7.51777e-06	8.51618e-05	-0.000101926	6.81057e-06	-6.93317e-05		VDKANLDVMKERS	-1.63548e-05	-2.8695e-05	-2.93296e-05	-4.47762e-05	-1.35949e-05	-3.17177e-05	-1.90273e-05
VDKANLEIMTKRS	160	89	162	158	168	128	207	83	115	113	VDKANLEIMTKRS	0.00034372	0.000166303	0.000345671	0.00029138	0.00034714	0.000236934	0.000441852	0.000237763	0.000215526	0.000330728	VDKANLEIMTKRS	0.000310428	0.000261339	0.000253298				VDKANLEIMTKRS	9.04225e-05	-8.69951e-05	9.23731e-05	3.80819e-05	9.3842e-05	-1.63637e-05	0.000188554		VDKANLEIMTKRS	5.1582e-05	8.11516e-05	5.12569e-05	6.03055e-05	5.10121e-05	6.93797e-05	3.52268e-05
VDLERKVESLEEEIQ	57	71	42	41	86	109	80	69	101	83	VDLERKVESLEEEIQ	0.00012245	0.000132668	8.96184e-05	7.56112e-05	0.000177702	0.000201764	0.000170764	0.000197658	0.000189288	0.000242924	VDLERKVESLEEEIQ	0.000138654	0.000209957	0.000205903				VDLERKVESLEEEIQ	-8.34528e-05	-7.32347e-05	-0.000116285	-0.000130292	-2.82006e-05	-4.13903e-06	-3.51391e-05		VDLERKVESLEEEIQ	-6.45484e-05	-6.62514e-05	-5.90764e-05	-5.67418e-05	-7.3757e-05	-7.77673e-05	-7.26006e-05
WYRSKFADL	6	18	39	3	16	32	29	18	23	23	WYRSKFADL	1.28895e-05	3.36342e-05	8.3217e-05	5.53252e-06	3.30609e-05	5.92335e-05	6.19019e-05	5.15631e-05	4.31052e-05	6.73162e-05	WYRSKFADL	4.13528e-05	5.39948e-05	6.20446e-05				WYRSKFADL	-4.91551e-05	-2.84103e-05	2.11725e-05	-5.65121e-05	-2.89837e-05	-2.8111e-06	-1.42651e-07		WYRSKFADL	-1.59479e-05	-1.94053e-05	-2.76691e-05	-1.47217e-05	-1.93098e-05	-2.36719e-05	-2.41166e-05
YQEALARLEEEGQSL	13	5	26	83	22	25	23	32	36	14	YQEALARLEEEGQSL	2.79273e-05	9.34284e-06	5.5478e-05	0.000153066	4.54588e-05	4.62762e-05	4.90946e-05	9.16677e-05	6.7469e-05	4.09751e-05	YQEALARLEEEGQSL	5.52349e-05	6.67039e-05	7.37674e-05				YQEALARLEEEGQSL	-4.58401e-05	-6.44245e-05	-1.82894e-05	7.92991e-05	-2.83086e-05	-2.74912e-05	-2.46728e-05		YQEALARLEEEGQSL	-1.39812e-05	-1.08838e-05	-1.8573e-05	-3.48378e-05	-1.69032e-05	-1.70394e-05	-1.75091e-05
LSIALHVGFDHF	28	21	99	41	22	95	58	46	64	30	LSIALHVGFDHF	6.0151e-05	3.92399e-05	0.000211243	7.56112e-05	4.54588e-05	0.000175849	0.000123804	0.000131772	0.000119945	8.78038e-05	LSIALHVGFDHF	0.00010448	0.000113174	0.000116631				LSIALHVGFDHF	-5.64798e-05	-7.73909e-05	9.46124e-05	-4.10197e-05	-7.11721e-05	5.92186e-05	7.17302e-06		LSIALHVGFDHF	-4.7631e-06	-1.27792e-06	-2.99451e-05	-7.33979e-06	-2.3144e-06	-2.40462e-05	-1.53719e-05
AVDGVISVHSLHIW	99	131	120	166	172	114	110	92	151	96	AVDGVISVHSLHIW	0.000212677	0.000244782	0.000256052	0.000306133	0.000355405	0.000211019	0.0002348	0.000263545	0.000282995	0.000280972	AVDGVISVHSLHIW	0.000260124	0.000275837	0.000266671				AVDGVISVHSLHIW	-5.39941e-05	-2.18884e-05	-1.06185e-05	3.94621e-05	8.8734e-05	-5.56516e-05	-3.18705e-05		AVDGVISVHSLHIW	1.3612e-06	-3.98975e-06	-5.86807e-06	-1.42148e-05	-2.24268e-05	1.63745e-06	-2.32607e-06
GGGCALLRCIPA	9	20	6	12	24	8	29	27	27	10	GGGCALLRCIPA	1.93343e-05	3.73714e-05	1.28026e-05	2.21301e-05	4.95914e-05	1.48084e-05	6.19019e-05	7.73446e-05	5.06018e-05	2.92679e-05	GGGCALLRCIPA	3.11343e-05	5.24048e-05	6.05779e-05				GGGCALLRCIPA	-4.12437e-05	-2.32065e-05	-4.77753e-05	-3.84478e-05	-1.09865e-05	-4.57695e-05	1.32402e-06		GGGCALLRCIPA	-2.74769e-05	-3.04831e-05	-2.63883e-05	-2.79429e-05	-3.25198e-05	-2.67226e-05	-3.45716e-05
ILSVHVATAASQDS	5	7	11	23	3	0	8	5	7	5	ILSVHVATAASQDS	1.07413e-05	1.308e-05	2.34715e-05	4.2416e-05	6.19892e-06	0	1.70764e-05	1.43231e-05	1.3119e-05	1.4634e-05	ILSVHVATAASQDS	1.61406e-05	1.40253e-05	2.51769e-05				ILSVHVATAASQDS	-1.44357e-05	-1.20969e-05	-1.70544e-06	1.72391e-05	-1.8978e-05	-2.51769e-05	-8.10052e-06		ILSVHVATAASQDS	-8.13645e-06	-8.52624e-06	-1.02582e-05	-1.34156e-05	-7.3794e-06	-6.34624e-06	-9.19231e-06
DRFSVNLDVKHFSPEE	30	112	99	145	35	103	40	57	114	52	DRFSVNLDVKHFSPEE	6.44475e-05	0.00020928	0.000211243	0.000267405	7.23208e-05	0.000190658	8.5382e-05	0.000163283	0.000213652	0.000152193	DRFSVNLDVKHFSPEE	0.000157248	0.000176376	0.000174928				DRFSVNLDVKHFSPEE	-0.000110481	3.43513e-05	3.63149e-05	9.24769e-05	-0.000102608	1.57294e-05	-8.95464e-05		DRFSVNLDVKHFSPEE	-2.21361e-06	-2.63523e-05	-2.66796e-05	-3.60399e-05	-3.52582e-06	-2.32486e-05	-5.70268e-06
MDIAIHHPWIRRPFFP	38	81	77	106	35	46	37	56	82	63	MDIAIHHPWIRRPFFP	8.16335e-05	0.000151354	0.0001643	0.000195483	7.23208e-05	8.51481e-05	7.89783e-05	0.000160418	0.000153679	0.000184388	MDIAIHHPWIRRPFFP	0.00011846	0.000166162	0.000165507				MDIAIHHPWIRRPFFP	-8.38734e-05	-1.41529e-05	-1.20663e-06	2.99756e-05	-9.31862e-05	-8.03588e-05	-8.65286e-05		MDIAIHHPWIRRPFFP	-4.09096e-05	-5.25297e-05	-5.46874e-05	-5.98844e-05	-3.93575e-05	-4.14954e-05	-4.04671e-05
PSFLRAPSWID	62	85	41	76	63	65	68	39	74	49	PSFLRAPSWID	0.000133192	0.000158828	8.74846e-05	0.000140157	0.000130177	0.000120318	0.000145149	0.00011172	0.000138686	0.000143413	PSFLRAPSWID	0.000130758	0.000131273	0.000133326				PSFLRAPSWID	-1.34063e-07	2.55027e-05	-4.5841e-05	6.83166e-06	-3.14822e-06	-1.30076e-05	1.18237e-05		PSFLRAPSWID	-2.97312e-06	-7.24592e-06	4.6447e-06	-4.13408e-06	-2.47076e-06	-8.27533e-07	-4.96609e-06
SGPERTIPITREEKPA	49	82	39	100	54	103	58	39	48	20	SGPERTIPITREEKPA	0.000105264	0.000153223	8.3217e-05	0.000184417	0.000111581	0.000190658	0.000123804	0.00011172	8.99587e-05	5.85358e-05	SGPERTIPITREEKPA	0.000136023	8.67382e-05	9.22469e-05				SGPERTIPITREEKPA	1.30174e-05	6.09758e-05	-9.02983e-06	9.21706e-05	1.93337e-05	9.84109e-05	3.1557e-05		SGPERTIPITREEKPA	4.8903e-05	4.091e-05	5.25776e-05	3.57108e-05	4.78503e-05	3.46708e-05	4.58131e-05
MEVGWYRSPFSRVVHLYRNGK	88	71	52	80	75	95	51	44	67	55	MEVGWYRSPFSRVVHLYRNGK	0.000189046	0.000132668	0.000110956	0.000147534	0.000154973	0.000175849	0.000108862	0.000126043	0.000125567	0.000160974	MEVGWYRSPFSRVVHLYRNGK	0.000145698	0.000137528	0.000139095				MEVGWYRSPFSRVVHLYRNGK	4.99509e-05	-6.42677e-06	-2.81391e-05	8.43883e-06	1.58779e-05	3.67543e-05	-3.02331e-05		MEVGWYRSPFSRVVHLYRNGK	-6.21329e-07	8.77495e-06	1.23937e-05	6.29735e-06	5.0575e-06	1.57812e-06	1.27427e-05
SPFSRVVHLYRNGK	29	47	25	40	100	37	11	43	63	28	SPFSRVVHLYRNGK	6.22993e-05	8.78227e-05	5.33443e-05	7.3767e-05	0.000206631	6.84887e-05	2.348e-05	0.000123178	0.000118071	8.19502e-05	SPFSRVVHLYRNGK	8.22618e-05	0.000107733	0.000111613				SPFSRVVHLYRNGK	-4.93133e-05	-2.37898e-05	-5.82683e-05	-3.78455e-05	9.50183e-05	-4.31238e-05	-8.81325e-05		SPFSRVVHLYRNGK	-2.60236e-05	-3.02775e-05	-2.45311e-05	-2.79349e-05	-5.00789e-05	-2.70552e-05	-1.95537e-05
KLHRVAPKIKAKMMESGT	40	30	4	28	39	25	8	23	19	21	KLHRVAPKIKAKMMESGT	8.593e-05	5.60571e-05	8.53508e-06	5.16369e-05	8.0586e-05	4.62762e-05	1.70764e-05	6.58862e-05	3.56087e-05	6.14626e-05	KLHRVAPKIKAKMMESGT	4.94425e-05	5.43192e-05	6.23437e-05				KLHRVAPKIKAKMMESGT	2.35863e-05	-6.28666e-06	-5.38086e-05	-1.07068e-05	1.82423e-05	-1.60676e-05	-4.52673e-05		KLHRVAPKIKAKMMESGT	-1.89825e-05	-1.40036e-05	-6.0833e-06	-1.32669e-05	-1.80918e-05	-1.23735e-05	-7.50685e-06
IREADIDGDGQVN	116	185	182	193	181	218	125	121	142	93	IREADIDGDGQVN	0.000249197	0.000345685	0.000388346	0.000355926	0.000374002	0.000403528	0.000266819	0.000346618	0.000266128	0.000272192	IREADIDGDGQVN	0.0003405	0.000294979	0.000284327				IREADIDGDGQVN	-3.51304e-05	6.13578e-05	0.000104019	7.15983e-05	8.96743e-05	0.000119201	-1.75088e-05		IREADIDGDGQVN	7.13902e-05	5.53088e-05	4.81986e-05	5.3602e-05	5.05894e-05	4.56683e-05	6.84532e-05
YLLTSHRTATAAEEFAFLMQ	70	84	45	48	41	28	15	48	58	23	YLLTSHRTATAAEEFAFLMQ	0.000150378	0.00015696	9.60197e-05	8.85204e-05	8.47186e-05	5.18293e-05	3.20182e-05	0.000137502	0.0001087	6.73162e-05	YLLTSHRTATAAEEFAFLMQ	9.43491e-05	0.000104506	0.000108636				YLLTSHRTATAAEEFAFLMQ	4.17418e-05	4.8324e-05	-1.26161e-05	-2.01154e-05	-2.39172e-05	-5.68065e-05	-7.66175e-05		YLLTSHRTATAAEEFAFLMQ	-2.36248e-05	-2.47218e-05	-1.45651e-05	-1.33153e-05	-1.26816e-05	-7.20007e-06	-3.89823e-06
DEAIRQALVDSVFQVSVLPG	96	189	155	204	78	249	82	60	92	99	DEAIRQALVDSVFQVSVLPG	0.000206232	0.000353159	0.000330734	0.000376212	0.000161172	0.000460911	0.000175033	0.000171877	0.000172421	0.000289752	DEAIRQALVDSVFQVSVLPG	0.000294779	0.00021135	0.000207188				DEAIRQALVDSVFQVSVLPG	-9.56164e-07	0.000145971	0.000123546	0.000169023	-4.60162e-05	0.000253722	-3.21552e-05		DEAIRQALVDSVFQVSVLPG	0.000102349	7.78607e-05	8.15982e-05	7.40187e-05	0.000109859	5.99022e-05	0.000107548
DFSTVVSEEDLVTKLNAGLQ	70	164	80	50	72	42	50	82	107	58	DFSTVVSEEDLVTKLNAGLQ	0.000150378	0.000306445	0.000170702	9.22087e-05	0.000148774	7.77439e-05	0.000106727	0.000234898	0.000200533	0.000169754	DFSTVVSEEDLVTKLNAGLQ	0.000150426	0.000201728	0.000198313				DFSTVVSEEDLVTKLNAGLQ	-4.79358e-05	0.000108132	-2.76117e-05	-0.000106105	-4.95392e-05	-0.000120569	-9.15859e-05		DFSTVVSEEDLVTKLNAGLQ	-4.78798e-05	-7.38911e-05	-5.12671e-05	-3.8185e-05	-4.76126e-05	-3.57742e-05	-4.06048e-05
GPEAGPVHLFTTYDRRTNIT	21	52	0	4	20	8	44	9	5	1	GPEAGPVHLFTTYDRRTNIT	4.51133e-05	9.71656e-05	0	7.3767e-06	4.13262e-05	1.48084e-05	9.39202e-05	2.57815e-05	9.3707e-06	2.92679e-06	GPEAGPVHLFTTYDRRTNIT	4.28157e-05	1.2693e-05	2.3948e-05				GPEAGPVHLFTTYDRRTNIT	2.11653e-05	7.32176e-05	-2.3948e-05	-1.65713e-05	1.73782e-05	-9.13961e-06	6.99722e-05		GPEAGPVHLFTTYDRRTNIT	1.84848e-05	9.80946e-06	2.60037e-05	2.47743e-05	1.9116e-05	2.35357e-05	1.03504e-05
GPRYSTQRGVYLLTSHRTAT	0	0	0	0	0	0	0	0	0	0	GPRYSTQRGVYLLTSHRTAT	0	0	0	0	0	0	0	0	0	0	GPRYSTQRGVYLLTSHRTAT	0	0	1.224e-05				GPRYSTQRGVYLLTSHRTAT	-1.224e-05	-1.224e-05	-1.224e-05	-1.224e-05	-1.224e-05	-1.224e-05	-1.224e-05		GPRYSTQRGVYLLTSHRTAT	-1.224e-05	-1.224e-05	-1.224e-05	-1.224e-05	-1.224e-05	-1.224e-05	-1.224e-05
GVVHCLQEVLKDYYTLVDRV	36	148	129	67	66	113	67	52	87	46	GVVHCLQEVLKDYYTLVDRV	7.7337e-05	0.000276548	0.000275256	0.00012356	0.000136376	0.000209168	0.000143015	0.00014896	0.00016305	0.000134632	GVVHCLQEVLKDYYTLVDRV	0.000177323	0.000148881	0.000149567				GVVHCLQEVLKDYYTLVDRV	-7.22299e-05	0.000126981	0.000125689	-2.60073e-05	-1.31907e-05	5.96013e-05	-6.55218e-06		GVVHCLQEVLKDYYTLVDRV	4.44203e-05	1.12184e-05	1.14337e-05	3.67165e-05	3.45804e-05	2.24484e-05	3.3474e-05
ADASVLGVLAPYVLRQVREP	130	96	112	92	60	127	38	42	111	108	ADASVLGVLAPYVLRQVREP	0.000279273	0.000179383	0.000238982	0.000169664	0.000123978	0.000235083	8.11129e-05	0.000120314	0.00020803	0.000316094	ADASVLGVLAPYVLRQVREP	0.000186782	0.000214812	0.000210382				ADASVLGVLAPYVLRQVREP	6.88908e-05	-3.09992e-05	2.86005e-05	-4.07177e-05	-8.64033e-05	2.47011e-05	-0.000129269		ADASVLGVLAPYVLRQVREP	-3.90146e-05	-2.23663e-05	-3.22995e-05	-2.07465e-05	-1.31322e-05	-3.16496e-05	-5.98798e-06
EVLEFHQSLGALVEGTGHLL	7	17	50	57	34	56	32	24	26	21	EVLEFHQSLGALVEGTGHLL	1.50378e-05	3.17657e-05	0.000106689	0.000105118	7.02545e-05	0.000103659	6.83056e-05	6.87508e-05	4.87276e-05	6.14626e-05	EVLEFHQSLGALVEGTGHLL	7.15469e-05	5.9647e-05	6.72581e-05				EVLEFHQSLGALVEGTGHLL	-5.22204e-05	-3.54924e-05	3.94304e-05	3.78598e-05	2.99635e-06	3.64005e-05	1.04746e-06		EVLEFHQSLGALVEGTGHLL	1.3707e-05	1.0919e-05	-1.56811e-06	-1.30635e-06	4.50423e-06	-1.06313e-06	4.82904e-06
LQDTEHLIMDLRHNPGGPSS	34	54	78	32	11	60	28	35	61	22	LQDTEHLIMDLRHNPGGPSS	7.30405e-05	0.000100903	0.000166434	5.90136e-05	2.27294e-05	0.000111063	5.97674e-05	0.000100262	0.000114323	6.43894e-05	LQDTEHLIMDLRHNPGGPSS	8.47072e-05	9.29912e-05	9.80146e-05				LQDTEHLIMDLRHNPGGPSS	-2.49741e-05	2.88811e-06	6.84195e-05	-3.9001e-05	-7.52852e-05	1.30482e-05	-3.82472e-05		LQDTEHLIMDLRHNPGGPSS	-1.13629e-05	-1.60066e-05	-2.69285e-05	-9.02512e-06	-2.97775e-06	-1.77e-05	-9.15075e-06
LVTKLNAGLQAASEDPRLLV	50	38	138	65	22	51	67	41	69	38	LVTKLNAGLQAASEDPRLLV	0.000107413	7.10056e-05	0.00029446	0.000119871	4.54588e-05	9.44034e-05	0.000143015	0.000117449	0.000129316	0.000111218	LVTKLNAGLQAASEDPRLLV	0.00012509	0.000119328	0.000122307				LVTKLNAGLQAASEDPRLLV	-1.48947e-05	-5.13016e-05	0.000172153	-2.43589e-06	-7.68485e-05	-2.79039e-05	2.07076e-05		LVTKLNAGLQAASEDPRLLV	5.72846e-06	1.17963e-05	-2.54462e-05	3.65199e-06	1.60541e-05	7.89665e-06	-2.05252e-07
SLALTVPVLTFIDNHGEAWL	23	63	37	43	72	66	53	42	57	43	SLALTVPVLTFIDNHGEAWL	4.94098e-05	0.00011772	7.89495e-05	7.92995e-05	0.000148774	0.000122169	0.000113131	0.000120314	0.000106826	0.000125852	SLALTVPVLTFIDNHGEAWL	0.00010135	0.000117664	0.000120773				SLALTVPVLTFIDNHGEAWL	-7.13629e-05	-3.05283e-06	-4.18231e-05	-4.14731e-05	2.80015e-05	1.39641e-06	-7.64154e-06		SLALTVPVLTFIDNHGEAWL	-1.07655e-05	-2.21505e-05	-1.56887e-05	-1.57471e-05	-2.73262e-05	-2.2892e-05	-2.13857e-05
SVFQVSVLPGNVGYLRFDSF	149	186	125	153	143	137	171	118	187	149	SVFQVSVLPGNVGYLRFDSF	0.000320089	0.000347554	0.000266721	0.000282159	0.000295482	0.000253593	0.000365008	0.000338025	0.000350464	0.000436092	SVFQVSVLPGNVGYLRFDSF	0.000304372	0.00037486	0.000358009				SVFQVSVLPGNVGYLRFDSF	-3.79198e-05	-1.04554e-05	-9.12879e-05	-7.58505e-05	-6.25272e-05	-0.000104416	6.9987e-06		SVFQVSVLPGNVGYLRFDSF	-5.62564e-05	-6.08338e-05	-4.73617e-05	-4.99346e-05	-5.21551e-05	-4.51737e-05	-6.37428e-05
TTYDRRTNITQEHFSHMELP	43	84	38	46	76	68	30	38	73	14	TTYDRRTNITQEHFSHMELP	9.23748e-05	0.00015696	8.10833e-05	8.4832e-05	0.000157039	0.000125871	6.40365e-05	0.000108855	0.000136812	4.09751e-05	TTYDRRTNITQEHFSHMELP	0.000108885	9.55476e-05	0.000100373				TTYDRRTNITQEHFSHMELP	-7.99782e-06	5.65872e-05	-1.92893e-05	-1.55406e-05	5.66668e-05	2.54985e-05	-3.63361e-05		TTYDRRTNITQEHFSHMELP	1.12644e-05	5.0025e-07	1.31463e-05	1.25215e-05	4.86979e-07	5.68169e-06	1.59875e-05
LSKVAPVIKARMM	112	59	93	63	91	25	31	34	79	33	LSKVAPVIKARMM	0.000240604	0.000110246	0.000198441	0.000116183	0.000188034	4.62762e-05	6.6171e-05	9.73969e-05	0.000148057	9.65841e-05	LSKVAPVIKARMM	0.000137993	0.000114013	0.000117405				LSKVAPVIKARMM	0.000123199	-7.15921e-06	8.10359e-05	-1.22175e-06	7.06293e-05	-7.11286e-05	-5.12337e-05		LSKVAPVIKARMM	3.48698e-06	2.52134e-05	1.05142e-05	2.42238e-05	1.22487e-05	3.5875e-05	3.25592e-05
AAAAAAAAAAA	0	0	0	0	0	0	0	0	0	0	AAAAAAAAAAA	0	0	0	0	0	0	0	0	0	0	AAAAAAAAAAA	0	0	1.224e-05				AAAAAAAAAAA	-1.224e-05	-1.224e-05	-1.224e-05	-1.224e-05	-1.224e-05	-1.224e-05	-1.224e-05		AAAAAAAAAAA	-1.224e-05	-1.224e-05	-1.224e-05	-1.224e-05	-1.224e-05	-1.224e-05	-1.224e-05
AAAAAAAAAEA	0	0	0	0	0	0	0	0	0	0	AAAAAAAAAEA	0	0	0	0	0	0	0	0	0	0	AAAAAAAAAEA	0	0	1.224e-05				AAAAAAAAAEA	-1.224e-05	-1.224e-05	-1.224e-05	-1.224e-05	-1.224e-05	-1.224e-05	-1.224e-05		AAAAAAAAAEA	-1.224e-05	-1.224e-05	-1.224e-05	-1.224e-05	-1.224e-05	-1.224e-05	-1.224e-05
AATHQDIDFLIEEIE	32	82	82	49	93	72	76	39	68	49	AATHQDIDFLIEEIE	6.8744e-05	0.000153223	0.000174969	9.03646e-05	0.000192167	0.000133275	0.000162226	0.00011172	0.000127442	0.000143413	AATHQDIDFLIEEIE	0.000139281	0.000127525	0.000129868				AATHQDIDFLIEEIE	-6.11242e-05	2.33544e-05	4.5101e-05	-3.95037e-05	6.22984e-05	3.40712e-06	3.23575e-05		AATHQDIDFLIEEIE	2.11691e-05	7.08936e-06	3.46493e-06	1.75657e-05	5.98691e-07	1.04139e-05	5.58884e-06
AVADICKKYKIWMHV	96	70	130	120	108	99	104	53	140	46	AVADICKKYKIWMHV	0.000206232	0.0001308	0.00027739	0.000221301	0.000223161	0.000183254	0.000221993	0.000151825	0.00026238	0.000134632	AVADICKKYKIWMHV	0.000209162	0.000182946	0.000180988				AVADICKKYKIWMHV	2.5244e-05	-5.01883e-05	9.64021e-05	4.03129e-05	4.21732e-05	2.26553e-06	4.10051e-05		AVADICKKYKIWMHV	2.86618e-05	4.12338e-05	1.68021e-05	2.61503e-05	2.58402e-05	3.24915e-05	2.60349e-05
EDKRWSRMDQLAKELTAE	47	25	52	58	90	82	39	68	50	31	EDKRWSRMDQLAKELTAE	0.000100968	4.67142e-05	0.000110956	0.000106962	0.000185968	0.000151786	8.32474e-05	0.000194794	9.3707e-05	9.07306e-05	EDKRWSRMDQLAKELTAE	0.000112372	0.00012641	0.00012884				EDKRWSRMDQLAKELTAE	-2.78726e-05	-8.21262e-05	-1.78843e-05	-2.18783e-05	5.71273e-05	2.29454e-05	-4.5593e-05		EDKRWSRMDQLAKELTAE	-1.45682e-05	-5.5259e-06	-1.62329e-05	-1.55672e-05	-2.87348e-05	-2.30378e-05	-1.16148e-05
EDNEERMSRLSKVAP	36	116	43	36	10	22	69	22	50	32	EDNEERMSRLSKVAP	7.7337e-05	0.000216754	9.17521e-05	6.63903e-05	2.06631e-05	4.0723e-05	0.000147284	6.30215e-05	9.3707e-05	9.36573e-05	EDNEERMSRLSKVAP	9.44148e-05	8.3462e-05	8.92249e-05				EDNEERMSRLSKVAP	-1.18879e-05	0.000127529	2.52722e-06	-2.28346e-05	-6.85618e-05	-4.85019e-05	5.8059e-05		EDNEERMSRLSKVAP	8.03616e-06	-1.52e-05	5.63364e-06	9.86062e-06	1.74818e-05	1.41385e-05	-3.62165e-06
EEILTHCQTTLKYAI	56	59	34	91	25	81	47	46	61	48	EEILTHCQTTLKYAI	0.000120302	0.000110246	7.25482e-05	0.00016782	5.16577e-05	0.000149935	0.000100324	0.000131772	0.000114323	0.000140486	EEILTHCQTTLKYAI	0.000110405	0.00012886	0.0001311				EEILTHCQTTLKYAI	-1.0798e-05	-2.08545e-05	-5.85519e-05	3.67198e-05	-7.94424e-05	1.88347e-05	-3.07763e-05		EEILTHCQTTLKYAI	-2.23451e-05	-2.0669e-05	-1.43861e-05	-3.02647e-05	-1.09044e-05	-2.72839e-05	-1.90154e-05
FTYEIAPVFVLLEYV	37	49	69	41	29	46	50	22	45	27	FTYEIAPVFVLLEYV	7.94853e-05	9.15599e-05	0.00014723	7.56112e-05	5.99229e-05	8.51481e-05	0.000106727	6.30215e-05	8.43363e-05	7.90234e-05	FTYEIAPVFVLLEYV	9.22407e-05	7.54604e-05	8.18443e-05				FTYEIAPVFVLLEYV	-2.35903e-06	9.71555e-06	6.53858e-05	-6.23315e-06	-2.19214e-05	3.30382e-06	2.48831e-05		FTYEIAPVFVLLEYV	1.25223e-05	1.05099e-05	1.23149e-06	1.3168e-05	1.57827e-05	1.15785e-05	7.98194e-06
GTTVYGAFDPLLAVA	72	32	31	14	42	18	43	18	42	21	GTTVYGAFDPLLAVA	0.000154674	5.97942e-05	6.61469e-05	2.58184e-05	8.67849e-05	3.33188e-05	9.17856e-05	5.15631e-05	7.87139e-05	6.14626e-05	GTTVYGAFDPLLAVA	7.40461e-05	6.39132e-05	7.11932e-05				GTTVYGAFDPLLAVA	8.34808e-05	-1.1399e-05	-5.04634e-06	-4.53748e-05	1.55917e-05	-3.78744e-05	2.05924e-05		GTTVYGAFDPLLAVA	-1.05851e-05	5.22824e-06	4.16946e-06	1.08909e-05	7.29783e-07	9.6408e-06	-1.03665e-07
IARYKMFPEVKEKGM	149	168	92	131	122	99	141	69	146	82	IARYKMFPEVKEKGM	0.000320089	0.00031392	0.000196307	0.000241587	0.00025209	0.000183254	0.000300971	0.000197658	0.000273624	0.000239997	IARYKMFPEVKEKGM	0.000258317	0.000237093	0.000230934				IARYKMFPEVKEKGM	8.91557e-05	8.29859e-05	-3.46268e-05	1.06532e-05	2.11559e-05	-4.76801e-05	7.00378e-05		IARYKMFPEVKEKGM	1.70877e-05	1.8116e-05	3.77181e-05	3.01714e-05	2.8421e-05	3.98936e-05	2.0274e-05
KGFVPFLVSATAGTT	0	0	0	0	0	0	0	0	0	0	KGFVPFLVSATAGTT	0	0	0	0	0	0	0	0	0	0	KGFVPFLVSATAGTT	0	0	1.224e-05				KGFVPFLVSATAGTT	-1.224e-05	-1.224e-05	-1.224e-05	-1.224e-05	-1.224e-05	-1.224e-05	-1.224e-05		KGFVPFLVSATAGTT	-1.224e-05	-1.224e-05	-1.224e-05	-1.224e-05	-1.224e-05	-1.224e-05	-1.224e-05
KGMAAVPRLIAFTSE	20	36	60	48	81	68	84	46	84	37	KGMAAVPRLIAFTSE	4.2965e-05	6.72685e-05	0.000128026	8.85204e-05	0.000167371	0.000125871	0.000179302	0.000131772	0.000157428	0.000108291	KGMAAVPRLIAFTSE	0.000114189	0.000132497	0.000134455				KGMAAVPRLIAFTSE	-9.14897e-05	-6.71862e-05	-6.42847e-06	-4.59343e-05	3.29162e-05	-8.58354e-06	4.48474e-05		KGMAAVPRLIAFTSE	-8.3948e-06	-1.24454e-05	-2.25717e-05	-1.59874e-05	-2.91291e-05	-2.22125e-05	-3.11177e-05
PGGAISNMYAMLIAR	149	214	59	217	88	134	62	77	123	75	PGGAISNMYAMLIAR	0.000320089	0.000399874	0.000125892	0.000400186	0.000181835	0.00024804	0.000132342	0.000220575	0.000230519	0.000219509	PGGAISNMYAMLIAR	0.000258323	0.000223535	0.000218427				PGGAISNMYAMLIAR	0.000101662	0.000181446	-9.25348e-05	0.000181759	-3.65922e-05	2.9613e-05	-8.60852e-05		PGGAISNMYAMLIAR	2.9601e-05	1.63036e-05	6.19671e-05	1.62516e-05	5.26434e-05	4.16092e-05	6.08922e-05
RPTLAFLQDVMNILL	3	24	29	49	39	45	26	29	34	24	RPTLAFLQDVMNILL	6.44475e-06	4.48456e-05	6.18793e-05	9.03646e-05	8.0586e-05	8.32971e-05	5.54983e-05	8.30738e-05	6.37208e-05	7.0243e-05	RPTLAFLQDVMNILL	6.04165e-05	7.23459e-05	7.89715e-05				RPTLAFLQDVMNILL	-7.25267e-05	-3.41258e-05	-1.70921e-05	1.13931e-05	1.61453e-06	4.32561e-06	-2.34732e-05		RPTLAFLQDVMNILL	-9.55966e-06	-1.59598e-05	-1.87988e-05	-2.35463e-05	-2.19165e-05	-2.23684e-05	-1.77352e-05
SDLERRILEVKQKGF	120	151	114	96	102	125	178	89	138	84	SDLERRILEVKQKGF	0.00025779	0.000282154	0.00024325	0.000177041	0.000210763	0.000231381	0.00037995	0.000254951	0.000258631	0.000245851	SDLERRILEVKQKGF	0.000254618	0.000253144	0.000245739				SDLERRILEVKQKGF	1.20512e-05	3.64149e-05	-2.48912e-06	-6.86982e-05	-3.49755e-05	-1.43581e-05	0.000134211		SDLERRILEVKQKGF	8.35079e-06	4.29017e-06	1.07742e-05	2.1809e-05	1.61886e-05	1.27523e-05	-1.20091e-05
SRLGLWVRME	35	35	18	22	43	15	18	15	38	23	SRLGLWVRME	7.51888e-05	6.53999e-05	3.84079e-05	4.05718e-05	8.88512e-05	2.77657e-05	3.84219e-05	4.29692e-05	7.12173e-05	6.73162e-05	SRLGLWVRME	5.35153e-05	6.05009e-05	6.80458e-05				SRLGLWVRME	7.14302e-06	-2.64586e-06	-2.96379e-05	-2.74739e-05	2.08055e-05	-4.02801e-05	-2.96239e-05		SRLGLWVRME	-1.81427e-05	-1.65112e-05	-1.20125e-05	-1.23732e-05	-2.04198e-05	-1.02388e-05	-1.20149e-05
TSEHSHFSLKKGAAA	0	0	0	2	0	0	0	0	0	0	TSEHSHFSLKKGAAA	0	0	0	3.68835e-06	0	0	0	0	0	0	TSEHSHFSLKKGAAA	5.26907e-07	0	1.224e-05				TSEHSHFSLKKGAAA	-1.224e-05	-1.224e-05	-1.224e-05	-8.55167e-06	-1.224e-05	-1.224e-05	-1.224e-05		TSEHSHFSLKKGAAA	-1.16253e-05	-1.16253e-05	-1.16253e-05	-1.224e-05	-1.16253e-05	-1.16253e-05	-1.16253e-05
VAPVIKARMMEYGTT	0	0	0	0	0	0	0	0	0	0	VAPVIKARMMEYGTT	0	0	0	0	0	0	0	0	0	0	VAPVIKARMMEYGTT	0	0	1.224e-05				VAPVIKARMMEYGTT	-1.224e-05	-1.224e-05	-1.224e-05	-1.224e-05	-1.224e-05	-1.224e-05	-1.224e-05		VAPVIKARMMEYGTT	-1.224e-05	-1.224e-05	-1.224e-05	-1.224e-05	-1.224e-05	-1.224e-05	-1.224e-05
WSRMDQLAKELTAE	179	223	192	147	150	266	257	133	213	115	WSRMDQLAKELTAE	0.000384537	0.000416691	0.000409684	0.000271094	0.000309946	0.000492378	0.000548579	0.000380994	0.000399192	0.000336581	WSRMDQLAKELTAE	0.000404701	0.000372256	0.000355607				WSRMDQLAKELTAE	2.89302e-05	6.10841e-05	5.40772e-05	-8.4513e-05	-4.56605e-05	0.000136772	0.000192972		WSRMDQLAKELTAE	5.24553e-05	4.70964e-05	4.82642e-05	7.13625e-05	6.48871e-05	3.44818e-05	2.5115e-05
VEALYLVCGERG	30	62	32	92	97	87	60	45	94	51	VEALYLVCGERG	6.44475e-05	0.000115851	6.82807e-05	0.000169664	0.000200432	0.000161041	0.000128073	0.000128908	0.000176169	0.000149266	VEALYLVCGERG	0.000129684	0.000151448	0.000151935				VEALYLVCGERG	-8.74871e-05	-3.60834e-05	-8.3654e-05	1.77294e-05	4.84972e-05	9.10638e-06	-2.38617e-05		VEALYLVCGERG	-1.13777e-05	-1.9945e-05	-1.20165e-05	-2.89138e-05	-3.40417e-05	-2.74766e-05	-2.19819e-05
FLPLLALLALWEPKPTQA	133	79	78	113	39	96	116	71	117	60	FLPLLALLALWEPKPTQA	0.000285717	0.000147617	0.000166434	0.000208392	8.0586e-05	0.0001777	0.000247608	0.000203388	0.000219274	0.000175608	FLPLLALLALWEPKPTQA	0.000187722	0.000199423	0.000196187				FLPLLALLALWEPKPTQA	8.95304e-05	-4.857e-05	-2.97529e-05	1.22048e-05	-0.000115601	-1.84865e-05	5.14208e-05		FLPLLALLALWEPKPTQA	-2.47975e-05	-1.78073e-06	-4.91693e-06	-1.19099e-05	9.39109e-06	-6.79465e-06	-1.84459e-05
ALYLVAGEE	0	24	0	4	0	5	7	6	6	2	ALYLVAGEE	0	4.48456e-05	0	7.3767e-06	0	9.25523e-06	1.49418e-05	1.71877e-05	1.12448e-05	5.85358e-06	ALYLVAGEE	1.09171e-05	1.14287e-05	2.27818e-05				ALYLVAGEE	-2.27818e-05	2.20639e-05	-2.27818e-05	-1.54051e-05	-2.27818e-05	-1.35266e-05	-7.83995e-06		ALYLVAGEE	-1.00452e-05	-1.75195e-05	-1.00452e-05	-1.12747e-05	-1.00452e-05	-1.15878e-05	-1.25355e-05
ALYLVAGER	0	24	0	0	0	9	0	4	2	2	ALYLVAGER	0	4.48456e-05	0	0	0	1.66594e-05	0	1.14585e-05	3.74828e-06	5.85358e-06	ALYLVAGER	8.78644e-06	7.02011e-06	1.87153e-05				ALYLVAGER	-1.87153e-05	2.61303e-05	-1.87153e-05	-1.87153e-05	-1.87153e-05	-2.05591e-06	-1.87153e-05		ALYLVAGER	-8.46448e-06	-1.59388e-05	-8.46448e-06	-8.46448e-06	-8.46448e-06	-1.12411e-05	-8.46448e-06
EALYLVAGE	32	14	12	13	9	47	0	11	21	12	EALYLVAGE	6.8744e-05	2.616e-05	2.56052e-05	2.39743e-05	1.85968e-05	8.69992e-05	0	3.15108e-05	3.93569e-05	3.51215e-05	EALYLVAGE	3.57256e-05	3.53297e-05	4.4828e-05				EALYLVAGE	2.3916e-05	-1.8668e-05	-1.92227e-05	-2.08537e-05	-2.62312e-05	4.21712e-05	-4.4828e-05		EALYLVAGE	-1.46054e-05	-7.50807e-06	-7.41562e-06	-7.14379e-06	-6.24754e-06	-1.76479e-05	-3.14808e-06
MKRHGLDNYRGYSL	64	104	94	86	47	55	57	82	85	38	MKRHGLDNYRGYSL	0.000137488	0.000194331	0.000200574	0.000158599	9.71165e-05	0.000101808	0.000121669	0.000234898	0.000159302	0.000111218	MKRHGLDNYRGYSL	0.000144512	0.000168473	0.000167638				MKRHGLDNYRGYSL	-3.01504e-05	2.66927e-05	3.29359e-05	-9.03946e-06	-7.0522e-05	-6.58309e-05	-4.59692e-05		MKRHGLDNYRGYSL	-2.19555e-05	-3.14293e-05	-3.24699e-05	-2.5474e-05	-1.52269e-05	-1.60088e-05	-1.9319e-05
RALYLVAGE	66	6	25	23	31	28	21	11	25	19	RALYLVAGE	0.000141785	1.12114e-05	5.33443e-05	4.2416e-05	6.40555e-05	5.18293e-05	4.48255e-05	3.15108e-05	4.68535e-05	5.56091e-05	RALYLVAGE	5.84952e-05	4.46578e-05	5.34321e-05				RALYLVAGE	8.83524e-05	-4.22207e-05	-8.78584e-08	-1.10161e-05	1.06234e-05	-1.60282e-06	-8.60658e-06		RALYLVAGE	-8.81844e-06	1.29437e-05	5.92161e-06	7.74298e-06	4.13639e-06	6.1741e-06	7.3414e-06
REALYLVAE	13	0	22	21	3	15	9	11	34	9	REALYLVAE	2.79273e-05	0	4.69429e-05	3.87277e-05	6.19892e-06	2.77657e-05	1.92109e-05	3.15108e-05	6.37208e-05	2.63411e-05	REALYLVAE	2.38248e-05	4.05242e-05	4.96193e-05				REALYLVAE	-2.16921e-05	-4.96193e-05	-2.6764e-06	-1.08917e-05	-4.34204e-05	-2.18537e-05	-3.04084e-05		REALYLVAE	-2.64783e-05	-2.18238e-05	-2.96476e-05	-2.82784e-05	-2.28569e-05	-2.64514e-05	-2.50256e-05
RLYLVAGEE	27	25	4	14	13	20	26	8	31	21	RLYLVAGEE	5.80028e-05	4.67142e-05	8.53508e-06	2.58184e-05	2.6862e-05	3.70209e-05	5.54983e-05	2.29169e-05	5.80983e-05	6.14626e-05	RLYLVAGEE	3.69217e-05	4.74926e-05	5.6047e-05				RLYLVAGEE	1.95579e-06	-9.33276e-06	-4.75119e-05	-3.02285e-05	-2.9185e-05	-1.90261e-05	-5.48698e-07		RLYLVAGEE	-2.26388e-05	-2.07574e-05	-1.43942e-05	-1.72748e-05	-1.74487e-05	-1.91418e-05	-2.22214e-05
RLYLVAGER	46	29	4	0	0	26	7	7	21	24	RLYLVAGER	9.88195e-05	5.41885e-05	8.53508e-06	0	0	4.81272e-05	1.49418e-05	2.00523e-05	3.93569e-05	7.0243e-05	RLYLVAGER	3.20875e-05	4.32174e-05	5.21035e-05				RLYLVAGER	4.6716e-05	2.08495e-06	-4.35685e-05	-5.21035e-05	-5.21035e-05	-3.97634e-06	-3.71617e-05		RLYLVAGER	-3.11381e-05	-2.36996e-05	-1.60907e-05	-1.46682e-05	-1.46682e-05	-2.26894e-05	-1.71585e-05
VEALYLVAG	14	21	28	31	7	7	25	26	19	30	VEALYLVAG	3.00755e-05	3.92399e-05	5.97456e-05	5.71694e-05	1.44642e-05	1.29573e-05	5.33637e-05	7.448e-05	3.56087e-05	8.78038e-05	VEALYLVAG	3.81451e-05	6.59641e-05	7.3085e-05				VEALYLVAG	-4.30095e-05	-3.38451e-05	-1.33394e-05	-1.59156e-05	-5.86208e-05	-6.01277e-05	-1.97213e-05		VEALYLVAG	-3.3595e-05	-3.51224e-05	-3.854e-05	-3.81106e-05	-3.09931e-05	-3.07419e-05	-3.74763e-05
ETTEESLRNYYEQ	30	135	186	24	26	65	50	63	50	29	ETTEESLRNYYEQ	6.44475e-05	0.000252257	0.000396881	4.42602e-05	5.3724e-05	0.000120318	0.000106727	0.000180471	9.3707e-05	8.4877e-05	ETTEESLRNYYEQ	0.000148374	0.000119685	0.000122637				ETTEESLRNYYEQ	-5.81892e-05	0.00012962	0.000274245	-7.83766e-05	-6.89128e-05	-2.31876e-06	-1.59093e-05		ETTEESLRNYYEQ	3.97245e-05	8.42298e-06	-1.56811e-05	4.30891e-05	4.15118e-05	3.04128e-05	3.26779e-05
GDSERHFVHQFKGECY	82	67	44	104	114	93	33	54	86	58	GDSERHFVHQFKGECY	0.000176157	0.000125194	9.38859e-05	0.000191794	0.000235559	0.000172147	7.04401e-05	0.000154689	0.000161176	0.000169754	GDSERHFVHQFKGECY	0.000152168	0.000161873	0.000161551				GDSERHFVHQFKGECY	1.46057e-05	-3.63568e-05	-6.7665e-05	3.02433e-05	7.40082e-05	1.05964e-05	-9.11108e-05		GDSERHFVHQFKGECY	-1.33808e-05	-4.88705e-06	3.30984e-07	-1.59871e-05	-2.32812e-05	-1.27126e-05	4.23861e-06
GLQNIAAEKHNLGILTKRS	172	57	63	86	108	88	109	60	100	81	GLQNIAAEKHNLGILTKRS	0.000369499	0.000106508	0.000134428	0.000158599	0.000223161	0.000162892	0.000232666	0.000171877	0.000187414	0.00023707	GLQNIAAEKHNLGILTKRS	0.00019825	0.000198787	0.0001956				GLQNIAAEKHNLGILTKRS	0.000173899	-8.90917e-05	-6.11726e-05	-3.70011e-05	2.75611e-05	-3.27081e-05	3.70657e-05		GLQNIAAEKHNLGILTKRS	-2.58911e-05	1.79407e-05	1.32875e-05	9.25889e-06	-1.50148e-06	8.54338e-06	-3.08558e-06
AHHPIWARMDA	22	51	83	0	59	69	33	9	11	7	AHHPIWARMDA	4.72615e-05	9.5297e-05	0.000177103	0	0.000121912	0.000127722	7.04401e-05	2.57815e-05	2.06155e-05	2.04875e-05	AHHPIWARMDA	9.13908e-05	2.22949e-05	3.28047e-05				AHHPIWARMDA	1.44568e-05	6.24923e-05	0.000144298	-3.28047e-05	8.91075e-05	9.49175e-05	3.76354e-05		AHHPIWARMDA	6.5941e-05	5.79351e-05	4.43008e-05	7.3818e-05	5.34993e-05	5.25309e-05	6.20779e-05
DTKVMKCVLEVISD	259	225	130	302	142	267	159	121	230	122	DTKVMKCVLEVISD	0.000556397	0.000420428	0.00027739	0.000556941	0.000293416	0.000494229	0.000339393	0.000346618	0.000431052	0.000357069	DTKVMKCVLEVISD	0.000419742	0.000378246	0.000361133				DTKVMKCVLEVISD	0.000195264	5.92954e-05	-8.37424e-05	0.000195808	-6.77169e-05	0.000133097	-2.17393e-05		DTKVMKCVLEVISD	3.58336e-05	5.84951e-05	8.23347e-05	3.5743e-05	7.96638e-05	4.61949e-05	7.20009e-05
KCVLEVISDSL	102	26	61	71	46	47	110	33	69	37	KCVLEVISDSL	0.000219122	4.85828e-05	0.00013016	0.000130936	9.50502e-05	8.69992e-05	0.0002348	9.45323e-05	0.000129316	0.000108291	KCVLEVISDSL	0.000135093	0.000110713	0.000114361				KCVLEVISDSL	0.00010476	-6.57784e-05	1.57988e-05	1.65752e-05	-1.9311e-05	-2.7362e-05	0.000120439		KCVLEVISDSL	6.72695e-06	3.51501e-05	2.15539e-05	2.14245e-05	2.74055e-05	2.87473e-05	4.11381e-06
VLEVISDSL	7	44	48	38	24	22	5	14	35	14	VLEVISDSL	1.50378e-05	8.2217e-05	0.000102421	7.00786e-05	4.95914e-05	4.0723e-05	1.06727e-05	4.01046e-05	6.55949e-05	4.09751e-05	VLEVISDSL	5.29631e-05	4.88915e-05	5.73373e-05				VLEVISDSL	-4.22996e-05	2.48797e-05	4.50837e-05	1.27413e-05	-7.74593e-06	-1.66143e-05	-4.66646e-05		VLEVISDSL	1.94665e-06	-9.2499e-06	-1.26172e-05	-7.22683e-06	-3.81229e-06	-2.33423e-06	2.67415e-06
AHHPIWARMGA	13	41	27	2	11	31	15	10	14	1	AHHPIWARMGA	2.79273e-05	7.66113e-05	5.76118e-05	3.68835e-06	2.27294e-05	5.73824e-05	3.20182e-05	2.86462e-05	2.6238e-05	2.92679e-06	AHHPIWARMGA	3.97098e-05	1.92703e-05	3.00148e-05				AHHPIWARMGA	-2.08758e-06	4.65965e-05	2.7597e-05	-2.63265e-05	-7.28546e-06	2.73676e-05	2.00339e-06		AHHPIWARMGA	1.16587e-05	3.54473e-06	6.71132e-06	1.56986e-05	1.25251e-05	6.74955e-06	1.09769e-05
AHHPIWARMQA	30	1	5	0	15	9	16	5	9	1	AHHPIWARMQA	6.44475e-05	1.86857e-06	1.06689e-05	0	3.09946e-05	1.66594e-05	3.41528e-05	1.43231e-05	1.68673e-05	2.92679e-06	AHHPIWARMQA	2.26845e-05	1.13724e-05	2.27298e-05				AHHPIWARMQA	4.17177e-05	-2.08613e-05	-1.2061e-05	-2.27298e-05	8.26478e-06	-6.07042e-06	1.14229e-05		AHHPIWARMQA	-7.0058e-06	3.42403e-06	1.95731e-06	3.73546e-06	-1.43031e-06	9.58887e-07	-1.95667e-06
AMKRHGLDNYREYSLGN	102	111	91	104	91	113	123	64	97	76	AMKRHGLDNYREYSLGN	0.000219122	0.000207411	0.000194173	0.000191794	0.000188034	0.000209168	0.00026255	0.000183335	0.000181792	0.000222436	AMKRHGLDNYREYSLGN	0.000210322	0.000195854	0.000192895				AMKRHGLDNYREYSLGN	2.62265e-05	1.4516e-05	1.278e-06	-1.10094e-06	-4.86109e-06	1.62731e-05	6.96544e-05		AMKRHGLDNYREYSLGN	1.59599e-05	1.79117e-05	2.0118e-05	2.05145e-05	2.11412e-05	1.76188e-05	8.72193e-06
AMKRHGLDNYRGYSLGN	57	81	93	140	126	79	92	64	99	58	AMKRHGLDNYRGYSLGN	0.00012245	0.000151354	0.000198441	0.000258184	0.000260355	0.000146233	0.000196379	0.000183335	0.00018554	0.000169754	AMKRHGLDNYRGYSLGN	0.000190485	0.000179543	0.00017785				AMKRHGLDNYRGYSLGN	-5.53993e-05	-2.64956e-05	2.0591e-05	8.03348e-05	8.25052e-05	-3.1617e-05	1.85289e-05		AMKRHGLDNYRGYSLGN	2.39746e-05	1.91573e-05	1.13095e-05	1.35221e-06	9.90488e-07	2.00108e-05	1.16532e-05
GAMKRHGLDNYRGYSLGN	108	71	84	88	74	63	43	66	122	54	GAMKRHGLDNYRGYSLGN	0.000232011	0.000132668	0.000179237	0.000162287	0.000152907	0.000116616	9.17856e-05	0.000189065	0.000228645	0.000158047	GAMKRHGLDNYRGYSLGN	0.000152502	0.000191919	0.000189265				GAMKRHGLDNYRGYSLGN	4.27461e-05	-5.65966e-05	-1.00282e-05	-2.69776e-05	-3.63582e-05	-7.2649e-05	-9.74793e-05		GAMKRHGLDNYRGYSLGN	-5.00148e-05	-3.34577e-05	-4.12191e-05	-3.83942e-05	-3.68308e-05	-3.07823e-05	-2.66439e-05
SHLVEALYLVCGEEG	166	220	179	298	153	138	91	47	102	60	SHLVEALYLVCGEEG	0.00035661	0.000411085	0.000381945	0.000549564	0.000316145	0.000255444	0.000194244	0.000134637	0.000191162	0.000175608	SHLVEALYLVCGEEG	0.000352148	0.000167136	0.000166405				SHLVEALYLVCGEEG	0.000190205	0.00024468	0.00021554	0.000383159	0.00014974	8.90394e-05	2.7839e-05		SHLVEALYLVCGEEG	0.000185	0.00017592	0.000180777	0.00015284	0.000191744	0.00020186	0.000212061
SHLVEALYLVCGGEG	25	37	26	25	66	93	79	34	83	58	SHLVEALYLVCGGEG	5.37063e-05	6.9137e-05	5.5478e-05	4.61044e-05	0.000136376	0.000172147	0.000168629	9.73969e-05	0.000155554	0.000169754	SHLVEALYLVCGGEG	0.000100226	0.000140902	0.000142207				SHLVEALYLVCGGEG	-8.85006e-05	-7.30698e-05	-8.67288e-05	-9.61025e-05	-5.83052e-06	2.99405e-05	2.64226e-05		SHLVEALYLVCGGEG	-3.42281e-05	-3.67999e-05	-3.45234e-05	-3.29611e-05	-4.80064e-05	-5.39683e-05	-5.33819e-05
GTEVEALYLVCGEGGS	42	56	21	77	100	57	23	32	45	39	GTEVEALYLVCGEGGS	9.02265e-05	0.00010464	4.48092e-05	0.000142001	0.000206631	0.00010551	4.90946e-05	9.16677e-05	8.43363e-05	0.000114145	GTEVEALYLVCGEGGS	0.00010613	9.67163e-05	0.000101451				GTEVEALYLVCGEGGS	-1.12241e-05	3.18921e-06	-5.66415e-05	4.05508e-05	0.00010518	4.05901e-06	-5.2356e-05		GTEVEALYLVCGEGGS	7.33029e-06	4.92807e-06	1.48998e-05	-1.29886e-06	-1.20704e-05	4.78311e-06	1.41856e-05
TEGALYLVCGERGGS	49	63	28	20	97	59	37	29	55	34	TEGALYLVCGERGGS	0.000105264	0.00011772	5.97456e-05	3.68835e-05	0.000200432	0.000109212	7.89783e-05	8.30738e-05	0.000103078	9.95109e-05	TEGALYLVCGERGGS	0.000101176	9.52208e-05	0.000100071				TEGALYLVCGERGGS	5.19307e-06	1.76486e-05	-4.03256e-05	-6.31877e-05	0.000100361	9.14051e-06	-2.10929e-05		TEGALYLVCGERGGS	4.23915e-07	-1.65201e-06	8.01037e-06	1.18207e-05	-1.54373e-05	-2.33993e-07	4.80491e-06
TEGEALYLVCGEGGS	26	77	93	114	46	104	48	38	80	21	TEGEALYLVCGEGGS	5.58545e-05	0.00014388	0.000198441	0.000210236	9.50502e-05	0.000192509	0.000102458	0.000108855	0.000149931	6.14626e-05	TEGEALYLVCGEGGS	0.000142633	0.00010675	0.000110705				TEGEALYLVCGEGGS	-5.48509e-05	3.31744e-05	8.77352e-05	9.95305e-05	-1.56553e-05	8.18034e-05	-8.24707e-06		TEGEALYLVCGEGGS	4.63902e-05	3.17193e-05	2.26258e-05	2.066e-05	3.98576e-05	2.36145e-05	3.86229e-05
TEGEALYLVCGKGGS	59	63	23	91	105	73	87	40	79	68	TEGEALYLVCGKGGS	0.000126747	0.00011772	4.90767e-05	0.00016782	0.000216962	0.000135126	0.000185706	0.000114585	0.000148057	0.000199022	TEGEALYLVCGKGGS	0.000142737	0.000153888	0.000154185				TEGEALYLVCGKGGS	-2.74386e-05	-3.64656e-05	-0.000105109	1.36345e-05	6.27769e-05	-1.9059e-05	3.15204e-05		TEGEALYLVCGKGGS	-8.78356e-06	-7.27906e-06	4.16146e-06	-1.56291e-05	-2.38195e-05	-1.01802e-05	-1.86101e-05
TEGVEALYLVC	39	27	30	37	48	47	33	34	41	37	TEGVEALYLVC	8.37818e-05	5.04514e-05	6.40131e-05	6.82345e-05	9.91828e-05	8.69992e-05	7.04401e-05	9.73969e-05	7.68397e-05	0.000108291	TEGVEALYLVC	7.4729e-05	9.4176e-05	9.91075e-05				TEGVEALYLVC	-1.53257e-05	-4.86561e-05	-3.50944e-05	-3.0873e-05	7.53095e-08	-1.21083e-05	-2.86673e-05		TEGVEALYLVC	-2.58873e-05	-2.03322e-05	-2.25925e-05	-2.32961e-05	-2.84541e-05	-2.64235e-05	-2.36637e-05
TEGVEALYLVCGERGGS	34	115	70	76	73	111	52	37	40	31	TEGVEALYLVCGERGGS	7.30405e-05	0.000214885	0.000149364	0.000140157	0.00015084	0.000205466	0.000110997	0.000105991	7.49656e-05	9.07306e-05	TEGVEALYLVCGERGGS	0.00014925	9.05623e-05	9.57742e-05				TEGVEALYLVCGERGGS	-2.27337e-05	0.000119111	5.35897e-05	4.4383e-05	5.50662e-05	0.000109692	1.52223e-05		TEGVEALYLVCGERGGS	6.61774e-05	4.25366e-05	5.34568e-05	5.49913e-05	5.32107e-05	4.41065e-05	5.98514e-05
TEGVEALYLVCGGGS	85	38	35	56	90	108	31	69	93	44	TEGVEALYLVCGGGS	0.000182601	7.10056e-05	7.4682e-05	0.000103274	0.000185968	0.000199913	6.6171e-05	0.000197658	0.000174295	0.000128779	TEGVEALYLVCGGGS	0.000126231	0.000166911	0.000166198				TEGVEALYLVCGGGS	1.64037e-05	-9.51921e-05	-9.15157e-05	-6.29239e-05	1.977e-05	3.37153e-05	-0.000100027		TEGVEALYLVCGGGS	-4.93621e-05	-3.07629e-05	-3.13756e-05	-3.61409e-05	-4.99232e-05	-5.22474e-05	-2.99571e-05
EDYRTYYGFLNFMSNVGD	169	119	94	100	94	123	110	67	161	62	EDYRTYYGFLNFMSNVGD	0.000363054	0.00022236	0.000200574	0.000184417	0.000194233	0.000227679	0.0002348	0.000191929	0.000301737	0.000181461	EDYRTYYGFLNFMSNVGD	0.000232445	0.000225042	0.000219818				EDYRTYYGFLNFMSNVGD	0.000143237	2.54179e-06	-1.92435e-05	-3.54004e-05	-2.55849e-05	7.86082e-06	1.49825e-05		EDYRTYYGFLNFMSNVGD	-9.14061e-06	1.43085e-05	1.79394e-05	2.06322e-05	1.89963e-05	1.3422e-05	1.2235e-05
FAINSEMFLRSCQGENGT	37	39	8	31	15	34	14	15	31	33	FAINSEMFLRSCQGENGT	7.94853e-05	7.28742e-05	1.70702e-05	5.71694e-05	3.09946e-05	6.29356e-05	2.98837e-05	4.29692e-05	5.80983e-05	9.65841e-05	FAINSEMFLRSCQGENGT	5.0059e-05	6.58839e-05	7.3011e-05				FAINSEMFLRSCQGENGT	6.47429e-06	-1.36814e-07	-5.59408e-05	-1.58416e-05	-4.20164e-05	-1.00754e-05	-4.31273e-05		FAINSEMFLRSCQGENGT	-2.78564e-05	-2.67545e-05	-1.74539e-05	-2.41371e-05	-1.97746e-05	-2.50981e-05	-1.95895e-05
FIKIPTHAEPLFYLLSFC	0	0	0	0	0	3	0	0	5	2	FIKIPTHAEPLFYLLSFC	0	0	0	0	0	5.55314e-06	0	0	9.3707e-06	5.85358e-06	FIKIPTHAEPLFYLLSFC	7.93306e-07	5.07476e-06	1.69209e-05				FIKIPTHAEPLFYLLSFC	-1.69209e-05	-1.69209e-05	-1.69209e-05	-1.69209e-05	-1.69209e-05	-1.13678e-05	-1.69209e-05		FIKIPTHAEPLFYLLSFC	-1.59954e-05	-1.59954e-05	-1.59954e-05	-1.59954e-05	-1.59954e-05	-1.69209e-05	-1.59954e-05
KWCANPDWIHIDSTPF	28	41	6	9	37	30	49	15	34	31	KWCANPDWIHIDSTPF	6.0151e-05	7.66113e-05	1.28026e-05	1.65976e-05	7.64534e-05	5.55314e-05	0.000104593	4.29692e-05	6.37208e-05	9.07306e-05	KWCANPDWIHIDSTPF	5.75343e-05	6.58069e-05	7.29399e-05				KWCANPDWIHIDSTPF	-1.27889e-05	3.6714e-06	-6.01373e-05	-5.63423e-05	3.51347e-06	-1.74085e-05	3.1653e-05		KWCANPDWIHIDSTPF	-1.58417e-05	-1.85851e-05	-7.95032e-06	-8.58281e-06	-1.85588e-05	-1.50718e-05	-2.32487e-05
LTTMQLYRFIKIPTHAEP	56	91	60	36	63	81	68	59	94	47	LTTMQLYRFIKIPTHAEP	0.000120302	0.00017004	0.000128026	6.63903e-05	0.000130177	0.000149935	0.000145149	0.000169012	0.000176169	0.000137559	LTTMQLYRFIKIPTHAEP	0.000130003	0.000160914	0.000160666				LTTMQLYRFIKIPTHAEP	-4.03638e-05	9.37388e-06	-3.26396e-05	-9.42756e-05	-3.04885e-05	-1.07311e-05	-1.55165e-05		LTTMQLYRFIKIPTHAEP	-2.90462e-05	-3.73359e-05	-3.03336e-05	-2.00609e-05	-3.06921e-05	-3.3985e-05	-3.31875e-05
SSVTLHRLTWSFLWSV	50	46	101	98	77	116	84	78	138	51	SSVTLHRLTWSFLWSV	0.000107413	8.59542e-05	0.000215511	0.000180729	0.000159106	0.000214721	0.000179302	0.00022344	0.000258631	0.000149266	SSVTLHRLTWSFLWSV	0.000163248	0.000210446	0.000206354				SSVTLHRLTWSFLWSV	-9.89417e-05	-0.0001204	9.15656e-06	-2.56251e-05	-4.72485e-05	8.36713e-06	-2.70521e-05		SSVTLHRLTWSFLWSV	-3.38004e-05	-3.0224e-05	-5.18167e-05	-4.60198e-05	-4.24159e-05	-5.16852e-05	-4.5782e-05
TKMIWVAVIGDWFNLIFK	232	260	178	279	183	380	280	131	218	162	TKMIWVAVIGDWFNLIFK	0.000498394	0.000485828	0.000379811	0.000514525	0.000378134	0.000703398	0.000597674	0.000375265	0.000408563	0.00047414	TKMIWVAVIGDWFNLIFK	0.000508252	0.000419323	0.000399021				TKMIWVAVIGDWFNLIFK	9.93733e-05	8.68069e-05	-1.92098e-05	0.000115504	-2.08866e-05	0.000304377	0.000198653		TKMIWVAVIGDWFNLIFK	0.000110874	0.000112968	0.000130638	0.000108186	0.000130917	7.67067e-05	9.43274e-05
VILGVIGGMLVAEAFEHT	55	23	36	34	19	18	49	18	57	29	VILGVIGGMLVAEAFEHT	0.000118154	4.29771e-05	7.68157e-05	6.27019e-05	3.92598e-05	3.33188e-05	0.000104593	5.15631e-05	0.000106826	8.4877e-05	VILGVIGGMLVAEAFEHT	6.826e-05	8.10887e-05	8.70358e-05				VILGVIGGMLVAEAFEHT	3.1118e-05	-4.40587e-05	-1.02201e-05	-2.43339e-05	-4.77759e-05	-5.3717e-05	1.75571e-05		VILGVIGGMLVAEAFEHT	-2.70914e-05	-1.4562e-05	-2.02017e-05	-1.78494e-05	-1.39424e-05	-1.29522e-05	-2.48313e-05
VMVTAALSYTISRMEESS	87	82	145	160	91	98	160	110	151	75	VMVTAALSYTISRMEESS	0.000186898	0.000153223	0.000309397	0.000295068	0.000188034	0.000181403	0.000341528	0.000315108	0.000282995	0.000219509	VMVTAALSYTISRMEESS	0.000236507	0.000272537	0.000263627				VMVTAALSYTISRMEESS	-7.67293e-05	-0.000110405	4.57696e-05	3.14408e-05	-7.55931e-05	-8.22246e-05	7.79007e-05		VMVTAALSYTISRMEESS	-1.88518e-05	-1.32393e-05	-3.92683e-05	-3.68802e-05	-1.90412e-05	-1.7936e-05	-4.46235e-05
AHYPIPADMDV	36	28	40	21	50	36	56	31	45	24	AHYPIPADMDV	7.7337e-05	5.23199e-05	8.53508e-05	3.87277e-05	0.000103315	6.66377e-05	0.000119535	8.88031e-05	8.43363e-05	7.0243e-05	AHYPIPADMDV	7.76033e-05	8.11275e-05	8.70716e-05				AHYPIPADMDV	-9.73454e-06	-3.47516e-05	-1.72076e-06	-4.83439e-05	1.62438e-05	-2.04339e-05	3.24632e-05		AHYPIPADMDV	-9.42387e-06	-5.25435e-06	-1.07595e-05	-2.98898e-06	-1.37536e-05	-7.64064e-06	-1.64568e-05
CNTATCATQRLANFLVRSS	100	172	118	91	110	244	87	85	120	77	CNTATCATQRLANFLVRSS	0.000214825	0.000321394	0.000251785	0.00016782	0.000227294	0.000451655	0.000185706	0.000243492	0.000224897	0.000225363	CNTATCATQRLANFLVRSS	0.000260068	0.000231251	0.000225544				CNTATCATQRLANFLVRSS	-1.07194e-05	9.58493e-05	2.62404e-05	-5.77246e-05	1.74938e-06	0.000226111	-3.98387e-05		CNTATCATQRLANFLVRSS	4.20644e-05	2.4303e-05	3.59045e-05	4.98986e-05	3.99863e-05	2.59274e-06	4.69177e-05
DKRKCNTATCATQRLANFLVRSS	162	99	174	114	137	120	92	90	141	159	DKRKCNTATCATQRLANFLVRSS	0.000348017	0.000184988	0.000371276	0.000210236	0.000283084	0.000222126	0.000196379	0.000257815	0.000264254	0.00046536	DKRKCNTATCATQRLANFLVRSS	0.000259444	0.000329143	0.00031584				DKRKCNTATCATQRLANFLVRSS	3.21768e-05	-0.000130852	5.54362e-05	-0.000105604	-3.27557e-05	-9.37143e-05	-0.000119461		DKRKCNTATCATQRLANFLVRSS	-7.11584e-05	-4.3987e-05	-7.5035e-05	-4.8195e-05	-6.03364e-05	-5.01766e-05	-4.58854e-05
KCNTATCATQ	12	0	15	0	0	8	6	2	0	1	KCNTATCATQ	2.5779e-05	0	3.20066e-05	0	0	1.48084e-05	1.28073e-05	5.72923e-06	0	2.92679e-06	KCNTATCATQ	1.22002e-05	2.88534e-06	1.49014e-05				KCNTATCATQ	1.08776e-05	-1.49014e-05	1.71051e-05	-1.49014e-05	-1.49014e-05	-9.30687e-08	-2.09414e-06		KCNTATCATQ	-4.9644e-06	-6.67901e-07	-6.00233e-06	-6.67901e-07	-6.67901e-07	-3.13596e-06	-2.80245e-06
KCNTATCATQRLAN	50	69	59	86	48	34	19	31	66	10	KCNTATCATQRLAN	0.000107413	0.000128931	0.000125892	0.000158599	9.91828e-05	6.29356e-05	4.05564e-05	8.88031e-05	0.000123693	2.92679e-05	KCNTATCATQRLAN	0.000103359	8.05881e-05	8.6574e-05				KCNTATCATQRLAN	2.08385e-05	4.23572e-05	3.93184e-05	7.2025e-05	1.26087e-05	-2.36385e-05	-4.60176e-05		KCNTATCATQRLAN	1.61089e-05	1.25224e-05	1.30289e-05	7.57779e-06	1.74805e-05	2.35217e-05	2.72516e-05
KCNTATCATQRLANFLV	73	147	125	85	67	63	133	72	97	92	KCNTATCATQRLANFLV	0.000156822	0.00027468	0.000266721	0.000156755	0.000138443	0.000116616	0.000283895	0.000206252	0.000181792	0.000269265	KCNTATCATQRLANFLV	0.000199133	0.000219103	0.000214339				KCNTATCATQRLANFLV	-5.75171e-05	6.03402e-05	5.23819e-05	-5.75846e-05	-7.58968e-05	-9.77235e-05	6.95556e-05		KCNTATCATQRLANFLV	-8.15454e-06	-2.77974e-05	-2.6471e-05	-8.1433e-06	-5.09126e-06	-1.45348e-06	-2.93333e-05
KCNTATCATQRLANFLVRSS	229	493	190	299	271	207	357	209	282	174	KCNTATCATQRLANFLVRSS	0.000491949	0.000921204	0.000405416	0.000551408	0.000559969	0.000383167	0.000762034	0.000598705	0.000528508	0.000509262	KCNTATCATQRLANFLVRSS	0.000582164	0.000545491	0.000515398				KCNTATCATQRLANFLVRSS	-2.3449e-05	0.000405806	-0.000109982	3.60098e-05	4.4571e-05	-0.000132232	0.000246636		KCNTATCATQRLANFLVRSS	8.18014e-05	1.02589e-05	9.62236e-05	7.18916e-05	7.04648e-05	9.99319e-05	3.67873e-05
NTATCATQRLANFLVRSS	92	54	95	172	131	113	95	43	92	85	NTATCATQRLANFLVRSS	0.000197639	0.000100903	0.000202708	0.000317198	0.000270686	0.000209168	0.000202782	0.000123178	0.000172421	0.000248777	NTATCATQRLANFLVRSS	0.000214441	0.000181459	0.000179617				NTATCATQRLANFLVRSS	1.80223e-05	-7.87141e-05	2.30914e-05	0.000137581	9.10696e-05	2.95515e-05	2.31654e-05		NTATCATQRLANFLVRSS	3.76242e-05	5.37469e-05	3.67793e-05	1.76977e-05	2.54496e-05	3.57026e-05	3.6767e-05
TATCATQRLANFLVRSS	59	41	57	80	78	89	83	41	101	57	TATCATQRLANFLVRSS	0.000126747	7.66113e-05	0.000121625	0.000147534	0.000161172	0.000164743	0.000177168	0.000117449	0.000189288	0.000166827	TATCATQRLANFLVRSS	0.000139371	0.000157855	0.000157845				TATCATQRLANFLVRSS	-3.10977e-05	-8.12332e-05	-3.62196e-05	-1.03105e-05	3.3275e-06	6.89861e-06	1.93231e-05		TATCATQRLANFLVRSS	-1.6369e-05	-8.01311e-06	-1.55154e-05	-1.98336e-05	-2.21066e-05	-2.27017e-05	-2.47725e-05
AAKRHGLDNYRGYSL	64	49	37	56	23	48	42	32	69	38	AAKRHGLDNYRGYSL	0.000137488	9.15599e-05	7.89495e-05	0.000103274	4.75251e-05	8.88502e-05	8.96511e-05	9.16677e-05	0.000129316	0.000111218	AAKRHGLDNYRGYSL	9.10425e-05	0.000110734	0.00011438				AAKRHGLDNYRGYSL	2.31077e-05	-2.28205e-05	-3.54308e-05	-1.11065e-05	-6.68552e-05	-2.55301e-05	-2.47293e-05		AAKRHGLDNYRGYSL	-3.10787e-05	-2.3424e-05	-2.13223e-05	-2.53764e-05	-1.60849e-05	-2.29724e-05	-2.31059e-05
ALKDIRAQYEKLAAKN	21	37	40	56	48	91	61	40	40	46	ALKDIRAQYEKLAAKN	4.51133e-05	6.9137e-05	8.53508e-05	0.000103274	9.91828e-05	0.000168445	0.000130207	0.000114585	7.49656e-05	0.000134632	ALKDIRAQYEKLAAKN	0.000100101	0.000108061	0.000111915				ALKDIRAQYEKLAAKN	-6.68016e-05	-4.27778e-05	-2.6564e-05	-8.64104e-06	-1.2732e-05	5.65304e-05	1.82927e-05		ALKDIRAQYEKLAAKN	-2.64863e-06	-6.6526e-06	-9.35489e-06	-1.23421e-05	-1.16602e-05	-2.3204e-05	-1.6831e-05
AMARHGLDNYRGYSL	40	27	5	98	30	41	99	23	46	23	AMARHGLDNYRGYSL	8.593e-05	5.04514e-05	1.06689e-05	0.000180729	6.19892e-05	7.58929e-05	0.00021132	6.58862e-05	8.62105e-05	6.73162e-05	AMARHGLDNYRGYSL	9.67117e-05	7.31376e-05	7.97018e-05				AMARHGLDNYRGYSL	6.22826e-06	-2.92504e-05	-6.90329e-05	0.000101027	-1.77125e-05	-3.80887e-06	0.000131619		AMARHGLDNYRGYSL	1.88069e-05	2.472e-05	3.13504e-05	3.00702e-06	2.2797e-05	2.04797e-05	-2.09152e-06
AMKRAGLDNYRGYSL	73	103	44	94	61	71	87	45	68	61	AMKRAGLDNYRGYSL	0.000156822	0.000192463	9.38859e-05	0.000173352	0.000126045	0.000131424	0.000185706	0.000128908	0.000127442	0.000178534	AMKRAGLDNYRGYSL	0.000151385	0.000144961	0.000145951				AMKRAGLDNYRGYSL	1.08708e-05	4.65111e-05	-5.20656e-05	2.7401e-05	-1.99067e-05	-1.45272e-05	3.97543e-05		AMKRAGLDNYRGYSL	4.52782e-06	-1.41222e-06	1.50172e-05	1.77281e-06	9.65741e-06	8.76083e-06	-2.86087e-07
AMKRHALDNYRGYSL	76	86	77	64	58	76	49	49	65	41	AMKRHALDNYRGYSL	0.000163267	0.000160697	0.0001643	0.000118027	0.000119846	0.00014068	0.000104593	0.000140366	0.000121819	0.000119998	AMKRHALDNYRGYSL	0.000138773	0.000127395	0.000129748				AMKRHALDNYRGYSL	3.35189e-05	3.09488e-05	3.45522e-05	-1.17209e-05	-9.90227e-06	1.09314e-05	-2.51552e-05		AMKRHALDNYRGYSL	4.94233e-06	5.37069e-06	4.77012e-06	1.24823e-05	1.21792e-05	8.70692e-06	1.47214e-05
AMKRHGLANYRGYSL	70	23	57	36	46	83	59	47	59	52	AMKRHGLANYRGYSL	0.000150378	4.29771e-05	0.000121625	6.63903e-05	9.50502e-05	0.000153637	0.000125938	0.000134637	0.000110574	0.000152193	AMKRHGLANYRGYSL	0.000107999	0.000132468	0.000134428				AMKRHGLANYRGYSL	1.59496e-05	-9.14509e-05	-1.2803e-05	-6.80376e-05	-3.93778e-05	1.92089e-05	-8.48953e-06		AMKRHGLANYRGYSL	-3.34917e-05	-1.55916e-05	-2.86995e-05	-1.94938e-05	-2.42704e-05	-3.40349e-05	-2.94185e-05
AMKRHGLDNY	27	34	33	11	56	42	15	19	14	17	AMKRHGLDNY	5.80028e-05	6.35313e-05	7.04144e-05	2.02859e-05	0.000115713	7.77439e-05	3.20182e-05	5.44277e-05	2.6238e-05	4.97555e-05	AMKRHGLDNY	6.253e-05	4.34737e-05	5.23399e-05				AMKRHGLDNY	5.66283e-06	1.11914e-05	1.80745e-05	-3.2054e-05	6.33733e-05	2.5404e-05	-2.03217e-05		AMKRHGLDNY	1.09446e-05	1.00232e-05	8.87597e-06	1.72307e-05	1.32617e-06	7.65438e-06	1.52753e-05
AMKRHGLDNYAGYSL	94	202	86	122	75	140	95	64	102	66	AMKRHGLDNYAGYSL	0.000201936	0.000377451	0.000183504	0.000224989	0.000154973	0.000259146	0.000202782	0.000183335	0.000191162	0.000193168	AMKRHGLDNYAGYSL	0.000229255	0.000189222	0.000186777				AMKRHGLDNYAGYSL	1.51582e-05	0.000190673	-3.27315e-06	3.82119e-05	-3.18043e-05	7.23691e-05	1.60048e-05		AMKRHGLDNYAGYSL	4.70303e-05	1.77777e-05	5.01022e-05	4.3188e-05	5.48574e-05	3.74951e-05	4.68892e-05
AMKRHGLDNYR	52	19	24	19	52	56	29	39	46	26	AMKRHGLDNYR	0.000111709	3.55028e-05	5.12105e-05	3.50393e-05	0.000107448	0.000103659	6.19019e-05	0.00011172	8.62105e-05	7.60966e-05	AMKRHGLDNYR	7.23529e-05	9.13423e-05	9.64937e-05				AMKRHGLDNYR	1.52153e-05	-6.09909e-05	-4.52832e-05	-6.14544e-05	1.09543e-05	7.16487e-06	-3.45918e-05		AMKRHGLDNYR	-3.07002e-05	-1.79992e-05	-2.06171e-05	-1.79219e-05	-2.999e-05	-2.93585e-05	-2.2399e-05
AMKRHGLDNYRG	78	79	62	43	71	115	107	41	59	55	AMKRHGLDNYRG	0.000167564	0.000147617	0.000132294	7.92995e-05	0.000146708	0.00021287	0.000228397	0.000117449	0.000110574	0.000160974	AMKRHGLDNYRG	0.00015925	0.000129666	0.000131843				AMKRHGLDNYRG	3.57206e-05	1.57739e-05	4.50782e-07	-5.25435e-05	1.48649e-05	8.10273e-05	9.65538e-05		AMKRHGLDNYRG	2.60212e-05	2.93456e-05	3.18995e-05	4.07319e-05	2.94972e-05	1.84701e-05	1.58823e-05
AMKRHGLDNYRGASL	51	36	49	45	87	52	45	46	52	35	AMKRHGLDNYRGASL	0.000109561	6.72685e-05	0.000104555	8.29879e-05	0.000179769	9.62544e-05	9.60547e-05	0.000131772	9.74553e-05	0.000102438	AMKRHGLDNYRGASL	0.000105207	0.000110555	0.000114215				AMKRHGLDNYRGASL	-4.65469e-06	-4.6947e-05	-9.66073e-06	-3.12276e-05	6.55533e-05	-1.79611e-05	-1.81608e-05		AMKRHGLDNYRGASL	-9.73398e-06	-2.68526e-06	-8.89964e-06	-5.30516e-06	-2.14353e-05	-7.51625e-06	-7.48297e-06
AMKRHGLDNYRGY	38	96	82	78	67	44	77	68	71	69	AMKRHGLDNYRGY	8.16335e-05	0.000179383	0.000174969	0.000143846	0.000138443	8.1446e-05	0.00016436	0.000194794	0.000133064	0.000201949	AMKRHGLDNYRGY	0.000137726	0.000176602	0.000175137				AMKRHGLDNYRGY	-9.35034e-05	4.24566e-06	-1.67762e-07	-3.12913e-05	-3.66943e-05	-9.36909e-05	-1.07766e-05		AMKRHGLDNYRGY	-2.80625e-05	-4.43541e-05	-4.36185e-05	-3.84312e-05	-3.75307e-05	-2.80313e-05	-4.18503e-05
AMKRHGLDNYRGYAL	61	109	139	53	128	123	64	66	139	65	AMKRHGLDNYRGYAL	0.000131043	0.000203674	0.000296594	9.77413e-05	0.000264487	0.000227679	0.000136611	0.000189065	0.000260505	0.000190241	AMKRHGLDNYRGYAL	0.000193976	0.000213271	0.00020896				AMKRHGLDNYRGYAL	-7.79164e-05	-5.28567e-06	8.76344e-05	-0.000111218	5.55277e-05	1.8719e-05	-7.23485e-05		AMKRHGLDNYRGYAL	-4.49523e-06	-1.66003e-05	-3.2087e-05	1.05511e-06	-2.67359e-05	-2.06011e-05	-5.4232e-06
AMKRHGLDNYRGYS	134	71	77	74	81	54	102	52	91	47	AMKRHGLDNYRGYS	0.000287866	0.000132668	0.0001643	0.000136469	0.000167371	9.99565e-05	0.000217724	0.00014896	0.000170547	0.000137559	AMKRHGLDNYRGYS	0.000172336	0.000152355	0.000152772				AMKRHGLDNYRGYS	0.000135094	-2.01034e-05	1.15285e-05	-1.63029e-05	1.45991e-05	-5.28153e-05	6.49522e-05		AMKRHGLDNYRGYS	3.09724e-07	2.61759e-05	2.09039e-05	2.55425e-05	2.03922e-05	3.16279e-05	1.2e-05
AMKRHGLDNYRGYSA	24	49	172	118	55	52	18	39	67	48	AMKRHGLDNYRGYSA	5.1558e-05	9.15599e-05	0.000367008	0.000217613	0.000113647	9.62544e-05	3.84219e-05	0.00011172	0.000125567	0.000140486	AMKRHGLDNYRGYSA	0.000139437	0.000125924	0.000128392				AMKRHGLDNYRGYSA	-7.68341e-05	-3.68322e-05	0.000238616	8.92205e-05	-1.47452e-05	-3.21377e-05	-8.99702e-05		AMKRHGLDNYRGYSA	2.56919e-05	1.9025e-05	-2.68831e-05	-1.98383e-06	1.53438e-05	1.82425e-05	2.78813e-05
HGLDNYRGYSL	6	26	51	27	22	24	17	36	38	36	HGLDNYRGYSL	1.28895e-05	4.85828e-05	0.000108822	4.97927e-05	4.54588e-05	4.44251e-05	3.62873e-05	0.000103126	7.12173e-05	0.000105365	HGLDNYRGYSL	4.94655e-05	9.3236e-05	9.82404e-05				HGLDNYRGYSL	-8.53509e-05	-4.96576e-05	1.05819e-05	-4.84477e-05	-5.27816e-05	-5.38153e-05	-6.19531e-05		HGLDNYRGYSL	-4.26789e-05	-4.86278e-05	-5.86677e-05	-4.88295e-05	-4.81071e-05	-4.79349e-05	-4.65786e-05
KLENELRSTKSEMARY	132	180	71	130	132	180	125	104	168	130	KLENELRSTKSEMARY	0.000283569	0.000336342	0.000151498	0.000239743	0.000272753	0.000333188	0.000266819	0.00029792	0.000314856	0.000380483	KLENELRSTKSEMARY	0.00026913	0.000331086	0.000317632				KLENELRSTKSEMARY	-3.40631e-05	1.87102e-05	-0.000166135	-7.78895e-05	-4.48796e-05	1.55561e-05	-5.08135e-05		KLENELRSTKSEMARY	-5.09085e-05	-5.9704e-05	-2.88966e-05	-4.36041e-05	-4.91057e-05	-5.91783e-05	-4.81167e-05
KRHGLDNYRGYSL	47	53	63	20	65	65	58	32	49	62	KRHGLDNYRGYSL	0.000100968	9.90341e-05	0.000134428	3.68835e-05	0.00013431	0.000120318	0.000123804	9.16677e-05	9.18329e-05	0.000181461	KRHGLDNYRGYSL	0.000107106	0.000121654	0.000124453				KRHGLDNYRGYSL	-2.34852e-05	-2.54188e-05	9.97459e-06	-8.75694e-05	9.85707e-06	-4.13493e-06	-6.49085e-07		KRHGLDNYRGYSL	-1.63234e-05	-1.60012e-05	-2.19001e-05	-5.64272e-06	-2.18805e-05	-1.95485e-05	-2.01294e-05
MQNAEEWFKSRFTVLT	66	43	89	66	91	64	107	74	95	53	MQNAEEWFKSRFTVLT	0.000141785	8.03485e-05	0.000189906	0.000121716	0.000188034	0.000118467	0.000228397	0.000211982	0.000178043	0.00015512	MQNAEEWFKSRFTVLT	0.000152665	0.000181715	0.000179853				MQNAEEWFKSRFTVLT	-3.80684e-05	-9.95045e-05	1.00526e-05	-5.81374e-05	8.18107e-06	-6.1386e-05	4.85438e-05		MQNAEEWFKSRFTVLT	-2.53751e-05	-1.51357e-05	-3.33952e-05	-2.20302e-05	-3.30833e-05	-2.14888e-05	-3.98104e-05
QISVEMDVSSKPDLSA	57	117	99	89	87	98	62	71	119	63	QISVEMDVSSKPDLSA	0.00012245	0.000218623	0.000211243	0.000164132	0.000179769	0.000181403	0.000132342	0.000203388	0.000223023	0.000184388	QISVEMDVSSKPDLSA	0.000172852	0.000203599	0.000200039				QISVEMDVSSKPDLSA	-7.75888e-05	1.85835e-05	1.12042e-05	-3.59075e-05	-2.02703e-05	-1.86365e-05	-6.7697e-05		QISVEMDVSSKPDLSA	-1.87873e-05	-3.4816e-05	-3.35861e-05	-2.57342e-05	-2.83404e-05	-2.86127e-05	-2.04359e-05
RHGLDNYRG	24	9	15	18	5	10	28	19	19	9	RHGLDNYRG	5.1558e-05	1.68171e-05	3.20066e-05	3.31951e-05	1.03315e-05	1.85105e-05	5.97674e-05	5.44277e-05	3.56087e-05	2.63411e-05	RHGLDNYRG	3.17409e-05	3.87925e-05	4.8022e-05				RHGLDNYRG	3.53601e-06	-3.12049e-05	-1.60155e-05	-1.48269e-05	-3.76905e-05	-2.95115e-05	1.17454e-05		RHGLDNYRG	-1.9584e-05	-1.37938e-05	-1.63254e-05	-1.65235e-05	-1.27129e-05	-1.40761e-05	-2.09522e-05
RHGLDNYRGYSL	59	69	41	51	49	70	15	38	57	48	RHGLDNYRGYSL	0.000126747	0.000128931	8.74846e-05	9.40529e-05	0.000101249	0.000129573	3.20182e-05	0.000108855	0.000106826	0.000140486	RHGLDNYRGYSL	0.000100008	0.000118722	0.000121749				RHGLDNYRGYSL	4.99779e-06	7.18223e-06	-3.42644e-05	-2.76961e-05	-2.04999e-05	7.82424e-06	-8.97308e-05		RHGLDNYRGYSL	-2.61975e-05	-2.65615e-05	-1.96538e-05	-2.07485e-05	-2.19478e-05	-2.66685e-05	-1.04094e-05
SAMQDTINKLENELRS	103	254	171	299	140	160	86	123	193	150	SAMQDTINKLENELRS	0.00022127	0.000474616	0.000364875	0.000551408	0.000289283	0.000296167	0.000183571	0.000352348	0.000361709	0.000439019	SAMQDTINKLENELRS	0.00034017	0.000384359	0.00036677				SAMQDTINKLENELRS	-0.000145501	0.000107846	-1.89561e-06	0.000184638	-7.74872e-05	-7.06029e-05	-0.000183199		SAMQDTINKLENELRS	-6.78348e-06	-4.90079e-05	-3.07176e-05	-6.18065e-05	-1.8119e-05	-1.92664e-05	-5.00384e-07
SSKPDLSAALKDIRAQ	86	138	54	52	61	52	72	54	55	43	SSKPDLSAALKDIRAQ	0.00018475	0.000257862	0.000115224	9.58971e-05	0.000126045	9.62544e-05	0.000153688	0.000154689	0.000103078	0.000125852	SSKPDLSAALKDIRAQ	0.000147103	0.000127873	0.000130189				SSKPDLSAALKDIRAQ	5.45602e-05	0.000127673	-1.49658e-05	-3.42923e-05	-4.14463e-06	-3.3935e-05	2.34981e-05		SSKPDLSAALKDIRAQ	1.06389e-05	-1.54658e-06	2.22266e-05	2.54476e-05	2.0423e-05	2.53881e-05	1.58159e-05
YEKLAAKNMQNAEEWF	34	40	18	20	16	15	31	10	24	18	YEKLAAKNMQNAEEWF	7.30405e-05	7.47427e-05	3.84079e-05	3.68835e-05	3.30609e-05	2.77657e-05	6.6171e-05	2.86462e-05	4.49794e-05	5.26823e-05	YEKLAAKNMQNAEEWF	5.00103e-05	4.21026e-05	5.10752e-05				YEKLAAKNMQNAEEWF	2.19653e-05	2.36675e-05	-1.26674e-05	-1.41917e-05	-1.80143e-05	-2.33095e-05	1.50958e-05		YEKLAAKNMQNAEEWF	-4.90327e-06	-5.18697e-06	8.68839e-07	1.1229e-06	1.76e-06	2.64253e-06	-3.75835e-06
APGRGMVEALPDGLS	82	33	90	92	112	53	93	65	77	30	APGRGMVEALPDGLS	0.000176157	6.16628e-05	0.000192039	0.000169664	0.000231426	9.81055e-05	0.000198513	0.0001862	0.000144309	8.78038e-05	APGRGMVEALPDGLS	0.000161081	0.000139438	0.000140856				APGRGMVEALPDGLS	3.53001e-05	-7.91937e-05	5.11829e-05	2.88076e-05	9.057e-05	-4.2751e-05	5.76566e-05		APGRGMVEALPDGLS	1.77121e-05	3.67944e-05	1.50649e-05	1.87941e-05	8.50041e-06	3.07206e-05	1.3986e-05
AVAGAPHSYIDTYF	31	68	54	22	66	54	66	34	45	34	AVAGAPHSYIDTYF	6.65958e-05	0.000127063	0.000115224	4.05718e-05	0.000136376	9.99565e-05	0.00014088	9.73969e-05	8.43363e-05	9.95109e-05	AVAGAPHSYIDTYF	0.00010381	9.37481e-05	9.87127e-05				AVAGAPHSYIDTYF	-3.2117e-05	2.83499e-05	1.65109e-05	-5.81409e-05	3.76636e-05	1.24376e-06	4.21675e-05		AVAGAPHSYIDTYF	1.12991e-05	1.22131e-06	3.19449e-06	1.56364e-05	-3.30967e-07	5.739e-06	-1.08162e-06
DVYKTNNIAYEDVVG	126	108	96	126	144	100	177	115	147	88	DVYKTNNIAYEDVVG	0.00027068	0.000201805	0.000204842	0.000232366	0.000297548	0.000185105	0.000377815	0.000329431	0.000275499	0.000257558	DVYKTNNIAYEDVVG	0.00025288	0.000287496	0.000277425				DVYKTNNIAYEDVVG	-6.74496e-06	-7.56192e-05	-7.25826e-05	-4.50586e-05	2.01238e-05	-9.23199e-05	0.000100391		DVYKTNNIAYEDVVG	-2.7511e-05	-1.60319e-05	-1.6538e-05	-2.11254e-05	-3.19891e-05	-1.32485e-05	-4.53669e-05
ETKTTVELLPVNGEFS	40	60	57	130	83	102	56	35	54	72	ETKTTVELLPVNGEFS	8.593e-05	0.000112114	0.000121625	0.000239743	0.000171504	0.000188807	0.000119535	0.000100262	0.000101204	0.000210729	ETKTTVELLPVNGEFS	0.000148465	0.000137398	0.000138975				ETKTTVELLPVNGEFS	-5.30452e-05	-2.68611e-05	-1.73504e-05	0.000100767	3.25283e-05	4.98315e-05	-1.94405e-05		ETKTTVELLPVNGEFS	1.99125e-05	1.55485e-05	1.39634e-05	-5.72292e-06	5.65027e-06	2.76641e-06	1.43117e-05
FAVAGAPHSYIDT	44	27	18	42	19	38	11	16	22	24	FAVAGAPHSYIDT	9.4523e-05	5.04514e-05	3.84079e-05	7.74553e-05	3.92598e-05	7.03398e-05	2.348e-05	4.58338e-05	4.12311e-05	7.0243e-05	FAVAGAPHSYIDT	5.62739e-05	5.2436e-05	6.06067e-05				FAVAGAPHSYIDT	3.39163e-05	-1.01553e-05	-2.21988e-05	1.68486e-05	-2.13468e-05	9.73307e-06	-3.71267e-05		FAVAGAPHSYIDT	-1.07077e-05	-3.36238e-06	-1.35513e-06	-7.86304e-06	-1.49713e-06	-6.67711e-06	1.13284e-06
FAVAGAPHSYIDTY	4	61	17	22	83	51	6	32	42	47	FAVAGAPHSYIDTY	8.593e-06	0.000113983	3.62741e-05	4.05718e-05	0.000171504	9.44034e-05	1.28073e-05	9.16677e-05	7.87139e-05	0.000137559	FAVAGAPHSYIDTY	6.83051e-05	0.000102647	0.000106921				FAVAGAPHSYIDTY	-9.8328e-05	7.06167e-06	-7.06469e-05	-6.63492e-05	6.45825e-05	-1.25177e-05	-9.41137e-05		FAVAGAPHSYIDTY	-2.86639e-05	-4.62288e-05	-3.32774e-05	-3.39937e-05	-5.58156e-05	-4.29656e-05	-2.93663e-05
FAVAGAPHSYIDTYF	26	60	40	57	65	36	35	37	36	12	FAVAGAPHSYIDTYF	5.58545e-05	0.000112114	8.53508e-05	0.000105118	0.00013431	6.66377e-05	7.47092e-05	0.000105991	6.7469e-05	3.51215e-05	FAVAGAPHSYIDTYF	9.05849e-05	6.95271e-05	7.63715e-05				FAVAGAPHSYIDTYF	-2.05169e-05	3.57427e-05	8.97935e-06	2.87465e-05	5.79385e-05	-9.73379e-06	-1.66224e-06		FAVAGAPHSYIDTYF	2.00018e-05	1.06252e-05	1.50858e-05	1.17913e-05	6.92592e-06	1.82046e-05	1.68594e-05
FAVAGAPHSYIDTYFD	39	70	96	53	75	122	80	35	44	30	FAVAGAPHSYIDTYFD	8.37818e-05	0.0001308	0.000204842	9.77413e-05	0.000154973	0.000225828	0.000170764	0.000100262	8.24622e-05	8.78038e-05	FAVAGAPHSYIDTYFD	0.000152676	9.01758e-05	9.54177e-05				FAVAGAPHSYIDTYFD	-1.16359e-05	3.53821e-05	0.000109424	2.32352e-06	5.95554e-05	0.00013041	7.53462e-05		FAVAGAPHSYIDTYFD	6.87402e-05	6.09039e-05	4.85635e-05	6.64136e-05	5.6875e-05	4.50659e-05	5.42432e-05
IAVLLGHSHDV	19	15	24	30	45	29	33	14	12	18	IAVLLGHSHDV	4.08168e-05	2.80285e-05	5.12105e-05	5.53252e-05	9.29839e-05	5.36803e-05	7.04401e-05	4.01046e-05	2.24897e-05	5.26823e-05	IAVLLGHSHDV	5.60693e-05	3.84255e-05	4.76835e-05				IAVLLGHSHDV	-6.86675e-06	-1.9655e-05	3.52697e-06	7.64172e-06	4.53003e-05	5.99683e-06	2.27566e-05		IAVLLGHSHDV	1.09279e-05	1.30593e-05	9.19563e-06	8.50983e-06	2.2334e-06	8.78398e-06	5.99069e-06
IPEKVTPVAAVQDGFT	50	42	43	61	65	47	24	42	72	34	IPEKVTPVAAVQDGFT	0.000107413	7.84799e-05	9.17521e-05	0.000112495	0.00013431	8.69992e-05	5.12292e-05	0.000120314	0.000134938	9.95109e-05	IPEKVTPVAAVQDGFT	9.46682e-05	0.000118254	0.000121317				IPEKVTPVAAVQDGFT	-1.39046e-05	-4.28373e-05	-2.9565e-05	-8.82251e-06	1.29928e-05	-3.4318e-05	-7.0088e-05		IPEKVTPVAAVQDGFT	-2.8773e-05	-2.39509e-05	-2.61629e-05	-2.962e-05	-3.32559e-05	-2.53708e-05	-1.94091e-05
IQEAHGLPVMDDQ	108	105	121	85	71	105	94	79	111	60	IQEAHGLPVMDDQ	0.000232011	0.0001962	0.000258186	0.000156755	0.000146708	0.00019436	0.000200648	0.000226305	0.00020803	0.000175608	IQEAHGLPVMDDQ	0.000197838	0.000203314	0.000199776				IQEAHGLPVMDDQ	3.22354e-05	-3.576e-06	5.84105e-05	-4.30209e-05	-5.30679e-05	-5.41585e-06	8.71913e-07		IQEAHGLPVMDDQ	-7.63303e-06	-1.66446e-06	-1.19955e-05	4.90968e-06	6.58418e-06	-1.35782e-06	-2.40578e-06
IQEAHGLPVMDDQTQ	43	76	81	65	72	75	136	43	76	46	IQEAHGLPVMDDQTQ	9.23748e-05	0.000142011	0.000172835	0.000119871	0.000148774	0.000138828	0.000290299	0.000123178	0.000142435	0.000134632	IQEAHGLPVMDDQTQ	0.000157856	0.000133415	0.000135301				IQEAHGLPVMDDQTQ	-4.29267e-05	6.70972e-06	3.75339e-05	-1.54301e-05	1.34727e-05	3.52698e-06	0.000154997		IQEAHGLPVMDDQTQ	3.34684e-05	2.51956e-05	2.00583e-05	2.88856e-05	2.40685e-05	2.57261e-05	4.8107e-07
KFPPEETLKSYWEDNK	103	138	116	156	82	118	71	77	104	69	KFPPEETLKSYWEDNK	0.00022127	0.000257862	0.000247517	0.000287691	0.000169437	0.000218423	0.000151553	0.000220575	0.000194911	0.000201949	KFPPEETLKSYWEDNK	0.000221965	0.000205812	0.00020208				KFPPEETLKSYWEDNK	1.91903e-05	5.5783e-05	4.54378e-05	8.56117e-05	-3.26423e-05	1.63439e-05	-5.05265e-05		KFPPEETLKSYWEDNK	2.00013e-05	1.39025e-05	1.56267e-05	8.93104e-06	2.864e-05	2.04757e-05	3.16207e-05
KFPPEETLKSYWKDNK	122	68	101	174	89	94	90	71	90	85	KFPPEETLKSYWKDNK	0.000262087	0.000127063	0.000215511	0.000320886	0.000183901	0.000173998	0.000192109	0.000203388	0.000168673	0.000248777	KFPPEETLKSYWKDNK	0.000210794	0.000206946	0.000203126				KFPPEETLKSYWKDNK	5.89608e-05	-7.60632e-05	1.2385e-05	0.000117761	-1.92244e-05	-2.91275e-05	-1.10164e-05		KFPPEETLKSYWKDNK	-8.8099e-07	2.1623e-05	6.88164e-06	-1.0681e-05	1.21499e-05	1.38004e-05	1.07819e-05
KSEFPTEADLEDF	60	128	146	139	135	138	124	85	123	65	KSEFPTEADLEDF	0.000128895	0.000239177	0.00031153	0.00025634	0.000278952	0.000255444	0.000264684	0.000243492	0.000230519	0.000190241	KSEFPTEADLEDF	0.00024786	0.000221418	0.000216475				KSEFPTEADLEDF	-8.75795e-05	2.27022e-05	9.50559e-05	3.98657e-05	6.2477e-05	3.89698e-05	4.82096e-05		KSEFPTEADLEDF	5.12134e-05	3.28331e-05	2.07741e-05	2.99725e-05	2.6204e-05	3.01218e-05	2.85819e-05
LQTPSQQAAKSFYDR	32	65	78	96	11	83	69	37	68	36	LQTPSQQAAKSFYDR	6.8744e-05	0.000121457	0.000166434	0.000177041	2.27294e-05	0.000153637	0.000147284	0.000105991	0.000127442	0.000105365	LQTPSQQAAKSFYDR	0.000122475	0.000112932	0.000116408				LQTPSQQAAKSFYDR	-4.76641e-05	5.0488e-06	5.00259e-05	6.06326e-05	-9.36788e-05	3.72287e-05	3.08757e-05		LQTPSQQAAKSFYDR	1.50222e-05	6.23667e-06	-1.25952e-06	-3.0273e-06	2.26913e-05	8.73357e-07	1.93218e-06
NVPAVAEEIQDEVDE	55	76	120	83	88	49	115	63	95	40	NVPAVAEEIQDEVDE	0.000118154	0.000142011	0.000256052	0.000153066	0.000181835	9.07013e-05	0.000245473	0.000180471	0.000178043	0.000117072	NVPAVAEEIQDEVDE	0.000169613	0.000158529	0.000158466				NVPAVAEEIQDEVDE	-4.03122e-05	-1.64548e-05	9.75865e-05	-5.39948e-06	2.33691e-05	-6.77647e-05	8.70072e-05		NVPAVAEEIQDEVDE	1.9724e-05	1.57477e-05	-3.25913e-06	1.39052e-05	9.11042e-06	2.42994e-05	-1.49592e-06
QPPTETAESSQAEEEKDA	46	109	27	72	14	84	59	39	54	58	QPPTETAESSQAEEEKDA	9.88195e-05	0.000203674	5.76118e-05	0.000132781	2.89283e-05	0.000155488	0.000125938	0.00011172	0.000101204	0.000169754	QPPTETAESSQAEEEKDA	0.000114749	0.000127559	0.0001299				QPPTETAESSQAEEEKDA	-3.10804e-05	7.3774e-05	-7.22881e-05	2.88064e-06	-0.000100972	2.5588e-05	-3.96154e-06		QPPTETAESSQAEEEKDA	-1.24964e-05	-2.99722e-05	-5.62849e-06	-1.81566e-05	-8.47907e-07	-2.19412e-05	-1.70163e-05
QTPSQQAAKSFYDR	79	82	105	143	45	87	53	66	115	75	QTPSQQAAKSFYDR	0.000169712	0.000153223	0.000224046	0.000263717	9.29839e-05	0.000161041	0.000113131	0.000189065	0.000215526	0.000219509	QTPSQQAAKSFYDR	0.000168265	0.000208033	0.000204129				QTPSQQAAKSFYDR	-3.44171e-05	-5.09063e-05	1.9917e-05	5.9588e-05	-0.000111145	-4.30879e-05	-9.09978e-05		QTPSQQAAKSFYDR	-3.61054e-05	-3.33572e-05	-4.5161e-05	-5.17729e-05	-2.33174e-05	-3.46602e-05	-2.66752e-05
RNQISKVSSGKELTE	228	166	196	228	168	170	180	112	203	123	RNQISKVSSGKELTE	0.000489801	0.000310182	0.000418219	0.000420472	0.00034714	0.000314678	0.000384219	0.000320837	0.00038045	0.000359995	RNQISKVSSGKELTE	0.00038353	0.000353761	0.000338547				RNQISKVSSGKELTE	0.000151254	-2.83649e-05	7.96717e-05	8.19245e-05	8.59243e-06	-2.38694e-05	4.56716e-05		RNQISKVSSGKELTE	2.7271e-05	5.72075e-05	3.92014e-05	3.88259e-05	5.10479e-05	5.64582e-05	4.4868e-05
RPSSREDSVEARSDFEE	41	68	83	120	162	56	150	80	93	96	RPSSREDSVEARSDFEE	8.80783e-05	0.000127063	0.000177103	0.000221301	0.000334742	0.000103659	0.000320182	0.000229169	0.000174295	0.000280972	RPSSREDSVEARSDFEE	0.000196018	0.000228145	0.00022268				RPSSREDSVEARSDFEE	-0.000134602	-9.56175e-05	-4.55773e-05	-1.37924e-06	0.000112062	-0.000119022	9.75022e-05		RPSSREDSVEARSDFEE	-8.67196e-06	-1.51694e-05	-2.35094e-05	-3.08757e-05	-4.97826e-05	-1.12687e-05	-4.7356e-05
SAPKVAPLVDLSDT	0	0	0	0	0	0	0	3	0	0	SAPKVAPLVDLSDT	0	0	0	0	0	0	0	8.59385e-06	0	0	SAPKVAPLVDLSDT	0	2.86462e-06	1.48823e-05				SAPKVAPLVDLSDT	-1.48823e-05	-1.48823e-05	-1.48823e-05	-1.48823e-05	-1.48823e-05	-1.48823e-05	-1.48823e-05		SAPKVAPLVDLSDT	-1.48823e-05	-1.48823e-05	-1.48823e-05	-1.48823e-05	-1.48823e-05	-1.48823e-05	-1.48823e-05
SGRPRARSVDALDDINRP	77	63	49	78	79	92	80	56	63	53	SGRPRARSVDALDDINRP	0.000165415	0.00011772	0.000104555	0.000143846	0.000163238	0.000170296	0.000170764	0.000160418	0.000118071	0.00015512	SGRPRARSVDALDDINRP	0.000147976	0.000144536	0.00014556				SGRPRARSVDALDDINRP	1.98556e-05	-2.78398e-05	-4.10049e-05	-1.71405e-06	1.76786e-05	2.47366e-05	2.52043e-05		SGRPRARSVDALDDINRP	-4.89885e-07	7.45936e-06	9.65354e-06	3.10506e-06	-1.27053e-07	-1.30338e-06	-1.38132e-06
SGRPRARSVDALDKINRP	70	61	31	48	52	74	99	63	62	49	SGRPRARSVDALDKINRP	0.000150378	0.000113983	6.61469e-05	8.85204e-05	0.000107448	0.000136977	0.00021132	0.000180471	0.000116197	0.000143413	SGRPRARSVDALDKINRP	0.000124968	0.000146693	0.000147549				SGRPRARSVDALDKINRP	2.82828e-06	-3.35666e-05	-8.14024e-05	-5.90289e-05	-4.01013e-05	-1.05718e-05	6.37711e-05		SGRPRARSVDALDKINRP	-2.68166e-05	-2.07508e-05	-1.27782e-05	-1.65071e-05	-1.96617e-05	-2.45833e-05	-3.69738e-05
SNFAVAGAPHSYIDTYF	73	101	55	99	75	73	27	53	58	35	SNFAVAGAPHSYIDTYF	0.000156822	0.000188725	0.000117357	0.000182573	0.000154973	0.000135126	5.76328e-05	0.000151825	0.0001087	0.000102438	SNFAVAGAPHSYIDTYF	0.000141887	0.000120987	0.000123838				SNFAVAGAPHSYIDTYF	3.29841e-05	6.48872e-05	-6.48088e-06	5.8735e-05	3.11348e-05	1.12881e-05	-6.62054e-05		SNFAVAGAPHSYIDTYF	1.55598e-05	1.02426e-05	2.21373e-05	1.1268e-05	1.5868e-05	1.91758e-05	3.20914e-05
SSNFAVAGAPHSYIDTY	74	65	131	50	108	81	11	47	97	42	SSNFAVAGAPHSYIDTY	0.000158971	0.000121457	0.000279524	9.22087e-05	0.000223161	0.000149935	2.348e-05	0.000134637	0.000181792	0.000122925	SSNFAVAGAPHSYIDTY	0.000149819	0.000146451	0.000147326				SSNFAVAGAPHSYIDTY	1.16447e-05	-2.58689e-05	0.000132198	-5.51172e-05	7.58353e-05	2.60884e-06	-0.000123846		SSNFAVAGAPHSYIDTY	9.68368e-07	7.22063e-06	-1.91239e-05	1.20953e-05	-9.73008e-06	2.47434e-06	2.35501e-05
SSNFAVAGAPHSYIDTYF	85	110	82	45	49	59	76	67	119	87	SSNFAVAGAPHSYIDTYF	0.000182601	0.000205543	0.000174969	8.29879e-05	0.000101249	0.000109212	0.000162226	0.000191929	0.000223023	0.000254631	SSNFAVAGAPHSYIDTYF	0.000145541	0.000223194	0.000218113				SSNFAVAGAPHSYIDTYF	-3.55119e-05	-1.25707e-05	-4.31441e-05	-0.000135125	-0.000116864	-0.000108902	-5.58875e-05		SSNFAVAGAPHSYIDTYF	-7.87489e-05	-8.25724e-05	-7.74769e-05	-6.21467e-05	-6.51902e-05	-6.65173e-05	-7.5353e-05
TPPVVIKSQLKSQEDEEE	139	136	174	103	134	142	133	137	159	100	TPPVVIKSQLKSQEDEEE	0.000298607	0.000254125	0.000371276	0.00018995	0.000276885	0.000262849	0.000283895	0.000392452	0.000297988	0.000292679	TPPVVIKSQLKSQEDEEE	0.000276798	0.000327707	0.000314515				TPPVVIKSQLKSQEDEEE	-1.5908e-05	-6.03896e-05	5.67611e-05	-0.000124565	-3.76296e-05	-5.16663e-05	-3.06199e-05		TPPVVIKSQLKSQEDEEE	-4.13515e-05	-3.39379e-05	-5.34631e-05	-2.3242e-05	-3.77313e-05	-3.53918e-05	-3.88996e-05
TPSQQAAKSFYDR	56	103	66	64	66	62	25	58	94	70	TPSQQAAKSFYDR	0.000120302	0.000192463	0.000140829	0.000118027	0.000136376	0.000114765	5.33637e-05	0.000166148	0.000176169	0.000204875	TPSQQAAKSFYDR	0.000125161	0.000182397	0.000180482				TPSQQAAKSFYDR	-6.01804e-05	1.19801e-05	-3.96536e-05	-6.24553e-05	-4.41062e-05	-6.57176e-05	-0.000127119		TPSQQAAKSFYDR	-5.45119e-05	-6.65386e-05	-5.7933e-05	-5.41327e-05	-5.71909e-05	-5.3589e-05	-4.33555e-05
TVTSQLMLKVHKEDDG	83	147	176	193	144	145	71	129	196	96	TVTSQLMLKVHKEDDG	0.000178305	0.00027468	0.000375544	0.000355926	0.000297548	0.000268402	0.000151553	0.000369535	0.000367331	0.000280972	TVTSQLMLKVHKEDDG	0.000271708	0.00033928	0.00032519				TVTSQLMLKVHKEDDG	-0.000146885	-5.05102e-05	5.03538e-05	3.07359e-05	-2.76415e-05	-5.67881e-05	-0.000173637		TVTSQLMLKVHKEDDG	-3.79145e-05	-5.39769e-05	-7.07876e-05	-6.7518e-05	-5.77884e-05	-5.29306e-05	-3.34558e-05
TVVPVEARADGAG	65	66	14	76	132	89	33	33	39	49	TVVPVEARADGAG	0.000139636	0.000123326	2.98728e-05	0.000140157	0.000272753	0.000164743	7.04401e-05	9.45323e-05	7.30915e-05	0.000143413	TVVPVEARADGAG	0.000134418	0.000103679	0.000107873				TVVPVEARADGAG	3.17634e-05	1.54527e-05	-7.80001e-05	3.22844e-05	0.00016488	5.68703e-05	-3.74327e-05		TVVPVEARADGAG	2.56757e-05	2.83942e-05	4.39696e-05	2.55889e-05	3.48966e-06	2.14912e-05	3.72084e-05
VAEEIQDEVDE	54	24	38	31	45	18	13	14	26	23	VAEEIQDEVDE	0.000116006	4.48456e-05	8.10833e-05	5.71694e-05	9.29839e-05	3.33188e-05	2.77491e-05	4.01046e-05	4.87276e-05	6.73162e-05	VAEEIQDEVDE	6.47365e-05	5.20495e-05	6.02502e-05				VAEEIQDEVDE	5.57553e-05	-1.54046e-05	2.08331e-05	-3.08079e-06	3.27337e-05	-2.69314e-05	-3.25011e-05		VAEEIQDEVDE	-4.05851e-06	7.80148e-06	1.76187e-06	5.74751e-06	-2.21558e-07	9.72261e-06	1.06509e-05
VAVQAISADEEAPD	39	79	30	35	74	127	36	23	88	40	VAVQAISADEEAPD	8.37818e-05	0.000147617	6.40131e-05	6.45461e-05	0.000152907	0.000235083	7.68438e-05	6.58862e-05	0.000164924	0.000117072	VAVQAISADEEAPD	0.000117827	0.000115961	0.000119202				VAVQAISADEEAPD	-3.54198e-05	2.84153e-05	-5.51885e-05	-5.46555e-05	3.37052e-05	0.000115881	-4.23578e-05		VAVQAISADEEAPD	4.3e-06	-6.33919e-06	7.59478e-06	7.50595e-06	-7.22083e-06	-2.09168e-05	5.45634e-06
VPAVAEEIQDEVDE	65	50	64	47	121	89	60	40	73	74	VPAVAEEIQDEVDE	0.000139636	9.34284e-05	0.000136561	8.66762e-05	0.000250023	0.000164743	0.000128073	0.000114585	0.000136812	0.000216583	VPAVAEEIQDEVDE	0.000142735	0.000155993	0.000156127				VPAVAEEIQDEVDE	-1.6491e-05	-6.26989e-05	-1.9566e-05	-6.94511e-05	9.38959e-05	8.61582e-06	-2.80543e-05		VPAVAEEIQDEVDE	-1.28764e-05	-5.17511e-06	-1.23639e-05	-4.04974e-06	-3.12742e-05	-1.70609e-05	-1.09492e-05
VPVIVEKAPKARIGDLD	135	348	248	366	238	255	299	194	301	208	VPVIVEKAPKARIGDLD	0.000290014	0.000650262	0.000529175	0.000674968	0.000491781	0.000472017	0.00063823	0.000555735	0.000564116	0.000608773	VPVIVEKAPKARIGDLD	0.000535207	0.000576208	0.000543731				VPVIVEKAPKARIGDLD	-0.000253718	0.00010653	-1.45564e-05	0.000131237	-5.19501e-05	-7.17146e-05	9.44988e-05		VPVIVEKAPKARIGDLD	3.23408e-05	-2.77006e-05	-7.51942e-06	-3.18182e-05	-1.28713e-06	2.00695e-06	-2.56953e-05
VTSQLMLKVHKEDDG	136	193	111	133	71	179	165	102	161	148	VTSQLMLKVHKEDDG	0.000292162	0.000360634	0.000236849	0.000245275	0.000146708	0.000331337	0.000352201	0.000292191	0.000301737	0.000433165	VTSQLMLKVHKEDDG	0.000280738	0.000342364	0.000328035				VTSQLMLKVHKEDDG	-3.58729e-05	3.25988e-05	-9.11865e-05	-8.27598e-05	-0.000181327	3.30231e-06	2.41656e-05		VTSQLMLKVHKEDDG	-4.92011e-05	-6.0613e-05	-3.99822e-05	-4.13866e-05	-2.49587e-05	-5.57303e-05	-5.92075e-05
VVTIQEAHGLPVMDDQTQ	46	61	55	94	45	84	75	50	54	51	VVTIQEAHGLPVMDDQTQ	9.88195e-05	0.000113983	0.000117357	0.000173352	9.29839e-05	0.000155488	0.000160091	0.000143231	0.000101204	0.000149266	VVTIQEAHGLPVMDDQTQ	0.000130296	0.000131234	0.000133289				VVTIQEAHGLPVMDDQTQ	-3.44697e-05	-1.93065e-05	-1.59318e-05	4.00632e-05	-4.03053e-05	2.21987e-05	2.6802e-05		VVTIQEAHGLPVMDDQTQ	2.25337e-06	-2.73817e-07	-8.36264e-07	-1.01688e-05	3.22599e-06	-7.19135e-06	-7.95857e-06
DTKVMACVLEVISD	77	199	152	127	170	141	110	74	128	79	DTKVMACVLEVISD	0.000165415	0.000371845	0.000324333	0.00023421	0.000351272	0.000260998	0.0002348	0.000211982	0.00023989	0.000231217	DTKVMACVLEVISD	0.000277553	0.000227696	0.000222266				DTKVMACVLEVISD	-5.68503e-05	0.00014958	0.000102067	1.19445e-05	0.000129007	3.87319e-05	1.25348e-05		DTKVMACVLEVISD	7.39775e-05	3.95725e-05	4.74912e-05	6.25117e-05	4.30013e-05	5.80471e-05	6.24133e-05
DTKVMKCVAEVISD	22	51	65	182	190	135	110	69	105	45	DTKVMKCVAEVISD	4.72615e-05	9.5297e-05	0.000138695	0.00033564	0.000392598	0.000249891	0.0002348	0.000197658	0.000196785	0.000131706	DTKVMKCVAEVISD	0.000213455	0.000175383	0.000174012				DTKVMKCVAEVISD	-0.000126751	-7.87153e-05	-3.53173e-05	0.000161627	0.000218586	7.58789e-05	6.07881e-05		DTKVMKCVAEVISD	6.71413e-05	5.91354e-05	5.19024e-05	1.90783e-05	9.58517e-06	3.33697e-05	3.58848e-05
DTKVMKCVLE	71	40	29	66	30	49	32	36	56	41	DTKVMKCVLE	0.000152526	7.47427e-05	6.18793e-05	0.000121716	6.19892e-05	9.07013e-05	6.83056e-05	0.000103126	0.000104952	0.000119998	DTKVMKCVLE	9.02656e-05	0.000109359	0.000113112				DTKVMKCVLE	3.94138e-05	-3.83693e-05	-5.12327e-05	8.60349e-06	-5.11228e-05	-2.24108e-05	-4.48065e-05		DTKVMKCVLE	-3.32231e-05	-2.02592e-05	-1.81153e-05	-2.8088e-05	-1.81337e-05	-2.2919e-05	-1.91864e-05
DTKVMKCVLEAISD	173	67	87	64	59	59	30	53	96	61	DTKVMKCVLEAISD	0.000371647	0.000125194	0.000185638	0.000118027	0.000121912	0.000109212	6.40365e-05	0.000151825	0.000179917	0.000178534	DTKVMKCVLEAISD	0.000156524	0.000170092	0.000169132				DTKVMKCVLEAISD	0.000202515	-4.3938e-05	1.65059e-05	-5.11049e-05	-4.722e-05	-5.99204e-05	-0.000105096		DTKVMKCVLEAISD	-4.84622e-05	-7.38663e-06	-1.74606e-05	-6.19214e-06	-6.83964e-06	-4.7229e-06	2.80631e-06
DTKVMKCVLEVASD	28	68	58	142	51	36	31	42	87	34	DTKVMKCVLEVASD	6.0151e-05	0.000127063	0.000123759	0.000261873	0.000105382	6.66377e-05	6.6171e-05	0.000120314	0.00016305	9.95109e-05	DTKVMKCVLEVASD	0.000115862	0.000127625	0.000129961				DTKVMKCVLEVASD	-6.98096e-05	-2.89798e-06	-6.20197e-06	0.000131912	-2.4579e-05	-6.3323e-05	-6.37896e-05		DTKVMKCVLEVASD	-4.81323e-06	-1.59652e-05	-1.54145e-05	-3.84335e-05	-1.23517e-05	-5.89434e-06	-5.81656e-06
DTKVMKCVLEVISDSL	101	75	90	72	72	85	100	43	62	61	DTKVMKCVLEVISDSL	0.000216973	0.000140143	0.000192039	0.000132781	0.000148774	0.000157339	0.000213455	0.000123178	0.000116197	0.000178534	DTKVMKCVLEVISDSL	0.000171643	0.000139303	0.000140733				DTKVMKCVLEVISDSL	7.62408e-05	-5.89883e-07	5.13068e-05	-7.95196e-06	8.04163e-06	1.66064e-05	7.27224e-05		DTKVMKCVLEVISDSL	2.33559e-05	3.6161e-05	2.75116e-05	3.7388e-05	3.47224e-05	3.3295e-05	2.39423e-05
DTKVMRCVLEVISD	96	69	67	131	131	68	163	64	79	46	DTKVMRCVLEVISD	0.000206232	0.000128931	0.000142963	0.000241587	0.000270686	0.000125871	0.000347932	0.000183335	0.000148057	0.000134632	DTKVMRCVLEVISD	0.000209172	0.000155342	0.000155526				DTKVMRCVLEVISD	5.07057e-05	-2.65951e-05	-1.25637e-05	8.60605e-05	0.00011516	-2.96552e-05	0.000192405		DTKVMRCVLEVISD	5.41353e-05	6.70188e-05	6.46802e-05	4.82428e-05	4.33929e-05	6.75288e-05	3.05187e-05
EDRLTWGEADLFCQNMN	97	72	83	116	151	107	52	56	86	38	EDRLTWGEADLFCQNMN	0.00020838	0.000134537	0.000177103	0.000213924	0.000312012	0.000198062	0.000110997	0.000160418	0.000161176	0.000111218	EDRLTWGEADLFCQNMN	0.000193574	0.000144271	0.000145315				EDRLTWGEADLFCQNMN	6.30656e-05	-1.07778e-05	3.17882e-05	6.86095e-05	0.000166698	5.27472e-05	-3.43182e-05		EDRLTWGEADLFCQNMN	4.57911e-05	5.80984e-05	5.1004e-05	4.48671e-05	2.85191e-05	4.75109e-05	6.20218e-05
GQVAEEDFPLAEKDLPSAKINC	56	128	74	41	81	94	56	73	76	65	GQVAEEDFPLAEKDLPSAKINC	0.000120302	0.000239177	0.000157899	7.56112e-05	0.000167371	0.000173998	0.000119535	0.000209117	0.000142435	0.000190241	GQVAEEDFPLAEKDLPSAKINC	0.000150556	0.000180598	0.000178822				GQVAEEDFPLAEKDLPSAKINC	-5.85203e-05	6.03544e-05	-2.09234e-05	-0.000103211	-1.14515e-05	-4.82404e-06	-5.92876e-05		GQVAEEDFPLAEKDLPSAKINC	-2.32239e-05	-4.30364e-05	-2.94901e-05	-1.57754e-05	-3.10687e-05	-3.21733e-05	-2.3096e-05
KCVLEVISD	17	30	4	12	37	22	5	11	20	18	KCVLEVISD	3.65203e-05	5.60571e-05	8.53508e-06	2.21301e-05	7.64534e-05	4.0723e-05	1.06727e-05	3.15108e-05	3.74828e-05	5.26823e-05	KCVLEVISD	3.58702e-05	4.05586e-05	4.96511e-05				KCVLEVISD	-1.31308e-05	6.40599e-06	-4.1116e-05	-2.7521e-05	2.68023e-05	-8.92805e-06	-3.89783e-05		KCVLEVISD	-1.38892e-05	-1.71453e-05	-9.22497e-06	-1.14908e-05	-2.05447e-05	-1.45896e-05	-9.58125e-06
KDLPSAKINCPEGANAYGSY	105	179	139	183	82	78	123	82	110	50	KDLPSAKINCPEGANAYGSY	0.000225566	0.000334474	0.000296594	0.000337484	0.000169437	0.000144382	0.00026255	0.000234898	0.000206155	0.00014634	KDLPSAKINCPEGANAYGSY	0.000252927	0.000195798	0.000192843				KDLPSAKINCPEGANAYGSY	3.27234e-05	0.000141631	0.000103751	0.000144641	-2.34057e-05	-4.84613e-05	6.97066e-05		KDLPSAKINCPEGANAYGSY	6.46438e-05	4.64925e-05	5.28058e-05	4.59908e-05	7.39986e-05	7.81746e-05	5.84799e-05
KVMKCVLEVISD	126	140	47	99	158	128	147	66	117	50	KVMKCVLEVISD	0.00027068	0.0002616	0.000100287	0.000182573	0.000326477	0.000236934	0.000313779	0.000189065	0.000219274	0.00014634	KVMKCVLEVISD	0.000241761	0.000184893	0.000182784				KVMKCVLEVISD	8.78953e-05	7.88154e-05	-8.2497e-05	-2.10962e-07	0.000143692	5.41497e-05	0.000130994		KVMKCVLEVISD	5.41573e-05	5.56706e-05	8.2556e-05	6.88417e-05	4.48578e-05	5.97816e-05	4.69741e-05
KVMKCVLEVISDSL	74	100	82	57	36	61	119	76	77	37	KVMKCVLEVISDSL	0.000158971	0.000186857	0.000174969	0.000105118	7.43871e-05	0.000112914	0.000254011	0.000217711	0.000144309	0.000108291	KVMKCVLEVISDSL	0.000152461	0.00015677	0.000156844				KVMKCVLEVISDSL	2.12644e-06	3.00127e-05	1.8125e-05	-5.17262e-05	-8.2457e-05	-4.39303e-05	9.71672e-05		KVMKCVLEVISDSL	-5.46808e-06	-1.01158e-05	-8.13452e-06	3.50735e-06	8.62916e-06	2.20804e-06	-2.13082e-05
MKCVLEVISD	89	58	61	32	79	28	34	20	41	41	MKCVLEVISD	0.000191194	0.000108377	0.00013016	5.90136e-05	0.000163238	5.18293e-05	7.25747e-05	5.72923e-05	7.68397e-05	0.000119998	MKCVLEVISD	0.000110912	8.47102e-05	9.03762e-05				MKCVLEVISD	0.000100818	1.80007e-05	3.97837e-05	-3.13627e-05	7.28621e-05	-3.85469e-05	-1.78016e-05		MKCVLEVISD	7.15589e-06	2.09588e-05	1.73283e-05	2.9186e-05	1.18152e-05	3.03834e-05	2.69258e-05
NAYGSYCYYLIEDRLTW	101	131	172	119	148	210	109	104	141	111	NAYGSYCYYLIEDRLTW	0.000216973	0.000244782	0.000367008	0.000219457	0.000305814	0.00038872	0.000232666	0.00029792	0.000264254	0.000324874	NAYGSYCYYLIEDRLTW	0.000282203	0.000295683	0.000284976				NAYGSYCYYLIEDRLTW	-6.80028e-05	-4.01936e-05	8.20324e-05	-6.55193e-05	2.08375e-05	0.000103744	-5.23102e-05		NAYGSYCYYLIEDRLTW	8.0984e-06	3.46354e-06	-1.69075e-05	7.68449e-06	-6.70831e-06	-2.0526e-05	5.48298e-06
PEGANAYGSYCYYLIEDRLT	16	43	25	39	16	31	5	21	31	6	PEGANAYGSYCYYLIEDRLT	3.4372e-05	8.03485e-05	5.33443e-05	7.19228e-05	3.30609e-05	5.73824e-05	1.06727e-05	6.01569e-05	5.80983e-05	1.75608e-05	PEGANAYGSYCYYLIEDRLT	4.87291e-05	4.5272e-05	5.39987e-05				PEGANAYGSYCYYLIEDRLT	-1.96267e-05	2.63498e-05	-6.54423e-07	1.79241e-05	-2.09378e-05	3.38375e-06	-4.33259e-05		PEGANAYGSYCYYLIEDRLT	-2.87674e-06	-1.05395e-05	-6.03878e-06	-9.13521e-06	-2.65823e-06	-6.71181e-06	1.07313e-06
QLAKELTAEKR	61	15	20	31	52	107	33	44	70	43	QLAKELTAEKR	0.000131043	2.80285e-05	4.26754e-05	5.71694e-05	0.000107448	0.000198062	7.04401e-05	0.000126043	0.00013119	0.000125852	QLAKELTAEKR	9.06952e-05	0.000127695	0.000130025				QLAKELTAEKR	1.01809e-06	-0.000101997	-8.73498e-05	-7.28558e-05	-2.25772e-05	6.80367e-05	-5.95851e-05		QLAKELTAEKR	-4.60546e-05	-2.88855e-05	-3.13267e-05	-3.37423e-05	-4.21221e-05	-5.72244e-05	-3.59541e-05
SALGLWVRME	29	17	37	11	75	22	58	15	26	15	SALGLWVRME	6.22993e-05	3.17657e-05	7.89495e-05	2.02859e-05	0.000154973	4.0723e-05	0.000123804	4.29692e-05	4.87276e-05	4.39019e-05	SALGLWVRME	7.32572e-05	4.51996e-05	5.39319e-05				SALGLWVRME	8.36739e-06	-2.21662e-05	2.50176e-05	-3.3646e-05	0.000101041	-1.32089e-05	6.9872e-05		SALGLWVRME	2.11516e-05	2.62406e-05	1.83766e-05	2.81539e-05	5.70599e-06	2.47477e-05	1.09009e-05
SRLGAWVRME	35	32	15	34	26	42	32	21	40	19	SRLGAWVRME	7.51888e-05	5.97942e-05	3.20066e-05	6.27019e-05	5.3724e-05	7.77439e-05	6.83056e-05	6.01569e-05	7.49656e-05	5.56091e-05	SRLGAWVRME	6.13521e-05	6.35772e-05	7.08833e-05				SRLGAWVRME	4.30549e-06	-1.10891e-05	-3.88767e-05	-8.18135e-06	-1.71593e-05	6.86065e-06	-2.57772e-06		SRLGAWVRME	-1.18373e-05	-9.27149e-06	-4.64022e-06	-9.75612e-06	-8.25979e-06	-1.22631e-05	-1.06901e-05
SRLGLWARME	65	46	78	39	60	49	80	36	36	55	SRLGLWARME	0.000139636	8.59542e-05	0.000166434	7.19228e-05	0.000123978	9.07013e-05	0.000170764	0.000103126	6.7469e-05	0.000160974	SRLGLWARME	0.000121342	0.000110523	0.000114186				SRLGLWARME	2.54505e-05	-2.82316e-05	5.22483e-05	-4.2263e-05	9.79268e-06	-2.34845e-05	5.65781e-05		SRLGLWARME	4.10667e-06	1.30537e-05	-3.59632e-07	1.53922e-05	6.7163e-06	1.22625e-05	-1.08127e-06
SRLGLWSRMD	76	45	77	57	52	100	82	32	33	56	SRLGLWSRMD	0.000163267	8.40856e-05	0.0001643	0.000105118	0.000107448	0.000185105	0.000175033	9.16677e-05	6.18466e-05	0.0001639	SRLGLWSRMD	0.000140622	0.000105805	0.000109834				SRLGLWSRMD	5.34332e-05	-2.57483e-05	5.44664e-05	-4.71595e-06	-2.3859e-06	7.52707e-05	6.51991e-05		SRLGLWSRMD	2.70144e-05	4.02113e-05	2.68421e-05	3.67059e-05	3.63175e-05	2.33748e-05	2.50534e-05
SRLGLWVAME	58	62	28	35	20	36	24	18	44	67	SRLGLWVAME	0.000124599	0.000115851	5.97456e-05	6.45461e-05	4.13262e-05	6.66377e-05	5.12292e-05	5.15631e-05	8.24622e-05	0.000196095	SRLGLWVAME	7.48478e-05	0.00011004	0.00011374				SRLGLWVAME	1.08581e-05	2.11081e-06	-5.39949e-05	-4.91943e-05	-7.24143e-05	-4.71028e-05	-6.25113e-05		SRLGLWVAME	-4.71845e-05	-4.57266e-05	-3.63756e-05	-3.71757e-05	-3.33057e-05	-3.75243e-05	-3.49562e-05
SRLGLWVRMA	40	37	2	25	47	36	16	22	40	8	SRLGLWVRMA	8.593e-05	6.9137e-05	4.26754e-06	4.61044e-05	9.71165e-05	6.66377e-05	3.41528e-05	6.30215e-05	7.49656e-05	2.34143e-05	SRLGLWVRMA	5.76208e-05	5.38005e-05	6.18653e-05				SRLGLWVRMA	2.40647e-05	7.27172e-06	-5.75978e-05	-1.57609e-05	3.52512e-05	4.77235e-06	-2.77125e-05		SRLGLWVRMA	-8.96267e-06	-6.16384e-06	4.64775e-06	-2.32506e-06	-1.08271e-05	-5.74728e-06	-3.33129e-07
SRLGLWVRMEQLAKELTAE	61	93	76	31	46	108	72	50	92	53	SRLGLWVRMEQLAKELTAE	0.000131043	0.000173777	0.000162167	5.71694e-05	9.50502e-05	0.000199913	0.000153688	0.000143231	0.000172421	0.00015512	SRLGLWVRMEQLAKELTAE	0.000138972	0.000156924	0.000156986				SRLGLWVRMEQLAKELTAE	-2.59425e-05	1.67911e-05	5.18075e-06	-9.98164e-05	-6.19356e-05	4.29272e-05	-3.29826e-06		SRLGLWVRMEQLAKELTAE	-1.66919e-05	-2.38141e-05	-2.18791e-05	-4.37956e-06	-1.0693e-05	-2.81702e-05	-2.04659e-05
TKGDTKVMKCVLE	91	28	60	151	100	71	47	50	89	41	TKGDTKVMKCVLE	0.000195491	5.23199e-05	0.000128026	0.00027847	0.000206631	0.000131424	0.000100324	0.000143231	0.000166798	0.000119998	TKGDTKVMKCVLE	0.000156098	0.000143343	0.000144458				TKGDTKVMKCVLE	5.10324e-05	-9.21385e-05	-1.64322e-05	0.000134012	6.21723e-05	-1.30342e-05	-4.41347e-05		TKGDTKVMKCVLE	5.0741e-06	2.89359e-05	1.63182e-05	-8.75583e-06	3.21744e-06	1.57519e-05	2.09353e-05
TKVMKCVLEVISD	84	140	97	100	94	159	113	86	114	112	TKVMKCVLEVISD	0.000180453	0.0002616	0.000206976	0.000184417	0.000194233	0.000294316	0.000241204	0.000246357	0.000213652	0.000327801	TKVMKCVLEVISD	0.000223314	0.000262603	0.000254464				TKVMKCVLEVISD	-7.40108e-05	7.13575e-06	-4.74881e-05	-7.00464e-05	-6.02309e-05	3.98525e-05	-1.32598e-05		TKVMKCVLEVISD	-2.40062e-05	-3.75306e-05	-2.84266e-05	-2.46669e-05	-2.63028e-05	-4.29834e-05	-3.41313e-05
VMKCVLEVISD	74	136	69	61	36	77	79	47	52	49	VMKCVLEVISD	0.000158971	0.000254125	0.00014723	0.000112495	7.43871e-05	0.000142531	0.000168629	0.000134637	9.74553e-05	0.000143413	VMKCVLEVISD	0.000151195	0.000125168	0.000127695				VMKCVLEVISD	3.12759e-05	0.000126431	1.95355e-05	-1.52e-05	-5.33076e-05	1.48359e-05	4.09347e-05		VMKCVLEVISD	2.22049e-05	6.34575e-06	2.41616e-05	2.99509e-05	3.63021e-05	2.49449e-05	2.05951e-05
WSRMDQLAKELTAEKR	124	213	66	89	119	72	133	81	109	100	WSRMDQLAKELTAEKR	0.000266383	0.000398005	0.000140829	0.000164132	0.000245891	0.000133275	0.000283895	0.000232034	0.000204281	0.000292679	WSRMDQLAKELTAEKR	0.000233201	0.000242998	0.00023638				WSRMDQLAKELTAEKR	3.00029e-05	0.000161625	-9.55514e-05	-7.22487e-05	9.51041e-06	-0.000103105	4.75148e-05		WSRMDQLAKELTAEKR	-8.70914e-06	-3.06461e-05	1.22166e-05	8.33279e-06	-5.29373e-06	1.34755e-05	-1.16278e-05
HLVERLYLVCGEEG	203	139	280	251	194	43	171	39	82	40	HLVERLYLVCGEEG	0.000436095	0.000259731	0.000597456	0.000462888	0.000400864	7.9595e-05	0.000365008	0.00011172	0.000153679	0.000117072	HLVERLYLVCGEEG	0.000371662	0.00012749	0.000129836				HLVERLYLVCGEEG	0.000306258	0.000129895	0.000467619	0.000333051	0.000271027	-5.02415e-05	0.000235171		HLVERLYLVCGEEG	0.000231087	0.000260481	0.000204194	0.000226622	0.000236959	0.000290504	0.000242935
HRPIWARMD	28	0	27	4	17	40	13	19	26	5	HRPIWARMD	6.0151e-05	0	5.76118e-05	7.3767e-06	3.51272e-05	7.40419e-05	2.77491e-05	5.44277e-05	4.87276e-05	1.4634e-05	HRPIWARMD	3.74368e-05	3.92631e-05	4.84561e-05				HRPIWARMD	1.16949e-05	-4.84561e-05	9.1557e-06	-4.10794e-05	-1.33289e-05	2.55858e-05	-2.0707e-05		HRPIWARMD	-1.4805e-05	-4.77981e-06	-1.43818e-05	-6.00926e-06	-1.06343e-05	-1.71201e-05	-9.40466e-06
MKRHGLDNYRGY	44	127	42	109	113	36	47	50	61	20	MKRHGLDNYRGY	9.4523e-05	0.000237308	8.96184e-05	0.000201015	0.000233493	6.66377e-05	0.000100324	0.000143231	0.000114323	5.85358e-05	MKRHGLDNYRGY	0.000146131	0.000105363	0.000109426				MKRHGLDNYRGY	-1.49033e-05	0.000127882	-1.9808e-05	9.15887e-05	0.000124066	-4.27887e-05	-9.10254e-06		MKRHGLDNYRGY	4.53063e-05	2.15088e-05	4.61237e-05	2.75576e-05	2.21447e-05	4.99539e-05	4.43395e-05
PVSQMRMATPLLARP	35	45	22	15	31	55	25	29	36	17	PVSQMRMATPLLARP	7.51888e-05	8.40856e-05	4.69429e-05	2.76626e-05	6.40555e-05	0.000101808	5.33637e-05	8.30738e-05	6.7469e-05	4.97555e-05	PVSQMRMATPLLARP	6.47295e-05	6.67661e-05	7.38247e-05				PVSQMRMATPLLARP	1.36404e-06	1.02608e-05	-2.68818e-05	-4.61621e-05	-9.7692e-06	2.79828e-05	-2.0461e-05		PVSQMRMATPLLARP	-1.08384e-05	-1.23212e-05	-6.13077e-06	-2.91738e-06	-8.98287e-06	-1.52749e-05	-7.2009e-06
PVSQMRMATPLLCRP	57	18	6	40	37	82	13	20	30	20	PVSQMRMATPLLCRP	0.00012245	3.36342e-05	1.28026e-05	7.3767e-05	7.64534e-05	0.000151786	2.77491e-05	5.72923e-05	5.62242e-05	5.85358e-05	PVSQMRMATPLLCRP	7.12346e-05	5.73508e-05	6.51401e-05				PVSQMRMATPLLCRP	5.73102e-05	-3.15058e-05	-5.23375e-05	8.6269e-06	1.13133e-05	8.66457e-05	-3.73909e-05		PVSQMRMATPLLCRP	-2.44139e-06	1.23613e-05	1.58332e-05	5.6725e-06	5.22476e-06	-7.33064e-06	1.33421e-05
PVSQMRMATPLLDRP	23	33	50	99	27	76	72	29	58	41	PVSQMRMATPLLDRP	4.94098e-05	6.16628e-05	0.000106689	0.000182573	5.57903e-05	0.00014068	0.000153688	8.30738e-05	0.0001087	0.000119998	PVSQMRMATPLLDRP	0.000107213	0.000103924	0.000108099				PVSQMRMATPLLDRP	-5.86893e-05	-4.64364e-05	-1.4106e-06	7.44742e-05	-5.23088e-05	3.25804e-05	4.55884e-05		PVSQMRMATPLLDRP	8.74787e-06	6.70571e-06	-7.98585e-07	-1.3446e-05	7.68445e-06	-6.46375e-06	-8.63176e-06
PVSQMRMATPLLERP	55	54	43	42	131	70	44	69	74	67	PVSQMRMATPLLERP	0.000118154	0.000100903	9.17521e-05	7.74553e-05	0.000270686	0.000129573	9.39202e-05	0.000197658	0.000138686	0.000196095	PVSQMRMATPLLERP	0.000126063	0.00017748	0.000175947				PVSQMRMATPLLERP	-5.77928e-05	-7.50439e-05	-8.41945e-05	-9.84913e-05	9.47397e-05	-4.63734e-05	-8.20265e-05		PVSQMRMATPLLERP	-4.8565e-05	-4.56898e-05	-4.41647e-05	-4.17819e-05	-7.39871e-05	-5.04682e-05	-4.4526e-05
PVSQMRMATPLLFRP	85	249	98	68	51	98	72	58	94	46	PVSQMRMATPLLFRP	0.000182601	0.000465274	0.000209109	0.000125404	0.000105382	0.000181403	0.000153688	0.000166148	0.000176169	0.000134632	PVSQMRMATPLLFRP	0.000203266	0.000158983	0.000158885				PVSQMRMATPLLFRP	2.37161e-05	0.000306388	5.02243e-05	-3.34813e-05	-5.35035e-05	2.25173e-05	-5.19767e-06		PVSQMRMATPLLFRP	4.78246e-05	7.12534e-07	4.34065e-05	5.73575e-05	6.06945e-05	4.80244e-05	5.26435e-05
PVSQMRMATPLLGRP	35	33	14	43	63	27	16	13	29	15	PVSQMRMATPLLGRP	7.51888e-05	6.16628e-05	2.98728e-05	7.92995e-05	0.000130177	4.99783e-05	3.41528e-05	3.724e-05	5.43501e-05	4.39019e-05	PVSQMRMATPLLGRP	6.57618e-05	4.5164e-05	5.3899e-05				PVSQMRMATPLLGRP	2.12897e-05	7.76372e-06	-2.40263e-05	2.54005e-05	7.62784e-05	-3.92079e-06	-1.97463e-05		PVSQMRMATPLLGRP	1.02915e-05	1.25459e-05	1.78442e-05	9.60642e-06	1.12677e-06	1.44933e-05	1.71309e-05
PVSQMRMATPLLHRP	70	63	38	102	52	27	45	53	48	64	PVSQMRMATPLLHRP	0.000150378	0.00011772	8.10833e-05	0.000188106	0.000107448	4.99783e-05	9.60547e-05	0.000151825	8.99587e-05	0.000187315	PVSQMRMATPLLHRP	0.000112967	0.000143033	0.000144173				PVSQMRMATPLLHRP	6.20493e-06	-2.64528e-05	-6.30893e-05	4.39332e-05	-3.67246e-05	-9.41944e-05	-4.81179e-05		PVSQMRMATPLLHRP	-3.7441e-05	-3.1998e-05	-2.58919e-05	-4.3729e-05	-3.02861e-05	-2.07078e-05	-2.83872e-05
PVSQMRMATPLLLRP	39	32	41	13	63	98	19	46	48	61	PVSQMRMATPLLLRP	8.37818e-05	5.97942e-05	8.74846e-05	2.39743e-05	0.000130177	0.000181403	4.05564e-05	0.000131772	8.99587e-05	0.000178534	PVSQMRMATPLLLRP	8.67387e-05	0.000133422	0.000135308				PVSQMRMATPLLLRP	-5.15258e-05	-7.55134e-05	-4.7823e-05	-0.000111333	-5.13019e-06	4.6095e-05	-9.47511e-05		PVSQMRMATPLLLRP	-4.8076e-05	-4.40781e-05	-4.86931e-05	-3.81081e-05	-5.58086e-05	-6.43461e-05	-4.08718e-05
PVSQMRMATPLLMRP	80	40	38	75	28	69	66	35	45	64	PVSQMRMATPLLMRP	0.00017186	7.47427e-05	8.10833e-05	0.000138313	5.78566e-05	0.000127722	0.00014088	0.000100262	8.43363e-05	0.000187315	PVSQMRMATPLLMRP	0.000113208	0.000123971	0.00012659				PVSQMRMATPLLMRP	4.527e-05	-5.18473e-05	-4.55068e-05	1.1723e-05	-6.87335e-05	1.13211e-06	1.42902e-05		PVSQMRMATPLLMRP	-2.31571e-05	-6.97084e-06	-8.02759e-06	-1.75659e-05	-4.15648e-06	-1.58007e-05	-1.79938e-05
PVSQMRMATPLLNRP	34	51	40	44	46	45	50	56	60	52	PVSQMRMATPLLNRP	7.30405e-05	9.5297e-05	8.53508e-05	8.11437e-05	9.50502e-05	8.32971e-05	0.000106727	0.000160418	0.000112448	0.000152193	PVSQMRMATPLLNRP	8.85581e-05	0.000141687	0.000142931				PVSQMRMATPLLNRP	-6.98906e-05	-4.76341e-05	-5.75803e-05	-6.17874e-05	-4.78809e-05	-5.9634e-05	-3.62036e-05		PVSQMRMATPLLNRP	-5.17867e-05	-5.54961e-05	-5.38384e-05	-5.31372e-05	-5.5455e-05	-5.34961e-05	-5.74012e-05
PVSQMRMATPLLQRP	76	9	36	114	55	73	31	48	52	76	PVSQMRMATPLLQRP	0.000163267	1.68171e-05	7.68157e-05	0.000210236	0.000113647	0.000135126	6.6171e-05	0.000137502	9.74553e-05	0.000222436	PVSQMRMATPLLQRP	0.000111726	0.000152464	0.000152872				PVSQMRMATPLLQRP	1.03947e-05	-0.000136055	-7.60566e-05	5.73636e-05	-3.92254e-05	-1.7746e-05	-8.67013e-05		PVSQMRMATPLLQRP	-4.97368e-05	-2.53285e-05	-3.53283e-05	-5.7565e-05	-4.14668e-05	-4.50467e-05	-3.35542e-05
PVSQMRMATPLLSRP	18	24	71	45	18	61	29	26	49	13	PVSQMRMATPLLSRP	3.86685e-05	4.48456e-05	0.000151498	8.29879e-05	3.71935e-05	0.000112914	6.19019e-05	7.448e-05	9.18329e-05	3.80483e-05	PVSQMRMATPLLSRP	7.57156e-05	6.81204e-05	7.50739e-05				PVSQMRMATPLLSRP	-3.64054e-05	-3.02283e-05	7.64238e-05	7.91395e-06	-3.78804e-05	3.78399e-05	-1.3172e-05		PVSQMRMATPLLSRP	6.81617e-06	5.78665e-06	-1.19887e-05	-5.70387e-07	7.062e-06	-5.55805e-06	2.94394e-06
PVSQMRMATPLLTRP	40	50	35	80	20	39	18	31	49	36	PVSQMRMATPLLTRP	8.593e-05	9.34284e-05	7.4682e-05	0.000147534	4.13262e-05	7.21908e-05	3.84219e-05	8.88031e-05	9.18329e-05	0.000105365	PVSQMRMATPLLTRP	7.90733e-05	9.53335e-05	0.000100175				PVSQMRMATPLLTRP	-1.42451e-05	-6.7467e-06	-2.54932e-05	4.73588e-05	-5.8849e-05	-2.79843e-05	-6.17532e-05		PVSQMRMATPLLTRP	-2.22446e-05	-2.34943e-05	-2.03699e-05	-3.25119e-05	-1.48106e-05	-1.99547e-05	-1.43266e-05
PVSQMRMATPLLVRP	130	25	42	39	71	63	51	36	66	35	PVSQMRMATPLLVRP	0.000279273	4.67142e-05	8.96184e-05	7.19228e-05	0.000146708	0.000116616	0.000108862	0.000103126	0.000123693	0.000102438	PVSQMRMATPLLVRP	0.000122816	0.000109752	0.000113475				PVSQMRMATPLLVRP	0.000165798	-6.67608e-05	-2.38567e-05	-4.15522e-05	3.32328e-05	3.14088e-06	-4.61303e-06		PVSQMRMATPLLVRP	-1.67348e-05	2.20249e-05	1.48742e-05	1.78234e-05	5.35928e-06	1.03746e-05	1.16669e-05
PVSQMRMATPLLWRP	51	133	36	60	106	49	117	38	67	57	PVSQMRMATPLLWRP	0.000109561	0.00024852	7.68157e-05	0.00011065	0.000219029	9.07013e-05	0.000249742	0.000108855	0.000125567	0.000166827	PVSQMRMATPLLWRP	0.00015786	0.00013375	0.00013561				PVSQMRMATPLLWRP	-2.60495e-05	0.000112909	-5.87946e-05	-2.49598e-05	8.34183e-05	-4.4909e-05	0.000114132		PVSQMRMATPLLWRP	3.02994e-05	7.13955e-06	3.57569e-05	3.01177e-05	1.20547e-05	3.34426e-05	6.93578e-06
PVSQMRMATPLLYRP	86	25	78	136	60	60	40	62	38	34	PVSQMRMATPLLYRP	0.00018475	4.67142e-05	0.000166434	0.000250808	0.000123978	0.000111063	8.5382e-05	0.000177606	7.12173e-05	9.95109e-05	PVSQMRMATPLLYRP	0.000138447	0.000116111	0.000119341				PVSQMRMATPLLYRP	6.54089e-05	-7.26264e-05	4.70934e-05	0.000131467	4.63783e-06	-8.27786e-06	-3.39587e-05		PVSQMRMATPLLYRP	1.13892e-05	3.43951e-05	1.44418e-05	3.79543e-07	2.15178e-05	2.36704e-05	2.79505e-05
GHVAGSLAILTDAA	0	0	28	0	5	9	18	7	4	3	GHVAGSLAILTDAA	0	0	5.97456e-05	0	1.03315e-05	1.66594e-05	3.84219e-05	2.00523e-05	7.49656e-06	8.78038e-06	GHVAGSLAILTDAA	1.78798e-05	1.21097e-05	2.341e-05				GHVAGSLAILTDAA	-2.341e-05	-2.341e-05	3.63356e-05	-2.341e-05	-1.30784e-05	-6.75057e-06	1.50119e-05		GHVAGSLAILTDAA	-2.55025e-06	-2.55025e-06	-1.25078e-05	-2.55025e-06	-4.27217e-06	-5.32682e-06	-8.9539e-06
GYNHKDVQANASVR	104	60	108	161	120	102	147	64	103	73	GYNHKDVQANASVR	0.000223418	0.000112114	0.000230447	0.000296912	0.000247957	0.000188807	0.000313779	0.000183335	0.000193036	0.000213656	GYNHKDVQANASVR	0.000230491	0.000196676	0.000193653				GYNHKDVQANASVR	2.97652e-05	-8.15387e-05	3.67944e-05	0.000103259	5.43041e-05	-4.84611e-06	0.000120126		GYNHKDVQANASVR	3.80165e-05	5.65671e-05	3.68449e-05	2.57675e-05	3.39267e-05	4.3785e-05	2.29564e-05
LTIQIESAADQDPSC	70	90	61	108	49	94	25	69	136	68	LTIQIESAADQDPSC	0.000150378	0.000168171	0.00013016	0.000199171	0.000101249	0.000173998	5.33637e-05	0.000197658	0.000254883	0.000199022	LTIQIESAADQDPSC	0.000139499	0.000217188	0.000212573				LTIQIESAADQDPSC	-6.21954e-05	-4.44017e-05	-8.24129e-05	-1.34021e-05	-0.000111324	-3.85746e-05	-0.000159209		LTIQIESAADQDPSC	-7.48874e-05	-7.7853e-05	-7.15178e-05	-8.30196e-05	-6.66993e-05	-7.88242e-05	-5.87184e-05
LVLASTVMILKDFS	137	107	74	114	118	94	73	62	106	60	LVLASTVMILKDFS	0.00029431	0.000199937	0.000157899	0.000210236	0.000243824	0.000173998	0.000155822	0.000177606	0.000198659	0.000175608	LVLASTVMILKDFS	0.000205147	0.000183958	0.000181921				LVLASTVMILKDFS	0.000112389	1.80154e-05	-2.40225e-05	2.83144e-05	6.19028e-05	-7.92312e-06	-2.60994e-05		LVLASTVMILKDFS	8.36461e-06	2.40935e-05	3.10998e-05	2.2377e-05	1.67789e-05	2.84166e-05	3.1446e-05
NSVKEIILAVDGVI	129	235	262	198	214	131	151	134	156	108	NSVKEIILAVDGVI	0.000277124	0.000439114	0.000559048	0.000365147	0.00044219	0.000242487	0.000322317	0.000383858	0.000292366	0.000316094	NSVKEIILAVDGVI	0.000378204	0.000330773	0.000317343				NSVKEIILAVDGVI	-4.02186e-05	0.000121771	0.000241705	4.78036e-05	0.000124847	-7.48559e-05	4.97394e-06		NSVKEIILAVDGVI	7.77073e-05	5.07091e-05	3.07201e-05	6.3037e-05	5.01964e-05	8.34802e-05	7.01752e-05
RTGIAQALSSFDLHS	140	92	103	138	123	193	131	121	179	91	RTGIAQALSSFDLHS	0.000300755	0.000171908	0.000219778	0.000254496	0.000254156	0.000357252	0.000279626	0.000346618	0.000335471	0.000266338	RTGIAQALSSFDLHS	0.000262567	0.000316143	0.000303848				RTGIAQALSSFDLHS	-3.09316e-06	-0.00013194	-8.40699e-05	-4.93522e-05	-4.96924e-05	5.34037e-05	-2.42223e-05		RTGIAQALSSFDLHS	-4.76455e-05	-2.61711e-05	-3.41494e-05	-3.99357e-05	-3.9879e-05	-5.70617e-05	-4.4124e-05
SVRAAFVHALGDVF	71	58	20	186	99	44	61	48	106	28	SVRAAFVHALGDVF	0.000152526	0.000108377	4.26754e-05	0.000343016	0.000204564	8.1446e-05	0.000130207	0.000137502	0.000198659	8.19502e-05	SVRAAFVHALGDVF	0.00015183	0.00013937	0.000140794				SVRAAFVHALGDVF	1.17314e-05	-3.24174e-05	-9.8119e-05	0.000202222	6.37701e-05	-5.93483e-05	-1.05869e-05		SVRAAFVHALGDVF	1.09201e-05	1.82783e-05	2.92285e-05	-2.08283e-05	2.24701e-06	2.27667e-05	1.46398e-05
ALKEVKQIKTQIEQTN	34	52	22	143	47	59	21	24	47	12	ALKEVKQIKTQIEQTN	7.30405e-05	9.71656e-05	4.69429e-05	0.000263717	9.71165e-05	0.000109212	4.48255e-05	6.87508e-05	8.80846e-05	3.51215e-05	ALKEVKQIKTQIEQTN	0.000104574	6.39856e-05	7.126e-05				ALKEVKQIKTQIEQTN	1.7805e-06	2.59055e-05	-2.43171e-05	0.000192457	2.58564e-05	3.79517e-05	-2.64345e-05		ALKEVKQIKTQIEQTN	3.85698e-05	3.4549e-05	4.29194e-05	6.79044e-06	3.45572e-05	3.25413e-05	4.32723e-05
DLQGRLVSIHSQKEQD	113	162	88	165	127	134	85	82	139	132	DLQGRLVSIHSQKEQD	0.000242752	0.000302708	0.000187772	0.000304289	0.000262421	0.00024804	0.000181437	0.000234898	0.000260505	0.000386337	DLQGRLVSIHSQKEQD	0.00024706	0.000293914	0.000283344				DLQGRLVSIHSQKEQD	-4.0592e-05	1.93638e-05	-9.55725e-05	2.09445e-05	-2.09232e-05	-3.53041e-05	-0.000101908		DLQGRLVSIHSQKEQD	-3.55665e-05	-4.55592e-05	-2.64031e-05	-4.58226e-05	-3.88447e-05	-3.64478e-05	-2.53473e-05
DNSHVEMKLAADEEENA	31	93	117	81	78	53	47	62	96	54	DNSHVEMKLAADEEENA	6.65958e-05	0.000173777	0.000249651	0.000149378	0.000161172	9.81055e-05	0.000100324	0.000177606	0.000179917	0.000158047	DNSHVEMKLAADEEENA	0.000142715	0.000171857	0.00017076				DNSHVEMKLAADEEENA	-0.000104164	3.01704e-06	7.88913e-05	-2.13817e-05	-9.58783e-06	-7.26544e-05	-7.0436e-05		DNSHVEMKLAADEEENA	-1.53586e-05	-3.32221e-05	-4.58678e-05	-2.91557e-05	-3.11213e-05	-2.06102e-05	-2.09799e-05
EEIAQVATISANGDKD	96	106	46	140	46	77	97	71	129	81	EEIAQVATISANGDKD	0.000206232	0.000198068	9.81534e-05	0.000258184	9.50502e-05	0.000142531	0.000207051	0.000203388	0.000241764	0.00023707	EEIAQVATISANGDKD	0.000172181	0.000227407	0.000221999				EEIAQVATISANGDKD	-1.57673e-05	-2.39311e-05	-0.000123846	3.61851e-05	-0.000126949	-7.94688e-05	-1.49481e-05		EEIAQVATISANGDKD	-5.5493e-05	-5.41324e-05	-3.74799e-05	-6.41517e-05	-3.69627e-05	-4.48761e-05	-5.56295e-05
EPVSELLKNYLDAQY	0	19	22	50	5	24	29	23	35	18	EPVSELLKNYLDAQY	0	3.55028e-05	4.69429e-05	9.22087e-05	1.03315e-05	4.44251e-05	6.19019e-05	6.58862e-05	6.55949e-05	5.26823e-05	EPVSELLKNYLDAQY	4.16162e-05	6.13878e-05	6.88638e-05				EPVSELLKNYLDAQY	-6.88638e-05	-3.3361e-05	-2.19208e-05	2.3345e-05	-5.85322e-05	-2.44387e-05	-6.96185e-06		EPVSELLKNYLDAQY	-2.03116e-05	-2.62287e-05	-2.81354e-05	-3.56797e-05	-2.20335e-05	-2.77158e-05	-3.06286e-05
ERQNGVLNSWTDQDS	92	90	185	187	168	188	128	109	163	142	ERQNGVLNSWTDQDS	0.000197639	0.000168171	0.000394748	0.000344861	0.00034714	0.000347997	0.000273222	0.000312243	0.000305485	0.000415604	ERQNGVLNSWTDQDS	0.000296254	0.000344444	0.000329954				ERQNGVLNSWTDQDS	-0.000132314	-0.000161782	6.4794e-05	1.49071e-05	1.71862e-05	1.80432e-05	-5.67312e-05		ERQNGVLNSWTDQDS	-1.72638e-05	-1.23525e-05	-5.01152e-05	-4.18008e-05	-4.21806e-05	-4.23234e-05	-2.9861e-05
FAEQYSIQDWAKNLK	0	0	0	0	21	8	0	1	0	3	FAEQYSIQDWAKNLK	0	0	0	0	4.33925e-05	1.48084e-05	0	2.86462e-06	0	8.78038e-06	FAEQYSIQDWAKNLK	8.3144e-06	3.88166e-06	1.58204e-05				FAEQYSIQDWAKNLK	-1.58204e-05	-1.58204e-05	-1.58204e-05	-1.58204e-05	2.7572e-05	-1.01207e-06	-1.58204e-05		FAEQYSIQDWAKNLK	-6.1203e-06	-6.1203e-06	-6.1203e-06	-6.1203e-06	-1.33524e-05	-8.58836e-06	-6.1203e-06
FETVAVKIFPYEEYSS	66	82	63	106	46	76	34	39	62	27	FETVAVKIFPYEEYSS	0.000141785	0.000153223	0.000134428	0.000195483	9.50502e-05	0.00014068	7.25747e-05	0.00011172	0.000116197	7.90234e-05	FETVAVKIFPYEEYSS	0.000133317	0.000102313	0.000106613				FETVAVKIFPYEEYSS	3.51712e-05	4.66093e-05	2.78142e-05	8.88692e-05	-1.15632e-05	3.40662e-05	-3.40387e-05		FETVAVKIFPYEEYSS	2.52928e-05	2.33865e-05	2.6519e-05	1.63432e-05	3.30819e-05	2.5477e-05	3.68278e-05
FIRHRSQKGPRGPPPAGLLQ	32	32	22	40	44	44	9	26	43	20	FIRHRSQKGPRGPPPAGLLQ	6.8744e-05	5.97942e-05	4.69429e-05	7.3767e-05	9.09175e-05	8.1446e-05	1.92109e-05	7.448e-05	8.0588e-05	5.85358e-05	FIRHRSQKGPRGPPPAGLLQ	6.29747e-05	7.12013e-05	7.79157e-05				FIRHRSQKGPRGPPPAGLLQ	-9.17169e-06	-1.81215e-05	-3.09728e-05	-4.14873e-06	1.30018e-05	3.53032e-06	-5.87048e-05		FIRHRSQKGPRGPPPAGLLQ	-1.59026e-05	-1.4411e-05	-1.22691e-05	-1.67398e-05	-1.95982e-05	-1.80196e-05	-7.6471e-06
GSELQTQAKAYFEKTQ	57	39	52	85	106	30	48	61	74	36	GSELQTQAKAYFEKTQ	0.00012245	7.28742e-05	0.000110956	0.000156755	0.000219029	5.55314e-05	0.000102458	0.000174742	0.000138686	0.000105365	GSELQTQAKAYFEKTQ	0.000120008	0.000139597	0.000141004				GSELQTQAKAYFEKTQ	-1.85537e-05	-6.81298e-05	-3.0048e-05	1.57508e-05	7.80246e-05	-8.54726e-05	-3.85456e-05		GSELQTQAKAYFEKTQ	-2.14034e-05	-1.31407e-05	-1.94877e-05	-2.71209e-05	-3.74998e-05	-1.02503e-05	-1.80714e-05
IGNKADLEAQRDVT	75	55	80	33	52	56	62	44	87	55	IGNKADLEAQRDVT	0.000161119	0.000102771	0.000170702	6.08578e-05	0.000107448	0.000103659	0.000132342	0.000126043	0.00016305	0.000160974	IGNKADLEAQRDVT	0.000119843	0.000150022	0.00015062				IGNKADLEAQRDVT	1.0499e-05	-4.78485e-05	2.00818e-05	-8.9762e-05	-4.31718e-05	-4.69612e-05	-1.82777e-05		IGNKADLEAQRDVT	-3.76566e-05	-2.7932e-05	-3.92537e-05	-2.09464e-05	-2.87114e-05	-2.80799e-05	-3.28604e-05
INTYVRKLDDFVETG	109	122	125	132	105	155	179	96	167	69	INTYVRKLDDFVETG	0.000234159	0.000227965	0.000266721	0.000243431	0.000216962	0.000286912	0.000382084	0.000275003	0.000312981	0.000201949	INTYVRKLDDFVETG	0.000265462	0.000263311	0.000255117				INTYVRKLDDFVETG	-2.09574e-05	-2.71514e-05	1.16045e-05	-1.16857e-05	-3.81544e-05	3.17954e-05	0.000126968		INTYVRKLDDFVETG	1.55627e-05	1.6595e-05	1.01357e-05	1.40174e-05	1.84288e-05	6.77051e-06	-9.09151e-06
ISWYDNEYGYSNRVVDL	57	70	90	43	83	66	42	78	76	43	ISWYDNEYGYSNRVVDL	0.00012245	0.0001308	0.000192039	7.92995e-05	0.000171504	0.000122169	8.96511e-05	0.00022344	0.000142435	0.000125852	ISWYDNEYGYSNRVVDL	0.000129702	0.000163909	0.000163429				ISWYDNEYGYSNRVVDL	-4.09784e-05	-3.26289e-05	2.86106e-05	-8.41292e-05	8.0748e-06	-4.12597e-05	-7.37777e-05		ISWYDNEYGYSNRVVDL	-3.25184e-05	-3.39099e-05	-4.41165e-05	-2.53266e-05	-4.06939e-05	-3.24715e-05	-2.70518e-05
IVHDFNKKLTAYLDL	99	77	23	66	53	58	43	52	91	63	IVHDFNKKLTAYLDL	0.000212677	0.00014388	4.90767e-05	0.000121716	0.000109514	0.000107361	9.17856e-05	0.00014896	0.000170547	0.000184388	IVHDFNKKLTAYLDL	0.00011943	0.000167965	0.00016717				IVHDFNKKLTAYLDL	4.55069e-05	-2.32902e-05	-0.000118093	-4.54544e-05	-5.76556e-05	-5.98093e-05	-7.53843e-05		IVHDFNKKLTAYLDL	-6.32812e-05	-5.1815e-05	-3.60145e-05	-4.8121e-05	-4.60874e-05	-4.57285e-05	-4.31327e-05
KDTIIKPLLVEPEG	90	151	91	157	156	173	118	97	102	71	KDTIIKPLLVEPEG	0.000193343	0.000282154	0.000194173	0.000289535	0.000322344	0.000320231	0.000251877	0.000277868	0.000191162	0.000207802	KDTIIKPLLVEPEG	0.000264808	0.000225611	0.000220342				KDTIIKPLLVEPEG	-2.69996e-05	6.18117e-05	-2.61691e-05	6.91932e-05	0.000102002	9.98888e-05	3.15346e-05		KDTIIKPLLVEPEG	5.63768e-05	4.1575e-05	5.62384e-05	4.03447e-05	3.48766e-05	3.52288e-05	4.66211e-05
KFLKHMNSAMEDSSS	243	141	248	212	135	189	119	167	267	109	KFLKHMNSAMEDSSS	0.000522025	0.000263468	0.000529175	0.000390965	0.000278952	0.000349848	0.000254011	0.000478391	0.000500395	0.00031902	KFLKHMNSAMEDSSS	0.000369778	0.000432602	0.00041127				KFLKHMNSAMEDSSS	0.000110755	-0.000147802	0.000117905	-2.0305e-05	-0.000132318	-6.14223e-05	-0.000157259		KFLKHMNSAMEDSSS	-6.68669e-05	-2.37741e-05	-6.80586e-05	-4.50236e-05	-2.63547e-05	-3.81707e-05	-2.2198e-05
KPLLEKSHCIAEVEKD	157	123	131	172	145	140	166	120	150	97	KPLLEKSHCIAEVEKD	0.000337275	0.000229834	0.000279524	0.000317198	0.000299615	0.000259146	0.000354335	0.000343754	0.000281121	0.000283899	KPLLEKSHCIAEVEKD	0.000296704	0.000302925	0.000291656				KPLLEKSHCIAEVEKD	4.56193e-05	-6.18221e-05	-1.21322e-05	2.5542e-05	7.95856e-06	-3.25096e-05	6.26791e-05		KPLLEKSHCIAEVEKD	-1.71405e-06	1.61929e-05	7.91119e-06	1.63217e-06	4.56274e-06	1.13074e-05	-4.55735e-06
KSTEGEVNAEEEGFE	120	97	40	45	131	61	55	52	91	45	KSTEGEVNAEEEGFE	0.00025779	0.000181251	8.53508e-05	8.29879e-05	0.000270686	0.000112914	0.0001174	0.00014896	0.000170547	0.000131706	KSTEGEVNAEEEGFE	0.00015834	0.000150404	0.000150972				KSTEGEVNAEEEGFE	0.000106818	3.02791e-05	-6.56212e-05	-6.79842e-05	0.000119714	-3.80582e-05	-3.35718e-05		KSTEGEVNAEEEGFE	-9.20698e-06	3.54951e-06	1.95329e-05	1.99267e-05	-1.13564e-05	1.49391e-05	1.41913e-05
KVKAEPAKIDAFRASLS	0	0	0	0	0	0	0	0	0	0	KVKAEPAKIDAFRASLS	0	0	0	0	0	0	0	0	0	0	KVKAEPAKIDAFRASLS	0	0	1.224e-05				KVKAEPAKIDAFRASLS	-1.224e-05	-1.224e-05	-1.224e-05	-1.224e-05	-1.224e-05	-1.224e-05	-1.224e-05		KVKAEPAKIDAFRASLS	-1.224e-05	-1.224e-05	-1.224e-05	-1.224e-05	-1.224e-05	-1.224e-05	-1.224e-05
LELPAGKYVRRAEKKATL	29	24	29	4	10	23	58	19	35	9	LELPAGKYVRRAEKKATL	6.22993e-05	4.48456e-05	6.18793e-05	7.3767e-06	2.06631e-05	4.25741e-05	0.000123804	5.44277e-05	6.55949e-05	2.63411e-05	LELPAGKYVRRAEKKATL	5.19203e-05	4.87879e-05	5.72417e-05				LELPAGKYVRRAEKKATL	5.05754e-06	-1.23961e-05	4.63761e-06	-4.9865e-05	-3.65787e-05	-1.46677e-05	6.65621e-05		LELPAGKYVRRAEKKATL	-7.05128e-06	-4.14235e-06	-6.9813e-06	2.10248e-06	-1.11919e-07	-3.76375e-06	-1.7302e-05
LGKQEVIRGWEEGVA	41	44	72	67	44	70	46	34	52	26	LGKQEVIRGWEEGVA	8.80783e-05	8.2217e-05	0.000153631	0.00012356	9.09175e-05	0.000129573	9.81893e-05	9.73969e-05	9.74553e-05	7.60966e-05	LGKQEVIRGWEEGVA	0.000109452	9.03163e-05	9.55473e-05				LGKQEVIRGWEEGVA	-7.46899e-06	-1.33303e-05	5.80842e-05	2.80124e-05	-4.62973e-06	3.4026e-05	2.64199e-06		LGKQEVIRGWEEGVA	1.74674e-05	1.84443e-05	6.5419e-06	1.15539e-05	1.69942e-05	1.05516e-05	1.57823e-05
LIHEHMVITDRIENVD	119	220	114	125	154	152	160	109	116	94	LIHEHMVITDRIENVD	0.000255642	0.000411085	0.00024325	0.000230522	0.000318211	0.000281359	0.000341528	0.000312243	0.0002174	0.000275118	LIHEHMVITDRIENVD	0.000297371	0.000268254	0.000259676				LIHEHMVITDRIENVD	-4.03422e-06	0.000151409	-1.64262e-05	-2.91542e-05	5.85353e-05	2.1683e-05	8.18518e-05		LIHEHMVITDRIENVD	4.46498e-05	1.87426e-05	4.67151e-05	4.88365e-05	3.42215e-05	4.03636e-05	3.03354e-05
LQRLRGMFAFALWD	73	108	81	131	114	106	142	69	126	67	LQRLRGMFAFALWD	0.000156822	0.000201805	0.000172835	0.000241587	0.000235559	0.000196211	0.000303106	0.000197658	0.000236142	0.000196095	LQRLRGMFAFALWD	0.000215418	0.000209965	0.000205911				LQRLRGMFAFALWD	-4.90884e-05	-4.1053e-06	-3.30753e-05	3.56762e-05	2.96484e-05	-9.6998e-06	9.71953e-05		LQRLRGMFAFALWD	1.92732e-05	1.17761e-05	1.66044e-05	5.14581e-06	6.15044e-06	1.27085e-05	-5.10738e-06
LSPLQQAVSDLQENPE	6	5	21	46	20	10	17	15	19	13	LSPLQQAVSDLQENPE	1.28895e-05	9.34284e-06	4.48092e-05	8.4832e-05	4.13262e-05	1.85105e-05	3.62873e-05	4.29692e-05	3.56087e-05	3.80483e-05	LSPLQQAVSDLQENPE	3.54282e-05	3.88754e-05	4.80985e-05				LSPLQQAVSDLQENPE	-3.5209e-05	-3.87556e-05	-3.2893e-06	3.67336e-05	-6.77233e-06	-2.9588e-05	-1.18111e-05		LSPLQQAVSDLQENPE	-8.91381e-06	-8.3227e-06	-1.42338e-05	-2.09042e-05	-1.36533e-05	-9.85064e-06	-1.28135e-05
LVINGKPITIFQERDPT	0	11	0	0	0	8	1	0	4	5	LVINGKPITIFQERDPT	0	2.05543e-05	0	0	0	1.48084e-05	2.13455e-06	0	7.49656e-06	1.4634e-05	LVINGKPITIFQERDPT	5.35674e-06	7.37684e-06	1.90444e-05				LVINGKPITIFQERDPT	-1.90444e-05	1.50988e-06	-1.90444e-05	-1.90444e-05	-1.90444e-05	-4.236e-06	-1.69098e-05		LVINGKPITIFQERDPT	-1.27948e-05	-1.62206e-05	-1.27948e-05	-1.27948e-05	-1.27948e-05	-1.52629e-05	-1.31506e-05
MVEKGIIDPTKVVRTALL	138	112	96	119	127	44	37	51	113	60	MVEKGIIDPTKVVRTALL	0.000296459	0.00020928	0.000204842	0.000219457	0.000262421	8.1446e-05	7.89783e-05	0.000146095	0.000211778	0.000175608	MVEKGIIDPTKVVRTALL	0.000193269	0.000177827	0.000176267				MVEKGIIDPTKVVRTALL	0.000120192	3.3013e-05	2.85753e-05	4.31901e-05	8.61544e-05	-9.48206e-05	-9.72883e-05		MVEKGIIDPTKVVRTALL	-1.96003e-07	1.43338e-05	1.50734e-05	1.26376e-05	5.47692e-06	3.56394e-05	3.60507e-05
MVPSHAVVARTVGGKED	41	167	99	120	101	90	134	93	77	62	MVPSHAVVARTVGGKED	8.80783e-05	0.000312051	0.000211243	0.000221301	0.000208697	0.000166594	0.00028603	0.000266409	0.000144309	0.000181461	MVPSHAVVARTVGGKED	0.000213428	0.000197393	0.000194314				MVPSHAVVARTVGGKED	-0.000106236	0.000117737	1.69289e-05	2.69866e-05	1.43827e-05	-2.77202e-05	9.17152e-05		MVPSHAVVARTVGGKED	4.0005e-05	2.67622e-06	1.94775e-05	1.78012e-05	1.99019e-05	2.6919e-05	7.01311e-06
QTIEENIKIFEEDA	102	159	80	154	112	194	171	91	173	108	QTIEENIKIFEEDA	0.000219122	0.000297102	0.000170702	0.000284003	0.000231426	0.000359103	0.000365008	0.00026068	0.000324226	0.000316094	QTIEENIKIFEEDA	0.000275209	0.000300333	0.000289266				QTIEENIKIFEEDA	-7.01443e-05	7.83654e-06	-0.000118564	-5.26298e-06	-5.78394e-05	6.98371e-05	7.5742e-05		QTIEENIKIFEEDA	-4.70849e-06	-1.77053e-05	3.3615e-06	-1.5522e-05	-6.75931e-06	-2.80387e-05	-2.90229e-05
QVSHYIEPYLEFEA	30	5	29	22	35	19	5	35	34	29	QVSHYIEPYLEFEA	6.44475e-05	9.34284e-06	6.18793e-05	4.05718e-05	7.23208e-05	3.51699e-05	1.06727e-05	0.000100262	6.37208e-05	8.4877e-05	QVSHYIEPYLEFEA	4.20578e-05	8.29531e-05	8.87555e-05				QVSHYIEPYLEFEA	-2.4308e-05	-7.94127e-05	-2.68762e-05	-4.81837e-05	-1.64347e-05	-5.35856e-05	-7.80828e-05		QVSHYIEPYLEFEA	-5.04293e-05	-4.12452e-05	-5.00013e-05	-4.645e-05	-5.17415e-05	-4.55497e-05	-4.14668e-05
RLDNQGKINAWTAQS	120	146	156	155	73	102	105	96	139	70	RLDNQGKINAWTAQS	0.00025779	0.000272811	0.000332868	0.000285847	0.00015084	0.000188807	0.000224128	0.000275003	0.000260505	0.000204875	RLDNQGKINAWTAQS	0.000244727	0.000246795	0.000239882				RLDNQGKINAWTAQS	1.79079e-05	3.29289e-05	9.2986e-05	4.59649e-05	-8.90417e-05	-5.10754e-05	-1.57545e-05		RLDNQGKINAWTAQS	2.66804e-06	1.64551e-07	-9.84497e-06	-2.00812e-06	2.0493e-05	1.41653e-05	8.27844e-06
RPSVNPAEGFYENIS	125	114	168	67	160	229	21	81	112	73	RPSVNPAEGFYENIS	0.000268531	0.000213017	0.000358473	0.00012356	0.000330609	0.00042389	4.48255e-05	0.000232034	0.000209904	0.000213656	RPSVNPAEGFYENIS	0.000251844	0.000218531	0.000213812				RPSVNPAEGFYENIS	5.47194e-05	-7.95175e-07	0.000144661	-9.02523e-05	0.000116797	0.000210078	-0.000168986		RPSVNPAEGFYENIS	3.52504e-05	4.45028e-05	2.026e-05	5.94123e-05	2.49041e-05	9.35735e-06	7.25347e-05
RQRLTARLEALKEGGG	55	39	25	79	32	22	34	35	47	17	RQRLTARLEALKEGGG	0.000118154	7.28742e-05	5.33443e-05	0.00014569	6.61219e-05	4.0723e-05	7.25747e-05	0.000100262	8.80846e-05	4.97555e-05	RQRLTARLEALKEGGG	8.13545e-05	7.93672e-05	8.54479e-05				RQRLTARLEALKEGGG	3.27059e-05	-1.25737e-05	-3.21037e-05	6.02419e-05	-1.93261e-05	-4.47249e-05	-1.28732e-05		RQRLTARLEALKEGGG	-1.02266e-05	-2.68001e-06	5.74975e-07	-1.48159e-05	-1.55462e-06	2.67851e-06	-2.63009e-06
TPEEIAQVATISANGDKDIG	59	122	100	78	45	70	62	42	71	71	TPEEIAQVATISANGDKDIG	0.000126747	0.000227965	0.000213377	0.000143846	9.29839e-05	0.000129573	0.000132342	0.000120314	0.000133064	0.000207802	TPEEIAQVATISANGDKDIG	0.000152405	0.000153727	0.000154037				TPEEIAQVATISANGDKDIG	-2.72899e-05	7.39287e-05	5.93403e-05	-1.01911e-05	-6.10529e-05	-2.44635e-05	-2.16947e-05		TPEEIAQVATISANGDKDIG	2.64448e-06	-1.42253e-05	-1.17939e-05	-2.05322e-07	8.27164e-06	2.17341e-06	1.71194e-06
TSLSSKLAAFDEPSK	40	50	30	63	50	76	80	55	56	22	TSLSSKLAAFDEPSK	8.593e-05	9.34284e-05	6.40131e-05	0.000116183	0.000103315	0.00014068	0.000170764	0.000157554	0.000104952	6.43894e-05	TSLSSKLAAFDEPSK	0.000110616	0.000108965	0.000112749				TSLSSKLAAFDEPSK	-2.68188e-05	-1.93204e-05	-4.87357e-05	3.43419e-06	-9.43342e-06	2.79307e-05	5.80151e-05		TSLSSKLAAFDEPSK	1.98176e-06	7.32024e-07	5.63458e-06	-3.0604e-06	-9.15803e-07	-7.14316e-06	-1.21572e-05
VDQWSTETIASHEDIER	94	105	159	166	166	143	200	128	146	108	VDQWSTETIASHEDIER	0.000201936	0.0001962	0.000339269	0.000306133	0.000343007	0.0002647	0.00042691	0.000366671	0.000273624	0.000316094	VDQWSTETIASHEDIER	0.000296879	0.000318796	0.000306296				VDQWSTETIASHEDIER	-0.00010436	-0.000110096	3.29734e-05	-1.63056e-07	3.67111e-05	-4.15964e-05	0.000120614		VDQWSTETIASHEDIER	6.40708e-06	7.36306e-06	-1.64819e-05	-1.09592e-05	-1.71048e-05	-4.0536e-06	-3.10886e-05
YAPSLSKLVAEWEGQD	24	39	45	133	192	75	40	32	55	42	YAPSLSKLVAEWEGQD	5.1558e-05	7.28742e-05	9.60197e-05	0.000245275	0.000396731	0.000138828	8.5382e-05	9.16677e-05	0.000103078	0.000122925	YAPSLSKLVAEWEGQD	0.000155238	0.00010589	0.000109913				YAPSLSKLVAEWEGQD	-5.83546e-05	-3.70384e-05	-1.38929e-05	0.000135363	0.000286818	2.89159e-05	-2.45306e-05		YAPSLSKLVAEWEGQD	6.26058e-05	5.90531e-05	5.51955e-05	3.03196e-05	5.07698e-06	4.80607e-05	5.69685e-05
YGPSGQKTIYSEQE	218	124	121	160	193	182	81	94	167	92	YGPSGQKTIYSEQE	0.000468319	0.000231703	0.000258186	0.000295068	0.000398797	0.00033689	0.000172898	0.000269274	0.000312981	0.000269265	YGPSGQKTIYSEQE	0.000308837	0.00028384	0.000274053				YGPSGQKTIYSEQE	0.000194266	-4.23501e-05	-1.58664e-05	2.10153e-05	0.000124745	6.28378e-05	-0.000101154		YGPSGQKTIYSEQE	8.20455e-06	4.76406e-05	4.32266e-05	3.70797e-05	1.97914e-05	3.01093e-05	5.74413e-05
YQTIEENIKIFEEDA	51	41	64	22	83	86	59	55	50	28	YQTIEENIKIFEEDA	0.000109561	7.66113e-05	0.000136561	4.05718e-05	0.000171504	0.00015919	0.000125938	0.000157554	9.3707e-05	8.19502e-05	YQTIEENIKIFEEDA	0.000117134	0.00011107	0.000114691				YQTIEENIKIFEEDA	-5.12994e-06	-3.80794e-05	2.18706e-05	-7.41189e-05	5.68128e-05	4.44993e-05	1.12477e-05		YQTIEENIKIFEEDA	3.70534e-06	9.19692e-06	-7.94749e-07	1.52035e-05	-6.61846e-06	-4.5662e-06	9.75734e-07
YTDLQQILESEKDLEEA	104	127	74	87	142	85	111	53	122	83	YTDLQQILESEKDLEEA	0.000223418	0.000237308	0.000157899	0.000160443	0.000293416	0.000157339	0.000236935	0.000151825	0.000228645	0.000242924	YTDLQQILESEKDLEEA	0.000209537	0.000207798	0.000203912				YTDLQQILESEKDLEEA	1.95064e-05	3.33966e-05	-4.60127e-05	-4.34685e-05	8.95041e-05	-4.65727e-05	3.30233e-05		YTDLQQILESEKDLEEA	3.31168e-06	9.96659e-07	1.42315e-05	1.38075e-05	-8.35459e-06	1.43249e-05	1.05887e-06
WTSDTQGDEAEAGEGGEN	127	328	325	165	177	168	195	129	194	160	WTSDTQGDEAEAGEGGEN	0.000272828	0.000612891	0.000693475	0.000304289	0.000365736	0.000310976	0.000416237	0.000369535	0.000363583	0.000468287	WTSDTQGDEAEAGEGGEN	0.000425205	0.000400468	0.00038163				WTSDTQGDEAEAGEGGEN	-0.000108802	0.00023126	0.000311845	-7.73412e-05	-1.58936e-05	-7.06543e-05	3.4607e-05		WTSDTQGDEAEAGEGGEN	6.89706e-05	1.22935e-05	-1.13729e-06	6.37271e-05	5.34859e-05	6.26126e-05	4.50691e-05
APAEEKKVEAKKEESEE	39	73	26	73	17	32	30	37	43	22	APAEEKKVEAKKEESEE	8.37818e-05	0.000136406	5.5478e-05	0.000134625	3.51272e-05	5.92335e-05	6.40365e-05	0.000105991	8.0588e-05	6.43894e-05	APAEEKKVEAKKEESEE	8.1241e-05	8.36561e-05	8.94039e-05				APAEEKKVEAKKEESEE	-5.62217e-06	4.70016e-05	-3.39259e-05	4.52208e-05	-5.42767e-05	-3.01705e-05	-2.53675e-05		APAEEKKVEAKKEESEE	-8.58637e-06	-1.7357e-05	-3.86908e-06	-1.70602e-05	-4.77277e-07	-4.49499e-06	-5.29548e-06
APGPGRLVAQLDTEG	59	57	141	35	71	14	11	25	48	18	APGPGRLVAQLDTEG	0.000126747	0.000106508	0.000300862	6.45461e-05	0.000146708	2.59146e-05	2.348e-05	7.16154e-05	8.99587e-05	5.26823e-05	APGPGRLVAQLDTEG	0.000113538	7.14188e-05	7.81163e-05				APGPGRLVAQLDTEG	4.86305e-05	2.83921e-05	0.000222745	-1.35702e-05	6.85915e-05	-5.22017e-05	-5.46363e-05		APGPGRLVAQLDTEG	3.32201e-05	3.65932e-05	4.20097e-06	4.35869e-05	2.98933e-05	5.00255e-05	5.04312e-05
AVAKADKLAEEHGS	130	72	21	88	44	204	41	57	87	57	AVAKADKLAEEHGS	0.000279273	0.000134537	4.48092e-05	0.000162287	9.09175e-05	0.000377613	8.75165e-05	0.000163283	0.00016305	0.000166827	AVAKADKLAEEHGS	0.000168136	0.000164387	0.00016387				AVAKADKLAEEHGS	0.000115403	-2.93326e-05	-0.00011906	-1.58219e-06	-7.2952e-05	0.000213744	-7.6353e-05		AVAKADKLAEEHGS	-1.42561e-05	9.86655e-06	2.48212e-05	5.24148e-06	1.71364e-05	-3.06462e-05	1.77033e-05
AVGPGAAGPSNVPAFLTKL	6	3	0	7	55	7	11	5	12	5	AVGPGAAGPSNVPAFLTKL	1.28895e-05	5.60571e-06	0	1.29092e-05	0.000113647	1.29573e-05	2.348e-05	1.43231e-05	2.24897e-05	1.4634e-05	AVGPGAAGPSNVPAFLTKL	2.5927e-05	1.71489e-05	2.80581e-05				AVGPGAAGPSNVPAFLTKL	-1.51686e-05	-2.24524e-05	-2.80581e-05	-1.51489e-05	8.55889e-05	-1.51008e-05	-4.57804e-06		AVGPGAAGPSNVPAFLTKL	4.1792e-08	1.25576e-06	2.19004e-06	3.85057e-08	-1.67511e-05	3.04887e-08	-1.7233e-06
DAAKNQLTSNPEN	45	64	65	20	17	9	25	44	32	59	DAAKNQLTSNPEN	9.66713e-05	0.000119588	0.000138695	3.68835e-05	3.51272e-05	1.66594e-05	5.33637e-05	0.000126043	5.99725e-05	0.000172681	DAAKNQLTSNPEN	7.09984e-05	0.000119565	0.000122527				DAAKNQLTSNPEN	-2.58553e-05	-2.93816e-06	1.61685e-05	-8.56431e-05	-8.73993e-05	-0.000105867	-6.91628e-05		DAAKNQLTSNPEN	-5.5807e-05	-5.96265e-05	-6.2811e-05	-4.58424e-05	-4.55497e-05	-4.24717e-05	-4.85891e-05
DLKGRLVSIHSQKEQD	154	50	106	84	58	75	127	57	146	88	DLKGRLVSIHSQKEQD	0.000330831	9.34284e-05	0.00022618	0.000154911	0.000119846	0.000138828	0.000271088	0.000163283	0.000273624	0.000257558	DLKGRLVSIHSQKEQD	0.00019073	0.000231488	0.000225764				DLKGRLVSIHSQKEQD	0.000105067	-0.000132335	4.15917e-07	-7.08531e-05	-0.000105918	-8.69353e-05	4.5324e-05		DLKGRLVSIHSQKEQD	-5.83836e-05	-1.88166e-05	-4.09418e-05	-2.90636e-05	-2.32195e-05	-2.63832e-05	-4.84265e-05
DSDIIVQKIQPYTEQST	13	34	5	39	39	56	21	17	45	25	DSDIIVQKIQPYTEQST	2.79273e-05	6.35313e-05	1.06689e-05	7.19228e-05	8.0586e-05	0.000103659	4.48255e-05	4.86985e-05	8.43363e-05	7.31698e-05	DSDIIVQKIQPYTEQST	5.75886e-05	6.87349e-05	7.56407e-05				DSDIIVQKIQPYTEQST	-4.77134e-05	-1.21094e-05	-6.49718e-05	-3.71788e-06	4.94531e-06	2.80179e-05	-3.08152e-05		DSDIIVQKIQPYTEQST	-1.31085e-05	-1.90425e-05	-1.02321e-05	-2.04411e-05	-2.1885e-05	-2.57304e-05	-1.59249e-05
DSLHVHAQVAEKEEEGN	59	57	37	104	132	78	126	56	90	57	DSLHVHAQVAEKEEEGN	0.000126747	0.000106508	7.89495e-05	0.000191794	0.000272753	0.000144382	0.000268953	0.000160418	0.000168673	0.000166827	DSLHVHAQVAEKEEEGN	0.000170012	0.000165306	0.000164717				DSLHVHAQVAEKEEEGN	-3.79707e-05	-5.82091e-05	-8.5768e-05	2.70767e-05	0.000108035	-2.03359e-05	0.000104236		DSLHVHAQVAEKEEEGN	1.25058e-05	1.58788e-05	2.0472e-05	1.66454e-06	-1.18285e-05	9.56663e-06	-1.11953e-05
EAQKSSSIASFKDP	28	22	49	9	26	74	16	39	35	35	EAQKSSSIASFKDP	6.0151e-05	4.11085e-05	0.000104555	1.65976e-05	5.3724e-05	0.000136977	3.41528e-05	0.00011172	6.55949e-05	0.000102438	EAQKSSSIASFKDP	6.38952e-05	9.32509e-05	9.82541e-05				EAQKSSSIASFKDP	-3.81031e-05	-5.71456e-05	6.3006e-06	-8.16566e-05	-4.45301e-05	3.87233e-05	-6.41014e-05		EAQKSSSIASFKDP	-3.3735e-05	-3.05612e-05	-4.11356e-05	-2.64761e-05	-3.26638e-05	-4.65394e-05	-2.94019e-05
EDIGGGQKVNDD	106	95	103	128	141	112	101	72	82	85	EDIGGGQKVNDD	0.000227715	0.000177514	0.000219778	0.000236054	0.000291349	0.000207317	0.000215589	0.000206252	0.000153679	0.000248777	EDIGGGQKVNDD	0.000225045	0.000202903	0.000199397				EDIGGGQKVNDD	2.83178e-05	-2.18827e-05	2.03816e-05	3.66576e-05	9.19527e-05	7.92045e-06	1.61927e-05		EDIGGGQKVNDD	2.52037e-05	3.35705e-05	2.65264e-05	2.38138e-05	1.45979e-05	2.86033e-05	2.72246e-05
EETMKEVKAYKEE	57	115	90	153	84	122	61	76	111	73	EETMKEVKAYKEE	0.00012245	0.000214885	0.000192039	0.000282159	0.00017357	0.000225828	0.000130207	0.000217711	0.00020803	0.000213656	EETMKEVKAYKEE	0.000191591	0.000213132	0.000208832				EETMKEVKAYKEE	-8.63816e-05	6.05347e-06	-1.67926e-05	7.33268e-05	-3.52621e-05	1.69957e-05	-7.86244e-05		EETMKEVKAYKEE	-5.71718e-06	-2.1123e-05	-1.73154e-05	-3.23353e-05	-1.42371e-05	-2.29467e-05	-7.01005e-06
EKEINGLASYLENLS	104	92	81	157	123	144	128	66	156	67	EKEINGLASYLENLS	0.000223418	0.000171908	0.000172835	0.000289535	0.000254156	0.000266551	0.000273222	0.000189065	0.000292366	0.000196095	EKEINGLASYLENLS	0.000235947	0.000225842	0.000220555				EKEINGLASYLENLS	2.86271e-06	-4.86471e-05	-4.772e-05	6.898e-05	3.36005e-05	4.59953e-05	5.26669e-05		EKEINGLASYLENLS	1.74793e-05	2.60642e-05	2.59097e-05	6.45973e-06	1.23563e-05	1.02905e-05	9.17858e-06
EPEVWVVEAEDEP	0	31	13	0	5	39	0	3	7	3	EPEVWVVEAEDEP	0	5.79256e-05	2.7739e-05	0	1.03315e-05	7.21908e-05	0	8.59385e-06	1.3119e-05	8.78038e-06	EPEVWVVEAEDEP	2.40267e-05	1.01644e-05	2.16156e-05				EPEVWVVEAEDEP	-2.16156e-05	3.631e-05	6.12341e-06	-2.16156e-05	-1.12841e-05	5.05752e-05	-2.16156e-05		EPEVWVVEAEDEP	6.41556e-06	-3.23871e-06	1.79239e-06	6.41556e-06	4.69363e-06	-5.61624e-06	6.41556e-06
EPGKQGTVHAEVEENPG	22	11	5	13	13	19	25	18	23	2	EPGKQGTVHAEVEENPG	4.72615e-05	2.05543e-05	1.06689e-05	2.39743e-05	2.6862e-05	3.51699e-05	5.33637e-05	5.15631e-05	4.31052e-05	5.85358e-06	EPGKQGTVHAEVEENPG	3.11221e-05	3.35073e-05	4.3147e-05				EPGKQGTVHAEVEENPG	4.11455e-06	-2.25927e-05	-3.24781e-05	-1.91727e-05	-1.6285e-05	-7.97709e-06	1.02168e-05		EPGKQGTVHAEVEENPG	-1.47148e-05	-1.02636e-05	-8.61603e-06	-1.08336e-05	-1.13149e-05	-1.26995e-05	-1.57318e-05
EPVSELLKNYLDA	6	47	12	4	20	31	0	13	19	19	EPVSELLKNYLDA	1.28895e-05	8.78227e-05	2.56052e-05	7.3767e-06	4.13262e-05	5.73824e-05	0	3.724e-05	3.56087e-05	5.56091e-05	EPVSELLKNYLDA	3.32004e-05	4.28192e-05	5.17363e-05				EPVSELLKNYLDA	-3.88468e-05	3.60865e-05	-2.6131e-05	-4.43596e-05	-1.04101e-05	5.64618e-06	-5.17363e-05		EPVSELLKNYLDA	-1.51507e-05	-2.76396e-05	-1.727e-05	-1.42319e-05	-1.98902e-05	-2.25662e-05	-1.30025e-05
ESVGKGAVHDVKDVL	54	48	122	14	71	89	40	60	75	35	ESVGKGAVHDVKDVL	0.000116006	8.96913e-05	0.00026032	2.58184e-05	0.000146708	0.000164743	8.5382e-05	0.000171877	0.000140561	0.000102438	ESVGKGAVHDVKDVL	0.000126953	0.000138292	0.0001398				ESVGKGAVHDVKDVL	-2.3794e-05	-5.01083e-05	0.00012052	-0.000113981	6.90827e-06	2.49435e-05	-5.44176e-05		ESVGKGAVHDVKDVL	-1.10225e-05	-6.63677e-06	-3.50749e-05	4.00871e-06	-1.61395e-05	-1.91454e-05	-5.91855e-06
FIDHSPKATPDN	0	0	0	0	0	4	14	3	3	1	FIDHSPKATPDN	0	0	0	0	0	7.40419e-06	2.98837e-05	8.59385e-06	5.62242e-06	2.92679e-06	FIDHSPKATPDN	5.32684e-06	5.71435e-06	1.75109e-05				FIDHSPKATPDN	-1.75109e-05	-1.75109e-05	-1.75109e-05	-1.75109e-05	-1.75109e-05	-1.01067e-05	1.23728e-05		FIDHSPKATPDN	-1.12963e-05	-1.12963e-05	-1.12963e-05	-1.12963e-05	-1.12963e-05	-1.25303e-05	-1.62769e-05
FKTLTKQEETDDL	149	76	78	128	81	111	108	68	99	58	FKTLTKQEETDDL	0.000320089	0.000142011	0.000166434	0.000236054	0.000167371	0.000205466	0.000230531	0.000194794	0.00018554	0.000169754	FKTLTKQEETDDL	0.000209708	0.000183363	0.000181373				FKTLTKQEETDDL	0.000138717	-3.93615e-05	-1.49386e-05	5.46817e-05	-1.40018e-05	2.40934e-05	4.91586e-05		FKTLTKQEETDDL	9.93865e-06	3.96183e-05	3.55479e-05	2.39445e-05	3.53917e-05	2.90425e-05	2.4865e-05
FPMPRVIYAMAEDG	44	174	61	179	97	105	106	92	124	62	FPMPRVIYAMAEDG	9.4523e-05	0.000325131	0.00013016	0.000330107	0.000200432	0.00019436	0.000226262	0.000263545	0.000232393	0.000181461	FPMPRVIYAMAEDG	0.000214425	0.0002258	0.000220516				FPMPRVIYAMAEDG	-0.000125993	0.000104614	-9.03565e-05	0.000109591	-2.00846e-05	-2.61566e-05	5.74571e-06		FPMPRVIYAMAEDG	1.38922e-05	-2.45425e-05	7.9527e-06	-2.53718e-05	-3.75928e-06	-2.74728e-06	-8.06434e-06
FRFTQAGSEVSAL	235	267	194	95	130	149	122	95	175	97	FRFTQAGSEVSAL	0.000504839	0.000498908	0.000413951	0.000175197	0.00026862	0.000275806	0.000260415	0.000272138	0.000327975	0.000283899	FRFTQAGSEVSAL	0.000342534	0.000294671	0.000284043				FRFTQAGSEVSAL	0.000220796	0.000214865	0.000129909	-0.000108846	-1.54227e-05	-8.23677e-06	-2.36277e-05		FRFTQAGSEVSAL	3.14401e-05	3.24286e-05	4.6588e-05	8.63805e-05	7.08099e-05	6.96123e-05	7.21775e-05
FTPFHVMLLIRCIL	98	90	75	108	93	57	38	62	111	53	FTPFHVMLLIRCIL	0.000210529	0.000168171	0.000160033	0.000199171	0.000192167	0.00010551	8.11129e-05	0.000177606	0.00020803	0.00015512	FTPFHVMLLIRCIL	0.000159528	0.000180252	0.000178503				FTPFHVMLLIRCIL	3.20251e-05	-1.03323e-05	-1.84707e-05	2.06674e-05	1.36632e-05	-7.29938e-05	-9.73906e-05		FTPFHVMLLIRCIL	-2.74761e-05	-2.04165e-05	-1.90601e-05	-2.55832e-05	-2.44158e-05	-9.97296e-06	-5.90683e-06
FTRGADPGMPEPSVL	0	12	0	2	43	19	0	7	4	0	FTRGADPGMPEPSVL	0	2.24228e-05	0	3.68835e-06	8.88512e-05	3.51699e-05	0	2.00523e-05	7.49656e-06	0	FTRGADPGMPEPSVL	2.14475e-05	9.18296e-06	2.07103e-05				FTRGADPGMPEPSVL	-2.07103e-05	1.7125e-06	-2.07103e-05	-1.7022e-05	6.81409e-05	1.44596e-05	-2.07103e-05		FTRGADPGMPEPSVL	4.31172e-06	5.74584e-07	4.31172e-06	3.697e-06	-1.04968e-05	-1.54993e-06	4.31172e-06
GAMENWGLTTYRESSL	22	33	35	25	25	29	8	30	29	19	GAMENWGLTTYRESSL	4.72615e-05	6.16628e-05	7.4682e-05	4.61044e-05	5.16577e-05	5.36803e-05	1.70764e-05	8.59385e-05	5.43501e-05	5.56091e-05	GAMENWGLTTYRESSL	5.03036e-05	6.52992e-05	7.24717e-05				GAMENWGLTTYRESSL	-2.52101e-05	-1.08089e-05	2.21031e-06	-2.63673e-05	-2.0814e-05	-1.87913e-05	-5.53953e-05		GAMENWGLTTYRESSL	-2.16611e-05	-2.40613e-05	-2.62311e-05	-2.14682e-05	-2.23938e-05	-2.27309e-05	-1.66302e-05
GETKDQVANSAFVE	113	47	28	58	9	42	31	40	81	21	GETKDQVANSAFVE	0.000242752	8.78227e-05	5.97456e-05	0.000106962	1.85968e-05	7.77439e-05	6.6171e-05	0.000114585	0.000151805	6.14626e-05	GETKDQVANSAFVE	9.42564e-05	0.000109284	0.000113043				GETKDQVANSAFVE	0.000129709	-2.52205e-05	-5.32976e-05	-6.08107e-06	-9.44464e-05	-3.52993e-05	-4.68722e-05		GETKDQVANSAFVE	-4.35362e-05	-1.77146e-05	-1.3035e-05	-2.09045e-05	-6.17691e-06	-1.60348e-05	-1.4106e-05
GMRHEEMAQAFEEWNK	70	81	63	34	25	111	88	58	98	60	GMRHEEMAQAFEEWNK	0.000150378	0.000151354	0.000134428	6.27019e-05	5.16577e-05	0.000205466	0.00018784	0.000166148	0.000183666	0.000175608	GMRHEEMAQAFEEWNK	0.000134832	0.00017514	0.000173789				GMRHEEMAQAFEEWNK	-2.3411e-05	-2.24345e-05	-3.9361e-05	-0.000111087	-0.000122131	3.16776e-05	1.40518e-05		GMRHEEMAQAFEEWNK	-4.15473e-05	-4.171e-05	-3.88889e-05	-2.69347e-05	-2.5094e-05	-5.07287e-05	-4.77911e-05
GPGPESSPVVVRTDED	52	171	141	107	98	61	15	71	114	100	GPGPESSPVVVRTDED	0.000111709	0.000319525	0.000300862	0.000197327	0.000202498	0.000112914	3.20182e-05	0.000203388	0.000213652	0.000292679	GPGPESSPVVVRTDED	0.000182408	0.000236573	0.000230454				GPGPESSPVVVRTDED	-0.000118745	8.90715e-05	7.04079e-05	-3.3127e-05	-2.79555e-05	-0.00011754	-0.000198435		GPGPESSPVVVRTDED	-3.62631e-05	-7.08991e-05	-6.77885e-05	-5.05327e-05	-5.13946e-05	-3.64639e-05	-2.29813e-05
GPSGQKTIYSEQEIFD	134	93	95	195	174	133	168	124	161	142	GPSGQKTIYSEQEIFD	0.000287866	0.000173777	0.000202708	0.000359614	0.000359538	0.000246189	0.000358604	0.000355212	0.000301737	0.000415604	GPSGQKTIYSEQEIFD	0.000284042	0.000357518	0.000342013				GPSGQKTIYSEQEIFD	-5.4147e-05	-0.000168236	-0.000139304	1.76015e-05	1.7525e-05	-9.58234e-05	1.65917e-05		GPSGQKTIYSEQEIFD	-5.86076e-05	-3.95928e-05	-4.44147e-05	-7.05656e-05	-7.05529e-05	-5.16615e-05	-7.03973e-05
GSVTISLQALQDTRD	94	66	64	96	83	84	78	56	77	84	GSVTISLQALQDTRD	0.000201936	0.000123326	0.000136561	0.000177041	0.000171504	0.000155488	0.000166495	0.000160418	0.000144309	0.000245851	GSVTISLQALQDTRD	0.000161764	0.000183526	0.000181523				GSVTISLQALQDTRD	2.04122e-05	-5.81979e-05	-4.49621e-05	-4.48262e-06	-1.00198e-05	-2.60355e-05	-1.50286e-05		GSVTISLQALQDTRD	-2.64544e-05	-1.33527e-05	-1.55587e-05	-2.23053e-05	-2.13824e-05	-1.87131e-05	-2.05476e-05
GTARGIVVYTGDR	62	52	47	48	17	39	63	31	50	18	GTARGIVVYTGDR	0.000133192	9.71656e-05	0.000100287	8.85204e-05	3.51272e-05	7.21908e-05	0.000134477	8.88031e-05	9.3707e-05	5.26823e-05	GTARGIVVYTGDR	9.44228e-05	7.83974e-05	8.45534e-05				GTARGIVVYTGDR	4.86381e-05	1.26122e-05	1.57338e-05	3.96696e-06	-4.94262e-05	-1.23626e-05	4.99232e-05		GTARGIVVYTGDR	3.40788e-06	9.41221e-06	8.89194e-06	1.08531e-05	1.97519e-05	1.35747e-05	3.19371e-06
GTSKESAMKTYVEKVDE	132	94	109	83	125	122	70	120	155	88	GTSKESAMKTYVEKVDE	0.000283569	0.000175645	0.000232581	0.000153066	0.000258288	0.000225828	0.000149418	0.000343754	0.000290492	0.000257558	GTSKESAMKTYVEKVDE	0.0002112	0.000297268	0.000286438				GTSKESAMKTYVEKVDE	-2.86916e-06	-0.000110793	-5.38573e-05	-0.000133372	-2.81498e-05	-6.06106e-05	-0.00013702		GTSKESAMKTYVEKVDE	-8.73004e-05	-6.93131e-05	-7.88023e-05	-6.55499e-05	-8.30869e-05	-7.76768e-05	-6.49419e-05
GVRTPALQLSAMQEGDY	49	68	92	103	45	117	53	54	99	79	GVRTPALQLSAMQEGDY	0.000105264	0.000127063	0.000196307	0.00018995	9.29839e-05	0.000216572	0.000113131	0.000154689	0.00018554	0.000231217	GVRTPALQLSAMQEGDY	0.000148753	0.000190482	0.00018794				GVRTPALQLSAMQEGDY	-8.26752e-05	-6.08769e-05	8.36734e-06	2.01045e-06	-9.49557e-05	2.86329e-05	-7.48084e-05		GVRTPALQLSAMQEGDY	-3.19384e-05	-3.55714e-05	-4.71121e-05	-4.60527e-05	-2.98916e-05	-5.04897e-05	-3.32495e-05
HDLEVAQTTALPDEDD	138	228	123	112	77	122	104	54	128	88	HDLEVAQTTALPDEDD	0.000296459	0.000426034	0.000262454	0.000206548	0.000159106	0.000225828	0.000221993	0.000154689	0.00023989	0.000257558	HDLEVAQTTALPDEDD	0.000256917	0.000217379	0.000212749				HDLEVAQTTALPDEDD	8.37094e-05	0.000213284	4.97045e-05	-6.20169e-06	-5.36435e-05	1.30784e-05	9.24387e-06		HDLEVAQTTALPDEDD	3.75777e-05	1.59818e-05	4.32451e-05	5.25628e-05	6.04698e-05	4.93495e-05	4.99886e-05
HVESELLHTYSEIVG	117	124	134	110	89	62	96	107	69	57	HVESELLHTYSEIVG	0.000251345	0.000231703	0.000285925	0.000202859	0.000183901	0.000114765	0.000204917	0.000306514	0.000129316	0.000166827	HVESELLHTYSEIVG	0.000210774	0.000200886	0.000197536				HVESELLHTYSEIVG	5.38095e-05	3.41667e-05	8.83894e-05	5.32339e-06	-1.36344e-05	-8.27709e-05	7.3809e-06		HVESELLHTYSEIVG	6.47584e-06	9.74964e-06	7.12524e-07	1.45569e-05	1.77165e-05	2.92393e-05	1.42139e-05
IAKQSVTIKTMLEDLG	106	136	48	50	112	74	37	60	122	65	IAKQSVTIKTMLEDLG	0.000227715	0.000254125	0.000102421	9.22087e-05	0.000231426	0.000136977	7.89783e-05	0.000171877	0.000228645	0.000190241	IAKQSVTIKTMLEDLG	0.00016055	0.000196921	0.000193879				IAKQSVTIKTMLEDLG	3.38355e-05	6.02462e-05	-9.14581e-05	-0.00010167	3.75474e-05	-5.69017e-05	-0.000114901		IAKQSVTIKTMLEDLG	-4.45229e-05	-4.89247e-05	-2.36406e-05	-2.19386e-05	-4.51415e-05	-2.94e-05	-1.97335e-05
IDNGIVKALNVEPDG	119	197	95	130	101	134	225	87	117	76	IDNGIVKALNVEPDG	0.000255642	0.000368108	0.000202708	0.000239743	0.000208697	0.00024804	0.000480274	0.000249222	0.000219274	0.000222436	IDNGIVKALNVEPDG	0.000286173	0.000230311	0.000224677				IDNGIVKALNVEPDG	3.09644e-05	0.000143431	-2.19692e-05	1.50653e-05	-1.59803e-05	2.33628e-05	0.000255596		IDNGIVKALNVEPDG	6.65842e-05	4.78398e-05	7.54065e-05	6.92341e-05	7.44083e-05	6.78511e-05	2.91456e-05
IGNKADLEAQRDVTY	21	217	44	78	69	21	57	61	85	38	IGNKADLEAQRDVTY	4.51133e-05	0.000405479	9.38859e-05	0.000143846	0.000142575	3.8872e-05	0.000121669	0.000174742	0.000159302	0.000111218	IGNKADLEAQRDVTY	0.000141634	0.000148421	0.000149142				IGNKADLEAQRDVTY	-0.000104029	0.000256337	-5.52564e-05	-5.29672e-06	-6.5671e-06	-0.00011027	-2.7473e-05		IGNKADLEAQRDVTY	8.5789e-06	-5.14821e-05	4.50129e-07	-7.87649e-06	-7.66476e-06	9.61912e-06	-4.18044e-06
IIHDFQRGLTAYHDISL	84	73	66	133	99	56	101	63	104	58	IIHDFQRGLTAYHDISL	0.000180453	0.000136406	0.000140829	0.000245275	0.000204564	0.000103659	0.000215589	0.000180471	0.000194911	0.000169754	IIHDFQRGLTAYHDISL	0.000175254	0.000181712	0.00017985				IIHDFQRGLTAYHDISL	6.03057e-07	-4.34445e-05	-3.90212e-05	6.54252e-05	2.47145e-05	-7.61914e-05	3.57395e-05		IIHDFQRGLTAYHDISL	-5.46299e-06	1.87827e-06	1.14105e-06	-1.62667e-05	-9.48156e-06	7.33609e-06	-1.13191e-05
INTPLTTTSGNLHGQPVS	27	0	0	15	0	3	7	5	7	5	INTPLTTTSGNLHGQPVS	5.80028e-05	0	0	2.76626e-05	0	5.55314e-06	1.49418e-05	1.43231e-05	1.3119e-05	1.4634e-05	INTPLTTTSGNLHGQPVS	1.51658e-05	1.40253e-05	2.51769e-05				INTPLTTTSGNLHGQPVS	3.28259e-05	-2.51769e-05	-2.51769e-05	2.4857e-06	-2.51769e-05	-1.96238e-05	-1.02351e-05		INTPLTTTSGNLHGQPVS	-1.71506e-05	-7.48352e-06	-7.48352e-06	-1.2094e-05	-7.48352e-06	-8.40904e-06	-9.97383e-06
IPLAAGQAVSAYSEERD	61	58	40	52	86	46	64	44	83	64	IPLAAGQAVSAYSEERD	0.000131043	0.000108377	8.53508e-05	9.58971e-05	0.000177702	8.51481e-05	0.000136611	0.000126043	0.000155554	0.000187315	IPLAAGQAVSAYSEERD	0.000117161	0.000156304	0.000156414				IPLAAGQAVSAYSEERD	-2.53705e-05	-4.80369e-05	-7.1063e-05	-6.05168e-05	2.12886e-05	-7.12657e-05	-1.98027e-05		IPLAAGQAVSAYSEERD	-4.15661e-05	-3.77883e-05	-3.39507e-05	-3.57084e-05	-4.93426e-05	-3.39169e-05	-4.2494e-05
ISEAEQRTIQAQKESSQ	77	61	85	80	38	61	38	52	69	37	ISEAEQRTIQAQKESSQ	0.000165415	0.000113983	0.00018137	0.000147534	7.85197e-05	0.000112914	8.11129e-05	0.00014896	0.000129316	0.000108291	ISEAEQRTIQAQKESSQ	0.000125836	0.000128856	0.000131096				ISEAEQRTIQAQKESSQ	3.43195e-05	-1.71131e-05	5.02747e-05	1.64382e-05	-5.25761e-05	-1.8182e-05	-4.99829e-05		ISEAEQRTIQAQKESSQ	-1.18569e-05	-3.28479e-06	-1.45161e-05	-8.87667e-06	2.62571e-06	-3.10664e-06	2.19352e-06
KADLEAQRDVTYEEAKQ	50	68	58	83	57	76	147	40	58	58	KADLEAQRDVTYEEAKQ	0.000107413	0.000127063	0.000123759	0.000153066	0.00011778	0.00014068	0.000313779	0.000114585	0.0001087	0.000169754	KADLEAQRDVTYEEAKQ	0.000154791	0.000131013	0.000133086				KADLEAQRDVTYEEAKQ	-2.56731e-05	-6.02297e-06	-9.32696e-06	1.99809e-05	-1.53061e-05	7.59388e-06	0.000180693		KADLEAQRDVTYEEAKQ	2.9602e-05	2.63269e-05	2.68776e-05	2.1993e-05	2.78741e-05	2.40575e-05	-4.79239e-06
KDLHMERVISYEEG	64	46	168	101	64	121	72	73	96	74	KDLHMERVISYEEG	0.000137488	8.59542e-05	0.000358473	0.000186262	0.000132244	0.000223977	0.000153688	0.000209117	0.000179917	0.000216583	KDLHMERVISYEEG	0.000182584	0.000201872	0.000198446				KDLHMERVISYEEG	-6.0958e-05	-0.000112492	0.000160027	-1.21844e-05	-6.62023e-05	2.55306e-05	-4.47585e-05		KDLHMERVISYEEG	-8.34651e-06	2.42477e-07	-4.51774e-05	-1.64754e-05	-7.47245e-06	-2.27613e-05	-1.10464e-05
KFLKHMNSAMEDS	205	194	247	187	153	234	151	107	187	140	KFLKHMNSAMEDS	0.000440391	0.000362502	0.000527041	0.000344861	0.000316145	0.000433145	0.000322317	0.000306514	0.000350464	0.000409751	KFLKHMNSAMEDS	0.000392343	0.000355576	0.000340222				KFLKHMNSAMEDS	0.00010017	2.22805e-05	0.000186819	4.63888e-06	-2.40767e-05	9.29231e-05	-1.79049e-05		KFLKHMNSAMEDS	4.41134e-05	5.70949e-05	2.96718e-05	6.00352e-05	6.48211e-05	4.53212e-05	6.37925e-05
KKGKTISLTDFLAEDG	151	115	150	200	162	158	162	91	123	75	KKGKTISLTDFLAEDG	0.000324386	0.000214885	0.000320066	0.000368835	0.000334742	0.000292465	0.000345797	0.00026068	0.000230519	0.000219509	KKGKTISLTDFLAEDG	0.000314454	0.000236903	0.000230758				KKGKTISLTDFLAEDG	9.36279e-05	-1.58726e-05	8.93075e-05	0.000138077	0.000103984	6.17073e-05	0.000115039		KKGKTISLTDFLAEDG	8.20403e-05	0.00010029	8.27604e-05	7.46321e-05	8.03143e-05	8.73604e-05	7.84718e-05
KPDGAAGMAAEEEEDE	3	18	21	30	29	53	46	49	53	31	KPDGAAGMAAEEEEDE	6.44475e-06	3.36342e-05	4.48092e-05	5.53252e-05	5.99229e-05	9.81055e-05	9.81893e-05	0.000140366	9.93294e-05	9.07306e-05	KPDGAAGMAAEEEEDE	5.6633e-05	0.000110142	0.000113834				KPDGAAGMAAEEEEDE	-0.00010739	-8.02002e-05	-6.90253e-05	-5.85092e-05	-5.39115e-05	-1.5729e-05	-1.56452e-05		KPDGAAGMAAEEEEDE	-4.88368e-05	-5.33683e-05	-5.52308e-05	-5.69835e-05	-5.77498e-05	-6.41135e-05	-6.41275e-05
KPKNLVVVGQSAFADFDGDG	24	42	55	14	96	10	26	26	53	39	KPKNLVVVGQSAFADFDGDG	5.1558e-05	7.84799e-05	0.000117357	2.58184e-05	0.000198366	1.85105e-05	5.54983e-05	7.448e-05	9.93294e-05	0.000114145	KPKNLVVVGQSAFADFDGDG	7.79411e-05	9.59848e-05	0.000100776				KPKNLVVVGQSAFADFDGDG	-4.92179e-05	-2.2296e-05	1.65815e-05	-7.49574e-05	9.75897e-05	-8.22654e-05	-4.52776e-05		KPKNLVVVGQSAFADFDGDG	-1.84375e-05	-2.29245e-05	-2.94041e-05	-1.41476e-05	-4.29055e-05	-1.29296e-05	-1.90943e-05
KPLLEKSHCIAEVEK	51	92	19	64	40	36	25	35	30	29	KPLLEKSHCIAEVEK	0.000109561	0.000171908	4.05416e-05	0.000118027	8.26523e-05	6.66377e-05	5.33637e-05	0.000100262	5.62242e-05	8.4877e-05	KPLLEKSHCIAEVEK	9.18131e-05	8.04542e-05	8.64506e-05				KPLLEKSHCIAEVEK	2.31102e-05	8.54577e-05	-4.5909e-05	3.15766e-05	-3.79828e-06	-1.98129e-05	-3.30869e-05		KPLLEKSHCIAEVEK	2.40455e-06	-7.9867e-06	1.39077e-05	9.93485e-07	6.8893e-06	9.5584e-06	1.17707e-05
KPRSPQVIPIEEFQDCECY	101	76	54	91	62	59	73	65	83	38	KPRSPQVIPIEEFQDCECY	0.000216973	0.000142011	0.000115224	0.00016782	0.000128111	0.000109212	0.000155822	0.0001862	0.000155554	0.000111218	KPRSPQVIPIEEFQDCECY	0.000147882	0.000150991	0.000151513				KPRSPQVIPIEEFQDCECY	6.54604e-05	-9.50173e-06	-3.62893e-05	1.63069e-05	-2.34019e-05	-4.23012e-05	4.30914e-06		KPRSPQVIPIEEFQDCECY	-1.51463e-05	-2.65266e-06	1.81194e-06	-6.95411e-06	-3.35971e-07	2.81392e-06	-4.95447e-06
KPSTPESGVEDFEDYQN	74	48	175	45	81	75	97	72	88	45	KPSTPESGVEDFEDYQN	0.000158971	8.96913e-05	0.00037341	8.29879e-05	0.000167371	0.000138828	0.000207051	0.000206252	0.000164924	0.000131706	KPSTPESGVEDFEDYQN	0.000174044	0.000167627	0.000166859				KPSTPESGVEDFEDYQN	-7.88813e-06	-7.71674e-05	0.000206551	-8.38708e-05	5.12241e-07	-2.80302e-05	4.01926e-05		KPSTPESGVEDFEDYQN	9.69791e-06	2.12445e-05	-2.6042e-05	2.23617e-05	8.29785e-06	1.30549e-05	1.68446e-06
KSLSHLPLHSNKEDGYD	14	26	12	29	14	12	20	10	36	53	KSLSHLPLHSNKEDGYD	3.00755e-05	4.85828e-05	2.56052e-05	5.34811e-05	2.89283e-05	2.22126e-05	4.2691e-05	2.86462e-05	6.7469e-05	0.00015512	KSLSHLPLHSNKEDGYD	3.59395e-05	8.37451e-05	8.9486e-05				KSLSHLPLHSNKEDGYD	-5.94105e-05	-4.09032e-05	-6.38808e-05	-3.6005e-05	-6.05577e-05	-6.72735e-05	-4.6795e-05		KSLSHLPLHSNKEDGYD	-5.25692e-05	-5.56537e-05	-5.18242e-05	-5.64701e-05	-5.2378e-05	-5.12587e-05	-5.46718e-05
LAVQTKRVAAQVDGGA	46	35	68	10	17	13	11	14	24	13	LAVQTKRVAAQVDGGA	9.88195e-05	6.53999e-05	0.000145096	1.84417e-05	3.51272e-05	2.40636e-05	2.348e-05	4.01046e-05	4.49794e-05	3.80483e-05	LAVQTKRVAAQVDGGA	5.86326e-05	4.10441e-05	5.00989e-05				LAVQTKRVAAQVDGGA	4.87207e-05	1.5301e-05	9.49975e-05	-3.16571e-05	-1.49716e-05	-2.60353e-05	-2.66188e-05		LAVQTKRVAAQVDGGA	1.83594e-06	7.40588e-06	-5.87686e-06	1.52322e-05	1.24513e-05	1.42953e-05	1.43925e-05
LDTMRQIQVFEDEPA	48	27	16	38	47	49	50	19	50	17	LDTMRQIQVFEDEPA	0.000103116	5.04514e-05	3.41403e-05	7.00786e-05	9.71165e-05	9.07013e-05	0.000106727	5.44277e-05	9.3707e-05	4.97555e-05	LDTMRQIQVFEDEPA	7.89045e-05	6.59634e-05	7.30843e-05				LDTMRQIQVFEDEPA	3.00317e-05	-2.2633e-05	-3.8944e-05	-3.00567e-06	2.40322e-05	1.7617e-05	3.36432e-05		LDTMRQIQVFEDEPA	1.78495e-06	1.05624e-05	1.32809e-05	7.29118e-06	2.78487e-06	3.85407e-06	1.18304e-06
LGEPNILICFIDKFSPP	0	0	0	0	1	0	0	4	3	0	LGEPNILICFIDKFSPP	0	0	0	0	2.06631e-06	0	0	1.14585e-05	5.62242e-06	0	LGEPNILICFIDKFSPP	2.95187e-07	5.69363e-06	1.74918e-05				LGEPNILICFIDKFSPP	-1.74918e-05	-1.74918e-05	-1.74918e-05	-1.74918e-05	-1.54255e-05	-1.74918e-05	-1.74918e-05		LGEPNILICFIDKFSPP	-1.71474e-05	-1.71474e-05	-1.71474e-05	-1.71474e-05	-1.74918e-05	-1.71474e-05	-1.71474e-05
LISGGTSYVPDDGLTAQQL	78	162	103	223	107	146	117	87	117	59	LISGGTSYVPDDGLTAQQL	0.000167564	0.000302708	0.000219778	0.000411251	0.000221095	0.000270253	0.000249742	0.000249222	0.000219274	0.000172681	LISGGTSYVPDDGLTAQQL	0.000263199	0.000213726	0.000209379				LISGGTSYVPDDGLTAQQL	-4.18158e-05	9.33287e-05	1.0399e-05	0.000201872	1.17156e-05	6.08734e-05	4.03629e-05		LISGGTSYVPDDGLTAQQL	6.97585e-05	4.72344e-05	6.10561e-05	2.9144e-05	6.08366e-05	5.26437e-05	5.60621e-05
LPFQKIQHSITAQDHQPTPD	43	13	7	32	7	6	43	20	21	19	LPFQKIQHSITAQDHQPTPD	9.23748e-05	2.42914e-05	1.49364e-05	5.90136e-05	1.44642e-05	1.11063e-05	9.17856e-05	5.72923e-05	3.93569e-05	5.56091e-05	LPFQKIQHSITAQDHQPTPD	4.3996e-05	5.07528e-05	5.90541e-05				LPFQKIQHSITAQDHQPTPD	3.33207e-05	-3.47627e-05	-4.41177e-05	-4.05184e-08	-4.459e-05	-4.79478e-05	3.27315e-05		LPFQKIQHSITAQDHQPTPD	-2.31212e-05	-1.1774e-05	-1.02148e-05	-1.7561e-05	-1.01361e-05	-9.57645e-06	-2.3023e-05
LPGISSIKDLQDL	64	33	32	38	44	20	51	47	52	44	LPGISSIKDLQDL	0.000137488	6.16628e-05	6.82807e-05	7.00786e-05	9.09175e-05	3.70209e-05	0.000108862	0.000134637	9.74553e-05	0.000128779	LPGISSIKDLQDL	8.20444e-05	0.00012029	0.000123195				LPGISSIKDLQDL	1.42928e-05	-6.15325e-05	-5.49146e-05	-5.31166e-05	-3.22777e-05	-8.61743e-05	-1.43332e-05		LPGISSIKDLQDL	-5.03915e-05	-3.77539e-05	-3.88569e-05	-3.91566e-05	-4.26297e-05	-3.36469e-05	-4.56205e-05
LQKQVTELEAEREQKQ	59	60	45	89	49	36	37	37	65	36	LQKQVTELEAEREQKQ	0.000126747	0.000112114	9.60197e-05	0.000164132	0.000101249	6.66377e-05	7.89783e-05	0.000105991	0.000121819	0.000105365	LQKQVTELEAEREQKQ	0.000106554	0.000111058	0.000114679				LQKQVTELEAEREQKQ	1.20673e-05	-2.56535e-06	-1.86598e-05	4.94521e-05	-1.34304e-05	-4.80418e-05	-3.57011e-05		LQKQVTELEAEREQKQ	-1.14911e-05	-9.05229e-06	-6.36988e-06	-1.77219e-05	-7.24145e-06	-1.47288e-06	-3.52965e-06
LRELISNSSDAL	92	57	59	66	85	77	78	42	57	32	LRELISNSSDAL	0.000197639	0.000106508	0.000125892	0.000121716	0.000175636	0.000142531	0.000166495	0.000120314	0.000106826	9.36573e-05	LRELISNSSDAL	0.00014806	0.000106932	0.000110874				LRELISNSSDAL	8.67652e-05	-4.36549e-06	1.50185e-05	1.08416e-05	6.47623e-05	3.16567e-05	5.56209e-05		LRELISNSSDAL	2.89224e-05	4.41109e-05	4.08802e-05	4.15763e-05	3.25896e-05	3.81072e-05	3.41131e-05
LTQVQESLLGYWDTAK	41	9	7	50	39	22	76	42	50	29	LTQVQESLLGYWDTAK	8.80783e-05	1.68171e-05	1.49364e-05	9.22087e-05	8.0586e-05	4.0723e-05	0.000162226	0.000120314	9.3707e-05	8.4877e-05	LTQVQESLLGYWDTAK	7.07965e-05	9.96326e-05	0.000104141				LTQVQESLLGYWDTAK	-1.60623e-05	-8.73235e-05	-8.92042e-05	-1.19319e-05	-2.35546e-05	-6.34176e-05	5.80851e-05		LTQVQESLLGYWDTAK	-3.62245e-05	-2.43476e-05	-2.40341e-05	-3.69129e-05	-3.49757e-05	-2.83319e-05	-4.85824e-05
LVAVDGVNAL	68	29	30	29	28	26	10	9	32	17	LVAVDGVNAL	0.000146081	5.41885e-05	6.40131e-05	5.34811e-05	5.78566e-05	4.81272e-05	2.13455e-05	2.57815e-05	5.99725e-05	4.97555e-05	LVAVDGVNAL	6.35847e-05	4.51698e-05	5.39044e-05				LVAVDGVNAL	9.21766e-05	2.84056e-07	1.01087e-05	-4.2337e-07	3.95218e-06	-5.77723e-06	-3.25589e-05		LVAVDGVNAL	-4.0691e-06	1.12463e-05	9.60889e-06	1.13642e-05	1.0635e-05	1.22565e-05	1.67202e-05
LVGQQRISGNLDSPEG	45	67	39	64	62	93	32	42	89	55	LVGQQRISGNLDSPEG	9.66713e-05	0.000125194	8.3217e-05	0.000118027	0.000128111	0.000172147	6.83056e-05	0.000120314	0.000166798	0.000160974	LVGQQRISGNLDSPEG	0.000113096	0.000149362	0.000150011				LVGQQRISGNLDSPEG	-5.33394e-05	-2.48166e-05	-6.67937e-05	-3.19835e-05	-2.18996e-05	2.21366e-05	-8.17051e-05		LVGQQRISGNLDSPEG	-3.4177e-05	-3.89308e-05	-3.19346e-05	-3.77363e-05	-3.9417e-05	-4.67563e-05	-2.94494e-05
LVKAAQKAAAFEDQ	45	46	48	50	64	77	42	37	64	23	LVKAAQKAAAFEDQ	9.66713e-05	8.59542e-05	0.000102421	9.22087e-05	0.000132244	0.000142531	8.96511e-05	0.000105991	0.000119945	6.73162e-05	LVKAAQKAAAFEDQ	0.000105954	9.77507e-05	0.000102405				LVKAAQKAAAFEDQ	-5.73343e-06	-1.64506e-05	1.62616e-08	-1.0196e-05	2.9839e-05	4.01259e-05	-1.27536e-05		LVKAAQKAAAFEDQ	5.09682e-06	6.88301e-06	4.13854e-06	5.84058e-06	-8.31918e-07	-2.5464e-06	6.26685e-06
LVLKKDEDLFREW	36	45	7	75	32	45	1	26	20	23	LVLKKDEDLFREW	7.7337e-05	8.40856e-05	1.49364e-05	0.000138313	6.61219e-05	8.32971e-05	2.13455e-06	7.448e-05	3.74828e-05	6.73162e-05	LVLKKDEDLFREW	6.66037e-05	5.97597e-05	6.7362e-05				LVLKKDEDLFREW	9.975e-06	1.67236e-05	-5.24256e-05	7.09511e-05	-1.24018e-06	1.59351e-05	-6.52275e-05		LVLKKDEDLFREW	-2.54727e-06	-3.67203e-06	7.85284e-06	-1.27099e-05	-6.78074e-07	-3.54061e-06	9.98648e-06
MATSGQQNNIGM	41	13	38	18	42	60	60	36	39	20	MATSGQQNNIGM	8.80783e-05	2.42914e-05	8.10833e-05	3.31951e-05	8.67849e-05	0.000111063	0.000128073	0.000103126	7.30915e-05	5.85358e-05	MATSGQQNNIGM	7.89384e-05	7.82512e-05	8.44185e-05				MATSGQQNNIGM	3.65981e-06	-6.01271e-05	-3.3352e-06	-5.12233e-05	2.36645e-06	2.66443e-05	4.36545e-05		MATSGQQNNIGM	-7.0034e-06	3.62775e-06	-5.83756e-06	2.14379e-06	-6.78784e-06	-1.08341e-05	-1.36692e-05
MHTYQVGMNDMGDMTN	147	41	68	151	50	77	90	22	74	64	MHTYQVGMNDMGDMTN	0.000315793	7.66113e-05	0.000145096	0.00027847	0.000103315	0.000142531	0.000192109	6.30215e-05	0.000138686	0.000187315	MHTYQVGMNDMGDMTN	0.000179132	0.000129674	0.000131851				MHTYQVGMNDMGDMTN	0.000183942	-5.52395e-05	1.32456e-05	0.00014662	-2.85354e-05	1.06797e-05	6.02586e-05		MHTYQVGMNDMGDMTN	2.45047e-05	6.43683e-05	5.29542e-05	3.07252e-05	5.99177e-05	5.33818e-05	4.51186e-05
MPEGHQVDLQGYRDA	25	55	26	17	52	17	11	13	42	19	MPEGHQVDLQGYRDA	5.37063e-05	0.000102771	5.5478e-05	3.1351e-05	0.000107448	3.14678e-05	2.348e-05	3.724e-05	7.87139e-05	5.56091e-05	MPEGHQVDLQGYRDA	5.79575e-05	5.71876e-05	6.49896e-05				MPEGHQVDLQGYRDA	-1.12833e-05	3.77817e-05	-9.51158e-06	-3.36386e-05	4.24584e-05	-3.35218e-05	-4.15096e-05		MPEGHQVDLQGYRDA	-6.32359e-06	-1.45011e-05	-6.61888e-06	-2.5977e-06	-1.52805e-05	-2.61717e-06	-1.28588e-06
MPKKSSVPAEEGLIQ	35	34	66	80	110	36	43	64	86	41	MPKKSSVPAEEGLIQ	7.51888e-05	6.35313e-05	0.000140829	0.000147534	0.000227294	6.66377e-05	9.17856e-05	0.000183335	0.000161176	0.000119998	MPKKSSVPAEEGLIQ	0.000116114	0.000154837	0.000155061				MPKKSSVPAEEGLIQ	-7.98718e-05	-9.15292e-05	-1.42317e-05	-7.52656e-06	7.22333e-05	-8.84229e-05	-6.32749e-05		MPKKSSVPAEEGLIQ	-3.21253e-05	-3.01824e-05	-4.30653e-05	-4.41829e-05	-5.74762e-05	-3.07001e-05	-3.48915e-05
MRQLIMANPQMQQL	44	136	74	88	130	79	50	42	118	60	MRQLIMANPQMQQL	9.4523e-05	0.000254125	0.000157899	0.000162287	0.00026862	0.000146233	0.000106727	0.000120314	0.000221149	0.000175608	MRQLIMANPQMQQL	0.000170059	0.000172357	0.000171221				MRQLIMANPQMQQL	-7.66979e-05	8.29044e-05	-1.33219e-05	-8.93352e-06	9.73991e-05	-2.49882e-05	-6.44934e-05		MRQLIMANPQMQQL	1.14277e-05	-1.51726e-05	8.65087e-07	1.33694e-07	-1.75884e-05	2.80948e-06	9.39368e-06
NPDGMVALLDYREDG	175	44	109	95	103	92	169	75	108	97	NPDGMVALLDYREDG	0.000375944	8.2217e-05	0.000232581	0.000175197	0.00021283	0.000170296	0.000360739	0.000214846	0.000202407	0.000283899	NPDGMVALLDYREDG	0.000229972	0.000233717	0.00022782				NPDGMVALLDYREDG	0.000148124	-0.000145603	4.76125e-06	-5.26231e-05	-1.499e-05	-5.75235e-05	0.000132919		NPDGMVALLDYREDG	-2.21765e-05	2.6778e-05	1.71733e-06	1.12814e-05	5.0092e-06	1.20981e-05	-1.96423e-05
QAGADATESFEDVGHSPD	84	0	0	28	3	18	43	13	29	28	QAGADATESFEDVGHSPD	0.000180453	0	0	5.16369e-05	6.19892e-06	3.33188e-05	9.17856e-05	3.724e-05	5.43501e-05	8.19502e-05	QAGADATESFEDVGHSPD	5.19133e-05	5.78467e-05	6.55976e-05				QAGADATESFEDVGHSPD	0.000114856	-6.55976e-05	-6.55976e-05	-1.39607e-05	-5.93986e-05	-3.22787e-05	2.61881e-05		QAGADATESFEDVGHSPD	-3.51075e-05	-5.032e-06	-5.032e-06	-1.36382e-05	-6.06516e-06	-1.05851e-05	-2.03296e-05
QQKKAAIISAEGDSK	148	280	47	131	165	61	75	64	94	75	QQKKAAIISAEGDSK	0.000317941	0.000523199	0.000100287	0.000241587	0.000340941	0.000112914	0.000160091	0.000183335	0.000176169	0.000219509	QQKKAAIISAEGDSK	0.000256709	0.000193005	0.000190267				QQKKAAIISAEGDSK	0.000127675	0.000332933	-8.99793e-05	5.13204e-05	0.000150674	-7.73527e-05	-3.01753e-05		QQKKAAIISAEGDSK	5.62367e-05	2.2027e-05	9.25123e-05	6.89624e-05	5.24034e-05	9.04079e-05	8.2545e-05
RFQSSAVMALQEASE	158	111	42	84	73	76	80	75	104	74	RFQSSAVMALQEASE	0.000339424	0.000207411	8.96184e-05	0.000154911	0.00015084	0.00014068	0.000170764	0.000214846	0.000194911	0.000216583	RFQSSAVMALQEASE	0.000179093	0.00020878	0.000204817				RFQSSAVMALQEASE	0.000134606	2.59371e-06	-0.000115199	-4.99067e-05	-5.39769e-05	-6.41379e-05	-3.40535e-05		RFQSSAVMALQEASE	-5.24467e-05	-3.04446e-05	-1.08125e-05	-2.16946e-05	-2.10162e-05	-1.93227e-05	-2.43368e-05
RGVEEQTKAFLDG	116	139	93	173	118	153	65	81	109	71	RGVEEQTKAFLDG	0.000249197	0.000259731	0.000198441	0.000319042	0.000243824	0.00028321	0.000138746	0.000232034	0.000204281	0.000207802	RGVEEQTKAFLDG	0.000241742	0.000214706	0.000210284				RGVEEQTKAFLDG	3.89136e-05	4.94475e-05	-1.18429e-05	0.000108759	3.35408e-05	7.29266e-05	-7.15378e-05		RGVEEQTKAFLDG	3.02155e-05	2.84598e-05	3.86749e-05	1.85746e-05	3.11109e-05	2.45466e-05	4.8624e-05
RPIAEYLNTQKDM	48	82	50	7	17	60	20	41	62	18	RPIAEYLNTQKDM	0.000103116	0.000153223	0.000106689	1.29092e-05	3.51272e-05	0.000111063	4.2691e-05	0.000117449	0.000116197	5.26823e-05	RPIAEYLNTQKDM	8.06882e-05	9.54427e-05	0.000100276				RPIAEYLNTQKDM	2.84014e-06	5.29467e-05	6.41262e-06	-8.73667e-05	-6.51487e-05	1.07869e-05	-5.75849e-05		RPIAEYLNTQKDM	-2.33257e-05	-3.16768e-05	-2.39211e-05	-8.2912e-06	-1.19942e-05	-2.46501e-05	-1.32548e-05
RPIVEYLNTQKDMLDN	64	79	74	80	146	47	101	53	104	62	RPIVEYLNTQKDMLDN	0.000137488	0.000147617	0.000157899	0.000147534	0.000301681	8.69992e-05	0.000215589	0.000151825	0.000194911	0.000181461	RPIVEYLNTQKDMLDN	0.000170687	0.000176065	0.000174642				RPIVEYLNTQKDMLDN	-3.71538e-05	-2.70249e-05	-1.67429e-05	-2.71079e-05	0.000127039	-8.76427e-05	4.09476e-05		RPIVEYLNTQKDMLDN	1.57805e-06	-1.10097e-07	-1.82378e-06	-9.6272e-08	-2.57874e-05	9.99286e-06	-1.14389e-05
RPQKSLLVEVEEGGN	75	27	37	22	16	37	40	31	44	24	RPQKSLLVEVEEGGN	0.000161119	5.04514e-05	7.89495e-05	4.05718e-05	3.30609e-05	6.84887e-05	8.5382e-05	8.88031e-05	8.24622e-05	7.0243e-05	RPQKSLLVEVEEGGN	7.40033e-05	8.05028e-05	8.64953e-05				RPQKSLLVEVEEGGN	7.46235e-05	-3.6044e-05	-7.54584e-06	-4.59235e-05	-5.34344e-05	-1.80066e-05	-1.11337e-06		RPQKSLLVEVEEGGN	-2.70113e-05	-8.56671e-06	-1.33164e-05	-6.92013e-06	-5.66831e-06	-1.15729e-05	-1.43885e-05
RVVDLMAYMASKEE	65	58	55	31	97	45	40	39	78	16	RVVDLMAYMASKEE	0.000139636	0.000108377	0.000117357	5.71694e-05	0.000200432	8.32971e-05	8.5382e-05	0.00011172	0.000146183	4.68287e-05	RVVDLMAYMASKEE	0.000113093	0.000101577	0.000105934				RVVDLMAYMASKEE	3.3702e-05	2.44268e-06	1.14231e-05	-4.87649e-05	9.44976e-05	-2.26372e-05	-2.05523e-05		RVVDLMAYMASKEE	2.73481e-06	7.94469e-06	6.44796e-06	1.64793e-05	-7.39779e-06	1.21247e-05	1.17772e-05
RVVDLMAYMASKEEATKPSSG	25	27	7	85	18	37	14	27	29	19	RVVDLMAYMASKEEATKPSSG	5.37063e-05	5.04514e-05	1.49364e-05	0.000156755	3.71935e-05	6.84887e-05	2.98837e-05	7.73446e-05	5.43501e-05	5.56091e-05	RVVDLMAYMASKEEATKPSSG	5.87735e-05	6.24346e-05	6.98293e-05				RVVDLMAYMASKEEATKPSSG	-1.61231e-05	-1.9378e-05	-5.4893e-05	8.69255e-05	-3.26358e-05	-1.34063e-06	-3.99457e-05		RVVDLMAYMASKEEATKPSSG	-1.02113e-05	-9.66877e-06	-3.74961e-06	-2.7386e-05	-7.45914e-06	-1.2675e-05	-6.24083e-06
SDLKGRLVSIHSQKEQDFL	34	233	136	108	71	80	83	70	132	59	SDLKGRLVSIHSQKEQDFL	7.30405e-05	0.000435376	0.000290193	0.000199171	0.000146708	0.000148084	0.000177168	0.000200523	0.000247387	0.000172681	SDLKGRLVSIHSQKEQDFL	0.000209963	0.000206863	0.00020305				SDLKGRLVSIHSQKEQDFL	-0.000130009	0.000232327	8.7143e-05	-3.87893e-06	-5.63419e-05	-5.49661e-05	-2.58822e-05		SDLKGRLVSIHSQKEQDFL	2.97334e-05	-3.06559e-05	-6.45862e-06	8.7117e-06	1.74555e-05	1.72262e-05	1.23789e-05
SHVEMKLAADEEEN	137	186	136	182	180	81	161	112	167	86	SHVEMKLAADEEEN	0.00029431	0.000347554	0.000290193	0.00033564	0.000371935	0.000149935	0.000343662	0.000320837	0.000312981	0.000251704	SHVEMKLAADEEEN	0.000304747	0.000295174	0.000284507				SHVEMKLAADEEEN	9.80323e-06	6.30466e-05	5.68563e-06	5.11326e-05	8.74283e-05	-0.000134572	5.91553e-05		SHVEMKLAADEEEN	2.19793e-05	1.31054e-05	2.26656e-05	1.50911e-05	9.04184e-06	4.6042e-05	1.3754e-05
SPVLLGQPNTL	41	4	29	19	17	18	6	24	19	25	SPVLLGQPNTL	8.80783e-05	7.47427e-06	6.18793e-05	3.50393e-05	3.51272e-05	3.33188e-05	1.28073e-05	6.87508e-05	3.56087e-05	7.31698e-05	SPVLLGQPNTL	3.91035e-05	5.91764e-05	6.6824e-05				SPVLLGQPNTL	2.12542e-05	-5.93498e-05	-4.94469e-06	-3.17847e-05	-3.16968e-05	-3.35052e-05	-5.40167e-05		SPVLLGQPNTL	-3.5883e-05	-2.2449e-05	-3.15165e-05	-2.70432e-05	-2.70578e-05	-2.67564e-05	-2.33378e-05
TDLQQILESEKDLEE	93	89	27	104	80	77	68	70	81	29	TDLQQILESEKDLEE	0.000199787	0.000166303	5.76118e-05	0.000191794	0.000165305	0.000142531	0.000145149	0.000200523	0.000151805	8.4877e-05	TDLQQILESEKDLEE	0.00015264	0.000145735	0.000146665				TDLQQILESEKDLEE	5.3122e-05	1.96373e-05	-8.90536e-05	4.51288e-05	1.86393e-05	-4.13479e-06	-1.51601e-06		TDLQQILESEKDLEE	-1.88317e-06	3.69762e-06	2.18128e-05	-5.50975e-07	3.86395e-06	7.65962e-06	7.22316e-06
TEATIPLVPGRDEDF	31	168	67	34	29	128	37	68	90	99	TEATIPLVPGRDEDF	6.65958e-05	0.00031392	0.000142963	6.27019e-05	5.99229e-05	0.000236934	7.89783e-05	0.000194794	0.000168673	0.000289752	TEATIPLVPGRDEDF	0.000137431	0.00021774	0.000213082				TEATIPLVPGRDEDF	-0.000146486	0.000100838	-7.01193e-05	-0.00015038	-0.000153159	2.3852e-05	-0.000134104		TEATIPLVPGRDEDF	-6.38454e-05	-0.000105066	-7.65732e-05	-6.31964e-05	-6.27332e-05	-9.22351e-05	-6.59091e-05
TIAKSGTKAFMEAL	30	80	54	113	67	25	41	51	88	82	TIAKSGTKAFMEAL	6.44475e-05	0.000149485	0.000115224	0.000208392	0.000138443	4.62762e-05	8.75165e-05	0.000146095	0.000164924	0.000239997	TIAKSGTKAFMEAL	0.000115683	0.000183672	0.000181658				TIAKSGTKAFMEAL	-0.000117211	-3.21728e-05	-6.64347e-05	2.67334e-05	-4.32157e-05	-0.000135382	-9.41418e-05		TIAKSGTKAFMEAL	-5.74356e-05	-7.16086e-05	-6.58983e-05	-8.14263e-05	-6.97682e-05	-5.44071e-05	-6.12805e-05
TIRHYQHVLAVDPEKAA	29	51	7	24	16	37	27	13	29	28	TIRHYQHVLAVDPEKAA	6.22993e-05	9.5297e-05	1.49364e-05	4.42602e-05	3.30609e-05	6.84887e-05	5.76328e-05	3.724e-05	5.43501e-05	8.19502e-05	TIRHYQHVLAVDPEKAA	5.37108e-05	5.78467e-05	6.55976e-05				TIRHYQHVLAVDPEKAA	-3.29828e-06	2.96994e-05	-5.06612e-05	-2.13374e-05	-3.25366e-05	2.89116e-06	-7.96473e-06		TIRHYQHVLAVDPEKAA	-1.33182e-05	-1.88178e-05	-5.4244e-06	-1.03117e-05	-8.44516e-06	-1.43498e-05	-1.25405e-05
TPAEVGVLVGKDRS	60	120	53	76	98	33	19	33	92	51	TPAEVGVLVGKDRS	0.000128895	0.000224228	0.00011309	0.000140157	0.000202498	6.10845e-05	4.05564e-05	9.45323e-05	0.000172421	0.000149266	TPAEVGVLVGKDRS	0.000130073	0.00013874	0.000140213				TPAEVGVLVGKDRS	-1.13179e-05	8.40153e-05	-2.71231e-05	-5.5683e-08	6.22852e-05	-7.91284e-05	-9.96565e-05		TPAEVGVLVGKDRS	-9.94388e-06	-2.58327e-05	-7.30967e-06	-1.18209e-05	-2.22111e-05	1.35788e-06	4.77922e-06
TPEEIAQVATISANGDKD	73	108	24	40	70	52	30	53	58	75	TPEEIAQVATISANGDKD	0.000156822	0.000201805	5.12105e-05	7.3767e-05	0.000144642	9.62544e-05	6.40365e-05	0.000151825	0.0001087	0.000219509	TPEEIAQVATISANGDKD	0.000112648	0.000160011	0.000159834				TPEEIAQVATISANGDKD	-3.01138e-06	4.19717e-05	-0.000108623	-8.60667e-05	-1.51921e-05	-6.35793e-05	-9.57972e-05		TPEEIAQVATISANGDKD	-5.45478e-05	-6.2045e-05	-3.69458e-05	-4.07053e-05	-5.25177e-05	-4.44532e-05	-3.90835e-05
TPSSIIAFKEPFL	20	73	35	18	80	34	19	49	25	43	TPSSIIAFKEPFL	4.2965e-05	0.000136406	7.4682e-05	3.31951e-05	0.000165305	6.29356e-05	4.05564e-05	0.000140366	4.68535e-05	0.000125852	TPSSIIAFKEPFL	7.94349e-05	0.000104357	0.000108499				TPSSIIAFKEPFL	-6.55336e-05	2.79069e-05	-3.38166e-05	-7.53035e-05	5.6806e-05	-4.5563e-05	-6.79422e-05		TPSSIIAFKEPFL	-2.29854e-05	-3.85588e-05	-2.82715e-05	-2.13571e-05	-4.33753e-05	-2.63138e-05	-2.2584e-05
TSLSSKLAAFDEPS	20	29	17	31	52	104	77	33	42	28	TSLSSKLAAFDEPS	4.2965e-05	5.41885e-05	3.62741e-05	5.71694e-05	0.000107448	0.000192509	0.00016436	9.45323e-05	7.87139e-05	8.19502e-05	TSLSSKLAAFDEPS	9.35592e-05	8.50655e-05	9.0704e-05				TSLSSKLAAFDEPS	-4.77389e-05	-3.65155e-05	-5.44299e-05	-3.35345e-05	1.67441e-05	0.000101805	7.36563e-05		TSLSSKLAAFDEPS	1.12876e-05	9.41698e-06	1.24027e-05	8.92016e-06	5.40397e-07	-1.36364e-05	-8.94498e-06
VDQWSTETIASHEDIE	120	153	124	227	225	153	112	114	167	98	VDQWSTETIASHEDIE	0.00025779	0.000285891	0.000264588	0.000418628	0.000464919	0.00028321	0.00023907	0.000326566	0.000312981	0.000286826	VDQWSTETIASHEDIE	0.000316299	0.000308791	0.000297067				VDQWSTETIASHEDIE	-3.92772e-05	-1.11763e-05	-3.24798e-05	0.00012156	0.000167852	-1.38572e-05	-5.79978e-05		VDQWSTETIASHEDIE	2.89835e-05	2.43001e-05	2.78506e-05	2.17728e-06	-5.53799e-06	2.47469e-05	3.21036e-05
VDSAIEKALKVWEE	28	82	72	74	62	50	62	29	53	64	VDSAIEKALKVWEE	6.0151e-05	0.000153223	0.000153631	0.000136469	0.000128111	9.25523e-05	0.000132342	8.30738e-05	9.93294e-05	0.000187315	VDSAIEKALKVWEE	0.000122354	0.000123239	0.000125915				VDSAIEKALKVWEE	-6.57643e-05	2.73073e-05	2.77161e-05	1.05536e-05	2.19575e-06	-3.3363e-05	6.42672e-06		VDSAIEKALKVWEE	6.80608e-06	-8.70586e-06	-8.774e-06	-5.91357e-06	-4.5206e-06	1.40586e-06	-5.22576e-06
VEEEEEDGEMRE	15	8	51	28	26	30	64	20	59	22	VEEEEEDGEMRE	3.22238e-05	1.49485e-05	0.000108822	5.16369e-05	5.3724e-05	5.55314e-05	0.000136611	5.72923e-05	0.000110574	6.43894e-05	VEEEEEDGEMRE	6.47854e-05	7.74187e-05	8.36506e-05				VEEEEEDGEMRE	-5.14268e-05	-6.8702e-05	2.51717e-05	-3.20137e-05	-2.99266e-05	-2.81192e-05	5.29606e-05		VEEEEEDGEMRE	-1.34382e-05	-1.0559e-05	-2.62046e-05	-1.66737e-05	-1.70216e-05	-1.73228e-05	-3.08361e-05
VHDFNKKLTAYLDL	66	64	72	45	59	57	43	38	69	47	VHDFNKKLTAYLDL	0.000141785	0.000119588	0.000153631	8.29879e-05	0.000121912	0.00010551	9.17856e-05	0.000108855	0.000129316	0.000137559	VHDFNKKLTAYLDL	0.000116743	0.000125243	0.000127764				VHDFNKKLTAYLDL	1.40206e-05	-8.17552e-06	2.58676e-05	-4.47761e-05	-5.85175e-06	-2.22543e-05	-3.59783e-05		VHDFNKKLTAYLDL	-1.51947e-05	-1.14954e-05	-1.71692e-05	-5.39527e-06	-1.18827e-05	-9.1489e-06	-6.86156e-06
VPISGWNGDN	47	33	99	33	38	55	33	31	33	24	VPISGWNGDN	0.000100968	6.16628e-05	0.000211243	6.08578e-05	7.85197e-05	0.000101808	7.04401e-05	8.88031e-05	6.18466e-05	7.0243e-05	VPISGWNGDN	9.79284e-05	7.36309e-05	8.01568e-05				VPISGWNGDN	2.0811e-05	-1.8494e-05	0.000131086	-1.9299e-05	-1.63709e-06	2.16508e-05	-9.71666e-06		VPISGWNGDN	1.72651e-05	2.38159e-05	-1.11417e-06	2.39501e-05	2.10064e-05	1.71251e-05	2.2353e-05
VPNPGVSVIHDYADWVK	40	41	49	26	43	56	95	37	65	40	VPNPGVSVIHDYADWVK	8.593e-05	7.66113e-05	0.000104555	4.79485e-05	8.88512e-05	0.000103659	0.000202782	0.000105991	0.000121819	0.000117072	VPNPGVSVIHDYADWVK	0.000101477	0.000114961	0.000118279				VPNPGVSVIHDYADWVK	-3.2349e-05	-4.16677e-05	-1.37243e-05	-7.03305e-05	-2.94278e-05	-1.46204e-05	8.45032e-05		VPNPGVSVIHDYADWVK	-1.42112e-05	-1.26581e-05	-1.73154e-05	-7.88099e-06	-1.46981e-05	-1.7166e-05	-3.36866e-05
VPQQIKVATLNSEEEN	69	81	146	91	123	137	74	89	147	71	VPQQIKVATLNSEEEN	0.000148229	0.000151354	0.00031153	0.00016782	0.000254156	0.000253593	0.000157957	0.000254951	0.000275499	0.000207802	VPQQIKVATLNSEEEN	0.000206377	0.000246084	0.000239227				VPQQIKVATLNSEEEN	-9.09972e-05	-8.78725e-05	7.2304e-05	-7.14066e-05	1.49294e-05	1.43668e-05	-8.12699e-05		VPQQIKVATLNSEEEN	-2.31581e-05	-2.36789e-05	-5.0375e-05	-2.64232e-05	-4.08126e-05	-4.07188e-05	-2.47794e-05
VPQTSSVFSIEVYPEDHN	76	58	47	62	39	84	74	50	58	42	VPQTSSVFSIEVYPEDHN	0.000163267	0.000108377	0.000100287	0.000114339	8.0586e-05	0.000155488	0.000157957	0.000143231	0.0001087	0.000122925	VPQTSSVFSIEVYPEDHN	0.000125757	0.000124952	0.000127495				VPQTSSVFSIEVYPEDHN	3.57719e-05	-1.91182e-05	-2.72079e-05	-1.31563e-05	-4.69091e-05	2.79927e-05	3.04615e-05		VPQTSSVFSIEVYPEDHN	-7.98956e-06	1.15879e-06	2.50709e-06	1.65149e-07	5.79062e-06	-6.69303e-06	-7.10449e-06
VPVVSKTNIKEYKDSFS	69	119	74	89	118	79	62	42	81	55	VPVVSKTNIKEYKDSFS	0.000148229	0.00022236	0.000157899	0.000164132	0.000243824	0.000146233	0.000132342	0.000120314	0.000151805	0.000160974	VPVVSKTNIKEYKDSFS	0.000173574	0.000144364	0.000145401				VPVVSKTNIKEYKDSFS	2.82844e-06	7.69588e-05	1.24981e-05	1.87307e-05	9.84235e-05	8.31797e-07	-1.30588e-05		VPVVSKTNIKEYKDSFS	3.23973e-05	2.00423e-05	3.07857e-05	2.9747e-05	1.64648e-05	3.27301e-05	3.50452e-05
VSALEKSLTSLSEVVL	55	70	133	58	64	56	44	39	84	72	VSALEKSLTSLSEVVL	0.000118154	0.0001308	0.000283791	0.000106962	0.000132244	0.000103659	9.39202e-05	0.00011172	0.000157428	0.000210729	VSALEKSLTSLSEVVL	0.000138504	0.000159959	0.000159785				VSALEKSLTSLSEVVL	-4.16315e-05	-2.89855e-05	0.000124006	-5.28232e-05	-2.75416e-05	-5.61267e-05	-6.58651e-05		VSALEKSLTSLSEVVL	-1.78893e-05	-1.9997e-05	-4.54956e-05	-1.60241e-05	-2.02377e-05	-1.54735e-05	-1.38504e-05
WEAFARGTKSLMDE	86	54	74	77	77	40	71	66	87	75	WEAFARGTKSLMDE	0.00018475	0.000100903	0.000157899	0.000142001	0.000159106	7.40419e-05	0.000151553	0.000189065	0.00016305	0.000219509	WEAFARGTKSLMDE	0.000138608	0.000190541	0.000187994				WEAFARGTKSLMDE	-3.24486e-06	-8.70917e-05	-3.00954e-05	-4.5993e-05	-2.88887e-05	-0.000113953	-3.64414e-05		WEAFARGTKSLMDE	-5.70771e-05	-4.31027e-05	-5.2602e-05	-4.99525e-05	-5.28032e-05	-3.86259e-05	-5.15444e-05
WPSMEEGTRAFKDIVVT	53	63	127	45	40	62	34	45	49	43	WPSMEEGTRAFKDIVVT	0.000113857	0.00011772	0.000270989	8.29879e-05	8.26523e-05	0.000114765	7.25747e-05	0.000128908	9.18329e-05	0.000125852	WPSMEEGTRAFKDIVVT	0.000122221	0.000115531	0.000118805				WPSMEEGTRAFKDIVVT	-4.94781e-06	-1.08527e-06	0.000152184	-3.58172e-05	-3.61528e-05	-4.04023e-06	-4.62304e-05		WPSMEEGTRAFKDIVVT	4.80963e-06	4.16587e-06	-2.1379e-05	9.95454e-06	1.00105e-05	4.65837e-06	1.16901e-05
YGEGESGPMGN	50	58	41	93	22	97	33	36	46	35	YGEGESGPMGN	0.000107413	0.000108377	8.74846e-05	0.000171508	4.54588e-05	0.000179551	7.04401e-05	0.000103126	8.62105e-05	0.000102438	YGEGESGPMGN	0.000110033	9.72581e-05	0.00010195				YGEGESGPMGN	5.46215e-06	6.42659e-06	-1.44658e-05	6.95578e-05	-5.64916e-05	7.76011e-05	-3.15103e-05		YGEGESGPMGN	8.51964e-06	8.3589e-06	1.1841e-05	-2.16298e-06	1.88453e-05	-3.50352e-06	1.46817e-05
YGSGGPPPTGEEDTSEKDEL	46	46	45	75	44	36	35	29	63	50	YGSGGPPPTGEEDTSEKDEL	9.88195e-05	8.59542e-05	9.60197e-05	0.000138313	9.09175e-05	6.66377e-05	7.47092e-05	8.30738e-05	0.000118071	0.00014634	YGSGGPPPTGEEDTSEKDEL	9.3053e-05	0.000115828	0.000119079				YGSGGPPPTGEEDTSEKDEL	-2.02597e-05	-3.31251e-05	-2.30596e-05	1.92338e-05	-2.81617e-05	-5.24416e-05	-4.437e-05		YGSGGPPPTGEEDTSEKDEL	-2.69874e-05	-2.48431e-05	-2.65207e-05	-3.35696e-05	-2.56704e-05	-2.16237e-05	-2.2969e-05
YIRGVEEEEEDGEMRE	78	65	19	27	37	61	25	39	61	22	YIRGVEEEEEDGEMRE	0.000167564	0.000121457	4.05416e-05	4.97927e-05	7.64534e-05	0.000112914	5.33637e-05	0.00011172	0.000114323	6.43894e-05	YIRGVEEEEEDGEMRE	8.88694e-05	9.68107e-05	0.000101538				YIRGVEEEEEDGEMRE	6.60259e-05	1.99193e-05	-6.0996e-05	-5.1745e-05	-2.50843e-05	1.13762e-05	-4.81739e-05		YIRGVEEEEEDGEMRE	-2.5784e-05	-1.80995e-05	-4.61364e-06	-6.15549e-06	-1.05989e-05	-1.66757e-05	-6.75065e-06
YKVVQEYIDAFSDYAN	113	56	64	50	47	52	58	66	83	62	YKVVQEYIDAFSDYAN	0.000242752	0.00010464	0.000136561	9.22087e-05	9.71165e-05	9.62544e-05	0.000123804	0.000189065	0.000155554	0.000181461	YKVVQEYIDAFSDYAN	0.00012762	0.00017536	0.000173991				YKVVQEYIDAFSDYAN	6.87614e-05	-6.93511e-05	-3.74297e-05	-8.17822e-05	-7.68745e-05	-7.77366e-05	-5.01871e-05		YKVVQEYIDAFSDYAN	-6.55602e-05	-4.25415e-05	-4.78617e-05	-4.04696e-05	-4.12876e-05	-4.11439e-05	-4.57355e-05
YPIEHGIITNWDDME	42	73	90	85	81	128	75	70	99	63	YPIEHGIITNWDDME	9.02265e-05	0.000136406	0.000192039	0.000156755	0.000167371	0.000236934	0.000160091	0.000200523	0.00018554	0.000184388	YPIEHGIITNWDDME	0.000162832	0.00019015	0.000187634				YPIEHGIITNWDDME	-9.74071e-05	-5.12281e-05	4.40567e-06	-3.08788e-05	-2.02627e-05	4.93003e-05	-2.75425e-05		YPIEHGIITNWDDME	-1.2701e-05	-2.03975e-05	-2.96698e-05	-2.37891e-05	-2.55584e-05	-3.71523e-05	-2.43451e-05
YQDTYGQQWK	10	25	49	26	32	56	26	15	22	15	YQDTYGQQWK	2.14825e-05	4.67142e-05	0.000104555	4.79485e-05	6.61219e-05	0.000103659	5.54983e-05	4.29692e-05	4.12311e-05	4.39019e-05	YQDTYGQQWK	6.37112e-05	4.27007e-05	5.1627e-05				YQDTYGQQWK	-3.01444e-05	-4.91274e-06	5.29278e-05	-3.67841e-06	1.44949e-05	5.20316e-05	3.87133e-06		YQDTYGQQWK	1.91224e-05	1.49171e-05	5.27705e-06	1.47114e-05	1.16825e-05	5.42641e-06	1.34531e-05
YRHFWADSKSS	33	53	49	36	23	53	32	30	60	29	YRHFWADSKSS	7.08923e-05	9.90341e-05	0.000104555	6.63903e-05	4.75251e-05	9.81055e-05	6.83056e-05	8.59385e-05	0.000112448	8.4877e-05	YRHFWADSKSS	7.92582e-05	9.44213e-05	9.93337e-05				YRHFWADSKSS	-2.84414e-05	-2.99582e-07	5.22103e-06	-3.29434e-05	-5.18086e-05	-1.22826e-06	-3.10281e-05		YRHFWADSKSS	-1.86812e-05	-2.33715e-05	-2.42916e-05	-1.79308e-05	-1.47866e-05	-2.32167e-05	-1.82501e-05
YVQSMDVAAFNKI	137	108	102	134	88	127	141	86	166	122	YVQSMDVAAFNKI	0.00029431	0.000201805	0.000217645	0.000247119	0.000181835	0.000235083	0.000300971	0.000246357	0.000311107	0.000357069	YVQSMDVAAFNKI	0.000239824	0.000304844	0.000293427				YVQSMDVAAFNKI	8.83553e-07	-9.16214e-05	-7.57822e-05	-4.63074e-05	-0.000111592	-5.83439e-05	7.54463e-06		YVQSMDVAAFNKI	-6.26837e-05	-4.72662e-05	-4.9906e-05	-5.48185e-05	-4.39378e-05	-5.28124e-05	-6.37939e-05
HDLEVAQTTALPDEDDD	159	159	45	100	90	113	136	93	171	106	HDLEVAQTTALPDEDDD	0.000341572	0.000297102	9.60197e-05	0.000184417	0.000185968	0.000209168	0.000290299	0.000266409	0.000320478	0.00031024	HDLEVAQTTALPDEDDD	0.000229221	0.000299042	0.000288075				HDLEVAQTTALPDEDDD	5.34967e-05	9.02724e-06	-0.000192056	-0.000103658	-0.000102107	-7.89069e-05	2.22351e-06		HDLEVAQTTALPDEDDD	-7.75795e-05	-7.01679e-05	-3.66541e-05	-5.13871e-05	-5.16455e-05	-5.55122e-05	-6.90339e-05
IPAFKIGLRALQEAT	11	18	0	9	3	6	0	5	2	2	IPAFKIGLRALQEAT	2.36308e-05	3.36342e-05	0	1.65976e-05	6.19892e-06	1.11063e-05	0	1.43231e-05	3.74828e-06	5.85358e-06	IPAFKIGLRALQEAT	1.3024e-05	7.97498e-06	1.95961e-05				IPAFKIGLRALQEAT	4.03466e-06	1.40381e-05	-1.95961e-05	-2.99852e-06	-1.33972e-05	-8.48982e-06	-1.95961e-05		IPAFKIGLRALQEAT	-8.33993e-06	-1.00072e-05	-4.40147e-06	-7.16773e-06	-5.43462e-06	-6.25251e-06	-4.40147e-06
IPAFKIGLRALQEATY	0	0	0	5	0	9	0	0	0	0	IPAFKIGLRALQEATY	0	0	0	9.22087e-06	0	1.66594e-05	0	0	0	0	IPAFKIGLRALQEATY	3.69718e-06	0	1.224e-05				IPAFKIGLRALQEATY	-1.224e-05	-1.224e-05	-1.224e-05	-3.01914e-06	-1.224e-05	4.4194e-06	-1.224e-05		IPAFKIGLRALQEATY	-7.92663e-06	-7.92663e-06	-7.92663e-06	-9.46345e-06	-7.92663e-06	-1.07032e-05	-7.92663e-06
YPIEHGGITNWDD	230	138	154	84	114	67	86	63	81	92	YPIEHGGITNWDD	0.000494098	0.000257862	0.000328601	0.000154911	0.000235559	0.00012402	0.000183571	0.000180471	0.000151805	0.000269265	YPIEHGGITNWDD	0.000254089	0.000200514	0.000197193				YPIEHGGITNWDD	0.000296905	6.06697e-05	0.000131408	-4.22821e-05	3.83663e-05	-7.31727e-05	-1.36216e-05		YPIEHGGITNWDD	1.68946e-05	5.62671e-05	4.44774e-05	7.34257e-05	5.99843e-05	7.85742e-05	6.8649e-05
YPIEHGIIGNWDD	58	71	67	69	150	70	66	39	104	45	YPIEHGIIGNWDD	0.000124599	0.000132668	0.000142963	0.000127248	0.000309946	0.000129573	0.00014088	0.00011172	0.000194911	0.000131706	YPIEHGIIGNWDD	0.000158268	0.000146112	0.000147013				YPIEHGIIGNWDD	-2.24145e-05	-1.43447e-05	-4.05043e-06	-1.9765e-05	0.000162933	-1.74398e-05	-6.13279e-06		YPIEHGIIGNWDD	1.68667e-05	1.55218e-05	1.38061e-05	1.64252e-05	-1.40245e-05	1.60376e-05	1.41531e-05
YPIEHGIITNWDD	94	62	82	88	90	68	82	68	115	71	YPIEHGIITNWDD	0.000201936	0.000115851	0.000174969	0.000162287	0.000185968	0.000125871	0.000175033	0.000194794	0.000215526	0.000207802	YPIEHGIITNWDD	0.000163131	0.000206041	0.000202291				YPIEHGIITNWDD	-3.55354e-07	-8.64397e-05	-2.73218e-05	-4.00036e-05	-1.63232e-05	-7.64198e-05	-2.72579e-05		YPIEHGIITNWDD	-4.56276e-05	-3.12803e-05	-4.11332e-05	-3.90196e-05	-4.29663e-05	-3.29502e-05	-4.11439e-05
YPIEHGIITNWDDM	67	41	49	58	32	49	49	25	47	31	YPIEHGIITNWDDM	0.000143933	7.66113e-05	0.000104555	0.000106962	6.61219e-05	9.07013e-05	0.000104593	7.16154e-05	8.80846e-05	9.07306e-05	YPIEHGIITNWDDM	9.90681e-05	8.34768e-05	8.92386e-05				YPIEHGIITNWDDM	5.46942e-05	-1.26273e-05	1.53161e-05	1.77235e-05	-2.31168e-05	1.46264e-06	1.53543e-05		YPIEHGIITNWDDM	2.35208e-06	1.35723e-05	8.91509e-06	8.51386e-06	1.53206e-05	1.1224e-05	8.90873e-06
YPIEHGIITNWGG	56	107	89	68	58	74	64	61	97	24	YPIEHGIITNWGG	0.000120302	0.000199937	0.000189906	0.000125404	0.000119846	0.000136977	0.000136611	0.000174742	0.000181792	7.0243e-05	YPIEHGIITNWGG	0.000146998	0.000142259	0.000143459				YPIEHGIITNWGG	-2.31567e-05	5.64781e-05	4.64468e-05	-1.80548e-05	-2.36129e-05	-6.4813e-06	-6.84757e-06		YPIEHGIITNWGG	7.98806e-06	-5.2844e-06	-3.61252e-06	7.13776e-06	8.06409e-06	5.20883e-06	5.26988e-06
YPIGHGIITNWDD	40	35	98	122	106	76	84	91	124	73	YPIGHGIITNWDD	8.593e-05	6.53999e-05	0.000209109	0.000224989	0.000219029	0.00014068	0.000179302	0.00026068	0.000232393	0.000213656	YPIGHGIITNWDD	0.000160634	0.000235576	0.000229534				YPIGHGIITNWDD	-0.000143604	-0.000164135	-2.0425e-05	-4.54517e-06	-1.05058e-05	-8.8855e-05	-5.02323e-05		YPIGHGIITNWDD	-5.64496e-05	-5.3028e-05	-7.69796e-05	-7.96262e-05	-7.86327e-05	-6.55746e-05	-7.20117e-05
RLGLWSRMDQLAKELTAE	212	130	293	30	154	250	321	54	90	65	RLGLWSRMDQLAKELTAE	0.000455429	0.000242914	0.000625195	5.53252e-05	0.000318211	0.000462762	0.00068519	0.000154689	0.000168673	0.000190241	RLGLWSRMDQLAKELTAE	0.000406432	0.000171201	0.000170155				RLGLWSRMDQLAKELTAE	0.000285274	7.27589e-05	0.00045504	-0.00011483	0.000148056	0.000292607	0.000515035		RLGLWSRMDQLAKELTAE	0.000228111	0.00026353	0.000199817	0.000294795	0.000250981	0.000226889	0.000189818
SRLGLWSRMDQLAKELTAE	235	135	363	82	295	226	151	59	52	75	SRLGLWSRMDQLAKELTAE	0.000504839	0.000252257	0.000774559	0.000151222	0.000609561	0.000418336	0.000322317	0.000169012	9.74553e-05	0.000219509	SRLGLWSRMDQLAKELTAE	0.000433299	0.000161992	0.000161661				SRLGLWSRMDQLAKELTAE	0.000343178	9.05959e-05	0.000612898	-1.04386e-05	0.0004479	0.000256676	0.000160656		SRLGLWSRMDQLAKELTAE	0.000259714	0.000301811	0.000214761	0.000318651	0.000242261	0.000274131	0.000290135
RRAGDLQTLWSRMDARR	169	227	173	122	124	107	155	98	135	72	RRAGDLQTLWSRMDARR	0.000363054	0.000424165	0.000369142	0.000224989	0.000256222	0.000198062	0.000330855	0.000280732	0.000253009	0.000210729	RRAGDLQTLWSRMDARR	0.000309499	0.000248157	0.000241139				RRAGDLQTLWSRMDARR	0.000121916	0.000183027	0.000128004	-1.61492e-05	1.50836e-05	-4.30766e-05	8.97166e-05		RRAGDLQTLWSRMDARR	5.94341e-05	4.9249e-05	5.84195e-05	8.2445e-05	7.72395e-05	8.69329e-05	6.48007e-05
RRALQTLALNAARDARR	73	58	32	79	70	71	100	52	61	49	RRALQTLALNAARDARR	0.000156822	0.000108377	6.82807e-05	0.00014569	0.000144642	0.000131424	0.000213455	0.00014896	0.000114323	0.000143413	RRALQTLALNAARDARR	0.000138384	0.000135565	0.000137285				RRALQTLALNAARDARR	1.95377e-05	-2.89076e-05	-6.90039e-05	8.40521e-06	7.35696e-06	-5.8603e-06	7.61703e-05		RRALQTLALNAARDARR	-1.97322e-06	6.101e-06	1.27837e-05	-1.17803e-07	5.6905e-08	2.25978e-06	-1.1412e-05
RRALQTLALWSRMDARR	229	418	435	137	359	295	342	80	119	108	RRALQTLALWSRMDARR	0.000491949	0.000781062	0.00092819	0.000252652	0.000741805	0.000546059	0.000730016	0.000229169	0.000223023	0.000316094	RRALQTLALWSRMDARR	0.000638819	0.000256095	0.000248461				RRALQTLALWSRMDARR	0.000243489	0.000532601	0.000679729	4.19106e-06	0.000493344	0.000297598	0.000481555		RRALQTLALWSRMDARR	0.000414836	0.000366651	0.000342129	0.000454719	0.000373194	0.000405818	0.000375159
HLVERLYLVAGEEG	134	128	168	153	115	98	182	55	69	44	HLVERLYLVAGEEG	0.000287866	0.000239177	0.000358473	0.000282159	0.000237625	0.000181403	0.000388488	0.000157554	0.000129316	0.000128779	HLVERLYLVAGEEG	0.00028217	0.000138549	0.000140037				HLVERLYLVAGEEG	0.000147828	9.91395e-05	0.000218436	0.000142121	9.75881e-05	4.13652e-05	0.000248451		HLVERLYLVAGEEG	0.000141183	0.000149298	0.000129416	0.000142135	0.000149557	0.000158927	0.000124413
AVPPLWVRME	6	0	6	0	11	4	0	2	3	1	AVPPLWVRME	1.28895e-05	0	1.28026e-05	0	2.27294e-05	7.40419e-06	0	5.72923e-06	5.62242e-06	2.92679e-06	AVPPLWVRME	7.9751e-06	4.75948e-06	1.66301e-05				AVPPLWVRME	-3.74063e-06	-1.66301e-05	-3.82751e-06	-1.66301e-05	6.09925e-06	-9.22595e-06	-1.66301e-05		AVPPLWVRME	-9.4741e-06	-7.32585e-06	-9.45962e-06	-7.32585e-06	-1.11141e-05	-8.55988e-06	-7.32585e-06
HLVERLYLVCGGEG	68	87	72	100	54	82	81	56	112	67	HLVERLYLVCGGEG	0.000146081	0.000162565	0.000153631	0.000184417	0.000111581	0.000151786	0.000172898	0.000160418	0.000209904	0.000196095	HLVERLYLVCGGEG	0.000154709	0.000188806	0.000186393				HLVERLYLVCGGEG	-4.03124e-05	-2.3828e-05	-3.2762e-05	-1.976e-06	-7.48128e-05	-3.46077e-05	-1.3495e-05		HLVERLYLVCGGEG	-3.02469e-05	-3.29943e-05	-3.15053e-05	-3.66363e-05	-2.44968e-05	-3.11977e-05	-3.47165e-05
VVYPWTQRYFDSF	69	62	128	122	84	126	141	111	147	55	VVYPWTQRYFDSF	0.000148229	0.000115851	0.000273123	0.000224989	0.00017357	0.000233232	0.000300971	0.000317972	0.000275499	0.000160974	VVYPWTQRYFDSF	0.000209995	0.000251481	0.000244205				VVYPWTQRYFDSF	-9.59759e-05	-0.000128354	2.89174e-05	-1.92159e-05	-7.06354e-05	-1.09734e-05	5.67662e-05		VVYPWTQRYFDSF	-2.39159e-05	-1.85195e-05	-4.47314e-05	-3.67092e-05	-2.81393e-05	-3.8083e-05	-4.93729e-05
HLVERLYLVCGEE	120	72	145	114	82	86	169	42	67	49	HLVERLYLVCGEE	0.00025779	0.000134537	0.000309397	0.000210236	0.000169437	0.00015919	0.000360739	0.000120314	0.000125567	0.000143413	HLVERLYLVCGEE	0.000228761	0.000129765	0.000131934				HLVERLYLVCGEE	0.000125856	2.60265e-06	0.000177462	7.83016e-05	3.7503e-05	2.72557e-05	0.000228805		HLVERLYLVCGEE	9.19883e-05	0.00011253	8.33872e-05	9.9914e-05	0.000106714	0.000108422	7.48302e-05
HLVERLYLVCGGE	37	38	40	102	11	54	39	61	70	48	HLVERLYLVCGGE	7.94853e-05	7.10056e-05	8.53508e-05	0.000188106	2.27294e-05	9.99565e-05	8.32474e-05	0.000174742	0.00013119	0.000140486	HLVERLYLVCGGE	8.9983e-05	0.000148806	0.000149498				HLVERLYLVCGGE	-7.00124e-05	-7.84921e-05	-6.41469e-05	3.86081e-05	-0.000126768	-4.95412e-05	-6.62503e-05		HLVERLYLVCGGE	-5.77651e-05	-5.63518e-05	-5.87427e-05	-7.58685e-05	-4.83058e-05	-6.1177e-05	-5.83921e-05
VEALYLVAGEE	102	91	170	65	147	55	10	20	43	17	VEALYLVAGEE	0.000219122	0.00017004	0.000362741	0.000119871	0.000303747	0.000101808	2.13455e-05	5.72923e-05	8.0588e-05	4.97555e-05	VEALYLVAGEE	0.000185525	6.25453e-05	6.99314e-05				VEALYLVAGEE	0.00014919	0.000100108	0.00029281	4.99399e-05	0.000233816	3.18761e-05	-4.8586e-05		VEALYLVAGEE	0.000109994	0.000118174	8.60574e-05	0.000126536	9.58897e-05	0.000129546	0.000142957
VEALYLVAGER	62	36	82	79	26	9	29	26	36	37	VEALYLVAGER	0.000133192	6.72685e-05	0.000174969	0.00014569	5.3724e-05	1.66594e-05	6.19019e-05	7.448e-05	6.7469e-05	0.000108291	VEALYLVAGER	9.33435e-05	8.34135e-05	8.91802e-05				VEALYLVAGER	4.40114e-05	-2.19117e-05	8.5789e-05	5.65096e-05	-3.54561e-05	-7.25207e-05	-2.72782e-05		VEALYLVAGER	-2.47802e-06	8.50916e-06	-9.44096e-06	-4.56106e-06	1.07666e-05	1.6944e-05	9.40358e-06
VEALYLVAGGE	20	16	37	30	20	16	18	16	40	20	VEALYLVAGGE	4.2965e-05	2.98971e-05	7.89495e-05	5.53252e-05	4.13262e-05	2.96167e-05	3.84219e-05	4.58338e-05	7.49656e-05	5.85358e-05	VEALYLVAGGE	4.52145e-05	5.97784e-05	6.73793e-05				VEALYLVAGGE	-2.44143e-05	-3.74822e-05	1.15702e-05	-1.20541e-05	-2.60532e-05	-3.77626e-05	-2.89574e-05		VEALYLVAGGE	-2.17899e-05	-1.96119e-05	-2.77873e-05	-2.38499e-05	-2.15168e-05	-1.95652e-05	-2.10327e-05
KPSNSPKGDVNYAFLHATDL	0	0	0	0	0	0	0	0	1	0	KPSNSPKGDVNYAFLHATDL	0	0	0	0	0	0	0	0	1.87414e-06	0	KPSNSPKGDVNYAFLHATDL	0	6.24713e-07	1.28162e-05				KPSNSPKGDVNYAFLHATDL	-1.28162e-05	-1.28162e-05	-1.28162e-05	-1.28162e-05	-1.28162e-05	-1.28162e-05	-1.28162e-05		KPSNSPKGDVNYAFLHATDL	-1.28162e-05	-1.28162e-05	-1.28162e-05	-1.28162e-05	-1.28162e-05	-1.28162e-05	-1.28162e-05
SNMYAMLIARYKMFPEVKEKG	275	306	229	272	350	332	246	233	338	244	SNMYAMLIARYKMFPEVKEKG	0.000590769	0.000571782	0.000488633	0.000501615	0.000723208	0.000614547	0.000525099	0.000667455	0.000633459	0.000714137	SNMYAMLIARYKMFPEVKEKG	0.000573665	0.000671684	0.000631798				SNMYAMLIARYKMFPEVKEKG	-4.10289e-05	-6.00159e-05	-0.000143164	-0.000130182	9.14098e-05	-1.72505e-05	-0.000106699		SNMYAMLIARYKMFPEVKEKG	-6.09837e-05	-5.78192e-05	-4.39611e-05	-4.61248e-05	-8.30568e-05	-6.49468e-05	-5.00387e-05
LYRALYLVAGER	38	35	4	24	8	18	37	17	25	17	LYRALYLVAGER	8.16335e-05	6.53999e-05	8.53508e-06	4.42602e-05	1.65305e-05	3.33188e-05	7.89783e-05	4.86985e-05	4.68535e-05	4.97555e-05	LYRALYLVAGER	4.69509e-05	4.84358e-05	5.6917e-05				LYRALYLVAGER	2.47166e-05	8.48294e-06	-4.83819e-05	-1.26568e-05	-4.03865e-05	-2.35981e-05	2.20614e-05		LYRALYLVAGER	-1.57465e-05	-1.30409e-05	-3.56342e-06	-9.5176e-06	-4.89598e-06	-7.69404e-06	-1.5304e-05
FENRKRIEPVLIRK	52	68	132	85	110	83	76	63	118	74	FENRKRIEPVLIRK	0.000111709	0.000127063	0.000281658	0.000156755	0.000227294	0.000153637	0.000162226	0.000180471	0.000221149	0.000216583	FENRKRIEPVLIRK	0.000174334	0.000206067	0.000202315				FENRKRIEPVLIRK	-9.06064e-05	-7.52528e-05	7.93422e-05	-4.55606e-05	2.49784e-05	-4.86786e-05	-4.00897e-05		FENRKRIEPVLIRK	-1.75435e-05	-2.01024e-05	-4.58683e-05	-2.50511e-05	-3.68076e-05	-2.45315e-05	-2.59629e-05
FTKKMVENAKKIEVEFDKG	149	213	185	195	138	151	204	128	180	108	FTKKMVENAKKIEVEFDKG	0.000320089	0.000398005	0.000394748	0.000359614	0.00028515	0.000279508	0.000435448	0.000366671	0.000337345	0.000316094	FTKKMVENAKKIEVEFDKG	0.000353223	0.000340037	0.000325888				FTKKMVENAKKIEVEFDKG	-5.79858e-06	7.21172e-05	6.88596e-05	3.37261e-05	-4.07375e-05	-4.638e-05	0.00010956		FTKKMVENAKKIEVEFDKG	3.28576e-05	1.98716e-05	2.04146e-05	2.62701e-05	3.86807e-05	3.96211e-05	1.36311e-05
KRHGLDNYRGYSLGNWVCAAKFE	78	58	48	82	64	42	40	38	82	40	KRHGLDNYRGYSLGNWVCAAKFE	0.000167564	0.000108377	0.000102421	0.000151222	0.000132244	7.77439e-05	8.5382e-05	0.000108855	0.000153679	0.000117072	KRHGLDNYRGYSLGNWVCAAKFE	0.00011785	0.000126536	0.000128956				KRHGLDNYRGYSLGNWVCAAKFE	3.86078e-05	-2.05787e-05	-2.65348e-05	2.22666e-05	3.28797e-06	-5.12118e-05	-4.35738e-05		KRHGLDNYRGYSLGNWVCAAKFE	-1.93907e-05	-9.52632e-06	-8.53365e-06	-1.66672e-05	-1.35041e-05	-4.42081e-06	-5.69381e-06
LSQAVHKAVLTIDETG	14	36	13	42	99	56	49	47	46	25	LSQAVHKAVLTIDETG	3.00755e-05	6.72685e-05	2.7739e-05	7.74553e-05	0.000204564	0.000103659	0.000104593	0.000134637	8.62105e-05	7.31698e-05	LSQAVHKAVLTIDETG	8.79078e-05	9.80057e-05	0.00010264				LSQAVHKAVLTIDETG	-7.25645e-05	-3.53715e-05	-7.4901e-05	-2.51847e-05	0.000101924	1.0186e-06	1.95292e-06		LSQAVHKAVLTIDETG	-5.09352e-06	-1.12924e-05	-4.70411e-06	-1.29902e-05	-3.4175e-05	-1.73574e-05	-1.75131e-05
MSKALELFRNDIAAKYKELGFQG	112	82	95	77	109	216	89	72	103	50	MSKALELFRNDIAAKYKELGFQG	0.000240604	0.000153223	0.000202708	0.000142001	0.000225228	0.000399826	0.000189975	0.000206252	0.000193036	0.00014634	MSKALELFRNDIAAKYKELGFQG	0.000221938	0.000181876	0.000180002				MSKALELFRNDIAAKYKELGFQG	6.06025e-05	-2.6779e-05	2.27066e-05	-3.80002e-05	4.52259e-05	0.000219824	9.97327e-06		MSKALELFRNDIAAKYKELGFQG	3.88252e-05	5.33887e-05	4.51412e-05	5.52589e-05	4.13879e-05	1.22882e-05	4.72634e-05
MTKALELFRNDIAAKYKELGFQG	82	58	97	100	127	97	130	66	104	70	MTKALELFRNDIAAKYKELGFQG	0.000176157	0.000108377	0.000206976	0.000184417	0.000262421	0.000179551	0.000277491	0.000189065	0.000194911	0.000204875	MTKALELFRNDIAAKYKELGFQG	0.000199342	0.000196284	0.000193291				MTKALELFRNDIAAKYKELGFQG	-1.71344e-05	-8.4914e-05	1.36848e-05	-8.87349e-06	6.91301e-05	-1.37395e-05	8.42004e-05		MTKALELFRNDIAAKYKELGFQG	9.91474e-06	2.12113e-05	4.77822e-06	8.53793e-06	-4.46268e-06	9.34892e-06	-6.9744e-06
MVKEALEEAEKAQVAAEKA	34	39	83	37	36	66	53	24	39	17	MVKEALEEAEKAQVAAEKA	7.30405e-05	7.28742e-05	0.000177103	6.82345e-05	7.43871e-05	0.000122169	0.000113131	6.87508e-05	7.30915e-05	4.97555e-05	MVKEALEEAEKAQVAAEKA	0.000100134	6.38659e-05	7.11496e-05				MVKEALEEAEKAQVAAEKA	1.89093e-06	1.72458e-06	0.000105953	-2.91513e-06	3.23749e-06	5.10195e-05	4.19815e-05		MVKEALEEAEKAQVAAEKA	3.35002e-05	3.35279e-05	1.61565e-05	3.43012e-05	3.32758e-05	2.53121e-05	2.68184e-05
LQTLALNAARDP	115	70	161	100	82	66	74	60	121	71	LQTLALNAARDP	0.000247049	0.0001308	0.000343537	0.000184417	0.000169437	0.000122169	0.000157957	0.000171877	0.000226771	0.000207802	LQTLALNAARDP	0.000193624	0.00020215	0.000198702				LQTLALNAARDP	4.83467e-05	-6.79024e-05	0.000144835	-1.42847e-05	-2.92649e-05	-7.65331e-05	-4.07455e-05		LQTLALNAARDP	-1.39826e-05	5.3922e-06	-3.0064e-05	-3.54407e-06	-1.04737e-06	6.83066e-06	8.66066e-07
LVERLYLVCGGEG	45	52	76	72	67	59	96	49	50	53	LVERLYLVCGGEG	9.66713e-05	9.71656e-05	0.000162167	0.000132781	0.000138443	0.000109212	0.000204917	0.000140366	9.3707e-05	0.00015512	LVERLYLVCGGEG	0.000134479	0.000129731	0.000131903				LVERLYLVCGGEG	-3.5232e-05	-3.47377e-05	3.02633e-05	8.77307e-07	6.53936e-06	-2.26915e-05	7.30135e-05		LVERLYLVCGGEG	8.87736e-06	8.79498e-06	-2.03852e-06	2.85915e-06	1.91547e-06	6.78729e-06	-9.16354e-06
VEALYLVAGDLQ	10	20	42	6	39	30	6	14	41	34	VEALYLVAGDLQ	2.14825e-05	3.73714e-05	8.96184e-05	1.1065e-05	8.0586e-05	5.55314e-05	1.28073e-05	4.01046e-05	7.68397e-05	9.95109e-05	VEALYLVAGDLQ	4.4066e-05	7.21518e-05	7.87924e-05				VEALYLVAGDLQ	-5.73099e-05	-4.14211e-05	1.08259e-05	-6.77274e-05	1.79357e-06	-2.3261e-05	-6.59851e-05		VEALYLVAGDLQ	-3.09625e-05	-3.36107e-05	-4.23185e-05	-2.92263e-05	-4.08131e-05	-3.66373e-05	-2.95167e-05
VEALYLVAGEEVE	59	146	127	166	44	119	25	31	52	44	VEALYLVAGEEVE	0.000126747	0.000272811	0.000270989	0.000306133	9.09175e-05	0.000220275	5.33637e-05	8.88031e-05	9.74553e-05	0.000128779	VEALYLVAGEEVE	0.000191605	0.000105012	0.000109103				VEALYLVAGEEVE	1.76439e-05	0.000163708	0.000161886	0.00019703	-1.81854e-05	0.000111172	-5.57392e-05		VEALYLVAGEEVE	9.33119e-05	6.89678e-05	6.92715e-05	6.34142e-05	9.92834e-05	7.77239e-05	0.000105542
VEALYLVALELG	61	64	19	41	55	59	68	32	54	25	VEALYLVALELG	0.000131043	0.000119588	4.05416e-05	7.56112e-05	0.000113647	0.000109212	0.000145149	9.16677e-05	0.000101204	7.31698e-05	VEALYLVALELG	0.00010497	8.86804e-05	9.40383e-05				VEALYLVALELG	3.7005e-05	2.55501e-05	-5.34967e-05	-1.84272e-05	1.96086e-05	1.51734e-05	5.1111e-05		VEALYLVALELG	6.58655e-06	8.4957e-06	2.16702e-05	1.58252e-05	9.48594e-06	1.02251e-05	4.23554e-06
VEALYLVAVEQL	98	70	88	128	80	99	35	36	42	24	VEALYLVAVEQL	0.000210529	0.0001308	0.000187772	0.000236054	0.000165305	0.000183254	7.47092e-05	0.000103126	7.87139e-05	7.0243e-05	VEALYLVAVEQL	0.000169775	8.40277e-05	8.97467e-05				VEALYLVAVEQL	0.000120782	4.10531e-05	9.80251e-05	0.000146308	7.55579e-05	9.35069e-05	-1.50375e-05		VEALYLVAVEQL	7.32355e-05	8.65236e-05	7.70283e-05	6.89812e-05	8.07728e-05	7.77813e-05	9.58721e-05
KATAEQLKTVMDD	52	42	89	96	105	90	84	39	108	24	KATAEQLKTVMDD	0.000111709	7.84799e-05	0.000189906	0.000177041	0.000216962	0.000166594	0.000179302	0.00011172	0.000202407	7.0243e-05	KATAEQLKTVMDD	0.000159999	0.000128123	0.00013042				KATAEQLKTVMDD	-1.87113e-05	-5.19405e-05	5.94852e-05	4.66204e-05	8.6542e-05	3.61738e-05	4.88818e-05		KATAEQLKTVMDD	3.76271e-05	4.31653e-05	2.45944e-05	2.67385e-05	2.00849e-05	2.84796e-05	2.63616e-05
KPKAAAEQLKTVMD	107	76	43	86	103	60	113	63	92	65	KPKAAAEQLKTVMD	0.000229863	0.000142011	9.17521e-05	0.000158599	0.00021283	0.000111063	0.000241204	0.000180471	0.000172421	0.000190241	KPKAAAEQLKTVMD	0.000169617	0.000181044	0.000179234				KPKAAAEQLKTVMD	5.06284e-05	-3.72232e-05	-8.74823e-05	-2.06354e-05	3.35953e-05	-6.81716e-05	6.19696e-05		KPKAAAEQLKTVMD	-1.96579e-05	-5.016e-06	3.36051e-06	-7.78064e-06	-1.68191e-05	1.4207e-07	-2.15481e-05
KPKAEAEQLKTVMD	114	72	79	178	101	54	57	52	91	101	KPKAEAEQLKTVMD	0.000244901	0.000134537	0.000168568	0.000328263	0.000208697	9.99565e-05	0.000121669	0.00014896	0.000170547	0.000295606	KPKAEAEQLKTVMD	0.000186656	0.000205038	0.000201366				KPKAEAEQLKTVMD	4.3535e-05	-6.68287e-05	-3.27978e-05	0.000126897	7.33146e-06	-0.000101409	-7.96963e-05		KPKAEAEQLKTVMD	-2.44172e-05	-6.02322e-06	-1.1695e-05	-3.83109e-05	-1.83832e-05	-2.59818e-07	-3.87862e-06
KPKAKAEQLKTVMD	83	116	85	121	69	54	59	43	98	48	KPKAKAEQLKTVMD	0.000178305	0.000216754	0.00018137	0.000223145	0.000142575	9.99565e-05	0.000125938	0.000123178	0.000183666	0.000140486	KPKAKAEQLKTVMD	0.000166864	0.00014911	0.000149778				KPKAKAEQLKTVMD	2.85264e-05	6.69756e-05	3.15921e-05	7.33668e-05	-7.20314e-06	-4.98219e-05	-2.384e-05		KPKAKAEQLKTVMD	1.51782e-05	8.77005e-06	1.46673e-05	7.70485e-06	2.11332e-05	2.82363e-05	2.3906e-05
KPKALAEQLKTVMD	30	62	111	113	36	48	27	60	65	40	KPKALAEQLKTVMD	6.44475e-05	0.000115851	0.000236849	0.000208392	7.43871e-05	8.88502e-05	5.76328e-05	0.000171877	0.000121819	0.000117072	KPKALAEQLKTVMD	0.000120916	0.000136923	0.000138537				KPKALAEQLKTVMD	-7.40892e-05	-2.26854e-05	9.83118e-05	6.9855e-05	-6.41496e-05	-4.96865e-05	-8.09039e-05		KPKALAEQLKTVMD	-8.20975e-06	-1.6777e-05	-3.69433e-05	-3.22005e-05	-9.86635e-06	-1.22769e-05	-7.07397e-06
KPKANAEQLKTVMD	36	94	94	123	91	37	68	72	90	53	KPKANAEQLKTVMD	7.7337e-05	0.000175645	0.000200574	0.000226833	0.000188034	6.84887e-05	0.000145149	0.000206252	0.000168673	0.00015512	KPKANAEQLKTVMD	0.00015458	0.000176682	0.00017521				KPKANAEQLKTVMD	-9.78732e-05	4.35205e-07	2.53642e-05	5.16232e-05	1.28238e-05	-0.000106722	-3.00609e-05		KPKANAEQLKTVMD	-7.75601e-06	-2.41407e-05	-2.82956e-05	-3.26721e-05	-2.62055e-05	-6.28129e-06	-1.90581e-05
KPKARAEQLKTVMD	46	93	58	47	129	148	60	58	73	59	KPKARAEQLKTVMD	9.88195e-05	0.000173777	0.000123759	8.66762e-05	0.000266554	0.000273955	0.000128073	0.000166148	0.000136812	0.000172681	KPKARAEQLKTVMD	0.000164516	0.000158547	0.000158483				KPKARAEQLKTVMD	-5.96633e-05	1.5294e-05	-3.47242e-05	-7.18066e-05	0.000108071	0.000115472	-3.04099e-05		KPKARAEQLKTVMD	1.69827e-05	4.48981e-06	1.28262e-05	1.90066e-05	-1.0973e-05	-1.22065e-05	1.21071e-05
KPKASAEQLKTVMD	46	146	139	82	81	81	63	41	98	45	KPKASAEQLKTVMD	9.88195e-05	0.000272811	0.000296594	0.000151222	0.000167371	0.000149935	0.000134477	0.000117449	0.000183666	0.000131706	KPKASAEQLKTVMD	0.000181604	0.000144274	0.000145317				KPKASAEQLKTVMD	-4.64976e-05	0.000127494	0.000151277	5.90514e-06	2.20537e-05	4.61757e-06	-1.08406e-05		KPKASAEQLKTVMD	5.00844e-05	2.10859e-05	1.7122e-05	4.13506e-05	3.86592e-05	4.15652e-05	4.41416e-05
KPKATAAQLKTVMD	61	37	28	16	61	89	84	24	60	51	KPKATAAQLKTVMD	0.000131043	6.9137e-05	5.97456e-05	2.95068e-05	0.000126045	0.000164743	0.000179302	6.87508e-05	0.000112448	0.000149266	KPKATAAQLKTVMD	0.000108503	0.000110155	0.000113847				KPKATAAQLKTVMD	1.71967e-05	-4.47096e-05	-5.4101e-05	-8.43398e-05	1.21982e-05	5.08965e-05	6.54555e-05		KPKATAAQLKTVMD	-9.10003e-06	1.21768e-06	2.78293e-06	7.82273e-06	-8.26694e-06	-1.47167e-05	-1.71432e-05
KPKATAEALKTVMD	27	1	43	24	18	34	8	26	22	15	KPKATAEALKTVMD	5.80028e-05	1.86857e-06	9.17521e-05	4.42602e-05	3.71935e-05	6.29356e-05	1.70764e-05	7.448e-05	4.12311e-05	4.39019e-05	KPKATAEALKTVMD	4.4727e-05	5.32043e-05	6.13154e-05				KPKATAEALKTVMD	-3.31264e-06	-5.94468e-05	3.04367e-05	-1.70552e-05	-2.41219e-05	1.62017e-06	-4.4239e-05		KPKATAEALKTVMD	-1.8801e-05	-9.44531e-06	-2.44259e-05	-1.65106e-05	-1.53328e-05	-1.96231e-05	-1.19799e-05
KPKATAEQLATVMD	10	28	7	12	6	17	14	8	18	11	KPKATAEQLATVMD	2.14825e-05	5.23199e-05	1.49364e-05	2.21301e-05	1.23978e-05	3.14678e-05	2.98837e-05	2.29169e-05	3.37345e-05	3.21947e-05	KPKATAEQLATVMD	2.6374e-05	2.96154e-05	3.95571e-05				KPKATAEQLATVMD	-1.80746e-05	1.27628e-05	-2.46207e-05	-1.7427e-05	-2.71592e-05	-8.08931e-06	-9.67341e-06		KPKATAEQLATVMD	-1.23678e-05	-1.75074e-05	-1.12768e-05	-1.24757e-05	-1.08537e-05	-1.4032e-05	-1.3768e-05
KPKATAEQLKAVMD	35	28	11	14	39	46	12	15	32	39	KPKATAEQLKAVMD	7.51888e-05	5.23199e-05	2.34715e-05	2.58184e-05	8.0586e-05	8.51481e-05	2.56146e-05	4.29692e-05	5.99725e-05	0.000114145	KPKATAEQLKAVMD	5.25925e-05	7.23622e-05	7.89865e-05				KPKATAEQLKAVMD	-3.79776e-06	-2.66666e-05	-5.55151e-05	-5.31681e-05	1.59947e-06	6.16159e-06	-5.33719e-05		KPKATAEQLKAVMD	-3.01601e-05	-2.63486e-05	-2.15406e-05	-2.19317e-05	-3.10596e-05	-3.182e-05	-2.18977e-05
KPKATAEQLKTVMA	27	14	6	30	33	40	45	20	42	17	KPKATAEQLKTVMA	5.80028e-05	2.616e-05	1.28026e-05	5.53252e-05	6.81882e-05	7.40419e-05	9.60547e-05	5.72923e-05	7.87139e-05	4.97555e-05	KPKATAEQLKTVMA	5.57965e-05	6.19206e-05	6.93552e-05				KPKATAEQLKTVMA	-1.13524e-05	-4.31953e-05	-5.65526e-05	-1.403e-05	-1.16706e-06	4.68664e-06	2.66995e-05		KPKATAEQLKTVMA	-1.39265e-05	-8.61932e-06	-6.3931e-06	-1.34802e-05	-1.5624e-05	-1.65996e-05	-2.02684e-05
KPKATAEQLKTVMD	43	60	61	32	21	36	79	36	49	16	KPKATAEQLKTVMD	9.23748e-05	0.000112114	0.00013016	5.90136e-05	4.33925e-05	6.66377e-05	0.000168629	0.000103126	9.18329e-05	4.68287e-05	KPKATAEQLKTVMD	9.6046e-05	8.05959e-05	8.65813e-05				KPKATAEQLKTVMD	5.79353e-06	2.55329e-05	4.35787e-05	-2.75677e-05	-4.31888e-05	-1.99436e-05	8.20481e-05		KPKATAEQLKTVMD	1.00766e-05	6.78672e-06	3.77908e-06	1.56368e-05	1.82403e-05	1.43661e-05	-2.63249e-06
KPKATAEQLKTVMDK	38	45	17	48	28	14	61	21	34	33	KPKATAEQLKTVMDK	8.16335e-05	8.40856e-05	3.62741e-05	8.85204e-05	5.78566e-05	2.59146e-05	0.000130207	6.01569e-05	6.37208e-05	9.65841e-05	KPKATAEQLKTVMDK	7.20703e-05	7.34873e-05	8.00243e-05				KPKATAEQLKTVMDK	1.60923e-06	4.06129e-06	-4.37502e-05	8.49608e-06	-2.21677e-05	-5.41097e-05	5.01832e-05		KPKATAEQLKTVMDK	-9.54783e-06	-9.9565e-06	-1.98792e-06	-1.06956e-05	-5.58501e-06	-2.61348e-07	-1.76435e-05
KPKATAEQLRTVMD	84	22	34	41	61	89	28	49	69	78	KPKATAEQLRTVMD	0.000180453	4.11085e-05	7.25482e-05	7.56112e-05	0.000126045	0.000164743	5.97674e-05	0.000140366	0.000129316	0.00022829	KPKATAEQLRTVMD	0.000102897	0.000165991	0.000165349				KPKATAEQLRTVMD	1.51042e-05	-0.00012424	-9.28006e-05	-8.97377e-05	-3.93041e-05	-6.0571e-07	-0.000105581		KPKATAEQLRTVMD	-7.53783e-05	-5.21542e-05	-5.73942e-05	-5.79047e-05	-6.63103e-05	-7.276e-05	-5.5264e-05
KPKAYAEQLKTVMD	77	36	51	23	71	47	30	20	62	39	KPKAYAEQLKTVMD	0.000165415	6.72685e-05	0.000108822	4.2416e-05	0.000146708	8.69992e-05	6.40365e-05	5.72923e-05	0.000116197	0.000114145	KPKAYAEQLKTVMD	9.73808e-05	9.5878e-05	0.000100677				KPKAYAEQLKTVMD	6.4738e-05	-3.34089e-05	8.14493e-06	-5.82613e-05	4.60305e-05	-1.36782e-05	-3.66409e-05		KPKAYAEQLKTVMD	-1.46356e-05	1.72216e-06	-5.20347e-06	5.86424e-06	-1.15177e-05	-1.56629e-06	2.26083e-06
KPKYTAEQLKTVMD	122	80	84	69	116	64	101	89	113	66	KPKYTAEQLKTVMD	0.000262087	0.000149485	0.000179237	0.000127248	0.000239692	0.000118467	0.000215589	0.000254951	0.000211778	0.000193168	KPKYTAEQLKTVMD	0.000184544	0.000219966	0.000215135				KPKYTAEQLKTVMD	4.69514e-05	-6.56497e-05	-3.58985e-05	-8.78871e-05	2.45565e-05	-9.66682e-05	4.54288e-07		KPKYTAEQLKTVMD	-4.35154e-05	-2.47486e-05	-2.97071e-05	-2.10424e-05	-3.9783e-05	-1.95788e-05	-3.57659e-05
PKEPEQLRKLFIGGL	46	29	48	54	83	59	66	43	60	12	PKEPEQLRKLFIGGL	9.88195e-05	5.41885e-05	0.000102421	9.95854e-05	0.000171504	0.000109212	0.00014088	0.000123178	0.000112448	3.51215e-05	PKEPEQLRKLFIGGL	0.000110944	9.02495e-05	9.54857e-05				PKEPEQLRKLFIGGL	3.33388e-06	-4.12972e-05	6.93532e-06	4.09978e-06	7.60179e-05	1.37261e-05	4.53946e-05		PKEPEQLRKLFIGGL	1.74794e-05	2.49179e-05	1.68792e-05	1.73518e-05	5.36542e-06	1.57474e-05	1.04693e-05
VVMRDPASKRSRGFGF	93	81	34	85	111	99	45	82	82	72	VVMRDPASKRSRGFGF	0.000199787	0.000151354	7.25482e-05	0.000156755	0.00022936	0.000183254	9.60547e-05	0.000234898	0.000153679	0.000210729	VVMRDPASKRSRGFGF	0.000155588	0.000199769	0.000196506				VVMRDPASKRSRGFGF	3.28142e-06	-4.51518e-05	-0.000123958	-3.97511e-05	3.28543e-05	-1.32523e-05	-0.000100451		VVMRDPASKRSRGFGF	-4.8285e-05	-4.02128e-05	-2.70785e-05	-4.11129e-05	-5.32138e-05	-4.55294e-05	-3.09962e-05
VVMRDPQTKRSRGFGF	47	85	74	111	52	89	63	52	81	36	VVMRDPQTKRSRGFGF	0.000100968	0.000158828	0.000157899	0.000204703	0.000107448	0.000164743	0.000134477	0.00014896	0.000151805	0.000105365	VVMRDPQTKRSRGFGF	0.000147009	0.000135377	0.000137111				VVMRDPQTKRSRGFGF	-3.61429e-05	2.17176e-05	2.07883e-05	6.75927e-05	-2.96627e-05	2.76324e-05	-2.63412e-06		VVMRDPQTKRSRGFGF	1.75724e-05	7.92893e-06	8.08382e-06	2.83093e-07	1.64923e-05	6.94314e-06	1.19876e-05
EKPQDIEAFKNYTLD	87	93	112	146	88	91	155	97	157	70	EKPQDIEAFKNYTLD	0.000186898	0.000173777	0.000238982	0.000269249	0.000181835	0.000168445	0.000330855	0.000277868	0.00029424	0.000204875	EKPQDIEAFKNYTLD	0.000221435	0.000258994	0.000251135				EKPQDIEAFKNYTLD	-6.42373e-05	-7.73582e-05	-1.21528e-05	1.81144e-05	-6.93e-05	-8.26899e-05	7.972e-05		EKPQDIEAFKNYTLD	-2.39444e-05	-2.17576e-05	-3.26252e-05	-3.76697e-05	-2.31006e-05	-2.0869e-05	-4.79373e-05
LAEIETDKATIGFEVQ	56	43	16	37	114	42	41	33	46	38	LAEIETDKATIGFEVQ	0.000120302	8.03485e-05	3.41403e-05	6.82345e-05	0.000235559	7.77439e-05	8.75165e-05	9.45323e-05	8.62105e-05	0.000111218	LAEIETDKATIGFEVQ	0.000100549	9.73203e-05	0.000102008				LAEIETDKATIGFEVQ	1.82943e-05	-2.16593e-05	-6.78674e-05	-3.37733e-05	0.000133551	-2.42638e-05	-1.44912e-05		LAEIETDKATIGFEVQ	-4.75061e-06	1.90832e-06	9.60967e-06	3.92732e-06	-2.39601e-05	2.3424e-06	7.13641e-07
LITNLSSALKDETVW	44	164	45	93	58	116	99	70	65	44	LITNLSSALKDETVW	9.4523e-05	0.000306445	9.60197e-05	0.000171508	0.000119846	0.000214721	0.00021132	0.000200523	0.000121819	0.000128779	LITNLSSALKDETVW	0.000173483	0.000150374	0.000150944				LITNLSSALKDETVW	-5.64209e-05	0.000155501	-5.49243e-05	2.05643e-05	-3.10981e-05	6.37774e-05	6.03764e-05		LITNLSSALKDETVW	3.56995e-05	3.79166e-07	3.54501e-05	2.28687e-05	3.14791e-05	1.56665e-05	1.62333e-05
VVEGALHAARTASQL	16	95	68	57	48	40	62	31	66	30	VVEGALHAARTASQL	3.4372e-05	0.000177514	0.000145096	0.000105118	9.91828e-05	7.40419e-05	0.000132342	8.88031e-05	0.000123693	8.78038e-05	VVEGALHAARTASQL	0.000109667	0.0001001	0.000104572				VVEGALHAARTASQL	-7.01998e-05	7.29423e-05	4.05246e-05	5.46185e-07	-5.38899e-06	-3.05299e-05	2.77703e-05		VVEGALHAARTASQL	1.76441e-05	-6.21293e-06	-8.09991e-07	5.85308e-06	6.84228e-06	1.10324e-05	1.31573e-06
MDFLHRSGVLIIHHLQED	58	27	15	36	58	21	24	20	41	27	MDFLHRSGVLIIHHLQED	0.000124599	5.04514e-05	3.20066e-05	6.63903e-05	0.000119846	3.8872e-05	5.12292e-05	5.72923e-05	7.68397e-05	7.90234e-05	MDFLHRSGVLIIHHLQED	6.90562e-05	7.10518e-05	7.77778e-05				MDFLHRSGVLIIHHLQED	4.68207e-05	-2.73265e-05	-4.57713e-05	-1.13876e-05	4.2068e-05	-3.89059e-05	-2.65487e-05		MDFLHRSGVLIIHHLQED	-1.79786e-05	-5.62078e-06	-2.54664e-06	-8.27727e-06	-1.71865e-05	-3.69088e-06	-5.75042e-06
VLIIHHLQEDYRTYYGFL	65	97	100	59	144	86	33	90	119	65	VLIIHHLQEDYRTYYGFL	0.000139636	0.000181251	0.000213377	0.000108806	0.000297548	0.00015919	7.04401e-05	0.000257815	0.000223023	0.000190241	VLIIHHLQEDYRTYYGFL	0.000167178	0.000223693	0.000218573				VLIIHHLQEDYRTYYGFL	-7.89372e-05	-3.73223e-05	-5.19642e-06	-0.000109767	7.89749e-05	-5.93835e-05	-0.000148133		VLIIHHLQEDYRTYYGFL	-4.68046e-05	-5.37404e-05	-5.90948e-05	-4.16663e-05	-7.31233e-05	-5.00636e-05	-3.52719e-05
FLNFMSNVGDPRNIFSIY	87	137	46	109	107	92	87	61	89	52	FLNFMSNVGDPRNIFSIY	0.000186898	0.000255994	9.81534e-05	0.000201015	0.000221095	0.000170296	0.000185706	0.000174742	0.000166798	0.000152193	FLNFMSNVGDPRNIFSIY	0.000188451	0.000164578	0.000164046				FLNFMSNVGDPRNIFSIY	2.28521e-05	9.19482e-05	-6.58922e-05	3.69694e-05	5.70493e-05	6.25059e-06	2.16601e-05		FLNFMSNVGDPRNIFSIY	2.46642e-05	1.31482e-05	3.9455e-05	2.23114e-05	1.89647e-05	2.74311e-05	2.48629e-05
GDPRNIFSIYFPLWFQLN	117	82	122	105	113	112	102	65	118	69	GDPRNIFSIYFPLWFQLN	0.000251345	0.000153223	0.00026032	0.000193638	0.000233493	0.000207317	0.000217724	0.0001862	0.000221149	0.000201949	GDPRNIFSIYFPLWFQLN	0.000216723	0.000203099	0.000199578				GDPRNIFSIYFPLWFQLN	5.17678e-05	-4.63549e-05	6.07424e-05	-5.93921e-06	3.39152e-05	7.73964e-06	1.81465e-05		GDPRNIFSIYFPLWFQLN	1.13749e-05	2.77287e-05	9.87917e-06	2.09928e-05	1.43504e-05	1.8713e-05	1.69785e-05
IYFPLWFQLNQNVGTK	67	65	29	77	41	43	126	44	59	62	IYFPLWFQLNQNVGTK	0.000143933	0.000121457	6.18793e-05	0.000142001	8.47186e-05	7.9595e-05	0.000268953	0.000126043	0.000110574	0.000181461	IYFPLWFQLNQNVGTK	0.000128934	0.000139359	0.000140784				IYFPLWFQLNQNVGTK	3.14832e-06	-1.93275e-05	-7.89051e-05	1.21696e-06	-5.60659e-05	-6.11895e-05	0.000128169		IYFPLWFQLNQNVGTK	-1.43504e-05	-1.06044e-05	-6.74818e-07	-1.40285e-05	-4.48136e-06	-3.62743e-06	-3.51871e-05
LNQNVGTKMIWVAVIG	151	112	42	28	34	63	22	49	84	48	LNQNVGTKMIWVAVIG	0.000324386	0.00020928	8.96184e-05	5.16369e-05	7.02545e-05	0.000116616	4.69601e-05	0.000140366	0.000157428	0.000140486	LNQNVGTKMIWVAVIG	0.000129822	0.000146093	0.000146996				LNQNVGTKMIWVAVIG	0.00017739	6.22839e-05	-5.73774e-05	-9.53588e-05	-7.67413e-05	-3.03798e-05	-0.000100036		LNQNVGTKMIWVAVIG	-4.96015e-05	-3.04171e-05	-1.04736e-05	-4.14334e-06	-7.24627e-06	-1.49732e-05	-3.36387e-06
IGDWFNLIFKWILFGHRP	84	53	92	150	169	73	38	48	86	49	IGDWFNLIFKWILFGHRP	0.000180453	9.90341e-05	0.000196307	0.000276626	0.000349206	0.000135126	8.11129e-05	0.000137502	0.000161176	0.000143413	IGDWFNLIFKWILFGHRP	0.000188267	0.000147363	0.000148167				IGDWFNLIFKWILFGHRP	3.22857e-05	-4.91332e-05	4.81396e-05	0.000128459	0.000201039	-1.30409e-05	-6.70545e-05		IGDWFNLIFKWILFGHRP	4.14014e-05	5.49712e-05	3.87591e-05	2.53726e-05	1.32759e-05	4.89559e-05	5.79581e-05
FKWILFGHRPYWWIQETE	89	98	85	129	94	91	105	53	81	40	FKWILFGHRPYWWIQETE	0.000191194	0.00018312	0.00018137	0.000237899	0.000194233	0.000168445	0.000224128	0.000151825	0.000151805	0.000117072	FKWILFGHRPYWWIQETE	0.000197198	0.000140234	0.000141591				FKWILFGHRPYWWIQETE	4.96033e-05	4.15287e-05	3.97794e-05	9.63075e-05	5.26419e-05	2.68542e-05	8.25366e-05		FKWILFGHRPYWWIQETE	5.66081e-05	5.79538e-05	5.82454e-05	4.8824e-05	5.61016e-05	6.03996e-05	5.11192e-05
RPYWWIQETEIYPNHSSP	0	33	51	6	15	11	16	3	9	1	RPYWWIQETEIYPNHSSP	0	6.16628e-05	0.000108822	1.1065e-05	3.09946e-05	2.03615e-05	3.41528e-05	8.59385e-06	1.68673e-05	2.92679e-06	RPYWWIQETEIYPNHSSP	3.81513e-05	9.46263e-06	2.09683e-05				RPYWWIQETEIYPNHSSP	-2.09683e-05	4.06945e-05	8.7854e-05	-9.90325e-06	1.00263e-05	-6.0679e-07	1.31845e-05		RPYWWIQETEIYPNHSSP	2.35415e-05	1.32644e-05	5.40449e-06	2.16974e-05	1.83758e-05	2.0148e-05	1.78494e-05
TEIYPNHSSPCLEQFP	35	20	28	53	27	30	25	29	27	28	TEIYPNHSSPCLEQFP	7.51888e-05	3.73714e-05	5.97456e-05	9.77413e-05	5.57903e-05	5.55314e-05	5.33637e-05	8.30738e-05	5.06018e-05	8.19502e-05	TEIYPNHSSPCLEQFP	6.21046e-05	7.18753e-05	7.85374e-05				TEIYPNHSSPCLEQFP	-3.34862e-06	-4.1166e-05	-1.87918e-05	1.92039e-05	-2.27471e-05	-2.3006e-05	-2.51737e-05		TEIYPNHSSPCLEQFP	-1.86135e-05	-1.23106e-05	-1.60396e-05	-2.23722e-05	-1.53804e-05	-1.53372e-05	-1.49759e-05
SPCLEQFPTTCETGPG	32	0	28	0	0	1	0	3	1	0	SPCLEQFPTTCETGPG	6.8744e-05	0	5.97456e-05	0	0	1.85105e-06	0	8.59385e-06	1.87414e-06	0	SPCLEQFPTTCETGPG	1.86201e-05	3.48933e-06	1.54586e-05				SPCLEQFPTTCETGPG	5.32855e-05	-1.54586e-05	4.4287e-05	-1.54586e-05	-1.54586e-05	-1.36075e-05	-1.54586e-05		SPCLEQFPTTCETGPG	-5.19245e-06	6.26489e-06	-3.69271e-06	6.26489e-06	6.26489e-06	5.95638e-06	6.26489e-06
FPTTCETGPGSPSGHAMG	14	14	10	31	10	21	24	19	19	13	FPTTCETGPGSPSGHAMG	3.00755e-05	2.616e-05	2.13377e-05	5.71694e-05	2.06631e-05	3.8872e-05	5.12292e-05	5.44277e-05	3.56087e-05	3.80483e-05	FPTTCETGPGSPSGHAMG	3.50724e-05	4.26949e-05	5.16216e-05				FPTTCETGPGSPSGHAMG	-2.1546e-05	-2.54616e-05	-3.02839e-05	5.54786e-06	-3.09585e-05	-1.27496e-05	-3.92377e-07		FPTTCETGPGSPSGHAMG	-1.57163e-05	-1.50637e-05	-1.426e-05	-2.0232e-05	-1.41476e-05	-1.71824e-05	-1.9242e-05
PGSPSGHAMGSSCVWYVM	176	146	144	142	176	114	131	108	179	109	PGSPSGHAMGSSCVWYVM	0.000378092	0.000272811	0.000307263	0.000261873	0.00036367	0.000211019	0.000279626	0.000309378	0.000335471	0.00031902	PGSPSGHAMGSSCVWYVM	0.000296336	0.00032129	0.000308596				PGSPSGHAMGSSCVWYVM	6.94959e-05	-3.57852e-05	-1.3333e-06	-4.67234e-05	5.5074e-05	-9.75769e-05	-2.89703e-05		PGSPSGHAMGSSCVWYVM	-2.58859e-05	-8.33901e-06	-1.4081e-05	-6.51598e-06	-2.34822e-05	1.95961e-06	-9.47483e-06
MGSSCVWYVMVTAALSYT	14	12	17	9	23	2	28	15	24	3	MGSSCVWYVMVTAALSYT	3.00755e-05	2.24228e-05	3.62741e-05	1.65976e-05	4.75251e-05	3.70209e-06	5.97674e-05	4.29692e-05	4.49794e-05	8.78038e-06	MGSSCVWYVMVTAALSYT	3.09092e-05	3.2243e-05	4.19808e-05				MGSSCVWYVMVTAALSYT	-1.19053e-05	-1.9558e-05	-5.70669e-06	-2.53832e-05	5.5443e-06	-3.82787e-05	1.77866e-05		MGSSCVWYVMVTAALSYT	-1.09326e-05	-9.65716e-06	-1.19657e-05	-8.68629e-06	-1.38409e-05	-6.53704e-06	-1.58813e-05
YTISRMEESSVTLHRLTW	46	126	64	110	91	98	116	55	116	57	YTISRMEESSVTLHRLTW	9.88195e-05	0.00023544	0.000136561	0.000202859	0.000188034	0.000181403	0.000247608	0.000157554	0.0002174	0.000166827	YTISRMEESSVTLHRLTW	0.000184389	0.000180594	0.000178819				YTISRMEESSVTLHRLTW	-7.99992e-05	5.66209e-05	-4.22575e-05	2.40404e-05	9.21525e-06	2.58378e-06	6.87889e-05		YTISRMEESSVTLHRLTW	1.9832e-05	-2.93805e-06	1.35417e-05	2.49203e-06	4.96289e-06	6.06814e-06	-4.96606e-06
LWTWSFLWSVFWLIQISV	154	63	40	125	105	128	130	70	123	95	LWTWSFLWSVFWLIQISV	0.000330831	0.00011772	8.53508e-05	0.000230522	0.000216962	0.000236934	0.000277491	0.000200523	0.000230519	0.000278045	LWTWSFLWSVFWLIQISV	0.000213687	0.000236363	0.00023026				LWTWSFLWSVFWLIQISV	0.000100571	-0.00011254	-0.000144909	2.62239e-07	-1.32973e-05	6.67434e-06	4.72318e-05		LWTWSFLWSVFWLIQISV	-3.60962e-05	-5.77771e-07	4.81706e-06	-1.93781e-05	-1.71182e-05	-2.04468e-05	-2.72064e-05
SVFWLIQISVCISRVFIA	89	91	46	76	105	90	102	52	73	54	SVFWLIQISVCISRVFIA	0.000191194	0.00017004	9.81534e-05	0.000140157	0.000216962	0.000166594	0.000217724	0.00014896	0.000136812	0.000158047	SVFWLIQISVCISRVFIA	0.000171546	0.00014794	0.000148699				SVFWLIQISVCISRVFIA	4.24955e-05	2.13409e-05	-5.05454e-05	-8.54153e-06	6.82635e-05	1.78954e-05	6.90252e-05		SVFWLIQISVCISRVFIA	1.9573e-05	2.30988e-05	3.50798e-05	2.80792e-05	1.52784e-05	2.3673e-05	1.51514e-05
SVCISRVFIATHFPHQVI	87	107	63	156	93	77	116	88	118	77	SVCISRVFIATHFPHQVI	0.000186898	0.000199937	0.000134428	0.000287691	0.000192167	0.000142531	0.000247608	0.000252086	0.000221149	0.000225363	SVCISRVFIATHFPHQVI	0.000198751	0.000232866	0.000227034				SVCISRVFIATHFPHQVI	-4.01365e-05	-2.70975e-05	-9.26068e-05	6.06569e-05	-3.48677e-05	-8.45038e-05	2.05734e-05		SVCISRVFIATHFPHQVI	-2.63076e-05	-2.84807e-05	-1.75625e-05	-4.31065e-05	-2.71857e-05	-1.8913e-05	-3.64259e-05
IATHFPHQVILGVIGGML	46	62	114	145	98	86	87	74	72	38	IATHFPHQVILGVIGGML	9.88195e-05	0.000115851	0.00024325	0.000267405	0.000202498	0.00015919	0.000185706	0.000211982	0.000134938	0.000111218	IATHFPHQVILGVIGGML	0.000181817	0.000152713	0.000153101				IATHFPHQVILGVIGGML	-5.42818e-05	-3.72501e-05	9.01485e-05	0.000114304	4.93969e-05	6.08867e-06	3.26045e-05		IATHFPHQVILGVIGGML	4.25487e-05	3.97101e-05	1.8477e-05	1.44511e-05	2.5269e-05	3.2487e-05	2.80677e-05
MLVAEAFEHTPGVHMA	1	24	22	132	36	79	63	38	37	13	MLVAEAFEHTPGVHMA	2.14825e-06	4.48456e-05	4.69429e-05	0.000243431	7.43871e-05	0.000146233	0.000134477	0.000108855	6.93432e-05	3.80483e-05	MLVAEAFEHTPGVHMA	9.89235e-05	7.20823e-05	7.87283e-05				MLVAEAFEHTPGVHMA	-7.65801e-05	-3.38827e-05	-3.17854e-05	0.000164703	-4.34127e-06	6.75043e-05	5.57483e-05		MLVAEAFEHTPGVHMA	3.63243e-05	2.92081e-05	2.88585e-05	-3.88948e-06	2.42845e-05	1.23102e-05	1.42696e-05
HTPGVHMASLSVYLKT	72	52	26	55	107	27	49	47	107	63	HTPGVHMASLSVYLKT	0.000154674	9.71656e-05	5.5478e-05	0.00010143	0.000221095	4.99783e-05	0.000104593	0.000134637	0.000200533	0.000184388	HTPGVHMASLSVYLKT	0.000112059	0.000173186	0.000171986				HTPGVHMASLSVYLKT	-1.73118e-05	-7.48203e-05	-0.000116508	-7.05562e-05	4.91091e-05	-0.000122008	-6.73929e-05		HTPGVHMASLSVYLKT	-6.70293e-05	-5.74445e-05	-5.04966e-05	-5.81552e-05	-7.80994e-05	-4.958e-05	-5.86824e-05
MASLSVYLKTNVFLFLFA	76	64	31	19	54	86	77	49	80	60	MASLSVYLKTNVFLFLFA	0.000163267	0.000119588	6.61469e-05	3.50393e-05	0.000111581	0.00015919	0.00016436	0.000140366	0.000149931	0.000175608	MASLSVYLKTNVFLFLFA	0.000117025	0.000155302	0.000155489				MASLSVYLKTNVFLFLFA	7.77762e-06	-3.5901e-05	-8.93426e-05	-0.00012045	-4.39088e-05	3.70054e-06	8.87085e-06		MASLSVYLKTNVFLFLFA	-4.61719e-05	-3.88921e-05	-2.99852e-05	-2.48006e-05	-3.75575e-05	-4.54923e-05	-4.63541e-05
KTNVFLFLFALGFYLLLR	69	133	90	129	167	112	78	97	116	76	KTNVFLFLFALGFYLLLR	0.000148229	0.00024852	0.000192039	0.000237899	0.000345073	0.000207317	0.000166495	0.000277868	0.0002174	0.000222436	KTNVFLFLFALGFYLLLR	0.000220796	0.000239235	0.000232909				KTNVFLFLFALGFYLLLR	-8.46796e-05	1.56107e-05	-4.08696e-05	4.98964e-06	0.000112165	-2.55917e-05	-6.64141e-05		KTNVFLFLFALGFYLLLR	-1.8401e-08	-1.67335e-05	-7.32007e-06	-1.49633e-05	-3.28258e-05	-9.86638e-06	-3.06266e-06
FALGFYLLLRLFGIDLLW	51	58	28	91	47	56	47	30	55	51	FALGFYLLLRLFGIDLLW	0.000109561	0.000108377	5.97456e-05	0.00016782	9.71165e-05	0.000103659	0.000100324	8.59385e-05	0.000103078	0.000149266	FALGFYLLLRLFGIDLLW	0.000106657	0.000112761	0.00011625				FALGFYLLLRLFGIDLLW	-6.68926e-06	-7.87307e-06	-5.65045e-05	5.15698e-05	-1.91336e-05	-1.25915e-05	-1.59262e-05		FALGFYLLLRLFGIDLLW	-1.00765e-05	-9.87919e-06	-1.77396e-06	-1.97863e-05	-8.00244e-06	-9.0928e-06	-8.537e-06
LRLFGIDLLWSVPIAKKW	62	117	31	61	50	70	39	59	77	77	LRLFGIDLLWSVPIAKKW	0.000133192	0.000218623	6.61469e-05	0.000112495	0.000103315	0.000129573	8.32474e-05	0.000169012	0.000144309	0.000225363	LRLFGIDLLWSVPIAKKW	0.000120942	0.000179561	0.000177866				LRLFGIDLLWSVPIAKKW	-4.46749e-05	4.0756e-05	-0.00011172	-6.53718e-05	-7.45511e-05	-4.82933e-05	-9.46191e-05		LRLFGIDLLWSVPIAKKW	-5.89665e-05	-7.3205e-05	-4.77924e-05	-5.5517e-05	-5.39871e-05	-5.83634e-05	-5.06425e-05
LWSVPIAKKWCANPDWIH	40	60	55	32	58	78	54	52	67	25	LWSVPIAKKWCANPDWIH	8.593e-05	0.000112114	0.000117357	5.90136e-05	0.000119846	0.000144382	0.000115266	0.00014896	0.000125567	7.31698e-05	LWSVPIAKKWCANPDWIH	0.000107701	0.000115899	0.000119145				LWSVPIAKKWCANPDWIH	-3.32147e-05	-7.0306e-06	-1.78735e-06	-6.01311e-05	7.01138e-07	2.52369e-05	-3.87906e-06		LWSVPIAKKWCANPDWIH	-7.81502e-06	-1.2179e-05	-1.30529e-05	-3.32894e-06	-1.34677e-05	-1.75569e-05	-1.27043e-05
IHIDSTPFAGLVRNLG	134	191	94	167	129	105	94	82	143	97	IHIDSTPFAGLVRNLG	0.000287866	0.000356897	0.000200574	0.000307977	0.000266554	0.00019436	0.000200648	0.000234898	0.000268002	0.000283899	IHIDSTPFAGLVRNLG	0.000259268	0.000262266	0.000254153				IHIDSTPFAGLVRNLG	3.37124e-05	0.000102743	-5.35788e-05	5.38239e-05	1.24005e-05	-5.97934e-05	-5.35056e-05		IHIDSTPFAGLVRNLG	3.48327e-07	-1.11568e-05	1.48969e-05	-3.0036e-06	3.90031e-06	1.59326e-05	1.48847e-05
PFAGLVRNLGVLFGLGFA	17	34	84	50	59	26	23	38	52	34	PFAGLVRNLGVLFGLGFA	3.65203e-05	6.35313e-05	0.000179237	9.22087e-05	0.000121912	4.81272e-05	4.90946e-05	0.000108855	9.74553e-05	9.95109e-05	PFAGLVRNLGVLFGLGFA	8.43759e-05	0.000101941	0.000106269				PFAGLVRNLGVLFGLGFA	-6.97492e-05	-4.27381e-05	7.29673e-05	-1.40607e-05	1.56427e-05	-5.81422e-05	-5.71748e-05		PFAGLVRNLGVLFGLGFA	-1.39176e-05	-1.84195e-05	-3.77037e-05	-2.31991e-05	-2.81496e-05	-1.58521e-05	-1.60134e-05
LGVLFGLGFAINSEMFLR	78	44	86	73	83	98	105	86	149	67	LGVLFGLGFAINSEMFLR	0.000167564	8.2217e-05	0.000183504	0.000134625	0.000171504	0.000181403	0.000224128	0.000246357	0.000279247	0.000196095	LGVLFGLGFAINSEMFLR	0.000163563	0.000240566	0.000234137				LGVLFGLGFAINSEMFLR	-6.65736e-05	-0.00015192	-5.06329e-05	-9.95124e-05	-6.26336e-05	-5.27346e-05	-1.00095e-05		LGVLFGLGFAINSEMFLR	-7.12405e-05	-5.70161e-05	-7.38973e-05	-6.57507e-05	-7.18972e-05	-7.3547e-05	-8.06678e-05
LRSCQGENGTKPSFRLLC	128	63	85	176	118	98	76	49	108	41	LRSCQGENGTKPSFRLLC	0.000274976	0.00011772	0.00018137	0.000324575	0.000243824	0.000181403	0.000162226	0.000140366	0.000202407	0.000119998	LRSCQGENGTKPSFRLLC	0.000212299	0.000154257	0.000154526				LRSCQGENGTKPSFRLLC	0.00012045	-3.68063e-05	2.68444e-05	0.000170049	8.92982e-05	2.68764e-05	7.69962e-06		LRSCQGENGTKPSFRLLC	4.73268e-05	7.35362e-05	6.29278e-05	3.90604e-05	5.25188e-05	6.29224e-05	6.61186e-05
GTKPSFRLLCALTSLT	49	68	59	71	36	12	36	20	50	33	GTKPSFRLLCALTSLT	0.000105264	0.000127063	0.000125892	0.000130936	7.43871e-05	2.22126e-05	7.68438e-05	5.72923e-05	9.3707e-05	9.65841e-05	GTKPSFRLLCALTSLT	9.4657e-05	8.25278e-05	8.83633e-05				GTKPSFRLLCALTSLT	1.6901e-05	3.86994e-05	3.75292e-05	4.25731e-05	-1.39762e-05	-6.61507e-05	-1.15195e-05		GTKPSFRLLCALTSLT	4.5259e-06	8.9284e-07	1.08788e-06	2.47218e-07	9.6721e-06	1.83679e-05	9.26266e-06
LCALTSLTTMQLYRFI	74	56	68	101	125	63	33	24	47	26	LCALTSLTTMQLYRFI	0.000158971	0.00010464	0.000145096	0.000186262	0.000258288	0.000116616	7.04401e-05	6.87508e-05	8.80846e-05	7.60966e-05	LCALTSLTTMQLYRFI	0.000148616	7.7644e-05	8.38584e-05				LCALTSLTTMQLYRFI	7.51121e-05	2.07814e-05	6.1238e-05	0.000102403	0.00017443	3.27575e-05	-1.34183e-05		LCALTSLTTMQLYRFI	6.3032e-05	7.20871e-05	6.53443e-05	5.84835e-05	4.6479e-05	7.00911e-05	7.7787e-05
EPLFYLLSFCKSASIPLM	11	0	14	1	7	13	7	4	13	9	EPLFYLLSFCKSASIPLM	2.36308e-05	0	2.98728e-05	1.84417e-06	1.44642e-05	2.40636e-05	1.49418e-05	1.14585e-05	2.43638e-05	2.63411e-05	EPLFYLLSFCKSASIPLM	1.55453e-05	2.07211e-05	3.13531e-05				EPLFYLLSFCKSASIPLM	-7.72233e-06	-3.13531e-05	-1.4803e-06	-2.95089e-05	-1.68889e-05	-7.28948e-06	-1.64112e-05		EPLFYLLSFCKSASIPLM	-1.71553e-05	-1.32169e-05	-1.81957e-05	-1.35242e-05	-1.56276e-05	-1.72275e-05	-1.57072e-05
FCKSASIPLMVVALIPYC	146	84	80	158	88	91	59	65	103	49	FCKSASIPLMVVALIPYC	0.000313645	0.00015696	0.000170702	0.00029138	0.000181835	0.000168445	0.000125938	0.0001862	0.000193036	0.000143413	FCKSASIPLMVVALIPYC	0.000201272	0.000174216	0.000172936				FCKSASIPLMVVALIPYC	0.000140708	-1.59766e-05	-2.23471e-06	0.000118443	8.89875e-06	-4.49113e-06	-4.69979e-05		FCKSASIPLMVVALIPYC	9.60694e-06	3.57211e-05	3.34308e-05	1.33178e-05	3.15752e-05	3.38068e-05	4.08913e-05
LMVVALIPYCVHMLMRPG	47	82	135	86	64	61	51	55	83	58	LMVVALIPYCVHMLMRPG	0.000100968	0.000153223	0.000288059	0.000158599	0.000132244	0.000112914	0.000108862	0.000157554	0.000155554	0.000169754	LMVVALIPYCVHMLMRPG	0.000150695	0.000160954	0.000160703				LMVVALIPYCVHMLMRPG	-5.97352e-05	-7.48035e-06	0.000127356	-2.10396e-06	-2.84593e-05	-4.77892e-05	-5.1841e-05		LMVVALIPYCVHMLMRPG	-1.71962e-06	-1.04288e-05	-3.29015e-05	-1.13248e-05	-6.93227e-06	-3.71062e-06	-3.03532e-06
YCVHMLMRPGDKKTK	189	144	109	124	240	127	97	84	108	96	YCVHMLMRPGDKKTK	0.000406019	0.000269074	0.000232581	0.000228678	0.000495914	0.000235083	0.000207051	0.000240628	0.000202407	0.000280972	YCVHMLMRPGDKKTK	0.000296343	0.000241336	0.000234847				YCVHMLMRPGDKKTK	0.000171173	3.42271e-05	-2.26579e-06	-6.1691e-06	0.000261067	2.36129e-07	-2.77955e-05		YCVHMLMRPGDKKTK	4.32167e-05	6.60409e-05	7.21231e-05	7.27736e-05	2.82343e-05	7.17061e-05	7.6378e-05
GCKNFFWKT	31	9	56	16	1	19	0	9	20	8	GCKNFFWKT	6.65958e-05	1.68171e-05	0.000119491	2.95068e-05	2.06631e-06	3.51699e-05	0	2.57815e-05	3.74828e-05	2.34143e-05	GCKNFFWKT	3.8521e-05	2.88929e-05	3.88907e-05				GCKNFFWKT	2.77051e-05	-2.20736e-05	8.06005e-05	-9.38388e-06	-3.68244e-05	-3.72079e-06	-3.88907e-05		GCKNFFWKT	-5.0488e-06	3.24764e-06	-1.38647e-05	1.1327e-06	5.70611e-06	1.88851e-07	6.0505e-06
FVKQHLCGS	28	37	25	3	0	6	23	7	10	20	FVKQHLCGS	6.0151e-05	6.9137e-05	5.33443e-05	5.53252e-06	0	1.11063e-05	4.90946e-05	2.00523e-05	1.87414e-05	5.85358e-05	FVKQHLCGS	3.54808e-05	3.24432e-05	4.21654e-05				FVKQHLCGS	1.79856e-05	2.69716e-05	1.11788e-05	-3.66329e-05	-4.21654e-05	-3.10592e-05	6.92919e-06		FVKQHLCGS	-1.07963e-05	-1.2294e-05	-9.66186e-06	-1.69324e-06	-7.71149e-07	-2.6222e-06	-8.95359e-06
MDQLAKELT	14	16	0	22	8	15	24	7	8	9	MDQLAKELT	3.00755e-05	2.98971e-05	0	4.05718e-05	1.65305e-05	2.77657e-05	5.12292e-05	2.00523e-05	1.49931e-05	2.63411e-05	MDQLAKELT	2.801e-05	2.04622e-05	3.11142e-05				MDQLAKELT	-1.03872e-06	-1.21713e-06	-3.11142e-05	9.45761e-06	-1.45838e-05	-3.34854e-06	2.01149e-05		MDQLAKELT	-3.44852e-06	-3.41878e-06	1.56407e-06	-5.19791e-06	-1.19101e-06	-3.06355e-06	-6.97413e-06
MALQQEGFD	0	11	34	23	5	0	3	10	10	28	MALQQEGFD	0	2.05543e-05	7.25482e-05	4.2416e-05	1.03315e-05	0	6.40365e-06	2.86462e-05	1.87414e-05	8.19502e-05	MALQQEGFD	2.17505e-05	4.31126e-05	5.20068e-05				MALQQEGFD	-5.20068e-05	-3.14526e-05	2.05414e-05	-9.59082e-06	-4.16753e-05	-5.20068e-05	-4.56032e-05		MALQQEGFD	-2.66312e-05	-3.00569e-05	-3.87226e-05	-3.37006e-05	-2.83532e-05	-2.66312e-05	-2.76985e-05
SMVQNRVFL	34	49	10	8	9	25	9	6	16	2	SMVQNRVFL	7.30405e-05	9.15599e-05	2.13377e-05	1.47534e-05	1.85968e-05	4.62762e-05	1.92109e-05	1.71877e-05	2.99862e-05	5.85358e-06	SMVQNRVFL	4.06822e-05	1.76758e-05	2.85441e-05				SMVQNRVFL	4.44964e-05	6.30157e-05	-7.20642e-06	-1.37907e-05	-9.94735e-06	1.7732e-05	-9.33318e-06		SMVQNRVFL	6.74502e-06	3.65846e-06	1.53622e-05	1.64595e-05	1.5819e-05	1.12057e-05	1.57166e-05
AMAPRTLLL	23	5	6	4	23	2	0	2	11	6	AMAPRTLLL	4.94098e-05	9.34284e-06	1.28026e-05	7.3767e-06	4.75251e-05	3.70209e-06	0	5.72923e-06	2.06155e-05	1.75608e-05	AMAPRTLLL	1.85942e-05	1.46352e-05	2.57394e-05				AMAPRTLLL	2.36703e-05	-1.63966e-05	-1.29368e-05	-1.83627e-05	2.17857e-05	-2.20373e-05	-2.57394e-05		AMAPRTLLL	-1.22812e-05	-5.60338e-06	-6.18001e-06	-5.27569e-06	-1.19671e-05	-4.66326e-06	-4.04624e-06
VMVTNVTSL	3	24	0	15	4	19	23	15	26	18	VMVTNVTSL	6.44475e-06	4.48456e-05	0	2.76626e-05	8.26523e-06	3.51699e-05	4.90946e-05	4.29692e-05	4.87276e-05	5.26823e-05	VMVTNVTSL	2.44975e-05	4.81264e-05	5.66315e-05				VMVTNVTSL	-5.01868e-05	-1.17859e-05	-5.66315e-05	-2.89689e-05	-4.83663e-05	-2.14617e-05	-7.53691e-06		VMVTNVTSL	-2.91252e-05	-3.55254e-05	-2.80511e-05	-3.26615e-05	-2.94286e-05	-3.39127e-05	-3.62335e-05
SRMDQLAKE	25	22	52	83	66	16	22	17	32	37	SRMDQLAKE	5.37063e-05	4.11085e-05	0.000110956	0.000153066	0.000136376	2.96167e-05	4.69601e-05	4.86985e-05	5.99725e-05	0.000108291	SRMDQLAKE	8.16844e-05	7.23208e-05	7.89483e-05				SRMDQLAKE	-2.5242e-05	-3.78398e-05	3.20078e-05	7.41182e-05	5.7428e-05	-4.93316e-05	-3.19882e-05		SRMDQLAKE	7.39906e-06	9.49869e-06	-2.14257e-06	-9.16097e-06	-6.37928e-06	1.1414e-05	8.52343e-06
DFVQWLMNT	11	13	10	26	0	7	17	2	20	3	DFVQWLMNT	2.36308e-05	2.42914e-05	2.13377e-05	4.79485e-05	0	1.29573e-05	3.62873e-05	5.72923e-06	3.74828e-05	8.78038e-06	DFVQWLMNT	2.3779e-05	1.73308e-05	2.82259e-05				DFVQWLMNT	-4.5951e-06	-3.93447e-06	-6.88816e-06	1.97227e-05	-2.82259e-05	-1.52685e-05	8.06148e-06		DFVQWLMNT	-4.42214e-06	-4.53225e-06	-4.03997e-06	-8.47511e-06	-4.83684e-07	-2.64324e-06	-6.53157e-06
DYQSKLAMS	8	4	27	37	102	4	28	9	12	24	DYQSKLAMS	1.7186e-05	7.47427e-06	5.76118e-05	6.82345e-05	0.000210763	7.40419e-06	5.97674e-05	2.57815e-05	2.24897e-05	7.0243e-05	DYQSKLAMS	6.12059e-05	3.95047e-05	4.8679e-05				DYQSKLAMS	-3.1493e-05	-4.12047e-05	8.93281e-06	1.95555e-05	0.000162084	-4.12748e-05	1.10884e-05		DYQSKLAMS	1.98636e-05	2.14822e-05	1.3126e-05	1.13555e-05	-1.23993e-05	2.14939e-05	1.27667e-05
RGFFYTPMS	14	15	52	15	13	14	0	9	24	9	RGFFYTPMS	3.00755e-05	2.80285e-05	0.000110956	2.76626e-05	2.6862e-05	2.59146e-05	0	2.57815e-05	4.49794e-05	2.63411e-05	RGFFYTPMS	3.56428e-05	3.23673e-05	4.20955e-05				RGFFYTPMS	-1.202e-05	-1.4067e-05	6.88606e-05	-1.44329e-05	-1.52335e-05	-1.61808e-05	-4.20955e-05		RGFFYTPMS	-5.52484e-06	-5.18368e-06	-1.90049e-05	-5.1227e-06	-4.98926e-06	-4.83137e-06	-5.12259e-07
ASLSTFQQM	3	7	2	17	21	6	4	4	21	1	ASLSTFQQM	6.44475e-06	1.308e-05	4.26754e-06	3.1351e-05	4.33925e-05	1.11063e-05	8.5382e-06	1.14585e-05	3.93569e-05	2.92679e-06	ASLSTFQQM	1.68829e-05	1.79141e-05	2.87639e-05				ASLSTFQQM	-2.23191e-05	-1.56839e-05	-2.44963e-05	2.58711e-06	1.46286e-05	-1.76576e-05	-2.02257e-05		ASLSTFQQM	-1.01413e-05	-1.12472e-05	-9.77842e-06	-1.42923e-05	-1.62992e-05	-1.09182e-05	-1.04902e-05
SAPENAVRM	4	17	8	18	13	14	25	5	12	1	SAPENAVRM	8.593e-06	3.17657e-05	1.70702e-05	3.31951e-05	2.6862e-05	2.59146e-05	5.33637e-05	1.43231e-05	2.24897e-05	2.92679e-06	SAPENAVRM	2.81092e-05	1.32465e-05	2.44585e-05				SAPENAVRM	-1.58655e-05	7.30713e-06	-7.38837e-06	8.73661e-06	2.40347e-06	1.45611e-06	2.89052e-05		SAPENAVRM	6.90336e-06	3.04125e-06	5.4905e-06	2.803e-06	3.85852e-06	4.01642e-06	-5.5843e-07
PKPARKQKM	0	0	0	0	44	3	16	2	9	9	PKPARKQKM	0	0	0	0	9.09175e-05	5.55314e-06	3.41528e-05	5.72923e-06	1.68673e-05	2.63411e-05	PKPARKQKM	1.86605e-05	1.63125e-05	2.72866e-05				PKPARKQKM	-2.72866e-05	-2.72866e-05	-2.72866e-05	-2.72866e-05	6.36309e-05	-2.17335e-05	6.86617e-06		PKPARKQKM	-5.51604e-06	-5.51604e-06	-5.51604e-06	-5.51604e-06	-2.0669e-05	-6.44156e-06	-1.12082e-05
AQDFVQWLM	14	1	16	0	5	18	14	18	20	2	AQDFVQWLM	3.00755e-05	1.86857e-06	3.41403e-05	0	1.03315e-05	3.33188e-05	2.98837e-05	5.15631e-05	3.74828e-05	5.85358e-06	AQDFVQWLM	1.99455e-05	3.16332e-05	4.14183e-05				AQDFVQWLM	-1.13428e-05	-3.95497e-05	-7.27795e-06	-4.14183e-05	-3.10867e-05	-8.09944e-06	-1.15346e-05		AQDFVQWLM	-2.31611e-05	-1.846e-05	-2.38386e-05	-1.81485e-05	-1.98705e-05	-2.37017e-05	-2.31291e-05
VRSGTNPQM	0	0	0	2	10	14	0	3	24	0	VRSGTNPQM	0	0	0	3.68835e-06	2.06631e-05	2.59146e-05	0	8.59385e-06	4.49794e-05	0	VRSGTNPQM	7.18087e-06	1.78577e-05	2.87119e-05				VRSGTNPQM	-2.87119e-05	-2.87119e-05	-2.87119e-05	-2.50236e-05	-8.04882e-06	-2.79725e-06	-2.87119e-05		VRSGTNPQM	-2.03342e-05	-2.03342e-05	-2.03342e-05	-2.09489e-05	-2.37781e-05	-2.46533e-05	-2.03342e-05
ERGFFYTPM	22	14	28	24	0	15	32	8	12	22	ERGFFYTPM	4.72615e-05	2.616e-05	5.97456e-05	4.42602e-05	0	2.77657e-05	6.83056e-05	2.29169e-05	2.24897e-05	6.43894e-05	ERGFFYTPM	3.90712e-05	3.65987e-05	4.59984e-05				ERGFFYTPM	1.26307e-06	-1.98385e-05	1.37471e-05	-1.73826e-06	-4.59984e-05	-1.82328e-05	2.23071e-05		ERGFFYTPM	-8.29228e-06	-4.77536e-06	-1.0373e-05	-7.79206e-06	-4.15362e-07	-5.04298e-06	-1.17996e-05
FVNNVEVHT	8	0	4	11	0	40	0	2	14	6	FVNNVEVHT	1.7186e-05	0	8.53508e-06	2.02859e-05	0	7.40419e-05	0	5.72923e-06	2.6238e-05	1.75608e-05	FVNNVEVHT	1.71498e-05	1.65093e-05	2.74681e-05				FVNNVEVHT	-1.02821e-05	-2.74681e-05	-1.8933e-05	-7.1822e-06	-2.74681e-05	4.65737e-05	-2.74681e-05		FVNNVEVHT	-1.03243e-05	-7.45998e-06	-8.88249e-06	-1.0841e-05	-7.45998e-06	-1.98003e-05	-7.45998e-06
GFQNAILVR	18	10	32	11	24	19	25	4	13	19	GFQNAILVR	3.86685e-05	1.86857e-05	6.82807e-05	2.02859e-05	4.95914e-05	3.51699e-05	5.33637e-05	1.14585e-05	2.43638e-05	5.56091e-05	GFQNAILVR	4.0578e-05	3.04771e-05	4.03519e-05				GFQNAILVR	-1.68343e-06	-2.16663e-05	2.79287e-05	-2.0066e-05	9.23944e-06	-5.18207e-06	1.30118e-05		GFQNAILVR	5.44263e-07	3.87473e-06	-4.39109e-06	3.60803e-06	-1.27622e-06	1.12737e-06	-1.90494e-06
LCPQRLVGS	9	0	8	27	6	37	3	3	14	0	LCPQRLVGS	1.93343e-05	0	1.70702e-05	4.97927e-05	1.23978e-05	6.84887e-05	6.40365e-06	8.59385e-06	2.6238e-05	0	LCPQRLVGS	2.47839e-05	1.16106e-05	2.29496e-05				LCPQRLVGS	-3.61532e-06	-2.29496e-05	-5.87941e-06	2.68431e-05	-1.05517e-05	4.55391e-05	-1.65459e-05		LCPQRLVGS	2.7426e-06	5.96498e-06	3.11995e-06	-2.3338e-06	3.89867e-06	-5.4498e-06	4.89771e-06
EVEDPQVAQ	17	35	8	32	21	7	5	5	30	28	EVEDPQVAQ	3.65203e-05	6.53999e-05	1.70702e-05	5.90136e-05	4.33925e-05	1.29573e-05	1.06727e-05	1.43231e-05	5.62242e-05	8.19502e-05	EVEDPQVAQ	3.50038e-05	5.08325e-05	5.91276e-05				EVEDPQVAQ	-2.26074e-05	6.27226e-06	-4.20575e-05	-1.14052e-07	-1.57352e-05	-4.61703e-05	-4.84549e-05		EVEDPQVAQ	-2.43766e-05	-2.91899e-05	-2.11349e-05	-2.81255e-05	-2.5522e-05	-2.04495e-05	-2.00687e-05
EVEDPQVEQ	7	23	8	36	6	38	9	11	18	16	EVEDPQVEQ	1.50378e-05	4.29771e-05	1.70702e-05	6.63903e-05	1.23978e-05	7.03398e-05	1.92109e-05	3.15108e-05	3.37345e-05	4.68287e-05	EVEDPQVEQ	3.47748e-05	3.7358e-05	4.66988e-05				EVEDPQVEQ	-3.16611e-05	-3.72175e-06	-2.96287e-05	1.96915e-05	-3.4301e-05	2.36409e-05	-2.74879e-05		EVEDPQVEQ	-8.63449e-06	-1.3291e-05	-8.97322e-06	-1.71932e-05	-8.1945e-06	-1.78515e-05	-9.33002e-06
SAVVDKDFL	3	3	0	11	0	1	17	8	13	0	SAVVDKDFL	6.44475e-06	5.60571e-06	0	2.02859e-05	0	1.85105e-06	3.62873e-05	2.29169e-05	2.43638e-05	0	SAVVDKDFL	1.00678e-05	1.57602e-05	2.67772e-05				SAVVDKDFL	-2.03324e-05	-2.11715e-05	-2.67772e-05	-6.49127e-06	-2.67772e-05	-2.49261e-05	9.51015e-06		SAVVDKDFL	-1.61055e-05	-1.59657e-05	-1.50314e-05	-1.84124e-05	-1.50314e-05	-1.53399e-05	-2.10793e-05
ASVLNVNHI	27	1	12	4	15	11	38	18	27	28	ASVLNVNHI	5.80028e-05	1.86857e-06	2.56052e-05	7.3767e-06	3.09946e-05	2.03615e-05	8.11129e-05	5.15631e-05	5.06018e-05	8.19502e-05	ASVLNVNHI	3.21889e-05	6.13717e-05	6.88489e-05				ASVLNVNHI	-1.08462e-05	-6.69804e-05	-4.32437e-05	-6.14722e-05	-3.78543e-05	-4.84874e-05	1.22639e-05		ASVLNVNHI	-4.09624e-05	-3.16067e-05	-3.55628e-05	-3.25247e-05	-3.6461e-05	-3.46888e-05	-4.4814e-05
NSIRNLDTI	0	5	11	29	7	17	19	10	22	12	NSIRNLDTI	0	9.34284e-06	2.34715e-05	5.34811e-05	1.44642e-05	3.14678e-05	4.05564e-05	2.86462e-05	4.12311e-05	3.51215e-05	NSIRNLDTI	2.46834e-05	3.49996e-05	4.45234e-05				NSIRNLDTI	-4.45234e-05	-3.51806e-05	-2.1052e-05	8.95762e-06	-3.00593e-05	-1.30557e-05	-3.96701e-06		NSIRNLDTI	-1.57262e-05	-1.72833e-05	-1.96381e-05	-2.46397e-05	-1.81368e-05	-2.09708e-05	-2.24856e-05
FGPVNHEEL	27	11	9	40	2	6	10	17	20	11	FGPVNHEEL	5.80028e-05	2.05543e-05	1.92039e-05	7.3767e-05	4.13262e-06	1.11063e-05	2.13455e-05	4.86985e-05	3.74828e-05	3.21947e-05	FGPVNHEEL	2.97303e-05	3.94587e-05	4.86365e-05				FGPVNHEEL	9.36629e-06	-2.80822e-05	-2.94325e-05	2.51305e-05	-4.45039e-05	-3.75302e-05	-2.7291e-05		FGPVNHEEL	-2.36182e-05	-1.73768e-05	-1.71517e-05	-2.62456e-05	-1.46399e-05	-1.58021e-05	-1.75087e-05
SFVDTRTLL	27	30	20	42	30	32	40	18	23	4	SFVDTRTLL	5.80028e-05	5.60571e-05	4.26754e-05	7.74553e-05	6.19892e-05	5.92335e-05	8.5382e-05	5.15631e-05	4.31052e-05	1.17072e-05	SFVDTRTLL	6.29708e-05	3.54585e-05	4.49467e-05				SFVDTRTLL	1.3056e-05	1.11103e-05	-2.27134e-06	3.25086e-05	1.70425e-05	1.42867e-05	4.04352e-05		SFVDTRTLL	1.8852e-05	1.91763e-05	2.14066e-05	1.56099e-05	1.81876e-05	1.86469e-05	1.42888e-05
GYLPNKQVL	22	0	10	16	28	53	5	8	20	5	GYLPNKQVL	4.72615e-05	0	2.13377e-05	2.95068e-05	5.78566e-05	9.81055e-05	1.06727e-05	2.29169e-05	3.74828e-05	1.4634e-05	GYLPNKQVL	3.78201e-05	2.50112e-05	3.53102e-05				GYLPNKQVL	1.19513e-05	-3.53102e-05	-1.39725e-05	-5.80345e-06	2.25464e-05	6.27952e-05	-2.46375e-05		GYLPNKQVL	9.36308e-07	8.81323e-06	5.25694e-06	3.89543e-06	-8.29542e-07	-7.53768e-06	7.03444e-06
SYNPVTHQL	17	7	16	21	5	0	0	8	9	3	SYNPVTHQL	3.65203e-05	1.308e-05	3.41403e-05	3.87277e-05	1.03315e-05	0	0	2.29169e-05	1.68673e-05	8.78038e-06	SYNPVTHQL	1.89714e-05	1.61882e-05	2.71719e-05				SYNPVTHQL	9.34835e-06	-1.40919e-05	6.96841e-06	1.15558e-05	-1.68404e-05	-2.71719e-05	-2.71719e-05		SYNPVTHQL	-1.11253e-05	-7.21862e-06	-1.07287e-05	-1.14932e-05	-6.76054e-06	-5.03862e-06	-5.03862e-06
AAITNKYQL	20	1	45	19	6	23	28	3	20	25	AAITNKYQL	4.2965e-05	1.86857e-06	9.60197e-05	3.50393e-05	1.23978e-05	4.25741e-05	5.97674e-05	8.59385e-06	3.74828e-05	7.31698e-05	AAITNKYQL	4.15188e-05	3.97488e-05	4.89041e-05				AAITNKYQL	-5.9391e-06	-4.70356e-05	4.71155e-05	-1.38648e-05	-3.65063e-05	-6.33005e-06	1.08633e-05		AAITNKYQL	-7.62631e-06	-7.76905e-07	-1.64688e-05	-6.30536e-06	-2.53179e-06	-7.56115e-06	-1.04267e-05
ILSVHVATA	0	0	0	0	0	0	0	0	0	0	ILSVHVATA	0	0	0	0	0	0	0	0	0	0	ILSVHVATA	0	0	1.224e-05				ILSVHVATA	-1.224e-05	-1.224e-05	-1.224e-05	-1.224e-05	-1.224e-05	-1.224e-05	-1.224e-05		ILSVHVATA	-1.224e-05	-1.224e-05	-1.224e-05	-1.224e-05	-1.224e-05	-1.224e-05	-1.224e-05
KALINADEL	4	34	38	56	30	0	1	11	23	15	KALINADEL	8.593e-06	6.35313e-05	8.10833e-05	0.000103274	6.19892e-05	0	2.13455e-06	3.15108e-05	4.31052e-05	4.39019e-05	KALINADEL	4.58007e-05	3.9506e-05	4.86801e-05				KALINADEL	-4.00871e-05	1.48512e-05	3.24032e-05	5.45937e-05	1.33091e-05	-4.86801e-05	-4.65456e-05		KALINADEL	3.32192e-06	-5.83447e-06	-8.75979e-06	-1.24582e-05	-5.57745e-06	4.75409e-06	4.39833e-06
SYGDLKNAI	7	5	18	34	16	22	31	14	34	36	SYGDLKNAI	1.50378e-05	9.34284e-06	3.84079e-05	6.27019e-05	3.30609e-05	4.0723e-05	6.6171e-05	4.01046e-05	6.37208e-05	0.000105365	SYGDLKNAI	3.79208e-05	6.973e-05	7.65586e-05				SYGDLKNAI	-6.15208e-05	-6.72157e-05	-3.81507e-05	-1.38566e-05	-4.34977e-05	-3.58356e-05	-1.03876e-05		SYGDLKNAI	-3.4824e-05	-3.38748e-05	-3.8719e-05	-4.2768e-05	-3.78278e-05	-3.91049e-05	-4.33462e-05
LAVQHRQVF	4	5	1	9	0	15	19	8	9	14	LAVQHRQVF	8.593e-06	9.34284e-06	2.13377e-06	1.65976e-05	0	2.77657e-05	4.05564e-05	2.29169e-05	1.68673e-05	4.09751e-05	LAVQHRQVF	1.49985e-05	2.69198e-05	3.70707e-05				LAVQHRQVF	-2.84777e-05	-2.77278e-05	-3.49369e-05	-2.04731e-05	-3.70707e-05	-9.30497e-06	3.48577e-06		LAVQHRQVF	-2.10046e-05	-2.11296e-05	-1.99281e-05	-2.23387e-05	-1.95724e-05	-2.42001e-05	-2.63318e-05
IAFSQYLQK	0	11	4	43	0	12	5	10	16	7	IAFSQYLQK	0	2.05543e-05	8.53508e-06	7.92995e-05	0	2.22126e-05	1.06727e-05	2.86462e-05	2.99862e-05	2.04875e-05	IAFSQYLQK	2.0182e-05	2.63733e-05	3.65666e-05				IAFSQYLQK	-3.65666e-05	-1.60124e-05	-2.80315e-05	4.27329e-05	-3.65666e-05	-1.43541e-05	-2.58939e-05		IAFSQYLQK	-1.30209e-05	-1.64466e-05	-1.44434e-05	-2.62375e-05	-1.30209e-05	-1.6723e-05	-1.47997e-05
GAVQNIAHL	0	0	8	0	0	0	0	3	1	1	GAVQNIAHL	0	0	1.70702e-05	0	0	0	0	8.59385e-06	1.87414e-06	2.92679e-06	GAVQNIAHL	2.43859e-06	4.46493e-06	1.63584e-05				GAVQNIAHL	-1.63584e-05	-1.63584e-05	7.11722e-07	-1.63584e-05	-1.63584e-05	-1.63584e-05	-1.63584e-05		GAVQNIAHL	-1.35134e-05	-1.35134e-05	-1.63584e-05	-1.35134e-05	-1.35134e-05	-1.35134e-05	-1.35134e-05
EQLEFIHDI	0	15	3	32	43	21	10	28	14	18	EQLEFIHDI	0	2.80285e-05	6.40131e-06	5.90136e-05	8.88512e-05	3.8872e-05	2.13455e-05	8.02092e-05	2.6238e-05	5.26823e-05	EQLEFIHDI	3.46446e-05	5.30432e-05	6.11667e-05				EQLEFIHDI	-6.11667e-05	-3.31382e-05	-5.47654e-05	-2.15316e-06	2.76845e-05	-2.22948e-05	-3.98213e-05		EQLEFIHDI	-2.07481e-05	-2.54195e-05	-2.18149e-05	-3.05837e-05	-3.55566e-05	-2.72267e-05	-2.43056e-05
SYHPALNAI	10	23	0	24	0	17	0	11	19	16	SYHPALNAI	2.14825e-05	4.29771e-05	0	4.42602e-05	0	3.14678e-05	0	3.15108e-05	3.56087e-05	4.68287e-05	SYHPALNAI	2.00268e-05	3.79827e-05	4.72751e-05				SYHPALNAI	-2.57926e-05	-4.29799e-06	-4.72751e-05	-3.01487e-06	-4.72751e-05	-1.58073e-05	-4.72751e-05		SYHPALNAI	-2.74909e-05	-3.10733e-05	-2.39105e-05	-3.12872e-05	-2.39105e-05	-2.91551e-05	-2.39105e-05
AAVENVSEL	22	11	0	5	0	21	0	3	11	12	AAVENVSEL	4.72615e-05	2.05543e-05	0	9.22087e-06	0	3.8872e-05	0	8.59385e-06	2.06155e-05	3.51215e-05	AAVENVSEL	1.65584e-05	2.14436e-05	3.20195e-05				AAVENVSEL	1.5242e-05	-1.14653e-05	-3.20195e-05	-2.27986e-05	-3.20195e-05	6.85246e-06	-3.20195e-05		AAVENVSEL	-2.05783e-05	-1.61271e-05	-1.27014e-05	-1.42382e-05	-1.27014e-05	-1.91801e-05	-1.27014e-05
KVLDVLHSL	31	1	3	3	9	7	9	12	9	18	KVLDVLHSL	6.65958e-05	1.86857e-06	6.40131e-06	5.53252e-06	1.85968e-05	1.29573e-05	1.92109e-05	3.43754e-05	1.68673e-05	5.26823e-05	KVLDVLHSL	1.87376e-05	3.46416e-05	4.41933e-05				KVLDVLHSL	2.24025e-05	-4.23247e-05	-3.7792e-05	-3.86608e-05	-2.55965e-05	-3.1236e-05	-2.49823e-05		KVLDVLHSL	-3.3432e-05	-2.26442e-05	-2.33996e-05	-2.32548e-05	-2.54322e-05	-2.44923e-05	-2.55346e-05
KYQEVTNNL	23	25	41	19	42	24	37	43	28	6	KYQEVTNNL	4.94098e-05	4.67142e-05	8.74846e-05	3.50393e-05	8.67849e-05	4.44251e-05	7.89783e-05	0.000123178	5.24759e-05	1.75608e-05	KYQEVTNNL	6.12623e-05	6.4405e-05	7.16469e-05				KYQEVTNNL	-2.22371e-05	-2.49327e-05	1.58377e-05	-3.66076e-05	1.5138e-05	-2.72218e-05	7.33142e-06		KYQEVTNNL	-8.40915e-06	-7.95989e-06	-1.4755e-05	-6.01408e-06	-1.46383e-05	-7.57838e-06	-1.33372e-05
ALNTQIHDL	18	12	0	26	13	8	2	2	7	3	ALNTQIHDL	3.86685e-05	2.24228e-05	0	4.79485e-05	2.6862e-05	1.48084e-05	4.2691e-06	5.72923e-06	1.3119e-05	8.78038e-06	ALNTQIHDL	2.21399e-05	9.20953e-06	2.07348e-05				ALNTQIHDL	1.79337e-05	1.68799e-06	-2.07348e-05	2.72137e-05	6.12716e-06	-5.92647e-06	-1.64657e-05		ALNTQIHDL	-1.3497e-06	1.35792e-06	5.09505e-06	-2.89637e-06	6.18053e-07	2.62699e-06	4.38354e-06
DYQALRTSI	7	29	18	77	8	48	13	23	29	23	DYQALRTSI	1.50378e-05	5.41885e-05	3.84079e-05	0.000142001	1.65305e-05	8.88502e-05	2.77491e-05	6.58862e-05	5.43501e-05	6.73162e-05	DYQALRTSI	5.46808e-05	6.25175e-05	6.99058e-05				DYQALRTSI	-5.48681e-05	-1.57173e-05	-3.1498e-05	7.20956e-05	-5.33754e-05	1.89444e-05	-4.21567e-05		DYQALRTSI	-8.61788e-06	-1.5143e-05	-1.25129e-05	-2.97785e-05	-8.86666e-06	-2.092e-05	-1.07364e-05
KSVENFVSL	23	23	17	22	17	17	6	7	30	7	KSVENFVSL	4.94098e-05	4.29771e-05	3.62741e-05	4.05718e-05	3.51272e-05	3.14678e-05	1.28073e-05	2.00523e-05	5.62242e-05	2.04875e-05	KSVENFVSL	3.55193e-05	3.22547e-05	4.19916e-05				KSVENFVSL	7.4182e-06	9.85507e-07	-5.71748e-06	-1.41973e-06	-6.86434e-06	-1.05238e-05	-2.91843e-05		KSVENFVSL	-8.78735e-06	-7.71524e-06	-6.59807e-06	-7.31436e-06	-6.40693e-06	-5.79702e-06	-2.68694e-06
IVAAGVGEF	24	0	0	2	0	1	20	6	16	2	IVAAGVGEF	5.1558e-05	0	0	3.68835e-06	0	1.85105e-06	4.2691e-05	1.71877e-05	2.99862e-05	5.85358e-06	IVAAGVGEF	1.42555e-05	1.76758e-05	2.85441e-05				IVAAGVGEF	2.30139e-05	-2.85441e-05	-2.85441e-05	-2.48558e-05	-2.85441e-05	-2.66931e-05	1.41469e-05		IVAAGVGEF	-2.05057e-05	-1.19127e-05	-1.19127e-05	-1.25274e-05	-1.19127e-05	-1.22212e-05	-1.90279e-05
SAIINEDNL	39	21	18	59	22	41	40	16	29	17	SAIINEDNL	8.37818e-05	3.92399e-05	3.84079e-05	0.000108806	4.54588e-05	7.58929e-05	8.5382e-05	4.58338e-05	5.43501e-05	4.97555e-05	SAIINEDNL	6.81385e-05	4.99798e-05	5.83411e-05				SAIINEDNL	2.54407e-05	-1.91012e-05	-1.99333e-05	5.04652e-05	-1.28823e-05	1.75518e-05	2.70408e-05		SAIINEDNL	7.19017e-06	1.46138e-05	1.47525e-05	3.01942e-06	1.35773e-05	8.50499e-06	6.92347e-06
GAVTNVKVI	6	14	33	26	0	8	19	9	3	1	GAVTNVKVI	1.28895e-05	2.616e-05	7.04144e-05	4.79485e-05	0	1.48084e-05	4.05564e-05	2.57815e-05	5.62242e-06	2.92679e-06	GAVTNVKVI	3.03967e-05	1.14436e-05	2.27955e-05				GAVTNVKVI	-9.90601e-06	3.36444e-06	4.76189e-05	2.5153e-05	-2.27955e-05	-7.98715e-06	1.77609e-05		GAVTNVKVI	1.05191e-05	8.30736e-06	9.31617e-07	4.67593e-06	1.26674e-05	1.01993e-05	5.90795e-06
QQLQQQHLL	37	35	16	5	25	10	5	12	11	27	QQLQQQHLL	7.94853e-05	6.53999e-05	3.41403e-05	9.22087e-06	5.16577e-05	1.85105e-05	1.06727e-05	3.43754e-05	2.06155e-05	7.90234e-05	QQLQQQHLL	3.8441e-05	4.46714e-05	5.34447e-05				QQLQQQHLL	2.60406e-05	1.19552e-05	-1.93044e-05	-4.42238e-05	-1.78702e-06	-3.49343e-05	-4.2772e-05		QQLQQQHLL	-2.18444e-05	-1.94968e-05	-1.42869e-05	-1.01337e-05	-1.72065e-05	-1.16819e-05	-1.03756e-05
KFTETLTNI	26	12	17	24	45	36	20	16	12	15	KFTETLTNI	5.58545e-05	2.24228e-05	3.62741e-05	4.42602e-05	9.29839e-05	6.66377e-05	4.2691e-05	4.58338e-05	2.24897e-05	4.39019e-05	KFTETLTNI	5.15892e-05	3.74085e-05	4.67454e-05				KFTETLTNI	9.10913e-06	-2.43226e-05	-1.04713e-05	-2.4852e-06	4.62385e-05	1.98923e-05	-4.05441e-06		KFTETLTNI	4.13287e-06	9.70482e-06	7.39628e-06	6.06526e-06	-2.05535e-06	2.33568e-06	6.3268e-06
VGIVVGTIF	0	18	19	6	3	16	0	15	18	11	VGIVVGTIF	0	3.36342e-05	4.05416e-05	1.1065e-05	6.19892e-06	2.96167e-05	0	4.29692e-05	3.37345e-05	3.21947e-05	VGIVVGTIF	1.72938e-05	3.62995e-05	4.57225e-05				VGIVVGTIF	-4.57225e-05	-1.20882e-05	-5.18084e-06	-3.46574e-05	-3.95236e-05	-1.61057e-05	-4.57225e-05		VGIVVGTIF	-2.55464e-05	-3.11521e-05	-3.23033e-05	-2.73906e-05	-2.65795e-05	-3.04825e-05	-2.55464e-05
SQVINPTAI	1	4	21	0	74	4	0	4	13	2	SQVINPTAI	2.14825e-06	7.47427e-06	4.48092e-05	0	0.000152907	7.40419e-06	0	1.14585e-05	2.43638e-05	5.85358e-06	SQVINPTAI	3.06775e-05	1.3892e-05	2.50539e-05				SQVINPTAI	-2.29056e-05	-1.75796e-05	1.97553e-05	-2.50539e-05	0.000127853	-1.76497e-05	-2.50539e-05		SQVINPTAI	1.03785e-05	9.49085e-06	3.26836e-06	1.07366e-05	-1.47479e-05	9.50253e-06	1.07366e-05
PNRESLDFL	46	27	57	32	16	10	27	11	27	10	PNRESLDFL	9.88195e-05	5.04514e-05	0.000121625	5.90136e-05	3.30609e-05	1.85105e-05	5.76328e-05	3.15108e-05	5.06018e-05	2.92679e-05	PNRESLDFL	6.27305e-05	3.71268e-05	4.64856e-05				PNRESLDFL	5.23339e-05	3.96575e-06	7.51393e-05	1.2528e-05	-1.34247e-05	-2.79751e-05	1.11472e-05		PNRESLDFL	1.02301e-05	1.82914e-05	6.42917e-06	1.68644e-05	2.11898e-05	2.36149e-05	1.70945e-05
GGIQNVGHI	11	50	22	13	21	8	12	24	31	34	GGIQNVGHI	2.36308e-05	9.34284e-05	4.69429e-05	2.39743e-05	4.33925e-05	1.48084e-05	2.56146e-05	6.87508e-05	5.80983e-05	9.95109e-05	GGIQNVGHI	3.88274e-05	7.54534e-05	8.18378e-05				GGIQNVGHI	-5.8207e-05	1.15906e-05	-3.48948e-05	-5.78635e-05	-3.84453e-05	-6.70294e-05	-5.62232e-05		GGIQNVGHI	-4.04776e-05	-5.21106e-05	-4.4363e-05	-4.05349e-05	-4.37712e-05	-3.90072e-05	-4.08083e-05
PQVEQLELG	27	21	0	20	10	22	23	16	11	8	PQVEQLELG	5.80028e-05	3.92399e-05	0	3.68835e-05	2.06631e-05	4.0723e-05	4.90946e-05	4.58338e-05	2.06155e-05	2.34143e-05	PQVEQLELG	3.49438e-05	2.99546e-05	3.987e-05				PQVEQLELG	1.81328e-05	-6.3002e-07	-3.987e-05	-2.98647e-06	-1.92069e-05	8.53058e-07	9.22467e-06		PQVEQLELG	-8.76927e-06	-5.64213e-06	8.97861e-07	-5.24939e-06	-2.54599e-06	-5.88931e-06	-7.28458e-06
KYQDILNEI	13	69	22	46	22	98	47	18	30	11	KYQDILNEI	2.79273e-05	0.000128931	4.69429e-05	8.4832e-05	4.54588e-05	0.000181403	0.000100324	5.15631e-05	5.62242e-05	3.21947e-05	KYQDILNEI	8.79741e-05	4.66607e-05	5.52796e-05				KYQDILNEI	-2.73523e-05	7.36517e-05	-8.33663e-06	2.95525e-05	-9.8208e-06	0.000126123	4.50442e-05		KYQDILNEI	4.27023e-05	2.58683e-05	3.9533e-05	3.32182e-05	3.97804e-05	1.71231e-05	3.06362e-05
SYFPEITHI	36	30	13	51	97	11	36	21	33	15	SYFPEITHI	7.7337e-05	5.60571e-05	2.7739e-05	9.40529e-05	0.000200432	2.03615e-05	7.68438e-05	6.01569e-05	6.18466e-05	4.39019e-05	SYFPEITHI	7.89747e-05	5.53018e-05	6.32501e-05				SYFPEITHI	1.40869e-05	-7.19306e-06	-3.55111e-05	3.08028e-05	0.000137182	-4.28886e-05	1.35936e-05		SYFPEITHI	1.59976e-05	1.95442e-05	2.42639e-05	1.32116e-05	-4.51824e-06	2.54935e-05	1.60798e-05
LQIDNARLA	30	17	34	23	38	8	16	26	33	26	LQIDNARLA	6.44475e-05	3.17657e-05	7.25482e-05	4.2416e-05	7.85197e-05	1.48084e-05	3.41528e-05	7.448e-05	6.18466e-05	7.60966e-05	LQIDNARLA	4.83798e-05	7.08077e-05	7.75527e-05				LQIDNARLA	-1.31052e-05	-4.5787e-05	-5.00452e-06	-3.51367e-05	9.66987e-07	-6.27443e-05	-4.33999e-05		LQIDNARLA	-3.18509e-05	-2.64039e-05	-3.3201e-05	-2.8179e-05	-3.41963e-05	-2.35777e-05	-2.68018e-05
NVELDPEIQ	43	20	11	29	26	15	11	23	29	9	NVELDPEIQ	9.23748e-05	3.73714e-05	2.34715e-05	5.34811e-05	5.3724e-05	2.77657e-05	2.348e-05	6.58862e-05	5.43501e-05	2.63411e-05	NVELDPEIQ	4.45241e-05	4.88591e-05	5.73074e-05				NVELDPEIQ	3.50674e-05	-1.9936e-05	-3.38359e-05	-3.82635e-06	-3.58341e-06	-2.95417e-05	-3.38274e-05		NVELDPEIQ	-2.07585e-05	-1.15912e-05	-9.27459e-06	-1.42762e-05	-1.43167e-05	-9.99029e-06	-9.27601e-06
LYDPVISKL	0	12	18	13	14	14	0	24	23	9	LYDPVISKL	0	2.24228e-05	3.84079e-05	2.39743e-05	2.89283e-05	2.59146e-05	0	6.87508e-05	4.31052e-05	2.63411e-05	LYDPVISKL	1.99497e-05	4.60657e-05	5.47308e-05				LYDPVISKL	-5.47308e-05	-3.2308e-05	-1.63229e-05	-3.07565e-05	-2.58025e-05	-2.88161e-05	-5.47308e-05		LYDPVISKL	-3.14561e-05	-3.51933e-05	-3.78574e-05	-3.54518e-05	-3.62775e-05	-3.57752e-05	-3.14561e-05
IGIENIHYL	21	36	42	27	4	19	16	11	29	18	IGIENIHYL	4.51133e-05	6.72685e-05	8.96184e-05	4.97927e-05	8.26523e-06	3.51699e-05	3.41528e-05	3.15108e-05	5.43501e-05	5.26823e-05	IGIENIHYL	4.70544e-05	4.6181e-05	5.48372e-05				IGIENIHYL	-9.72389e-06	1.24313e-05	3.47812e-05	-5.04445e-06	-4.65719e-05	-1.96673e-05	-2.06844e-05		IGIENIHYL	-7.45925e-06	-1.11518e-05	-1.48768e-05	-8.23916e-06	-1.31792e-06	-5.80202e-06	-5.63251e-06
TEKEDSSSK	43	38	90	50	30	55	37	19	48	12	TEKEDSSSK	9.23748e-05	7.10056e-05	0.000192039	9.22087e-05	6.19892e-05	0.000101808	7.89783e-05	5.44277e-05	8.99587e-05	3.51215e-05	TEKEDSSSK	9.86291e-05	5.9836e-05	6.74324e-05				TEKEDSSSK	2.49424e-05	3.5732e-06	0.000124607	2.47763e-05	-5.44318e-06	3.43751e-05	1.15459e-05		TEKEDSSSK	3.22391e-05	3.58006e-05	1.56283e-05	3.22667e-05	3.73033e-05	3.06669e-05	3.44718e-05
VYLPTHTSL	6	16	1	5	16	5	4	9	8	5	VYLPTHTSL	1.28895e-05	2.98971e-05	2.13377e-06	9.22087e-06	3.30609e-05	9.25523e-06	8.5382e-06	2.57815e-05	1.49931e-05	1.4634e-05	VYLPTHTSL	1.49994e-05	1.84695e-05	2.92762e-05				VYLPTHTSL	-1.63867e-05	6.20874e-07	-2.71425e-05	-2.00554e-05	3.7847e-06	-2.0021e-05	-2.0738e-05		VYLPTHTSL	-1.39252e-05	-1.67598e-05	-1.21326e-05	-1.33138e-05	-1.72871e-05	-1.33195e-05	-1.32e-05
KYQEALDVI	33	35	8	59	32	51	37	23	62	30	KYQEALDVI	7.08923e-05	6.53999e-05	1.70702e-05	0.000108806	6.61219e-05	9.44034e-05	7.89783e-05	6.58862e-05	0.000116197	8.78038e-05	KYQEALDVI	7.16675e-05	8.99622e-05	9.52207e-05				KYQEALDVI	-2.43284e-05	-2.98208e-05	-7.81505e-05	1.35856e-05	-2.90988e-05	-8.17326e-07	-1.62424e-05		KYQEALDVI	-2.3424e-05	-2.25086e-05	-1.44537e-05	-2.9743e-05	-2.2629e-05	-2.73426e-05	-2.47717e-05
SFVSILSSL	27	19	20	26	5	11	39	16	21	16	SFVSILSSL	5.80028e-05	3.55028e-05	4.26754e-05	4.79485e-05	1.03315e-05	2.03615e-05	8.32474e-05	4.58338e-05	3.93569e-05	4.68287e-05	SFVSILSSL	4.25814e-05	4.40065e-05	5.28314e-05				SFVSILSSL	5.1714e-06	-1.73286e-05	-1.0156e-05	-4.88283e-06	-4.24998e-05	-3.24699e-05	3.0416e-05		SFVSILSSL	-1.28202e-05	-9.07018e-06	-1.02656e-05	-1.11445e-05	-4.87496e-06	-6.54663e-06	-1.70276e-05
AALQNLEQL	2	0	3	1	7	30	9	15	10	5	AALQNLEQL	4.2965e-06	0	6.40131e-06	1.84417e-06	1.44642e-05	5.55314e-05	1.92109e-05	4.29692e-05	1.87414e-05	1.4634e-05	AALQNLEQL	1.45355e-05	2.54482e-05	3.57133e-05				AALQNLEQL	-3.14168e-05	-3.57133e-05	-2.9312e-05	-3.38691e-05	-2.12491e-05	1.98181e-05	-1.65024e-05		AALQNLEQL	-1.94713e-05	-1.87552e-05	-1.98221e-05	-1.90626e-05	-2.11659e-05	-2.80105e-05	-2.1957e-05
TQLIQTHVL	28	11	66	14	3	11	38	22	37	13	TQLIQTHVL	6.0151e-05	2.05543e-05	0.000140829	2.58184e-05	6.19892e-06	2.03615e-05	8.11129e-05	6.30215e-05	6.93432e-05	3.80483e-05	TQLIQTHVL	5.0718e-05	5.68043e-05	6.4636e-05				TQLIQTHVL	-4.48502e-06	-4.40818e-05	7.61928e-05	-3.88176e-05	-5.84371e-05	-4.42745e-05	1.64768e-05		TQLIQTHVL	-1.54902e-05	-8.89078e-06	-2.89365e-05	-9.76814e-06	-6.49822e-06	-8.85865e-06	-1.89839e-05
VSILNRQVL	20	20	8	0	4	0	12	13	18	2	VSILNRQVL	4.2965e-05	3.73714e-05	1.70702e-05	0	8.26523e-06	0	2.56146e-05	3.724e-05	3.37345e-05	5.85358e-06	VSILNRQVL	1.87552e-05	2.56094e-05	3.5862e-05				VSILNRQVL	7.10305e-06	1.50941e-06	-1.87918e-05	-3.5862e-05	-2.75967e-05	-3.5862e-05	-1.02474e-05		VSILNRQVL	-2.11417e-05	-2.02095e-05	-1.68259e-05	-1.39809e-05	-1.53584e-05	-1.39809e-05	-1.825e-05
SYKQNLENL	20	1	20	0	58	32	43	12	34	6	SYKQNLENL	4.2965e-05	1.86857e-06	4.26754e-05	0	0.000119846	5.92335e-05	9.17856e-05	3.43754e-05	6.37208e-05	1.75608e-05	SYKQNLENL	5.11963e-05	3.85523e-05	4.78005e-05				SYKQNLENL	-4.83544e-06	-4.59319e-05	-5.12505e-06	-4.78005e-05	7.20454e-05	1.1433e-05	4.39852e-05		SYKQNLENL	4.76769e-06	1.16171e-05	4.81596e-06	1.19285e-05	-8.04578e-06	2.05628e-06	-3.36907e-06
FAHTNIESL	17	34	26	23	26	15	21	8	28	32	FAHTNIESL	3.65203e-05	6.35313e-05	5.5478e-05	4.2416e-05	5.3724e-05	2.77657e-05	4.48255e-05	2.29169e-05	5.24759e-05	9.36573e-05	FAHTNIESL	4.6323e-05	5.63501e-05	6.4217e-05				FAHTNIESL	-2.76968e-05	-6.85692e-07	-8.739e-06	-2.1801e-05	-1.0493e-05	-3.64513e-05	-1.93915e-05		FAHTNIESL	-1.62603e-05	-2.07621e-05	-1.94199e-05	-1.72429e-05	-1.91275e-05	-1.48012e-05	-1.76445e-05
YGLKNLTAL	11	36	14	0	8	29	19	13	22	2	YGLKNLTAL	2.36308e-05	6.72685e-05	2.98728e-05	0	1.65305e-05	5.36803e-05	4.05564e-05	3.724e-05	4.12311e-05	5.85358e-06	YGLKNLTAL	3.3077e-05	2.81082e-05	3.81669e-05				YGLKNLTAL	-1.45361e-05	2.91016e-05	-8.29411e-06	-3.81669e-05	-2.16364e-05	1.55134e-05	2.38954e-06		YGLKNLTAL	-3.51548e-06	-1.07884e-05	-4.55582e-06	4.2298e-07	-2.3321e-06	-8.52374e-06	-6.33643e-06
NYVNGKTFL	9	31	8	9	57	27	18	22	22	22	NYVNGKTFL	1.93343e-05	5.79256e-05	1.70702e-05	1.65976e-05	0.00011778	4.99783e-05	3.84219e-05	6.30215e-05	4.12311e-05	6.43894e-05	NYVNGKTFL	4.5301e-05	5.6214e-05	6.40915e-05				NYVNGKTFL	-4.47573e-05	-6.16591e-06	-4.70214e-05	-4.7494e-05	5.3688e-05	-1.41133e-05	-2.56696e-05		NYVNGKTFL	-1.44627e-05	-2.08946e-05	-1.40853e-05	-1.40066e-05	-3.08702e-05	-1.957e-05	-1.7644e-05
GYLPGNEKL	0	17	0	28	9	23	10	11	37	6	GYLPGNEKL	0	3.17657e-05	0	5.16369e-05	1.85968e-05	4.25741e-05	2.13455e-05	3.15108e-05	6.93432e-05	1.75608e-05	GYLPGNEKL	2.37027e-05	3.94716e-05	4.86484e-05				GYLPGNEKL	-4.86484e-05	-1.68827e-05	-4.86484e-05	2.9885e-06	-3.00516e-05	-6.07432e-06	-2.73029e-05		GYLPGNEKL	-2.09952e-05	-2.62895e-05	-2.09952e-05	-2.96014e-05	-2.40947e-05	-2.80909e-05	-2.45528e-05
KYVYVVTEL	35	34	14	26	24	56	41	9	21	10	KYVYVVTEL	7.51888e-05	6.35313e-05	2.98728e-05	4.79485e-05	4.95914e-05	0.000103659	8.75165e-05	2.57815e-05	3.93569e-05	2.92679e-05	KYVYVVTEL	6.53297e-05	3.14688e-05	4.12667e-05				KYVYVVTEL	3.39221e-05	2.22647e-05	-1.13939e-05	6.68186e-06	8.32471e-06	6.23919e-05	4.62498e-05		KYVYVVTEL	2.24199e-05	2.43628e-05	2.99725e-05	2.69599e-05	2.66861e-05	1.76749e-05	2.03652e-05
FQIVNPHLL	3	0	1	0	0	4	17	4	5	3	FQIVNPHLL	6.44475e-06	0	2.13377e-06	0	0	7.40419e-06	3.62873e-05	1.14585e-05	9.3707e-06	8.78038e-06	FQIVNPHLL	7.46715e-06	9.86985e-06	2.13439e-05				FQIVNPHLL	-1.48992e-05	-2.13439e-05	-1.92101e-05	-2.13439e-05	-2.13439e-05	-1.39397e-05	1.49434e-05		FQIVNPHLL	-1.37064e-05	-1.26322e-05	-1.29879e-05	-1.26322e-05	-1.26322e-05	-1.38663e-05	-1.86801e-05
IGPKNYEFL	10	21	0	2	38	39	38	24	36	7	IGPKNYEFL	2.14825e-05	3.92399e-05	0	3.68835e-06	7.85197e-05	7.21908e-05	8.11129e-05	6.87508e-05	6.7469e-05	2.04875e-05	IGPKNYEFL	4.23192e-05	5.22358e-05	6.0422e-05				IGPKNYEFL	-3.89395e-05	-2.11821e-05	-6.0422e-05	-5.67337e-05	1.80977e-05	1.17688e-05	2.06908e-05		IGPKNYEFL	-1.46301e-05	-1.75897e-05	-1.10497e-05	-1.16644e-05	-2.41363e-05	-2.30815e-05	-2.45685e-05
EQLFQEHRL	0	23	12	14	20	14	3	7	27	2	EQLFQEHRL	0	4.29771e-05	2.56052e-05	2.58184e-05	4.13262e-05	2.59146e-05	6.40365e-06	2.00523e-05	5.06018e-05	5.85358e-06	EQLFQEHRL	2.40065e-05	2.55026e-05	3.57634e-05				EQLFQEHRL	-3.57634e-05	7.21363e-06	-1.01582e-05	-9.945e-06	5.56271e-06	-9.8488e-06	-2.93598e-05		EQLFQEHRL	-7.75591e-06	-1.49188e-05	-1.20234e-05	-1.2059e-05	-1.46436e-05	-1.2075e-05	-8.82318e-06
VQVQNIQSL	15	6	5	13	0	4	0	10	5	11	VQVQNIQSL	3.22238e-05	1.12114e-05	1.06689e-05	2.39743e-05	0	7.40419e-06	0	2.86462e-05	9.3707e-06	3.21947e-05	VQVQNIQSL	1.22118e-05	2.34039e-05	3.38276e-05				VQVQNIQSL	-1.60385e-06	-2.26162e-05	-2.31588e-05	-9.85334e-06	-3.38276e-05	-2.64234e-05	-3.38276e-05		VQVQNIQSL	-2.49512e-05	-2.14491e-05	-2.13587e-05	-2.35762e-05	-1.95805e-05	-2.08146e-05	-1.95805e-05
ATIINEEVL	0	19	0	5	0	8	0	1	3	2	ATIINEEVL	0	3.55028e-05	0	9.22087e-06	0	1.48084e-05	0	2.86462e-06	5.62242e-06	5.85358e-06	ATIINEEVL	8.50458e-06	4.78021e-06	1.66493e-05				ATIINEEVL	-1.66493e-05	1.88536e-05	-1.66493e-05	-7.42838e-06	-1.66493e-05	-1.84088e-06	-1.66493e-05		ATIINEEVL	-6.72725e-06	-1.26444e-05	-6.72725e-06	-8.26406e-06	-6.72725e-06	-9.19531e-06	-6.72725e-06
SSLVNSQTL	37	15	12	18	33	2	36	15	34	29	SSLVNSQTL	7.94853e-05	2.80285e-05	2.56052e-05	3.31951e-05	6.81882e-05	3.70209e-06	7.68438e-05	4.29692e-05	6.37208e-05	8.4877e-05	SSLVNSQTL	4.50069e-05	6.38557e-05	7.11401e-05				SSLVNSQTL	8.34514e-06	-4.31116e-05	-4.55349e-05	-3.7945e-05	-2.95199e-06	-6.74381e-05	5.70363e-06		SSLVNSQTL	-3.18797e-05	-2.33035e-05	-2.28996e-05	-2.41646e-05	-2.99968e-05	-1.92491e-05	-3.14394e-05
TFITDKTVL	25	5	15	10	0	42	44	17	22	5	TFITDKTVL	5.37063e-05	9.34284e-06	3.20066e-05	1.84417e-05	0	7.77439e-05	9.39202e-05	4.86985e-05	4.12311e-05	1.4634e-05	TFITDKTVL	4.07374e-05	3.48545e-05	4.43896e-05				TFITDKTVL	9.31664e-06	-3.50468e-05	-1.23831e-05	-2.59479e-05	-4.43896e-05	3.33543e-05	4.95305e-05		TFITDKTVL	-5.81375e-06	1.58015e-06	-2.19713e-06	6.36674e-08	3.13729e-06	-9.82003e-06	-1.25161e-05
FVSHIPITL	85	11	31	40	39	12	20	12	30	2	FVSHIPITL	0.000182601	2.05543e-05	6.61469e-05	7.3767e-05	8.0586e-05	2.22126e-05	4.2691e-05	3.43754e-05	5.62242e-05	5.85358e-06	FVSHIPITL	6.97941e-05	3.21511e-05	4.1896e-05				FVSHIPITL	0.000140705	-2.13417e-05	2.42509e-05	3.1871e-05	3.869e-05	-1.96834e-05	7.94998e-07		FVSHIPITL	9.09696e-06	3.61048e-05	2.8506e-05	2.7236e-05	2.60995e-05	3.58284e-05	3.24153e-05
SYKTSITAL	18	34	114	37	29	9	23	13	17	9	SYKTSITAL	3.86685e-05	6.35313e-05	0.00024325	6.82345e-05	5.99229e-05	1.66594e-05	4.90946e-05	3.724e-05	3.18604e-05	2.63411e-05	SYKTSITAL	7.70516e-05	3.18138e-05	4.15849e-05				SYKTSITAL	-2.91642e-06	2.19464e-05	0.000201665	2.66495e-05	1.8338e-05	-2.49255e-05	7.5097e-06		SYKTSITAL	4.18638e-05	3.772e-05	7.76695e-06	3.69362e-05	3.83214e-05	4.5532e-05	4.01261e-05
TQVIEPHDI	13	10	9	21	6	28	54	19	28	4	TQVIEPHDI	2.79273e-05	1.86857e-05	1.92039e-05	3.87277e-05	1.23978e-05	5.18293e-05	0.000115266	5.44277e-05	5.24759e-05	1.17072e-05	TQVIEPHDI	4.05768e-05	3.95369e-05	4.87087e-05				TQVIEPHDI	-2.07814e-05	-3.0023e-05	-2.95047e-05	-9.98101e-06	-3.63108e-05	3.12062e-06	6.6557e-05		TQVIEPHDI	-6.02366e-06	-4.4834e-06	-4.56977e-06	-7.82373e-06	-3.43543e-06	-1.00073e-05	-2.05801e-05
ASLVNADKL	19	13	39	28	27	17	10	10	21	9	ASLVNADKL	4.08168e-05	2.42914e-05	8.3217e-05	5.16369e-05	5.57903e-05	3.14678e-05	2.13455e-05	2.86462e-05	3.93569e-05	2.63411e-05	ASLVNADKL	4.40808e-05	3.14481e-05	4.12476e-05				ASLVNADKL	-4.30793e-07	-1.69562e-05	4.19695e-05	1.03893e-05	1.45428e-05	-9.77977e-06	-1.99021e-05		ASLVNADKL	3.37726e-06	6.13149e-06	-3.68945e-06	1.57391e-06	8.8167e-07	4.93542e-06	6.62247e-06
SYLESKGLL	7	13	24	6	19	12	10	9	20	1	SYLESKGLL	1.50378e-05	2.42914e-05	5.12105e-05	1.1065e-05	3.92598e-05	2.22126e-05	2.13455e-05	2.57815e-05	3.74828e-05	2.92679e-06	SYLESKGLL	2.63461e-05	2.20637e-05	3.25915e-05				SYLESKGLL	-1.75537e-05	-8.30008e-06	1.8619e-05	-2.15264e-05	6.66838e-06	-1.03789e-05	-1.1246e-05		SYLESKGLL	-4.36067e-06	-5.90294e-06	-1.03895e-05	-3.69855e-06	-8.39768e-06	-5.55647e-06	-5.41195e-06
SDHYPVEVT	18	19	19	36	11	22	19	14	29	27	SDHYPVEVT	3.86685e-05	3.55028e-05	4.05416e-05	6.63903e-05	2.27294e-05	4.0723e-05	4.05564e-05	4.01046e-05	5.43501e-05	7.90234e-05	SDHYPVEVT	4.07303e-05	5.7826e-05	6.55784e-05				SDHYPVEVT	-2.69099e-05	-3.00756e-05	-2.50368e-05	8.11846e-07	-4.28491e-05	-2.48554e-05	-2.5022e-05		SDHYPVEVT	-2.45045e-05	-2.39769e-05	-2.48167e-05	-2.91248e-05	-2.1848e-05	-2.48469e-05	-2.48192e-05
ISVINGGSK	13	8	27	35	2	14	27	21	15	22	ISVINGGSK	2.79273e-05	1.49485e-05	5.76118e-05	6.45461e-05	4.13262e-06	2.59146e-05	5.76328e-05	6.01569e-05	2.81121e-05	6.43894e-05	ISVINGGSK	3.6102e-05	5.08862e-05	5.91771e-05				ISVINGGSK	-3.12499e-05	-4.42286e-05	-1.56534e-06	5.36897e-06	-5.50445e-05	-3.32625e-05	-1.54431e-06		ISVINGGSK	-2.17127e-05	-1.95496e-05	-2.66601e-05	-2.78159e-05	-1.77469e-05	-2.13773e-05	-2.66636e-05
VAISLSRTE	44	12	0	9	58	23	18	11	33	25	VAISLSRTE	9.4523e-05	2.24228e-05	0	1.65976e-05	0.000119846	4.25741e-05	3.84219e-05	3.15108e-05	6.18466e-05	7.31698e-05	VAISLSRTE	4.77693e-05	5.55091e-05	6.34413e-05				VAISLSRTE	3.10817e-05	-4.10185e-05	-6.34413e-05	-4.68437e-05	5.64046e-05	-2.08672e-05	-2.50194e-05		VAISLSRTE	-2.34643e-05	-1.14476e-05	-7.71042e-06	-1.04767e-05	-2.76847e-05	-1.48061e-05	-1.41141e-05
SGVSLAALK	13	23	0	5	7	33	5	11	18	2	SGVSLAALK	2.79273e-05	4.29771e-05	0	9.22087e-06	1.44642e-05	6.10845e-05	1.06727e-05	3.15108e-05	3.37345e-05	5.85358e-06	SGVSLAALK	2.37638e-05	2.36996e-05	3.41004e-05				SGVSLAALK	-6.17317e-06	8.87665e-06	-3.41004e-05	-2.48796e-05	-1.96363e-05	2.69841e-05	-2.34277e-05		SGVSLAALK	-1.10305e-05	-1.35388e-05	-6.37599e-06	-7.9128e-06	-8.78668e-06	-1.65567e-05	-8.15478e-06
KTTPPSVYP	13	10	2	5	8	8	0	3	9	8	KTTPPSVYP	2.79273e-05	1.86857e-05	4.26754e-06	9.22087e-06	1.65305e-05	1.48084e-05	0	8.59385e-06	1.68673e-05	2.34143e-05	KTTPPSVYP	1.30629e-05	1.62918e-05	2.72675e-05				KTTPPSVYP	6.59759e-07	-8.58182e-06	-2.3e-05	-1.80466e-05	-1.0737e-05	-1.24591e-05	-2.72675e-05		KTTPPSVYP	-1.6682e-05	-1.51418e-05	-1.27387e-05	-1.35643e-05	-1.47825e-05	-1.44955e-05	-1.20275e-05
AQYEDIAQK	6	0	6	23	7	15	23	23	30	16	AQYEDIAQK	1.28895e-05	0	1.28026e-05	4.2416e-05	1.44642e-05	2.77657e-05	4.90946e-05	6.58862e-05	5.62242e-05	4.68287e-05	AQYEDIAQK	2.27761e-05	5.6313e-05	6.41828e-05				AQYEDIAQK	-5.12933e-05	-6.41828e-05	-5.13802e-05	-2.17668e-05	-4.97187e-05	-3.64172e-05	-1.50882e-05		AQYEDIAQK	-3.9759e-05	-3.76107e-05	-3.97445e-05	-4.46801e-05	-4.00214e-05	-4.22384e-05	-4.57932e-05
SYSATKETL	57	0	0	23	33	13	9	13	12	0	SYSATKETL	0.00012245	0	0	4.2416e-05	6.81882e-05	2.40636e-05	1.92109e-05	3.724e-05	2.24897e-05	0	SYSATKETL	3.94756e-05	1.99099e-05	3.06048e-05				SYSATKETL	9.18455e-05	-3.06048e-05	-3.06048e-05	1.18112e-05	3.75834e-05	-6.5412e-06	-1.13939e-05		SYSATKETL	-4.95835e-06	1.545e-05	1.545e-05	8.3807e-06	4.08534e-06	1.14394e-05	1.22482e-05
SAVKNLQQL	6	2	58	10	0	13	2	22	25	15	SAVKNLQQL	1.28895e-05	3.73714e-06	0.000123759	1.84417e-05	0	2.40636e-05	4.2691e-06	6.30215e-05	4.68535e-05	4.39019e-05	SAVKNLQQL	2.67371e-05	5.1259e-05	5.9521e-05				SAVKNLQQL	-4.66315e-05	-5.57839e-05	6.42376e-05	-4.10793e-05	-5.9521e-05	-3.54574e-05	-5.52519e-05		SAVKNLQQL	-3.0476e-05	-2.89506e-05	-4.89542e-05	-3.14014e-05	-2.83277e-05	-3.23383e-05	-2.90393e-05
NQVDSIHAL	5	47	18	28	33	25	13	27	17	19	NQVDSIHAL	1.07413e-05	8.78227e-05	3.84079e-05	5.16369e-05	6.81882e-05	4.62762e-05	2.77491e-05	7.73446e-05	3.18604e-05	5.56091e-05	NQVDSIHAL	4.72603e-05	5.4938e-05	6.29146e-05				NQVDSIHAL	-5.21733e-05	2.49082e-05	-2.45067e-05	-1.12777e-05	5.2736e-06	-1.66384e-05	-3.51654e-05		NQVDSIHAL	-9.56774e-06	-2.24146e-05	-1.41788e-05	-1.63837e-05	-1.91422e-05	-1.54902e-05	-1.24024e-05
LEAQAATGF	5	0	0	0	0	0	0	3	2	0	LEAQAATGF	1.07413e-05	0	0	0	0	0	0	8.59385e-06	3.74828e-06	0	LEAQAATGF	1.53446e-06	4.11404e-06	1.60348e-05				LEAQAATGF	-5.29353e-06	-1.60348e-05	-1.60348e-05	-1.60348e-05	-1.60348e-05	-1.60348e-05	-1.60348e-05		LEAQAATGF	-1.60348e-05	-1.42446e-05	-1.42446e-05	-1.42446e-05	-1.42446e-05	-1.42446e-05	-1.42446e-05
VYLKTNVFL	5	24	27	11	76	81	33	19	23	24	VYLKTNVFL	1.07413e-05	4.48456e-05	5.76118e-05	2.02859e-05	0.000157039	0.000149935	7.04401e-05	5.44277e-05	4.31052e-05	7.0243e-05	VYLKTNVFL	7.29856e-05	5.59253e-05	6.38252e-05				VYLKTNVFL	-5.3084e-05	-1.89796e-05	-6.21343e-06	-4.35393e-05	9.32142e-05	8.61095e-05	6.61489e-06		VYLKTNVFL	1.95344e-05	1.38503e-05	1.17226e-05	1.79436e-05	-4.84865e-06	-3.66454e-06	9.58456e-06
DPNRESLDF	8	55	105	40	50	23	12	4	33	5	DPNRESLDF	1.7186e-05	0.000102771	0.000224046	7.3767e-05	0.000103315	4.25741e-05	2.56146e-05	1.14585e-05	6.18466e-05	1.4634e-05	DPNRESLDF	8.4182e-05	2.9313e-05	3.92782e-05				DPNRESLDF	-2.20922e-05	6.34931e-05	0.000184768	3.44888e-05	6.40372e-05	3.29587e-06	-1.36636e-05		DPNRESLDF	5.60698e-05	4.18056e-05	2.15932e-05	4.66397e-05	4.17149e-05	5.18385e-05	5.46651e-05
SSHRSPPAP	35	15	20	16	0	0	19	4	10	3	SSHRSPPAP	7.51888e-05	2.80285e-05	4.26754e-05	2.95068e-05	0	0	4.05564e-05	1.14585e-05	1.87414e-05	8.78038e-06	SSHRSPPAP	3.08508e-05	1.29934e-05	2.42251e-05				SSHRSPPAP	5.09637e-05	3.80346e-06	1.84503e-05	5.28172e-06	-2.42251e-05	-2.42251e-05	1.63314e-05		SSHRSPPAP	-7.63879e-07	7.09616e-06	4.65502e-06	6.84978e-06	1.17676e-05	1.17676e-05	5.00818e-06
NVEIDPEIQ	19	11	20	43	18	30	24	15	22	1	NVEIDPEIQ	4.08168e-05	2.05543e-05	4.26754e-05	7.92995e-05	3.71935e-05	5.55314e-05	5.12292e-05	4.29692e-05	4.12311e-05	2.92679e-06	NVEIDPEIQ	4.67571e-05	2.90424e-05	3.90285e-05				NVEIDPEIQ	1.78822e-06	-1.84743e-05	3.64686e-06	4.0271e-05	-1.83501e-06	1.65028e-05	1.22006e-05		NVEIDPEIQ	8.71867e-06	1.20958e-05	8.40889e-06	2.30488e-06	9.32254e-06	6.26623e-06	6.98326e-06
DQLAKELTA	31	0	8	4	2	6	3	15	10	6	DQLAKELTA	6.65958e-05	0	1.70702e-05	7.3767e-06	4.13262e-06	1.11063e-05	6.40365e-06	4.29692e-05	1.87414e-05	1.75608e-05	DQLAKELTA	1.60979e-05	2.64238e-05	3.66132e-05				DQLAKELTA	2.99826e-05	-3.66132e-05	-1.9543e-05	-2.92365e-05	-3.24806e-05	-2.55069e-05	-3.02095e-05		DQLAKELTA	-2.89316e-05	-1.78323e-05	-2.06774e-05	-1.90618e-05	-1.85211e-05	-1.96834e-05	-1.88996e-05
QLAKELTAE	5	8	14	38	27	12	7	26	31	19	QLAKELTAE	1.07413e-05	1.49485e-05	2.98728e-05	7.00786e-05	5.57903e-05	2.22126e-05	1.49418e-05	7.448e-05	5.80983e-05	5.56091e-05	QLAKELTAE	3.12266e-05	6.27291e-05	7.0101e-05				QLAKELTAE	-5.93598e-05	-5.51525e-05	-4.02283e-05	-2.24078e-08	-1.43107e-05	-4.78885e-05	-5.51592e-05		QLAKELTAE	-3.54603e-05	-3.61615e-05	-3.86489e-05	-4.53498e-05	-4.29684e-05	-3.73721e-05	-3.61604e-05
AYGFRDPGP	23	58	3	6	17	10	12	11	11	7	AYGFRDPGP	4.94098e-05	0.000108377	6.40131e-06	1.1065e-05	3.51272e-05	1.85105e-05	2.56146e-05	3.15108e-05	2.06155e-05	2.04875e-05	AYGFRDPGP	3.63579e-05	2.42046e-05	3.45662e-05				AYGFRDPGP	1.48435e-05	7.38107e-05	-2.81649e-05	-2.35012e-05	5.61002e-07	-1.60558e-05	-8.95164e-06		AYGFRDPGP	-3.83627e-07	-1.02115e-05	6.78445e-06	6.00716e-06	1.9968e-06	4.76626e-06	3.58224e-06
YGFRDPGPQ	22	4	6	0	0	8	5	7	11	8	YGFRDPGPQ	4.72615e-05	7.47427e-06	1.28026e-05	0	0	1.48084e-05	1.06727e-05	2.00523e-05	2.06155e-05	2.34143e-05	YGFRDPGPQ	1.32885e-05	2.13607e-05	3.1943e-05				YGFRDPGPQ	1.53185e-05	-2.44688e-05	-1.91404e-05	-3.1943e-05	-3.1943e-05	-1.71347e-05	-2.12703e-05		YGFRDPGPQ	-2.43167e-05	-1.76855e-05	-1.85736e-05	-1.64398e-05	-1.64398e-05	-1.89078e-05	-1.82186e-05
GFRDPGPQL	17	1	16	10	16	22	14	10	20	3	GFRDPGPQL	3.65203e-05	1.86857e-06	3.41403e-05	1.84417e-05	3.30609e-05	4.0723e-05	2.98837e-05	2.86462e-05	3.74828e-05	8.78038e-06	GFRDPGPQL	2.78055e-05	2.49698e-05	3.5272e-05				GFRDPGPQL	1.24825e-06	-3.34034e-05	-1.13168e-06	-1.68303e-05	-2.21108e-06	5.45101e-06	-5.38832e-06		GFRDPGPQL	-8.91896e-06	-3.14368e-06	-8.52231e-06	-5.90588e-06	-8.34241e-06	-9.61942e-06	-7.81287e-06
LLDEGHYPV	0	0	0	0	0	2	0	9	2	0	LLDEGHYPV	0	0	0	0	0	3.70209e-06	0	2.57815e-05	3.74828e-06	0	LLDEGHYPV	5.2887e-07	9.84327e-06	2.13194e-05				LLDEGHYPV	-2.13194e-05	-2.13194e-05	-2.13194e-05	-2.13194e-05	-2.13194e-05	-1.76173e-05	-2.13194e-05		LLDEGHYPV	-2.07024e-05	-2.07024e-05	-2.07024e-05	-2.07024e-05	-2.07024e-05	-2.13194e-05	-2.07024e-05
YPQSKWQEQ	4	9	9	0	0	14	3	3	12	5	YPQSKWQEQ	8.593e-06	1.68171e-05	1.92039e-05	0	0	2.59146e-05	6.40365e-06	8.59385e-06	2.24897e-05	1.4634e-05	YPQSKWQEQ	1.09903e-05	1.52392e-05	2.62965e-05				YPQSKWQEQ	-1.77035e-05	-9.47942e-06	-7.09261e-06	-2.62965e-05	-2.62965e-05	-3.81893e-07	-1.98929e-05		YPQSKWQEQ	-1.49066e-05	-1.62773e-05	-1.66751e-05	-1.34745e-05	-1.34745e-05	-1.77936e-05	-1.45418e-05
SFARAPQLD	46	4	47	40	41	34	17	11	25	18	SFARAPQLD	9.88195e-05	7.47427e-06	0.000100287	7.3767e-05	8.47186e-05	6.29356e-05	3.62873e-05	3.15108e-05	4.68535e-05	5.26823e-05	SFARAPQLD	6.63271e-05	4.36822e-05	5.25322e-05				SFARAPQLD	4.62873e-05	-4.5058e-05	4.7755e-05	2.12348e-05	3.21864e-05	1.04033e-05	-1.62449e-05		SFARAPQLD	8.37944e-06	2.36036e-05	8.13482e-06	1.25549e-05	1.07296e-05	1.43601e-05	1.88015e-05
FARAPQLDL	7	1	6	2	3	6	10	1	7	3	FARAPQLDL	1.50378e-05	1.86857e-06	1.28026e-05	3.68835e-06	6.19892e-06	1.11063e-05	2.13455e-05	2.86462e-06	1.3119e-05	8.78038e-06	FARAPQLDL	1.02926e-05	8.25466e-06	1.98541e-05				FARAPQLDL	-4.81631e-06	-1.79855e-05	-7.05145e-06	-1.61657e-05	-1.36551e-05	-8.74779e-06	1.49142e-06		FARAPQLDL	-1.03524e-05	-8.1575e-06	-9.97984e-06	-8.4608e-06	-8.87923e-06	-9.69712e-06	-1.14037e-05
GPAGDPGKP	12	5	0	59	0	8	8	6	12	2	GPAGDPGKP	2.5779e-05	9.34284e-06	0	0.000108806	0	1.48084e-05	1.70764e-05	1.71877e-05	2.24897e-05	5.85358e-06	GPAGDPGKP	2.51161e-05	1.5177e-05	2.62392e-05				GPAGDPGKP	-4.6018e-07	-1.68963e-05	-2.62392e-05	8.25671e-05	-2.62392e-05	-1.14308e-05	-9.1628e-06		GPAGDPGKP	-1.23354e-06	1.50582e-06	3.06296e-06	-1.50714e-05	3.06296e-06	5.94902e-07	2.16898e-07
GYSNRVVDL	13	23	24	59	21	6	12	7	24	3	GYSNRVVDL	2.79273e-05	4.29771e-05	5.12105e-05	0.000108806	4.33925e-05	1.11063e-05	2.56146e-05	2.00523e-05	4.49794e-05	8.78038e-06	GYSNRVVDL	4.44335e-05	2.4604e-05	3.49346e-05				GYSNRVVDL	-7.00737e-06	8.04244e-06	1.62759e-05	7.38717e-05	8.45783e-06	-2.38284e-05	-9.32004e-06		GYSNRVVDL	1.22499e-05	9.7416e-06	8.36936e-06	-1.22994e-06	9.67237e-06	1.50534e-05	1.26353e-05
ALQDTEENP	0	0	13	14	10	4	0	2	3	0	ALQDTEENP	0	0	2.7739e-05	2.58184e-05	2.06631e-05	7.40419e-06	0	5.72923e-06	5.62242e-06	0	ALQDTEENP	1.16607e-05	3.78388e-06	1.57303e-05				ALQDTEENP	-1.57303e-05	-1.57303e-05	1.20088e-05	1.00882e-05	4.93283e-06	-8.32607e-06	-1.57303e-05		ALQDTEENP	-2.12613e-06	-2.12613e-06	-6.7493e-06	-6.4292e-06	-5.56998e-06	-3.36016e-06	-2.12613e-06
LQDTEENPR	0	13	8	0	4	21	9	10	16	3	LQDTEENPR	0	2.42914e-05	1.70702e-05	0	8.26523e-06	3.8872e-05	1.92109e-05	2.86462e-05	2.99862e-05	8.78038e-06	LQDTEENPR	1.53871e-05	2.24709e-05	3.29671e-05				LQDTEENPR	-3.29671e-05	-8.67569e-06	-1.58969e-05	-3.29671e-05	-2.47018e-05	5.90489e-06	-1.37561e-05		LQDTEENPR	-1.50155e-05	-1.9064e-05	-1.78605e-05	-1.50155e-05	-1.6393e-05	-2.14941e-05	-1.82173e-05
TFTSDYSKY	22	20	7	3	67	49	14	23	18	20	TFTSDYSKY	4.72615e-05	3.73714e-05	1.49364e-05	5.53252e-06	0.000138443	9.07013e-05	2.98837e-05	6.58862e-05	3.37345e-05	5.85358e-05	TFTSDYSKY	5.20185e-05	5.27188e-05	6.08676e-05				TFTSDYSKY	-1.36061e-05	-2.34962e-05	-4.59312e-05	-5.53351e-05	7.7575e-05	2.98337e-05	-3.09839e-05		TFTSDYSKY	-8.05629e-06	-6.40793e-06	-2.66877e-06	-1.10146e-06	-2.32531e-05	-1.52962e-05	-5.15999e-06
SDYSKYLDS	10	16	64	28	4	8	28	8	19	8	SDYSKYLDS	2.14825e-05	2.98971e-05	0.000136561	5.16369e-05	8.26523e-06	1.48084e-05	5.97674e-05	2.29169e-05	3.56087e-05	2.34143e-05	SDYSKYLDS	4.60598e-05	2.73133e-05	3.74337e-05				SDYSKYLDS	-1.59512e-05	-7.53657e-06	9.91276e-05	1.42032e-05	-2.91684e-05	-2.26253e-05	2.23337e-05		SDYSKYLDS	1.27224e-05	1.13199e-05	-6.45742e-06	7.69664e-06	1.49253e-05	1.38347e-05	6.34156e-06
RRAQDFVQW	40	24	48	16	22	6	21	8	32	3	RRAQDFVQW	8.593e-05	4.48456e-05	0.000102421	2.95068e-05	4.54588e-05	1.11063e-05	4.48255e-05	2.29169e-05	5.99725e-05	8.78038e-06	RRAQDFVQW	5.20134e-05	3.05566e-05	4.04253e-05				RRAQDFVQW	4.55048e-05	4.42039e-06	6.19957e-05	-1.09185e-05	5.03351e-06	-2.9319e-05	4.40027e-06		RRAQDFVQW	5.93541e-06	1.27828e-05	3.18691e-06	1.53393e-05	1.26806e-05	1.8406e-05	1.27862e-05
ITAFNEGLK	23	10	6	9	27	13	8	4	21	1	ITAFNEGLK	4.94098e-05	1.86857e-05	1.28026e-05	1.65976e-05	5.57903e-05	2.40636e-05	1.70764e-05	1.14585e-05	3.93569e-05	2.92679e-06	ITAFNEGLK	2.77751e-05	1.79141e-05	2.87639e-05				ITAFNEGLK	2.06459e-05	-1.00782e-05	-1.59612e-05	-1.21663e-05	2.70265e-05	-4.70026e-06	-1.16875e-05		ITAFNEGLK	-4.59449e-06	5.26187e-07	1.5067e-06	8.74206e-07	-5.65792e-06	-3.70132e-07	7.94403e-07
VDPENFRLL	8	33	9	11	28	9	7	13	14	6	VDPENFRLL	1.7186e-05	6.16628e-05	1.92039e-05	2.02859e-05	5.78566e-05	1.66594e-05	1.49418e-05	3.724e-05	2.6238e-05	1.75608e-05	VDPENFRLL	2.96852e-05	2.70129e-05	3.71566e-05				VDPENFRLL	-1.99706e-05	2.45062e-05	-1.79526e-05	-1.68707e-05	2.07e-05	-2.04972e-05	-2.22147e-05		VDPENFRLL	-5.38816e-06	-1.2801e-05	-5.72448e-06	-5.90482e-06	-1.21666e-05	-5.3004e-06	-5.01414e-06
AGLQFPVGR	5	43	27	0	2	4	45	5	18	1	AGLQFPVGR	1.07413e-05	8.03485e-05	5.76118e-05	0	4.13262e-06	7.40419e-06	9.60547e-05	1.43231e-05	3.37345e-05	2.92679e-06	AGLQFPVGR	3.66133e-05	1.69948e-05	2.79159e-05				AGLQFPVGR	-1.71747e-05	5.24325e-05	2.96959e-05	-2.79159e-05	-2.37833e-05	-2.05117e-05	6.81388e-05		AGLQFPVGR	1.30094e-05	1.40817e-06	5.19761e-06	1.47996e-05	1.41108e-05	1.35655e-05	-1.20955e-06
TPVRSGTNP	5	4	17	21	0	1	20	8	6	0	TPVRSGTNP	1.07413e-05	7.47427e-06	3.62741e-05	3.87277e-05	0	1.85105e-06	4.2691e-05	2.29169e-05	1.12448e-05	0	TPVRSGTNP	1.96799e-05	1.13873e-05	2.27436e-05				TPVRSGTNP	-1.20023e-05	-1.52693e-05	1.35305e-05	1.59841e-05	-2.27436e-05	-2.08925e-05	1.99474e-05		TPVRSGTNP	-1.57388e-06	-1.02939e-06	-5.82936e-06	-6.23828e-06	2.16326e-07	-9.21815e-08	-6.89884e-06
LPPTNVGSN	52	0	18	0	8	12	10	13	2	1	LPPTNVGSN	0.000111709	0	3.84079e-05	0	1.65305e-05	2.22126e-05	2.13455e-05	3.724e-05	3.74828e-06	2.92679e-06	LPPTNVGSN	3.00293e-05	1.46384e-05	2.57424e-05				LPPTNVGSN	8.59667e-05	-2.57424e-05	1.26655e-05	-2.57424e-05	-9.2119e-06	-3.52981e-06	-4.39687e-06		LPPTNVGSN	-9.3263e-06	9.29188e-06	2.89056e-06	9.29188e-06	6.5368e-06	5.58978e-06	5.73429e-06
NRESLDFLL	39	75	47	18	8	31	31	37	29	24	NRESLDFLL	8.37818e-05	0.000140143	0.000100287	3.31951e-05	1.65305e-05	5.73824e-05	6.6171e-05	0.000105991	5.43501e-05	7.0243e-05	NRESLDFLL	7.10701e-05	7.68613e-05	8.31365e-05				NRESLDFLL	6.45315e-07	5.70062e-05	1.71507e-05	-4.99413e-05	-6.6606e-05	-2.5754e-05	-1.69654e-05		NRESLDFLL	-1.4185e-05	-2.35785e-05	-1.69359e-05	-5.75387e-06	-2.97643e-06	-9.78509e-06	-1.12499e-05
RESLDFLLV	45	9	6	11	11	20	25	9	29	9	RESLDFLLV	9.66713e-05	1.68171e-05	1.28026e-05	2.02859e-05	2.27294e-05	3.70209e-05	5.33637e-05	2.57815e-05	5.43501e-05	2.63411e-05	RESLDFLLV	3.70987e-05	3.54909e-05	4.49766e-05				RESLDFLLV	5.16946e-05	-2.81595e-05	-3.2174e-05	-2.46907e-05	-2.22473e-05	-7.95572e-06	8.38708e-06		RESLDFLLV	-1.78067e-05	-4.49767e-06	-3.82859e-06	-5.0758e-06	-5.48305e-06	-7.86497e-06	-1.05888e-05
VEDPQVEQL	32	28	12	18	12	15	41	6	16	4	VEDPQVEQL	6.8744e-05	5.23199e-05	2.56052e-05	3.31951e-05	2.47957e-05	2.77657e-05	8.75165e-05	1.71877e-05	2.99862e-05	1.17072e-05	VEDPQVEQL	4.5706e-05	1.9627e-05	3.03439e-05				VEDPQVEQL	3.84001e-05	2.1976e-05	-4.73865e-06	2.85125e-06	-5.5482e-06	-2.5782e-06	5.71726e-05		VEDPQVEQL	1.15225e-05	1.42598e-05	1.87123e-05	1.74473e-05	1.88472e-05	1.83522e-05	8.39373e-06
LGGSPGDLQ	20	0	2	6	67	5	15	5	17	5	LGGSPGDLQ	4.2965e-05	0	4.26754e-06	1.1065e-05	0.000138443	9.25523e-06	3.20182e-05	1.43231e-05	3.18604e-05	1.4634e-05	LGGSPGDLQ	3.4002e-05	2.02725e-05	3.09392e-05				LGGSPGDLQ	1.20258e-05	-3.09392e-05	-2.66717e-05	-1.98742e-05	0.000107503	-2.1684e-05	1.079e-06		LGGSPGDLQ	1.56887e-06	8.72971e-06	8.01845e-06	6.88553e-06	-1.43441e-05	7.18717e-06	3.39334e-06
GGSPGDLQT	52	41	5	44	18	20	7	26	26	23	GGSPGDLQT	0.000111709	7.66113e-05	1.06689e-05	8.11437e-05	3.71935e-05	3.70209e-05	1.49418e-05	7.448e-05	4.87276e-05	6.73162e-05	GGSPGDLQT	5.27556e-05	6.3508e-05	7.08194e-05				GGSPGDLQT	4.08896e-05	5.79189e-06	-6.01506e-05	1.03243e-05	-3.36259e-05	-3.37985e-05	-5.58776e-05		GGSPGDLQT	-2.78894e-05	-2.20398e-05	-1.10494e-05	-2.27952e-05	-1.54701e-05	-1.54414e-05	-1.17615e-05
SPGDLQTLA	84	15	9	47	23	42	20	12	38	32	SPGDLQTLA	0.000180453	2.80285e-05	1.92039e-05	8.66762e-05	4.75251e-05	7.77439e-05	4.2691e-05	3.43754e-05	7.12173e-05	9.36573e-05	SPGDLQTLA	6.89031e-05	6.64167e-05	7.35024e-05				SPGDLQTLA	0.000106951	-4.54739e-05	-5.42985e-05	1.31738e-05	-2.59773e-05	4.24152e-06	-3.08114e-05		SPGDLQTLA	-2.3191e-05	2.21311e-06	3.68388e-06	-7.5615e-06	-1.03631e-06	-6.07279e-06	-2.30631e-07
PGDLQTLAL	14	0	9	46	3	42	8	22	19	3	PGDLQTLAL	3.00755e-05	0	1.92039e-05	8.4832e-05	6.19892e-06	7.77439e-05	1.70764e-05	6.30215e-05	3.56087e-05	8.78038e-06	PGDLQTLAL	3.35901e-05	3.58035e-05	4.5265e-05				PGDLQTLAL	-1.51895e-05	-4.5265e-05	-2.60611e-05	3.9567e-05	-3.90661e-05	3.24789e-05	-2.81886e-05		PGDLQTLAL	-1.10891e-05	-6.07655e-06	-9.2772e-06	-2.02152e-05	-7.1097e-06	-1.90339e-05	-8.92261e-06
TLALEVARQ	0	13	0	32	20	20	2	7	12	7	TLALEVARQ	0	2.42914e-05	0	5.90136e-05	4.13262e-05	3.70209e-05	4.2691e-06	2.00523e-05	2.24897e-05	2.04875e-05	TLALEVARQ	2.3703e-05	2.10098e-05	3.16194e-05				TLALEVARQ	-3.16194e-05	-7.328e-06	-3.16194e-05	2.73942e-05	9.70677e-06	5.40154e-06	-2.73503e-05		TLALEVARQ	-3.96586e-06	-8.01443e-06	-3.96586e-06	-1.38015e-05	-1.08536e-05	-1.0136e-05	-4.67738e-06
HLCGSHLVE	0	0	0	0	0	0	0	0	1	0	HLCGSHLVE	0	0	0	0	0	0	0	0	1.87414e-06	0	HLCGSHLVE	0	6.24713e-07	1.28162e-05				HLCGSHLVE	-1.28162e-05	-1.28162e-05	-1.28162e-05	-1.28162e-05	-1.28162e-05	-1.28162e-05	-1.28162e-05		HLCGSHLVE	-1.28162e-05	-1.28162e-05	-1.28162e-05	-1.28162e-05	-1.28162e-05	-1.28162e-05	-1.28162e-05
GSHLVEALY	0	20	59	14	34	5	5	11	9	8	GSHLVEALY	0	3.73714e-05	0.000125892	2.58184e-05	7.02545e-05	9.25523e-06	1.06727e-05	3.15108e-05	1.68673e-05	2.34143e-05	GSHLVEALY	3.9895e-05	2.39308e-05	3.43137e-05				GSHLVEALY	-3.43137e-05	3.05772e-06	9.15788e-05	-8.49521e-06	3.59408e-05	-2.50584e-05	-2.36409e-05		GSHLVEALY	1.22305e-05	6.0019e-06	-8.75161e-06	7.92739e-06	5.21389e-07	1.06879e-05	1.04517e-05
VEDPQVAQL	18	24	29	12	0	1	18	18	9	3	VEDPQVAQL	3.86685e-05	4.48456e-05	6.18793e-05	2.21301e-05	0	1.85105e-06	3.84219e-05	5.15631e-05	1.68673e-05	8.78038e-06	VEDPQVAQL	2.96852e-05	2.57369e-05	3.59796e-05				VEDPQVAQL	2.68891e-06	8.86604e-06	2.58997e-05	-1.38495e-05	-3.59796e-05	-3.41286e-05	2.44228e-06		VEDPQVAQL	-7.7916e-06	-8.82112e-06	-1.16601e-05	-5.0352e-06	-1.34685e-06	-1.65536e-06	-7.7505e-06
GPGAGDLQT	1	1	19	12	21	7	4	3	20	7	GPGAGDLQT	2.14825e-06	1.86857e-06	4.05416e-05	2.21301e-05	4.33925e-05	1.29573e-05	8.5382e-06	8.59385e-06	3.74828e-05	2.04875e-05	GPGAGDLQT	1.87966e-05	2.21881e-05	3.27062e-05				GPGAGDLQT	-3.05579e-05	-3.08376e-05	7.83546e-06	-1.05761e-05	1.06863e-05	-1.97488e-05	-2.4168e-05		GPGAGDLQT	-1.11348e-05	-1.10882e-05	-1.75337e-05	-1.44651e-05	-1.80088e-05	-1.29363e-05	-1.21998e-05
TLALEVAQQ	5	37	22	28	15	40	9	8	10	5	TLALEVAQQ	1.07413e-05	6.9137e-05	4.69429e-05	5.16369e-05	3.09946e-05	7.40419e-05	1.92109e-05	2.29169e-05	1.87414e-05	1.4634e-05	TLALEVAQQ	4.32436e-05	1.87641e-05	2.95479e-05				TLALEVAQQ	-1.88067e-05	3.95891e-05	1.7395e-05	2.2089e-05	1.4467e-06	4.44939e-05	-1.0337e-05		TLALEVAQQ	1.91128e-05	9.38016e-06	1.30792e-05	1.22969e-05	1.57372e-05	8.56269e-06	1.77012e-05
AQYEDIANR	37	6	9	3	0	6	26	4	26	21	AQYEDIANR	7.94853e-05	1.12114e-05	1.92039e-05	5.53252e-06	0	1.11063e-05	5.54983e-05	1.14585e-05	4.87276e-05	6.14626e-05	AQYEDIANR	2.60054e-05	4.05496e-05	4.96427e-05				AQYEDIANR	2.98425e-05	-3.84313e-05	-3.04388e-05	-4.41102e-05	-4.96427e-05	-3.85365e-05	5.85554e-06		AQYEDIANR	-3.25507e-05	-2.11717e-05	-2.25038e-05	-2.02252e-05	-1.93031e-05	-2.11542e-05	-2.85528e-05
ERPVFTNHF	20	13	52	9	11	21	12	4	10	7	ERPVFTNHF	4.2965e-05	2.42914e-05	0.000110956	1.65976e-05	2.27294e-05	3.8872e-05	2.56146e-05	1.14585e-05	1.87414e-05	2.04875e-05	ERPVFTNHF	4.02894e-05	1.68958e-05	2.78246e-05				ERPVFTNHF	1.51404e-05	-3.53322e-06	8.31314e-05	-1.1227e-05	-5.09523e-06	1.10474e-05	-2.21003e-06		ERPVFTNHF	1.20189e-05	1.51311e-05	6.87038e-07	1.64135e-05	1.53915e-05	1.27011e-05	1.49106e-05
PELLNTNQL	13	18	4	17	68	16	21	20	22	4	PELLNTNQL	2.79273e-05	3.36342e-05	8.53508e-06	3.1351e-05	0.000140509	2.96167e-05	4.48255e-05	5.72923e-05	4.12311e-05	1.17072e-05	PELLNTNQL	4.51998e-05	3.67435e-05	4.6132e-05				PELLNTNQL	-1.82048e-05	-1.24978e-05	-3.7597e-05	-1.47811e-05	9.43769e-05	-1.65153e-05	-1.30652e-06		PELLNTNQL	1.94653e-06	9.9537e-07	5.17856e-06	1.37591e-06	-1.68171e-05	1.66495e-06	-8.69846e-07
IAEAEADKI	17	14	4	25	10	0	0	2	12	1	IAEAEADKI	3.65203e-05	2.616e-05	8.53508e-06	4.61044e-05	2.06631e-05	0	0	5.72923e-06	2.24897e-05	2.92679e-06	IAEAEADKI	1.97118e-05	1.03819e-05	2.18162e-05				IAEAEADKI	1.4704e-05	4.34373e-06	-1.32811e-05	2.42881e-05	-1.15315e-06	-2.18162e-05	-2.18162e-05		IAEAEADKI	-4.90581e-06	-3.1791e-06	-2.41617e-07	-6.50316e-06	-2.26295e-06	1.1809e-06	1.1809e-06
LYEKMKGGQ	17	3	9	24	18	0	16	11	22	0	LYEKMKGGQ	3.65203e-05	5.60571e-06	1.92039e-05	4.42602e-05	3.71935e-05	0	3.41528e-05	3.15108e-05	4.12311e-05	0	LYEKMKGGQ	2.52766e-05	2.42473e-05	3.46056e-05				LYEKMKGGQ	1.91468e-06	-2.89999e-05	-1.54017e-05	9.65461e-06	2.58795e-06	-3.46056e-05	-4.52799e-07		LYEKMKGGQ	-1.12029e-05	-6.05047e-06	-8.31684e-06	-1.24929e-05	-1.13151e-05	-5.11618e-06	-1.08083e-05
QDEMRLELQ	78	0	8	5	23	32	7	2	29	35	QDEMRLELQ	0.000167564	0	1.70702e-05	9.22087e-06	4.75251e-05	5.92335e-05	1.49418e-05	5.72923e-06	5.43501e-05	0.000102438	QDEMRLELQ	4.50793e-05	5.41723e-05	6.22083e-05				QDEMRLELQ	0.000105355	-6.22083e-05	-4.51381e-05	-5.29874e-05	-1.46832e-05	-2.97482e-06	-4.72665e-05		QDEMRLELQ	-3.75431e-05	-9.6158e-06	-1.24608e-05	-1.11526e-05	-1.75366e-05	-1.9488e-05	-1.21061e-05
SNPAMAPRE	18	5	34	19	5	33	45	8	25	8	SNPAMAPRE	3.86685e-05	9.34284e-06	7.25482e-05	3.50393e-05	1.03315e-05	6.10845e-05	9.60547e-05	2.29169e-05	4.68535e-05	2.34143e-05	SNPAMAPRE	4.61528e-05	3.10616e-05	4.08911e-05				SNPAMAPRE	-2.22255e-06	-3.15482e-05	3.16571e-05	-5.85175e-06	-3.05595e-05	2.01935e-05	5.51636e-05		SNPAMAPRE	6.50912e-06	1.13967e-05	8.62511e-07	7.11399e-06	1.1232e-05	2.77312e-06	-3.05524e-06
KLEDVPLLS	23	33	17	8	16	12	31	34	49	43	KLEDVPLLS	4.94098e-05	6.16628e-05	3.62741e-05	1.47534e-05	3.30609e-05	2.22126e-05	6.6171e-05	9.73969e-05	9.18329e-05	0.000125852	KLEDVPLLS	4.05064e-05	0.000105027	0.000109117				KLEDVPLLS	-5.97069e-05	-4.74539e-05	-7.28425e-05	-9.43632e-05	-7.60557e-05	-8.69041e-05	-4.29456e-05		KLEDVPLLS	-7.00942e-05	-7.21363e-05	-6.79049e-05	-6.43181e-05	-6.73694e-05	-6.55613e-05	-7.28877e-05
RPAGKHRVV	0	19	10	23	30	21	10	7	26	23	RPAGKHRVV	0	3.55028e-05	2.13377e-05	4.2416e-05	6.19892e-05	3.8872e-05	2.13455e-05	2.00523e-05	4.87276e-05	6.73162e-05	RPAGKHRVV	3.16376e-05	4.53654e-05	5.40848e-05				RPAGKHRVV	-5.40848e-05	-1.8582e-05	-3.27471e-05	-1.16688e-05	7.90442e-06	-1.52128e-05	-3.27393e-05		RPAGKHRVV	-1.71743e-05	-2.30914e-05	-2.07306e-05	-2.42436e-05	-2.75058e-05	-2.36529e-05	-2.07319e-05
IQKTPQIQV	20	2	55	21	9	19	21	23	36	47	IQKTPQIQV	4.2965e-05	3.73714e-06	0.000117357	3.87277e-05	1.85968e-05	3.51699e-05	4.48255e-05	6.58862e-05	6.7469e-05	0.000137559	IQKTPQIQV	4.30542e-05	9.03048e-05	9.55367e-05				IQKTPQIQV	-5.25717e-05	-9.17996e-05	2.18207e-05	-5.6809e-05	-7.69399e-05	-6.03668e-05	-5.07112e-05		IQKTPQIQV	-5.24676e-05	-4.59297e-05	-6.48664e-05	-5.17614e-05	-4.84063e-05	-5.11685e-05	-5.27777e-05
KTPQIQVYS	0	10	10	14	20	4	22	3	12	10	KTPQIQVYS	0	1.86857e-05	2.13377e-05	2.58184e-05	4.13262e-05	7.40419e-06	4.69601e-05	8.59385e-06	2.24897e-05	2.92679e-05	KTPQIQVYS	2.3076e-05	2.01172e-05	3.0796e-05				KTPQIQVYS	-3.0796e-05	-1.21103e-05	-9.45827e-06	-4.97753e-06	1.05302e-05	-2.33918e-05	1.61641e-05		KTPQIQVYS	-3.87393e-06	-6.98821e-06	-7.43021e-06	-8.177e-06	-1.07616e-05	-5.10796e-06	-1.17006e-05
GLFPQGGKG	0	30	4	14	3	32	6	28	18	16	GLFPQGGKG	0	5.60571e-05	8.53508e-06	2.58184e-05	6.19892e-06	5.92335e-05	1.28073e-05	8.02092e-05	3.37345e-05	4.68287e-05	GLFPQGGKG	2.40929e-05	5.35908e-05	6.16719e-05				GLFPQGGKG	-6.16719e-05	-5.61484e-06	-5.31368e-05	-3.58535e-05	-5.5473e-05	-2.43842e-06	-4.88646e-05		GLFPQGGKG	-3.35635e-05	-4.29064e-05	-3.4986e-05	-3.78666e-05	-3.45967e-05	-4.34358e-05	-3.56981e-05
RMDQLAKEL	0	34	15	59	0	29	1	12	24	14	RMDQLAKEL	0	6.35313e-05	3.20066e-05	0.000108806	0	5.36803e-05	2.13455e-06	3.43754e-05	4.49794e-05	4.09751e-05	RMDQLAKEL	3.71656e-05	4.01099e-05	4.92372e-05				RMDQLAKEL	-4.92372e-05	1.42941e-05	-1.72307e-05	5.95691e-05	-4.92372e-05	4.44312e-06	-4.71027e-05		RMDQLAKEL	-5.87738e-06	-1.64659e-05	-1.12118e-05	-2.40118e-05	-5.87738e-06	-1.48241e-05	-6.23313e-06
DVATVRLGE	19	26	0	33	42	10	19	11	27	11	DVATVRLGE	4.08168e-05	4.85828e-05	0	6.08578e-05	8.67849e-05	1.85105e-05	4.05564e-05	3.15108e-05	5.06018e-05	3.21947e-05	DVATVRLGE	4.23013e-05	3.81024e-05	4.73855e-05				DVATVRLGE	-6.56873e-06	1.19729e-06	-4.73855e-05	1.34723e-05	3.93994e-05	-2.8875e-05	-6.82906e-06		DVATVRLGE	-4.83676e-06	-6.1311e-06	1.96603e-06	-8.17693e-06	-1.24981e-05	-1.11905e-06	-4.79338e-06
QYEPYPITE	0	0	0	20	0	0	0	1	3	1	QYEPYPITE	0	0	0	3.68835e-05	0	0	0	2.86462e-06	5.62242e-06	2.92679e-06	QYEPYPITE	5.26907e-06	3.80461e-06	1.57494e-05				QYEPYPITE	-1.57494e-05	-1.57494e-05	-1.57494e-05	2.11341e-05	-1.57494e-05	-1.57494e-05	-1.57494e-05		QYEPYPITE	-9.60212e-06	-9.60212e-06	-9.60212e-06	-1.57494e-05	-9.60212e-06	-9.60212e-06	-9.60212e-06
SEDVNWGYE	45	58	42	15	21	38	23	9	64	32	SEDVNWGYE	9.66713e-05	0.000108377	8.96184e-05	2.76626e-05	4.33925e-05	7.03398e-05	4.90946e-05	2.57815e-05	0.000119945	9.36573e-05	SEDVNWGYE	6.9308e-05	7.97946e-05	8.58422e-05				SEDVNWGYE	1.08291e-05	2.25348e-05	3.77619e-06	-5.81795e-05	-4.24497e-05	-1.55024e-05	-3.67475e-05		SEDVNWGYE	-2.10947e-05	-2.30456e-05	-1.99192e-05	-9.59325e-06	-1.22149e-05	-1.67061e-05	-1.31653e-05
DGVAELDQL	0	3	14	36	11	12	17	6	15	33	DGVAELDQL	0	5.60571e-06	2.98728e-05	6.63903e-05	2.27294e-05	2.22126e-05	3.62873e-05	1.71877e-05	2.81121e-05	9.65841e-05	DGVAELDQL	2.61569e-05	4.72946e-05	5.58644e-05				DGVAELDQL	-5.58644e-05	-5.02586e-05	-2.59916e-05	1.05259e-05	-3.3135e-05	-3.36518e-05	-1.9577e-05		DGVAELDQL	-2.5348e-05	-2.62823e-05	-3.03268e-05	-3.64131e-05	-2.91362e-05	-2.90501e-05	-3.13959e-05
GVAELDQLL	1	4	5	13	0	0	2	17	9	6	GVAELDQLL	2.14825e-06	7.47427e-06	1.06689e-05	2.39743e-05	0	0	4.2691e-06	4.86985e-05	1.68673e-05	1.75608e-05	GVAELDQLL	6.93354e-06	2.77088e-05	3.77985e-05				GVAELDQLL	-3.56502e-05	-3.03242e-05	-2.71296e-05	-1.38242e-05	-3.77985e-05	-3.77985e-05	-3.35294e-05		GVAELDQLL	-3.00674e-05	-3.09551e-05	-3.14875e-05	-3.37051e-05	-2.97094e-05	-2.97094e-05	-3.04209e-05
AELDQLLHY	24	4	16	34	0	6	2	10	12	2	AELDQLLHY	5.1558e-05	7.47427e-06	3.41403e-05	6.27019e-05	0	1.11063e-05	4.2691e-06	2.86462e-05	2.24897e-05	5.85358e-06	AELDQLLHY	2.44643e-05	1.89965e-05	2.97623e-05				AELDQLLHY	2.17958e-05	-2.2288e-05	4.37806e-06	3.29397e-05	-2.97623e-05	-1.8656e-05	-2.54932e-05		AELDQLLHY	-9.81361e-06	-2.46632e-06	-6.91066e-06	-1.16709e-05	-1.22061e-06	-3.07166e-06	-1.93213e-06
LHLARLRRF	4	5	18	12	7	5	6	4	15	4	LHLARLRRF	8.593e-06	9.34284e-06	3.84079e-05	2.21301e-05	1.44642e-05	9.25523e-06	1.28073e-05	1.14585e-05	2.81121e-05	1.17072e-05	LHLARLRRF	1.64286e-05	1.70926e-05	2.80061e-05				LHLARLRRF	-1.94131e-05	-1.86633e-05	1.04017e-05	-5.87603e-06	-1.3542e-05	-1.87509e-05	-1.51988e-05		LHLARLRRF	-1.02715e-05	-1.03965e-05	-1.52407e-05	-1.25277e-05	-1.12501e-05	-1.03819e-05	-1.09739e-05
DTEENPRSF	33	44	43	34	16	7	33	20	27	8	DTEENPRSF	7.08923e-05	8.2217e-05	9.17521e-05	6.27019e-05	3.30609e-05	1.29573e-05	7.04401e-05	5.72923e-05	5.06018e-05	2.34143e-05	DTEENPRSF	6.05745e-05	4.37695e-05	5.26128e-05				DTEENPRSF	1.82795e-05	2.96043e-05	3.91394e-05	1.00892e-05	-1.95518e-05	-3.96554e-05	1.78274e-05		DTEENPRSF	6.24215e-06	4.3547e-06	2.76551e-06	7.60721e-06	1.25474e-05	1.5898e-05	6.31751e-06
FTSDYSKYL	24	23	18	28	49	37	15	17	57	25	FTSDYSKYL	5.1558e-05	4.29771e-05	3.84079e-05	5.16369e-05	0.000101249	6.84887e-05	3.20182e-05	4.86985e-05	0.000106826	7.31698e-05	FTSDYSKYL	5.51908e-05	7.62314e-05	8.25555e-05				FTSDYSKYL	-3.09975e-05	-3.95784e-05	-4.41476e-05	-3.09186e-05	1.86936e-05	-1.40668e-05	-5.05372e-05		FTSDYSKYL	-2.67592e-05	-2.5329e-05	-2.45675e-05	-2.67723e-05	-3.5041e-05	-2.9581e-05	-2.35025e-05
RAQDFVQWL	13	46	15	40	39	28	19	19	18	8	RAQDFVQWL	2.79273e-05	8.59542e-05	3.20066e-05	7.3767e-05	8.0586e-05	5.18293e-05	4.05564e-05	5.44277e-05	3.37345e-05	2.34143e-05	RAQDFVQWL	5.60895e-05	3.71922e-05	4.65459e-05				RAQDFVQWL	-1.86186e-05	3.94083e-05	-1.45393e-05	2.72211e-05	3.40401e-05	5.2834e-06	-5.98946e-06		RAQDFVQWL	1.42373e-05	4.56619e-06	1.35575e-05	6.59739e-06	5.46089e-06	1.02537e-05	1.21325e-05
LEGQAAKEF	27	21	0	18	15	51	16	5	4	10	LEGQAAKEF	5.80028e-05	3.92399e-05	0	3.31951e-05	3.09946e-05	9.44034e-05	3.41528e-05	1.43231e-05	7.49656e-06	2.92679e-05	LEGQAAKEF	4.14269e-05	1.70292e-05	2.79476e-05				LEGQAAKEF	3.00551e-05	1.12923e-05	-2.79476e-05	5.24749e-06	3.04697e-06	6.64557e-05	6.20514e-06		LEGQAAKEF	1.07167e-05	1.38438e-05	2.03838e-05	1.48513e-05	1.5218e-05	4.64989e-06	1.46917e-05
ILDNLATRD	19	1	5	34	2	27	6	4	18	8	ILDNLATRD	4.08168e-05	1.86857e-06	1.06689e-05	6.27019e-05	4.13262e-06	4.99783e-05	1.28073e-05	1.14585e-05	3.37345e-05	2.34143e-05	ILDNLATRD	2.61392e-05	2.28691e-05	3.33344e-05				ILDNLATRD	7.4824e-06	-3.14658e-05	-2.26655e-05	2.93676e-05	-2.92017e-05	1.66439e-05	-2.05271e-05		ILDNLATRD	-9.64144e-06	-3.15008e-06	-4.61679e-06	-1.3289e-05	-3.52742e-06	-1.11684e-05	-4.9732e-06
ATRDFINWL	32	8	0	0	26	19	3	11	3	1	ATRDFINWL	6.8744e-05	1.49485e-05	0	0	5.3724e-05	3.51699e-05	6.40365e-06	3.15108e-05	5.62242e-06	2.92679e-06	ATRDFINWL	2.557e-05	1.33533e-05	2.45571e-05				ATRDFINWL	4.4187e-05	-9.60851e-06	-2.45571e-05	-2.45571e-05	2.91669e-05	1.06128e-05	-1.81534e-05		ATRDFINWL	-6.18271e-06	2.7832e-06	5.27463e-06	5.27463e-06	-3.67937e-06	-5.87018e-07	4.20735e-06
TGEGFYKYK	13	1	5	14	2	16	14	8	34	10	TGEGFYKYK	2.79273e-05	1.86857e-06	1.06689e-05	2.58184e-05	4.13262e-06	2.96167e-05	2.98837e-05	2.29169e-05	6.37208e-05	2.92679e-05	TGEGFYKYK	1.85595e-05	3.86352e-05	4.78769e-05				TGEGFYKYK	-1.99497e-05	-4.60084e-05	-3.72081e-05	-2.20585e-05	-4.37443e-05	-1.82602e-05	-1.79932e-05		TGEGFYKYK	-3.08788e-05	-2.65357e-05	-2.80024e-05	-3.05273e-05	-2.6913e-05	-3.11604e-05	-3.12048e-05
LLLPGELAK	13	1	1	19	2	10	11	4	2	6	LLLPGELAK	2.79273e-05	1.86857e-06	2.13377e-06	3.50393e-05	4.13262e-06	1.85105e-05	2.348e-05	1.14585e-05	3.74828e-06	1.75608e-05	LLLPGELAK	1.6156e-05	1.09225e-05	2.23149e-05				LLLPGELAK	5.61239e-06	-2.04463e-05	-2.01811e-05	1.27244e-05	-1.81823e-05	-3.80441e-06	1.16517e-06		LLLPGELAK	-8.12074e-06	-3.77763e-06	-3.82183e-06	-9.30609e-06	-4.15497e-06	-6.55128e-06	-7.37954e-06
TQRLANFLV	66	47	17	16	45	43	22	21	42	18	TQRLANFLV	0.000141785	8.78227e-05	3.62741e-05	2.95068e-05	9.29839e-05	7.9595e-05	4.69601e-05	6.01569e-05	7.87139e-05	5.26823e-05	TQRLANFLV	7.3561e-05	6.3851e-05	7.11359e-05				TQRLANFLV	7.06487e-05	1.66869e-05	-3.48618e-05	-4.16291e-05	2.1848e-05	8.45912e-06	-2.41758e-05		TQRLANFLV	-8.94545e-06	4.8191e-08	8.63963e-06	9.76751e-06	-8.11997e-07	1.41948e-06	6.85863e-06
NFLVRSSNN	22	44	11	51	1	54	35	15	38	32	NFLVRSSNN	4.72615e-05	8.2217e-05	2.34715e-05	9.40529e-05	2.06631e-06	9.99565e-05	7.47092e-05	4.29692e-05	7.12173e-05	9.36573e-05	NFLVRSSNN	6.05336e-05	6.92813e-05	7.61447e-05				NFLVRSSNN	-2.88832e-05	6.07229e-06	-5.26733e-05	1.79082e-05	-7.40784e-05	2.38118e-05	-1.43551e-06		NFLVRSSNN	-1.33992e-05	-1.92251e-05	-9.43415e-06	-2.11977e-05	-5.86662e-06	-2.21817e-05	-1.79738e-05
FLVRSSNNL	62	56	15	26	36	15	38	32	42	14	FLVRSSNNL	0.000133192	0.00010464	3.20066e-05	4.79485e-05	7.43871e-05	2.77657e-05	8.11129e-05	9.16677e-05	7.87139e-05	4.09751e-05	FLVRSSNNL	7.15789e-05	7.04522e-05	7.72248e-05				FLVRSSNNL	5.59668e-05	2.74151e-05	-4.52182e-05	-2.92762e-05	-2.8377e-06	-4.94591e-05	3.88809e-06		FLVRSSNNL	-1.59147e-05	-1.11561e-05	9.4948e-07	-1.70752e-06	-6.11394e-06	1.65629e-06	-7.23491e-06
LGPVLPPTN	0	0	0	0	0	0	3	3	0	1	LGPVLPPTN	0	0	0	0	0	0	6.40365e-06	8.59385e-06	0	2.92679e-06	LGPVLPPTN	9.14807e-07	3.84021e-06	1.57822e-05				LGPVLPPTN	-1.57822e-05	-1.57822e-05	-1.57822e-05	-1.57822e-05	-1.57822e-05	-1.57822e-05	-9.37856e-06		LGPVLPPTN	-1.47149e-05	-1.47149e-05	-1.47149e-05	-1.47149e-05	-1.47149e-05	-1.47149e-05	-1.57822e-05
ISELKAEAV	7	11	13	8	37	13	26	10	17	16	ISELKAEAV	1.50378e-05	2.05543e-05	2.7739e-05	1.47534e-05	7.64534e-05	2.40636e-05	5.54983e-05	2.86462e-05	3.18604e-05	4.68287e-05	ISELKAEAV	3.34428e-05	3.57784e-05	4.52418e-05				ISELKAEAV	-3.02041e-05	-2.46876e-05	-1.75028e-05	-3.04884e-05	3.12116e-05	-2.11782e-05	1.02564e-05		ISELKAEAV	-8.73151e-06	-9.65092e-06	-1.08484e-05	-8.68411e-06	-1.89674e-05	-1.02358e-05	-1.54749e-05
DPQVEQLEL	10	35	3	20	27	7	13	19	28	14	DPQVEQLEL	2.14825e-05	6.53999e-05	6.40131e-06	3.68835e-05	5.57903e-05	1.29573e-05	2.77491e-05	5.44277e-05	5.24759e-05	4.09751e-05	DPQVEQLEL	3.23806e-05	4.92929e-05	5.77075e-05				DPQVEQLEL	-3.6225e-05	7.69237e-06	-5.13062e-05	-2.0824e-05	-1.91722e-06	-4.47502e-05	-2.99584e-05		DPQVEQLEL	-2.35106e-05	-3.08302e-05	-2.09971e-05	-2.60775e-05	-2.92286e-05	-2.20898e-05	-2.45551e-05
ELGGSPGDL	5	7	11	5	16	7	2	2	7	6	ELGGSPGDL	1.07413e-05	1.308e-05	2.34715e-05	9.22087e-06	3.30609e-05	1.29573e-05	4.2691e-06	5.72923e-06	1.3119e-05	1.75608e-05	ELGGSPGDL	1.52573e-05	1.21363e-05	2.34345e-05				ELGGSPGDL	-1.26932e-05	-1.03545e-05	3.69776e-08	-1.42136e-05	9.62643e-06	-1.04772e-05	-1.91654e-05		ELGGSPGDL	-7.42455e-06	-7.81434e-06	-9.54625e-06	-7.17115e-06	-1.11445e-05	-7.7939e-06	-6.34586e-06
GSPGDLQTL	8	67	5	1	6	4	5	7	14	19	GSPGDLQTL	1.7186e-05	0.000125194	1.06689e-05	1.84417e-06	1.23978e-05	7.40419e-06	1.06727e-05	2.00523e-05	2.6238e-05	5.56091e-05	GSPGDLQTL	2.64811e-05	3.39664e-05	4.35705e-05				GSPGDLQTL	-2.63845e-05	8.16236e-05	-3.29016e-05	-4.17263e-05	-3.11726e-05	-3.61663e-05	-3.28977e-05		GSPGDLQTL	-1.55402e-05	-3.35415e-05	-1.4454e-05	-1.29832e-05	-1.47421e-05	-1.39099e-05	-1.44546e-05
AGDLQTLAL	16	1	11	7	1	10	9	8	7	7	AGDLQTLAL	3.4372e-05	1.86857e-06	2.34715e-05	1.29092e-05	2.06631e-06	1.85105e-05	1.92109e-05	2.29169e-05	1.3119e-05	2.04875e-05	AGDLQTLAL	1.60584e-05	1.88411e-05	2.9619e-05				AGDLQTLAL	4.75302e-06	-2.77504e-05	-6.14752e-06	-1.67098e-05	-2.75527e-05	-1.11085e-05	-1.04081e-05		AGDLQTLAL	-1.66128e-05	-1.11956e-05	-1.47961e-05	-1.30357e-05	-1.12285e-05	-1.39692e-05	-1.4086e-05
LSDDDRVTW	26	2	38	43	13	34	10	13	25	44	LSDDDRVTW	5.58545e-05	3.73714e-06	8.10833e-05	7.92995e-05	2.6862e-05	6.29356e-05	2.13455e-05	3.724e-05	4.68535e-05	0.000128779	LSDDDRVTW	4.73025e-05	7.09575e-05	7.76908e-05				LSDDDRVTW	-2.18363e-05	-7.39537e-05	3.39247e-06	1.6087e-06	-5.08288e-05	-1.47552e-05	-5.63453e-05		LSDDDRVTW	-3.18136e-05	-2.31274e-05	-3.60184e-05	-3.57211e-05	-2.69816e-05	-3.29938e-05	-2.60621e-05
GVEKMVNVV	30	41	19	27	14	7	3	10	26	23	GVEKMVNVV	6.44475e-05	7.66113e-05	4.05416e-05	4.97927e-05	2.89283e-05	1.29573e-05	6.40365e-06	2.86462e-05	4.87276e-05	6.73162e-05	GVEKMVNVV	3.99546e-05	4.823e-05	5.67271e-05				GVEKMVNVV	7.7204e-06	1.98842e-05	-1.61855e-05	-6.93441e-06	-2.77988e-05	-4.37698e-05	-5.03235e-05		GVEKMVNVV	-2.08546e-05	-2.28819e-05	-1.68703e-05	-1.84122e-05	-1.49348e-05	-1.22729e-05	-1.11807e-05
VETSTPLRL	0	21	0	0	0	7	6	1	6	1	VETSTPLRL	0	3.92399e-05	0	0	0	1.29573e-05	1.28073e-05	2.86462e-06	1.12448e-05	2.92679e-06	VETSTPLRL	9.28637e-06	5.67875e-06	1.74781e-05				VETSTPLRL	-1.74781e-05	2.17619e-05	-1.74781e-05	-1.74781e-05	-1.74781e-05	-4.52074e-06	-4.67077e-06		VETSTPLRL	-6.64397e-06	-1.3184e-05	-6.64397e-06	-6.64397e-06	-6.64397e-06	-8.80353e-06	-8.77852e-06
LENPSPQAP	26	42	42	0	0	5	0	3	2	6	LENPSPQAP	5.58545e-05	7.84799e-05	8.96184e-05	0	0	9.25523e-06	0	8.59385e-06	3.74828e-06	1.75608e-05	LENPSPQAP	3.33154e-05	9.96763e-06	2.14341e-05				LENPSPQAP	3.44204e-05	5.70458e-05	6.81843e-05	-2.14341e-05	-2.14341e-05	-1.21789e-05	-2.14341e-05		LENPSPQAP	8.12481e-06	4.35391e-06	2.4975e-06	1.74339e-05	1.74339e-05	1.58914e-05	1.74339e-05
LPFAEGLYH	8	15	0	0	8	2	0	8	6	8	LPFAEGLYH	1.7186e-05	2.80285e-05	0	0	1.65305e-05	3.70209e-06	0	2.29169e-05	1.12448e-05	2.34143e-05	LPFAEGLYH	9.34958e-06	1.9192e-05	2.99426e-05				LPFAEGLYH	-1.27566e-05	-1.91412e-06	-2.99426e-05	-2.99426e-05	-1.34122e-05	-2.62406e-05	-2.99426e-05		LPFAEGLYH	-2.18991e-05	-2.37062e-05	-1.90348e-05	-1.90348e-05	-2.17899e-05	-1.96518e-05	-1.90348e-05
EEELDEAVE	12	132	8	13	19	7	21	16	14	10	EEELDEAVE	2.5779e-05	0.000246651	1.70702e-05	2.39743e-05	3.92598e-05	1.29573e-05	4.48255e-05	4.58338e-05	2.6238e-05	2.92679e-05	EEELDEAVE	5.86453e-05	3.37799e-05	4.33984e-05				EEELDEAVE	-1.76194e-05	0.000203253	-2.63283e-05	-1.94242e-05	-4.13858e-06	-3.04411e-05	1.4271e-06		EEELDEAVE	2.07246e-05	-1.60874e-05	2.21761e-05	2.10254e-05	1.84778e-05	2.28615e-05	1.75502e-05
SLQSILRKN	16	22	25	63	16	10	19	8	22	12	SLQSILRKN	3.4372e-05	4.11085e-05	5.33443e-05	0.000116183	3.30609e-05	1.85105e-05	4.05564e-05	2.29169e-05	4.12311e-05	3.51215e-05	SLQSILRKN	4.81622e-05	3.30898e-05	4.27619e-05				SLQSILRKN	-8.3899e-06	-1.6534e-06	1.05823e-05	7.34211e-05	-9.70099e-06	-2.42514e-05	-2.20548e-06		SLQSILRKN	7.69869e-06	6.57594e-06	4.53665e-06	-5.93648e-06	7.9172e-06	1.03423e-05	6.66795e-06
LEPMYPGDY	15	31	24	0	0	15	12	22	21	5	LEPMYPGDY	3.22238e-05	5.79256e-05	5.12105e-05	0	0	2.77657e-05	2.56146e-05	6.30215e-05	3.93569e-05	1.4634e-05	LEPMYPGDY	2.782e-05	3.90041e-05	4.82172e-05				LEPMYPGDY	-1.59935e-05	9.70839e-06	2.99325e-06	-4.82172e-05	-4.82172e-05	-2.04515e-05	-2.26027e-05		LEPMYPGDY	-2.11312e-05	-2.54148e-05	-2.42956e-05	-1.57605e-05	-1.57605e-05	-2.03882e-05	-2.00296e-05
AQELPVPGR	0	0	0	0	0	0	0	2	0	0	AQELPVPGR	0	0	0	0	0	0	0	5.72923e-06	0	0	AQELPVPGR	0	1.90974e-06	1.40016e-05				AQELPVPGR	-1.40016e-05	-1.40016e-05	-1.40016e-05	-1.40016e-05	-1.40016e-05	-1.40016e-05	-1.40016e-05		AQELPVPGR	-1.40016e-05	-1.40016e-05	-1.40016e-05	-1.40016e-05	-1.40016e-05	-1.40016e-05	-1.40016e-05
PFSATALSQ	0	0	0	0	0	0	0	0	0	0	PFSATALSQ	0	0	0	0	0	0	0	0	0	0	PFSATALSQ	0	0	1.224e-05				PFSATALSQ	-1.224e-05	-1.224e-05	-1.224e-05	-1.224e-05	-1.224e-05	-1.224e-05	-1.224e-05		PFSATALSQ	-1.224e-05	-1.224e-05	-1.224e-05	-1.224e-05	-1.224e-05	-1.224e-05	-1.224e-05
DVPAALFSK	11	14	25	0	0	5	4	8	26	5	DVPAALFSK	2.36308e-05	2.616e-05	5.33443e-05	0	0	9.25523e-06	8.5382e-06	2.29169e-05	4.87276e-05	1.4634e-05	DVPAALFSK	1.72755e-05	2.87595e-05	3.87676e-05				DVPAALFSK	-1.51369e-05	-1.26077e-05	1.45766e-05	-3.87676e-05	-3.87676e-05	-2.95124e-05	-3.02294e-05		DVPAALFSK	-2.25514e-05	-2.29729e-05	-2.75036e-05	-1.86129e-05	-1.86129e-05	-2.01554e-05	-2.00359e-05
VPAALFSKL	11	5	10	0	0	4	0	4	10	3	VPAALFSKL	2.36308e-05	9.34284e-06	2.13377e-05	0	0	7.40419e-06	0	1.14585e-05	1.87414e-05	8.78038e-06	VPAALFSKL	8.8165e-06	1.29934e-05	2.42251e-05				VPAALFSKL	-5.94314e-07	-1.48822e-05	-2.88737e-06	-2.42251e-05	-2.42251e-05	-1.68209e-05	-2.42251e-05		VPAALFSKL	-1.78776e-05	-1.54963e-05	-1.74954e-05	-1.39392e-05	-1.39392e-05	-1.51732e-05	-1.39392e-05
PAALFSKLL	15	3	3	2	6	0	0	9	6	2	PAALFSKLL	3.22238e-05	5.60571e-06	6.40131e-06	3.68835e-06	1.23978e-05	0	0	2.57815e-05	1.12448e-05	5.85358e-06	PAALFSKLL	8.61671e-06	1.42933e-05	2.54241e-05				PAALFSKLL	6.79966e-06	-1.98184e-05	-1.90228e-05	-2.17358e-05	-1.30263e-05	-2.54241e-05	-2.54241e-05		PAALFSKLL	-2.07419e-05	-1.63056e-05	-1.64382e-05	-1.5986e-05	-1.74376e-05	-1.53713e-05	-1.53713e-05
FRPEGLDQW	7	0	22	9	18	3	10	7	12	26	FRPEGLDQW	1.50378e-05	0	4.69429e-05	1.65976e-05	3.71935e-05	5.55314e-06	2.13455e-05	2.00523e-05	2.24897e-05	7.60966e-05	FRPEGLDQW	2.03815e-05	3.95462e-05	4.87172e-05				FRPEGLDQW	-3.36795e-05	-4.87172e-05	-1.77427e-06	-3.21197e-05	-1.15237e-05	-4.31641e-05	-2.73717e-05		FRPEGLDQW	-2.74451e-05	-2.49388e-05	-3.27626e-05	-2.77051e-05	-3.11377e-05	-2.58643e-05	-2.84964e-05
SFQRNQLLQ	19	18	0	52	30	13	3	15	11	12	SFQRNQLLQ	4.08168e-05	3.36342e-05	0	9.58971e-05	6.19892e-05	2.40636e-05	6.40365e-06	4.29692e-05	2.06155e-05	3.51215e-05	SFQRNQLLQ	3.75435e-05	3.29021e-05	4.25887e-05				SFQRNQLLQ	-1.77197e-06	-8.9545e-06	-4.25887e-05	5.33083e-05	1.94005e-05	-1.85251e-05	-3.61851e-05		SFQRNQLLQ	-5.59077e-06	-4.39368e-06	1.21202e-06	-1.47708e-05	-9.11951e-06	-2.79858e-06	1.4475e-07
EENSRENPF	22	26	40	44	2	13	9	11	33	12	EENSRENPF	4.72615e-05	4.85828e-05	8.53508e-05	8.11437e-05	4.13262e-06	2.40636e-05	1.92109e-05	3.15108e-05	6.18466e-05	3.51215e-05	EENSRENPF	4.42494e-05	4.28263e-05	5.17428e-05				EENSRENPF	-4.48126e-06	-3.15999e-06	3.3608e-05	2.94009e-05	-4.76102e-05	-2.76792e-05	-3.25318e-05		EENSRENPF	-7.99537e-06	-8.21558e-06	-1.43436e-05	-1.36424e-05	-8.07217e-07	-4.12905e-06	-3.32027e-06
VAWIPDVES	38	21	10	55	6	22	11	21	36	31	VAWIPDVES	8.16335e-05	3.92399e-05	2.13377e-05	0.00010143	1.23978e-05	4.0723e-05	2.348e-05	6.01569e-05	6.7469e-05	9.07306e-05	VAWIPDVES	4.57488e-05	7.27855e-05	7.9377e-05				VAWIPDVES	2.25654e-06	-4.01371e-05	-5.80393e-05	2.20526e-05	-6.69791e-05	-3.8654e-05	-5.5897e-05		VAWIPDVES	-3.9609e-05	-3.25434e-05	-2.95597e-05	-4.29083e-05	-2.80697e-05	-3.27905e-05	-2.99167e-05
AITEKETVE	0	4	0	4	8	7	4	1	8	1	AITEKETVE	0	7.47427e-06	0	7.3767e-06	1.65305e-05	1.29573e-05	8.5382e-06	2.86462e-06	1.49931e-05	2.92679e-06	AITEKETVE	7.55385e-06	6.92818e-06	1.86305e-05				AITEKETVE	-1.86305e-05	-1.11563e-05	-1.86305e-05	-1.12538e-05	-2.10007e-06	-5.67321e-06	-1.00923e-05		AITEKETVE	-9.8177e-06	-1.10634e-05	-9.8177e-06	-1.10472e-05	-1.25728e-05	-1.19773e-05	-1.12407e-05
KNFFWKTFT	0	9	27	14	13	20	59	8	18	23	KNFFWKTFT	0	1.68171e-05	5.76118e-05	2.58184e-05	2.6862e-05	3.70209e-05	0.000125938	2.29169e-05	3.37345e-05	6.73162e-05	KNFFWKTFT	4.14384e-05	4.13226e-05	5.03557e-05				KNFFWKTFT	-5.03557e-05	-3.35386e-05	7.25607e-06	-2.45373e-05	-2.34937e-05	-1.33348e-05	7.55827e-05		KNFFWKTFT	-2.01095e-06	-4.8138e-06	-1.16129e-05	-6.31402e-06	-6.48795e-06	-8.1811e-06	-2.30007e-05
NKLEDVPLL	16	15	30	21	15	9	31	17	17	1	NKLEDVPLL	3.4372e-05	2.80285e-05	6.40131e-05	3.87277e-05	3.09946e-05	1.66594e-05	6.6171e-05	4.86985e-05	3.18604e-05	2.92679e-06	NKLEDVPLL	3.98523e-05	2.78285e-05	3.79089e-05				NKLEDVPLL	-3.53691e-06	-9.88039e-06	2.61042e-05	8.18745e-07	-6.91431e-06	-2.12495e-05	2.82621e-05		NKLEDVPLL	2.8568e-06	3.91405e-06	-2.08338e-06	2.13086e-06	3.4197e-06	5.8089e-06	-2.44303e-06
FNPYFDPLQ	7	14	0	26	31	16	19	4	14	11	FNPYFDPLQ	1.50378e-05	2.616e-05	0	4.79485e-05	6.40555e-05	2.96167e-05	4.05564e-05	1.14585e-05	2.6238e-05	3.21947e-05	FNPYFDPLQ	3.19107e-05	2.3297e-05	3.37291e-05				FNPYFDPLQ	-1.86913e-05	-7.56913e-06	-3.37291e-05	1.42194e-05	3.03265e-05	-4.11235e-06	6.82734e-06		FNPYFDPLQ	9.93779e-07	-8.59922e-07	3.50007e-06	-4.49135e-06	-7.17585e-06	-1.43605e-06	-3.25933e-06
LQWKNSDFE	7	42	20	4	37	29	12	11	25	37	LQWKNSDFE	1.50378e-05	7.84799e-05	4.26754e-05	7.3767e-06	7.64534e-05	5.36803e-05	2.56146e-05	3.15108e-05	4.68535e-05	0.000108291	LQWKNSDFE	4.27597e-05	6.22185e-05	6.96301e-05				LQWKNSDFE	-5.45923e-05	8.84982e-06	-2.69547e-05	-6.22534e-05	6.82332e-06	-1.59497e-05	-4.40155e-05		LQWKNSDFE	-2.225e-05	-3.28237e-05	-2.68563e-05	-2.09732e-05	-3.2486e-05	-2.86904e-05	-2.40128e-05
RDPNRESLD	4	23	23	6	28	5	19	15	27	7	RDPNRESLD	8.593e-06	4.29771e-05	4.90767e-05	1.1065e-05	5.78566e-05	9.25523e-06	4.05564e-05	4.29692e-05	5.06018e-05	2.04875e-05	RDPNRESLD	3.134e-05	3.80195e-05	4.7309e-05				RDPNRESLD	-3.8716e-05	-4.33195e-06	1.76769e-06	-3.6244e-05	1.05476e-05	-3.80538e-05	-6.75259e-06		RDPNRESLD	-1.21778e-05	-1.79085e-05	-1.89251e-05	-1.25898e-05	-2.03884e-05	-1.22882e-05	-1.75051e-05
LYLVCGERG	6	12	11	3	10	15	0	1	10	2	LYLVCGERG	1.28895e-05	2.24228e-05	2.34715e-05	5.53252e-06	2.06631e-05	2.77657e-05	0	2.86462e-06	1.87414e-05	5.85358e-06	LYLVCGERG	1.61064e-05	9.1532e-06	2.06829e-05				LYLVCGERG	-7.79338e-06	1.73994e-06	2.78859e-06	-1.51504e-05	-1.98024e-08	7.08281e-06	-2.06829e-05		LYLVCGERG	-4.04028e-06	-5.62917e-06	-5.80394e-06	-2.81412e-06	-5.33588e-06	-6.51965e-06	-1.89203e-06
GERGFFYTP	1	4	0	5	9	7	22	4	10	5	GERGFFYTP	2.14825e-06	7.47427e-06	0	9.22087e-06	1.85968e-05	1.29573e-05	4.69601e-05	1.14585e-05	1.87414e-05	1.4634e-05	GERGFFYTP	1.39082e-05	1.49446e-05	2.60248e-05				GERGFFYTP	-2.38766e-05	-1.85506e-05	-2.60248e-05	-1.6804e-05	-7.42807e-06	-1.30675e-05	2.09352e-05		GERGFFYTP	-1.01566e-05	-1.10443e-05	-9.79858e-06	-1.13354e-05	-1.2898e-05	-1.19581e-05	-1.76253e-05
ERGFFYTPK	15	0	0	0	3	27	0	4	1	27	ERGFFYTPK	3.22238e-05	0	0	0	6.19892e-06	4.99783e-05	0	1.14585e-05	1.87414e-06	7.90234e-05	ERGFFYTPK	1.26287e-05	3.07853e-05	4.06362e-05				ERGFFYTPK	-8.41248e-06	-4.06362e-05	-4.06362e-05	-4.06362e-05	-3.44373e-05	9.34201e-06	-4.06362e-05		ERGFFYTPK	-3.12734e-05	-2.59028e-05	-2.59028e-05	-2.59028e-05	-2.69359e-05	-3.42325e-05	-2.59028e-05
RGFFYTPKS	33	10	26	20	18	16	24	10	12	4	RGFFYTPKS	7.08923e-05	1.86857e-05	5.5478e-05	3.68835e-05	3.71935e-05	2.96167e-05	5.12292e-05	2.86462e-05	2.24897e-05	1.17072e-05	RGFFYTPKS	4.28541e-05	2.09477e-05	3.1562e-05				RGFFYTPKS	3.93302e-05	-1.28764e-05	2.3916e-05	5.32146e-06	5.6315e-06	-1.9453e-06	1.96671e-05		RGFFYTPKS	6.61907e-06	1.53202e-05	9.18812e-06	1.22872e-05	1.22355e-05	1.34983e-05	9.89626e-06
EDPQVEQLE	41	13	27	10	23	7	52	20	30	10	EDPQVEQLE	8.80783e-05	2.42914e-05	5.76118e-05	1.84417e-05	4.75251e-05	1.29573e-05	0.000110997	5.72923e-05	5.62242e-05	2.92679e-05	EDPQVEQLE	5.14146e-05	4.75948e-05	5.61412e-05				EDPQVEQLE	3.19371e-05	-3.18498e-05	1.47057e-06	-3.76995e-05	-8.61614e-06	-4.31839e-05	5.48553e-05		EDPQVEQLE	-1.08372e-05	-2.06093e-07	-5.75949e-06	7.68848e-07	-4.07837e-06	1.68292e-06	-1.4657e-05
LELGGSPGD	0	0	15	0	1	5	42	5	13	2	LELGGSPGD	0	0	3.20066e-05	0	2.06631e-06	9.25523e-06	8.96511e-05	1.43231e-05	2.43638e-05	5.85358e-06	LELGGSPGD	1.8997e-05	1.48468e-05	2.59347e-05				LELGGSPGD	-2.59347e-05	-2.59347e-05	6.0719e-06	-2.59347e-05	-2.38683e-05	-1.66794e-05	6.37164e-05		LELGGSPGD	-3.77146e-06	-3.77146e-06	-9.10589e-06	-3.77146e-06	-4.11584e-06	-5.314e-06	-1.87133e-05
EDPQVAQLE	20	17	0	12	39	28	19	13	14	7	EDPQVAQLE	4.2965e-05	3.17657e-05	0	2.21301e-05	8.0586e-05	5.18293e-05	4.05564e-05	3.724e-05	2.6238e-05	2.04875e-05	EDPQVAQLE	3.85475e-05	2.79885e-05	3.80565e-05				EDPQVAQLE	4.90855e-06	-6.2908e-06	-3.80565e-05	-1.59264e-05	4.25295e-05	1.37728e-05	2.49997e-06		EDPQVAQLE	-2.45216e-07	1.62134e-06	6.91562e-06	3.22727e-06	-6.51538e-06	-1.7226e-06	1.56214e-07
PQVAQLELG	5	12	0	4	4	35	31	3	5	7	PQVAQLELG	1.07413e-05	2.24228e-05	0	7.3767e-06	8.26523e-06	6.47866e-05	6.6171e-05	8.59385e-06	9.3707e-06	2.04875e-05	PQVAQLELG	2.56805e-05	1.28174e-05	2.40627e-05				PQVAQLELG	-1.33214e-05	-1.63986e-06	-2.40627e-05	-1.6686e-05	-1.57975e-05	4.07239e-05	4.21083e-05		PQVAQLELG	4.10771e-06	2.16079e-06	5.89792e-06	4.66847e-06	4.52038e-06	-4.89985e-06	-5.13058e-06
LELGGGPGA	1	20	11	9	0	0	10	9	9	0	LELGGGPGA	2.14825e-06	3.73714e-05	2.34715e-05	1.65976e-05	0	0	2.13455e-05	2.57815e-05	1.68673e-05	0	LELGGGPGA	1.44192e-05	1.42163e-05	2.5353e-05				LELGGGPGA	-2.32048e-05	1.20183e-05	-1.88155e-06	-8.75546e-06	-2.5353e-05	-2.5353e-05	-4.00753e-06		LELGGGPGA	-8.88871e-06	-1.47592e-05	-1.24426e-05	-1.12969e-05	-8.53067e-06	-8.53067e-06	-1.20882e-05
GGPGAGDLQ	29	1	0	0	17	4	1	2	12	2	GGPGAGDLQ	6.22993e-05	1.86857e-06	0	0	3.51272e-05	7.40419e-06	2.13455e-06	5.72923e-06	2.24897e-05	5.85358e-06	GGPGAGDLQ	1.55477e-05	1.13575e-05	2.27161e-05				GGPGAGDLQ	3.95832e-05	-2.08475e-05	-2.27161e-05	-2.27161e-05	1.24111e-05	-1.53119e-05	-2.05816e-05		GGPGAGDLQ	-1.49604e-05	-4.88857e-06	-4.57715e-06	-4.57715e-06	-1.04317e-05	-5.81118e-06	-4.9329e-06
GAGDLQTLA	41	41	13	18	63	12	5	24	28	1	GAGDLQTLA	8.80783e-05	7.66113e-05	2.7739e-05	3.31951e-05	0.000130177	2.22126e-05	1.06727e-05	6.87508e-05	5.24759e-05	2.92679e-06	GAGDLQTLA	5.55266e-05	4.13845e-05	5.04129e-05				GAGDLQTLA	3.76654e-05	2.61985e-05	-2.26738e-05	-1.72177e-05	7.97645e-05	-2.82003e-05	-3.97401e-05		GAGDLQTLA	-3.115e-07	1.59966e-06	9.74504e-06	8.83569e-06	-7.32802e-06	1.06661e-05	1.25894e-05
IVEEQYTPQ	18	15	5	48	22	8	18	16	19	10	IVEEQYTPQ	3.86685e-05	2.80285e-05	1.06689e-05	8.85204e-05	4.54588e-05	1.48084e-05	3.84219e-05	4.58338e-05	3.56087e-05	2.92679e-05	IVEEQYTPQ	3.77965e-05	3.69035e-05	4.62796e-05				IVEEQYTPQ	-7.61108e-06	-1.82511e-05	-3.56107e-05	4.22408e-05	-8.2082e-07	-3.14712e-05	-7.85771e-06		IVEEQYTPQ	-8.62846e-06	-6.85513e-06	-3.96185e-06	-1.69371e-05	-9.76017e-06	-4.65177e-06	-8.58736e-06
VEEQYTPQS	38	40	7	22	19	31	32	12	22	28	VEEQYTPQS	8.16335e-05	7.47427e-05	1.49364e-05	4.05718e-05	3.92598e-05	5.73824e-05	6.83056e-05	3.43754e-05	4.12311e-05	8.19502e-05	VEEQYTPQS	5.38332e-05	5.25189e-05	6.06832e-05				VEEQYTPQS	2.09504e-05	1.40596e-05	-4.57468e-05	-2.01113e-05	-2.14233e-05	-3.30073e-06	7.62241e-06		VEEQYTPQS	-1.14834e-05	-1.03349e-05	-3.67166e-07	-4.63974e-06	-4.42108e-06	-7.44151e-06	-9.26203e-06
DRVSETDIQ	7	9	0	54	3	65	7	14	27	13	DRVSETDIQ	1.50378e-05	1.68171e-05	0	9.95854e-05	6.19892e-06	0.000120318	1.49418e-05	4.01046e-05	5.06018e-05	3.80483e-05	DRVSETDIQ	3.89856e-05	4.29182e-05	5.18276e-05				DRVSETDIQ	-3.67898e-05	-3.50105e-05	-5.18276e-05	4.77579e-05	-4.56286e-05	6.84904e-05	-3.68857e-05		DRVSETDIQ	-8.85068e-06	-9.14724e-06	-6.34439e-06	-2.2942e-05	-7.37755e-06	-2.63974e-05	-8.8347e-06
ISDHYPVEV	23	6	23	36	13	19	26	13	12	11	ISDHYPVEV	4.94098e-05	1.12114e-05	4.90767e-05	6.63903e-05	2.6862e-05	3.51699e-05	5.54983e-05	3.724e-05	2.24897e-05	3.21947e-05	ISDHYPVEV	4.19455e-05	3.06415e-05	4.05035e-05				ISDHYPVEV	8.90622e-06	-2.92921e-05	8.57317e-06	2.58867e-05	-1.36415e-05	-5.33367e-06	1.49947e-05		ISDHYPVEV	1.97884e-07	6.56428e-06	2.53393e-07	-2.6322e-06	3.95585e-06	2.5712e-06	-8.16867e-07
KLEPSGPIS	26	34	5	27	14	11	4	3	16	10	KLEPSGPIS	5.58545e-05	6.35313e-05	1.06689e-05	4.97927e-05	2.89283e-05	2.03615e-05	8.5382e-06	8.59385e-06	2.99862e-05	2.92679e-05	KLEPSGPIS	3.39536e-05	2.2616e-05	3.31009e-05				KLEPSGPIS	2.27536e-05	3.04304e-05	-2.2432e-05	1.66918e-05	-4.17259e-06	-1.27394e-05	-2.45627e-05		KLEPSGPIS	-2.79741e-06	-4.07688e-06	4.73353e-06	-1.78711e-06	1.69029e-06	3.11809e-06	5.08864e-06
SSVHTFPAL	30	63	9	0	1	26	10	15	15	14	SSVHTFPAL	6.44475e-05	0.00011772	1.92039e-05	0	2.06631e-06	4.81272e-05	2.13455e-05	4.29692e-05	2.81121e-05	4.09751e-05	SSVHTFPAL	3.89872e-05	3.73521e-05	4.66934e-05				SSVHTFPAL	1.77541e-05	7.10264e-05	-2.74895e-05	-4.66934e-05	-4.46271e-05	1.43377e-06	-2.53479e-05		SSVHTFPAL	-1.19496e-05	-2.08284e-05	-4.40905e-06	-1.20839e-06	-1.55278e-06	-9.22959e-06	-4.76597e-06
AENEFVTIK	38	42	35	49	17	8	26	21	27	22	AENEFVTIK	8.16335e-05	7.84799e-05	7.4682e-05	9.03646e-05	3.51272e-05	1.48084e-05	5.54983e-05	6.01569e-05	5.06018e-05	6.43894e-05	AENEFVTIK	6.15134e-05	5.83827e-05	6.60919e-05				AENEFVTIK	1.55416e-05	1.2388e-05	8.59003e-06	2.42726e-05	-3.09647e-05	-5.12836e-05	-1.05936e-05		AENEFVTIK	-7.93188e-06	-7.40627e-06	-6.77329e-06	-9.38705e-06	-1.80831e-07	3.20565e-06	-3.57601e-06
NKDLPSPIE	18	7	25	31	8	17	9	7	41	17	NKDLPSPIE	3.86685e-05	1.308e-05	5.33443e-05	5.71694e-05	1.65305e-05	3.14678e-05	1.92109e-05	2.00523e-05	7.68397e-05	4.97555e-05	NKDLPSPIE	3.27816e-05	4.88825e-05	5.7329e-05				NKDLPSPIE	-1.86605e-05	-4.4249e-05	-3.98473e-06	-1.59575e-07	-4.07985e-05	-2.58612e-05	-3.8118e-05		NKDLPSPIE	-2.55285e-05	-2.12638e-05	-2.79745e-05	-2.8612e-05	-2.18388e-05	-2.43284e-05	-2.22856e-05
SGPELVKPG	0	16	12	22	5	14	0	11	19	2	SGPELVKPG	0	2.98971e-05	2.56052e-05	4.05718e-05	1.03315e-05	2.59146e-05	0	3.15108e-05	3.56087e-05	5.85358e-06	SGPELVKPG	1.89029e-05	2.43243e-05	3.46767e-05				SGPELVKPG	-3.46767e-05	-4.77956e-06	-9.07142e-06	5.89518e-06	-2.43451e-05	-8.76201e-06	-3.46767e-05		SGPELVKPG	-1.26233e-05	-1.76061e-05	-1.68908e-05	-1.93852e-05	-1.43452e-05	-1.69424e-05	-1.26233e-05
EENIKIFEE	0	13	22	13	18	9	39	11	12	9	EENIKIFEE	0	2.42914e-05	4.69429e-05	2.39743e-05	3.71935e-05	1.66594e-05	8.32474e-05	3.15108e-05	2.24897e-05	2.63411e-05	EENIKIFEE	3.3187e-05	2.67805e-05	3.69422e-05				EENIKIFEE	-3.69422e-05	-1.26508e-05	1.00007e-05	-1.2968e-05	2.51305e-07	-2.02828e-05	4.63052e-05		EENIKIFEE	1.77593e-06	-2.27264e-06	-6.0479e-06	-2.21978e-06	-4.42299e-06	-1.00064e-06	-1.20986e-05
SHLVEALYL	29	18	8	9	18	17	29	19	9	30	SHLVEALYL	6.22993e-05	3.36342e-05	1.70702e-05	1.65976e-05	3.71935e-05	3.14678e-05	6.19019e-05	5.44277e-05	1.68673e-05	8.78038e-05	SHLVEALYL	3.71664e-05	5.30329e-05	6.11573e-05				SHLVEALYL	1.14198e-06	-2.75231e-05	-4.40871e-05	-4.45597e-05	-2.39638e-05	-2.96895e-05	7.44632e-07		SHLVEALYL	-2.81798e-05	-2.34023e-05	-2.06416e-05	-2.05628e-05	-2.39955e-05	-2.30412e-05	-2.81135e-05
LYLVSGERG	10	24	18	25	26	24	28	19	30	4	LYLVSGERG	2.14825e-05	4.48456e-05	3.84079e-05	4.61044e-05	5.3724e-05	4.44251e-05	5.97674e-05	5.44277e-05	5.62242e-05	1.17072e-05	LYLVSGERG	4.41081e-05	4.07864e-05	4.98611e-05				LYLVSGERG	-2.83786e-05	-5.01549e-06	-1.14533e-05	-3.75677e-06	3.86286e-06	-5.43603e-06	9.90624e-06		LYLVSGERG	-1.98208e-06	-5.87593e-06	-4.80297e-06	-6.08572e-06	-7.35566e-06	-5.80585e-06	-8.36289e-06
FVDNIFPPV	10	27	0	5	22	0	0	9	7	6	FVDNIFPPV	2.14825e-05	5.04514e-05	0	9.22087e-06	4.54588e-05	0	0	2.57815e-05	1.3119e-05	1.75608e-05	FVDNIFPPV	1.80876e-05	1.88204e-05	2.95999e-05				FVDNIFPPV	-8.11737e-06	2.08515e-05	-2.95999e-05	-2.0379e-05	1.58589e-05	-2.95999e-05	-2.95999e-05		FVDNIFPPV	-1.2078e-05	-1.69062e-05	-8.49763e-06	-1.00344e-05	-1.60741e-05	-8.49763e-06	-8.49763e-06
VDNIFPPVI	14	38	40	26	11	15	23	20	29	20	VDNIFPPVI	3.00755e-05	7.10056e-05	8.53508e-05	4.79485e-05	2.27294e-05	2.77657e-05	4.90946e-05	5.72923e-05	5.43501e-05	5.85358e-05	VDNIFPPVI	4.771e-05	5.67261e-05	6.45639e-05				VDNIFPPVI	-3.44883e-05	6.44176e-06	2.0787e-05	-1.66153e-05	-4.18345e-05	-3.67982e-05	-1.54692e-05		VDNIFPPVI	-1.39147e-05	-2.07364e-05	-2.31273e-05	-1.68936e-05	-1.26904e-05	-1.35298e-05	-1.70846e-05
AGCKNFFWKT	27	34	0	6	13	30	1	20	30	23	AGCKNFFWKT	5.80028e-05	6.35313e-05	0	1.1065e-05	2.6862e-05	5.55314e-05	2.13455e-06	5.72923e-05	5.62242e-05	6.73162e-05	AGCKNFFWKT	3.10182e-05	6.02776e-05	6.78397e-05				AGCKNFFWKT	-9.83697e-06	-4.30841e-06	-6.78397e-05	-5.67747e-05	-4.09777e-05	-1.23084e-05	-6.57052e-05		AGCKNFFWKT	-4.1319e-05	-4.22404e-05	-3.16519e-05	-3.34961e-05	-3.61289e-05	-4.09071e-05	-3.20077e-05
FVKQHLCGPH	0	0	0	0	0	0	0	1	7	4	FVKQHLCGPH	0	0	0	0	0	0	0	2.86462e-06	1.3119e-05	1.17072e-05	FVKQHLCGPH	0	9.23026e-06	2.0754e-05				FVKQHLCGPH	-2.0754e-05	-2.0754e-05	-2.0754e-05	-2.0754e-05	-2.0754e-05	-2.0754e-05	-2.0754e-05		FVKQHLCGPH	-2.0754e-05	-2.0754e-05	-2.0754e-05	-2.0754e-05	-2.0754e-05	-2.0754e-05	-2.0754e-05
FVKQHLCGSH	0	0	15	0	10	38	2	8	6	12	FVKQHLCGSH	0	0	3.20066e-05	0	2.06631e-05	7.03398e-05	4.2691e-06	2.29169e-05	1.12448e-05	3.51215e-05	FVKQHLCGSH	1.81826e-05	2.30944e-05	3.35422e-05				FVKQHLCGSH	-3.35422e-05	-3.35422e-05	-1.53564e-06	-3.35422e-05	-1.28791e-05	3.67976e-05	-2.92731e-05		FVKQHLCGSH	-1.23291e-05	-1.23291e-05	-1.76635e-05	-1.23291e-05	-1.5773e-05	-2.40524e-05	-1.30406e-05
MDQLAKELTA	16	0	1	31	0	7	15	13	10	12	MDQLAKELTA	3.4372e-05	0	2.13377e-06	5.71694e-05	0	1.29573e-05	3.20182e-05	3.724e-05	1.87414e-05	3.51215e-05	MDQLAKELTA	1.98073e-05	3.03676e-05	4.0251e-05				MDQLAKELTA	-5.87895e-06	-4.0251e-05	-3.81172e-05	1.69184e-05	-4.0251e-05	-2.72936e-05	-8.23273e-06		MDQLAKELTA	-2.28712e-05	-1.71425e-05	-1.74981e-05	-2.66707e-05	-1.71425e-05	-1.93021e-05	-2.24789e-05
GERGFFYTPM	20	12	0	0	9	21	0	5	9	3	GERGFFYTPM	4.2965e-05	2.24228e-05	0	0	1.85968e-05	3.8872e-05	0	1.43231e-05	1.68673e-05	8.78038e-06	GERGFFYTPM	1.75509e-05	1.33236e-05	2.45296e-05				GERGFFYTPM	1.84354e-05	-2.10679e-06	-2.45296e-05	-2.45296e-05	-5.93284e-06	1.43424e-05	-2.45296e-05		GERGFFYTPM	-1.12143e-05	-7.79065e-06	-4.05351e-06	-4.05351e-06	-7.15297e-06	-1.05322e-05	-4.05351e-06
GMLKRTKKLI	21	27	11	81	31	35	31	20	49	26	GMLKRTKKLI	4.51133e-05	5.04514e-05	2.34715e-05	0.000149378	6.40555e-05	6.47866e-05	6.6171e-05	5.72923e-05	9.18329e-05	7.60966e-05	GMLKRTKKLI	6.62039e-05	7.50739e-05	8.14878e-05				GMLKRTKKLI	-3.63745e-05	-3.10365e-05	-5.80163e-05	6.78903e-05	-1.74323e-05	-1.67012e-05	-1.53168e-05		GMLKRTKKLI	-1.17688e-05	-1.26585e-05	-8.16182e-06	-2.91463e-05	-1.49258e-05	-1.50477e-05	-1.52784e-05
KMALQQEGFD	2	23	8	60	14	14	24	19	32	26	KMALQQEGFD	4.2965e-06	4.29771e-05	1.70702e-05	0.00011065	2.89283e-05	2.59146e-05	5.12292e-05	5.44277e-05	5.99725e-05	7.60966e-05	KMALQQEGFD	4.01523e-05	6.34989e-05	7.08111e-05				KMALQQEGFD	-6.65146e-05	-2.7834e-05	-5.37409e-05	3.98394e-05	-4.18828e-05	-4.48964e-05	-1.95819e-05		KMALQQEGFD	-2.46828e-05	-3.11295e-05	-2.68117e-05	-4.24084e-05	-2.87881e-05	-2.82858e-05	-3.25049e-05
RMDQLAKELT	46	25	34	43	24	61	46	22	33	18	RMDQLAKELT	9.88195e-05	4.67142e-05	7.25482e-05	7.92995e-05	4.95914e-05	0.000112914	9.81893e-05	6.30215e-05	6.18466e-05	5.26823e-05	RMDQLAKELT	7.97251e-05	5.91835e-05	6.68305e-05				RMDQLAKELT	3.1989e-05	-2.01163e-05	5.71764e-06	1.2469e-05	-1.72392e-05	4.60833e-05	3.13587e-05		RMDQLAKELT	9.71218e-06	1.83964e-05	1.40907e-05	1.29655e-05	1.79169e-05	7.36314e-06	9.81723e-06
SRMDQLAKEL	30	49	27	48	60	26	66	32	50	40	SRMDQLAKEL	6.44475e-05	9.15599e-05	5.76118e-05	8.85204e-05	0.000123978	4.81272e-05	0.00014088	9.16677e-05	9.3707e-05	0.000117072	SRMDQLAKEL	8.78751e-05	0.000100815	0.000105232				SRMDQLAKEL	-4.07842e-05	-1.36718e-05	-4.76199e-05	-1.67113e-05	1.87468e-05	-5.71045e-05	3.56486e-05		SRMDQLAKEL	-1.3452e-05	-1.79707e-05	-1.23127e-05	-1.74642e-05	-2.33738e-05	-1.0732e-05	-2.61908e-05
WSRMDQLAKE	9	25	12	8	17	35	13	23	36	31	WSRMDQLAKE	1.93343e-05	4.67142e-05	2.56052e-05	1.47534e-05	3.51272e-05	6.47866e-05	2.77491e-05	6.58862e-05	6.7469e-05	9.07306e-05	WSRMDQLAKE	3.34386e-05	7.46953e-05	8.11385e-05				WSRMDQLAKE	-6.18043e-05	-3.44243e-05	-5.55333e-05	-6.63851e-05	-4.60113e-05	-1.63519e-05	-5.33894e-05		WSRMDQLAKE	-4.53492e-05	-4.99125e-05	-4.63944e-05	-4.45857e-05	-4.79814e-05	-5.29246e-05	-4.67517e-05
GVEKMVNVVE	15	15	29	16	63	31	8	20	34	20	GVEKMVNVVE	3.22238e-05	2.80285e-05	6.18793e-05	2.95068e-05	0.000130177	5.73824e-05	1.70764e-05	5.72923e-05	6.37208e-05	5.85358e-05	GVEKMVNVVE	5.08964e-05	5.98496e-05	6.7445e-05				GVEKMVNVVE	-3.52213e-05	-3.94165e-05	-5.56567e-06	-3.79382e-05	6.27324e-05	-1.00626e-05	-5.03686e-05		GVEKMVNVVE	-1.34365e-05	-1.27373e-05	-1.83791e-05	-1.29837e-05	-2.97621e-05	-1.76296e-05	-1.0912e-05
EQDEMRLELQ	10	16	1	25	27	26	16	18	18	25	EQDEMRLELQ	2.14825e-05	2.98971e-05	2.13377e-06	4.61044e-05	5.57903e-05	4.81272e-05	3.41528e-05	5.15631e-05	3.37345e-05	7.31698e-05	EQDEMRLELQ	3.39554e-05	5.28225e-05	6.09632e-05				EQDEMRLELQ	-3.94807e-05	-3.10661e-05	-5.88294e-05	-1.48588e-05	-5.17288e-06	-1.2836e-05	-2.68104e-05		EQDEMRLELQ	-2.49289e-05	-2.63314e-05	-2.17041e-05	-2.90326e-05	-3.06469e-05	-2.93697e-05	-2.70406e-05
LLYEKMKGGQ	5	21	4	20	4	42	17	13	14	5	LLYEKMKGGQ	1.07413e-05	3.92399e-05	8.53508e-06	3.68835e-05	8.26523e-06	7.77439e-05	3.62873e-05	3.724e-05	2.6238e-05	1.4634e-05	LLYEKMKGGQ	3.10995e-05	2.60373e-05	3.62567e-05				LLYEKMKGGQ	-2.55154e-05	2.98325e-06	-2.77216e-05	6.26798e-07	-2.79915e-05	4.14873e-05	3.0642e-08		LLYEKMKGGQ	-1.76419e-06	-6.51397e-06	-1.39649e-06	-6.12123e-06	-1.35152e-06	-1.29313e-05	-6.02187e-06
NSNPAMAPRE	23	64	47	30	147	53	106	16	54	26	NSNPAMAPRE	4.94098e-05	0.000119588	0.000100287	5.53252e-05	0.000303747	9.81055e-05	0.000226262	4.58338e-05	0.000101204	7.60966e-05	NSNPAMAPRE	0.000136104	7.4378e-05	8.08459e-05				NSNPAMAPRE	-3.14361e-05	3.87425e-05	1.94413e-05	-2.55207e-05	0.000222901	1.72596e-05	0.000145416		NSNPAMAPRE	6.97067e-05	5.80103e-05	6.12271e-05	6.87208e-05	2.73171e-05	6.15908e-05	4.02313e-05
SANSNPAMAP	4	0	33	0	14	16	21	10	19	8	SANSNPAMAP	8.593e-06	0	7.04144e-05	0	2.89283e-05	2.96167e-05	4.48255e-05	2.86462e-05	3.56087e-05	2.34143e-05	SANSNPAMAP	2.6054e-05	2.92231e-05	3.91952e-05				SANSNPAMAP	-3.06022e-05	-3.91952e-05	3.12192e-05	-3.91952e-05	-1.02669e-05	-9.57847e-06	5.63033e-06		SANSNPAMAP	-1.0231e-05	-8.79887e-06	-2.05346e-05	-8.79887e-06	-1.36203e-05	-1.3735e-05	-1.62698e-05
QDFVQWLMNT	6	5	31	38	49	29	21	15	19	20	QDFVQWLMNT	1.28895e-05	9.34284e-06	6.61469e-05	7.00786e-05	0.000101249	5.36803e-05	4.48255e-05	4.29692e-05	3.56087e-05	5.85358e-05	QDFVQWLMNT	5.11733e-05	4.57046e-05	5.43977e-05				QDFVQWLMNT	-4.15082e-05	-4.50548e-05	1.17492e-05	1.5681e-05	4.68514e-05	-7.17341e-07	-9.57215e-06		QDFVQWLMNT	3.1562e-06	3.74731e-06	-5.72003e-06	-6.37532e-06	-1.15704e-05	-3.64227e-06	-2.16647e-06
VRSGTNPQMD	46	33	25	44	25	27	12	16	27	36	VRSGTNPQMD	9.88195e-05	6.16628e-05	5.33443e-05	8.11437e-05	5.16577e-05	4.99783e-05	2.56146e-05	4.58338e-05	5.06018e-05	0.000105365	VRSGTNPQMD	6.03173e-05	6.72667e-05	7.42865e-05				VRSGTNPQMD	2.4533e-05	-1.26237e-05	-2.09422e-05	6.8572e-06	-2.26288e-05	-2.43082e-05	-4.86719e-05		VRSGTNPQMD	-2.03863e-05	-1.41935e-05	-1.28071e-05	-1.74403e-05	-1.2526e-05	-1.22461e-05	-8.18546e-06
ERGFFYTPMS	4	25	34	1	23	12	44	14	22	15	ERGFFYTPMS	8.593e-06	4.67142e-05	7.25482e-05	1.84417e-06	4.75251e-05	2.22126e-05	9.39202e-05	4.01046e-05	4.12311e-05	4.39019e-05	ERGFFYTPMS	4.19082e-05	4.17459e-05	5.07462e-05				ERGFFYTPMS	-4.21532e-05	-4.03197e-06	2.1802e-05	-4.8902e-05	-3.2211e-06	-2.85336e-05	4.3174e-05		ERGFFYTPMS	-3.28545e-06	-9.63899e-06	-1.39446e-05	-2.16065e-06	-9.77413e-06	-5.55538e-06	-1.75066e-05
FVNNVEVHTA	0	0	0	0	1	9	0	0	1	5	FVNNVEVHTA	0	0	0	0	2.06631e-06	1.66594e-05	0	0	1.87414e-06	1.4634e-05	FVNNVEVHTA	2.6751e-06	5.5027e-06	1.73157e-05				FVNNVEVHTA	-1.73157e-05	-1.73157e-05	-1.73157e-05	-1.73157e-05	-1.52494e-05	-6.56261e-07	-1.73157e-05		FVNNVEVHTA	-1.41947e-05	-1.41947e-05	-1.41947e-05	-1.41947e-05	-1.45391e-05	-1.69713e-05	-1.41947e-05
GGGPGAGDLQ	0	8	22	10	12	14	11	5	13	14	GGGPGAGDLQ	0	1.49485e-05	4.69429e-05	1.84417e-05	2.47957e-05	2.59146e-05	2.348e-05	1.43231e-05	2.43638e-05	4.09751e-05	GGGPGAGDLQ	2.20748e-05	2.6554e-05	3.67333e-05				GGGPGAGDLQ	-3.67333e-05	-2.17847e-05	1.02097e-05	-1.82915e-05	-1.19376e-05	-1.08186e-05	-1.32532e-05		GGGPGAGDLQ	-1.09793e-05	-1.34708e-05	-1.88032e-05	-1.4053e-05	-1.5112e-05	-1.52985e-05	-1.48927e-05
PQVEQLELGG	20	20	1	75	4	59	12	13	24	19	PQVEQLELGG	4.2965e-05	3.73714e-05	2.13377e-06	0.000138313	8.26523e-06	0.000109212	2.56146e-05	3.724e-05	4.49794e-05	5.56091e-05	PQVEQLELGG	5.19821e-05	4.59428e-05	5.46174e-05				PQVEQLELGG	-1.16524e-05	-1.7246e-05	-5.24837e-05	8.36957e-05	-4.63522e-05	5.45943e-05	-2.90028e-05		PQVEQLELGG	-1.13246e-06	-2.00183e-07	5.67275e-06	-1.70238e-05	4.65084e-06	-1.21736e-05	1.75928e-06
YGFRDPGPQL	27	17	8	47	26	18	23	16	27	8	YGFRDPGPQL	5.80028e-05	3.17657e-05	1.70702e-05	8.66762e-05	5.3724e-05	3.33188e-05	4.90946e-05	4.58338e-05	5.06018e-05	2.34143e-05	YGFRDPGPQL	4.70932e-05	3.995e-05	4.90897e-05				YGFRDPGPQL	8.91309e-06	-1.7324e-05	-3.20195e-05	3.75865e-05	4.63432e-06	-1.57708e-05	4.95117e-09		YGFRDPGPQL	-3.81476e-06	5.58088e-07	3.00734e-06	-8.59367e-06	-3.10163e-06	2.99227e-07	-2.33007e-06
DLAGRDLTDY	37	25	9	34	20	15	11	20	35	29	DLAGRDLTDY	7.94853e-05	4.67142e-05	1.92039e-05	6.27019e-05	4.13262e-05	2.77657e-05	2.348e-05	5.72923e-05	6.55949e-05	8.4877e-05	DLAGRDLTDY	4.29539e-05	6.92547e-05	7.61202e-05				DLAGRDLTDY	3.36506e-06	-2.9406e-05	-5.69163e-05	-1.34183e-05	-3.47941e-05	-4.83545e-05	-5.26402e-05		DLAGRDLTDY	-3.92549e-05	-3.3793e-05	-2.9208e-05	-3.64577e-05	-3.2895e-05	-3.0635e-05	-2.99207e-05
YAGSNFPEHI	18	2	19	20	14	12	12	17	28	20	YAGSNFPEHI	3.86685e-05	3.73714e-06	4.05416e-05	3.68835e-05	2.89283e-05	2.22126e-05	2.56146e-05	4.86985e-05	5.24759e-05	5.85358e-05	YAGSNFPEHI	2.80837e-05	5.32367e-05	6.13453e-05				YAGSNFPEHI	-2.26768e-05	-5.76082e-05	-2.08037e-05	-2.44618e-05	-3.2417e-05	-3.91328e-05	-3.57307e-05		YAGSNFPEHI	-3.50257e-05	-2.92038e-05	-3.53379e-05	-3.47282e-05	-3.34023e-05	-3.2283e-05	-3.285e-05
IQKTPQIQVY	14	33	62	40	35	45	45	22	58	45	IQKTPQIQVY	3.00755e-05	6.16628e-05	0.000132294	7.3767e-05	7.23208e-05	8.32971e-05	9.60547e-05	6.30215e-05	0.0001087	0.000131706	IQKTPQIQVY	7.84959e-05	0.000101142	0.000105533				IQKTPQIQVY	-7.54578e-05	-4.38705e-05	2.67605e-05	-3.17663e-05	-3.32125e-05	-2.22362e-05	-9.47857e-06		IQKTPQIQVY	-1.89673e-05	-2.42318e-05	-3.60036e-05	-2.62492e-05	-2.60081e-05	-2.78375e-05	-2.99638e-05
ALEEQLQQIR	22	11	25	23	21	36	8	10	23	3	ALEEQLQQIR	4.72615e-05	2.05543e-05	5.33443e-05	4.2416e-05	4.33925e-05	6.66377e-05	1.70764e-05	2.86462e-05	4.31052e-05	8.78038e-06	ALEEQLQQIR	4.15261e-05	2.68439e-05	3.70007e-05				ALEEQLQQIR	1.02608e-05	-1.64465e-05	1.63436e-05	5.41531e-06	6.39176e-06	2.9637e-05	-1.99243e-05		ALEEQLQQIR	3.56947e-06	8.02068e-06	2.55568e-06	4.37705e-06	4.21431e-06	3.4011e-07	8.60032e-06
ILSVHVATAA	0	0	0	0	0	0	0	0	0	0	ILSVHVATAA	0	0	0	0	0	0	0	0	0	0	ILSVHVATAA	0	0	1.224e-05				ILSVHVATAA	-1.224e-05	-1.224e-05	-1.224e-05	-1.224e-05	-1.224e-05	-1.224e-05	-1.224e-05		ILSVHVATAA	-1.224e-05	-1.224e-05	-1.224e-05	-1.224e-05	-1.224e-05	-1.224e-05	-1.224e-05
VTIITVPIVL	14	54	35	16	45	50	29	30	27	35	VTIITVPIVL	3.00755e-05	0.000100903	7.4682e-05	2.95068e-05	9.29839e-05	9.25523e-05	6.19019e-05	8.59385e-05	5.06018e-05	0.000102438	VTIITVPIVL	6.89436e-05	7.96593e-05	8.57174e-05				VTIITVPIVL	-5.56419e-05	1.51853e-05	-1.10354e-05	-5.62106e-05	7.26649e-06	6.83495e-06	-2.38154e-05		VTIITVPIVL	-1.02958e-05	-2.21003e-05	-1.77302e-05	-1.0201e-05	-2.07805e-05	-2.07086e-05	-1.56002e-05
SAPRNFVENF	20	57	65	71	13	80	9	21	24	7	SAPRNFVENF	4.2965e-05	0.000106508	0.000138695	0.000130936	2.6862e-05	0.000148084	1.92109e-05	6.01569e-05	4.49794e-05	2.04875e-05	SAPRNFVENF	8.76088e-05	4.18746e-05	5.08649e-05				SAPRNFVENF	-7.89992e-06	5.56435e-05	8.78301e-05	8.00715e-05	-2.40029e-05	9.72188e-05	-3.1654e-05		SAPRNFVENF	4.41845e-05	3.35939e-05	2.82295e-05	2.95226e-05	4.68683e-05	2.66647e-05	4.81435e-05
PNRESLDFLL	34	47	83	68	34	42	39	30	42	45	PNRESLDFLL	7.30405e-05	8.78227e-05	0.000177103	0.000125404	7.02545e-05	7.77439e-05	8.32474e-05	8.59385e-05	7.87139e-05	0.000131706	PNRESLDFLL	9.92308e-05	9.8786e-05	0.00010336				PNRESLDFLL	-3.03192e-05	-1.5537e-05	7.37432e-05	2.20442e-05	-3.31052e-05	-2.56158e-05	-2.01123e-05		PNRESLDFLL	2.36183e-07	-2.22752e-06	-1.71076e-05	-8.49104e-06	7.00527e-07	-5.4772e-07	-1.46497e-06
VLYDEIKKYT	5	7	17	37	10	26	39	12	24	21	VLYDEIKKYT	1.07413e-05	1.308e-05	3.62741e-05	6.82345e-05	2.06631e-05	4.81272e-05	8.32474e-05	3.43754e-05	4.49794e-05	6.14626e-05	VLYDEIKKYT	4.00525e-05	4.69391e-05	5.55364e-05				VLYDEIKKYT	-4.47952e-05	-4.24564e-05	-1.92623e-05	1.2698e-05	-3.48733e-05	-7.40922e-06	2.7711e-05		VLYDEIKKYT	-1.05987e-05	-1.09885e-05	-1.48542e-05	-2.01809e-05	-1.22524e-05	-1.68297e-05	-2.26831e-05
AGFAGDDAPR	0	0	0	0	0	7	4	17	0	1	AGFAGDDAPR	0	0	0	0	0	1.29573e-05	8.5382e-06	4.86985e-05	0	2.92679e-06	AGFAGDDAPR	3.07079e-06	1.72084e-05	2.8113e-05				AGFAGDDAPR	-2.8113e-05	-2.8113e-05	-2.8113e-05	-2.8113e-05	-2.8113e-05	-1.51556e-05	-1.95748e-05		AGFAGDDAPR	-2.45304e-05	-2.45304e-05	-2.45304e-05	-2.45304e-05	-2.45304e-05	-2.66899e-05	-2.59534e-05
GYSFTTTAER	0	0	0	0	0	0	0	0	0	0	GYSFTTTAER	0	0	0	0	0	0	0	0	0	0	GYSFTTTAER	0	0	1.224e-05				GYSFTTTAER	-1.224e-05	-1.224e-05	-1.224e-05	-1.224e-05	-1.224e-05	-1.224e-05	-1.224e-05		GYSFTTTAER	-1.224e-05	-1.224e-05	-1.224e-05	-1.224e-05	-1.224e-05	-1.224e-05	-1.224e-05
AAPAAPAAGE	0	0	0	0	14	0	0	1	0	2	AAPAAPAAGE	0	0	0	0	2.89283e-05	0	0	2.86462e-06	0	5.85358e-06	AAPAAPAAGE	4.13262e-06	2.90607e-06	1.49206e-05				AAPAAPAAGE	-1.49206e-05	-1.49206e-05	-1.49206e-05	-1.49206e-05	1.40078e-05	-1.49206e-05	-1.49206e-05		AAPAAPAAGE	-1.00992e-05	-1.00992e-05	-1.00992e-05	-1.00992e-05	-1.49206e-05	-1.00992e-05	-1.00992e-05
[truncated: 5,659 more rows]
