# Supplementary material for: De novo identification of CD4+ T cell epitopes
Source: Nat Methods. 2024 Apr 24;21(5):846–56. doi: 10.1038/s41592-024-02255-0 (PMC11093748; doi:10.1038/s41592-024-02255-0)
Supplement: Supplementary file 8 — Reagents used in the study. [file 41592_2024_2255_MOESM8_ESM.xlsx]

## Sheet: Sheet1
	SABR cloning	2kb-Insert-gBlock-F	ATCTCGAATCGAATTCATGGC	IDT
		2kb-Insert-gBlock-R	CTCAGTTTGACCCGGCG	IDT
		BsmBI-Insert-Fwd	GCCGGGTCAAACTGAGAGT	IDT
		ClassII-Alpha-Rev (representative for I-Ad)	TCACAGAGGTCCGGGATG	IDT
		MND_Input_Verify_F	GCTCCCCGAGCTCAATAAAAG	IDT
		MND_Input_Verify_R	TGGCTAAGATCTACAGCTGCCTT	IDT
		pCCLc-MND-X		Kohn Lab, University of California, Los Angeles
		KOD Hot Start Master Mix	71842	Milipore Sigma
		Nuclease Free Water	11-04-02-01	IDT
		Top Vision Agarose	R0492	Thermo Scientific
		Gel Green	41004	Biotium
		EcoRI-HF	R3101T	New England Biolabs
		rSAP	M0371L	New England Biolabs
		Mighty Ligase Mix	6023	Takara
		5-alpha Competent E. coli	C2987U	New England Biolabs
		OneTaq® Quick-Load® 2X Master Mix with Standard Buffer	M0486L	New England Biolabs
		LB Broth (Powder) - Lennox	BP1427-500	Fisher Scientific
		SABR-epitope-F (representative for LQTLALNAARD)	ggcaCTGCAGACCCTGGCCCTGAACGCCGCCAGGGAC	IDT
		SABR-epitope-R (representative for LQTLALNAARD)	ctccGTCCCTGGCGGCGTTCAGGGCCAGGGTCTGCAG	IDT
		Library Oligonucleotide Primer	CAGGAGGGCTCGGCA-[backtranslated epitope]-GGAGGTGGTGGCAGCGGCGGCCGCTCATCTCGTGCGACATCAAGCTATACTCTAATA	Twist Biosciences
		FastDigest Esp3I	FD0454	Thermo Scientific
		DTT, 1M	P2325	Thermo Scientific
		10X T4 DNA Ligase Reaction Buffer	B0202S	New England Biolabs
		T4 Polynucleotide Kinase	EK0031	Thermo Scientific
		Quick Ligase	M2200S	New England Biolabs
		Zyppy Plasmid Miniprep Kit	D4020	Zymo Research
		NucleoBond® Xtra Maxi Plus EF	740426	Takara
		BsmBI-v2	R0739L	New England Biolabs
		ClassII-Oligo-Fwd	CAGGAGGGCTCGGCA	IDT
		ClassII-Oligo-Rev	GCTGCCACCACCTCC	IDT
		In-Fusion® HD Cloning Plus	638910	Takara
		XhoI	R0146S	New England Biolabs
	TCR subcloning	TCR-gene-Fwd	CttctctagGcgccggaattcgcc	IDT
		TCR-gene-Rev	GccattCacccaccagctcagctcc	IDT
		BIlpI	R0585L	New England Biolabs
		EcoRI-HF	R3101T	New England Biolabs
		In-Fusion® HD Cloning Plus	638910	Takara
		TCR-Seq-Check-F	gaacctcctcgttcgacccc	IDT
		TCR-Seq-Check-R	cttgccattcacccaccagc	IDT
		TCR-Seq-F2A-F	GGGTGCGCCAGTAAAGCAGA	IDT
		TCR-Seq-F2A-R	CGAACCCGAACGTTTTGCCC	IDT
		pMIG-BDC2.5		Vignali Lab, University of Pittsburgh
	Lentiviral and Retroviral Packaging	pCMV-8.9		Kohn Lab, University of California, Los Angeles
		pMDG-VSVG		Kohn Lab, University of California, Los Angeles
		pHIT60		Kohn Lab, University of California, Los Angeles
		pRD114		Kohn Lab, University of California, Los Angeles
		Phoenix Eco Cells		Anderson Lab, University of California, San Francisco
		HEK-293T	CRL-3216	ATCC
		TransIT-293	MIR 2706	Mirus Bio
		Opti-MEM	31985062	Gibco
		Anti-mouse TCRbeta PE, Clone H57-597	109208	Biolegend
		Anti-rat RT1B, PE, Clone OX-6	205308	Biolegend
		Anti-mouse I-A/I-E APC-Cy7, Clone M5/114.15.2	107628	Biolegend
		Anti-human HLA-DQ, Clone HLADQ1	318105	Biolegend
		Anti-human Fas, APC-Cy7, Clone DX2	305635	Biolegend
	SABR Co-incubation	NFAT-GFP-Jurkat cells		Weiss Lab, University of California, San Francisco
		RPMI1640	10-040-CM	Corning
		Geneticin	MT30234CI	Corning
		Penicillin-Streptomycin	30-002-CI	Corning
		L-Glutamine	25005CI	Corning
		Jurkat cells	TIB-152	ATCC
		Daudi B cells	CCL-213	ATCC
		5KC cells		Nakayama Lab, Barbara Davis Center for Diabetes, University of Colorado Anschutz Medical Campus
		Fetal Bovine Serum, Heat Inactivated	900-308	Gemini Biosciences
		IMDM	12440053	Gibco
		2-Mercaptoethanol	M6250	Sigma-Aldrich
		CellTrace™ Violet Cell Proliferation Kit, for flow cytometry	C34557	Thermo Scientific
		DPBS, no calcium, no magnesium	14190144	Gibco
		Anti-human CD69 APC-Cy7 (Clone FN50)	310914	Biolegend
		Peptides	N/A	Genscript
		Anti-mouse CD25, APC-Cy7, Clone PC61	102025	Biolegend
		LEGEND MAX™ Mouse IL-2 ELISA Kit	431007	Biolegend
	SABR Library screening	PureLink™ Genomic DNA Mini Kit	K182002	Thermo Scientific
		IDT-UD-SABR-C2-F	ACACTCTTTCCCTACACGACGCTCTTCCGATCTGGCCTGCTTTGTTTGCC	IDT
		IDT-UD-SABR-C2-R	GTGACTGGAGTTCAGACGTGTGCTCTTCCGATCCCTCCACCTGAACCTCGC	IDT
		UDI0001-R (representative of Index #1)	CAAGCAGAAGACGGCATACGAGATAACCGCGGGTGACTGGAGTTCAGACGTGTGCTCTTCCGATC	IDT
		UDI0001-F (representative of Index #1)	AATGATACGGCGACCACCGAGATCTACACAGCGCTAGACACTCTTTCCCTACACGACGCTCTTCCGATCT	IDT
		NucleoSpin Gel and PCR Clean‑up, Mini kit	740610	Takara
	Single Cell RNA Sequencing	NOD/ShiLtJ	001976	The Jackson Laboratory
		Autoclavable Rodent Breeder Diet	5013	T. R. Last
		Live/Dead Fixable Viability Kit	L34994	Thermo Fisher
		Anti mouse Thy1.2, BV605	105343	Biolegend
		TotalSeq™-C0301 anti-mouse Hashtag Antibody,Clone M1/42; 30-F11; Tag # 1-10	155861-155879	Biolegend
		Chromium Next GEM Single Cell 5' Kit v2, 16 rxns	PN-1000263	10x Genomics
		Library Construction Kit, 16 rxns	PN-1000190	10x Genomics
		5' Feature Barcode Kit, 16 rxns	PN-1000256	10x Genomics
		Chromium Single Cell Mouse TCR Amplification Kit, 16 rxns	PN-1000254	10x Genomics
		Chromium Next GEM Chip K Single Cell Kit, 48 rxns	PN-1000286	10x Genomics
		Dual Index Kit TT Set A, 96 rxns	PN-1000215	10x Genomics
		Dual Index Kit TN Set A, 96 rxns	PN-1000250	10x Genomics
		HBSS, no Calcium, no Magnesium, no Phenol Red	14175103	Gibco
		Collagenase IV	17104019	Gibco
		ACK Lysing Buffer	A1049201	Gibco
