# Supplementary material for: De novo identification of CD4+ T cell epitopes
Source: Nat Methods. 2024 Apr 24;21(5):846–56. doi: 10.1038/s41592-024-02255-0 (PMC11093748; doi:10.1038/s41592-024-02255-0)
Supplement: Supplementary file 9 — Statistical source data. [file 41592_2024_2255_MOESM9_ESM.xlsx]

## Sheet: Fig 1C
		TCR	I-Ab-OVA		I-Ad-ATEG		I-Ag7-2.5mimo
		No TCR	1.25912	1.05839	1.21076	0.470852	1.1022	1.80361
		Bdc2.5	1.36861	0.729927	1.05381	0.661435	84.3687	83.5671
		OT-II	73.1752	68.2482	0.975336	0.964126	1.90381	1.96393
		5-4-E8	1.60584	1.27737	79.9327	78.3632	1.60321	1.75351
		Fig 1C
		Frequency of %GFP+CD69+ cells of SABR-NFAT-GFP-Jurkat cells

## Sheet: Fig 1D
			TCR	No SABR			SHLVEALYLVCERG			HEL
			GSE 6.H9	0.885	0.95	0.51	16.8	29.6	27.9	2.26	2.56	2.59
			GSE 20.D11	0.835	0.82	0.735	24.8	42.4	41.1	2.585	2.71	2.455
			Fig 1G
			Frequency of %GFP+CD69+ cells of SABR-NFAT-GFP-Jurkat cells across 3 biological replicates

## Sheet: Fig 1F
		EPITOPE	EXPT1	EXPT2	EXPT3	EXPT4	EXPT5	EXPT6	EXPT7	EXPT8		Fig 1E
		AAVEEGIVAGGGVTLL	-9.79271e-05	-2.81824e-05	0.000162778	-0.000117261	9.60612e-05	0.000104546	-9.91775e-05	-0.000140892		Enrichment scores across 8 independent biological experiments
		AEKVRNLPAGHGLNAQ	1.2173e-05	2.29621e-05	6.16843e-06	0.000253916	8.84204e-05	-2.74548e-05	9.06193e-05	9.25033e-05
		AGGVAVIKAGAATEV	5.39677e-05	-4.64961e-05	2.07805e-05	2.83448e-05	9.8885e-05	-5.5015e-05	-7.0061e-05	-2.82156e-05
		AKAAVEEGIVAGGGV	-8.35124e-05	-0.000113204	-9.93917e-05	5.80744e-05	0.000258118	0.000171095	8.83421e-06	1.02251e-07
		ALVREGLRNVAAGANP	-2.73171e-05	-1.50895e-05	-2.56682e-05	-1.19896e-05	-3.18208e-05	-1.46795e-05	-1.25231e-05	-2.71009e-05
		AMKAHGLDNYRGYSL	-4.09424e-05	1.27365e-05	-2.11002e-05	-0.000144643	-4.09023e-05	-1.57568e-06	-6.90681e-05	-0.000113593
		AMKDHGLDNYRGYSL	-6.55045e-05	-2.32882e-05	-0.000124308	-4.07336e-05	8.13373e-06	-0.000125974	-9.79404e-05	-0.000101836
		AMKFHGLDNYRGYSL	2.60338e-05	-5.45101e-05	0.000115997	3.60149e-05	-0.000125843	-1.79684e-05	-0.000123007	-4.64768e-05
		AMKKHGLDNYRGYSL	3.21919e-05	-5.52778e-05	3.11821e-05	-6.70044e-05	0.000143703	-7.53388e-05	4.40564e-05	1.56141e-05
		AMKRHGADNYRGYSL	-5.02061e-05	-7.94413e-05	-2.51309e-05	0.000151345	-7.48564e-05	4.22218e-05	2.16654e-05	-5.73363e-05
		AMKRHGLDAYRGYSL	-0.000167417	-1.88396e-05	0.000100859	0.000159217	2.10253e-05	-8.57831e-05	3.96522e-05	2.64363e-05
		AMKRHGLDEYRGYSL	2.62465e-05	-5.91649e-05	4.2693e-05	-6.58503e-05	-0.000113679	-3.10827e-05	-9.7869e-05	2.94129e-05
		AMKRHGLDLYRGYSL	0.000128515	0.000173008	-3.46449e-05	-2.8266e-05	-3.41453e-05	-3.1949e-05	-7.84728e-05	-0.000138492
		AMKRHGLDNARGYSL	2.04921e-05	1.84418e-05	-0.000169147	2.14189e-05	-0.000103842	-0.000135425	-7.30008e-05	5.58398e-06
		AMKRHGLDNYRAYSL	-1.16296e-05	2.64834e-05	-3.62176e-06	-0.000266459	-6.2029e-05	0.000267698	4.70593e-05	0.0002071
		AMKRHGLDNYRDYSL	3.2582e-05	6.69501e-05	0.000271826	8.08262e-05	-7.53038e-05	-3.86683e-05	-5.99562e-05	-6.35456e-05
		AMKRHGLDNYREYSL	-6.05996e-05	-9.90546e-05	5.09078e-05	-7.28138e-05	3.09261e-05	-9.06267e-05	-0.000140516	6.41684e-05
		AMKRHGLDNYRGYSL	-8.66752e-05	-9.56645e-05	-3.97621e-05	-0.000213521	-6.58013e-05	0.000173025	1.98852e-05	0.000121196
		AMKRHGLDNYRKYSL	1.08138e-05	-5.65425e-05	-0.000137906	-2.75261e-06	0.000159181	-0.000113962	-3.73875e-05	-6.8489e-05
		AMKRHGNDNYRGYSL	-3.20394e-05	2.04545e-05	-2.28702e-06	-6.12667e-05	1.94733e-05	7.78726e-05	0.000106884	0.000103821
		APLKQIAFNSGLEPG	-2.67393e-05	-1.50895e-05	-2.60519e-05	5.40838e-05	-3.20681e-05	-1.48734e-05	-1.23891e-05	-2.71009e-05
		ASFEAQGALANIAVDKA	-6.44154e-05	4.67836e-05	8.63756e-05	-8.68954e-05	-3.04741e-06	6.87845e-05	-0.000100916	-4.36599e-06
		ATAEQLKTVMDD	-3.17371e-05	-4.89865e-05	-1.57698e-05	5.23077e-05	9.18004e-05	-4.83281e-06	4.78891e-05	-3.32142e-05
		AVRNAKAAVEEGIVAG	2.88763e-05	0.000145662	0.000149876	-4.77953e-05	-0.000238017	7.46799e-05	0.000157604	8.54389e-06
		EAPLKQIAFNSGLEPG	-2.82101e-05	-1.50895e-05	-2.71501e-05	-1.95933e-05	-3.25251e-05	-1.52811e-05	-1.25658e-05	1.14159e-05
		EATGANIVKVALEAPL	-4.98371e-05	-3.62184e-06	2.87173e-05	-3.82535e-05	-2.49998e-05	-6.46127e-05	4.00798e-05	2.42086e-06
		EEIAQVATISANGDK	-0.000100432	1.39129e-05	-6.03563e-05	-1.98644e-05	-0.000133534	-4.89384e-05	-3.24063e-05	-6.03665e-05
		EEVDMTPADALDDFD	0.000116955	3.56814e-05	-2.40486e-05	-7.42912e-05	0.000207149	9.31992e-05	-5.06374e-05	-0.000140129
		EQIAATAAISAGDQS	-3.12825e-05	-2.45387e-05	-2.35593e-05	6.29612e-05	-3.48147e-05	-1.5134e-05	3.97788e-05	-3.78989e-05
		FLTTEAVVADKPEKEK	5.16301e-06	4.82841e-05	0.000156091	-5.26012e-05	-4.07803e-05	5.8808e-05	8.45402e-05	-0.000158368
		GHNYVTAIRNQQEG	-4.14952e-05	-6.72694e-05	-0.000100432	-0.000174785	0.000187484	-0.000136779	8.84306e-06	-0.000123281
		GVAVIKAGAATEVELK	-1.17529e-05	0.000122286	-9.53893e-05	-4.42963e-05	2.78653e-05	-8.25796e-05	9.74291e-05	-4.96339e-05
		HLVEALYLVCGERG	-3.61969e-05	0.000105594	4.50498e-05	-9.99256e-05	3.87015e-05	0.000189113	-7.37025e-05	-1.22105e-05
		HSNYVSTVTVSPDGSL	-2.24826e-05	-3.06203e-05	-1.9316e-06	-1.29552e-05	0.00021379	-3.45397e-05	7.89044e-05	-7.60749e-05
		ILQSSSEVGYDAMLG	-7.15207e-05	0.000109734	-5.51257e-05	-5.31096e-06	-3.61246e-05	-5.80095e-05	-2.5137e-06	-0.000251435
		IPAMTIAKNAGVEGS	2.60435e-05	3.35214e-05	9.34928e-06	2.40541e-05	-0.000272003	-9.57295e-05	-5.93663e-05	9.82041e-05
		IQKTPQIQVYSRHPPE	-3.56967e-05	5.62853e-06	-2.3442e-05	-0.000100652	5.24613e-06	0.000128799	-2.80773e-05	-2.77414e-05
		ISQAVHAAHAEINEAGR	-3.58777e-05	-3.67046e-05	2.36291e-05	-1.61771e-05	-7.59767e-06	-3.42168e-05	1.71746e-06	1.25205e-05
		IVAGGGVTLLQAAPTL	4.06358e-06	-1.1552e-05	4.23305e-05	-4.5236e-05	3.85932e-05	-1.60509e-05	-1.96048e-05	-1.85882e-05
		KKMREIIGWPGGSG	-8.2292e-05	-0.00030798	-0.00012238	-2.7452e-05	0.000202974	0.000227537	-4.20984e-05	-0.00018908
		KPKATAEQLKTVMDD	-0.000211569	-4.29842e-05	2.96976e-05	-0.000126493	-2.41134e-05	0.000165022	2.98285e-05	-0.000187574
		LAKLAGGVAVIKAGAA	-4.37307e-05	-2.15144e-05	-2.11824e-05	-3.56439e-05	-2.64594e-05	-2.29057e-05	-2.4992e-05	-1.92152e-05
		LEDARRLKAIYEKKK	-4.88798e-06	-8.67057e-05	7.28204e-05	-0.000243526	-8.21692e-05	9.47429e-05	-5.96498e-05	-2.7591e-05
		LPAGHGLNAQTGVYED	2.48179e-06	4.91238e-05	6.81017e-06	-3.81364e-05	-0.000159084	-0.00021427	-0.00023966	0.000195961
		LSIALHVGFDHFE	-6.22762e-05	-5.6867e-05	8.28374e-05	-0.000100524	3.27483e-05	-0.000104349	-9.8847e-05	-0.00012879
		MAKTIAYDEEARRGLE	-0.000128692	3.43999e-05	2.26376e-05	-0.000163803	0.000226513	0.000176804	-9.94493e-06	-3.34856e-05
		NMYAMMIARFKMFPEVKEKG	-1.33417e-07	5.91679e-05	5.11151e-05	-3.89722e-05	-0.000139775	6.45096e-06	-4.68556e-05	2.99415e-05
		NYVTAIRNQQEG	-0.000172032	3.23081e-05	0.000156515	0.000403945	-6.68437e-05	-0.000135176	-1.0068e-05	-0.000124651
		PPSLRTLEDNEERMS	4.69142e-05	0.000256536	-4.25322e-05	-3.03473e-05	-2.4105e-05	-0.000159321	-0.000172642	0.000234458
		QMCVTQYQKESQAYYDGRRS	5.39844e-05	-0.000124119	-2.41104e-05	1.13228e-05	-1.9582e-05	0.000231787	-7.06695e-05	6.22991e-05
		RGLERGLNALADAVKV	6.28784e-05	-7.01836e-05	6.11791e-05	-3.10582e-05	-0.000147111	-8.97604e-05	0.000165403	1.11643e-05
		RVAQIRQEIENSDSDY	-8.3157e-05	-2.83979e-05	0.000137877	0.000134525	6.47761e-05	8.96965e-05	5.08631e-06	1.37438e-05
		SALQNAASIAGLFLTT	-3.54423e-05	-1.78788e-05	-3.26137e-05	-1.36437e-05	-3.25256e-05	-2.74922e-05	-2.15667e-05	-2.43669e-05
		SAMSRPMIHFGNDWEDRYYR	0.000155088	-5.14369e-05	7.56219e-05	-3.64904e-06	0.000363464	-0.000229454	-0.000112916	-0.000115404
		SDGVAVLKVGGTSDV	3.94468e-05	-2.31952e-05	-5.90411e-06	-8.0758e-07	1.5204e-05	-8.60691e-05	-2.11608e-05	-0.000137016
		SHLVEALYLVCGERG	-6.8894e-05	-1.06378e-05	1.38928e-05	0.000184855	3.77547e-05	-1.46083e-05	-0.00019458	3.01376e-05
		SKVSTVKDLLPLLEKV	0.000144216	-8.4905e-05	-0.000147629	-4.27475e-05	5.2601e-05	0.000103483	-0.000167427	-5.70378e-05
		SLKKGAAALGIGTDSVI	-6.94336e-05	-8.10788e-05	2.27453e-05	0.00022473	-0.000253563	0.000165937	9.37274e-05	-2.89522e-05
		SLLGKARKVVVTKDET	3.51966e-05	-7.33547e-05	-2.52436e-05	-6.23594e-05	-8.20803e-05	0.000105152	0.000106517	4.54554e-05
		SLSVYDLESKAVIAEL	0.000108714	3.69323e-05	-4.90091e-05	8.6195e-05	-4.20101e-05	-8.93027e-05	1.66749e-05	0.000287886
		SRLSKVAPVIKARMM	-5.43627e-05	-2.58584e-05	6.72338e-05	-8.11781e-05	-1.23361e-05	6.97148e-05	-1.54191e-05	-0.000101392
		TDAIAGRVAQIRQEIE	4.90543e-05	0.000146596	-5.54165e-05	-7.03236e-05	7.33735e-05	0.000134753	-7.42137e-05	3.88597e-05
		TLKGHSNYVSTVTVSP	-1.71725e-05	4.17999e-06	0.000237442	0.000264422	-0.000104991	-6.57938e-06	7.15403e-07	0.000243214
		TLKKMREIIGWPGGSGDG	0.000337961	-0.000128303	-1.01042e-05	4.96848e-05	8.47898e-05	-7.09448e-05	-1.79836e-06	0.000202291
		TRAAVEEGIVLGGGC	-3.13091e-05	-1.51906e-05	-2.67998e-05	7.44155e-05	-4.93342e-05	-0.000113382	-0.000157035	-0.000169484
		TYEIAPVFVLLEYVT	-4.36411e-05	-9.37058e-06	-1.16205e-05	1.61921e-05	-2.1703e-05	-0.000161323	6.48299e-06	-2.69801e-05
		VHAAHAVHAAHAVHA	9.02257e-05	-6.88991e-05	-8.34227e-06	-5.94837e-05	0.000248435	6.66864e-05	-9.82307e-06	7.61666e-05
		VRNLPAGHGLNAQTG	-9.23284e-05	-4.18691e-05	6.30233e-05	9.35652e-05	0.000106448	6.24621e-05	0.000170987	0.00022232
		VYEDLLAAGVADPVKV	-0.000137879	-3.5233e-05	-0.000122076	-1.81722e-07	-3.27348e-05	5.58574e-05	-9.36678e-05	-0.000147228
		YDLESKAVIAELTPDG	0.000137188	1.53566e-05	-5.14813e-05	-2.00645e-05	6.31922e-05	3.47478e-05	6.07245e-05	2.90306e-05
		YEIAPVFVLLEYVT	-2.36619e-05	-1.48177e-05	-3.19202e-06	-2.87454e-06	-2.84446e-05	-0.000122091	-1.86213e-05	-6.66443e-06
		YILLVSSKVSTVKDLL	0.000101282	-0.000177477	-6.69001e-05	0.000416926	-0.000194255	-0.00015321	-6.86725e-05	-6.46482e-05
		SRLSKVAPVIKARMMEYGTT	-2.67393e-05	-1.61229e-05	-2.61195e-05	-1.96559e-05	-2.3072e-05	-1.71873e-05	-1.38426e-05	-2.72655e-05
		YEIAPVFVLLAYVT	-2.34216e-05	-1.48905e-05	-2.38211e-05	-1.50627e-05	-2.68008e-05	-8.47243e-05	-7.33509e-06	-8.63544e-06
		YEIAPVFVLLDYVT	-1.61985e-05	-1.18712e-05	-1.77262e-05	-9.1831e-06	-2.14917e-05	-0.000112595	-2.92509e-05	-4.54586e-05
		YEIAPVFVLLGYVT	-2.3146e-05	-1.66987e-05	4.76596e-06	-1.22963e-05	-2.67395e-05	-6.8539e-05	-3.31005e-05	-1.09445e-05
		YEIAPVFVLLMYVT	-2.52268e-05	-1.79572e-05	-5.71765e-06	-6.22634e-06	-1.82001e-05	-0.00012004	-1.92639e-05	-2.83557e-05
		AAMKRHGLDNYRGY	-3.60266e-05	1.859e-05	-0.000195092	-6.37824e-05	-4.87883e-05	-8.9818e-05	-0.000125885	-7.83398e-05
		AQVATISANGDK	-4.68701e-05	-2.17206e-06	-2.10713e-05	2.3601e-05	-5.95918e-05	-5.13797e-05	1.86504e-07	-8.60914e-05
		EEIAQVATISANGDKDIGNI	0.000111927	-4.83678e-05	8.25812e-05	0.000379653	-9.79541e-07	9.46112e-05	2.74648e-05	3.04306e-05
		FFYTPMSRREVED	-1.52077e-05	-2.26221e-05	-3.35324e-05	1.23857e-05	-4.5937e-05	9.53059e-05	-0.000167415	-5.79466e-05
		FSPAVGVDFELESFSERKEEEKEEL	-7.93704e-05	-6.40629e-05	5.02484e-06	-2.0973e-05	4.63576e-05	-6.09136e-05	-4.73294e-05	-2.22934e-05
		GCALLRCIPALDSLTPANED	5.56132e-05	2.35255e-05	1.44021e-05	-0.000138543	-4.87012e-05	5.40877e-05	-1.09358e-05	-3.09156e-05
		GFFYTPMSRRE	-6.88469e-05	7.52663e-05	-4.65238e-05	0.000103173	-8.99088e-05	-3.87826e-05	-1.42645e-05	5.87842e-05
		IDFLIEEIERLGQDL	5.78204e-05	-3.86072e-05	-2.48237e-05	0.00016759	-4.45078e-05	4.69109e-05	-4.85483e-05	-4.90405e-05
		IPPSLRTLEDNEERMSRLSK	2.41695e-05	6.91792e-05	-5.31319e-05	-0.000261554	7.75164e-05	-6.99082e-05	-3.68151e-05	-4.23558e-05
		KKGAAALGIGTDSVI	3.07467e-05	-2.81699e-06	3.58118e-05	7.04744e-05	-7.51384e-05	0.000542583	-2.73286e-05	-9.31012e-05
		LKKMREIIGWPGGSG	6.55807e-05	0.000106353	-2.71586e-05	-0.00028791	0.000233021	0.000539137	-0.000136051	-4.72143e-05
		NTNMFTYEIAPVFVLLEYVT	-1.92898e-05	-2.42109e-05	3.45156e-05	-2.60234e-05	-8.80562e-05	2.58563e-05	-2.56861e-05	-2.05076e-05
		PGGSGDGIFSPGGAISNMYA	-5.47663e-05	-3.93777e-05	-0.000123958	-0.000239697	0.000148262	7.38413e-05	9.01229e-05	0.00026449
		TYEIAPVFVLMEQIT	-3.39168e-05	-2.01329e-05	-3.15749e-05	-2.01941e-05	-4.41003e-05	-7.27972e-05	-6.21448e-06	-3.01702e-05
		VDKCLELAEYLYNIIKNREG	3.91766e-05	-3.74729e-05	-0.000106162	-3.83058e-05	-0.000140494	-0.000168686	-6.16781e-05	-8.97598e-05
		VPPSLRTLEDNEERMSRLSK	0.000141239	-7.69344e-05	-9.4611e-05	-3.82535e-07	-0.000106471	4.46367e-06	1.10967e-05	-0.000184527
		AVRPLWVRME	0.000751077	0.000648802	0.00109232	0.00106184	0.00110903	0.000835124	0.00117275	0.00118214
		DYEYLINVIHAFQYV	2.82781e-05	-0.000150508	0.000115066	-0.000129222	7.11842e-05	0.000107268	0.000242476	-0.00028782
		EIAPVFVLLE	-9.25452e-05	1.42412e-05	1.88519e-06	8.69913e-05	2.92671e-05	-0.00011572	5.61313e-05	-4.04712e-06
		IPPSLRYLEDNEERMSRLSK	1.81906e-05	-0.000109394	1.54706e-05	-0.000114482	-0.000177104	5.40608e-05	-9.67008e-05	-8.81765e-05
		RVRPLWVRME	0.00125111	0.00115719	0.00158146	0.000795186	0.00122428	0.00161789	0.00174415	0.00158628
		SRLSKVAPVIKA	9.26988e-05	-7.54246e-05	-2.41281e-06	9.08405e-05	-0.000113315	-0.000115305	2.02785e-05	-0.000117603
		VLGGGCALLRCIPALDSLTPANED	-6.74514e-05	0.000213969	0.00015902	-3.45944e-05	-2.62726e-05	-0.00016544	0.000213382	-1.04297e-05
		ALYLVCGER	-1.84666e-05	-3.43244e-05	8.23715e-06	-2.80286e-05	-2.49185e-05	-4.72169e-05	-2.76067e-05	-3.94507e-05
		APVIKARMMEYGTT	-2.67393e-05	-1.52258e-05	-2.56682e-05	-2.13255e-05	-3.18208e-05	-9.97129e-06	-1.27397e-05	-2.86767e-05
		LKKMREIIGWPGGSGDGIFS	0.000207824	-0.000172235	-1.32297e-05	-0.000150035	-7.41542e-05	-0.000198172	-2.78204e-05	-2.3837e-05
		AAEALALVCGE	-2.67393e-05	-1.50895e-05	-2.56682e-05	-2.15548e-05	-3.18208e-05	-1.45825e-05	-1.18957e-05	-2.71009e-05
		AAEALALVCGK	-2.67393e-05	-1.63504e-05	-2.56682e-05	-1.85699e-05	-3.18208e-05	-1.48252e-05	-1.18957e-05	-2.71009e-05
		AALALVCGE	-3.54935e-05	2.60233e-05	-3.50096e-05	-3.9997e-05	-4.93622e-05	-3.28149e-05	4.69661e-05	-1.83874e-05
		AALGIGTDSVILIKCDERGK	-5.40318e-05	-0.000105236	0.000104979	5.87161e-05	2.69529e-05	0.000112821	-2.88086e-05	-0.00016281
		AALKLVCGE	-3.29606e-05	-4.06133e-06	-4.74761e-05	-6.14685e-05	3.49159e-05	-9.63427e-05	-9.52678e-06	-8.16823e-05
		AALYLVCGE	-1.09596e-05	1.96049e-05	-4.15069e-05	0.000280845	-8.35099e-05	0.000295001	-5.47119e-05	0.000106951
		AALYLVCGERG	-5.31089e-05	-8.16647e-05	-3.07105e-05	-0.000114491	-8.1757e-05	-6.20649e-05	-5.0131e-05	-7.02944e-05
		AALYLVCGERK	-8.14014e-05	5.12588e-07	-5.45309e-05	-2.3719e-05	1.68925e-05	-0.000147512	-1.75353e-05	-2.70094e-05
		AALYLVCKERG	-0.000114637	-1.63121e-05	-7.13267e-05	3.52992e-05	-8.87063e-05	-0.000172725	8.45261e-05	-0.000168057
		AALYLVCKERK	-5.01963e-05	5.18218e-05	-5.09555e-05	2.38998e-05	6.54053e-05	0.000269916	-3.70555e-05	-7.57059e-05
		AAVEALYLVCG	-9.79348e-05	3.84648e-05	-1.31049e-05	3.65983e-05	-4.68695e-05	-6.54829e-05	-1.74614e-05	-1.42555e-06
		AAVEALYLVCK	-3.1481e-05	-2.13081e-06	-4.39618e-05	8.24579e-05	-6.17322e-05	7.72006e-05	6.97569e-06	-8.5433e-05
		AFIKATGKKEDE	1.34063e-05	-0.000128398	-1.04315e-05	-6.34338e-05	2.5505e-05	8.62164e-05	-6.44534e-05	-5.13736e-05
		ALYLVCGE	9.63877e-06	-3.81029e-05	1.22344e-05	-1.75185e-05	-1.18075e-05	-2.92307e-05	-2.12692e-05	-5.30148e-05
		APVIKARMMEY	1.28229e-05	-1.56144e-05	-3.45039e-05	-1.67644e-05	0.000155123	3.85464e-05	-3.70022e-05	-2.31098e-05
		EALALVCG	-1.24914e-05	-2.02179e-05	-1.45892e-05	-6.45714e-05	-9.60504e-05	-2.50429e-05	-4.45031e-05	-4.91412e-05
		EALALVCGK	-4.93088e-05	-5.23713e-05	-7.28895e-05	-3.12523e-05	9.53789e-06	7.71341e-05	-5.89754e-06	0.000154566
		EALYLVCG	2.12844e-06	4.64393e-05	-8.7333e-05	-6.48292e-05	-6.36394e-05	-2.67112e-05	-5.954e-05	-6.96311e-05
		EALYLVCGE	-4.43204e-05	-4.97623e-05	-3.32489e-05	-5.93945e-05	-2.67233e-05	-7.2563e-05	5.94398e-05	-8.58706e-06
		EALYLVCGK	6.42943e-06	-2.06161e-05	0.000151015	-6.33042e-05	-5.95263e-05	-5.74223e-05	-3.70762e-05	2.79643e-05
		EKAHHAIWARMDAKK	4.24933e-05	0.000129645	-0.000239905	-0.000181157	-3.74255e-05	-0.000123009	-5.03503e-05	0.00017873
		EKAHHAIWAYNDAKK	-4.13843e-05	3.1669e-05	-0.000112491	-1.77444e-05	-1.10248e-05	-1.46671e-05	-6.44394e-06	0.000108491
		EKAHHPIWARMDAKK	0.00095244	0.000520226	0.0008702	0.000579669	0.00117805	0.00139173	0.000919286	0.000730781
		EKAHHPIWAYNDAKK	-3.24309e-05	2.65376e-05	8.72739e-05	-9.80023e-05	-3.73375e-06	-7.61462e-05	-2.98306e-05	0.000103232
		EKAHIPIWARMDAKK	0.00197732	0.00121975	0.00332597	0.00264603	0.00248193	0.00297892	0.00308329	0.0036418
		EKAHLAIWAKMDAKK	-5.63232e-05	7.18707e-05	-2.27476e-05	-5.27337e-05	-2.35604e-05	-4.749e-05	-2.20456e-05	-1.18673e-05
		EKAHLAIWARMDAKK	2.47068e-05	-3.4423e-05	-1.64289e-05	6.1508e-05	-2.33523e-05	-5.97444e-05	-1.47761e-05	-8.34913e-05
		EKAHRPIWARMDAKK	0.00167473	0.00108506	0.00293932	0.00215699	0.00192388	0.00282532	0.00320088	0.00309219
		EKAHRPIWAYNDAKK	5.12524e-05	1.51409e-05	6.13016e-05	-0.000135861	-4.78468e-05	2.11823e-05	1.8844e-05	7.61596e-05
		EKAHVPIWARMDAKK	0.000866382	0.000378038	0.000721756	0.000380433	0.000743697	0.00100128	0.000450701	0.000387466
		ERRILEVKQKGFVPFLVSAT	-3.26816e-05	-1.46878e-05	-2.39076e-05	-2.03988e-05	-3.39476e-05	-1.64627e-05	-1.04482e-05	-3.0876e-05
		EYVTLKKMREIIGWPGGSGD	5.1518e-05	1.3661e-05	-0.000181106	0.000282291	-0.000153573	0.000219026	0.00025945	0.000299467
		FAKFASFEAQGALANIA	-4.03207e-05	-1.35139e-05	-9.4438e-05	-0.000178274	-0.000148906	4.4172e-05	0.000310614	-0.000144337
		FFYTPKSRREVED	0.000191813	-6.83686e-05	-4.1844e-05	-6.79045e-05	-2.25904e-05	5.67839e-05	1.58821e-06	-4.42522e-05
		FKADEKKFWGKYLYE	-1.36358e-05	4.84952e-05	3.9814e-05	0.000235112	7.88118e-05	0.000240052	3.19689e-05	2.84965e-05
		HTPGVHMASLSVYLKTNVFL	-9.99124e-06	-2.30192e-05	0.000145191	9.70589e-05	0.000140201	0.000150504	1.36846e-05	8.42821e-05
		LHRSGVLIIHHLQEDYRTY	-7.38418e-05	-3.02966e-05	-3.22861e-05	1.69251e-05	-3.85788e-05	-4.0464e-05	-4.87831e-05	2.07972e-05
		LVSATAGTTVYGAFD	-2.22975e-05	-2.95507e-05	3.43412e-06	-2.05254e-05	-4.38176e-05	-2.84611e-05	-2.33168e-05	-5.24426e-05
		PHLVEALYLVCGERG	-2.59823e-05	-1.82593e-05	-2.77567e-05	-4.15004e-06	-5.36435e-05	-3.54235e-05	-2.28531e-05	-8.40872e-06
		PHLVEALYLVCGKRG	-2.90446e-05	-2.75805e-05	-1.66207e-05	-3.86515e-05	-3.19797e-05	-2.0187e-05	-1.91086e-05	-2.12607e-05
		PHLVEALYLVCKERG	-3.89924e-05	-7.25722e-06	-7.44216e-07	-2.45697e-05	-4.05057e-05	-2.02414e-05	-1.98915e-05	6.03999e-05
		PHLVEALYLVCKKRG	-2.03063e-05	1.60646e-05	-1.53731e-05	6.98559e-05	-1.38266e-05	-3.32365e-05	3.82492e-05	-3.55859e-05
		PLQCSALLVREEGLM	7.19663e-05	-2.1663e-05	2.0064e-05	-0.00016033	-8.43306e-05	2.13309e-05	-6.4826e-05	-9.09266e-05
		PVIKARMMEYGT	4.05693e-05	3.88473e-05	5.34686e-05	-9.36614e-05	2.42957e-05	0.000143753	2.4327e-05	-4.0999e-05
		PVIKARMMEYGTTMV	-1.28201e-05	-6.90479e-05	-9.21409e-06	-5.81215e-05	9.07118e-05	-0.000129224	-2.21513e-05	1.23174e-05
		SHLVEALYLVAGERG	-8.05563e-06	8.18313e-05	-0.000132354	-9.82994e-05	5.70272e-05	0.000114135	-0.000134539	1.55106e-05
		TAALSYTISRMEESSVTL	-0.000142819	5.53238e-05	-1.40231e-05	5.81062e-05	-1.34236e-07	-0.000139203	-1.34954e-05	-7.19015e-05
		VEALALVCG	-4.10039e-06	-3.11439e-05	-0.000117369	-1.62818e-05	-6.65595e-05	-0.000129273	-4.17448e-05	-6.51197e-05
		VEALKLVCG	1.36413e-05	-0.000113561	-1.32013e-05	-3.96973e-05	-9.66101e-06	2.78952e-05	1.17995e-05	-0.000130609
		VEALYLVC	-2.53626e-05	-2.17336e-05	-5.68251e-05	0.000170837	-7.36768e-06	-4.53901e-06	-5.98001e-05	-3.15874e-05
		VEALYLVCG	3.78574e-05	-1.47026e-05	-2.24569e-05	-3.93361e-05	-3.38563e-05	-7.09893e-05	-6.60307e-05	-0.000114282
		VEALYLVCK	6.23611e-05	8.38086e-06	-4.42825e-05	-6.73682e-05	-5.50048e-05	-5.70544e-05	3.19154e-05	-3.6617e-05
		VPPSLRTLEDNEERMS	5.83503e-05	0.000118177	-0.000100424	-3.15075e-05	-0.000326296	-0.000230071	-0.000124979	-8.58026e-05
		VPTSLRRLEQPNVAIS	1.95093e-05	9.77541e-05	-1.58392e-05	-7.70251e-05	4.77062e-05	-0.000113029	2.30761e-05	8.72049e-06
		WYVMVTAALSYTISRMEESSVTL	0.00018534	7.1906e-05	9.97391e-07	2.69202e-05	-7.18443e-05	-1.27301e-05	1.3428e-05	-9.40929e-05
		AAAAVRPLWVRMEAA	0.000103296	2.41435e-05	3.97087e-05	7.55743e-05	0.000178243	1.52638e-05	0.000137186	0.00022406
		AAAHHPIWARMDA	0.00028382	0.000122238	0.000108551	0.000158259	0.000219243	0.000197617	0.000180459	0.000152396
		AAVRPLWVRMEAA	0.000742063	0.000415414	0.000611547	0.000370571	0.000699552	0.000850972	0.000576193	0.000605566
		AVRPLRVRMEA	7.72891e-06	2.15326e-05	-6.10749e-06	7.71202e-06	-3.80879e-06	0.000125621	-0.000108217	-2.28793e-05
		AVRPLWVRMEA	0.000756388	0.000651741	0.000954931	0.000752687	0.000651466	0.00120955	0.00129057	0.000826349
		EALYLVCGERG	-7.08796e-06	-1.50974e-05	-8.87134e-05	-6.78633e-05	-5.91955e-06	8.13616e-05	-1.50256e-05	-3.09901e-05
		GAGDLQTLALEVAQQKRG	-7.77592e-05	-9.83843e-06	-8.8853e-05	0.000115757	-2.96197e-05	-0.000113232	4.24474e-05	-3.46485e-05
		GDLQTLALEVARQ	-3.09719e-06	-7.10256e-05	-7.85202e-05	8.45444e-05	-0.0001086	0.000320624	2.24385e-05	-7.14998e-05
		GKKVATTVHAGYG	-2.67393e-05	-1.50895e-05	-2.56682e-05	-1.85699e-05	-3.18208e-05	-1.45825e-05	-1.18957e-05	-2.71009e-05
		IATQGPLSHTIADFWQMV	4.07766e-05	4.64852e-05	0.00010003	-5.74518e-05	-0.000142851	3.95068e-05	-0.000111264	-6.74415e-05
		IKLKVESSPSRSDYINAS	8.75206e-05	3.91586e-07	5.47602e-06	-0.000126267	-7.8454e-05	0.000149521	8.76565e-05	0.000226227
		ISNPAATHQDIDFLI	-7.05517e-05	0.000180529	-8.79582e-06	-0.000139829	-4.21019e-05	-7.49776e-05	-2.52545e-06	-3.76139e-05
		KKGAAAIGIGTDSVI	-1.03469e-05	-9.42685e-05	-0.000155198	-0.000110156	0.000121616	-0.000158357	3.96061e-05	0.000172929
		KLSGLGADPSADATEAYQEL	-5.45018e-05	-5.52782e-05	-2.56806e-05	9.94957e-05	6.8407e-05	-5.55467e-05	-2.81452e-05	-3.02758e-05
		KNSLINYLEQIHRGVKGFVR	-7.72988e-05	3.24294e-06	-0.000106588	1.24393e-05	5.07845e-05	-0.000175396	-0.000150798	0.000153684
		LCRQHMATKSLFNRAEGP	6.14738e-05	-3.1428e-05	0.000107285	5.87405e-05	-2.9753e-06	2.50435e-07	-1.59118e-05	-6.62755e-05
		LKKMRFIIGWPGGSG	-4.83538e-05	-7.10856e-05	-7.42055e-05	-3.93766e-05	-0.000196433	0.000119013	-0.000131563	0.000180137
		PSWCEEPAQANMDISTGH	3.45448e-05	-5.25329e-06	-3.48727e-05	-7.07446e-05	-1.76819e-05	9.2487e-05	-6.12873e-05	-0.000123176
		QREENAPKNRSLAVLTYDHASRI	-0.000106834	-5.42958e-05	0.000114592	0.000173037	9.98146e-05	-5.87839e-05	5.99847e-05	0.000368061
		RAVTELGRHSAEY	8.76362e-05	-0.000124462	-6.29053e-05	-7.72576e-05	1.53847e-05	-0.000125219	-7.12525e-05	-3.24762e-05
		RDRLAKEWQALCAYQAEP	4.24397e-05	6.12734e-05	-5.0879e-05	9.94105e-05	4.82388e-05	-2.9203e-05	-4.70784e-05	0.000103982
		SHLVEALY	-5.97001e-05	-4.69987e-05	-3.87825e-05	3.13071e-06	-3.98397e-05	-4.1708e-05	-5.5513e-05	-5.50042e-05
		SPGDLQTLALEVARQKRG	0.000118517	4.24974e-05	-7.21575e-05	0.000191998	-0.000134065	-4.40766e-05	-8.66096e-06	0.000136001
		SRLSKVAPVIKARMMEYGT	3.02142e-05	-1.3743e-05	-6.55854e-05	-2.74842e-05	-4.22041e-05	2.08628e-05	3.64339e-05	-3.09702e-05
		TGHMILAYMEDHLRNRDR	1.07348e-05	5.9116e-05	0.000174873	9.65172e-05	-0.00011887	5.58833e-05	4.73555e-05	-8.70159e-05
		WLMWRAKGTTGFEAH	0.000137092	-9.55563e-05	-5.08264e-05	-6.06296e-05	-0.000156275	2.24516e-05	-6.50984e-05	-8.17815e-05
		AQAATISANGDK	-2.07603e-05	-2.20596e-06	-4.10843e-05	-2.77299e-05	-4.51522e-05	8.48584e-05	-2.13824e-05	9.72939e-06
		AQVATISANGDA	2.86486e-05	-1.89987e-05	-0.000128477	-9.64109e-06	2.01536e-05	-6.09684e-05	6.45005e-05	-0.000101664
		YVRPLWVRME	0.000787813	0.00047354	0.000709958	0.000855839	0.000988603	0.00102573	0.00112172	0.000858075
		KPTQAFVKQHLCGPHL	-3.27926e-05	-2.27701e-05	2.21893e-05	-1.71383e-05	-3.89091e-05	-2.59447e-05	1.41252e-05	-3.38788e-05
		SPGDLQTLALEVARQK	-5.45812e-06	-5.69189e-06	5.50598e-05	-0.000100776	8.9646e-06	1.56685e-06	7.28309e-05	-3.29397e-05
		VKQHLCGSHLVEALYL	-5.85526e-05	7.52786e-06	-0.000128435	-0.000153745	2.40062e-05	0.000138273	-6.40771e-05	4.17424e-05
		AELNQLRAKEPTKLA	8.66322e-05	-4.28653e-05	7.08972e-06	4.38739e-05	-7.30907e-05	-3.38125e-05	0.00011661	-0.000127649
		AVATSNMQETEEWYR	-8.05076e-05	0.00012105	0.000137367	-4.80034e-05	2.42112e-05	-0.000191441	-6.97678e-06	-0.000135176
		DVYQAELRELRLRLD	-6.0506e-05	1.56087e-05	2.89127e-05	2.70235e-05	4.25186e-06	2.2197e-05	9.41035e-05	-3.4138e-05
		EGQSLKEEMARHLQE	-5.5195e-05	-9.76014e-05	1.106e-06	0.000150156	1.06972e-05	-5.71898e-05	-9.57209e-05	7.8029e-05
		ELRELRLRLDQLTAN	-1.22599e-05	-2.89774e-05	-3.1421e-05	-1.69649e-05	-2.3577e-05	3.38357e-05	1.59067e-05	-2.37907e-05
		FLRKIYEEEVRELRE	0.000118777	-0.000155042	7.94487e-05	-1.8977e-05	1.12538e-05	0.000267291	-5.52675e-05	0.000250678
		IPVQTFSNLQIRETS	0.000256237	-3.53327e-05	1.49213e-05	5.70104e-05	0.000221297	2.38114e-06	0.000168001	5.59816e-05
		LAAYRQEADEATLAR	-0.000103987	0.000170911	-1.81263e-06	-2.3271e-05	3.35203e-05	0.00014179	2.49339e-05	-0.000147549
		LAGALNAGFKETRAS	-5.17082e-05	3.08421e-06	6.83543e-05	-9.4631e-05	-4.74143e-05	-3.67401e-05	6.6781e-05	-4.61919e-05
		NKALAAELNQLRAKE	0.000211969	-2.2712e-05	0.000146118	1.43896e-05	-0.000116091	-0.000287011	-1.94843e-05	0.000161563
		PDLTAALREIRTQYE	-4.42589e-05	-2.40077e-05	0.000168564	0.000168379	6.96034e-05	-3.36386e-06	0.000150513	2.24463e-05
		PTKLADVYQAELREL	1.61377e-05	-2.2229e-05	-0.000109606	-0.000142932	-3.16506e-05	-0.000152911	-2.06863e-05	-0.000230756
		QVHVEMDVAKPDLTA	7.7782e-05	-8.02002e-05	-9.27417e-07	-4.43773e-05	4.41643e-05	-0.000143078	-3.24482e-05	-0.000159584
		RELREQLAQQQVHVE	8.30755e-05	-9.42539e-05	-0.000151655	-0.000115391	3.37256e-05	6.18227e-05	2.77228e-05	-4.4836e-05
		RFASYIEKVRFLEQQ	5.54971e-05	-3.32357e-05	0.000160667	0.000367163	-0.000199028	5.77304e-05	0.000241392	0.000302188
		RTRPLWVRME	0.000765857	0.000702999	0.000770232	0.000733942	0.00102352	0.00107774	0.00108256	0.00130273
		SYIEKVRFL	6.68936e-05	0.00018596	-0.000226033	7.82211e-05	-7.40664e-05	-5.34474e-05	0.000105822	6.42227e-05
		VDKANLDVMKERS	0.000101894	0.000280269	6.08461e-05	4.34665e-05	-4.97065e-05	0.000103409	-5.2613e-05	-0.000309888
		VDKANLEIMTKRS	0.000124493	0.000137122	-3.33969e-05	-0.000218849	4.03273e-05	7.52399e-05	-8.65169e-06	0.000422533
		VDLERKVESLEEEIQ	5.69713e-05	-5.02214e-07	-3.61989e-06	-6.69459e-05	-1.29217e-05	-0.000140056	-8.45061e-05	-6.84584e-05
		WYRSKFADL	6.07374e-05	-2.93293e-05	-1.44951e-05	-7.15585e-05	3.0513e-05	7.57755e-05	2.12284e-05	-7.82361e-05
		YQEALARLEEEGQSL	-9.7033e-05	-2.80876e-07	-3.19588e-05	-9.56135e-05	-4.69016e-05	5.9776e-05	-3.10264e-05	4.3883e-05
		LSIALHVGFDHF	-0.000126747	6.76625e-06	0.000102306	-7.3861e-05	-7.74601e-05	-8.69938e-06	-3.96391e-05	3.25431e-05
		AVDGVISVHSLHIW	-0.000223968	6.15179e-05	-6.09614e-05	-0.000115121	-0.000119175	5.25078e-05	-3.92341e-05	-0.000209955
		GGGCALLRCIPA	1.9396e-05	3.57869e-06	-2.08461e-05	0.000121685	-9.71877e-05	0.000118943	-7.48678e-05	-5.58098e-05
		ILSVHVATAASQDS	-3.00196e-05	-1.68601e-05	-2.70292e-05	-5.08666e-05	-4.8378e-05	-2.4949e-05	-1.39582e-05	-3.76797e-05
		DRFSVNLDVKHFSPEE	-9.96142e-05	-8.26897e-05	4.94279e-05	-7.35827e-05	2.25142e-05	-6.25738e-05	7.41513e-05	5.4252e-05
		MDIAIHHPWIRRPFFP	7.57816e-05	-6.91582e-05	-2.83065e-05	3.14504e-05	-3.0398e-05	0.000105427	-5.78601e-05	9.83682e-05
		PSFLRAPSWID	7.38481e-07	8.65881e-06	7.07158e-05	-6.47268e-06	-4.65498e-06	5.99205e-05	-5.83331e-06	3.42458e-05
		SGPERTIPITREEKPA	-5.10219e-05	-4.54794e-05	-4.38014e-06	-0.000119813	5.22415e-05	5.91542e-05	-0.00014063	0.000101055
		MEVGWYRSPFSRVVHLYRNGK	0.000116529	7.89897e-07	-0.000140643	-6.10955e-05	-9.7543e-05	-6.21099e-05	6.53066e-05	7.45848e-05
		SPFSRVVHLYRNGK	-4.54355e-05	-6.02068e-05	4.88163e-05	-5.2641e-06	-1.3474e-05	5.62107e-06	0.000105809	-1.67928e-05
		KLHRVAPKIKAKMMESGT	3.3903e-06	-7.85693e-05	-3.30879e-05	9.90982e-05	-4.94545e-05	-5.21886e-05	3.98554e-05	-5.86645e-05
		IREADIDGDGQVN	0.000211331	8.06047e-05	-7.82951e-05	-2.04625e-05	6.59267e-05	-2.16905e-05	-0.000236471	9.18941e-05
		YLLTSHRTATAAEEFAFLMQ	-7.79372e-05	-9.56424e-05	-8.95152e-06	0.000159253	-0.000118625	-7.46869e-05	-0.000105199	-8.55322e-05
		DEAIRQALVDSVFQVSVLPG	2.81541e-05	0.000157814	-0.00014847	0.000235618	1.40453e-05	0.000614504	3.37515e-05	-4.46174e-05
		DFSTVVSEEDLVTKLNAGLQ	7.4042e-06	0.000119732	0.000139204	3.41901e-05	8.11634e-05	-4.07255e-05	0.000238307	6.36321e-05
		GPEAGPVHLFTTYDRRTNIT	4.39789e-06	-2.28816e-05	-5.5573e-05	8.29107e-06	-4.84557e-05	-3.76459e-05	-3.11331e-05	1.49021e-05
		GPRYSTQRGVYLLTSHRTAT	-2.18945e-05	-1.52369e-05	-2.56682e-05	-1.92576e-05	-3.18208e-05	-1.45825e-05	-1.46156e-05	-2.71009e-05
		GVVHCLQEVLKDYYTLVDRV	1.53854e-05	0.00015064	-9.3086e-06	9.27617e-05	-0.00013953	0.000262469	-7.79245e-05	-5.37549e-05
		ADASVLGVLAPYVLRQVREP	0.000135834	-3.80027e-05	-0.000131176	-9.61917e-05	7.05063e-05	6.34916e-06	0.000109422	-4.76918e-05
		EVLEFHQSLGALVEGTGHLL	-2.98153e-05	-3.88849e-05	4.42667e-05	-1.57625e-06	-1.09272e-05	8.99541e-06	1.81654e-05	-2.45457e-05
		LQDTEHLIMDLRHNPGGPSS	-1.28617e-05	2.89645e-05	-6.32861e-05	-5.42178e-05	-9.56777e-05	-0.000140825	2.80309e-05	0.000147294
		LVTKLNAGLQAASEDPRLLV	-7.32277e-05	-2.19678e-05	6.73833e-05	-0.000132632	-1.76551e-05	-7.7109e-05	9.80107e-05	7.03744e-05
		SLALTVPVLTFIDNHGEAWL	7.54693e-05	2.59021e-05	8.85364e-05	-0.000158277	-8.59046e-05	-0.000142526	-3.39418e-06	9.54659e-05
		SVFQVSVLPGNVGYLRFDSF	0.000111351	4.77576e-05	-4.72826e-05	9.69686e-05	-0.000236975	-2.28906e-05	7.26845e-05	4.58428e-05
		TTYDRRTNITQEHFSHMELP	-2.48392e-05	-3.62975e-05	1.70244e-05	0.000203585	-5.18374e-05	3.2413e-05	9.25632e-06	0.00013441
		LSKVAPVIKARMM	-0.000116127	-9.14701e-05	-3.66371e-05	3.47606e-05	0.000172437	-1.57777e-05	-4.99881e-05	8.36888e-06
		AAAAAAAAAAA	-2.67393e-05	-1.50895e-05	-2.56682e-05	-1.85699e-05	-3.18208e-05	-1.45825e-05	-1.18957e-05	-2.71009e-05
		AAAAAAAAAEA	-2.67393e-05	-1.50895e-05	-2.56682e-05	-1.85699e-05	-3.18208e-05	-1.45825e-05	-1.18957e-05	-2.71009e-05
		AATHQDIDFLIEEIE	3.31049e-05	-5.16383e-05	-6.81103e-05	0.000115637	-0.000118924	-0.000136763	-5.84341e-05	-0.00014914
		AVADICKKYKIWMHV	-1.93011e-05	-0.000133138	6.17052e-05	-7.85096e-05	-2.37261e-05	-9.48657e-05	-6.07876e-05	9.10473e-05
		EDKRWSRMDQLAKELTAE	-0.000157655	-4.68378e-05	-8.48317e-05	0.000131222	9.4325e-05	-5.26868e-05	-6.92446e-05	6.6536e-05
		EDNEERMSRLSKVAP	-9.01369e-05	3.34554e-05	4.45846e-05	7.06652e-05	-9.39616e-05	-0.000156429	1.1108e-06	-5.46705e-05
		EEILTHCQTTLKYAI	0.000141784	0.000128966	-1.71268e-05	0.000250659	0.000124019	6.17515e-05	-7.38495e-05	-3.99471e-05
		FTYEIAPVFVLLEYV	1.00063e-05	-3.5185e-05	2.33742e-05	-7.91026e-05	3.14424e-05	-7.51885e-05	3.66198e-05	1.16569e-05
		GTTVYGAFDPLLAVA	-4.51402e-05	3.3566e-05	-4.80301e-05	-7.18811e-05	4.12408e-05	-9.10062e-05	4.4419e-05	-3.63533e-05
		IARYKMFPEVKEKGM	-1.31551e-05	3.4846e-05	-6.57585e-05	-8.17539e-05	-9.4092e-05	-4.23181e-06	-0.000228298	-4.94952e-05
		KGFVPFLVSATAGTT	-2.67393e-05	-1.50895e-05	-2.56682e-05	-1.85699e-05	-3.18208e-05	-1.45825e-05	-1.71222e-05	-2.71009e-05
		KGMAAVPRLIAFTSE	-5.59284e-05	-4.72294e-07	8.30984e-05	-9.68032e-05	-6.70579e-05	3.47927e-05	0.000141738	0.000167999
		PGGAISNMYAMLIAR	1.38824e-05	4.76163e-05	1.82488e-05	-0.000154251	2.85766e-06	-0.000249073	-4.27051e-05	0.000106134
		RPTLAFLQDVMNILL	8.21557e-05	-3.14e-05	-2.75063e-05	1.42766e-05	9.81873e-05	9.65879e-05	-7.78037e-05	-4.44427e-05
		SDLERRILEVKQKGF	0.000135034	-0.000110043	0.00023739	7.40443e-05	7.09823e-05	0.000134295	-3.44251e-05	-6.22117e-05
		SRLGLWVRME	0.000715823	0.000449084	0.000873704	0.00061629	0.000561688	0.000595868	0.000874973	0.000992328
		TSEHSHFSLKKGAAA	-9.18239e-06	-2.51561e-05	-2.59467e-05	-2.03541e-05	-4.01775e-05	-1.62066e-05	-1.59005e-05	-2.72655e-05
		VAPVIKARMMEYGTT	-2.67393e-05	-1.50895e-05	-2.56682e-05	-1.85699e-05	-3.18208e-05	-1.45825e-05	-1.18957e-05	-2.71009e-05
		WSRMDQLAKELTAE	4.53281e-05	-4.44245e-05	2.79683e-05	-9.1035e-05	0.000188756	-3.07082e-05	-0.000230772	-0.000134454
		VEALYLVCGERG	-2.3039e-05	-9.88722e-06	-0.000160926	-0.00018384	7.7588e-05	1.99249e-05	-0.000127941	-4.177e-05
		FLPLLALLALWEPKPTQA	-4.95088e-05	5.99293e-05	-9.15281e-06	-7.60551e-05	-7.72768e-05	-9.35108e-05	2.2428e-05	-4.59482e-05
		ALYLVAGEE	1.66114e-05	-2.94583e-05	-6.43693e-05	-2.19768e-05	-2.29573e-05	-3.63765e-05	2.11868e-05	-2.88389e-05
		ALYLVAGER	-3.4374e-05	-3.35345e-05	-2.02836e-05	-4.62962e-05	-4.39817e-05	-3.69928e-05	-1.43132e-05	-4.60405e-05
		EALYLVAGE	-4.84898e-05	4.72134e-06	-0.000102662	-1.74593e-05	-1.89108e-05	-2.51076e-05	-3.76238e-05	-8.48097e-05
		MKRHGLDNYRGYSL	-1.40067e-05	0.000153555	-6.1606e-07	0.000207644	-0.000156831	-0.000120554	-1.52247e-05	-8.97801e-05
		RALYLVAGE	-6.94927e-05	-1.08235e-05	-4.19628e-05	-3.37132e-06	-9.11149e-05	-0.000103855	-4.90879e-05	-6.20089e-05
		REALYLVAE	-3.88471e-05	-5.39778e-06	-1.27548e-05	-7.18342e-05	3.11648e-05	-8.00344e-06	9.01502e-05	-7.3268e-05
		RLYLVAGEE	-5.48698e-05	4.8531e-06	5.40269e-05	-6.67571e-05	-7.35495e-05	0.000326575	-1.98429e-05	2.76632e-05
		RLYLVAGER	-3.04208e-05	-1.41492e-05	-5.48873e-05	-8.18304e-06	-9.14147e-06	-1.95831e-05	8.23434e-06	-6.53656e-05
		VEALYLVAG	9.95927e-05	3.52591e-05	-3.86446e-05	-0.000111613	-9.8646e-05	-6.55586e-05	-6.80251e-05	-6.91888e-05
		ETTEESLRNYYEQ	-1.35755e-06	-5.9561e-05	-2.86314e-05	2.94528e-06	-0.000130032	-0.000128881	-2.12017e-05	-3.47242e-05
		GDSERHFVHQFKGECY	0.000180631	2.44342e-05	-1.99444e-05	0.000135905	-7.08329e-05	-0.000204043	-6.12705e-05	1.24744e-05
		GLQNIAAEKHNLGILTKRS	-0.000149601	-9.06925e-05	-6.61341e-06	-7.80771e-05	-1.94241e-05	5.31591e-05	-0.000126136	1.20355e-05
		AHHPIWARMDA	0.000147917	8.55224e-05	0.000202557	7.19581e-05	0.000268785	0.000135562	0.000198109	0.000373273
		DTKVMKCVLEVISD	-3.15896e-05	-2.22638e-05	-0.000101207	0.000453488	0.000311739	-0.000102953	-7.90314e-05	1.5861e-05
		KCVLEVISDSL	-0.000118511	-6.51964e-05	-0.000131027	-3.65244e-05	-1.74165e-05	7.2116e-05	-4.26536e-05	-4.10883e-05
		VLEVISDSL	-2.48113e-05	6.68716e-05	-4.75415e-05	3.56016e-05	3.7972e-05	-6.3434e-05	-7.79013e-05	1.03573e-05
		AHHPIWARMGA	9.20721e-05	0.000176446	4.86509e-05	6.49354e-05	2.1307e-05	3.1539e-05	7.07229e-05	6.50951e-05
		AHHPIWARMQA	-4.23212e-06	3.76775e-05	5.96149e-06	-1.19751e-05	-5.02308e-06	2.08798e-05	-2.38557e-06	-7.36561e-07
		AMKRHGLDNYREYSLGN	1.22532e-05	-4.70704e-05	4.97032e-05	-0.000127472	-0.000162533	2.63674e-05	-2.5707e-05	-2.24326e-05
		AMKRHGLDNYRGYSLGN	-7.10666e-06	8.10744e-05	0.000149801	6.29411e-05	0.000135296	-8.11302e-05	3.66096e-05	-0.000118122
		GAMKRHGLDNYRGYSLGN	1.04594e-06	-0.000115239	-4.50791e-05	-3.04298e-05	-8.26221e-05	-0.000121112	3.38542e-05	-1.16565e-05
		SHLVEALYLVCGEEG	9.04487e-05	0.000116447	5.17379e-05	-6.53114e-06	-0.000168956	-9.37897e-06	-8.47057e-05	-7.20048e-06
		SHLVEALYLVCGGEG	-3.81037e-05	-1.78938e-05	-8.32429e-05	-6.98536e-05	-4.81112e-05	6.21322e-05	-4.70451e-06	-0.000161904
		GTEVEALYLVCGEGGS	-9.0744e-06	-3.78467e-05	-6.37247e-05	3.59028e-05	-9.34444e-05	-8.22773e-05	-8.89014e-05	-9.93569e-05
		TEGALYLVCGERGGS	0.000121686	-1.9896e-05	-1.39321e-05	4.32383e-05	0.000165001	-0.000102048	-0.000127029	-4.39361e-05
		TEGEALYLVCGEGGS	-3.06832e-05	1.47601e-05	-5.58668e-05	5.96889e-05	0.000283803	-2.88884e-07	-9.00349e-05	0.00016321
		TEGEALYLVCGKGGS	-0.000105921	4.2078e-05	-4.55636e-05	0.000316929	-2.94082e-05	-6.162e-05	6.88957e-05	-4.74832e-05
		TEGVEALYLVC	-8.96933e-05	0.000114191	-4.75101e-05	-5.15065e-05	5.85583e-06	-0.000140107	-0.000112209	-0.000162627
		TEGVEALYLVCGERGGS	4.53231e-07	-4.963e-05	-1.34661e-06	-7.17357e-05	0.000109021	-0.000171383	6.71549e-06	-2.64982e-05
		TEGVEALYLVCGGGS	2.78321e-06	9.50858e-05	0.000137348	0.000118449	8.17939e-05	-5.12583e-05	-9.0602e-05	-3.20566e-05
		EDYRTYYGFLNFMSNVGD	4.72495e-05	8.61884e-06	0.000104053	-9.43087e-05	-3.50726e-05	-7.55344e-05	-2.02602e-06	-3.04474e-05
		FAINSEMFLRSCQGENGT	4.2205e-05	-1.25042e-05	-7.45259e-05	-3.13487e-05	-5.23893e-05	-3.33722e-06	-5.20611e-05	4.61716e-05
		FIKIPTHAEPLFYLLSFC	-2.86377e-05	-1.8642e-05	-1.52737e-05	-2.52938e-05	-3.42591e-05	-2.29858e-05	-2.03804e-05	-2.79436e-05
		KWCANPDWIHIDSTPF	-3.51419e-05	-3.017e-05	-3.3456e-05	0.000140308	0.000150165	0.0002648	-3.05787e-05	-8.3217e-05
		LTTMQLYRFIKIPTHAEP	-2.44949e-05	3.56156e-05	0.00013277	7.43711e-05	-0.000169057	-0.000128566	-4.10697e-06	-9.31618e-05
		SSVTLHRLTWSFLWSV	6.16229e-05	4.24905e-05	0.000141876	0.000105057	1.90255e-05	-7.01882e-05	-0.000150846	-1.77732e-05
		TKMIWVAVIGDWFNLIFK	9.3593e-05	-2.30395e-05	0.000153031	-1.44604e-05	-0.000193338	-0.000131843	-1.11711e-05	0.000278089
		VILGVIGGMLVAEAFEHT	-6.50931e-05	3.01047e-05	-0.000109922	-4.37575e-05	2.61971e-05	-5.77354e-05	3.36427e-05	6.49405e-05
		VMVTAALSYTISRMEESS	-0.000152666	-5.39494e-05	-7.01376e-05	-8.91839e-05	-1.61802e-05	-0.000108494	2.62972e-05	-8.47963e-05
		AHYPIPADMDV	3.253e-05	5.62183e-05	-2.37824e-05	-3.40152e-06	-7.81917e-05	-9.11635e-05	-7.24091e-05	-7.11807e-06
		CNTATCATQRLANFLVRSS	-5.86403e-05	5.42815e-05	0.000377018	5.6639e-05	7.88363e-05	0.000270702	-2.06979e-05	2.76994e-05
		DKRKCNTATCATQRLANFLVRSS	-1.07056e-05	4.75469e-05	1.6142e-05	0.000149379	4.31631e-05	0.000141676	-0.000103068	0.000225004
		KCNTATCATQ	-3.07968e-05	-2.88698e-05	-5.52648e-05	-2.33543e-05	-4.94662e-05	-5.17876e-05	7.20699e-06	-4.89432e-05
		KCNTATCATQRLAN	-6.89923e-05	-0.000100679	-3.41497e-05	0.000113517	2.66875e-05	-7.34178e-05	3.83405e-05	-0.000123314
		KCNTATCATQRLANFLV	-1.55267e-05	-7.09253e-06	-4.4543e-05	-7.89182e-05	2.18916e-05	-6.93626e-05	-1.97927e-05	-0.000138834
		KCNTATCATQRLANFLVRSS	5.99215e-05	0.0001362	-1.78055e-05	0.00023749	-2.80444e-05	0.000225402	0.000198241	0.000252053
		NTATCATQRLANFLVRSS	-5.56711e-05	3.15357e-05	5.87466e-05	0.00010398	-2.80523e-05	-3.96001e-05	1.36421e-05	1.74407e-07
		TATCATQRLANFLVRSS	6.39399e-05	0.000214477	-0.000162073	-0.000195539	0.000120187	-7.63661e-05	-4.35677e-05	-0.000160895
		AAKRHGLDNYRGYSL	-4.06663e-05	-5.74703e-05	-7.05006e-05	0.000203438	7.02975e-05	-4.41004e-05	-3.4376e-05	-2.13257e-05
		ALKDIRAQYEKLAAKN	1.97304e-05	-4.5288e-05	0.00013407	-4.58011e-05	-1.92205e-05	3.58864e-05	-3.94188e-05	5.31016e-05
		AMARHGLDNYRGYSL	-8.41011e-05	6.60121e-05	3.40217e-06	-9.75129e-05	-0.000105876	1.12055e-05	5.17177e-05	0.000111939
		AMKRAGLDNYRGYSL	-8.8185e-06	3.66251e-05	-8.411e-05	0.000182043	-2.75446e-05	0.000100495	3.10958e-05	-7.70688e-05
		AMKRHALDNYRGYSL	-9.46592e-05	1.6704e-05	3.20852e-05	0.000146133	-4.38396e-05	-4.36136e-05	-1.0542e-06	1.29147e-05
		AMKRHGLANYRGYSL	5.87338e-05	-3.81137e-05	-8.95262e-06	1.97919e-05	-3.58478e-07	1.80439e-05	-0.000134988	-8.11173e-05
		AMKRHGLDNY	-4.33018e-05	-2.16897e-05	4.72714e-05	-0.000107545	-2.74988e-05	0.000130546	-3.51079e-05	3.42141e-06
		AMKRHGLDNYAGYSL	0.000137654	-1.43144e-05	8.66801e-05	0.000197518	-0.000209094	-8.90603e-07	7.84221e-05	-6.70189e-05
		AMKRHGLDNYR	6.75505e-05	-6.91075e-05	0.000103376	5.1645e-05	-3.93789e-05	-2.70359e-05	-3.43972e-05	6.47043e-05
		AMKRHGLDNYRG	-1.91684e-05	-1.28657e-05	-6.98266e-05	-7.77663e-05	-0.000183861	0.000124275	-3.81756e-05	9.70537e-05
		AMKRHGLDNYRGASL	-5.18256e-05	-9.09157e-06	3.11947e-05	-4.00468e-05	3.20726e-05	-0.000102944	-8.21883e-05	-8.12005e-05
		AMKRHGLDNYRGY	-0.000143122	-4.64985e-05	-0.000136757	-0.000142361	-4.07428e-05	-0.000166197	1.2072e-05	6.92374e-05
		AMKRHGLDNYRGYAL	-0.000123004	-0.000181597	4.15573e-05	-0.000113535	-9.35743e-05	-0.000125268	7.41684e-05	-0.000135815
		AMKRHGLDNYRGYS	1.92132e-05	6.2824e-05	2.27279e-05	-1.83476e-05	-0.000153921	-0.000123463	5.20976e-05	3.63522e-05
		AMKRHGLDNYRGYSA	-8.57046e-05	4.58962e-05	-0.000112636	4.17307e-05	6.40312e-05	0.000247749	-9.51339e-05	-8.84155e-05
		HGLDNYRGYSL	0.000122326	-0.000115004	-3.634e-05	0.000139024	0.000102503	-0.000199527	0.000126346	-0.000143818
		KLENELRSTKSEMARY	0.000119173	5.31586e-05	-4.95215e-07	0.000284791	5.19555e-05	-0.000176888	-0.000245962	-6.54472e-05
		KRHGLDNYRGYSL	2.35173e-05	-2.93518e-05	0.000236278	-1.78798e-05	8.20703e-06	-6.55651e-05	5.74079e-05	-0.000147898
		MQNAEEWFKSRFTVLT	0.000101046	-3.02037e-05	-0.000114493	1.24913e-05	4.67362e-06	0.000250764	4.76856e-05	-0.00012017
		QISVEMDVSSKPDLSA	-4.53982e-05	-6.55541e-05	0.000169301	0.000196631	-9.03988e-06	-0.000158369	-0.000123202	-0.000134467
		RHGLDNYRG	-2.4912e-05	-1.84766e-05	-2.90582e-05	-7.0713e-05	8.46342e-05	-0.000112146	-3.52241e-05	-7.56918e-05
		RHGLDNYRGYSL	1.16903e-05	-2.49367e-05	-4.46067e-05	0.000384431	-6.38814e-06	0.000191475	-1.87591e-05	0.000338566
		SAMQDTINKLENELRS	0.000295006	-4.57284e-05	-3.06301e-05	-8.82104e-05	-6.53937e-05	-0.0001277	0.000349798	-0.000252121
		SSKPDLSAALKDIRAQ	-0.000168891	-8.80504e-05	-1.15861e-05	3.91072e-05	-0.000105912	5.81769e-05	2.97806e-05	2.46683e-05
		YEKLAAKNMQNAEEWF	-2.61865e-05	-1.80192e-05	-2.43764e-05	-1.5588e-05	-7.80713e-06	3.24821e-05	1.8208e-05	-1.56353e-05
		APGRGMVEALPDGLS	-7.49661e-05	6.74035e-05	-7.81825e-05	-0.000141268	-0.000167167	-2.43513e-05	2.66103e-05	-8.43571e-06
		AVAGAPHSYIDTYF	1.60521e-05	-5.30641e-05	-8.25124e-05	-7.63995e-05	7.54384e-05	-0.000112479	-0.000133341	-4.00786e-05
		DVYKTNNIAYEDVVG	-5.11706e-05	-1.17602e-05	0.000227083	3.10261e-05	0.000228841	0.000654384	3.33846e-05	7.1133e-05
		ETKTTVELLPVNGEFS	-1.24667e-06	2.33548e-05	-8.04922e-05	-9.01519e-05	-0.000166138	-0.000189421	3.88639e-05	-0.000133379
		FAVAGAPHSYIDT	-6.37748e-05	-9.98585e-06	8.4085e-05	6.18166e-06	-4.39524e-05	-4.24377e-05	-4.76232e-05	8.13428e-05
		FAVAGAPHSYIDTY	-2.45882e-05	2.55768e-05	-0.000120839	2.84027e-06	-7.02514e-05	-8.27014e-06	-7.62852e-05	-0.000143208
		FAVAGAPHSYIDTYF	-7.75698e-05	9.94708e-05	-0.000119504	0.000481103	0.000171464	-1.40911e-05	-7.10086e-05	0.000202379
		FAVAGAPHSYIDTYFD	2.24851e-05	-0.000140657	1.21078e-05	-3.45156e-05	2.61859e-05	-6.27465e-05	0.000142575	-1.98177e-05
		IAVLLGHSHDV	-0.000130302	-1.59445e-05	-6.06905e-05	-7.07935e-06	0.000128237	-0.00010392	-3.29549e-05	-2.33351e-06
		IPEKVTPVAAVQDGFT	-1.9503e-05	-5.04833e-05	-7.99708e-05	-9.56965e-05	-9.32087e-05	-4.88035e-05	0.000114212	2.63255e-05
		IQEAHGLPVMDDQ	4.47217e-05	-2.141e-05	-0.000108869	0.000105258	-0.000170061	-0.000279256	-3.18146e-05	8.66268e-05
		IQEAHGLPVMDDQTQ	6.6835e-05	-1.54265e-05	5.7254e-05	-8.22796e-05	9.26753e-05	3.84374e-05	0.000108961	-4.59125e-05
		KFPPEETLKSYWEDNK	-1.84117e-06	-9.47184e-05	-5.41184e-05	-7.71619e-05	0.000171816	0.00014128	-7.54567e-06	-0.000162758
		KFPPEETLKSYWKDNK	-1.30279e-05	-2.16047e-05	4.57042e-05	0.000117038	3.30039e-05	6.34876e-05	-2.84973e-05	4.50792e-05
		KSEFPTEADLEDF	-5.32803e-05	0.000141591	0.000171778	-0.000118589	-2.91549e-05	-0.000226333	6.83175e-05	-0.000260002
		LQTPSQQAAKSFYDR	-1.02227e-05	4.78828e-05	2.25564e-05	-6.19968e-05	-6.65893e-05	-7.06733e-05	-6.36679e-05	-8.94474e-05
		NVPAVAEEIQDEVDE	-1.90657e-05	0.000202086	-3.19177e-05	-4.43913e-05	-0.000123061	-3.56493e-05	7.62647e-05	6.44309e-05
		QPPTETAESSQAEEEKDA	-9.35672e-05	-0.000105457	4.30244e-05	-0.000124746	-6.30891e-05	-1.3577e-05	-0.000128788	-0.000139594
		QTPSQQAAKSFYDR	4.50724e-05	-6.0507e-05	-0.000102742	-0.000178849	-0.000163635	0.000100864	0.000114306	0.000443605
		RNQISKVSSGKELTE	1.77111e-05	-3.44103e-05	6.92341e-05	0.000164409	0.000258642	0.000366679	0.000214087	-9.76703e-05
		RPSSREDSVEARSDFEE	-7.8088e-05	1.04981e-05	5.85501e-05	-0.000131218	-6.22022e-05	0.000186569	-0.000134472	8.73074e-05
		SAPKVAPLVDLSDT	-2.43185e-05	-1.80892e-05	-2.54383e-05	-9.64956e-06	-2.61627e-06	-1.66218e-05	-2.63395e-05	-2.80469e-05
		SGRPRARSVDALDDINRP	2.84064e-05	1.33163e-05	0.000124374	-7.46004e-05	-0.000155844	-2.82628e-05	6.52418e-05	0.000241557
		SGRPRARSVDALDKINRP	5.15316e-05	0.000173022	-2.76508e-05	1.02886e-05	-5.45106e-05	-1.86261e-05	-5.36032e-05	3.19412e-05
		SNFAVAGAPHSYIDTYF	-0.000191778	-7.58787e-05	-0.000139663	-0.000160385	-3.28412e-05	-0.000125857	-6.18433e-05	-1.29538e-06
		SSNFAVAGAPHSYIDTY	-4.30734e-05	5.70476e-05	0.000233326	-7.51094e-05	-0.000212104	0.000386997	6.99167e-06	0.00014118
		SSNFAVAGAPHSYIDTYF	-3.65395e-05	-1.6432e-06	5.44689e-05	-1.98373e-05	-3.73958e-05	-9.50805e-05	-9.73038e-05	-0.000138466
		TPPVVIKSQLKSQEDEEE	-5.96167e-05	-9.01983e-05	2.26023e-05	-6.26922e-06	-0.000111842	-7.52817e-05	-0.000107643	-6.42503e-05
		TPSQQAAKSFYDR	8.86998e-07	2.3188e-05	-5.86773e-05	6.66638e-06	0.0001584	0.000219076	-3.05272e-06	4.14273e-05
		TVTSQLMLKVHKEDDG	-0.000353837	-1.70982e-05	-0.000100411	-9.13539e-05	-0.000233054	-7.75767e-05	-0.000210606	-0.000182208
		TVVPVEARADGAG	-0.000243689	1.72189e-05	-8.46458e-05	6.1081e-05	6.40777e-05	-9.94715e-05	-4.05443e-05	-0.00016616
		VAEEIQDEVDE	1.86435e-06	4.09651e-06	1.56063e-05	0.000206824	-0.000117288	-4.68588e-06	-9.70637e-05	-0.000109174
		VAVQAISADEEAPD	-6.77117e-06	0.000108905	-3.34278e-05	-5.36255e-05	-6.24605e-05	8.98531e-05	-0.00015099	-1.02003e-05
		VPAVAEEIQDEVDE	2.42725e-05	2.98189e-05	-5.24752e-06	-7.78079e-05	-5.06264e-05	-9.1838e-05	-0.000134878	-0.000103057
		VPVIVEKAPKARIGDLD	-6.71429e-05	6.51153e-05	-7.3528e-05	-0.000150163	-6.08832e-05	0.000501616	-3.29718e-05	4.04584e-05
		VTSQLMLKVHKEDDG	-0.000194253	0.000119099	7.73302e-05	-0.000308554	0.000171235	0.000491249	-0.000270611	-4.43909e-05
		VVTIQEAHGLPVMDDQTQ	3.80778e-05	-6.18231e-05	1.35624e-05	-0.000114875	-0.000177542	8.95929e-06	1.23848e-05	1.20015e-05
		DTKVMACVLEVISD	4.24676e-05	0.000297267	0.000167171	0.000208346	-5.99672e-05	-7.56421e-05	0.000320283	0.000100298
		DTKVMKCVAEVISD	-6.04347e-05	-0.000121438	1.33816e-05	0.000292149	1.26934e-05	-5.758e-05	-0.000214353	-0.000111282
		DTKVMKCVLE	7.80894e-05	5.92338e-05	-7.90615e-05	9.27239e-05	-2.69492e-05	-8.53545e-05	-2.67541e-05	9.39386e-05
		DTKVMKCVLEAISD	2.26016e-05	-6.97531e-05	2.89359e-05	-0.000208305	-3.07442e-05	-0.000134038	6.88039e-05	1.63697e-05
		DTKVMKCVLEVASD	0.000106218	-3.11478e-05	-9.17484e-05	8.13471e-05	-0.000182832	-0.000187035	-2.6679e-05	-2.64507e-05
		DTKVMKCVLEVISDSL	-3.88304e-05	9.05402e-05	-7.00893e-05	-0.000172448	-4.58266e-05	-5.27067e-05	-6.78347e-05	1.94748e-05
		DTKVMRCVLEVISD	4.22484e-05	-3.28743e-05	-0.000157497	0.000145883	0.000193896	0.000256387	-0.000125213	0.000104125
		EDRLTWGEADLFCQNMN	0.000111137	-6.82089e-05	7.67802e-05	-0.000166849	5.85062e-06	-0.000101748	8.18311e-05	0.000158205
		GQVAEEDFPLAEKDLPSAKINC	7.57513e-05	-2.20421e-05	-5.26688e-05	-4.77998e-05	-1.82402e-06	-6.03076e-05	3.08068e-05	0.000230495
		KCVLEVISD	-1.38123e-06	0.000103605	-6.46803e-05	-6.03662e-05	-3.56371e-05	-7.43169e-05	1.90745e-05	3.30293e-06
		KDLPSAKINCPEGANAYGSY	-2.0289e-05	-8.95368e-05	0.00012655	1.21987e-06	-8.67089e-05	-8.50807e-05	4.25799e-05	-0.000134838
		KVMKCVLEVISD	0.000158161	0.0001155	0.000119954	-2.21499e-05	9.70155e-05	-0.000209195	0.000231513	-7.60143e-05
		KVMKCVLEVISDSL	-0.000146342	-6.98045e-05	-0.000135285	-8.58299e-05	2.49538e-05	0.000103813	4.3468e-05	-3.60506e-05
		MKCVLEVISD	9.8816e-06	6.3768e-05	-2.44268e-05	-7.4211e-05	1.37225e-06	4.4209e-06	-3.00542e-05	-3.95489e-05
		NAYGSYCYYLIEDRLTW	4.80209e-05	-4.34919e-05	-0.000104839	-7.53517e-05	1.91857e-05	3.75632e-05	-3.88798e-05	0.000267433
		PEGANAYGSYCYYLIEDRLT	-7.62203e-05	-1.93241e-05	-9.32336e-05	9.74315e-06	-5.73989e-06	-2.21838e-05	-5.53482e-05	-6.78483e-05
		QLAKELTAEKR	-0.000129414	-2.42539e-05	-9.76851e-06	1.64008e-05	-0.000143256	-6.72947e-06	5.03212e-05	1.45867e-05
		SALGLWVRME	0.000223824	0.000217246	0.000182768	0.000138555	6.18545e-05	0.000574461	0.000245949	0.000193912
		SRLGAWVRME	0.000522389	0.000175179	0.000684135	0.000306155	0.000243438	0.000631925	0.000764793	0.000784376
		SRLGLWARME	0.000890462	0.000593693	0.000982899	0.000722969	0.000811238	0.00131273	0.0012028	0.00106322
		SRLGLWSRMD	0.00107367	0.000771794	0.0014938	0.00130141	0.00110411	0.0020008	0.00148109	0.00135089
		SRLGLWVAME	-5.03081e-05	-1.41757e-05	-4.31407e-05	-0.000116327	-8.76266e-05	-0.000100587	0.000122258	0.00011661
		SRLGLWVRMA	0.000691767	0.000344928	0.000603471	0.00035817	0.000683404	0.00085809	0.000600484	0.000465009
		SRLGLWVRMEQLAKELTAE	0.00179533	0.00118392	0.0027026	0.00197765	0.00245398	0.00276766	0.00252589	0.00212844
		TKGDTKVMKCVLE	1.73591e-05	-0.0001329	-0.000200297	0.000267442	5.71767e-05	5.99804e-05	4.53749e-05	-0.000105319
		TKVMKCVLEVISD	6.50705e-05	-6.03151e-06	-6.65956e-05	-0.000143152	-7.15058e-06	-0.000414137	-6.21055e-05	-2.19956e-05
		VMKCVLEVISD	-8.54387e-05	-0.000145808	-6.86054e-05	0.000282901	-0.000146463	-0.000183834	-0.000119893	5.90306e-05
		WSRMDQLAKELTAEKR	-3.1354e-05	0.00016344	-1.87012e-06	-5.79307e-05	0.000119299	-0.000102243	-0.000133654	-5.4366e-05
		HLVERLYLVCGEEG	1.00424e-05	-5.19864e-05	-9.59727e-07	-6.34241e-05	-0.000139651	0.000108613	0.000118175	-6.44988e-07
		HRPIWARMD	0.000451986	0.000504866	0.00053454	0.000221606	0.000505262	0.000914355	0.00106949	0.000686944
		MKRHGLDNYRGY	-0.000108854	-1.69222e-05	0.000101515	1.39691e-05	4.42514e-05	-0.000140414	2.23903e-05	9.29221e-06
		PVSQMRMATPLLARP	6.98354e-05	4.68592e-05	-0.00012928	-6.90731e-05	2.02464e-05	9.52179e-05	-9.62084e-05	3.07359e-05
		PVSQMRMATPLLCRP	-3.53974e-05	3.47661e-05	4.20596e-06	-0.000127354	-2.6287e-06	-3.45766e-05	0.000196568	-6.80002e-05
		PVSQMRMATPLLDRP	3.33486e-05	7.66662e-05	-1.81778e-05	0.000217477	1.88746e-05	-0.000101849	-5.56838e-05	-0.000129789
		PVSQMRMATPLLERP	-8.89802e-05	-3.4455e-05	4.66198e-05	-0.000176184	-1.11982e-05	-0.00010522	1.27469e-05	8.85177e-06
		PVSQMRMATPLLFRP	0.00015817	-4.55204e-05	0.000296104	-4.99362e-05	-7.77177e-05	0.000535219	2.20335e-05	4.94579e-06
		PVSQMRMATPLLGRP	4.94409e-05	1.73536e-05	-0.000113527	-1.48952e-05	-0.000135783	-0.000145853	7.68808e-05	-1.52567e-05
		PVSQMRMATPLLHRP	-7.1581e-05	-5.24984e-05	-8.13209e-05	-0.000164348	-5.38646e-05	-0.000121595	-7.11996e-05	-9.95163e-05
		PVSQMRMATPLLLRP	-2.77401e-05	-3.86604e-05	2.93883e-06	0.000119276	-7.75068e-05	-1.9453e-05	-3.49758e-05	5.55623e-05
		PVSQMRMATPLLMRP	-3.70024e-05	-9.40444e-05	-7.01663e-06	6.45552e-05	-0.0001085	-0.000153912	9.19917e-05	-7.49666e-05
		PVSQMRMATPLLNRP	7.1724e-05	0.000190874	-1.96673e-05	-6.45394e-05	-2.46269e-05	-0.000194011	4.39061e-05	0.000112095
		PVSQMRMATPLLQRP	-0.000153088	-1.56689e-05	-9.88699e-05	-9.63822e-05	-6.83014e-06	3.34974e-05	-6.89471e-05	6.76576e-07
		PVSQMRMATPLLSRP	5.66671e-05	0.000123613	-0.000108228	-4.51429e-05	8.20038e-05	-0.000149319	-0.000103198	4.476e-05
		PVSQMRMATPLLTRP	8.22516e-06	0.000151972	-0.000117076	0.000149146	0.000283375	0.000109063	-0.000142477	4.54242e-06
		PVSQMRMATPLLVRP	0.000123902	-5.20149e-05	3.39856e-05	-0.000154043	-2.58288e-05	-4.57175e-05	-7.20661e-06	0.000232667
		PVSQMRMATPLLWRP	1.85918e-05	7.24545e-05	-0.0002019	-0.000148543	1.81399e-05	-0.000264886	-8.00531e-05	-1.73541e-05
		PVSQMRMATPLLYRP	-8.22701e-05	6.50338e-06	-1.45953e-05	0.000278235	-8.43332e-05	-7.68503e-05	-2.36822e-05	1.99457e-05
		GHVAGSLAILTDAA	-3.40289e-05	3.28874e-06	-3.90064e-05	-2.89191e-05	-3.08597e-05	-2.26208e-05	-2.55907e-05	-3.29708e-05
		GYNHKDVQANASVR	-0.000103591	2.05181e-05	0.000101273	-5.47902e-05	-0.000110965	-0.000206648	8.30344e-06	5.14479e-05
		LTIQIESAADQDPSC	-8.75597e-06	-9.2976e-05	-7.88635e-05	0.000156625	4.14753e-05	3.75818e-05	1.34908e-05	0.000151788
		LVLASTVMILKDFS	-3.05764e-05	0.000100467	0.000156191	7.01593e-05	5.08276e-05	0.000121018	5.32946e-05	-0.000121731
		NSVKEIILAVDGVI	0.000171829	0.000125945	-0.000411975	0.000136299	-9.46205e-05	-0.000119645	0.000343803	6.6088e-05
		RTGIAQALSSFDLHS	-2.36505e-05	-8.64916e-05	5.07151e-05	-6.68153e-05	0.00014811	-7.05615e-05	-3.9705e-05	0.000143676
		SVRAAFVHALGDVF	9.94626e-05	0.000166683	6.02629e-05	0.000104757	0.00021094	-0.00021344	-7.84283e-05	-2.05731e-05
		ALKEVKQIKTQIEQTN	6.55971e-05	6.76893e-05	3.11726e-05	-0.000133056	2.76002e-05	5.28312e-05	1.30152e-05	-2.43482e-05
		DLQGRLVSIHSQKEQD	-0.000188133	4.7989e-05	-3.71787e-05	6.25681e-05	0.000151846	9.12224e-06	0.000220669	-0.000208068
		DNSHVEMKLAADEEENA	6.34876e-05	-8.65477e-05	4.61391e-05	0.000251688	-3.84802e-05	6.68298e-05	-0.000127536	7.38615e-05
		EEIAQVATISANGDKD	-7.36142e-05	4.16542e-05	-7.32238e-05	-4.29408e-05	3.36922e-05	0.000118807	-9.65215e-05	-8.45133e-05
		EPVSELLKNYLDAQY	-1.3059e-05	4.22143e-05	0.00016043	-2.66997e-05	8.51055e-05	-3.37078e-06	4.8812e-06	-7.29966e-05
		ERQNGVLNSWTDQDS	2.60807e-05	0.0002287	0.000104922	0.000106017	3.72962e-05	0.000121258	-8.37822e-05	-0.000153947
		FAEQYSIQDWAKNLK	-2.78488e-05	-1.99823e-05	2.51025e-05	4.40984e-05	-2.0246e-05	-9.59201e-06	-1.6134e-05	-5.73945e-05
		FETVAVKIFPYEEYSS	-2.09014e-05	-3.45202e-05	-4.55146e-05	7.64862e-05	3.018e-05	1.36455e-05	0.000108888	1.39621e-05
		FIRHRSQKGPRGPPPAGLLQ	-1.48589e-05	-4.12918e-05	-6.23852e-05	1.80246e-05	-4.39113e-05	1.12462e-05	1.4367e-05	-3.69143e-05
		GSELQTQAKAYFEKTQ	-6.67839e-05	3.04642e-05	-1.37836e-05	-5.31241e-05	-9.81372e-05	0.000141065	-1.06508e-05	-6.82436e-05
		IGNKADLEAQRDVT	4.67748e-05	-0.00011639	-8.83079e-05	-0.000144443	0.000160107	-0.000200989	1.14981e-05	4.79482e-05
		INTYVRKLDDFVETG	-1.10743e-05	0.000120567	-7.37509e-05	-0.000248674	-0.00012511	-9.0107e-05	0.000106222	2.88274e-06
		ISWYDNEYGYSNRVVDL	3.31856e-05	-5.28538e-05	-5.98494e-05	-0.000160215	-3.99243e-05	-0.000122699	1.22119e-06	-4.89385e-05
		IVHDFNKKLTAYLDL	-1.08849e-05	8.88149e-05	0.000127571	-4.03073e-05	3.64915e-05	-5.18108e-05	-9.54234e-05	2.43117e-05
		KDTIIKPLLVEPEG	-0.000200185	-3.59426e-06	-0.000109702	-0.000231343	6.47102e-06	-0.000213136	1.34426e-05	-0.000300435
		KFLKHMNSAMEDSSS	-0.000116945	-0.000102151	1.94961e-05	-0.000205075	-0.000188479	0.000208619	3.68427e-05	0.000356174
		KPLLEKSHCIAEVEKD	-5.78425e-05	-4.89091e-05	5.77965e-05	-0.000178045	-0.000159556	0.000111117	-0.000180931	0.000342468
		KSTEGEVNAEEEGFE	0.000109654	-2.921e-05	-0.000128819	-2.2051e-05	7.9744e-05	-8.3121e-05	-0.000229718	-3.05916e-05
		KVKAEPAKIDAFRASLS	-2.67393e-05	-1.50895e-05	-2.56682e-05	-1.85699e-05	-3.18208e-05	-1.45825e-05	-1.18957e-05	-2.71009e-05
		LELPAGKYVRRAEKKATL	4.48485e-05	-2.2866e-05	-1.90647e-05	-3.56239e-05	-1.25534e-05	-2.40433e-05	-2.44478e-06	-9.18271e-05
		LGKQEVIRGWEEGVA	1.38004e-05	4.60144e-05	5.35521e-05	-1.31034e-05	2.88632e-05	-2.54756e-05	-2.23086e-05	-6.55605e-05
		LIHEHMVITDRIENVD	-7.48081e-05	7.3961e-05	-0.000113476	0.000230787	0.000102091	6.08192e-05	4.38981e-05	-2.35018e-05
		LQRLRGMFAFALWD	-6.10484e-05	0.000114359	-0.000154103	-0.000211021	-3.751e-05	-0.000150927	-2.75832e-05	-7.50378e-05
		LSPLQQAVSDLQENPE	-5.98679e-05	-2.20266e-05	-3.13781e-06	-9.50819e-05	-1.03477e-05	3.49619e-05	-3.26746e-05	1.91185e-05
		LVINGKPITIFQERDPT	-2.54604e-05	-3.20125e-05	-2.06759e-05	-3.06028e-05	4.8928e-06	-2.85307e-05	-7.1899e-06	3.87563e-05
		MVEKGIIDPTKVVRTALL	0.000137208	9.82501e-05	-0.000101216	-8.74862e-05	0.000150255	-6.87934e-05	4.13154e-05	-1.03886e-05
		MVPSHAVVARTVGGKED	-5.93513e-06	-6.21067e-06	-3.94408e-05	7.87234e-05	2.03905e-05	7.13396e-05	-0.000118784	2.82834e-05
		QTIEENIKIFEEDA	-1.84886e-06	-6.37186e-05	-4.58765e-05	-6.19115e-05	-5.98931e-05	-0.000124997	-8.58397e-05	5.87631e-05
		QVSHYIEPYLEFEA	-4.18505e-05	-6.03283e-06	3.14988e-05	-0.000114771	-1.07461e-05	2.15587e-05	2.10374e-05	-3.358e-05
		RLDNQGKINAWTAQS	-3.26566e-05	7.68639e-05	0.00019447	-0.000167412	0.000189958	1.08887e-05	6.06598e-05	-6.40979e-05
		RPSVNPAEGFYENIS	-1.84522e-06	0.000231599	-4.44415e-05	-1.81172e-05	0.00021611	7.38197e-05	0.000190641	-0.000165458
		RQRLTARLEALKEGGG	4.05283e-05	-0.000128718	4.56862e-05	1.13182e-05	-6.42506e-07	-9.93483e-05	1.20964e-05	-0.000119633
		TPEEIAQVATISANGDKDIG	6.2783e-06	-2.47186e-05	0.000169195	-8.75377e-07	0.000269262	-0.000189679	0.000252061	0.000118172
		TSLSSKLAAFDEPSK	-6.96778e-05	2.71219e-06	-3.98399e-05	-0.000130975	-0.000186103	-1.14446e-05	1.63333e-05	-0.000211253
		VDQWSTETIASHEDIER	-0.000197678	-3.81078e-06	-7.09528e-05	0.000161682	-3.54186e-05	2.30186e-05	-6.40076e-05	4.73401e-05
		YAPSLSKLVAEWEGQD	-0.000185855	7.78603e-05	-0.000112623	-5.95369e-05	0.000139545	-6.21353e-05	7.15052e-05	0.000100061
		YGPSGQKTIYSEQE	9.54956e-05	-0.000160076	6.43821e-05	-0.000138305	5.0509e-05	-0.000150725	-0.000116849	4.02463e-06
		YQTIEENIKIFEEDA	-3.10741e-05	7.44663e-06	-2.83993e-05	-7.79816e-05	1.83967e-05	-0.000132212	-3.35995e-05	-4.15113e-05
		YTDLQQILESEKDLEEA	-7.59702e-06	5.21728e-05	-0.000104506	0.000144496	-4.56203e-05	-0.000187692	-1.32659e-05	-0.000126371
		WTSDTQGDEAEAGEGGEN	9.13349e-05	0.000157687	0.000120302	4.66777e-05	0.000361687	3.30998e-05	-5.82237e-05	0.000175332
		APAEEKKVEAKKEESEE	-3.54648e-05	-9.10849e-05	5.27834e-05	-6.69259e-05	5.12172e-05	4.10933e-05	4.1006e-05	-7.67442e-06
		APGPGRLVAQLDTEG	-3.88879e-05	9.20911e-05	-0.00011462	-0.000122156	-2.53453e-05	-0.000150849	9.78961e-05	-1.8251e-05
		AVAKADKLAEEHGS	0.000167558	0.0001243	-1.84269e-05	-4.09091e-05	5.83686e-06	-0.000196754	-3.41101e-05	6.57476e-06
		AVGPGAAGPSNVPAFLTKL	-2.27387e-05	-4.85641e-05	-9.02278e-06	-1.96299e-05	-2.90707e-06	-3.68837e-05	4.64008e-05	4.8535e-05
		DAAKNQLTSNPEN	1.66075e-05	-3.22712e-05	-0.000117691	-0.000122968	-8.60026e-05	-4.21741e-05	-3.05358e-05	7.39577e-05
		DLKGRLVSIHSQKEQD	0.00010799	5.06115e-05	3.31601e-05	0.000233235	9.10359e-05	-0.000122182	4.88493e-06	-7.49745e-05
		DSDIIVQKIQPYTEQST	1.95612e-05	-2.14985e-05	-1.69438e-05	-5.44009e-05	-4.64542e-05	-4.71769e-05	-7.66526e-05	0.00012562
		DSLHVHAQVAEKEEEGN	3.27683e-05	-0.000159883	1.0584e-05	6.08981e-05	-9.48361e-05	-8.41927e-05	0.000116063	2.01337e-06
		EAQKSSSIASFKDP	-7.52915e-05	-8.7132e-06	-4.35146e-05	-1.99325e-05	6.56391e-05	5.73788e-05	-8.54325e-05	3.91344e-05
		EDIGGGQKVNDD	3.5501e-05	-3.65106e-05	-9.59914e-05	-7.46504e-05	0.000154151	-2.0342e-05	-1.7537e-05	-5.66202e-05
		EETMKEVKAYKEE	5.97029e-05	-0.000115491	-1.46098e-05	-7.85533e-05	1.54867e-07	1.36745e-05	2.34477e-05	0.000185557
		EKEINGLASYLENLS	-7.15833e-05	-0.000211579	-0.000107509	-4.00218e-05	-8.15851e-05	-1.58087e-05	-4.66805e-05	0.000218021
		EPEVWVVEAEDEP	-1.76773e-05	3.04731e-05	7.44752e-06	-3.59907e-05	4.55773e-05	-4.43229e-05	-3.00779e-05	3.04561e-05
		EPGKQGTVHAEVEENPG	-4.33518e-05	-6.44624e-05	4.49185e-05	8.25859e-05	-4.92492e-05	-5.46344e-05	-2.0688e-05	-6.2522e-05
		EPVSELLKNYLDA	-4.69476e-05	-7.54507e-05	-3.53013e-05	5.78371e-05	-3.75879e-05	-4.3565e-05	-5.9274e-05	-3.39499e-05
		ESVGKGAVHDVKDVL	-6.14039e-05	0.000143589	-0.000148841	6.39868e-05	7.00947e-05	0.000147962	8.85527e-05	-0.000112841
		FIDHSPKATPDN	-4.84954e-05	-1.98867e-05	-4.23864e-05	-1.70484e-05	3.64009e-06	-7.10755e-06	-2.63978e-05	-3.15168e-05
		FKTLTKQEETDDL	1.89485e-05	7.42239e-05	4.17405e-06	7.87645e-05	-6.01822e-05	-7.18477e-05	5.25844e-05	-6.40962e-05
		FPMPRVIYAMAEDG	-9.66162e-05	0.00017204	0.00017973	4.94257e-05	4.90186e-05	0.000302188	7.58832e-05	-0.00025781
		FRFTQAGSEVSAL	0.000157037	0.000317203	-0.000159221	-0.000244032	0.000183796	0.00026126	0.000131943	-8.95504e-05
		FTPFHVMLLIRCIL	5.52749e-05	6.05149e-05	-8.3906e-05	-0.000129742	-9.30737e-05	4.20317e-05	2.73556e-05	-4.22856e-05
		FTRGADPGMPEPSVL	-4.35442e-06	-1.16122e-05	-3.12176e-05	-2.16078e-05	7.21562e-07	5.54339e-07	-2.86422e-05	-3.23677e-05
		GAMENWGLTTYRESSL	-5.96132e-05	-1.67132e-05	-6.24444e-05	-8.07537e-05	-1.49924e-05	9.18472e-06	1.49144e-05	-8.01535e-05
		GETKDQVANSAFVE	-8.13289e-05	-0.000107209	-9.77072e-06	-0.0001939	5.02453e-05	4.18788e-05	-8.25221e-06	-8.24353e-05
		GMRHEEMAQAFEEWNK	-2.72719e-05	-5.93607e-05	-1.06619e-05	-0.000141285	-5.61789e-06	0.000150094	-0.000109921	-1.97047e-05
		GPGPESSPVVVRTDED	-0.000128052	-0.000149804	2.21845e-05	0.000209325	-6.07451e-05	7.8156e-05	8.64816e-06	0.000345807
		GPSGQKTIYSEQEIFD	0.000116971	0.000219704	0.000223634	4.25505e-05	0.000170059	6.22409e-05	-0.000265765	-0.000317653
		GSVTISLQALQDTRD	-7.51798e-05	3.22293e-05	0.000360014	-2.33001e-05	9.26275e-05	0.000182636	-0.000116515	-6.21749e-05
		GTARGIVVYTGDR	-0.000101188	4.01732e-05	6.39085e-05	-4.82372e-05	4.65469e-05	1.51235e-06	-4.61559e-05	-0.000132916
		GTSKESAMKTYVEKVDE	-0.0001365	1.87387e-05	-8.29352e-05	0.000231652	8.57703e-05	-2.53592e-05	0.000332306	-0.000151445
		GVRTPALQLSAMQEGDY	-0.00017622	6.81024e-05	6.92368e-06	0.000176417	-0.000112673	-0.000199336	5.139e-05	-6.99373e-05
		HDLEVAQTTALPDEDD	8.96966e-05	-0.000177877	0.000142439	-0.00031611	-0.000168244	-0.000266735	-0.000217872	-0.000237303
		HVESELLHTYSEIVG	-5.11125e-06	-5.224e-05	-5.10065e-05	4.25513e-06	0.000136133	-0.000122339	0.00020945	-6.47062e-05
		IAKQSVTIKTMLEDLG	0.000153581	-5.16691e-05	-2.38203e-05	-0.000177768	4.12455e-06	8.69914e-05	1.57338e-05	4.45465e-05
		IDNGIVKALNVEPDG	4.96661e-05	-8.45836e-05	-0.000147728	0.000233532	4.61951e-05	3.13589e-05	-6.73594e-05	0.000191909
		IGNKADLEAQRDVTY	0.000204329	-8.68177e-05	-7.64424e-05	3.47658e-05	-0.000136788	-8.89912e-05	2.77558e-05	0.000226627
		IIHDFQRGLTAYHDISL	1.12425e-05	-5.80021e-05	0.000144909	4.53249e-05	6.27881e-05	-8.41498e-06	-0.000102214	-0.000220597
		INTPLTTTSGNLHGQPVS	-1.32739e-05	7.20753e-08	-3.06585e-05	-4.21711e-06	-5.11716e-05	-3.51074e-05	-3.35719e-05	-3.31251e-05
		IPLAAGQAVSAYSEERD	-2.89225e-05	-6.28984e-05	5.26262e-05	-0.000170421	-6.44702e-05	-1.73413e-05	-7.1026e-05	4.15755e-05
		ISEAEQRTIQAQKESSQ	2.36129e-06	0.000133509	3.44024e-05	-6.62202e-05	1.52451e-05	-9.7284e-06	5.10297e-05	5.5383e-05
		KADLEAQRDVTYEEAKQ	0.000165252	-3.74138e-05	-0.00012712	-4.6859e-05	-1.34771e-06	6.289e-05	-3.90925e-05	4.9731e-05
		KDLHMERVISYEEG	2.65418e-06	-9.47454e-06	-0.000112101	0.000102845	0.000180074	-5.83652e-05	-0.000131831	0.000154926
		KFLKHMNSAMEDS	1.9102e-05	-1.89557e-05	-0.000132424	-0.000110846	-2.69271e-05	-1.52284e-05	4.49596e-06	0.000170024
		KKGKTISLTDFLAEDG	1.90222e-05	-7.15854e-05	-0.000156377	-2.26317e-05	7.17618e-06	-7.43928e-05	-0.000205664	-9.80368e-05
		KPDGAAGMAAEEEEDE	5.6973e-05	-8.50929e-05	-9.98354e-05	-9.04475e-05	-0.000246056	-4.30646e-05	3.35865e-05	0.000112491
		KPKNLVVVGQSAFADFDGDG	3.02089e-05	-0.000101187	6.25855e-05	-0.000117942	-7.22434e-05	3.3244e-05	6.58478e-05	5.29003e-05
		KPLLEKSHCIAEVEK	8.10248e-05	-4.01215e-05	-8.43172e-05	-5.0486e-05	9.67347e-05	4.08343e-05	1.75413e-05	0.000112387
		KPRSPQVIPIEEFQDCECY	-9.90292e-05	-2.04729e-05	-1.65647e-05	1.53712e-06	0.000111488	-4.66432e-05	0.000122129	-3.57467e-05
		KPSTPESGVEDFEDYQN	6.39028e-05	-1.13955e-05	-5.15046e-05	-0.000167751	0.000177476	-0.000264417	1.95343e-05	-0.000150267
		KSLSHLPLHSNKEDGYD	-7.80277e-05	-6.35769e-05	5.32223e-06	9.4612e-05	1.12927e-05	-4.37047e-05	-1.64135e-05	-6.01307e-05
		LAVQTKRVAAQVDGGA	6.70995e-05	-6.96765e-05	2.1535e-06	0.000119663	-2.64054e-05	-7.37398e-05	-5.05551e-06	-7.28668e-05
		LDTMRQIQVFEDEPA	3.25213e-05	-4.22407e-06	-1.58072e-06	-7.34436e-05	-5.87811e-05	9.72191e-05	-5.2771e-05	2.64163e-05
		LGEPNILICFIDKFSPP	-1.604e-05	-1.89232e-05	-1.85353e-05	-1.80616e-05	-1.99606e-05	-2.28575e-05	-1.91015e-05	-2.8451e-05
		LISGGTSYVPDDGLTAQQL	1.95447e-05	6.2361e-05	0.000104605	0.000118601	0.000230183	-0.000104744	-8.17612e-05	-1.85883e-05
		LPFQKIQHSITAQDHQPTPD	4.60392e-06	-1.00301e-05	3.99397e-06	-7.56616e-05	-1.52873e-05	-3.96116e-05	1.7018e-05	-8.01065e-05
		LPGISSIKDLQDL	-7.16041e-06	6.32181e-05	3.14727e-05	-8.05302e-05	-6.50084e-05	-3.42487e-05	-5.72632e-05	-2.96664e-05
		LQKQVTELEAEREQKQ	-8.16904e-06	-7.54993e-06	-0.000136572	3.74536e-05	3.16341e-05	-0.000123128	0.000130317	-5.58504e-05
		LRELISNSSDAL	-3.56808e-05	-0.000102271	1.56831e-05	3.88161e-05	-0.000108856	0.000221377	-9.25204e-05	2.43878e-05
		LTQVQESLLGYWDTAK	4.696e-05	-0.000121144	-9.59321e-05	-8.21019e-06	-0.000155315	9.43007e-05	9.8868e-05	-4.90379e-05
		LVAVDGVNAL	4.63726e-05	-8.01293e-08	-9.43155e-05	-4.01273e-05	9.16462e-05	-0.000149949	-2.75433e-05	0.000171799
		LVGQQRISGNLDSPEG	-8.12361e-05	-6.91252e-05	0.000128145	1.20011e-05	-0.000121803	1.53728e-05	-6.32916e-05	-0.000113949
		LVKAAQKAAAFEDQ	2.51079e-05	-3.05689e-05	-6.96448e-05	-2.48582e-05	-6.65599e-05	-0.000126961	0.000146375	-1.68984e-05
		LVLKKDEDLFREW	-6.36048e-07	-5.33916e-05	-3.18883e-06	-2.75109e-05	-6.26019e-05	0.000197591	9.87464e-05	-1.12341e-05
		MATSGQQNNIGM	-1.3854e-05	-2.65645e-05	-1.42952e-05	-7.46363e-05	0.000227803	-5.09068e-05	-4.43886e-05	-0.000111116
		MHTYQVGMNDMGDMTN	6.96169e-06	2.17184e-05	-0.00014607	-2.41548e-05	2.15598e-05	-1.51639e-05	-2.90736e-05	-0.000239299
		MPEGHQVDLQGYRDA	-0.000106042	9.65364e-06	-1.5487e-05	-8.61417e-06	-5.14127e-05	0.000108896	7.79053e-06	-5.4093e-05
		MPKKSSVPAEEGLIQ	5.44394e-05	0.000114341	-8.62182e-05	-0.000148895	1.46338e-05	-0.000241796	3.19876e-05	-5.23189e-05
		MRQLIMANPQMQQL	-1.77599e-06	-2.26447e-05	-4.34351e-06	-0.000119065	1.06324e-05	0.0003422	-9.23349e-05	-1.05571e-05
		NPDGMVALLDYREDG	-0.00013499	0.000285621	6.5741e-05	-0.000221182	0.000145838	4.95623e-05	-6.62908e-05	-0.000227862
		QAGADATESFEDVGHSPD	-7.84316e-05	-6.1083e-05	-1.46012e-05	-3.20362e-06	-1.34707e-05	0.000103657	-6.22422e-05	-2.90383e-05
		QQKKAAIISAEGDSK	-7.53788e-05	-0.000130678	-3.10474e-05	1.5649e-05	-0.00011403	-5.51964e-05	7.58741e-05	0.000200076
		RFQSSAVMALQEASE	-2.6084e-05	-9.32506e-05	-4.93331e-05	8.21499e-05	3.70133e-05	0.000808305	-1.89405e-05	6.0783e-05
		RGVEEQTKAFLDG	0.000116194	-6.5021e-05	5.4389e-05	0.000299924	0.00037779	5.59287e-05	2.75286e-05	1.32686e-05
		RPIAEYLNTQKDM	-1.27869e-05	-4.17817e-05	-0.00011639	-0.000114244	0.000223086	-0.000107361	4.62964e-05	-5.69935e-05
		RPIVEYLNTQKDMLDN	0.000116993	4.78257e-05	-0.000155536	2.22488e-05	-5.25175e-05	-4.13568e-05	-2.09311e-05	2.00596e-05
		RPQKSLLVEVEEGGN	2.34706e-05	-4.13279e-05	-9.32216e-05	-5.14639e-05	8.83265e-05	-1.37205e-05	0.000102475	-3.27634e-05
		RVVDLMAYMASKEE	-0.000122198	1.3563e-05	4.77105e-05	-0.000128734	9.46796e-05	-0.000148661	1.03701e-05	-7.53816e-05
		RVVDLMAYMASKEEATKPSSG	-3.53251e-06	-4.77882e-05	-5.20726e-05	-6.79453e-05	-7.2863e-05	0.000119757	4.58037e-05	-1.62837e-05
		SDLKGRLVSIHSQKEQDFL	-1.53603e-05	-0.000149996	-2.8305e-05	-7.21892e-05	-0.000159862	0.000274153	-6.91907e-05	-7.40749e-05
		SHVEMKLAADEEEN	0.000124147	0.000164995	-7.42347e-05	-0.000113231	5.8773e-05	0.000351798	0.000157029	-1.0148e-05
		SPVLLGQPNTL	-5.78359e-05	2.99995e-05	-7.47259e-05	0.000157356	-7.48477e-05	5.45124e-05	-2.01497e-05	4.28048e-06
		TDLQQILESEKDLEE	-2.89377e-05	-0.000111036	-7.84022e-06	-6.94582e-05	-0.000210257	3.18333e-05	-4.95798e-05	0.000215757
		TEATIPLVPGRDEDF	-3.2346e-05	-1.92371e-05	-0.000179864	-0.000211274	-2.11778e-05	-2.65254e-05	-0.000158227	0.000262466
		TIAKSGTKAFMEAL	5.95956e-05	1.47836e-05	-0.00011405	-9.50738e-05	3.25631e-05	-7.99132e-05	-3.60331e-05	0.000295893
		TIRHYQHVLAVDPEKAA	-7.32508e-05	-6.82825e-05	-2.90617e-05	-7.78582e-05	-0.000105668	-5.32426e-05	0.000130098	-0.000184304
		TPAEVGVLVGKDRS	-4.14756e-05	0.00024742	-0.00022008	-0.000163325	8.47616e-05	2.01676e-05	5.95911e-05	-7.4913e-05
		TPEEIAQVATISANGDKD	-1.83641e-05	-8.48002e-05	-0.000117633	0.000411424	6.49679e-05	-3.98474e-05	-0.000113866	0.000278395
		TPSSIIAFKEPFL	-0.000113511	6.4914e-05	3.43487e-05	0.000169776	-6.59287e-05	2.95161e-05	-4.84608e-05	-8.6495e-05
		TSLSSKLAAFDEPS	-4.40739e-05	6.00986e-06	-0.000102733	-2.15103e-05	-6.42691e-05	-0.00019293	0.000165207	-7.94501e-05
		VDQWSTETIASHEDIE	8.64414e-05	9.10841e-05	0.000230259	1.857e-05	0.000140766	-0.000272579	-0.000171448	-0.000131913
		VDSAIEKALKVWEE	3.21755e-05	-3.74723e-05	-2.92609e-05	-1.0792e-05	9.92813e-05	-0.000137248	9.49505e-05	-6.08997e-05
		VEEEEEDGEMRE	-1.72383e-05	-5.59249e-06	-3.81525e-06	9.96037e-05	-6.37283e-06	-3.20022e-05	3.70111e-05	-6.90221e-05
		VHDFNKKLTAYLDL	6.77945e-05	-5.81108e-05	0.00014916	0.000114872	0.000130358	-1.71427e-05	-4.77253e-05	-0.00015943
		VPISGWNGDN	7.4732e-05	-8.79182e-05	0.000234228	0.0001302	0.000133245	0.000370921	-2.37165e-05	-1.05564e-05
		VPNPGVSVIHDYADWVK	-9.24922e-05	4.54514e-05	9.40963e-05	0.000114315	-6.23269e-05	-0.000232235	-1.22304e-05	-3.02515e-05
		VPQQIKVATLNSEEEN	1.69473e-05	-0.00018875	9.02237e-05	1.44712e-05	0.000126385	7.78832e-05	0.000179128	-7.65235e-05
		VPQTSSVFSIEVYPEDHN	0.000169036	-9.95578e-05	-2.75958e-05	-0.000209789	-0.00011266	-7.58009e-05	-7.00117e-05	9.51589e-05
		VPVVSKTNIKEYKDSFS	-4.76544e-05	0.000161651	8.30538e-05	7.63367e-05	-0.000240469	8.36682e-07	4.61136e-05	5.41179e-07
		VSALEKSLTSLSEVVL	-1.16997e-05	-3.22648e-05	6.62961e-05	-8.62918e-05	-3.48413e-05	0.000161981	-4.99124e-05	3.342e-06
		WEAFARGTKSLMDE	6.13909e-05	-4.12231e-05	0.000137879	-8.82599e-05	4.32473e-05	-0.000155651	3.87909e-05	-0.00018312
		WPSMEEGTRAFKDIVVT	-0.00014591	-5.59776e-05	-2.8551e-05	5.14904e-06	-5.14735e-05	0.000105349	-4.46085e-06	-1.49267e-06
		YGEGESGPMGN	3.68759e-05	1.5997e-05	-1.63743e-05	5.80443e-05	2.15167e-06	-0.000146626	4.62268e-05	-6.75261e-05
		YGSGGPPPTGEEDTSEKDEL	-1.90994e-05	-7.12751e-06	9.80079e-05	-2.06592e-06	-1.65767e-05	7.20834e-05	-4.65391e-05	3.69639e-05
		YIRGVEEEEEDGEMRE	2.53667e-05	6.30493e-05	-5.74504e-05	-3.54507e-05	-2.92839e-05	-5.88314e-05	-4.00444e-05	-6.67831e-05
		YKVVQEYIDAFSDYAN	6.35599e-05	-8.28555e-05	-6.43899e-05	-3.51065e-05	3.31877e-05	-4.13488e-05	-0.000103745	5.81844e-05
		YPIEHGIITNWDDME	3.09917e-05	8.36892e-06	7.18651e-06	-0.000155173	-5.35421e-06	-3.41957e-05	0.000166393	-0.000182269
		YQDTYGQQWK	7.63511e-06	-2.00037e-05	-0.000109944	-6.69056e-05	1.28263e-05	-6.69988e-05	2.74622e-05	-9.75377e-05
		YRHFWADSKSS	9.24522e-06	-9.02024e-05	2.79488e-05	-0.000147323	0.000208797	-6.59441e-05	-6.187e-05	4.40688e-05
		YVQSMDVAAFNKI	0.000109131	7.29199e-06	0.00015602	-1.3223e-05	0.000167418	-0.00013567	-0.000134393	0.000199996
		HDLEVAQTTALPDEDDD	8.23404e-05	-0.00014181	-3.0638e-05	-0.000275793	-3.78796e-05	-0.000181187	-0.000239825	0.000205472
		IPAFKIGLRALQEAT	8.46277e-06	4.09276e-06	-2.48401e-05	-1.51138e-05	-6.66122e-06	-2.65947e-05	-3.49674e-05	-2.54055e-05
		IPAFKIGLRALQEATY	-2.89981e-05	-1.94513e-05	-2.76673e-05	-1.88571e-05	-3.97076e-05	-2.03352e-05	-2.29733e-05	-2.91164e-05
		YPIEHGGITNWDD	-5.6554e-05	4.2676e-07	-9.07602e-05	0.000215944	3.28384e-05	-5.38156e-05	-0.000112802	-7.01047e-05
		YPIEHGIIGNWDD	0.000105316	8.90436e-05	-7.79383e-05	-4.88323e-05	2.98675e-05	-0.00022811	-0.000124249	-2.07652e-05
		YPIEHGIITNWDD	-0.000137168	-8.37107e-06	0.000115462	0.0001918	-5.81735e-05	-7.17313e-05	6.48703e-05	0.000213197
		YPIEHGIITNWDDM	4.30518e-05	-1.41708e-05	3.13702e-05	8.8968e-06	3.71099e-05	-0.000219631	-8.43365e-05	-7.1222e-05
		YPIEHGIITNWGG	-9.68088e-05	1.19887e-05	2.94476e-05	3.07817e-05	-0.000127533	-0.000109671	0.000112694	-0.00023064
		YPIGHGIITNWDD	6.73873e-05	-1.98846e-05	-2.35668e-05	-3.26406e-05	-0.00026679	-0.000400041	-4.71807e-05	-0.00010404
		RLGLWSRMDQLAKELTAE	0.00177145	0.00115092	0.00265462	0.00143547	0.00242766	0.00271048	0.00246781	0.00266115
		SRLGLWSRMDQLAKELTAE	0.00204183	0.00112883	0.00268777	0.00212268	0.00329766	0.00274079	0.00232007	0.00312052
		RRAGDLQTLWSRMDARR	0.00251696	0.00132225	0.00279666	0.00241852	0.00242782	0.00218658	0.00260504	0.00254203
		RRALQTLALNAARDARR	4.5758e-06	-0.000154724	-5.81429e-06	-7.47039e-06	-0.000165117	-0.000114173	-4.96975e-06	-5.93881e-05
		RRALQTLALWSRMDARR	0.0020165	0.00166931	0.00317603	0.00219665	0.00288179	0.00301885	0.00271369	0.00300752
		HLVERLYLVAGEEG	3.51719e-05	1.01988e-05	-9.4018e-06	8.59489e-06	-0.000202278	0.000247385	-0.000103228	-7.78292e-05
		AVPPLWVRME	-2.00348e-05	3.99358e-05	-2.27807e-05	-1.86696e-05	2.05719e-05	-2.48412e-05	6.00971e-06	-3.73406e-05
		HLVERLYLVCGGEG	1.4709e-05	6.81972e-05	6.34989e-05	5.39374e-05	-0.000126558	-0.000190107	-3.94521e-05	-0.000106812
		VVYPWTQRYFDSF	-2.7179e-06	4.44132e-06	-2.72435e-05	4.36065e-05	0.000541315	8.02904e-05	0.000175786	-0.000127319
		HLVERLYLVCGEE	4.79483e-05	5.27695e-06	7.42941e-05	-0.000127647	-0.000100736	6.48562e-05	-7.13055e-05	-6.29715e-05
		HLVERLYLVCGGE	-5.74951e-05	-0.000106947	-2.23852e-05	0.000122298	-0.000134269	-0.000163553	2.76178e-05	-8.48651e-05
		VEALYLVAGEE	3.11132e-05	0.000111924	-1.3182e-05	0.000141484	-6.59554e-05	0.000193451	-2.28497e-05	-0.000134721
		VEALYLVAGER	4.96879e-05	9.01253e-05	-0.000102943	-5.63782e-05	-3.75149e-05	-6.16442e-06	-0.000106402	0.000122405
		VEALYLVAGGE	1.72674e-05	6.80715e-05	5.0473e-05	2.09016e-05	-8.87137e-05	-0.00011127	5.44006e-06	1.79889e-05
		KPSNSPKGDVNYAFLHATDL	-2.67393e-05	-1.97391e-05	-1.97019e-05	-3.74712e-05	-2.2964e-05	-1.71708e-05	-1.28825e-05	-3.42903e-05
		SNMYAMLIARYKMFPEVKEKG	0.000380559	0.000107922	-0.000236821	0.000371905	0.000198578	9.03108e-05	8.02793e-05	-0.000135798
		LYRALYLVAGER	-7.67336e-05	-1.05766e-06	0.000141791	-2.08343e-05	5.30338e-05	-7.7163e-05	-4.97928e-05	-2.99409e-05
		FENRKRIEPVLIRK	-6.87972e-05	8.51617e-06	0.00011959	-4.47261e-06	9.13496e-06	8.38712e-05	-0.00021548	8.28756e-06
		FTKKMVENAKKIEVEFDKG	0.000188553	-0.000147099	-4.90176e-05	-0.000251331	1.54766e-05	0.000429822	0.000175059	-4.89348e-05
		KRHGLDNYRGYSLGNWVCAAKFE	-8.88023e-05	4.18776e-05	-8.32562e-05	8.76468e-05	-0.00010066	-3.86796e-05	-7.92542e-05	-4.61984e-05
		LSQAVHKAVLTIDETG	-0.000103149	-6.29412e-05	8.64294e-05	5.00624e-05	-4.25547e-05	2.94215e-05	-1.43125e-05	-5.74028e-05
		MSKALELFRNDIAAKYKELGFQG	-3.54455e-05	-0.000126346	0.000118204	6.70623e-05	-6.7388e-06	-3.44732e-05	2.09326e-05	0.000207982
		MTKALELFRNDIAAKYKELGFQG	9.37962e-05	-3.5939e-05	4.0086e-05	7.84657e-05	-5.12673e-05	6.85247e-05	0.00014283	0.000322761
		MVKEALEEAEKAQVAAEKA	-2.62804e-05	0.000123565	5.32464e-05	9.54039e-05	-8.44937e-05	-2.79723e-05	-1.46332e-05	-6.21894e-05
		LQTLALNAARDP	-5.73834e-05	2.13915e-05	-1.48487e-05	-9.5967e-05	5.09332e-05	-4.88167e-05	-9.17418e-05	5.29424e-05
		LQTLALWSRMD	0.000802256	0.000706687	0.000696756	0.00111289	0.00137339	0.00148306	0.00121022	0.00138619
		LVERLYLVCGGEG	3.93165e-05	-7.22309e-05	2.85735e-05	-0.000177574	3.46659e-05	-0.000159341	4.91717e-05	-4.85654e-05
		VEALYLVAGDLQ	-0.000150106	3.37749e-05	-2.28699e-05	-3.16821e-05	-5.72388e-05	0.000163429	-2.72946e-05	-1.70481e-05
		VEALYLVAGEEVE	-1.6564e-05	-3.44529e-05	-4.65262e-05	0.00012998	-0.00018143	8.34423e-05	6.89701e-05	-0.000207063
		VEALYLVALELG	1.88916e-05	-2.19283e-05	-0.000102898	-3.35852e-05	-3.42755e-05	-0.000164552	-4.52268e-05	-0.000112744
		VEALYLVAVEQL	5.24697e-05	8.61679e-05	-2.32162e-05	7.46964e-05	1.32267e-05	3.42793e-06	0.000139601	-7.68718e-05
		KATAEQLKTVMDD	2.27681e-05	2.24434e-05	-6.69949e-05	-4.08814e-06	-1.56988e-05	-1.10153e-05	0.000159357	0.000132486
		KPKAAAEQLKTVMD	0.000174333	0.000106179	-1.26022e-05	3.34389e-05	-7.86531e-05	-8.1491e-05	-3.67173e-05	-4.00573e-05
		KPKAEAEQLKTVMD	-0.000155183	1.88353e-05	-0.000158663	-1.55522e-05	2.5233e-05	2.4063e-05	-0.000124517	-4.68423e-05
		KPKAKAEQLKTVMD	-0.000259909	1.02548e-05	-4.95171e-05	-5.82696e-05	7.2563e-05	-7.79488e-05	-4.85087e-06	-5.16535e-05
		KPKALAEQLKTVMD	-4.90511e-05	2.13451e-05	5.98736e-05	-4.19286e-05	4.30738e-06	0.000344431	-5.12522e-05	-0.000104083
		KPKANAEQLKTVMD	-4.93527e-05	9.56887e-05	1.51588e-05	-8.33143e-05	0.000201111	0.000169526	-4.34199e-05	-7.66239e-05
		KPKARAEQLKTVMD	-8.68321e-05	-7.29442e-05	-6.83555e-05	-0.000195252	-8.7152e-05	6.50599e-05	-7.90068e-05	-3.85081e-05
		KPKASAEQLKTVMD	0.000159644	7.96458e-05	4.4565e-06	-0.000144097	-4.94294e-05	0.000158845	-0.000133381	-4.48035e-05
		KPKATAAQLKTVMD	8.92619e-05	2.94602e-05	-1.22141e-05	-0.000120124	-0.000142879	0.000130987	6.77455e-05	-7.268e-05
		KPKATAEALKTVMD	-2.58139e-05	5.0547e-05	9.99749e-05	7.4304e-05	-4.89788e-05	4.10036e-05	2.49762e-05	-5.1893e-05
		KPKATAEQLATVMD	-5.14837e-05	5.34297e-05	2.5583e-06	-5.91561e-05	0.000195978	5.24219e-05	-5.62685e-05	0.000132769
		KPKATAEQLKAVMD	-1.70085e-06	-2.06098e-07	-5.18143e-05	5.8538e-05	3.63537e-05	-0.000137822	-2.37756e-06	-8.77808e-06
		KPKATAEQLKTVMA	9.44906e-05	-5.06301e-06	-1.43804e-05	1.70555e-05	-3.07254e-05	8.79085e-05	1.69069e-05	-8.33121e-06
		KPKATAEQLKTVMD	-8.96332e-05	-5.99397e-06	2.89403e-05	1.15596e-05	-5.64437e-05	6.76339e-05	4.40605e-05	-2.27189e-05
		KPKATAEQLKTVMDK	5.27292e-05	-2.1287e-06	-2.13175e-05	-7.54308e-06	-1.62692e-05	0.00021288	-3.63227e-05	9.16983e-05
		KPKATAEQLRTVMD	-2.6322e-05	-1.29598e-06	-0.00011063	-1.79362e-05	-8.66439e-05	0.000160596	0.00020964	-2.78526e-05
		KPKAYAEQLKTVMD	-7.43955e-05	-7.7448e-05	-6.57964e-05	4.36305e-05	6.57307e-05	-0.000124333	-4.33831e-05	0.000141475
		KPKYTAEQLKTVMD	-2.5862e-05	0.000131304	0.000126452	3.95544e-05	2.2845e-05	-0.000213618	0.000196468	-2.24277e-05
		PKEPEQLRKLFIGGL	-8.51306e-05	-5.3534e-05	6.16608e-05	-8.50049e-05	-1.49178e-05	-6.67891e-05	7.87127e-06	3.4528e-05
		VVMRDPASKRSRGFGF	-6.92989e-05	-5.12305e-05	1.72922e-05	9.50471e-05	-2.67313e-05	3.69481e-08	0.000130497	0.000175939
		VVMRDPQTKRSRGFGF	2.26387e-05	4.14707e-05	-3.98293e-05	-5.15033e-06	0.00017558	4.00008e-05	-7.02294e-05	-3.73555e-05
		EKPQDIEAFKNYTLD	1.11092e-05	-0.000127173	5.63075e-05	-6.19019e-05	0.000182743	-1.10495e-05	-0.00011514	2.32106e-05
		LAEIETDKATIGFEVQ	4.80227e-06	1.74531e-05	-3.89165e-07	-1.32914e-05	-0.000119494	0.000107992	0.000106153	-3.92216e-05
		LITNLSSALKDETVW	1.08208e-06	0.00026504	9.53687e-05	2.77657e-05	3.14523e-05	-0.000244679	-0.000163004	-0.00012972
		VVEGALHAARTASQL	2.30422e-05	-0.000189087	-0.000127202	5.23235e-05	-4.81794e-05	-0.000109728	-8.07112e-05	-8.05688e-05
		MDFLHRSGVLIIHHLQED	-2.47605e-05	6.80096e-05	1.47449e-05	5.73809e-05	-7.7698e-05	-3.53311e-05	-3.43765e-05	-5.78353e-05
		VLIIHHLQEDYRTYYGFL	-7.30321e-05	-0.000132613	3.06076e-05	0.000101875	0.000121875	0.000110073	-4.55586e-05	-4.43989e-06
		FLNFMSNVGDPRNIFSIY	0.000212633	1.60849e-05	-5.69104e-05	-4.20784e-05	6.66318e-05	4.91015e-05	4.54185e-05	1.28871e-05
		GDPRNIFSIYFPLWFQLN	0.000125464	-0.000129414	0.000145923	-0.000138399	2.33621e-05	2.85076e-05	0.000161009	2.33103e-05
		IYFPLWFQLNQNVGTK	-2.43351e-05	2.60456e-05	-5.3668e-05	-1.16855e-05	-0.000147453	0.000170219	-2.30143e-05	1.36476e-05
		LNQNVGTKMIWVAVIG	-1.25063e-05	-2.8035e-05	-2.20045e-05	2.52116e-05	8.59542e-05	4.73081e-05	-6.78553e-05	-0.000104485
		IGDWFNLIFKWILFGHRP	0.000111119	-6.802e-05	2.12543e-05	-6.52422e-05	-0.000146899	5.96401e-05	-5.06641e-05	9.66617e-05
		FKWILFGHRPYWWIQETE	-0.000107947	-5.68994e-05	2.77626e-05	5.74182e-05	-9.99984e-05	-8.93916e-05	0.000311552	0.000133491
		RPYWWIQETEIYPNHSSP	6.40183e-06	7.82305e-05	-6.04296e-06	-5.67614e-05	-5.60041e-07	-9.17177e-06	-4.29912e-05	2.25546e-05
		TEIYPNHSSPCLEQFP	4.63054e-06	-3.53776e-06	-0.000129313	2.96688e-05	-9.70159e-05	-7.67902e-05	-1.93932e-05	1.6622e-05
		SPCLEQFPTTCETGPG	-1.81077e-05	-2.37724e-05	-6.57156e-06	0.000169307	-4.07918e-05	2.57433e-05	-4.10875e-06	-1.47193e-05
		FPTTCETGPGSPSGHAMG	-2.86931e-05	-2.82856e-05	-3.38556e-05	-3.10642e-05	-5.28535e-05	-8.72377e-05	4.26713e-05	-5.91744e-05
		PGSPSGHAMGSSCVWYVM	-8.55834e-05	-8.77081e-05	-0.000148481	-0.000230906	-0.000165556	0.000380918	9.29642e-05	-0.000241132
		MGSSCVWYVMVTAALSYT	4.33829e-05	4.0252e-05	-5.70247e-05	-6.12029e-05	-7.3194e-05	9.05252e-05	-0.000109735	-8.95322e-05
		YTISRMEESSVTLHRLTW	1.30074e-05	1.97359e-05	-0.000180138	-6.84767e-05	-0.000133528	7.65167e-05	-2.71913e-05	-0.000160747
		LWTWSFLWSVFWLIQISV	6.68929e-06	-0.000103101	0.000121215	0.000102728	-0.000154534	-1.81624e-05	-1.23747e-05	7.81009e-05
		SVFWLIQISVCISRVFIA	5.26925e-06	-3.20644e-05	-5.15194e-05	-7.87982e-05	-0.000102269	-5.82414e-05	-5.28854e-05	-3.34799e-05
		SVCISRVFIATHFPHQVI	1.92188e-05	5.82244e-06	2.87374e-05	0.000112476	-9.81286e-05	-4.81175e-06	5.49699e-05	-7.78799e-05
		IATHFPHQVILGVIGGML	3.14082e-05	-9.03168e-05	8.28664e-05	-0.000180626	-5.68156e-05	-0.000277219	-0.000135228	-0.000142556
		MLVAEAFEHTPGVHMA	-0.000121277	-5.46897e-05	-3.83233e-05	0.000114946	-1.08926e-05	3.08412e-07	0.000129952	-7.97637e-05
		HTPGVHMASLSVYLKT	1.02239e-05	0.000107425	5.51088e-05	7.44556e-05	-0.000111238	0.000226473	-0.000126958	0.000178087
		MASLSVYLKTNVFLFLFA	7.72436e-05	4.8551e-06	8.63758e-06	3.44588e-05	-5.53092e-05	-5.66218e-05	7.19752e-05	-0.000130725
		KTNVFLFLFALGFYLLLR	6.17963e-05	0.000120778	-0.000135364	-9.49031e-05	8.98396e-05	3.71375e-05	-0.000201949	1.94856e-05
		FALGFYLLLRLFGIDLLW	1.5561e-05	-4.73597e-05	1.68216e-05	-0.000111267	-7.65417e-05	3.69362e-05	4.95698e-05	-3.39706e-05
		LRLFGIDLLWSVPIAKKW	-0.000161994	-2.63524e-05	7.29334e-05	8.51424e-05	0.000218921	1.92124e-05	0.000130578	-3.91227e-05
		LWSVPIAKKWCANPDWIH	4.13631e-05	-6.63468e-05	1.22232e-05	-7.15732e-05	-6.84348e-05	-0.000109826	0.000226545	-8.66565e-05
		IHIDSTPFAGLVRNLG	0.000219865	-8.48483e-05	1.34205e-05	-8.06136e-05	-9.78041e-05	-6.53609e-06	7.70621e-05	-0.00012914
		PFAGLVRNLGVLFGLGFA	2.95079e-05	-1.78798e-05	-0.000101903	-2.09103e-05	5.63974e-05	-0.000130393	0.00017374	-7.56403e-05
		LGVLFGLGFAINSEMFLR	-4.90407e-06	4.97968e-05	-4.10049e-05	0.0001191	-0.00022165	-0.000228434	3.8172e-05	0.000121059
		LRSCQGENGTKPSFRLLC	-4.51109e-05	3.35148e-05	-5.63811e-05	-7.83694e-05	-0.000131019	-5.31875e-05	-5.8582e-05	4.4273e-06
		GTKPSFRLLCALTSLT	3.17519e-05	-1.1472e-05	-1.52616e-05	-8.69367e-05	4.37351e-05	-9.66085e-05	1.78531e-05	-0.000136701
		LCALTSLTTMQLYRFI	9.58084e-05	0.000469425	-1.90109e-05	-3.00901e-05	-3.32262e-05	1.11842e-05	-6.2162e-05	1.71407e-05
		EPLFYLLSFCKSASIPLM	3.1666e-06	7.79198e-07	-1.00644e-05	-3.62088e-05	-2.98141e-05	-1.30396e-05	-3.45953e-05	-2.93689e-05
		FCKSASIPLMVVALIPYC	-2.70877e-05	-4.7091e-05	-3.61664e-05	0.000140246	-0.000141102	-0.000155544	3.25974e-05	-0.000101113
		LMVVALIPYCVHMLMRPG	-5.90451e-06	2.41709e-05	-3.25444e-05	0.00015387	0.000192493	8.96953e-05	-5.32651e-05	-1.88833e-06
		YCVHMLMRPGDKKTK	0.000197555	3.19481e-05	0.000129452	2.86261e-05	-7.92753e-05	0.000431218	6.7288e-05	6.99578e-05
		GCKNFFWKT	-4.98544e-05	-3.85562e-05	7.16054e-07	-3.08037e-05	-9.99613e-05	8.10685e-05	-1.55149e-05	-3.3154e-05
		FVKQHLCGS	2.32306e-05	-6.69796e-05	-4.49081e-05	6.32755e-05	2.73894e-05	9.48707e-05	-6.40028e-06	-0.000130759
		MDQLAKELT	-8.79269e-05	-7.62692e-05	-4.84446e-05	-3.2712e-05	-5.50189e-05	2.29512e-05	-2.39211e-05	-5.13601e-06
		MALQQEGFD	-3.93224e-05	-3.23242e-05	-3.8513e-05	3.73726e-05	-4.39696e-05	-0.000118764	-1.66218e-05	0.000119398
		SMVQNRVFL	7.09958e-06	-5.81361e-05	-6.40587e-05	-7.60576e-05	-6.35244e-05	-4.4729e-05	0.000141834	-4.47977e-05
		AMAPRTLLL	-3.7252e-05	-3.22244e-05	-4.57282e-05	-4.18466e-05	2.28634e-05	3.01848e-05	-4.5121e-05	-2.5175e-05
		VMVTNVTSL	-2.59355e-05	2.56398e-05	-7.16454e-05	3.48203e-05	-5.25066e-05	0.000231478	-4.26765e-05	-2.20301e-05
		SRMDQLAKE	3.86629e-05	-2.09281e-05	-2.0942e-05	-5.07427e-05	-4.93503e-05	-8.13118e-05	-2.23409e-05	-1.57478e-05
		DFVQWLMNT	-1.48051e-06	-4.5167e-05	2.05836e-05	-5.88044e-05	-7.96926e-05	-2.78904e-05	-1.9269e-05	-3.61478e-05
		DYQSKLAMS	-0.000167155	1.33954e-05	-1.30591e-06	7.70619e-05	1.32556e-05	0.000112525	-1.55623e-05	-8.47725e-05
		RGFFYTPMS	-0.000104463	-3.69551e-06	-2.85513e-05	-4.25421e-05	-1.0585e-05	-5.08213e-05	-1.82581e-05	1.05878e-05
		ASLSTFQQM	-3.63057e-05	-4.5875e-05	-2.4099e-05	-3.12614e-05	-6.07597e-05	7.4729e-06	4.3351e-06	-4.96117e-05
		SAPENAVRM	-4.09621e-05	2.16955e-05	-3.34916e-05	-3.49174e-05	-6.06644e-05	-6.14685e-05	-3.08164e-05	-3.38777e-05
		PKPARKQKM	-3.2317e-05	-2.29355e-05	1.22544e-05	4.87241e-05	-3.78299e-05	-8.41385e-05	-1.36266e-05	-4.68922e-05
		AQDFVQWLM	-4.6645e-05	-5.756e-06	-2.55466e-05	-6.36959e-05	-4.79298e-05	-6.57456e-05	-5.07954e-05	-8.07687e-05
		VRSGTNPQM	-5.10527e-05	-7.80799e-06	-2.29615e-05	-1.82523e-05	-5.14263e-05	2.06861e-05	-2.4842e-05	7.21748e-06
		ERGFFYTPM	-3.74218e-05	-2.54588e-05	-7.71398e-05	-1.79962e-07	4.33933e-05	-4.31304e-05	-2.88192e-05	-5.95511e-05
		FVNNVEVHT	-2.79519e-05	-3.0555e-05	-5.96685e-05	2.39959e-05	2.20753e-05	-2.50323e-05	-4.8604e-05	4.20839e-05
		GFQNAILVR	-2.50959e-05	4.20961e-06	-4.23762e-05	-9.15675e-05	-3.90012e-05	-6.42826e-05	-1.4259e-05	-6.36783e-05
		LCPQRLVGS	-1.20721e-05	3.53054e-06	-5.24656e-05	-4.33395e-05	-3.20881e-05	9.17597e-06	8.97307e-05	-6.01332e-05
		EVEDPQVAQ	3.47101e-05	-3.44385e-06	2.27395e-06	-2.92255e-05	7.46346e-05	-8.29709e-05	-8.95006e-05	0.000108074
		EVEDPQVEQ	-4.59772e-05	-5.96102e-05	-5.81753e-05	-5.05517e-05	-5.70612e-05	-2.45666e-05	-5.62301e-06	-5.64403e-05
		SAVVDKDFL	-1.29667e-05	5.04409e-06	5.2543e-05	-5.77111e-06	-4.1483e-06	-3.825e-05	-7.62099e-06	-3.86871e-05
		ASVLNVNHI	9.47472e-05	1.35617e-05	-7.18907e-05	-3.12266e-05	-8.34698e-05	3.62543e-05	-8.75976e-06	-9.41668e-05
		NSIRNLDTI	-2.46138e-05	-1.58318e-05	-1.69627e-05	7.38127e-05	-6.91352e-08	-4.25866e-05	-1.53959e-05	-1.62456e-05
		FGPVNHEEL	-3.99059e-05	-7.73577e-05	-5.41294e-05	-3.30611e-05	-1.34321e-05	-7.49065e-05	-3.74144e-05	-1.60019e-05
		SFVDTRTLL	2.29155e-05	-1.57997e-05	-8.26154e-05	-4.58245e-05	-2.01261e-05	-0.000103311	-4.96947e-05	6.4045e-05
		GYLPNKQVL	6.75078e-07	6.83661e-05	8.29076e-06	-7.17395e-05	-4.02877e-05	-5.45476e-05	-8.98877e-05	7.62649e-05
		SYNPVTHQL	-4.1878e-05	1.28371e-05	-3.02848e-05	9.11954e-06	0.000133878	-8.13218e-05	-3.95346e-05	-6.51534e-06
		AAITNKYQL	-4.10862e-05	1.13801e-05	-5.53377e-05	-4.60148e-05	2.06878e-05	-0.00012223	5.17372e-05	-3.00172e-06
		ILSVHVATA	-2.67393e-05	-1.50895e-05	-2.56682e-05	-1.85699e-05	-3.18208e-05	-1.45825e-05	-1.18957e-05	-2.71009e-05
		KALINADEL	-3.35448e-05	1.48685e-06	-3.9694e-05	-4.90835e-05	-3.81777e-05	-4.18173e-05	-6.3985e-05	-4.53665e-05
		SYGDLKNAI	1.00464e-05	5.83502e-05	-5.58278e-05	4.18752e-05	1.03729e-05	-6.05353e-05	-3.78565e-05	-3.16668e-05
		LAVQHRQVF	-4.34078e-05	9.91712e-06	-1.30039e-05	-2.93037e-05	-9.79712e-05	7.94324e-05	-4.1748e-05	-4.00385e-05
		IAFSQYLQK	-6.56239e-05	2.23333e-05	-4.73016e-05	-1.4197e-05	0.000175123	-3.81648e-05	-2.5382e-05	-1.68592e-05
		GAVQNIAHL	-1.19866e-05	-1.79643e-05	-3.88424e-05	-2.00784e-05	-3.19214e-05	-1.92789e-05	-1.26437e-05	-3.38872e-05
		EQLEFIHDI	-7.96907e-06	-5.82344e-05	-0.00013493	8.08304e-05	3.61856e-05	1.35329e-05	-1.15784e-05	2.14478e-05
		SYHPALNAI	-2.11246e-05	9.74836e-05	-6.72559e-05	0.000114972	3.30029e-07	-4.10931e-06	-6.98691e-05	1.52668e-05
		AAVENVSEL	-6.24855e-05	-1.83833e-06	2.43523e-06	-4.34711e-05	3.08336e-05	-3.8666e-05	-1.02387e-05	-6.2536e-05
		KVLDVLHSL	-2.62396e-05	-5.15876e-05	-3.69903e-05	-6.2846e-05	-2.02846e-05	5.20108e-05	-6.51077e-05	0.000102536
		KYQEVTNNL	-2.61865e-05	2.14452e-05	-6.98154e-05	-6.4399e-05	-2.00326e-05	-0.000114999	-4.90334e-06	-0.000133375
		ALNTQIHDL	-6.57923e-06	1.54971e-05	6.27675e-06	-5.22803e-05	-4.08396e-05	-5.40306e-05	-3.79418e-05	9.76405e-06
		DYQALRTSI	-3.3552e-06	4.54518e-05	-6.28701e-05	-0.000113238	-1.89115e-05	-7.46297e-05	-2.5531e-05	1.60002e-05
		KSVENFVSL	-2.95392e-05	-8.22038e-05	1.78476e-05	-2.35224e-06	-0.0001293	9.91382e-05	-5.37525e-05	-5.82793e-05
		IVAAGVGEF	-1.88924e-05	-5.55905e-05	-8.70389e-05	-5.37369e-05	-5.37305e-05	0.000157347	4.89224e-05	-2.64829e-05
		SAIINEDNL	-3.93533e-05	-9.35701e-06	1.48462e-05	-4.90196e-05	-0.000115076	-3.72305e-05	1.90679e-05	-8.21325e-05
		GAVTNVKVI	-2.73776e-05	3.40137e-05	-2.21236e-05	-6.02261e-05	-4.22949e-05	-7.10101e-05	5.36945e-06	-9.11666e-05
		QQLQQQHLL	8.61455e-05	5.40242e-05	-5.29674e-05	1.77251e-05	-7.92737e-05	6.67462e-05	0.000130994	-2.05979e-05
		KFTETLTNI	-2.93138e-05	-1.3716e-05	1.53914e-05	-0.000106957	-4.76597e-05	-5.20283e-05	-2.72853e-05	-1.91625e-05
		VGIVVGTIF	-1.7087e-05	-7.27737e-06	-2.7203e-05	-5.09495e-05	-3.44093e-05	-4.53657e-05	-2.45554e-05	-7.55831e-05
		SQVINPTAI	-2.08961e-06	7.05154e-05	-4.26339e-05	-1.78276e-05	-5.12674e-05	6.60895e-05	-2.21861e-05	-5.19582e-05
		PNRESLDFL	2.26415e-06	-3.10015e-06	-3.58996e-05	-2.05345e-05	-7.45817e-05	-7.05552e-05	-9.26561e-06	-4.78387e-05
		GGIQNVGHI	-2.98561e-05	2.39081e-05	3.612e-05	-5.52792e-05	-1.91351e-05	-3.12098e-07	-3.54086e-05	-1.32337e-05
		PQVEQLELG	-5.09244e-05	1.917e-05	-4.51386e-05	-6.90517e-05	-1.09214e-05	4.11536e-05	-3.21141e-05	2.53471e-05
		KYQDILNEI	9.59895e-05	4.62367e-05	-9.71157e-05	3.19183e-05	-5.79361e-05	-0.000129732	-4.05197e-05	6.13571e-05
		SYFPEITHI	6.80076e-05	-5.73039e-05	7.42973e-06	3.45064e-05	-3.8559e-05	2.59293e-05	-6.49159e-05	-3.57835e-05
		LQIDNARLA	-4.02789e-05	3.16766e-05	4.24831e-05	2.4909e-07	-2.07666e-06	5.07845e-06	1.00105e-05	2.51677e-05
		NVELDPEIQ	-4.15187e-05	4.01985e-05	1.08373e-05	0.000338454	-3.97281e-05	-1.31448e-05	-3.37639e-05	-0.000122263
		LYDPVISKL	-8.92634e-05	1.25244e-05	-9.3488e-06	-9.36691e-05	-6.41605e-05	-9.15861e-05	2.99885e-05	-1.51639e-05
		IGIENIHYL	9.61911e-05	1.79791e-05	-4.14455e-05	-4.81854e-05	7.35585e-05	-0.000128826	5.08629e-05	-9.68971e-05
		TEKEDSSSK	-1.83633e-05	0.000121618	-0.000111063	1.32068e-05	-0.000130645	2.08691e-05	4.85246e-05	-5.57902e-05
		VYLPTHTSL	-2.5222e-05	5.16456e-05	-5.69194e-05	-1.11755e-05	-2.60324e-05	1.5482e-05	-2.39776e-05	3.72054e-05
		KYQEALDVI	-7.37032e-06	3.10721e-05	2.48474e-05	-6.25923e-05	-6.47331e-05	0.000657398	2.19595e-05	-8.53712e-05
		SFVSILSSL	-6.90573e-05	3.77542e-05	-7.16248e-05	-4.44956e-05	-2.66077e-05	-7.53222e-05	-6.16307e-05	-0.000108199
		AALQNLEQL	-2.14941e-05	-3.10013e-05	-2.43103e-05	2.75367e-05	-6.10162e-05	-6.13673e-05	-5.87836e-05	-1.72842e-05
		TQLIQTHVL	3.79841e-05	5.19257e-06	-5.60356e-05	-9.98049e-05	-9.99955e-05	-0.000214244	-2.8117e-05	-0.000112128
		VSILNRQVL	-3.14628e-06	-3.04661e-05	-2.62301e-05	-2.90646e-05	-3.7023e-05	-7.99268e-05	-3.85373e-05	-6.9163e-05
		SYKQNLENL	-0.000105912	-1.50439e-06	1.23853e-06	-4.44578e-05	1.49849e-05	9.43363e-05	-2.5238e-05	-9.14419e-06
		FAHTNIESL	-3.58487e-05	9.47981e-06	-5.45828e-05	5.79214e-05	-2.50079e-05	-4.66749e-05	-3.64605e-05	-4.55402e-05
		YGLKNLTAL	1.95228e-05	-5.16152e-05	1.6679e-05	-2.32307e-05	-8.14942e-05	-2.48556e-05	-2.1308e-05	4.44376e-05
		NYVNGKTFL	-3.69753e-05	-2.82877e-05	-1.98167e-05	-9.60206e-05	-2.0879e-05	0.00013472	-5.58126e-05	-7.77764e-05
		GYLPGNEKL	1.6969e-05	-8.2643e-06	1.13972e-05	-2.16258e-05	-4.64402e-05	-4.58035e-05	4.95018e-05	9.30392e-05
		KYVYVVTEL	-7.03627e-05	9.28133e-05	-6.56758e-05	-3.14437e-05	1.02113e-06	-1.35619e-05	-4.48664e-05	-5.0254e-05
		FQIVNPHLL	-2.74438e-05	-1.06837e-05	-2.93347e-05	-4.20586e-05	-2.43734e-05	-1.09009e-05	-1.99855e-05	7.96436e-06
		IGPKNYEFL	-5.06565e-05	-3.81984e-05	1.35376e-05	-7.62517e-05	3.75411e-05	-2.3548e-05	-5.93128e-05	-7.102e-05
		EQLFQEHRL	-4.92626e-05	-8.04158e-06	2.15269e-06	8.75769e-06	-9.50992e-05	8.32143e-05	-1.50152e-07	9.66688e-06
		VQVQNIQSL	-2.70598e-05	-1.2642e-05	-3.27716e-05	-4.05098e-05	-4.88576e-05	3.54698e-05	-4.30401e-06	-7.16726e-05
		ATIINEEVL	-2.76229e-05	-2.25544e-06	2.67023e-06	-3.7855e-05	-4.54919e-05	0.000148366	-3.27234e-05	2.80657e-06
		SSLVNSQTL	-1.80607e-05	-6.24598e-05	-0.000139128	-3.86344e-05	-8.54012e-05	4.79177e-05	-5.15718e-06	-4.50263e-05
		TFITDKTVL	3.1362e-05	-1.84583e-05	9.14334e-05	6.13217e-06	-6.24104e-05	9.25925e-05	-6.74253e-05	-7.54748e-05
		FVSHIPITL	-6.00123e-05	-2.13444e-05	1.64455e-05	1.21864e-05	-7.79849e-05	-9.47176e-05	-3.63698e-05	-3.22028e-06
		SYKTSITAL	-3.37158e-05	-1.5516e-05	-7.06192e-05	-3.03039e-05	-7.20529e-05	-6.34607e-05	9.50417e-05	-0.000102099
		TQVIEPHDI	-3.31112e-05	2.47741e-05	-8.57667e-05	8.33863e-05	-6.88119e-05	-9.72474e-05	4.08379e-05	-6.75095e-05
		ASLVNADKL	-2.64461e-05	-1.65145e-05	-5.73411e-05	-5.86212e-05	2.66085e-05	1.69145e-05	-2.07366e-05	6.40661e-07
		SYLESKGLL	-4.122e-05	3.52395e-05	-4.21867e-05	6.20878e-05	-0.00010005	4.69094e-05	-1.128e-05	-6.87454e-07
		SDHYPVEVT	-4.01853e-06	1.52703e-05	4.6085e-05	-3.57552e-05	-5.70279e-05	1.13724e-05	-2.03728e-05	-3.22378e-05
		ISVINGGSK	-4.01418e-05	0.000183858	-3.33652e-05	-6.87757e-05	1.0203e-06	-2.31992e-05	5.61696e-05	-2.00892e-06
		VAISLSRTE	-4.17421e-05	2.28235e-05	0.000123344	-8.76905e-05	2.25671e-06	-7.50496e-05	-5.10676e-05	3.22855e-05
		SGVSLAALK	-8.10989e-05	5.64691e-06	4.99524e-05	-9.13201e-05	-4.47521e-05	-9.42192e-05	-8.07449e-05	-2.96837e-05
		KTTPPSVYP	-2.76051e-05	-4.2663e-05	2.52421e-05	-4.60646e-05	4.15609e-05	0.000208437	-1.69609e-05	-1.65804e-05
		AQYEDIAQK	-1.74247e-05	-1.57561e-05	-2.08167e-05	9.09045e-06	-2.62798e-05	-6.30137e-05	2.15824e-05	-1.71923e-05
		SYSATKETL	-8.56419e-06	-4.869e-05	-5.32195e-05	-3.22111e-05	-1.32755e-05	-1.82198e-05	2.45208e-05	4.60244e-05
		SAVKNLQQL	8.1595e-05	2.97806e-05	-8.18391e-06	-1.48619e-05	1.1378e-05	8.89894e-05	3.32503e-07	-2.45398e-05
		NQVDSIHAL	-1.77891e-05	0.000117386	-1.55883e-05	-5.35404e-05	0.000123888	-8.22447e-06	7.7704e-05	-6.77764e-05
		LEAQAATGF	-2.4186e-05	-3.13307e-05	-4.22035e-05	-5.83076e-05	-5.06903e-05	-2.0259e-05	-1.39589e-05	-2.86908e-05
		VYLKTNVFL	7.36196e-05	3.1822e-05	-2.9611e-05	-8.32473e-05	2.42678e-05	6.07131e-05	-6.20249e-05	9.36807e-05
		DPNRESLDF	-4.23111e-05	-5.31746e-05	1.26661e-05	-6.15799e-05	-5.15302e-05	-5.96682e-05	2.08906e-06	2.10666e-05
		SSHRSPPAP	2.1552e-06	-2.70904e-05	-5.81737e-05	-1.95149e-05	0.000103775	-6.0084e-05	2.17742e-06	-2.3364e-05
		NVEIDPEIQ	6.10148e-05	-7.05613e-07	-2.86147e-05	-0.000116372	-8.54875e-05	-3.29203e-05	-6.32222e-05	-6.25347e-05
		DQLAKELTA	-2.8663e-05	-1.24735e-05	-2.51836e-05	3.1845e-05	-3.43858e-05	-3.64749e-05	1.30393e-05	-8.28955e-05
		QLAKELTAE	-7.06007e-05	6.30473e-05	4.10311e-05	2.99625e-05	5.94909e-05	0.000135683	7.76346e-05	-0.000167517
		AYGFRDPGP	-3.76065e-05	-4.66305e-05	-1.02139e-05	0.000105297	6.34432e-06	-3.15163e-05	-5.03802e-06	-7.3989e-05
		YGFRDPGPQ	-8.37702e-05	3.34512e-05	-3.03839e-05	7.72253e-05	-1.34204e-05	-5.26428e-05	0.000128371	-7.24543e-05
		GFRDPGPQL	-8.97753e-05	2.87863e-05	-5.84551e-05	-2.49825e-06	-5.07127e-05	-4.93737e-05	-8.15758e-06	-3.88477e-05
		LLDEGHYPV	-3.26118e-07	-4.69612e-05	-4.89161e-05	-3.02036e-05	5.04709e-05	-2.20818e-05	-4.44664e-05	-7.80646e-06
		YPQSKWQEQ	-5.58232e-05	2.12047e-05	-2.47484e-06	6.07279e-05	-8.94174e-05	-3.70451e-05	-4.68621e-05	7.72091e-05
		SFARAPQLD	6.29003e-05	8.57328e-05	5.1567e-05	1.80857e-05	-3.50719e-05	0.000146862	-6.42434e-05	-3.26604e-05
		FARAPQLDL	-2.39588e-05	-3.27447e-05	-3.02323e-05	8.62157e-06	-1.34585e-05	-7.60639e-06	5.3423e-05	-1.9935e-05
		GPAGDPGKP	-1.81809e-05	-3.17685e-05	-8.38606e-05	-8.93385e-05	-5.73269e-05	-4.63696e-05	7.0181e-05	-1.84981e-05
		GYSNRVVDL	-5.83912e-05	-8.19489e-05	-3.63503e-05	-3.68278e-05	-1.90101e-05	-5.77897e-05	1.32032e-05	5.35849e-06
		ALQDTEENP	-3.58665e-05	-2.63428e-05	-1.63845e-05	-3.2835e-05	-4.61947e-05	-3.54131e-05	1.6909e-05	-8.16358e-06
		LQDTEENPR	-9.24543e-05	-3.41481e-05	-7.86832e-05	-1.81023e-05	-6.86352e-05	0.00010595	-1.57852e-05	6.06064e-05
		TFTSDYSKY	5.53959e-05	8.25196e-05	-0.000168783	4.76565e-06	-5.15386e-05	0.000149161	4.88354e-05	2.37206e-05
		SDYSKYLDS	4.79634e-05	-3.01169e-05	-1.44058e-05	-5.28596e-05	3.55063e-05	-1.58705e-05	-2.5973e-05	5.05779e-05
		RRAQDFVQW	1.63877e-05	-4.00256e-05	-3.17875e-05	4.07017e-05	0.000139774	-8.78041e-05	4.47845e-05	-8.26702e-05
		ITAFNEGLK	-6.05686e-05	-3.38324e-05	-6.21879e-05	4.33907e-05	4.647e-05	-3.25805e-06	-3.93322e-05	-6.68924e-05
		VDPENFRLL	-1.02199e-05	-5.03466e-06	-2.14369e-05	2.91544e-05	-0.000100462	-5.89596e-05	-2.02084e-06	-1.38235e-05
		AGLQFPVGR	1.55088e-05	-4.97795e-05	-4.30158e-05	0.000315804	-9.73946e-05	-4.48368e-05	-8.8624e-05	-5.3748e-05
		TPVRSGTNP	-2.51373e-05	-2.21007e-05	-2.4193e-05	-1.18825e-05	-4.1295e-06	-1.03953e-05	-1.03851e-05	-9.16899e-05
		LPPTNVGSN	-5.69146e-05	-1.023e-05	-5.52767e-05	-5.11023e-05	-4.58777e-05	2.78871e-05	-5.48368e-05	-2.76561e-05
		NRESLDFLL	7.22967e-06	4.02769e-06	-7.3106e-05	-1.83843e-05	0.000101616	-8.42976e-05	-5.18072e-05	0.000148964
		RESLDFLLV	1.05174e-05	-2.13942e-05	-2.3055e-06	-4.47202e-05	-5.91895e-05	0.000153895	-3.9205e-05	-3.16304e-05
		VEDPQVEQL	1.08168e-05	-2.39319e-05	1.06338e-05	-5.69182e-05	-7.94492e-05	4.74498e-05	2.53116e-05	-5.05747e-05
		LGGSPGDLQ	5.14342e-06	2.49229e-05	-3.03788e-05	6.00491e-05	-4.98521e-05	-8.62792e-05	-7.5556e-05	1.15178e-05
		GGSPGDLQT	2.76143e-05	3.62777e-05	-8.3196e-05	-0.000115644	5.32095e-05	-0.000208384	-2.66598e-05	-3.62244e-05
		SPGDLQTLA	-2.23729e-05	-4.4083e-05	-0.000101797	-6.92512e-05	5.30697e-05	5.82217e-05	-5.91673e-05	-4.68347e-05
		PGDLQTLAL	2.62308e-05	-4.59444e-05	-3.84726e-05	-5.34411e-05	0.000137413	-2.30226e-05	-4.49809e-05	0.000201744
		TLALEVARQ	-2.99869e-06	-1.52029e-05	-3.67236e-05	-6.57465e-06	2.52464e-05	6.9401e-05	-4.59903e-05	-5.26576e-05
		HLCGSHLVE	-1.38612e-05	7.44814e-05	-3.30325e-05	-2.79561e-05	-3.42505e-05	-2.7846e-05	-5.18417e-06	-3.21336e-05
		GSHLVEALY	1.95821e-06	-6.34454e-05	-3.55039e-05	-3.12156e-05	-6.66033e-05	0.000100653	-4.11011e-06	-8.98728e-05
		VEDPQVAQL	-1.11877e-05	-9.80088e-06	-2.30185e-05	-2.60286e-05	-7.41945e-05	-7.48653e-05	-4.92171e-05	-7.03224e-05
		GPGAGDLQT	-5.97362e-05	-3.88394e-05	-8.1991e-06	1.93356e-05	-6.38542e-05	2.61464e-05	-1.69586e-05	-0.000127602
		TLALEVAQQ	-2.23623e-05	-7.58751e-06	3.27144e-05	-6.29257e-05	-4.37221e-05	-0.000108265	1.88385e-05	-1.9405e-05
		AQYEDIANR	-8.08789e-05	1.76558e-06	-7.77037e-05	-9.47551e-05	-2.74201e-05	-8.47472e-05	4.8047e-05	-3.61106e-05
		ERPVFTNHF	7.38707e-05	-3.21883e-05	-4.68259e-05	-2.08542e-05	-9.5429e-05	-1.53401e-05	-2.30926e-05	-4.17811e-05
		PELLNTNQL	4.11952e-05	-7.43311e-05	9.31879e-06	-0.000112531	3.34901e-05	-7.54087e-05	-6.3776e-05	-5.95695e-05
		IAEAEADKI	4.6274e-06	9.24747e-06	-1.39452e-05	-3.764e-05	-2.6492e-05	-3.63737e-05	6.3699e-05	-5.08272e-05
		LYEKMKGGQ	2.52797e-06	-2.08501e-05	-5.30418e-05	0.000127082	-3.28923e-05	-6.00571e-05	-1.775e-05	2.16662e-05
		QDEMRLELQ	-7.8463e-05	-5.6903e-05	-5.73288e-05	0.000114868	-9.17177e-05	-2.97038e-05	-6.04836e-05	-1.94148e-05
		SNPAMAPRE	-1.32476e-05	-2.57888e-05	-0.000101232	1.94067e-05	-4.48411e-05	-6.60906e-05	-0.00010882	-3.15644e-05
		KLEDVPLLS	2.08996e-05	3.78306e-05	-4.50535e-05	8.39576e-05	3.35928e-06	-0.00014144	1.10222e-06	4.04226e-05
		RPAGKHRVV	-4.02781e-06	-1.06756e-05	-7.16939e-05	-3.23689e-05	-4.80093e-05	-8.10642e-05	-7.30154e-06	-4.53901e-05
		IQKTPQIQV	-1.06823e-05	-9.23081e-05	-2.32295e-05	6.12285e-05	5.68961e-05	9.94533e-06	-2.86618e-05	4.97485e-05
		KTPQIQVYS	7.78558e-05	-5.63428e-05	2.59369e-05	4.59407e-07	-4.68032e-05	-1.09963e-05	-2.39944e-05	3.59343e-05
		GLFPQGGKG	-2.54685e-05	-8.12455e-05	4.6759e-05	-5.27505e-05	0.000177979	8.49479e-06	2.40848e-06	-0.000154174
		RMDQLAKEL	-6.3161e-06	-5.10496e-05	-1.71765e-05	8.03176e-05	-7.91584e-05	1.73161e-05	3.61793e-05	-3.14662e-05
		DVATVRLGE	-4.02224e-05	0.000208934	-3.93853e-05	-0.000122817	-6.24204e-05	0.000209422	-1.8422e-05	1.49412e-05
		QYEPYPITE	-3.41917e-05	-7.97686e-06	-2.98293e-05	-2.3609e-05	-2.34093e-05	-2.22221e-05	-1.69696e-05	-3.61385e-05
		SEDVNWGYE	6.16403e-05	2.58936e-05	6.68764e-05	-4.60024e-05	9.87465e-06	-7.37161e-05	-5.16655e-05	-1.28453e-05
		DGVAELDQL	-1.53648e-05	6.75617e-05	-2.17562e-06	-5.7205e-05	-2.64185e-05	-0.00011162	7.71115e-05	-5.87177e-05
		GVAELDQLL	-7.928e-05	-2.78704e-05	-1.69045e-05	4.17307e-05	-4.5632e-05	-5.24911e-05	-4.42591e-05	-5.20049e-05
		AELDQLLHY	-1.3814e-05	-6.07174e-05	-7.86992e-05	0.000103412	-6.20209e-05	-8.04297e-05	4.50023e-05	8.05773e-06
		LHLARLRRF	-1.85726e-05	-3.85098e-05	-5.99396e-05	-3.20311e-05	-1.24634e-05	-4.83089e-05	-7.93272e-06	-1.66819e-05
		DTEENPRSF	-2.75056e-05	3.30076e-05	-4.81261e-05	0.000123188	-7.9539e-05	4.44507e-05	-8.5872e-05	-4.95085e-05
		FTSDYSKYL	9.5127e-06	1.33448e-05	4.39679e-05	-3.58113e-05	-6.17768e-06	-5.06294e-05	9.95835e-05	-5.98967e-05
		RAQDFVQWL	-0.000105746	3.99861e-05	2.75748e-05	2.10196e-05	-7.5358e-05	-0.000121115	-4.43192e-05	-7.38232e-05
		LEGQAAKEF	-5.12099e-05	-8.0507e-06	-7.86557e-06	-8.69821e-07	-3.55288e-05	-4.72715e-05	3.80271e-05	-0.00015997
		ILDNLATRD	-3.92295e-06	-3.13615e-05	-1.1674e-05	-3.53785e-05	-4.84571e-05	-5.428e-05	6.52034e-05	0.000163112
		ATRDFINWL	-1.8948e-05	3.7224e-06	1.37258e-05	-4.36935e-05	-5.57206e-05	-2.42306e-05	5.68593e-05	7.35576e-05
		TGEGFYKYK	6.44571e-05	6.73029e-05	-2.1747e-05	-6.18872e-05	-4.65536e-05	-2.60143e-05	-5.76978e-06	0.000145473
		LLLPGELAK	-1.30669e-05	-2.15084e-05	9.01582e-06	-1.99904e-05	-2.19982e-05	-6.57947e-05	9.22769e-06	-2.02284e-05
		TQRLANFLV	-4.19068e-06	-1.84188e-05	4.85336e-05	2.19912e-05	-4.20706e-05	2.89473e-05	-8.3556e-05	2.15021e-05
		NFLVRSSNN	0.000138977	-5.0462e-05	3.54608e-05	-6.65299e-05	9.82033e-05	-0.000118433	-3.13536e-06	-6.29377e-05
		FLVRSSNNL	-8.25081e-05	-5.77157e-05	-4.72645e-05	-3.83034e-05	1.2425e-05	0.000126392	-5.78479e-06	-5.62883e-05
		LGPVLPPTN	-2.29752e-05	-1.73149e-05	-2.56682e-05	-2.59824e-05	-3.18208e-05	-1.52269e-05	-1.85642e-05	-2.94926e-05
		ISELKAEAV	3.04081e-05	-4.17922e-05	0.000112276	-1.57242e-05	-3.08576e-05	-7.0108e-05	5.10666e-05	-0.000119906
		DPQVEQLEL	-4.83818e-05	-3.31196e-05	-8.35332e-07	-1.42559e-05	1.49145e-05	-6.27808e-05	1.38658e-05	-5.42011e-05
		ELGGSPGDL	-7.90188e-05	-1.97814e-05	-7.62154e-06	9.77235e-06	-3.46773e-05	-4.33275e-05	1.90851e-05	-4.35119e-05
		GSPGDLQTL	-5.33836e-05	-2.69293e-05	-1.41277e-05	-6.2217e-05	2.29298e-06	-3.37216e-05	-1.06532e-05	-7.85388e-05
		AGDLQTLAL	2.16517e-05	-2.01339e-05	-2.88906e-06	-3.05467e-06	-7.93205e-05	-0.000130998	-4.84044e-05	-4.47489e-05
		LSDDDRVTW	5.27084e-05	-6.14525e-05	3.9487e-05	-0.000113483	-8.00707e-05	5.30735e-05	-5.1152e-05	1.14226e-05
		GVEKMVNVV	-4.15677e-05	6.64437e-06	-0.000101013	-7.47752e-05	-2.73136e-06	9.1374e-05	-3.13536e-05	-6.65022e-05
		VETSTPLRL	-1.32272e-05	-5.1731e-06	-6.17503e-06	1.43511e-05	-4.42725e-05	5.41549e-05	-1.04739e-05	-6.27228e-05
		LENPSPQAP	-2.58907e-05	6.00774e-07	-3.02783e-05	-3.13649e-05	-4.55626e-05	-3.10361e-05	-3.51852e-05	-1.69426e-05
		LPFAEGLYH	-4.33242e-05	-1.90708e-05	-3.11484e-05	-1.61976e-05	-3.47161e-05	-3.32989e-05	-3.36254e-05	-2.59249e-05
		EEELDEAVE	-1.16856e-05	3.05772e-05	-0.000130379	-2.35265e-05	-1.12482e-05	-2.20342e-05	-8.92796e-05	-1.14242e-05
		SLQSILRKN	-6.81321e-05	2.78107e-05	6.68686e-06	3.76928e-06	-5.11464e-06	7.44906e-05	-4.07142e-05	-1.59395e-06
		LEPMYPGDY	-3.46712e-05	9.38557e-06	1.50925e-05	-6.28971e-05	-1.40877e-05	-7.72799e-05	-3.08029e-05	-0.000106466
		AQELPVPGR	-5.7166e-06	-1.67113e-05	-2.61478e-05	-1.88312e-05	-3.21525e-05	-1.73562e-05	-9.55445e-06	-2.753e-05
		PFSATALSQ	-2.67393e-05	-1.51632e-05	-2.56682e-05	-1.85699e-05	-3.18208e-05	-1.45825e-05	-1.45483e-05	-2.74301e-05
		DVPAALFSK	-7.88648e-05	-3.91066e-05	-5.84631e-05	-2.35398e-05	3.89236e-06	-1.52151e-05	-5.55674e-05	-9.68645e-05
		VPAALFSKL	-5.46567e-05	-3.83141e-05	-4.9621e-05	-2.92894e-06	-4.92632e-05	-3.19752e-05	-2.82419e-05	-3.631e-05
		PAALFSKLL	2.46404e-05	-2.67853e-06	-6.22389e-05	-1.82096e-05	-3.52019e-05	-3.16745e-05	-3.90247e-05	-1.91955e-05
		FRPEGLDQW	-4.19636e-06	9.78924e-06	5.76689e-05	-8.73759e-06	-4.37731e-06	-4.09991e-05	-5.44594e-05	-9.48407e-05
		SFQRNQLLQ	-2.92344e-05	-2.5706e-05	9.12414e-05	-7.16422e-05	2.84166e-05	1.90529e-05	-4.89805e-05	1.24927e-05
		EENSRENPF	4.57305e-06	-5.72979e-05	9.31309e-05	-2.20102e-05	0.00010663	-2.05628e-05	-6.0638e-06	-3.92592e-05
		VAWIPDVES	-3.07606e-05	-8.88849e-05	-8.22924e-05	-7.21806e-05	2.2113e-05	-0.000127826	-6.9969e-05	1.14918e-05
		AITEKETVE	-2.06205e-06	7.62498e-05	-3.61785e-05	-3.15211e-05	-6.91631e-05	-3.92321e-05	-4.96252e-05	-6.98728e-05
		KNFFWKTFT	2.08689e-05	-4.16908e-05	-8.54052e-05	-5.94462e-05	6.10481e-05	-3.28009e-05	-1.40837e-05	3.39868e-05
		NKLEDVPLL	-5.12054e-05	-3.20314e-05	-3.94636e-05	-4.81507e-05	-4.80643e-05	0.00036994	-4.629e-05	-4.11981e-05
		FNPYFDPLQ	2.32473e-05	-4.42249e-05	1.15723e-05	3.49943e-05	-6.16137e-05	-9.58044e-05	5.59619e-05	-7.03977e-05
		LQWKNSDFE	-1.62584e-05	-7.01939e-05	-3.73393e-05	-0.000100883	1.29161e-06	-7.85228e-05	-8.245e-05	3.28482e-05
		RDPNRESLD	-5.60555e-05	-2.06736e-05	-2.24624e-05	-9.39029e-05	-7.36296e-05	2.30289e-05	-3.8872e-05	-1.83781e-06
		LYLVCGERG	-5.40984e-05	-3.19993e-05	6.1283e-05	-1.53627e-05	6.08553e-05	-8.38282e-05	-6.29326e-05	9.38421e-05
		GERGFFYTP	6.10786e-05	5.46059e-05	-1.93061e-05	-5.41454e-05	-4.53615e-05	-4.30556e-05	1.38748e-05	2.28663e-05
		ERGFFYTPK	-3.97273e-05	-1.71215e-05	-3.28303e-05	-2.41125e-05	-4.76791e-05	-1.57222e-05	4.25086e-05	1.72623e-05
		RGFFYTPKS	-1.16008e-05	7.24561e-06	-2.64746e-05	-1.44415e-05	0.000109428	-2.44437e-05	-6.40781e-05	-8.89046e-05
		EDPQVEQLE	-3.01279e-05	2.98086e-05	-3.25674e-05	-1.81148e-05	-3.0354e-05	-4.58105e-05	3.29742e-05	4.21709e-06
		LELGGSPGD	-5.8476e-06	-4.73582e-05	-2.73177e-05	-7.99267e-05	-1.12269e-05	-5.12193e-05	-1.48567e-05	-5.23381e-05
		EDPQVAQLE	2.8559e-05	9.55877e-06	-6.36304e-05	6.78758e-05	1.25629e-05	-8.28954e-05	-1.71121e-05	-9.97446e-05
		PQVAQLELG	-1.38712e-05	8.87323e-07	-3.55304e-05	-6.83329e-05	3.51607e-05	-1.92004e-05	-1.25949e-06	1.48264e-06
		LELGGGPGA	-3.65525e-05	2.41743e-05	9.75807e-06	1.51773e-05	-3.97555e-05	-3.15738e-05	4.40945e-05	-1.36363e-05
		GGPGAGDLQ	1.56457e-05	-2.98853e-06	-3.22104e-05	-4.60071e-05	-4.45225e-05	-3.14928e-05	1.58847e-05	5.2515e-05
		GAGDLQTLA	5.20523e-05	-2.36008e-05	-2.20053e-05	-3.80553e-05	-3.1332e-05	-6.39791e-05	4.48156e-05	-6.19557e-05
		IVEEQYTPQ	3.67277e-06	9.06828e-05	-6.6912e-05	1.74804e-05	-5.97871e-05	-8.00632e-05	4.08457e-06	-4.62383e-05
		VEEQYTPQS	-2.61928e-06	-4.6953e-05	2.05432e-05	-2.54038e-05	-7.655e-05	-2.85009e-05	9.46961e-06	-2.52805e-05
		DRVSETDIQ	-7.15865e-05	1.45837e-05	-4.28209e-06	0.000160732	7.625e-06	3.96581e-05	-4.77503e-05	-4.04628e-06
		ISDHYPVEV	1.59078e-06	-2.28552e-05	4.03306e-05	2.63094e-05	-7.12434e-05	-4.87681e-05	2.35622e-05	-1.99123e-05
		KLEPSGPIS	3.61818e-06	-2.90144e-05	1.27814e-05	-8.87532e-05	7.91951e-05	1.71034e-05	-5.92359e-05	-5.75915e-05
		SSVHTFPAL	-2.50267e-05	-4.20989e-05	-0.000102944	-1.69625e-05	4.04012e-05	-6.49027e-05	7.79588e-05	3.15777e-05
		AENEFVTIK	-4.19103e-05	-4.22519e-05	-6.7512e-05	-7.14205e-05	4.73358e-06	-6.86528e-06	-7.29538e-05	6.23029e-05
		NKDLPSPIE	1.28525e-05	3.60962e-05	-9.63244e-05	-5.36846e-05	-4.88643e-05	3.99267e-05	2.74374e-06	-3.32837e-05
		SGPELVKPG	-2.51401e-05	5.85407e-05	-1.2752e-05	1.29503e-05	-7.3661e-05	-0.000128764	-1.11774e-05	7.416e-05
		EENIKIFEE	-3.06548e-05	-3.63743e-05	-7.9764e-05	5.44289e-05	-3.89772e-05	-3.76359e-05	6.66495e-05	-2.5827e-05
		SHLVEALYL	-2.62948e-05	2.9862e-05	0.000112925	4.60234e-05	-3.26385e-05	4.24905e-05	-4.5492e-05	-3.55574e-05
		LYLVSGERG	-3.03559e-05	-1.37539e-05	5.46522e-05	-0.000103536	-5.8923e-05	-0.0001386	-1.90786e-05	-2.5565e-05
		FVDNIFPPV	-6.4369e-06	8.59517e-05	-7.75511e-05	-4.8671e-05	9.26506e-05	-5.95837e-05	-6.36619e-05	7.4731e-05
		VDNIFPPVI	-2.68804e-05	2.23477e-05	-1.9572e-05	-9.59388e-05	-3.49326e-05	5.37691e-05	-4.68933e-05	-1.82626e-05
		AGCKNFFWKT	-7.04913e-05	-4.92778e-05	4.58091e-05	-7.5975e-05	-3.16384e-05	-6.58003e-05	7.7099e-06	-4.12919e-05
		FVKQHLCGPH	2.27191e-06	-1.01585e-05	-1.83668e-05	2.4527e-05	-8.57717e-05	1.27473e-05	-2.98826e-05	-3.72865e-05
		FVKQHLCGSH	-1.20475e-05	1.7314e-05	1.11193e-05	-6.04894e-05	-7.70792e-05	-5.71232e-05	-2.06056e-05	-1.47481e-05
		MDQLAKELTA	7.2116e-05	5.11117e-05	2.77357e-05	-1.03223e-05	-7.94132e-05	-3.97561e-05	2.87042e-05	4.57217e-05
		GERGFFYTPM	-1.39582e-05	-2.49688e-06	-6.10806e-05	-2.70144e-05	-1.05434e-05	0.000107697	-3.36608e-05	-6.33705e-05
		GMLKRTKKLI	6.35476e-06	4.57752e-05	1.77595e-05	-2.50696e-05	-6.46554e-05	-3.28073e-05	-5.99131e-05	2.90587e-05
		KMALQQEGFD	9.79149e-06	6.01732e-05	-8.81198e-05	-3.82312e-05	-7.02128e-05	3.29138e-05	-5.11988e-05	-0.000125432
		RMDQLAKELT	-0.000181202	-9.61799e-05	5.33373e-05	0.000142574	-0.000222036	5.51817e-05	-7.8521e-05	5.01776e-05
		SRMDQLAKEL	-0.000116212	8.7878e-05	5.31418e-06	-7.67264e-05	-6.63009e-05	0.000111529	-8.30935e-06	-0.000146279
		WSRMDQLAKE	2.24381e-05	-4.22329e-05	-1.46798e-05	-0.000150802	-0.000157185	0.000148004	-2.83216e-05	1.19505e-05
		GVEKMVNVVE	-8.22579e-06	1.78321e-05	-7.18133e-06	-4.58887e-05	-4.72358e-05	-3.3769e-06	-7.34425e-05	-4.16101e-05
		EQDEMRLELQ	-2.02121e-05	2.67954e-05	-5.5606e-05	-2.51077e-05	-8.68652e-05	0.000322835	7.46243e-06	2.60348e-05
		LLYEKMKGGQ	5.97231e-08	-4.48577e-05	4.02898e-06	-4.22007e-06	-4.44014e-06	-9.75189e-05	-3.10168e-05	7.18592e-05
		NSNPAMAPRE	-7.81709e-06	0.000172637	-2.89326e-05	1.37691e-05	-0.000114053	-0.000119733	-2.65359e-05	3.07192e-05
		SANSNPAMAP	-5.46562e-05	-4.94799e-05	4.41265e-05	-3.64512e-05	-1.76158e-05	-4.84632e-05	2.13174e-05	-8.34103e-06
		QDFVQWLMNT	6.88729e-06	-2.99726e-05	-2.02891e-05	-2.4629e-05	-1.32334e-05	-9.12772e-05	6.64701e-05	-8.94161e-05
		VRSGTNPQMD	-1.90594e-05	0.00011948	-1.174e-05	-7.19611e-05	0.000126885	-1.11899e-05	-5.5998e-05	-1.35504e-05
		ERGFFYTPMS	-7.62806e-05	1.88232e-05	9.53891e-05	0.000159371	-2.56583e-05	1.46519e-05	9.10709e-05	1.49384e-05
		FVNNVEVHTA	-2.83686e-05	-1.64024e-05	6.44023e-06	-2.69103e-05	-4.25267e-05	-2.77021e-05	-2.05046e-05	-4.62138e-05
		GGGPGAGDLQ	-2.34084e-05	4.69746e-05	-5.59435e-05	-8.82422e-05	1.26446e-05	-2.03193e-05	-1.38079e-05	-5.89217e-05
		PQVEQLELGG	3.36901e-05	4.11503e-05	-6.40872e-05	2.88347e-06	-5.57452e-05	-1.15199e-05	-7.67614e-05	-0.000120072
		YGFRDPGPQL	3.08732e-05	-1.61827e-05	-2.79388e-05	-4.15461e-05	-5.73703e-05	-0.00010217	-6.36854e-05	-0.000125271
		DLAGRDLTDY	-6.85008e-05	-3.17559e-05	-8.36129e-05	-4.58058e-05	-8.33214e-05	-5.55553e-05	-5.3378e-05	-0.000145484
		YAGSNFPEHI	4.44902e-06	-9.47451e-06	9.72736e-05	2.58016e-06	-6.95243e-05	-0.000122772	-1.52061e-05	-1.20348e-05
		IQKTPQIQVY	5.91044e-05	2.88894e-05	-4.49647e-05	-6.61194e-05	-6.81345e-05	5.30934e-06	-2.41213e-05	3.08024e-05
		ALEEQLQQIR	-6.41552e-05	1.27859e-05	-1.16825e-05	9.05296e-05	-6.19266e-05	-3.21223e-05	-1.99758e-05	1.61911e-05
		ILSVHVATAA	-2.67393e-05	-1.50895e-05	-2.56682e-05	-1.85699e-05	-3.18208e-05	-1.45825e-05	-1.18957e-05	-2.71009e-05
		VTIITVPIVL	-5.73441e-05	-1.47649e-05	-2.05705e-05	-5.88876e-05	-1.24402e-05	4.30051e-05	1.45088e-05	-0.000109044
		SAPRNFVENF	3.36144e-05	-2.87903e-05	0.000207401	5.24285e-05	-5.73229e-05	2.27028e-05	1.92804e-05	-7.93326e-05
		PNRESLDFLL	4.49287e-05	-4.88753e-05	-5.02691e-05	0.00019314	1.60221e-05	6.03255e-05	4.0476e-05	-9.41389e-05
		VLYDEIKKYT	9.09692e-06	1.753e-05	-4.42642e-05	-9.72943e-05	-9.19264e-05	9.40231e-05	8.6241e-05	-1.95434e-06
		AGFAGDDAPR	-3.39004e-05	-1.07851e-05	-2.40878e-05	-2.34038e-05	-3.04852e-05	-2.86178e-05	-2.16637e-05	-3.26654e-05
		GYSFTTTAER	-2.91032e-05	-1.82928e-05	-2.57435e-05	-1.85699e-05	-3.2022e-05	-1.45825e-05	-1.18957e-05	-2.7318e-05
		AAPAAPAAGE	-2.68449e-05	-5.80081e-06	-2.61478e-05	-1.85699e-05	-3.18208e-05	-1.54209e-05	-1.28603e-05	-2.71009e-05
		APSVPPPGTV	-1.84406e-05	2.24125e-06	-6.67964e-05	-4.75086e-05	1.86197e-05	9.53721e-06	-3.09677e-05	-2.94917e-05
		ISGLIYEETR	2.75427e-05	-4.5634e-05	7.33915e-05	-2.94127e-06	-4.80878e-05	-5.52891e-05	-1.749e-05	-2.1308e-05
		LSSSVHTFPA	-8.97162e-06	8.90977e-05	-3.06411e-05	-8.94401e-05	-7.48634e-05	-4.90343e-05	-5.73115e-05	-9.98193e-05
		AKTTPPSVYP	-1.69341e-05	3.77138e-05	-1.96794e-05	-7.02174e-05	-4.81863e-05	-0.000112126	-5.41689e-05	-7.61285e-05
		EFQLQQSGPE	-3.28576e-05	6.92356e-06	-6.97521e-05	6.3131e-05	-8.79847e-05	6.28936e-05	0.000177116	-0.000160399
		LTVTAGEKVT	-1.29957e-05	4.7882e-06	4.6887e-06	-4.6917e-05	2.63842e-05	-7.544e-05	-0.000158783	-8.26927e-05
		SVQAEDLAVY	-6.78962e-05	4.43883e-05	-3.50263e-05	4.82834e-05	-8.25477e-05	-0.00015222	3.67886e-05	-7.36017e-05
		EESNYELEGK	-1.66059e-05	2.94846e-05	-6.10731e-05	-0.000103208	5.2161e-05	0.000140273	-5.67762e-05	-2.10089e-05
		AQYEDIAQKS	2.30543e-05	-6.38397e-05	-7.80367e-05	-7.7037e-05	-5.86206e-05	-5.3913e-05	8.19485e-05	-1.37689e-05
		SLVLLLLPLA	-2.67393e-05	-1.70085e-05	-2.62746e-05	-2.24735e-05	-3.35937e-05	-1.97116e-05	-1.19943e-05	-3.2312e-05
		RVAPEEHPVL	-2.79942e-05	-6.7759e-06	-4.28646e-05	-5.16635e-05	-0.000205372	4.75908e-05	3.33061e-05	-6.9878e-05
		TVLRIPLRVV	0.000102612	6.20749e-05	1.38977e-06	2.05949e-05	-3.14752e-05	-0.000138907	-5.23898e-05	-0.00011197
		DQLAKELTAE	-3.95495e-06	1.07792e-05	-4.04156e-05	-7.34504e-05	-9.85115e-05	-2.04479e-05	-7.0363e-05	-0.00019258
		AYGFRDPGPQ	-9.229e-05	-4.57628e-05	2.24785e-05	-7.00787e-05	-5.63581e-05	-4.15564e-05	-1.18145e-05	-6.40768e-05
		ADVATVRLGE	-5.24406e-05	-1.76931e-05	6.14492e-05	-3.14371e-05	-0.000144574	-0.000175384	-7.46716e-06	-0.000160538
		SFARAPQLDL	5.46441e-06	-4.4734e-06	-2.15796e-05	0.000157489	-7.79186e-05	-6.8947e-05	4.37681e-05	-8.8407e-05
		ADQRVLTAEE	3.46117e-06	-4.80969e-05	-6.87291e-05	-6.4654e-05	-7.88067e-05	-5.77874e-05	1.16241e-05	-0.000113836
		HALQDTEENP	4.38574e-05	-1.07814e-05	-3.31693e-05	-1.85853e-05	-4.22021e-05	-8.03035e-05	-3.25044e-05	-2.46265e-06
		ALQDTEENPR	1.04234e-05	-2.58679e-05	-5.20594e-05	4.04226e-05	-5.01286e-05	3.84615e-05	-2.21673e-05	-2.67379e-05
		HSQGTFTSDY	-9.59242e-06	2.84963e-05	-3.51517e-05	-6.23495e-05	-0.000126461	-9.46916e-05	5.5606e-05	5.0853e-05
		SQGTFTSDYS	-6.97862e-05	-6.15237e-05	4.60853e-05	0.0001676	-2.56168e-05	0.000231279	-1.12589e-05	6.90965e-05
		QGTFTSDYSK	-8.24304e-05	-1.79664e-05	-6.92621e-05	0.00016565	-3.93125e-05	0.000116141	-6.10849e-05	1.84607e-05
		GTFTSDYSKY	-1.19532e-05	2.35778e-05	-8.93007e-05	-0.000151657	-0.000142006	2.60737e-05	-6.40855e-05	8.73599e-05
		TSDYSKYLDS	6.99754e-05	-8.07185e-05	5.71451e-05	4.41748e-05	9.13913e-05	-0.000214169	-4.74975e-05	-5.44373e-05
		SDPGLRGNIL	-1.38779e-05	-2.26337e-05	-3.00884e-05	-1.49629e-05	-8.52281e-05	5.05672e-05	-1.09689e-05	6.03161e-06
		VITAFNEGLK	-6.12281e-05	-7.3533e-05	-1.78795e-05	-9.40246e-05	-4.76238e-05	1.52127e-05	-7.87483e-05	-6.53031e-05
		TPVRSGTNPQ	-6.44827e-05	0.000117502	-3.14489e-06	-1.94163e-05	-3.03757e-05	-4.03085e-05	-5.14072e-05	-3.2653e-05
		GPVLPPTNVG	-2.93971e-05	-1.73291e-05	1.60837e-06	-4.41404e-05	-1.53216e-05	-2.32423e-05	-1.37927e-05	-3.24707e-05
		LPPTNVGSNT	-2.67393e-05	-1.7558e-05	-3.01602e-05	-2.05479e-05	-3.19022e-05	-1.54209e-05	-1.60342e-05	-2.71009e-05
		PPTNVGSNTY	-1.80333e-05	-1.74606e-05	2.24581e-06	1.86672e-05	-3.21229e-06	-5.67449e-05	5.63847e-05	-4.19457e-05
		RDPNRESLDF	-2.60878e-05	-7.415e-05	-0.000183546	-0.000139032	-0.000185203	-2.57526e-05	-4.39532e-05	-2.76796e-05
		DPNRESLDFL	1.90283e-05	-1.26494e-05	-7.47565e-05	0.000186449	9.54107e-05	7.48588e-05	-1.86414e-05	1.95772e-05
		NRESLDFLLV	-5.02917e-05	1.52123e-05	-0.000119273	-5.16723e-05	-4.39168e-05	3.56521e-05	2.65264e-05	2.79238e-06
		ERGFFYTPKS	2.12495e-05	1.88296e-05	1.03107e-05	-1.67986e-05	-4.15558e-05	-2.17969e-05	-3.11203e-05	-8.05526e-05
		EVEDPQVEQL	6.77975e-06	3.69263e-06	-2.27862e-05	-6.51096e-05	8.33799e-05	2.15354e-05	-3.51817e-05	-4.12136e-05
		VEDPQVEQLE	3.8764e-05	-5.34566e-05	-0.000102176	-0.000104324	-9.97609e-05	0.000299756	0.000130519	6.05331e-05
		ELGGSPGDLQ	-5.59304e-05	-2.35863e-05	4.93879e-05	-2.21774e-05	-4.52003e-05	-1.08039e-06	7.69195e-05	-2.73602e-05
		LGGSPGDLQT	8.48321e-06	-7.96236e-05	-8.11701e-06	-0.0001023	-5.56197e-05	5.22366e-05	-1.31535e-05	-5.0875e-05
		GGSPGDLQTL	-0.000125078	2.76892e-05	-6.14372e-05	-6.76199e-05	-3.71771e-05	-2.94586e-05	-2.8884e-05	-2.07723e-05
		SPGDLQTLAL	-7.63594e-05	-4.57512e-05	-1.19248e-05	2.30279e-05	-8.69769e-05	-9.89957e-05	-7.06625e-05	-4.38025e-05
		QTLALEVARQ	6.47437e-05	-3.91846e-05	-3.54967e-05	4.98521e-05	1.73113e-05	-9.63698e-05	-4.55896e-05	-0.000131753
		EVEDPQVAQL	-3.61175e-05	-2.52581e-05	2.23984e-05	-3.99048e-05	-3.3561e-05	-4.79228e-05	-1.82143e-05	-3.6999e-05
		VEDPQVAQLE	8.04249e-05	5.38912e-07	-6.56024e-05	5.43783e-05	7.32387e-05	8.98547e-05	0.000102096	-0.000101183
		LGGGPGAGDL	-8.85207e-05	-6.9897e-06	-1.16394e-05	-2.40996e-05	-2.46538e-05	2.86456e-05	-2.73237e-05	-4.76287e-05
		GGPGAGDLQT	-0.000107787	5.77899e-05	4.70564e-05	-7.15409e-05	1.82036e-07	-3.88209e-05	-3.13889e-06	-0.000138486
		GPGAGDLQTL	-5.64583e-05	-1.56887e-05	1.75941e-05	-6.6022e-06	-5.52396e-05	1.22151e-06	-1.35287e-05	-5.53026e-05
		GAGDLQTLAL	7.08946e-06	-1.79204e-05	-8.18547e-05	-8.51882e-05	-5.52774e-05	-8.54715e-05	-3.55849e-06	-8.12074e-05
		QTLALEVAQQ	-1.83543e-05	-4.50201e-05	-6.98914e-05	1.04793e-05	-7.29655e-05	9.43204e-05	-3.0582e-05	-5.20284e-05
		LVETSTPLRL	-9.73158e-06	-3.25281e-06	-5.61799e-05	-4.84253e-05	-3.97634e-05	-2.76483e-05	-1.6507e-05	1.19655e-05
		LENPSPQAPA	-5.27188e-05	-1.13405e-05	-2.28504e-05	-3.41372e-05	-2.74464e-05	-2.37694e-05	-2.37813e-05	-2.43326e-05
		ERPVFTNHFL	8.19006e-05	4.26295e-06	-2.63762e-06	0.000100284	-9.82569e-05	0.000119618	-4.60154e-05	2.30605e-05
		LEEELDEAVE	-6.14754e-05	2.91733e-05	-4.61701e-05	0.000246501	-0.000117008	3.07326e-05	2.48871e-05	-9.54656e-05
		YPAKPEAPGE	-3.12815e-05	-2.37779e-05	-3.67153e-05	-3.44499e-05	-5.13602e-05	-3.92052e-05	9.81559e-07	-2.19753e-05
		DVPAALFSKL	-1.13184e-05	4.34156e-05	-5.69172e-05	0.000171716	7.59218e-06	1.57525e-05	-2.6637e-05	-3.92375e-05
		TDDSDSENLP	4.49135e-05	-4.47215e-05	8.2922e-05	6.47268e-05	7.67591e-05	-0.000114952	-2.62377e-06	0.000199348
		IVEEQYTPQS	-5.8747e-05	0.000120134	-6.29767e-05	5.12974e-05	-0.000135039	0.000236424	-7.3178e-05	1.91434e-05
		SGQLGLPDEE	-1.51464e-05	1.55149e-05	-4.02296e-05	8.2028e-05	-1.18359e-05	-7.21341e-05	4.6987e-05	-0.000109316
		ELSAERPLNE	-4.32058e-05	-9.6531e-08	-2.44551e-05	3.1185e-05	1.38284e-05	-4.2901e-05	-2.70739e-05	-5.68834e-05
		IATGSVGKNL	-3.55208e-05	-0.000107135	-6.22393e-05	5.98287e-05	-8.90826e-05	-1.10957e-05	-5.30469e-05	-8.95793e-06
		NKLEDVPLLS	4.42275e-05	-2.11141e-05	0.000134724	-0.000100202	3.5893e-06	-6.67545e-06	0.000108652	2.63759e-05
		QKTPQIQVYS	0.000106958	7.0663e-06	-7.83203e-05	1.90361e-05	-0.000115694	0.000119524	3.99878e-05	-0.000111544
		AAEVPSRDTM	-6.41119e-05	1.09605e-05	-2.66174e-05	-3.96431e-05	-5.78236e-05	-4.09092e-05	1.68598e-06	-5.54818e-05
		AEVPSRDTME	-2.78206e-05	-6.21016e-05	-6.54036e-05	6.6375e-05	-0.000167261	0.000166041	2.77072e-06	-6.39679e-05
		EGEDDPDRSM	1.36853e-05	-5.91522e-05	-7.6041e-05	-6.48681e-05	-8.35625e-06	-9.8741e-05	-5.82222e-05	-5.13847e-05
		DDPDRSMKLS	-3.48791e-05	8.38681e-05	2.24742e-05	0.00016122	-0.00011138	-0.000120274	4.63683e-05	-3.95943e-05
		DPDRSMKLSF	-6.15522e-07	5.11626e-05	-2.27326e-05	2.42801e-05	-0.000109771	-0.000157932	7.40485e-05	5.52271e-05
		YPQSKWQEQE	2.55049e-05	-6.90732e-05	3.16566e-05	-4.79847e-05	-1.25454e-05	0.000175982	-0.000106899	-8.5079e-05
		LGALFNPYFD	1.9263e-05	3.81852e-05	-1.92661e-06	-0.000111547	-4.4708e-05	-4.20489e-05	-3.56136e-05	-0.000117563
		PLQWKNSDFE	-2.94808e-06	-1.43909e-05	-0.000105271	7.1509e-06	-0.000138125	-1.04393e-05	-4.22302e-06	6.5865e-05
		DGVAELDQLL	4.31488e-07	1.29677e-05	-1.81251e-05	0.000121709	6.98041e-05	-9.11431e-05	3.60932e-05	1.33919e-05
		GVAELDQLLH	-4.02007e-05	-2.39481e-05	6.60522e-05	-2.2367e-05	-5.02704e-05	-5.37102e-05	-3.19497e-05	-4.08373e-05
		EAGAQGPMGP	-2.98386e-05	-1.45455e-05	-2.58832e-05	-2.26397e-05	-4.24591e-05	-8.80424e-06	-2.78143e-05	-4.70753e-06
		PASQTEAHED	-0.000124097	-2.12642e-05	-7.9353e-05	-0.000132932	-6.73963e-06	-8.46168e-05	-0.00014685	6.38806e-05
		TFTSDYSKYL	-0.000101397	9.20675e-05	-5.18641e-07	-4.97629e-05	-9.75016e-05	-0.000124839	2.21722e-05	-0.000135414
		FTSDYSKYLD	-2.54099e-05	1.40622e-05	0.000193088	1.25233e-05	2.58889e-05	0.000106661	7.39221e-05	-1.61068e-05
		SRRAQDFVQW	-5.42338e-05	-4.30016e-06	6.20955e-06	1.96556e-05	-8.07186e-05	-7.0678e-05	3.27974e-05	-0.000172009
		RRAQDFVQWL	-5.12787e-05	0.00010934	-1.70646e-05	2.06671e-05	-6.3188e-05	-1.24254e-07	-3.09796e-05	0.000141389
		YLEGQAAKEF	-1.3338e-05	-4.34251e-05	-5.24619e-05	-1.4012e-05	-4.52081e-05	-9.88447e-05	-3.25266e-05	-6.40319e-05
		ATQRLANFLV	-2.28327e-05	9.39777e-05	5.34113e-05	2.47992e-05	3.82017e-05	-8.9314e-05	-5.13065e-05	4.32493e-06
		LANFLVRSSN	-9.06665e-05	7.60934e-05	-5.54941e-05	7.10388e-05	-2.75726e-05	-0.000176749	4.27428e-05	-2.79596e-05
		ANFLVRSSNN	6.51611e-05	0.000171076	-6.12852e-05	-0.000135383	-2.87953e-05	-4.27259e-05	-0.000106627	-4.40193e-05
		NLGPVLPPTN	-2.67393e-05	-1.52369e-05	-2.81619e-05	-2.26299e-05	-3.44526e-05	0.00011641	-1.22904e-05	-2.74301e-05
		VLPPTNVGSN	-1.18168e-05	3.99532e-05	-6.98346e-06	-5.2897e-05	-1.16507e-05	-3.71513e-05	4.99673e-07	-4.45579e-05
		EDPQVEQLEL	3.56884e-05	-4.48469e-05	-5.56748e-05	-5.92183e-05	-1.99856e-05	-8.89163e-05	3.39935e-05	-4.36969e-05
		LELGGSPGDL	-4.04881e-05	2.32218e-05	-4.01816e-05	-7.66126e-05	-3.26722e-05	-3.49535e-05	-1.69813e-05	-8.06265e-05
		GSPGDLQTLA	-9.7217e-05	2.89087e-05	0.000139991	-3.42536e-06	1.55106e-05	-1.1971e-05	-2.22108e-05	-8.2652e-05
		LELGGGPGAG	-8.15994e-05	-2.44922e-05	-6.02437e-05	-5.07416e-05	-5.1622e-05	0.000125351	-3.2305e-05	-6.6177e-05
		EEQLQQIRAE	3.98202e-05	1.79747e-05	-6.5635e-06	-6.35972e-05	-5.52827e-05	-2.48212e-05	-5.99171e-05	6.00242e-05
		VPPENVLGAL	-0.000111031	-1.94369e-06	-4.50749e-05	4.54784e-07	5.40135e-05	-4.24605e-05	-7.82507e-05	-0.000108786
		QVAAEHGFGV	1.12018e-05	-3.91874e-05	-6.1558e-05	8.70207e-05	-6.14855e-05	-1.94734e-05	-2.27446e-05	-2.52275e-05
		IKMALQQEGF	-1.80724e-05	1.85962e-05	-6.236e-05	8.19381e-06	-1.70863e-05	9.88371e-06	8.16226e-05	-2.00622e-05
		NQLHDEVHQW	5.04529e-05	-3.65294e-05	1.39154e-05	-0.000143169	-0.000105277	-0.000186028	1.64554e-05	3.70411e-05
		YGGFLRKYPK	-5.91814e-05	-1.8927e-07	-3.06991e-05	-7.76154e-05	-0.000101746	6.03536e-05	2.63878e-05	-0.000137001
		ERYEEVQRYS	1.58762e-05	-6.05628e-05	1.01566e-05	-8.52618e-05	-5.70136e-05	-9.59353e-05	-1.81882e-05	-4.17054e-06
		ASFQRNQLLQ	-0.000100592	4.9255e-05	-2.36438e-05	-5.23953e-05	0.000123604	6.85365e-05	9.41772e-05	-1.51604e-05
		YEENSRENPF	-4.41144e-05	2.17418e-05	-4.13819e-06	6.69049e-05	-1.23345e-05	4.89354e-05	-4.93831e-05	4.06996e-05
		GQLGLPDEEN	-4.95061e-05	-3.18997e-05	-2.76671e-05	-3.44803e-05	3.16735e-06	-3.30884e-05	-2.54338e-05	-3.95392e-05
		IPVGSLKNED	-3.04143e-05	5.02428e-05	-2.58383e-05	-1.61422e-05	-5.50962e-05	-4.22856e-05	-7.6506e-05	8.74607e-05
		LSAERPLNEQ	-3.0515e-05	-2.01955e-05	-1.94493e-05	-5.70877e-05	-4.70938e-05	-9.297e-06	-5.24341e-05	-6.60982e-05
		APSDPRLRQF	2.02266e-05	-1.88333e-05	-1.17251e-05	-8.34533e-05	2.25835e-05	-6.11509e-05	-3.48933e-05	-7.88045e-05
		ALEPEDLPQA	-3.75144e-05	-3.30862e-05	-2.54154e-05	-4.31385e-05	-5.54203e-05	3.1171e-07	2.75738e-05	-2.17048e-06
		DVPTNIMNIL	-4.96614e-05	-0.000102047	-6.59295e-05	7.54686e-05	-4.96741e-05	1.96962e-05	-3.69543e-05	0.000129223
		LFNPYFDPLQ	6.55664e-06	-2.69122e-05	-5.51946e-05	-4.575e-05	-3.42526e-05	0.000171522	0.000144298	-0.000115377
		ARDPNRESLD	3.78245e-05	-2.83357e-05	-2.33737e-05	-1.89906e-05	-8.01884e-05	-1.2019e-06	5.14675e-06	-4.61889e-05
		GERGFFYTPK	3.77247e-05	-1.23839e-06	-5.10533e-05	5.0464e-05	-3.46699e-05	-1.65919e-05	6.54681e-05	9.09056e-05
		REVEDPQVEQ	6.56581e-05	0.000191057	-4.58334e-06	1.07071e-05	-5.71219e-05	-3.78821e-05	7.71371e-06	-9.41604e-05
		VEQLELGGSP	4.00285e-05	1.15287e-05	-1.57093e-05	-6.47569e-05	-1.14875e-05	-3.73744e-05	2.24883e-05	9.7313e-05
		QLELGGSPGD	-0.000113939	0.000202996	-2.51222e-05	0.000191053	-7.18944e-05	-0.000139646	-2.74245e-05	9.05017e-05
		REVEDPQVAQ	5.56268e-05	5.80315e-06	-6.48866e-05	4.12657e-05	-6.48175e-05	-5.85727e-05	-7.00444e-05	-8.83381e-05
		EDPQVAQLEL	8.6829e-05	5.7976e-05	-1.86531e-05	4.56021e-05	-0.000130368	-1.62054e-05	5.78078e-05	-4.09232e-06
		PQVAQLELGG	-3.81442e-05	-8.4072e-06	-7.26485e-05	1.36381e-06	-5.29265e-05	6.2518e-05	-5.75584e-05	-2.13007e-05
		QLELGGGPGA	5.49022e-05	-7.09061e-05	2.54849e-05	-7.29347e-05	5.70576e-06	-9.52644e-05	3.12189e-06	-5.72442e-05
		ELGGGPGAGD	-0.000105389	2.17093e-05	-8.14581e-05	-3.57289e-05	-5.54596e-05	-6.5937e-05	5.76003e-05	-6.27625e-05
		PGAGDLQTLA	3.48495e-05	6.65148e-05	-0.00014631	7.47628e-05	-6.96421e-05	-9.16842e-05	-9.9843e-05	-9.36828e-05
		NQLLQKEPDL	-0.000152402	-8.75388e-05	-1.30722e-05	-2.73915e-05	-3.0384e-05	0.000100409	-9.70513e-06	-1.14807e-05
		TNEIVEEQYT	-3.21803e-05	4.51146e-05	-4.77114e-05	-1.74298e-05	-2.62069e-05	-8.47849e-05	-2.42151e-05	-5.32807e-05
		QELGKLTGPS	-3.01237e-05	-3.44951e-05	2.38629e-05	5.75872e-05	-4.45321e-05	-3.76557e-05	-1.08883e-05	-1.03812e-05
		VGSLKNEDTP	-7.08629e-05	-5.38374e-05	-5.98509e-05	-5.87028e-05	-8.40014e-05	4.61974e-06	7.88241e-06	-0.000118283
		LKVALPSYEE	-7.89989e-05	-7.85306e-06	-5.44005e-05	-2.37258e-05	3.40763e-05	-8.58542e-05	-2.11942e-05	-6.47139e-05
		NAENEFVTIK	-2.83419e-05	2.80862e-05	-4.23776e-05	3.70787e-05	-2.11838e-05	3.02201e-05	-3.50915e-05	-4.3057e-05
		SSSVHTFPAL	2.01065e-05	1.14747e-05	-9.46133e-06	4.32771e-05	-3.3645e-05	-3.30617e-07	-6.89017e-05	-5.09717e-05
		ISDHYPVEVT	-8.22376e-05	-4.52811e-05	0.00014732	-3.61304e-06	-5.93354e-05	-0.000200733	8.44072e-05	-8.201e-05
		AHAAAITAYA	-2.67393e-05	-1.50895e-05	-2.56682e-05	-1.85699e-05	-3.18208e-05	-1.45825e-05	-1.18957e-05	-2.71009e-05
		KDLPSPIERT	4.8979e-05	-1.54829e-05	-4.91847e-05	-3.07027e-05	-3.73503e-05	3.26271e-06	-7.23917e-05	5.81751e-05
		GLQFPVGRVH	-3.06568e-05	5.77228e-06	-5.01674e-05	-3.3278e-05	-0.000102671	-5.4987e-05	7.62471e-05	-1.65297e-05
		VITDRIENVD	6.17569e-05	1.51606e-05	7.82071e-05	5.54136e-05	6.69831e-05	4.0385e-05	0.000248622	0.000100628
		GVLNSWTDQD	-0.000164073	-9.95625e-05	-6.84825e-05	-0.000158552	0.000254012	-0.000192799	-7.76687e-05	5.11319e-05
		ASYIDGFKEP	1.70742e-05	4.56791e-05	-8.16583e-05	-3.32276e-05	5.19411e-05	9.42975e-05	-2.25114e-05	1.53525e-05
		ALYLVSGERG	3.4514e-06	-5.68669e-05	-9.30455e-06	-4.7833e-05	-6.72811e-06	-6.58132e-05	-6.38161e-05	-1.07004e-05
		ENIKIFEEDA	2.334e-05	7.13897e-05	-3.93759e-05	0.000165518	0.000109667	0.000182442	-0.000138702	-7.16509e-05
		MDQLAKELTAE	-4.38907e-06	4.45356e-06	4.40132e-05	-0.000121874	-5.0431e-05	8.42551e-05	-1.2391e-05	7.26746e-05
		VSTGDVNVEMN	-4.84165e-05	-8.28351e-05	0.000101927	-3.21788e-05	0.000186966	0.000386177	1.56368e-06	4.06188e-05
		VALPGVGVSML	-9.75793e-05	-3.36036e-05	-8.20547e-05	-0.000134257	2.26629e-05	3.59799e-05	-5.34034e-05	-0.000154602
		EITALAPSTMK	2.94233e-05	0.000369483	-9.53742e-05	0.000197159	-4.18355e-05	-5.71265e-05	5.33678e-05	-6.46076e-05
		GERGFFYTPMS	5.19345e-05	-5.3007e-05	-7.12026e-05	-3.5483e-05	5.5746e-05	6.52135e-05	9.50332e-05	-2.51493e-05
		LEGEDDPDRSM	-7.63135e-05	-4.95559e-05	-0.000118008	5.56402e-05	-2.40718e-05	-2.69662e-05	0.000170377	-0.000164925
		TPVRSGTNPQM	-9.41198e-06	4.44245e-05	1.42032e-05	-1.13706e-05	-3.51052e-05	-3.50837e-05	4.11178e-05	-6.3221e-05
		AAAEVPSRDTM	5.1154e-05	-5.4046e-05	8.36499e-05	-1.03056e-05	2.41903e-05	-2.28652e-05	-4.57791e-05	-6.36383e-05
		RMDQLAKELTA	3.16445e-05	-3.47811e-05	-1.19872e-06	-9.59102e-05	-7.4282e-05	1.44834e-05	5.68835e-05	1.07109e-05
		SRMDQLAKELT	6.08804e-05	7.8666e-05	-5.00486e-05	-0.000125182	-0.000108053	0.000123366	-0.000124894	7.356e-05
		IKMALQQEGFD	-6.78725e-05	-1.18247e-05	-3.71162e-05	4.29122e-05	7.53791e-07	-3.04135e-05	9.00624e-05	-0.000127392
		LAMAAFPKKQN	8.70991e-05	1.7658e-05	1.12406e-05	-3.33866e-05	-9.23329e-05	-0.000131162	-6.54271e-05	-0.000150045
		WSRMDQLAKEL	-1.44105e-05	6.28817e-05	0.00013706	-0.000162355	9.35335e-07	-4.3203e-05	-0.000114204	0.000221197
		PDRSMKLSFRT	0.000126745	0.000102756	-9.38064e-05	-6.10805e-05	0.000245239	4.87634e-05	-1.4471e-06	-7.15427e-05
		LPVNSPMTKGD	-7.3665e-05	-8.11802e-05	-0.00013515	-2.77022e-05	0.000279797	0.000301844	8.26983e-05	-7.31371e-06
		ANSNPAMAPRE	1.3259e-05	-4.63933e-05	-0.000110801	4.6584e-05	-3.8039e-05	-9.45425e-06	5.84587e-05	1.96595e-06
		SANSNPAMAPR	5.29682e-06	-0.000170652	-4.68095e-05	-9.06933e-05	-7.05727e-05	-0.000147146	0.000360747	-8.94541e-05
		AQDFVQWLMNT	-1.41822e-05	1.86848e-05	-8.17971e-05	-3.5889e-05	-7.12895e-05	0.000100155	7.86279e-05	7.57761e-05
		NAARDPNRESL	-1.93542e-05	4.45791e-05	3.07991e-05	-5.03931e-06	-1.91565e-05	-4.09012e-05	-6.00962e-05	-9.09168e-05
		QLELGGGPGAG	-4.09119e-05	-3.42234e-05	1.34632e-05	7.17719e-05	0.000106691	-0.000176081	7.77912e-05	4.98143e-05
		LGGGPGAGDLQ	2.22073e-05	-2.95233e-05	-5.82151e-05	5.38088e-06	0.000103295	3.89424e-05	3.458e-05	-6.43997e-05
		EVEDPQVAQLE	1.73115e-05	2.50827e-05	3.24045e-05	0.000130626	-2.18786e-05	-1.28121e-05	-0.000136769	-4.84045e-06
		PKFEVIDKPQS	-0.000111375	0.000107068	-9.96921e-05	-0.000109448	-0.000100123	-0.000146062	-8.20878e-05	5.36379e-05
		AGLQFPVGRVH	9.82786e-06	7.28629e-05	-3.45141e-05	-0.000173284	-0.000218897	0.000303704	-5.79991e-05	9.35039e-06
		LQTLALNAARD	8.28868e-05	0.000133541	-9.24321e-05	-6.06935e-05	-6.64432e-06	-1.46708e-05	3.33081e-05	-3.13392e-05
		TNAENEFVTIK	-0.000130207	1.11125e-05	1.82331e-05	-0.000122799	-0.000107355	-0.000232856	3.34457e-05	-0.000108088
		QHLGESTVRTI	-1.12129e-05	-2.57772e-05	-2.58248e-05	2.10105e-05	8.61132e-05	-0.000223975	-0.000101662	8.07489e-06
		VTRQELGQVTL	-8.78065e-05	6.3341e-07	-0.000100102	5.16893e-07	-7.70677e-05	-0.000104544	4.05711e-05	5.25059e-06
		LAYEQVARALK	-4.06186e-07	-4.81253e-05	1.04552e-06	-5.74923e-05	9.1558e-05	5.18022e-05	-1.64164e-05	-4.91525e-05
		IPPDNILPLII	2.46156e-05	-4.91712e-05	-4.93318e-05	-1.1067e-05	-0.000104184	0.000148709	0.000175149	0.000102788
		AISDHYPVEVT	-4.33496e-05	5.7957e-05	5.50414e-05	-3.1352e-05	4.67965e-05	2.98128e-05	-2.57153e-05	-8.68125e-05
		VTRYIYNREEY	-9.06822e-06	-1.5565e-05	3.67575e-05	8.38654e-06	-4.31531e-05	0.000135229	7.80989e-05	-5.0498e-06
		STITSREIQTA	5.61889e-05	-7.277e-06	-9.61828e-05	-6.73049e-05	-3.27114e-05	3.15162e-05	-1.97992e-06	0.000167961
		LENVIRDAVTY	5.7606e-05	3.61733e-05	-1.29551e-05	0.000104128	3.80919e-05	3.89015e-06	-0.000152355	-0.000147854
		PNRESLDFLLV	-4.88171e-05	-4.16859e-05	-1.33204e-05	-1.54625e-05	-0.000119137	-0.000106514	9.0621e-05	-1.38712e-05
		PQVEQLELGGS	0.000135939	-0.000120732	-9.21217e-05	-3.10592e-05	-7.2255e-05	7.20529e-05	-8.75819e-06	-0.000120812
		ATAQTVEDYVE	3.36699e-05	1.28815e-05	-2.5923e-05	-6.40028e-07	-2.42657e-05	2.39819e-06	-2.90337e-05	-7.69755e-05
		QRGLTAYHDIS	-3.06539e-05	2.73675e-06	-1.06993e-05	-2.65754e-05	0.000112393	4.40715e-05	-0.000144826	9.07369e-05
		RGLTAYHDISL	-1.15817e-05	9.15389e-05	-3.69541e-06	-0.000153143	-8.86618e-05	-0.000178183	4.49e-05	-0.000102412
		AIQPGSINYDL	-2.72286e-05	3.20283e-05	-1.07003e-06	-0.000102394	0.000112594	-0.000126776	-8.42932e-05	-0.000141604
		LTVTGKTVRLL	5.31416e-05	-2.99911e-05	-9.98741e-05	-9.95199e-05	0.000136141	0.000182647	1.94542e-05	-2.87866e-05
		SLGKNPTDAYL	3.71225e-05	2.62497e-05	5.37264e-05	-4.7264e-05	-0.000124296	4.95406e-05	3.95072e-05	9.73477e-05
		GIAQIIAAQEE	6.4874e-05	4.20251e-05	0.000116193	-0.000105827	0.000226777	-3.36286e-05	-9.35711e-05	-6.73588e-05
		ALAAAGYDVEK	-4.35005e-05	-3.44704e-05	7.62017e-06	-1.64348e-05	-9.76865e-06	-8.60406e-05	9.45917e-05	-5.40585e-05
		VEIIANDQGNR	7.72626e-06	-2.97904e-05	-4.63301e-05	-2.73279e-05	-0.00014984	0.000370662	7.85262e-06	-0.000127353
		LSSSVHTFPAL	-4.89948e-05	0.000172217	5.82271e-06	-0.000116215	2.1816e-06	-0.000158375	1.04708e-06	-2.77871e-05
		KSDLEMQIESL	0.000137249	-1.6299e-05	4.85614e-06	3.42579e-05	-1.25339e-05	-6.47782e-05	0.000171339	-2.24118e-05
		TEELNREVATN	-3.71042e-05	-1.51153e-05	-2.25296e-05	-2.32833e-05	-3.36212e-05	-1.50618e-05	-1.41801e-05	-2.75825e-05
		LALDIEIATYR	-2.21388e-05	-5.12301e-05	-4.03143e-05	3.07319e-05	-4.79674e-05	-2.42846e-05	-6.56444e-05	2.05866e-06
		KNLQTVNVDEN	5.3551e-05	0.00021692	0.000195459	-4.68444e-05	9.69118e-05	-5.41966e-05	4.9666e-05	3.30143e-06
		IALLNVELELK	9.48218e-05	0.000112795	-7.33408e-05	-4.58647e-05	-0.000172418	-0.000107282	-3.59245e-05	-9.50241e-05
		DPNRESLDFLL	-4.25057e-06	-2.46371e-05	-4.31912e-05	-5.06623e-05	1.82272e-05	0.000133076	-2.97338e-05	-2.59687e-05
		LVTRYIYNREE	-5.77188e-05	-0.000179098	4.57732e-05	0.000107034	6.83378e-05	4.15816e-05	-2.73895e-05	0.00019784
		SLEWIGVINPY	-1.38752e-05	8.12329e-07	-1.5193e-05	-0.000112117	-4.09071e-05	-0.000145533	-0.000124041	-1.12218e-05
		IQKTPQIQVYS	-4.62883e-05	-4.57841e-05	-2.83975e-05	0.000144048	-6.15205e-05	0.000250653	0.000102467	3.57669e-05
		AAEVPSRDTME	-2.51144e-05	-5.5633e-06	-4.21951e-05	-4.74582e-05	-0.000137451	-7.42656e-05	-4.67341e-05	-6.37233e-05
		AYGFRDPGPQL	-7.15144e-05	-8.4772e-06	-3.48789e-05	-1.87905e-05	-2.27207e-05	0.000252957	9.37786e-06	0.000112305
		IEAELEKVAHQ	-4.9881e-05	-6.76188e-06	-3.96942e-05	-4.83266e-05	-9.5076e-05	-2.58358e-05	-3.01276e-05	-3.09585e-05
		DPADASGTRWA	-0.000143863	-4.39949e-05	-2.85251e-05	0.000163895	-5.87802e-05	-6.08062e-05	-8.58853e-05	-9.25891e-05
		SSYEGHPLSEE	-9.75868e-05	-7.92327e-05	6.17736e-05	-1.67046e-05	0.000152425	0.000242719	-5.15468e-05	6.93351e-05
		DGVAELDQLLH	-3.47044e-05	1.79885e-05	1.52375e-05	-1.81824e-06	8.84306e-05	-5.87777e-05	-2.73643e-05	-2.88155e-05
		GVAELDQLLHY	-6.70165e-05	-4.45742e-05	-5.41683e-05	-1.6788e-05	5.52405e-06	9.61596e-05	-3.7442e-05	-1.87774e-05
		HALQDTEENPR	9.49981e-05	0.000123598	-3.51989e-05	-4.79357e-05	-0.000114007	4.7859e-05	-5.96754e-05	-9.8537e-05
		HSQGTFTSDYS	-0.00016657	-2.17237e-05	0.000238021	0.000383215	-0.000139582	-0.000173264	-1.99088e-05	0.000115996
		QGTFTSDYSKY	7.21105e-05	8.27142e-05	-3.03917e-05	0.000140854	8.72021e-05	0.00021374	8.88507e-05	-0.000109828
		FTSDYSKYLDS	6.96248e-05	0.000169092	-9.28598e-05	-4.07428e-05	0.000154469	5.43414e-05	3.104e-06	-6.84524e-05
		KVITAFNEGLK	-1.33143e-05	-3.03184e-06	3.29871e-05	-3.45574e-05	-7.45802e-06	-3.25308e-05	-2.01671e-06	2.70148e-06
		LANFLVRSSNN	3.73698e-05	2.98029e-05	-1.34318e-05	-5.98063e-05	-1.76235e-05	0.000149545	-9.9719e-05	-0.000237605
		NNLGPVLPPTN	-3.25177e-05	-1.80053e-05	-2.68995e-05	-1.90981e-05	-3.21909e-05	8.11732e-05	-1.49063e-05	-2.76472e-05
		VLPPTNVGSNT	2.3736e-05	-1.52626e-05	-5.68619e-06	-4.18967e-05	1.78282e-06	-2.97402e-05	-1.1314e-05	-4.38463e-05
		LPPTNVGSNTY	5.60857e-06	-6.1874e-05	-4.73423e-05	-3.31424e-05	-8.28767e-05	-7.24392e-05	8.3688e-06	-2.7766e-05
		ARDPNRESLDF	1.49092e-05	-1.35138e-05	-3.50968e-05	-1.18843e-05	-4.69833e-05	1.82546e-05	8.98271e-05	-2.39419e-05
		RDPNRESLDFL	-5.42908e-05	2.32744e-05	-8.06071e-05	-1.64043e-05	-1.61074e-05	-8.78116e-05	-4.47782e-05	-5.66831e-05
		GERGFFYTPKS	-1.7553e-07	5.00137e-06	-2.87722e-05	4.65494e-05	-9.69245e-05	-3.02625e-05	-5.16737e-05	3.84565e-05
		EVEDPQVEQLE	-2.25593e-05	-4.60305e-05	1.37194e-05	-5.67453e-05	-8.22206e-05	-0.000141597	4.31067e-05	-7.00016e-05
		VEDPQVEQLEL	-3.06847e-05	1.08809e-08	-3.80108e-06	-9.45689e-05	-0.000108746	-6.35001e-05	-5.29549e-05	-0.000113808
		LELGGSPGDLQ	5.39227e-05	-2.77192e-05	-7.6896e-05	-6.33617e-05	7.05635e-06	-0.000119427	4.31693e-05	4.20837e-05
		ELGGSPGDLQT	-3.09073e-05	-4.61037e-05	0.000116803	9.19783e-05	5.66339e-05	0.000148182	-9.87275e-05	0.000192427
		LGGSPGDLQTL	-4.41976e-05	-2.34878e-05	-1.04785e-05	2.03155e-05	-5.94016e-05	2.83013e-05	-6.16113e-05	-6.72035e-05
		GGSPGDLQTLA	2.77249e-05	0.000191442	-0.000160362	-1.95059e-05	-7.63288e-05	-0.000117732	-2.01938e-05	4.52022e-05
		LQTLALEVARQ	8.74666e-06	5.06795e-05	6.11805e-05	-4.46849e-05	-1.47637e-05	5.00658e-06	3.73364e-05	4.46761e-05
		LELGGGPGAGD	-7.06441e-05	-0.000127656	-2.74602e-06	-1.33179e-05	-9.45916e-08	-0.000111676	9.96782e-07	2.77717e-05
		ELGGGPGAGDL	4.96182e-07	1.09995e-05	8.39751e-06	-1.08189e-05	4.96543e-05	-0.000103076	1.87208e-05	-2.09269e-05
		GGGPGAGDLQT	-1.54764e-05	-4.40013e-07	-2.20188e-05	2.26158e-05	0.000276116	8.35471e-05	4.34636e-05	-2.42819e-05
		GGPGAGDLQTL	-2.36186e-05	9.6669e-07	-4.76036e-05	0.000146628	-8.57018e-05	-3.96081e-05	0.000144951	-6.52102e-05
		PGAGDLQTLAL	-1.52221e-06	6.61469e-05	-2.10026e-05	0.00013787	7.76621e-05	8.35849e-06	-3.87436e-05	1.68488e-05
		LQTLALEVAQQ	4.6801e-06	-4.30923e-05	-7.6215e-05	7.16155e-05	5.26245e-05	-2.17145e-05	-3.26897e-05	-8.38598e-05
		ELEEELDEAVE	2.93683e-06	-2.33846e-05	-5.73865e-05	7.05416e-05	2.8165e-05	-9.09185e-05	-3.90513e-05	-5.21758e-05
		YPAKPEAPGED	9.96665e-07	-3.82245e-05	-2.55566e-06	-4.47741e-05	-5.31718e-05	-4.67624e-05	-3.12215e-05	-3.88797e-05
		DVPAALFSKLL	-6.67391e-05	-5.40148e-05	-2.61051e-05	5.71318e-06	-3.01294e-05	-0.000141686	-1.50572e-05	-6.97739e-05
		FTDDSDSENLP	-1.3229e-05	-8.71378e-05	0.000251412	-0.000155993	-4.16972e-05	5.39966e-05	8.18394e-05	-9.02818e-05
		LPFRPEGLDQW	-8.29863e-05	2.56005e-05	-3.81533e-05	-4.81334e-05	-7.17454e-05	6.78944e-05	1.32393e-05	-5.39541e-05
		SGQLGLPDEEN	0.000161171	0.000121577	-2.43885e-05	3.4038e-05	0.000220533	-0.000102758	-1.67561e-05	0.000107268
		DDIPEADLDRP	-9.38621e-05	1.62715e-05	4.35817e-05	0.000239074	-0.00013383	-1.5315e-05	-4.1098e-05	-9.97944e-05
		ELSAERPLNEQ	-4.07604e-05	-1.96294e-05	-1.55658e-05	6.73549e-05	-7.52096e-05	-9.00535e-05	-3.76489e-05	-6.40562e-05
		SLAAATGKQEL	-3.24127e-05	-2.66902e-05	-2.69516e-05	-2.81389e-05	-1.50772e-05	-2.19487e-05	-1.70701e-05	-3.46164e-05
		AEQDEMRLELQ	-9.00507e-05	6.45875e-05	-9.53033e-05	-0.000107675	-0.000112548	-9.49768e-05	7.46376e-05	7.375e-06
		IWHHTFYNELR	3.7032e-05	0.000160749	1.07056e-05	-5.3266e-05	2.39422e-05	-8.41825e-05	-8.00737e-05	-7.13065e-05
		DAAAEVPSRDT	-2.65653e-05	-1.50895e-05	-2.54695e-05	-2.10816e-05	-3.22233e-05	-1.48734e-05	-1.34905e-05	-2.71009e-05
		GLFPQGGKGRE	-4.41605e-05	2.71827e-06	3.71958e-05	7.12479e-05	7.22082e-06	1.19062e-05	-2.56001e-05	-8.39349e-05
		GEDDPDRSMKL	-8.27263e-05	-4.89754e-05	1.27498e-05	-6.87307e-05	-0.000101169	-1.49384e-05	-6.15432e-05	-1.70044e-05
		DDPDRSMKLSF	-2.41525e-05	-4.64806e-05	1.01968e-05	4.90374e-05	-0.000133793	-0.000100053	0.000134889	-9.2694e-05
		EPEYGEESRSY	-1.40308e-05	-2.76529e-05	-3.15328e-05	-7.70066e-05	-1.57796e-05	3.18157e-05	-2.62535e-05	-5.5595e-05
		DRQYEPYPITE	-7.01649e-05	-1.08008e-05	-1.0469e-05	-7.2476e-05	-0.000121008	2.53732e-05	-1.37597e-05	-5.00251e-05
		YFDPLQWKNSD	0.000131394	1.48554e-05	1.98997e-05	-7.10261e-05	-6.17247e-05	0.000201334	-2.70545e-05	-6.703e-05
		DPLQWKNSDFE	-6.62764e-05	-5.73505e-06	1.23986e-05	0.000187989	5.22671e-05	-9.03139e-05	1.34955e-06	4.46963e-05
		PFSEDVNWGYE	-4.36066e-05	-1.72306e-05	-0.000186533	-9.07842e-05	-5.93934e-07	0.000191115	-4.78882e-05	1.47074e-05
		QYDGVAELDQL	6.59177e-05	0.000116464	-6.09835e-05	0.000282095	0.000152804	0.000178907	-4.39075e-05	-0.000145952
		PHFLYPKSRLV	4.29986e-05	-2.98747e-05	-0.000155914	0.000110778	5.47508e-05	3.72232e-05	0.000135687	-5.26696e-05
		NFFGQNQNTRS	-0.00014273	2.84116e-05	9.77705e-06	-0.000212165	0.000167516	-8.68335e-05	-5.43873e-06	-9.14342e-05
		SQGTFTSDYSK	4.42928e-05	1.09966e-05	-4.61743e-05	-2.33962e-05	4.22121e-05	1.85321e-05	6.75102e-05	7.61064e-06
		GTFTSDYSKYL	-0.00016192	-1.36709e-05	0.000188923	-0.000218392	1.60914e-05	-0.00022418	6.18776e-05	9.93299e-06
		TFTSDYSKYLD	8.08094e-05	-2.72189e-05	8.58623e-05	3.40831e-05	1.51153e-05	0.000312708	8.80344e-05	0.00029435
		DSRRAQDFVQW	2.20556e-05	-6.92977e-05	-0.000117491	-4.23237e-06	-3.66348e-05	-9.8928e-05	-2.4576e-05	-0.000141653
		INWLIQTKITD	3.17853e-05	-2.2458e-05	5.92328e-05	-0.00011084	-3.66874e-05	0.0002422	-9.25357e-05	2.98753e-05
		GKKVITAFNEG	-0.000135141	5.25888e-05	-0.00011711	-1.63968e-05	0.000128976	-7.80762e-06	-1.39155e-05	-0.000196205
		FLVRSSNNLGP	3.9216e-05	0.000137053	-1.78775e-05	-2.00465e-05	8.90634e-05	0.000125276	-0.000100924	-3.57273e-05
		GPVLPPTNVGS	-3.17049e-05	-3.47769e-05	-3.60505e-05	-2.72744e-05	-4.54504e-05	-5.05221e-05	3.15646e-05	8.71511e-05
		EDPQVEQLELG	-2.47567e-05	1.91051e-05	-1.72856e-05	1.41684e-05	-6.55849e-05	-0.000102919	-3.43768e-05	1.49769e-05
		QLELGGSPGDL	-4.49025e-05	7.90603e-05	-2.08807e-05	-6.05154e-05	-4.74112e-05	6.48133e-05	-6.27315e-05	-9.01968e-05
		GSPGDLQTLAL	-2.82177e-05	6.2485e-05	0.000183359	-6.88332e-05	-2.08213e-05	-0.000187795	4.543e-06	8.38659e-06
		VEDPQVAQLEL	-8.40391e-06	2.33382e-05	1.81886e-05	-7.01308e-05	-2.41293e-05	-0.000120619	0.000121152	5.12638e-05
		GPGAGDLQTLA	-2.01402e-05	6.73466e-05	-8.32923e-05	0.000109958	-7.63507e-05	-5.93089e-05	0.000128051	-0.000134254
		NLALSRESLVV	-4.04474e-05	3.27695e-05	9.37124e-05	5.10265e-05	0.000310652	0.000680298	3.54273e-05	-0.000107377
		MDQAITVGAPV	-5.06399e-05	2.79503e-05	-3.02938e-05	0.000111009	-3.69276e-05	-8.03203e-05	-3.30699e-05	-8.56952e-05
		NPNTYSEDLDV	7.22624e-05	8.74817e-05	-0.000136629	-8.4062e-05	4.85899e-05	-0.000104108	-0.000120256	0.000170763
		APELWEDEESL	-8.31865e-06	2.39825e-05	1.43075e-05	-2.03791e-06	-1.59236e-05	-6.27135e-06	-4.35576e-05	2.08145e-05
		LMYEENSRENP	3.92446e-05	2.74462e-05	-3.2262e-05	5.88245e-05	-2.13099e-05	5.90631e-05	-2.99636e-05	-4.60861e-05
		MYEENSRENPF	1.6468e-05	0.00010116	-6.20738e-05	-8.26078e-06	-0.000116875	-3.45586e-05	1.82588e-06	5.58046e-05
		IVEEQYTPQSL	4.03176e-05	-6.82775e-06	-6.22327e-05	3.08589e-05	2.76875e-05	-4.66398e-06	3.05059e-05	7.73456e-05
		ELGKLTGPSNQ	-1.09887e-05	-1.701e-05	-1.43293e-05	3.44971e-05	-6.22315e-05	6.12237e-06	-7.60481e-05	2.67724e-05
		LRAITEKETVE	-2.24982e-05	0.000151834	-4.94109e-05	-3.03168e-05	7.97335e-05	4.28652e-06	3.26295e-05	0.000131657
		VMEQLGIARPR	1.01764e-05	9.981e-05	3.65312e-05	5.76488e-05	-1.87444e-05	-0.000145883	6.90379e-05	-2.1356e-05
		IIATGSVGKNL	-7.2095e-05	2.848e-06	2.64921e-05	-2.64087e-05	-4.12668e-05	1.1111e-05	-1.07818e-05	-7.3756e-05
		LAAATGKQELA	-2.67393e-05	-1.50895e-05	-2.56682e-05	-1.85699e-05	-3.19052e-05	-1.45825e-05	-1.18957e-05	-2.71009e-05
		QAAEQDEMRLE	-5.06796e-05	-3.91971e-05	-4.72504e-05	4.72375e-05	3.15572e-06	-6.60216e-05	-4.69897e-05	-3.45307e-05
		HKFYNTGPVFS	-7.18532e-06	-3.90377e-05	-2.94911e-05	5.24471e-05	-5.66419e-05	3.01209e-05	4.68359e-05	-0.000103827
		AARDPNRESLD	-5.05105e-05	2.57887e-05	5.82148e-05	-2.13469e-05	1.11096e-05	-0.000107828	1.14824e-05	5.2634e-05
		VEALYLVCGER	-8.09028e-05	-9.66285e-05	-8.58424e-05	-5.71196e-05	0.000118257	-0.000108159	-7.36127e-05	-0.000104399
		QVEQLELGGSP	-2.90855e-05	-2.3405e-05	-3.88058e-06	-6.96206e-05	-6.85803e-05	-0.000100871	-5.44442e-05	3.56767e-08
		VEQLELGGSPG	1.68256e-05	-0.000105659	-7.66441e-05	-7.12155e-05	-5.71884e-05	-0.000126627	-5.07264e-05	-8.7182e-05
		EQLELGGSPGD	7.40091e-06	8.3295e-06	-4.69046e-05	-3.08977e-05	-1.30551e-05	-5.46865e-05	-1.23866e-05	-5.2896e-05
		PQVAQLELGGG	-7.55901e-05	4.85775e-05	-5.56232e-05	-8.46712e-05	-5.37085e-05	-0.000128643	-4.84664e-07	-0.000118774
		QVAQLELGGGP	1.05471e-05	-4.69775e-05	-6.77346e-05	-3.23864e-05	4.2496e-05	-7.44265e-05	-4.81736e-05	-5.25419e-05
		NEIVEEQYTPQ	-2.6125e-05	-1.24219e-05	-2.81556e-05	-1.12713e-05	-3.68414e-05	-1.55094e-05	-1.26849e-05	-2.18914e-05
		EIVEEQYTPQS	-5.599e-05	3.05819e-05	0.000108205	0.000381472	8.88772e-05	-1.40829e-05	-3.78829e-05	0.000138604
		TPQSLATLESV	-0.000110775	1.01859e-05	5.85027e-06	-8.5935e-05	-2.37546e-07	-0.00012976	0.000227874	2.67113e-05
		VGSLKNEDTPN	1.40104e-05	3.95477e-05	-0.00010681	5.57486e-05	-5.07204e-05	-0.000117402	-1.83796e-05	8.32161e-06
		YSPRTPDRVSE	-4.30851e-05	7.34804e-05	1.32422e-05	-6.66053e-05	-4.43725e-05	-0.000110214	0.000117982	3.39488e-05
		TPDRVSETDIQ	-4.39714e-05	-9.35596e-06	-0.000139308	2.02641e-05	-2.16222e-06	-9.4635e-05	-0.000114407	-0.000193362
		LKVALPSYEEA	2.52581e-05	0.000128197	0.000117444	-2.90281e-05	-0.000101146	-4.07245e-06	3.29403e-05	-0.000103191
		TYVRKLDDFVE	-3.58469e-05	3.56758e-05	5.30179e-05	2.4769e-05	1.23447e-06	-4.59681e-05	-7.46103e-05	2.82506e-05
		AHAAAITAYAL	-2.67393e-05	-1.51576e-05	-2.56682e-05	-1.85699e-05	-3.18208e-05	-1.45825e-05	-1.18957e-05	-2.71009e-05
		GTARGIVVYTG	3.57217e-05	5.90926e-05	0.000105677	-6.90879e-05	-5.42957e-05	-9.15036e-06	-8.9673e-05	-0.000123802
		NKDLPSPIERT	-1.58925e-05	-3.84373e-05	-3.13065e-05	-1.31907e-05	8.62826e-06	8.98335e-05	0.000150681	1.07392e-05
		GVQVALPSYEE	-1.4232e-05	-5.71055e-06	-7.6874e-05	-6.34957e-05	-4.26912e-05	-2.15367e-05	-8.96561e-05	0.000139276
		HEHMVITDRIE	3.54924e-05	1.46344e-05	1.6352e-05	-0.000147021	9.63899e-05	-3.03097e-05	5.26872e-06	-3.8131e-05
		LRVAPEEHPVL	3.53004e-06	-3.89697e-05	-4.20526e-05	-9.08163e-05	-0.00012818	-0.000121075	7.58354e-06	2.08109e-05
		RVIEITIYEDR	-7.1318e-05	1.74928e-06	-5.58399e-05	-0.000125929	-3.96699e-05	-1.04595e-05	-6.0272e-05	-1.48382e-05
		GIGKITPFEEK	-8.58793e-05	0.000105091	8.46608e-05	2.90614e-05	-6.3538e-05	2.69486e-06	-4.62875e-05	-8.82325e-05
		FESNIKSYRDD	4.57325e-05	-7.59559e-05	-6.36729e-05	-0.000113719	3.72986e-05	4.46593e-05	-1.16991e-05	-1.64362e-05
		TVVKSVIVEPE	-3.6222e-05	6.92905e-06	0.000155929	8.37736e-05	-3.18441e-06	0.000215658	-8.89585e-05	0.000121537
		RVAPEEHPVLL	-0.000147474	2.37721e-05	-6.10384e-05	0.000137176	-4.10259e-05	3.87344e-05	-3.36846e-05	-1.43329e-05
		YLERTRAELDT	-1.35943e-05	3.93398e-06	1.84404e-06	-1.89831e-05	-4.0444e-05	-3.92762e-05	-8.20226e-05	-5.18171e-05
		AQAKVDVFRED	1.02938e-05	-5.55353e-05	-5.45232e-05	-2.92749e-05	-9.57861e-05	-0.000157256	-7.50531e-05	-2.20466e-05
		HHGLDVFQDDD	-4.91928e-05	-5.7137e-05	-7.2121e-05	-4.48131e-05	-0.000126848	-0.000257979	-0.00010734	-0.000109029
		GQPNTLICFVD	6.24492e-05	-4.47218e-05	-0.000151746	-3.25354e-05	-4.61e-05	9.06196e-05	-7.6157e-05	-2.89215e-05
		EIEIIPVQEEE	-1.90274e-05	1.05624e-06	-7.18916e-05	1.16101e-06	6.39345e-07	-0.000130451	-7.86619e-05	-1.42256e-05
		ARLGADMEDLR	-3.30571e-05	-4.97213e-05	-5.01375e-05	-5.92756e-05	-0.000112515	0.000163527	-1.85483e-05	2.95969e-05
		IEIIPVQEEEE	-1.07788e-05	6.96423e-06	-6.02379e-05	9.26739e-06	-1.31145e-05	-4.14922e-05	0.000142147	-4.91631e-05
		IDGSERQNGVL	-5.34122e-05	-9.30186e-05	-8.37777e-05	0.000115614	-2.07797e-05	0.000235562	4.61062e-05	-0.000103421
		TIEENIKIFEE	-2.27235e-06	0.000107015	-6.71489e-05	0.000100007	-0.000159557	-0.000213934	-4.30039e-05	-0.000233903
		GVLNSWTDQDS	0.00016092	0.00019784	-4.38784e-05	8.85817e-05	5.53842e-05	-0.000169643	-9.02712e-05	1.41497e-05
		ATIPLVPGRDE	-2.75318e-05	-1.7164e-05	-1.8798e-05	-2.25144e-05	-3.20059e-05	-1.72431e-05	4.36452e-06	-3.79644e-05
		EVAQTTALPDE	-6.77893e-05	-6.49446e-05	-2.2031e-05	-6.39121e-05	-6.0671e-05	-4.95845e-05	5.00315e-05	-4.22038e-05
		PPCCQPSSCETT	-2.67393e-05	-1.50895e-05	-2.56682e-05	-1.85699e-05	-3.18208e-05	-1.45825e-05	-1.18957e-05	-2.71009e-05
		MNAAPGVDLTQL	1.57166e-05	5.41425e-05	3.90186e-05	-2.07205e-05	-0.000199379	-0.000142953	7.31302e-06	4.14421e-05
		RAQDFVQWLMNT	-2.02199e-05	1.59561e-05	-5.26991e-06	-7.26129e-05	1.72658e-05	-8.45745e-05	-8.46934e-06	-1.65164e-05
		AAAEVPSRDTME	-2.55933e-05	2.23901e-05	-1.72672e-05	4.06519e-05	-0.000157077	-5.96706e-05	-3.20981e-05	-0.000139018
		TPVRSGTNPQMD	-4.69519e-05	1.87534e-05	0.000148638	0.000185337	3.86948e-05	0.000444101	-0.000139136	-4.8621e-05
		GIAQIIAAQEEM	-4.09501e-05	-5.37762e-05	-3.58207e-05	7.11319e-05	0.000160529	-2.63218e-05	-1.63261e-05	0.000103418
		DAAAEVPSRDTM	-2.36871e-05	-6.05619e-05	2.61958e-06	4.3927e-06	-6.75068e-05	0.000104026	1.97961e-05	-6.70318e-05
		NMIVIVLGHHLG	-4.86275e-06	-1.43382e-05	-2.56682e-05	-1.85699e-05	-3.18208e-05	-1.45825e-05	-1.18957e-05	-2.71009e-05
		RMDQLAKELTAE	1.90534e-05	-0.000128652	0.000216458	3.7786e-05	-4.75036e-05	-0.000182622	2.02559e-05	9.25796e-05
		SRMDQLAKELTA	1.44525e-05	-1.84058e-05	-6.96289e-06	-0.000117506	-0.000110872	0.000137028	2.01415e-06	-7.66387e-05
		WSRMDQLAKELT	0.000163175	3.53036e-06	8.00073e-06	-0.000160473	5.63105e-05	-1.17877e-05	-4.57697e-06	-8.39446e-05
		IALYMASQPRNK	2.24218e-05	3.6282e-05	5.53367e-05	-5.0628e-05	-1.26184e-05	-0.00011518	-3.86394e-05	-0.000114015
		TVTAMDVVYALK	-6.22023e-06	-0.000163878	4.46966e-05	-5.96756e-05	0.000127881	0.000199622	-0.000144874	-0.000140409
		AAEQDEMRLELQ	-2.36349e-05	-1.76356e-05	-2.90259e-05	1.5023e-05	-5.59527e-05	-2.96512e-05	5.33599e-05	-2.45616e-05
		SANSNPAMAPRE	-9.51081e-05	0.000237917	-0.00014094	-0.000134939	2.70628e-05	-5.86737e-05	-3.54933e-07	6.78332e-05
		NAARDPNRESLD	-0.000110293	3.70166e-05	-1.5194e-05	-2.36098e-05	0.000107867	-0.000100889	0.000246549	0.000152592
		VNNKDLPSPIER	-6.58357e-05	3.09835e-05	-3.20037e-05	-8.3987e-05	-7.4938e-05	-7.68262e-05	0.000103096	-4.88304e-05
		KCNTATCATQRL	6.82429e-05	-2.58724e-05	5.87697e-06	3.38974e-06	-0.000109532	-6.67115e-05	1.84013e-05	-4.2829e-05
		QLELGGSPGDLQ	5.03628e-05	-2.45855e-05	6.65107e-06	0.000264953	8.74737e-05	5.75037e-05	-4.66817e-06	0.000279536
		QERNAGDPAQPR	2.52702e-05	-5.59415e-05	-5.83382e-05	0.000177805	-0.000126557	-1.22244e-05	-7.87094e-05	0.000108573
		EESNYELEGKIK	-2.94397e-05	-1.83252e-05	-4.46341e-05	8.33323e-05	-0.000173916	8.50565e-06	-2.30516e-05	-0.00011574
		ALEEQLQQIRAE	-8.49474e-05	5.02309e-05	0.000128029	0.000112888	3.57167e-05	0.000114373	-3.99406e-05	-0.000113607
		GEAIPIYAEIEN	-0.000113796	-6.41195e-05	-0.000169202	0.000148403	-8.56223e-05	7.93871e-05	-3.455e-05	7.14396e-05
		NHEKYDNSLKIV	5.98286e-05	3.89387e-05	-4.91927e-05	-0.000120786	-6.02335e-05	2.86036e-05	-4.42777e-05	-0.000124113
		GISVPIILYPDG	-2.79648e-05	-6.22253e-05	3.69694e-06	-9.80024e-05	-9.99848e-05	-0.000247315	-0.000101267	-0.000103457
		VHLTDAEKAAVS	4.4395e-05	-6.03984e-05	-5.50373e-05	0.000182834	-0.00018093	9.85966e-06	-6.41099e-05	-0.000189475
		PQVEQLELGGSP	-5.91008e-05	7.29568e-06	9.40611e-06	-7.01168e-05	-4.84245e-06	-6.86872e-05	-5.31444e-05	-5.44417e-05
		ATAQTVEDYVEE	-5.0152e-05	6.51306e-06	-5.00886e-05	2.04033e-05	-5.91217e-05	-4.66073e-05	9.10835e-06	2.80174e-05
		HDFQRGLTAYHD	-4.47687e-05	5.74161e-06	-1.81421e-06	-0.00011914	-7.88303e-05	-3.33656e-05	-1.92667e-05	7.38407e-06
		FLKVALPSYEEA	-0.000106932	-7.52778e-05	-8.01694e-05	-7.15072e-05	-2.38431e-05	0.000154247	-8.35197e-05	-5.99762e-05
		VGPRVGLARAQS	4.99171e-05	0.000122994	4.02581e-05	0.000135324	-7.05573e-05	-0.000133178	-0.000102269	-2.13494e-05
		DAAASPLIAEQE	-2.96374e-05	-1.72173e-05	-2.62746e-05	-2.01429e-05	-2.28415e-05	2.04177e-06	-1.47538e-05	-2.5176e-05
		KVVQEYIDAFSD	-3.72874e-05	-2.34662e-05	8.02456e-05	-0.000151129	-6.61828e-05	-7.82082e-05	2.00974e-05	0.000232025
		LAYLTSESSRPT	4.2436e-05	-1.21133e-05	1.06776e-06	-2.50579e-05	-3.9617e-05	-1.85528e-05	-2.70818e-05	-2.88484e-05
		AKALANVNIGSL	-3.4051e-05	4.28186e-05	7.61275e-05	-6.9084e-05	5.38258e-05	-0.00010048	-9.81828e-05	-4.0153e-05
		VGDEAQSKRGIL	4.08698e-05	1.9679e-05	0.000101364	-7.47139e-05	3.7176e-05	-9.82304e-05	-5.29245e-05	-4.9453e-05
		VQTKGTGASGSF	-1.91163e-05	9.89733e-06	-3.63551e-05	0.000208461	3.77266e-05	0.000389659	6.28507e-05	7.73074e-05
		VGGTSDVEVNEK	8.57596e-05	-2.58521e-05	-0.00016331	0.000201049	-5.51548e-05	-0.000118385	-5.58821e-05	-0.000129079
		YYLKKTISRSPG	8.96211e-05	9.87194e-07	1.63683e-05	0.000142857	4.70209e-05	-1.85171e-05	6.18941e-05	-9.34362e-06
		LQQSGPELVKPG	-2.41357e-05	-7.31036e-05	3.07416e-05	-0.000128213	0.000195007	-6.35429e-05	-5.06644e-05	0.000118238
		ISPNAISAEEDG	-1.63381e-05	-0.000106112	-0.000166125	-0.00010494	-0.000181857	-0.000239394	-4.78747e-05	-7.31288e-05
		VDAGAALVQEDH	3.40536e-05	1.01402e-05	-8.66066e-06	-4.40852e-05	1.55861e-06	-5.9782e-05	-5.63025e-05	-4.57226e-05
		EQEEAFLLAEEE	-1.18943e-05	-2.48208e-05	-9.49348e-05	3.68971e-05	1.6364e-05	-6.41144e-05	-1.92008e-05	-3.72477e-06
		GVQVALPSYEEA	-4.37852e-05	0.000114213	-6.4856e-05	0.000112432	-0.000232052	-6.95861e-05	-0.000101324	-0.000197118
		SLVSKGTLVQTK	-8.57479e-05	3.40008e-05	-2.45337e-05	-0.000177319	-0.000208173	0.000140854	-0.000170897	-0.000220896
		DPNRESLDFLLV	3.25367e-05	-4.78008e-06	6.02786e-05	2.77235e-05	-8.33303e-05	-9.29058e-05	0.000176118	3.13914e-05
		QTIEENIKIFEE	2.46101e-05	1.59104e-05	3.53163e-05	3.06344e-05	0.000333836	2.71916e-05	3.71272e-05	-3.55025e-05
		SRIVENLQSFNE	-5.89806e-05	-9.06811e-05	6.70049e-05	-4.15104e-05	-0.000168112	-8.06789e-05	-8.59286e-05	-5.3878e-06
		AHAAAITAYALT	-2.87157e-05	-1.65708e-05	-2.17317e-05	-2.73404e-05	-3.93382e-05	-1.18202e-05	1.54223e-05	-2.97635e-05
		LSHNAITDLPEH	-2.45848e-05	2.52222e-05	8.6009e-06	-1.72319e-05	-6.30578e-05	-5.12823e-05	6.55508e-05	-6.94259e-05
		AASAILTAQLDE	-2.67393e-05	-1.57881e-05	-2.57642e-05	-2.14014e-05	-3.35937e-05	-2.07873e-05	-1.36111e-05	-2.71009e-05
		LVTRYIYNREEY	-5.74296e-05	5.87817e-05	-2.80625e-05	-1.44416e-05	5.76034e-05	-0.000187499	-0.000113751	-6.09964e-05
		GYQQFAYDGRDY	0.00016234	-2.86563e-05	-4.3904e-05	2.72352e-05	-2.13113e-05	-0.000252622	-9.44875e-05	7.64693e-05
		QIDNARLAADDF	5.34688e-05	9.24593e-05	-5.371e-05	-0.000110419	-0.000199085	0.000846683	8.94837e-05	-2.87557e-05
		GVEEQTKAFLDG	-7.79662e-05	-2.03737e-05	-0.000167677	-7.25809e-06	0.000171938	-0.000282584	-0.000144663	-0.00014828
		PNQLYNELNLGR	6.96434e-05	1.82572e-06	9.72932e-05	-0.00013623	5.80473e-05	-0.000136316	5.66613e-05	-4.07382e-05
		GEDDPDRSMKLS	1.62601e-05	-0.00010834	-5.71798e-05	0.000139368	0.00016241	-0.000206616	-2.94259e-05	2.74694e-05
		YDGVAELDQLLH	-2.10961e-05	-3.49554e-05	-5.00608e-05	7.28594e-06	-0.000102098	-6.0709e-05	2.50376e-05	-4.45784e-05
		DGVAELDQLLHY	3.99735e-05	-1.25018e-05	-9.78312e-05	-2.73439e-05	-6.65102e-05	0.000139923	0.000108555	-8.15612e-05
		SFPASQTEAHED	-1.95027e-05	-0.00012508	4.22284e-06	3.35169e-05	-0.000207523	0.000220429	-1.0128e-05	-0.00014552
		SQGTFTSDYSKY	-0.000169275	0.000127732	-5.36182e-06	-9.0578e-06	-8.86122e-05	0.000109844	4.78251e-05	-8.42259e-05
		HDEFERHAEGTF	0.000100221	0.000230537	-0.000108766	-0.000101139	-4.19768e-05	-0.000173226	-8.59263e-05	-8.43054e-05
		KKVITAFNEGLK	6.91418e-05	2.94439e-06	-4.23449e-05	-0.000115484	-7.1535e-05	-0.000134124	-1.94045e-05	-0.00010808
		DNIQGITKPAIR	-1.11437e-07	7.90526e-05	-5.27541e-05	7.89602e-05	-1.82798e-05	-0.000103154	-0.000140226	-9.1661e-05
		GPVLPPTNVGSN	-6.45113e-05	-2.25823e-05	-1.00966e-05	-3.15443e-05	-4.60679e-05	-3.32886e-05	-1.40568e-05	-4.01916e-05
		AARDPNRESLDF	6.86361e-05	-2.68379e-05	-2.62289e-05	-0.000138645	0.000266295	-1.69509e-05	1.28233e-05	1.72823e-05
		ARDPNRESLDFL	-4.02243e-05	1.4974e-05	-7.4028e-05	0.000144868	-5.89418e-05	2.76606e-05	-5.78193e-05	-0.000115634
		RDPNRESLDFLL	-6.29313e-05	3.62744e-05	-1.31012e-05	1.45295e-05	4.4577e-05	-0.000152261	1.9638e-05	-0.000113698
		EVEDPQVEQLEL	3.3313e-05	-0.000155975	-7.54584e-06	-0.000134595	-8.50687e-05	-1.77569e-05	-8.21741e-07	-0.000112348
		LELGGSPGDLQT	-2.85843e-05	-3.76947e-06	-2.56656e-05	-0.000142392	0.000221678	-4.62492e-06	-8.44208e-05	-2.64839e-05
		ELGGSPGDLQTL	-0.000100609	9.42926e-05	9.39037e-06	6.4895e-05	-6.98581e-05	0.000116261	0.000120894	-5.00219e-05
		LGGSPGDLQTLA	-0.000116323	-7.38779e-05	-5.16008e-05	-0.000203783	-1.54669e-05	-0.000113222	2.66123e-06	0.000438439
		GGSPGDLQTLAL	2.67005e-05	0.000108881	-5.81094e-05	-8.56729e-05	-4.48868e-05	-8.52328e-07	-2.41561e-05	-5.90385e-05
		DLQTLALEVARQ	1.01313e-05	7.47958e-06	1.48975e-05	-4.11872e-05	-1.55549e-05	0.000113331	5.91281e-06	2.71145e-05
		EVEDPQVAQLEL	6.67598e-06	-8.97558e-05	6.41762e-05	8.85787e-05	9.6054e-06	-0.000143643	5.60639e-05	3.64177e-05
		PQVAQLELGGGP	2.26469e-05	5.058e-05	-2.13265e-05	1.89334e-05	2.23115e-05	-3.93833e-06	5.49011e-06	-8.49971e-06
		LELGGGPGAGDL	1.51057e-06	-2.57319e-06	-1.70931e-05	-5.5694e-05	-1.81894e-05	-7.52703e-05	-6.33182e-05	1.17203e-05
		ELGGGPGAGDLQ	-0.000137523	-3.40497e-05	9.20198e-05	6.36916e-05	2.31272e-05	4.98897e-05	-3.92803e-05	-0.000109886
		LGGGPGAGDLQT	1.02021e-05	0.000113611	-0.000114888	-6.87955e-05	2.33925e-05	0.000227276	5.29774e-05	4.02829e-05
		GGGPGAGDLQTL	-0.000131464	-6.88977e-05	-7.82626e-05	-0.00010977	1.1618e-05	-3.13653e-05	-3.04464e-05	-5.13668e-05
		GGPGAGDLQTLA	-5.19399e-05	3.61009e-05	-4.03295e-05	-1.06344e-06	-2.26265e-05	-0.000123859	4.89044e-05	6.94353e-06
		GPGAGDLQTLAL	3.45908e-05	-2.65009e-05	5.67842e-06	-5.68063e-05	-5.09527e-05	0.000177505	-2.40944e-05	-5.84845e-05
		ALAHLLEAERQE	-6.02879e-05	-1.49632e-05	-4.5668e-05	5.95528e-05	-2.45158e-05	-3.3343e-05	-2.53933e-05	-5.99427e-05
		ERPVFTNHFLVE	-0.000102446	2.04724e-05	-6.00641e-05	-6.79357e-05	1.13019e-05	-0.000137485	-9.17128e-05	-0.000140839
		QELEEELDEAVE	-2.04729e-06	3.35478e-05	-9.99035e-05	0.00041134	8.66231e-05	-0.000140087	6.96937e-05	-0.000184484
		QELGKLTGPSNQ	6.23643e-05	-5.20738e-05	-2.92475e-05	-0.000173591	3.75893e-05	8.4229e-05	3.54839e-05	-9.63503e-05
		DQLSEDASKVIT	8.7255e-06	-4.16301e-05	-8.61903e-05	3.24128e-05	0.000122639	-3.24128e-05	-1.34051e-05	-7.26685e-05
		LDDIPEADLDRP	5.42214e-05	-8.57882e-05	7.37538e-05	-0.000117943	4.77061e-05	4.68431e-05	4.00343e-07	6.84125e-05
		SKVAFSAVRSTN	-3.904e-05	6.50934e-05	0.000239507	0.000114481	-4.07077e-05	-7.60569e-05	-2.85398e-05	-6.16722e-05
		EGEDDPDRSMKL	-7.02284e-05	-6.77334e-05	-0.000127952	-6.76164e-05	-0.000143856	-2.68529e-05	-7.95664e-06	-7.89682e-05
		EDDPDRSMKLSF	6.25639e-06	-1.72628e-05	0.000171549	3.75654e-05	-5.45273e-05	-5.45635e-05	7.69433e-06	-5.1733e-05
		DPDRSMKLSFRT	-5.65187e-05	-1.50294e-05	3.55781e-05	-8.29646e-05	-6.72093e-05	-1.93294e-05	-7.48776e-05	0.000123528
		EDSVEARSDFEE	-2.47768e-05	1.44825e-05	3.07095e-05	-8.50483e-05	0.000121771	0.000224662	7.20062e-05	-0.000154969
		NHPDSELESTAN	-4.29557e-05	-3.32396e-05	-1.50963e-05	-5.77496e-05	-0.000117655	-9.48175e-05	-3.84706e-05	-1.49472e-05
		PDRQYEPYPITE	7.02656e-05	1.64889e-05	-3.70616e-05	-4.22631e-05	7.88415e-07	-7.72237e-05	-4.15804e-05	-3.08882e-05
		RPFSEDVNWGYE	1.83743e-05	4.13707e-05	-2.92562e-05	-5.05982e-05	-6.86954e-05	0.00015502	-2.53391e-05	5.61956e-06
		SAARSVPASNYV	5.2581e-06	-9.76875e-06	5.79949e-05	3.91346e-05	0.000111567	-1.1081e-05	-7.49282e-05	-7.37986e-05
		PGQGGLEGPSGP	1.94088e-05	-9.57376e-06	-1.05295e-05	4.51496e-05	6.94869e-05	-7.70889e-05	-0.000110583	5.15295e-06
		TEAHEDPDEMNE	4.47172e-05	-8.27303e-05	0.000286462	-8.90151e-05	0.000141062	-6.38936e-06	-6.31854e-05	-6.28957e-05
		QGTFTSDYSKYL	-1.51509e-06	0.000207114	2.5436e-05	-0.000132919	0.000179285	9.11883e-05	-4.22484e-05	1.85565e-05
		GTFTSDYSKYLD	2.70526e-05	-0.000101451	0.000352524	-0.000183763	4.53164e-05	0.000145678	5.24562e-05	-4.69376e-05
		TFTSDYSKYLDS	4.72147e-05	0.000125403	-2.90885e-05	-4.36518e-05	-0.000138962	0.000389516	8.36593e-05	-4.56899e-05
		FTSDYSKYLDSR	4.23875e-05	7.71771e-06	7.45181e-05	-5.924e-05	-6.38615e-05	-6.71099e-05	-6.89895e-06	0.000129876
		SDYSKYLDSRRA	0.000186227	-0.000139549	0.000135233	-5.97877e-05	1.44729e-05	7.72413e-05	-3.94555e-05	9.71659e-05
		LDSRRAQDFVQW	-4.38911e-06	2.76304e-05	2.33485e-05	-8.73208e-05	-9.89462e-06	1.35634e-05	-6.21615e-05	-0.000140518
		DSRRAQDFVQWL	3.52396e-05	5.84476e-05	-2.89435e-05	-9.07276e-05	-1.48689e-05	-1.09672e-05	-1.76237e-05	-9.35809e-05
		FINWLIQTKITD	0.000147893	9.43719e-05	-4.18756e-05	-0.000110387	4.06285e-05	9.77325e-05	-0.00014532	4.40674e-05
		ASGPPVSELITK	-0.00011632	5.27309e-05	-8.58078e-05	-3.78535e-05	4.04628e-05	-8.20699e-05	-3.58237e-05	-9.52541e-05
		NFLVRSSNNLGP	2.47347e-05	3.45928e-05	-0.000180974	6.93067e-05	-3.76401e-05	0.000247182	1.58676e-05	-0.000205073
		EQLELGGSPGDL	-2.48613e-05	-7.43908e-05	2.92312e-05	-5.4347e-05	-3.63148e-05	-6.62813e-05	2.74596e-06	-2.21481e-05
		QLELGGGPGAGD	-7.82148e-05	-3.14245e-05	-3.51191e-05	-0.000136051	2.83601e-05	8.09222e-05	-0.000102973	9.5852e-06
		EIELQSQLALKQ	-3.16525e-05	1.93343e-05	-6.2275e-05	6.14733e-05	1.23609e-05	8.43171e-05	-9.18265e-05	-0.000113174
		TWEQEPLQEQPR	1.46134e-05	9.49543e-05	-0.000122061	-3.72447e-05	-6.42195e-05	-1.24359e-05	-7.16939e-05	-0.00012192
		APLVETSTPLRL	-2.67393e-05	-1.50895e-05	-2.56682e-05	-1.85699e-05	-3.18208e-05	-1.45825e-05	-1.18957e-05	-2.71009e-05
		RPVFTNHFLVEL	-3.52397e-05	9.92553e-05	-3.22169e-05	-6.34972e-06	-0.000119686	-2.18571e-06	-2.18563e-05	9.99754e-05
		DVPAALFSKLLF	4.57036e-06	0.000138153	1.39739e-05	-7.54113e-05	-1.50479e-05	-5.19304e-05	-7.87186e-05	-0.000117828
		LMYEENSRENPF	-3.55268e-05	-4.47524e-05	2.98121e-05	-3.96285e-05	-6.71372e-05	-3.70766e-05	-3.47807e-05	0.000159082
		TNEIVEEQYTPQ	2.6807e-05	-3.22037e-05	0.000168237	3.34138e-05	2.70185e-05	0.000135556	3.05129e-05	-9.30542e-06
		VKYPELLNTNQL	-6.07635e-06	5.8006e-06	-1.66891e-05	-9.10781e-05	-7.81248e-05	-0.000212374	0.000150618	-6.41084e-05
		VQMEFLASSESV	-7.04979e-05	5.73562e-05	-4.46783e-05	-6.02764e-05	6.66615e-05	-8.39347e-05	-6.11479e-05	-0.000176909
		LIIATGSVGKNL	-6.06336e-05	1.99796e-05	-0.000107203	-4.38761e-05	-1.12361e-05	-5.09638e-05	0.000136944	2.88751e-05
		APSDPRLRQFLQ	-9.13007e-06	-2.38221e-05	4.53829e-06	-2.30721e-05	5.80229e-05	-9.79505e-06	7.39493e-05	-6.46604e-05
		SLAAATGKQELA	-2.68968e-05	-2.10531e-05	-2.66397e-05	-1.86552e-05	-3.68797e-05	-1.9552e-05	-1.31479e-05	-3.85462e-05
		EEEPEYGEESRS	-3.025e-05	9.65289e-05	-2.54653e-05	-0.000103523	3.80998e-05	-0.000176626	0.000122096	5.05978e-06
		FDPLQWKNSDFE	-0.00011155	1.64263e-05	3.26778e-05	0.00010255	-3.07808e-05	-7.36035e-05	-0.00012999	-9.5568e-05
		EDPQVEQLELGG	4.72487e-05	-2.33868e-05	-2.10013e-05	0.000123412	4.65531e-05	0.000117735	9.06251e-05	3.90938e-05
		VEQLELGGSPGD	-2.28624e-05	-2.23324e-07	-3.5191e-05	2.44032e-05	-0.000137821	-0.000109029	8.19952e-05	-0.000190825
		REVEDPQVAQLE	-3.21768e-05	0.000110144	-0.000150178	-0.000172806	-1.84153e-05	-0.000125655	0.000142756	0.00012921
		VEDPQVAQLELG	-4.22304e-06	-1.27227e-05	7.50627e-05	0.000175443	-7.58075e-05	-8.66884e-06	0.000142461	-1.71079e-05
		VAQLELGGGPGA	-6.23263e-05	9.82831e-05	0.00032728	-2.53178e-05	-3.10045e-05	-7.47168e-05	-3.2314e-05	0.000194685
		AQLELGGGPGAG	-0.000105974	-3.29207e-05	-4.49467e-05	-5.23447e-05	-2.29088e-06	-6.80553e-05	2.74945e-05	-6.62208e-05
		DLQTLALEVAQQ	-2.64168e-06	-4.72441e-05	-4.28582e-05	3.5972e-05	-6.40701e-05	0.000128123	-6.23468e-05	-7.13912e-05
		ASFQRNQLLQKE	9.76655e-05	-4.95027e-06	-2.88779e-05	-1.72715e-05	4.15366e-05	-9.12518e-05	0.00013681	7.6518e-06
		NEIVEEQYTPQS	-2.52005e-05	-1.35685e-05	-2.91542e-05	-3.27582e-05	-2.59053e-05	-1.59164e-05	-1.97738e-05	-2.76855e-05
		NQEQAEQGREHL	-3.69302e-05	6.79221e-05	6.47566e-05	3.97536e-05	-1.56779e-05	0.00028598	2.68847e-06	6.78835e-06
		VSETDIQRLLHG	9.39881e-05	9.26412e-06	-5.60156e-05	-6.94219e-05	-7.12187e-05	0.000165998	-5.27792e-05	7.81231e-05
		NTYVRKLDDFVE	-5.14784e-05	9.59909e-05	5.73287e-05	9.32967e-05	8.41913e-05	0.00016484	-4.46092e-05	-7.66267e-05
		NELRVAPEEHPV	6.97489e-05	9.22927e-05	3.83204e-05	-1.89896e-06	-0.000151639	0.000311979	-0.000125338	-8.45244e-05
		LKVALPSYEEAL	7.64902e-07	3.18864e-05	-5.93122e-05	-1.55096e-05	5.93887e-05	-1.60256e-06	1.95566e-05	-0.00019215
		ETVAVKIFPYEE	-5.78682e-05	0.000120274	-9.249e-05	5.92033e-05	0.000155016	-4.45223e-05	-0.000121578	-6.61862e-05
		VAEVGISDYGDK	-7.23434e-05	0.000103957	-4.02453e-05	0.00011628	-2.57226e-06	-9.84454e-05	-6.02836e-05	-6.25383e-05
		APQKVELTVEKE	-8.22119e-05	2.76198e-05	-7.46905e-05	-4.48026e-05	-6.10846e-05	3.34717e-05	-2.21307e-06	-4.40143e-05
		GQPNTLICFVDN	-9.19147e-05	-2.39628e-05	-3.16559e-05	3.58028e-05	9.0521e-05	2.0738e-05	-7.31167e-05	7.98332e-05
		DHGATGILVFPN	-0.000105985	0.000110573	-1.29168e-05	-0.000194085	-4.58494e-05	-0.000125911	1.38699e-05	-5.88677e-05
		PEQKALVIGGEA	7.94624e-05	5.56324e-05	3.28802e-05	-0.000153599	1.65832e-05	-0.000110676	5.68087e-07	-0.000133817
		AFQEALAAAGDK	0.00010717	-2.31045e-05	-6.64003e-06	-4.87349e-05	-0.000117816	-6.5003e-05	0.000170814	2.86983e-05
		NNKDLPSPIERT	0.0001295	-5.7347e-06	-2.11975e-05	7.81038e-05	0.000230049	-4.74361e-05	5.80297e-05	7.77196e-05
		EGTARGIVVYTG	-3.87486e-05	6.05439e-05	-2.86812e-05	-4.80548e-05	2.0786e-05	-0.000181222	-8.54077e-06	-8.52418e-05
		QSTAITAYKSEG	-0.000101179	0.000140517	-1.16278e-05	-7.68595e-05	-1.70198e-05	-6.2717e-05	-6.33617e-05	1.1795e-05
		PAEVGVLVGKDR	4.76335e-06	0.000180289	0.000109461	-7.99457e-05	-0.000165162	-0.00027921	-2.18773e-06	3.63056e-05
		TIEENIKIFEED	0.000127419	0.00012029	1.54943e-05	-1.70071e-05	2.06496e-05	0.000112665	0.000230362	-0.000103584
		YPIEHGIITNWD	2.08802e-05	-0.00012549	-8.82541e-05	-0.000148546	-5.24939e-05	0.000259202	-0.000108473	0.00010618
		LGKQEVIRGWEE	-0.000131074	-0.000110797	-0.000101275	7.5362e-06	-1.56684e-05	-9.50996e-05	5.53328e-05	-3.16644e-05
		IHEHMVITDRIE	-0.000266301	-3.57793e-05	-7.06214e-05	-0.000131913	1.64132e-05	-4.78453e-05	2.6347e-05	-0.000124278
		INASYIDGFKEP	-1.47403e-05	3.36862e-05	-3.78128e-05	7.55238e-05	-5.92719e-05	-6.81994e-05	-2.2428e-05	-5.3172e-05
		DTTVSVKSYPDE	-1.86285e-05	-4.70091e-05	4.04758e-06	-0.000119344	-1.3529e-05	7.37277e-05	-4.66296e-05	-5.70863e-05
		AQQEALLVFAEH	-3.60697e-05	4.08288e-05	-3.00693e-05	-2.33734e-05	-6.26525e-05	1.8822e-05	-1.5748e-05	-2.45417e-05
		GTARGIVVYTGD	-3.76368e-05	3.26905e-05	9.8809e-05	-5.8237e-05	-2.16691e-06	-6.10763e-06	-0.000113397	3.3103e-05
		TIQQVIKSGSDE	-9.66581e-05	-2.06086e-05	-3.42383e-05	-0.000173423	-0.000208504	6.64345e-05	-0.000120632	5.85615e-05
		NTFKTLDSWRDE	9.63354e-05	2.91776e-05	-6.38669e-06	-6.69657e-05	4.02258e-05	-9.4007e-05	-5.11273e-05	5.82888e-06
		AVAEEIQDEVDE	-9.36596e-05	-2.19322e-05	-0.000121124	-0.000105969	3.05366e-05	0.000146324	-5.36284e-05	7.73548e-05
		HEHMVITDRIEN	2.45788e-05	4.00393e-05	-0.000108306	6.85229e-06	-7.7211e-05	-0.000252277	-5.80122e-05	0.000210429
		GKIETIEVMEDR	4.16891e-05	-1.30838e-05	-0.000141014	0.000140329	-0.000140571	4.87573e-05	0.000223629	-8.52072e-05
		ALHHGLDVFQDD	-9.72382e-05	-2.80273e-05	-6.15017e-05	0.000130209	3.9218e-05	2.17672e-05	-8.96597e-05	-2.44343e-05
		GIVKALNVEPDG	-8.85647e-05	8.56497e-05	-1.52221e-05	-8.99276e-06	-6.85134e-05	-4.28462e-05	-3.48983e-05	1.0491e-05
		AAQKAAAFEDQE	3.91565e-05	-5.90227e-05	-5.85607e-05	-8.86806e-05	8.1949e-05	-8.85145e-05	3.64197e-05	0.000222434
		EATIPLVPGRDE	-5.04978e-05	-2.38001e-05	-5.04536e-05	-9.66849e-06	-5.46411e-05	-4.8663e-07	-4.17188e-05	7.87887e-06
		YKEQYAFVYKEK	-0.000116292	-4.86723e-05	-0.000108266	3.84854e-06	-3.72178e-05	1.37454e-05	-3.66259e-05	-3.93107e-06
		SIAQLNAENDHP	-3.52839e-05	-1.95588e-05	-2.1772e-05	-2.33746e-05	1.13754e-06	-1.59328e-05	-7.93022e-06	-3.33322e-05
		KQVTELEAEREQ	-0.000184369	-0.000100976	0.000117061	-7.73484e-05	5.3804e-06	0.000207493	-1.03679e-05	4.18483e-05
		IVEQIPTYVEYS	-1.73817e-05	4.59254e-05	3.05047e-05	-9.67605e-05	4.79181e-05	-0.000171917	-3.28763e-05	-3.99815e-05
		EAQAKVDVFRED	-0.000150784	2.08284e-05	-0.000200298	4.92559e-05	1.98894e-05	0.000334861	-0.000103919	-8.15346e-05
		ATIPLVPGRDED	-3.55189e-05	-4.58867e-05	-4.60547e-05	-4.31408e-05	-1.37747e-05	0.000148407	-3.39532e-05	-5.60222e-05
		LHHGLDVFQDDD	3.93524e-05	3.3878e-05	-7.80909e-05	-6.52358e-05	-9.18284e-06	3.57626e-05	-4.47371e-05	-0.000153967
		LGQPNTLICFVD	-7.78631e-05	-6.12535e-05	-9.55346e-05	-0.000139964	-0.000119573	-0.000143037	-8.19365e-05	-6.05177e-05
		EVAQTTALPDED	-4.66226e-05	-6.5677e-05	-7.63608e-05	-0.000138648	-4.63383e-05	0.000187025	-9.46631e-05	7.60105e-06
		VSVSVIMSEGDG	-3.32631e-05	-3.82998e-05	-0.000147861	-0.000103238	-0.000147214	1.88421e-06	-9.90972e-05	-3.1734e-05
		AQAKVDVFREDL	-7.39122e-05	7.29402e-05	0.000110779	-8.52163e-05	3.54778e-05	6.84456e-05	5.3161e-05	-6.68515e-05
		HHGLDVFQDDDA	-0.000147564	-0.000145965	-0.000105815	-0.000100569	8.75951e-06	-0.000161299	-7.08826e-05	4.87249e-05
		RLVTRYIYNREE	-9.72099e-05	7.52718e-05	-9.01106e-06	-0.000122445	6.61367e-06	-0.000271443	0.00014816	-1.48577e-05
		ISVPVPEFADSD	6.79804e-05	0.000206451	-0.000194271	-4.58497e-05	0.000123825	0.000117254	-0.000157339	0.000245259
		EEEIEIIPVQEE	-6.64919e-06	1.41383e-05	-7.93026e-05	0.000118326	-8.67799e-06	-0.000118178	3.88056e-06	3.60535e-06
		EEIEIIPVQEEE	-3.02706e-05	-5.12753e-05	4.9851e-05	-6.40096e-05	8.43118e-05	-0.000108221	5.85515e-05	-0.000118121
		EIEIIPVQEEEE	-1.05426e-05	-4.84682e-05	-1.79449e-06	0.000195378	8.03454e-06	-3.1051e-05	3.45096e-05	2.96866e-05
		IEIIPVQEEEEE	-5.41195e-05	1.80125e-05	-2.24301e-05	-3.56497e-05	-1.15417e-05	-3.4256e-05	5.16625e-05	-0.000111087
		GVLNSWTDQDSK	5.15279e-05	3.34417e-05	3.27188e-05	-0.000133598	8.08364e-05	-0.000109911	0.000110241	4.80735e-05
		QNGVLNSWTDQD	5.67982e-05	0.000238447	7.30591e-05	-0.000199572	-0.000158101	-0.000146811	-4.13274e-05	-0.000194825
		IDGSERQNGVLN	-7.04892e-05	0.000160942	0.000313809	0.000261856	0.000104781	2.09499e-05	0.000228831	-6.66572e-05
		EIQSQAKAYFEK	4.89247e-06	-9.61226e-05	-2.18994e-05	9.05058e-05	-6.57047e-05	-3.28217e-05	2.44901e-05	-7.38884e-05
		TRAYGFRDPGPQ	2.75908e-05	-5.72126e-05	-5.39975e-05	1.24401e-05	-2.52305e-05	-6.05452e-05	5.34429e-06	-0.000109288
		LVEALYLVCGERG	-6.52511e-05	2.41501e-05	3.77493e-05	-0.000138899	-0.000101245	1.04803e-05	-4.69142e-05	-2.03264e-05
		RRAQDFVQWLMNT	0.000101764	-8.42637e-05	-5.08671e-05	0.000165261	-1.96974e-05	-5.66961e-05	-0.000126406	-5.63676e-05
		NIAVDKANLDVMK	0.000110121	0.000106919	-8.1652e-05	4.23531e-05	-0.00012753	-6.24426e-05	0.000127042	-9.00234e-05
		DAAAEVPSRDTME	-6.8337e-06	-6.702e-05	-2.63636e-05	-4.8321e-05	-6.96436e-06	-9.01316e-05	-8.32424e-05	-3.27995e-05
		AATLAVIDSEKDM	-7.76806e-05	6.91149e-06	0.000113417	-3.84099e-05	6.36786e-05	-7.58972e-05	7.84217e-05	7.86954e-05
		SRMDQLAKELTAE	3.59324e-06	8.1997e-05	-0.000152026	0.000442854	0.000249709	0.00011621	-0.000131999	-0.000241186
		EQEMATAASSSSL	-7.5904e-06	0.000104333	-3.16962e-05	6.15294e-05	-5.27454e-05	-1.24683e-05	-1.12169e-05	-6.54527e-05
		WSRMDQLAKELTA	-1.7839e-05	3.22025e-06	2.5155e-05	4.61702e-05	-9.97688e-05	-2.91265e-05	-7.42413e-05	-4.19343e-05
		HTYQVGMNDMGDM	0.000106138	9.82322e-05	-5.56146e-05	0.000202496	1.64625e-05	0.000103933	-0.000105992	-9.18241e-05
		GEDDPDRSMKLSF	-0.000131536	2.05956e-05	-4.33557e-05	1.41657e-05	0.000237831	-8.64654e-05	-0.000123512	-1.14572e-05
		NAARDPNRESLDF	-1.36779e-05	4.10798e-05	-4.76577e-05	-8.33975e-05	3.81722e-06	0.000156446	-4.36792e-07	8.73615e-05
		KKLEPSGPISTIN	-2.95517e-05	4.54442e-05	0.000144971	0.000120971	-4.4834e-05	-8.40896e-05	-6.74146e-05	1.59009e-05
		VNNKDLPSPIERT	-4.57513e-05	1.6529e-05	-8.56055e-05	-8.89682e-05	-5.01433e-06	-2.95521e-05	-6.11158e-05	0.000107814
		GKKVITAFNEGLK	-4.36136e-05	6.76709e-05	4.83524e-05	-2.3028e-05	1.1757e-05	-0.000107992	-0.00011084	-9.15873e-05
		QLELGGGPGAGDL	4.00475e-05	0.000161349	1.15739e-05	-8.96965e-05	0.000215599	-0.000167065	8.89343e-05	-0.000108042
		QLELGGSPGDLQT	-2.30241e-06	-4.66531e-05	-6.83433e-05	-0.000154237	0.000130885	-8.04692e-05	-7.73333e-05	-6.98534e-05
		PQVEQLELGGSPG	4.28441e-05	-2.17509e-05	0.000333881	-0.000183371	6.1278e-05	-9.58743e-05	-0.000109827	-2.21111e-05
		NYREQEELKVRVE	-9.94841e-08	-7.14639e-05	6.38955e-05	-7.69997e-05	-1.76212e-05	2.10209e-05	-9.25122e-05	-0.000153018
		FVKQHLCGSHLVE	-3.58588e-05	-1.94503e-05	-6.74217e-05	-4.97154e-05	2.37795e-05	-2.37809e-05	-4.50046e-05	-9.43269e-05
		LQIDNARLAADDF	2.85834e-06	-3.91749e-05	-2.30325e-06	-0.000106974	-7.03414e-05	0.000249744	6.43301e-05	6.84307e-05
		VSIQNLVKVYRDG	-4.66148e-05	8.45532e-05	-2.07147e-05	5.14378e-05	2.31986e-05	8.10996e-07	7.82766e-05	2.07328e-05
		GVQIGIWARPSAI	7.53785e-05	-4.19688e-05	3.23486e-05	6.31178e-05	6.61422e-05	-7.00546e-05	-1.81663e-05	-0.000148075
		EEIKKELEDLRDR	1.59005e-06	1.22351e-05	-3.74851e-06	0.00026611	4.48113e-05	0.000160734	0.000119969	-1.50243e-05
		VEGTARGIVVYTG	8.85778e-05	9.16997e-05	3.85179e-05	-3.54487e-05	1.20724e-05	-0.000243436	-0.00010847	0.000130208
		SKDWSFYILAHTE	3.95117e-05	7.46417e-07	1.79099e-05	2.43234e-05	-3.59822e-05	-7.7808e-05	5.31186e-05	0.000111343
		AHTEFTPTETDTY	1.09271e-05	-9.45676e-06	3.9113e-05	-0.000111867	1.7874e-05	-2.52301e-05	-2.45514e-06	-1.1656e-05
		QLTEEQIAEFKEA	8.83857e-05	9.89262e-05	-0.000117501	-0.000219153	7.98091e-05	-0.000227976	7.29676e-05	0.000152805
		GRAQLGVQAFADA	8.96361e-06	-3.10374e-05	2.17015e-05	-3.22652e-05	0.000166415	5.61072e-05	-9.70919e-05	5.07278e-05
		RPQKSLLVEVEEG	-6.85262e-05	2.67927e-05	-4.37444e-05	6.97558e-05	-0.00013644	-0.000107391	-7.79934e-05	-4.41605e-05
		VALLLAGQATTAY	-2.67393e-05	-1.50895e-05	-2.56682e-05	-1.85699e-05	-3.18208e-05	-1.45825e-05	-1.18957e-05	-2.71009e-05
		SVVGGLAVGKEGP	-4.04697e-05	7.13823e-05	-0.000185029	0.000350395	-3.79457e-05	-2.97648e-05	-4.53454e-05	-7.2043e-05
		EPGAPGENGTPGQ	-5.28663e-05	-2.55122e-05	-4.35811e-05	3.77965e-06	-3.78398e-05	-1.84461e-05	-1.66308e-06	-3.56743e-05
		RPPFVAYPHLRIR	3.91874e-05	8.11159e-05	3.74257e-05	-8.78342e-05	-9.54226e-05	1.23036e-05	-8.62513e-05	-5.27011e-05
		RLKTHLPIFSQED	0.000121695	0.000218706	-9.7314e-05	-0.000241692	-4.88111e-06	-0.000269869	3.32086e-05	0.000121789
		EFIKASSIEARQA	-0.000183905	3.97109e-05	-2.53348e-05	-8.41154e-05	2.66553e-05	0.000122661	-1.52372e-05	0.000205276
		VALLTHNPSLLRK	5.89324e-05	9.904e-05	4.55011e-06	8.23353e-05	-0.000155207	0.000279066	-0.00013658	-3.22511e-05
		YPRQTQVSVLPEG	-7.06481e-06	1.69547e-05	-9.31843e-05	5.66728e-05	2.51513e-05	0.00023667	-0.000152196	-0.000144168
		VTRYIYNREEYLR	3.56695e-05	-4.62085e-05	0.000166163	0.000616121	-3.85746e-05	-0.000150564	7.5695e-05	-0.000121826
		TRPNQEGIDVREE	-0.000119089	1.23195e-05	-0.000125315	0.000108232	-9.06935e-05	-9.8067e-05	6.4886e-06	-0.000169285
		EVEDPQVAQLELG	-4.86961e-05	-1.92035e-06	-2.55518e-05	-0.000148185	-1.42316e-05	-2.34988e-05	6.66182e-05	-0.000154861
		FKQSQNFPTAQQE	-9.54829e-05	-2.13277e-05	9.75762e-05	-0.000113667	5.42619e-05	-3.49953e-05	-3.99663e-05	-9.10849e-06
		IHDFQRGLTAYHD	1.21744e-05	-1.53111e-05	-0.000127276	-5.37855e-05	-0.000103581	-6.46761e-05	9.24386e-06	-8.66412e-06
		DFQRGLTAYHDIS	-3.02411e-05	4.18605e-05	4.21516e-05	-7.6735e-05	-4.73273e-05	7.17265e-05	-5.47434e-05	-3.2695e-05
		YTAEELCIRAAQE	-0.000106541	7.02024e-05	0.000149505	-0.000163412	7.98246e-05	4.00167e-05	-1.75137e-05	3.15361e-05
		SDIIVQKIQPYTE	8.92582e-05	6.46817e-05	6.96753e-05	-4.02763e-06	0.000123678	0.000217847	-4.73096e-05	-0.000178498
		ALEARPLLSQEDS	-0.000147255	-4.39772e-05	-0.000111045	-0.000131181	2.92133e-05	8.93055e-05	-7.52453e-05	3.18828e-05
		HSIAQLNAENDHP	-3.08399e-05	-2.66228e-05	-2.85455e-05	-7.82915e-06	-4.48314e-05	-1.76591e-05	-2.23974e-05	-2.39471e-05
		SISPNAISAEEDG	-0.000254704	0.000116046	4.49689e-05	-2.65905e-05	1.99213e-05	-6.92016e-05	-2.07297e-05	-6.12454e-05
		IEKPAGPPGILAL	-8.41139e-05	-9.8909e-05	-0.000155875	2.24538e-05	-6.39704e-05	-0.000104458	1.06018e-05	0.000130788
		KLQLQEQLQAETE	-2.67393e-05	-1.50895e-05	-2.47774e-05	-1.91669e-05	-4.35138e-05	-2.15605e-05	-1.70067e-05	-4.25347e-05
		IVDYIADKKDVYE	0.000137097	0.000107722	-7.01369e-05	0.000110251	-1.3303e-05	-0.000181249	-7.5547e-05	-0.000174102
		IGNKADLEAQRDV	2.81563e-06	-0.000102821	-3.2292e-05	9.36404e-05	-3.85255e-06	-0.000121123	-0.000101518	-0.000130402
		INTYVRKLDDFVE	0.000286012	0.000136971	-8.39621e-05	-0.000156656	0.000198482	-6.86705e-05	6.65537e-05	0.000160978
		VIHKSFVEVNEEG	-1.82511e-05	-8.35207e-05	-0.000112544	4.0951e-05	7.85094e-05	-0.000164351	3.98359e-05	8.90148e-05
		GHVESELLHTYSE	6.33342e-05	7.02132e-05	1.31923e-05	-2.2585e-05	-0.000144689	-2.8712e-05	-3.28254e-05	-3.57241e-05
		FETVAVKIFPYEE	3.18216e-05	-3.55619e-05	-3.94408e-06	-7.31388e-05	-0.000141552	6.31469e-05	-4.7015e-05	4.81506e-05
		SDLVNAIKADAEG	-8.05473e-05	-1.00913e-05	4.95521e-05	5.39507e-06	-6.49895e-05	-9.78282e-05	-6.33685e-05	-0.000101513
		QRQHEINLIAYRE	-6.6811e-05	-4.83698e-05	-7.42109e-05	-1.33956e-05	1.45264e-05	-0.000153312	1.56537e-07	-0.000259349
		KSRIVENLQSFNE	0.000141948	-5.28559e-05	-3.00055e-05	3.9872e-05	-7.85914e-05	-0.000121898	1.33891e-05	-0.000113934
		DIEEAGIVAREFG	0.000154706	-6.61509e-05	-2.59707e-05	-5.55963e-06	0.000100014	-0.000149228	0.000118925	-0.000240295
		LVAEVGISDYGDK	2.49324e-05	-1.01684e-05	-7.00491e-05	-4.19586e-05	-1.29094e-05	-6.78847e-05	1.95667e-05	3.55396e-05
		TAPQKVELTVEKE	-2.80319e-05	0.000108163	0.000157148	7.06589e-05	-0.000140717	9.77789e-06	5.92244e-05	-6.22016e-05
		SLEEIYLFSLPIK	8.60536e-05	0.000170404	-2.3261e-05	1.71219e-05	2.08501e-05	-5.64056e-05	-2.61855e-05	-3.87912e-05
		GLRVIEITIYEDR	7.60524e-06	1.08163e-05	6.38236e-05	-1.52273e-05	-0.000140497	-0.00010138	-0.000127017	0.00012312
		IRLVTRYIYNREE	4.72539e-05	0.000271739	0.000216063	-2.41494e-05	6.27797e-05	0.000198908	0.000116318	0.000101157
		RLVTRYIYNREEY	-1.68043e-05	-4.87517e-05	-8.19704e-05	4.02952e-05	6.16743e-05	-0.000127749	3.2956e-05	-0.000169008
		RGYQQFAYDGRDY	-4.50891e-05	0.000301046	4.66552e-05	0.000226394	0.00017536	0.000271328	-0.000109526	-0.000104635
		ATAQTVEDYVEEM	2.92151e-05	-3.67669e-05	-4.15426e-05	-9.38265e-05	1.98719e-05	-5.98228e-06	-1.10896e-05	-3.16098e-05
		ASSTQPLLVHEDA	3.80412e-05	3.2e-05	6.55174e-05	-2.92034e-05	-7.5741e-05	-3.0213e-05	2.42164e-05	-8.1729e-05
		TDHGATGILVFPN	3.43186e-05	-0.000125594	-1.71976e-05	0.000247262	-6.13209e-05	-0.000163479	-8.6844e-05	-0.00021573
		NKHEAMITDLEER	3.44919e-05	-0.000131219	-4.82349e-05	-8.11299e-05	5.98656e-05	0.000492234	0.000116876	-9.1685e-05
		VYQGASLQAQTDR	-7.46747e-05	0.000136509	-0.00019228	8.37053e-05	9.76215e-05	-0.000166249	-0.000151612	-0.000155639
		KDTVVKSVIVEPE	-2.36462e-05	2.34678e-05	-1.00149e-05	-7.83993e-05	1.83007e-05	-3.79065e-05	6.90969e-05	-0.00024882
		ALGLPLTQLPVPL	-5.3686e-05	-8.24751e-06	-5.25079e-05	2.02609e-05	-3.17523e-05	-8.39388e-06	-7.48946e-07	-5.21782e-05
		EREIAEAIKNHEE	-5.1538e-05	-0.000106147	3.85639e-05	-4.70109e-05	-0.000101852	-7.65847e-05	5.82175e-05	-0.000144565
		AGPASVPLRTEEE	-5.8778e-05	-5.01829e-05	-2.67834e-05	-8.04048e-05	-7.30427e-05	3.02353e-05	-6.25972e-05	5.67968e-05
		SAVSGIIADLDTT	-2.67393e-05	-1.50895e-05	-2.56682e-05	-1.85699e-05	-3.18208e-05	-1.45825e-05	-1.18957e-05	-2.71009e-05
		MIILSHIYIIIMR	8.97403e-05	6.46012e-05	0.000177313	-0.000101008	-9.60952e-05	-4.48572e-05	0.000145404	2.29598e-05
		MTIQQVIKSGSDE	-0.000107016	-7.21075e-05	6.44274e-06	2.67404e-05	2.91316e-05	5.02502e-05	-1.62151e-05	-0.00021053
		AASAILTAQLDEE	-2.67393e-05	-1.82928e-05	-3.47954e-05	-1.85699e-05	-3.59055e-05	-1.67737e-05	-1.18957e-05	-2.71009e-05
		TPEQKALVIGGEA	1.25095e-05	0.000117515	-9.15976e-05	-6.76665e-05	0.000169182	2.64828e-05	-8.65286e-05	1.4156e-05
		YQTIEENIKIFEE	2.97631e-06	-2.2051e-05	-1.61265e-05	-7.80768e-05	-5.42443e-05	-7.11886e-05	-2.0767e-05	1.46637e-06
		SVGQQLVFSFNDK	-3.50729e-05	-2.2171e-05	4.47774e-05	9.85797e-05	4.92772e-05	0.000187495	7.57478e-05	-0.000105045
		YINASYIDGFKEP	-5.65935e-05	4.57808e-05	-5.08376e-05	0.000127824	3.64609e-05	-0.000150565	0.000195999	9.73181e-05
		FESNIKSYRDDID	0.000125976	-0.000136538	-3.79462e-05	0.000159154	3.41999e-05	-0.000132525	-9.9432e-05	0.000156617
		EAFQEALAAAGDK	-1.78165e-05	-3.89758e-05	-1.82119e-05	-6.53389e-05	-1.47294e-05	2.89844e-05	2.82943e-05	2.11013e-05
		HIEDSGEKPNTFS	-4.56226e-05	5.08326e-05	-0.000122511	-0.000229284	-8.14546e-05	-2.1185e-05	-1.24767e-05	5.68428e-05
		SKEADVATVRLGE	2.91456e-05	5.80135e-05	2.26488e-05	9.89837e-05	-8.89993e-05	-4.27917e-05	-7.21548e-05	-0.000132196
		QYDGVAELDQLLH	6.96772e-06	-7.97349e-06	3.3924e-06	0.000107897	-4.6192e-05	-0.000105808	-9.67088e-05	-2.13621e-05
		YDGVAELDQLLHY	-2.72185e-05	-4.13311e-05	2.86738e-05	-2.90351e-05	-2.48327e-05	4.38988e-05	7.80622e-06	4.55116e-06
		YSAARSVPASNYV	5.29503e-06	-1.12751e-05	-1.35039e-05	-2.37513e-05	-0.000198005	-0.000102378	-4.04245e-05	-6.89407e-05
		VNKVLDIVSCKSK	9.20394e-05	3.72762e-05	-4.64039e-06	-0.000107481	0.000136577	3.08755e-05	-8.28564e-06	1.96985e-05
		HALQDTEENPRSF	-5.64239e-05	-1.47963e-05	-4.99591e-05	0.000357563	-9.64694e-05	-5.62234e-06	-0.000101293	0.00021791
		HSQGTFTSDYSKY	0.000163855	-9.74638e-05	-5.43189e-06	-0.000175132	-0.000250207	-0.000134827	7.43402e-05	0.000171037
		GTFTSDYSKYLDS	-0.000104821	0.00026052	3.95337e-05	-0.000109345	4.56074e-05	0.000317997	9.66335e-05	-0.000241993
		HDEFERHAEGTFT	1.6499e-06	-4.01819e-05	0.000161326	3.68172e-05	-0.000123627	0.000100052	-5.0495e-05	9.19313e-05
		SSNNLGPVLPPTN	-6.25602e-05	-2.09007e-05	-3.82035e-05	-3.49001e-05	-3.5421e-05	-2.16306e-05	-1.597e-05	-3.57922e-05
		LGPVLPPTNVGSN	-2.19487e-05	4.21997e-06	-2.24121e-05	-1.93898e-05	-5.78739e-05	-1.92533e-05	-1.37192e-05	0.000150678
		GPVLPPTNVGSNT	-2.58562e-05	-1.64867e-05	-4.52925e-05	-9.32014e-06	1.58816e-05	-4.12272e-05	-1.89081e-05	2.94107e-05
		AARDPNRESLDFL	6.58069e-05	8.53079e-06	1.57312e-05	5.1735e-05	1.17911e-05	-9.1255e-05	9.61474e-05	-6.13716e-05
		RDPNRESLDFLLV	4.66973e-05	-1.72714e-05	4.63052e-05	-0.000104342	1.06573e-05	7.17789e-05	-1.30471e-05	4.73309e-06
		EVEDPQVEQLELG	-3.67712e-05	-1.85028e-06	0.000100137	1.48987e-05	-8.7625e-06	0.000108144	3.65718e-05	0.000255018
		VEQLELGGSPGDL	7.29327e-06	-3.15836e-05	-8.47545e-05	0.000153258	-5.20428e-05	-6.50073e-05	7.08949e-05	-0.000130044
		EQLELGGSPGDLQ	6.35725e-05	6.13462e-05	-6.87684e-05	-1.75535e-05	-6.95968e-05	-6.85132e-05	-5.368e-05	-0.000115268
		LELGGSPGDLQTL	-1.60649e-05	-6.6885e-05	8.02294e-05	-7.11377e-06	-1.494e-05	8.76313e-05	-1.86147e-05	-8.76553e-06
		ELGGSPGDLQTLA	5.46497e-05	7.27473e-05	-7.8454e-05	4.49895e-05	-0.000132998	-2.21339e-05	-0.000136217	7.48259e-05
		LGGSPGDLQTLAL	2.97313e-05	-2.43529e-05	4.11485e-05	0.00017293	-3.08083e-05	-0.000140168	-7.09269e-05	-3.26781e-05
		REVEDPQVAQLEL	-1.90232e-05	-5.52737e-05	-2.2131e-05	-8.25531e-05	-6.33204e-05	1.40824e-05	-0.000106437	-0.000123023
		PQVAQLELGGGPG	-0.000115464	-1.33217e-05	-5.80276e-05	-8.68902e-05	-9.33666e-05	-8.65197e-05	-2.53787e-05	-0.000100219
		LELGGGPGAGDLQ	-8.89665e-05	-1.85305e-05	-9.67933e-05	-7.12074e-06	2.93819e-06	-1.4261e-05	3.58031e-05	-8.2322e-05
		ELGGGPGAGDLQT	-1.75571e-05	-5.21017e-05	-7.37199e-05	5.99676e-05	0.000116539	-6.80708e-05	-9.98946e-05	-3.39126e-05
		LGGGPGAGDLQTL	-5.44682e-05	-7.14145e-06	-0.000101293	-1.69081e-05	-4.71024e-05	-6.8163e-05	-4.32395e-05	-2.92985e-05
		GGGPGAGDLQTLA	-2.45214e-05	-6.43521e-05	0.000106013	-1.33587e-05	0.000184684	-9.95026e-05	-8.79504e-05	-0.000139461
		GGPGAGDLQTLAL	-6.63729e-05	5.20144e-06	-8.48029e-05	9.89964e-06	-7.06495e-05	-0.000112602	-2.81312e-05	-1.37905e-05
		TNEIVEEQYTPQS	-1.59977e-05	7.91294e-05	-3.2783e-05	6.8379e-05	0.000144468	7.28233e-05	-0.000113745	-4.86285e-05
		IPVGSLKNEDTPN	-3.94324e-05	-7.69688e-05	4.46169e-05	-9.00181e-05	7.53574e-05	-0.000102417	8.20047e-07	-2.09419e-05
		TEKETVEKERQSI	0.000138689	7.04502e-05	4.36437e-05	-7.43509e-05	8.11083e-06	-0.000212393	-2.75125e-05	0.000132804
		SVPHFSEEEKEAE	-7.53257e-05	6.71504e-05	5.64218e-05	-6.08254e-05	0.000103619	0.000182179	-2.85911e-05	-5.86458e-05
		LEGEDDPDRSMKL	-9.11077e-05	-8.6224e-05	-1.35814e-05	-7.07205e-05	-1.09217e-06	-2.69463e-05	3.90857e-05	-1.68546e-06
		EGEDDPDRSMKLS	4.1316e-05	0.00026094	-5.67921e-05	-0.00022653	4.10444e-05	0.000108848	7.7905e-05	-9.34233e-06
		DDPDRSMKLSFRT	9.56102e-07	2.33881e-05	-9.48263e-05	4.86213e-05	-0.000107979	-0.000125797	-6.40755e-05	-0.000159636
		TRAYGFRDPGPQL	-0.000111813	-4.06858e-05	-9.0917e-05	-0.000145093	0.00010239	-6.39872e-05	0.000143888	0.00018932
		GWRPSSREDSVEA	-6.82027e-06	-4.85162e-05	0.000155695	-0.000102517	-8.76122e-05	-0.000268504	2.26092e-05	-0.000187292
		AEDQELESLSAIE	2.51554e-05	4.59337e-05	9.30773e-05	-0.000146694	-2.60426e-05	1.6129e-05	0.000164155	-3.81724e-05
		SAIEAELEKVAHQ	-1.39589e-05	-3.58777e-05	2.15437e-05	-3.03242e-05	-1.06346e-06	-8.1408e-05	3.27433e-05	-7.38399e-05
		DPADASGTRWASS	-3.97792e-05	6.06849e-05	-5.74088e-05	-8.82622e-05	-3.81017e-05	-0.000102354	0.000130316	-7.23644e-05
		FPDRQYEPYPITE	-2.91795e-05	-4.96465e-05	-6.42789e-05	4.6647e-06	-7.18596e-06	1.25048e-05	4.75848e-05	-9.43816e-05
		TEAHEDPDEMNED	-8.02918e-05	0.000177435	0.00020074	-1.17373e-05	-0.000142039	-0.000189945	1.55377e-05	0.000134462
		SQGTFTSDYSKYL	-9.08674e-05	-1.74022e-05	9.45255e-05	0.000169183	5.39718e-05	-0.000174025	-4.92739e-05	-0.000156773
		QGTFTSDYSKYLD	-4.02215e-05	8.68707e-05	-9.94839e-05	-8.44814e-05	-5.56611e-05	2.99544e-05	2.81838e-05	0.00015084
		ATRDFINWLIQTK	1.75583e-05	-6.55991e-06	-3.27689e-05	2.8475e-05	-7.72832e-05	0.000177507	-4.01438e-05	-3.5855e-05
		DFINWLIQTKITD	-4.79025e-06	-0.000121826	-7.37843e-05	8.37731e-05	-0.000178495	0.000195897	8.38966e-05	-5.82034e-05
		KCNTATCATQRLA	-3.4119e-05	-2.80778e-05	2.5632e-05	-5.2027e-05	-2.37601e-05	-5.21137e-05	-1.99653e-06	-1.27194e-06
		NNLGPVLPPTNVG	-3.86428e-05	-3.51026e-06	-1.26019e-05	-8.02863e-06	-3.53232e-05	-3.83102e-05	8.83172e-05	-1.42705e-06
		NLGPVLPPTNVGS	-6.5642e-05	-1.81247e-05	-2.34508e-05	9.55478e-06	-3.3025e-05	3.22664e-05	-9.42445e-06	-2.32405e-06
		ARDPNRESLDFLL	0.000154271	6.99745e-05	-0.000107254	-0.000133345	-0.000117269	0.000247904	-1.2428e-06	0.000122601
		VEDPQVEQLELGG	-0.00015927	-5.46805e-05	-0.00015147	-0.000179223	-0.00023283	-0.000129839	-1.71222e-05	2.53022e-05
		YEDIAQKSKAEAE	-0.00010599	-1.19934e-06	0.000143478	3.71701e-05	-6.83209e-05	-7.72427e-05	-7.88746e-05	0.000222274
		DLAQYDAAHHEEF	-2.01745e-05	1.2033e-05	-3.9476e-05	-3.76324e-05	1.97942e-05	-4.67656e-05	-1.30257e-05	5.50617e-06
		DDDRVTWAEQQYE	-4.50546e-05	0.000100567	-2.2453e-05	-3.46145e-05	-1.84494e-05	-0.000151506	-0.000136024	4.25336e-05
		SAPLVETSTPLRL	-2.71949e-05	-2.06462e-05	-2.56682e-05	-1.92686e-05	-3.35093e-05	-1.48734e-05	-1.18957e-05	-1.15245e-05
		ERPVFTNHFLVEL	-0.000132138	2.35992e-06	-5.71304e-05	-0.000171446	-4.28532e-05	6.21662e-05	-4.96662e-05	-6.16674e-05
		SQENPNTYSEDLD	-0.000167111	3.49371e-06	2.33717e-05	6.95204e-05	-1.88513e-05	-0.000154182	-6.63298e-05	-0.000177498
		AQELPVPGRARAP	-4.61794e-05	-2.57807e-05	-5.0593e-05	-2.6515e-05	-1.25896e-05	-2.65297e-05	-2.51481e-05	-2.29951e-05
		SENLPFRPEGLDQ	2.03324e-06	3.89065e-05	-3.93491e-05	0.0003082	-0.000192792	4.03595e-05	-6.29267e-05	0.000226584
		PLMYEENSRENPF	3.78596e-05	-1.54075e-05	-0.00012302	5.40153e-05	-1.29287e-05	-2.19483e-05	-4.78417e-05	-3.59144e-06
		IVEEQYTPQSLAT	-3.15915e-05	-1.55699e-05	-2.74675e-05	-1.87229e-05	-1.17255e-05	-1.9948e-05	-1.58854e-05	-2.96196e-05
		FQELGKLTGPSNQ	-3.50187e-05	4.65107e-05	-3.52919e-05	3.41936e-05	2.57819e-05	3.8491e-05	1.18397e-05	-1.57524e-05
		LVKYPELLNTNQL	5.96824e-05	0.000151133	-5.36556e-05	7.2596e-05	8.73633e-05	-7.62562e-05	2.33598e-05	4.11017e-05
		PKPEGSQDKSLHN	1.83778e-06	8.48836e-05	2.93332e-05	-0.00011283	-6.63321e-05	-4.90775e-05	4.75007e-05	-0.000112521
		ELSAERPLNEQIA	5.12974e-05	6.22059e-05	-0.000105113	0.000293599	-2.00278e-05	-2.52782e-05	-3.42067e-05	2.99581e-05
		LRAITEKETVEKE	-1.09163e-05	-5.01103e-05	0.00010366	-0.000119318	-5.909e-06	-9.9692e-05	9.31004e-05	0.000215611
		SAPGLIIATGSVG	1.17157e-05	-8.66029e-05	-8.78714e-05	2.97621e-06	-7.30856e-05	-9.13343e-05	-8.80054e-05	-4.36129e-05
		APSDPRLRQFLQK	-0.000108363	1.93693e-05	4.01335e-06	-9.93626e-05	-4.54758e-05	0.000110535	-4.66703e-05	-9.03175e-05
		ENDALEPEDLPQA	0.000127383	-2.73292e-05	7.95596e-06	-4.06296e-05	-4.18212e-05	-4.27047e-05	-7.77621e-05	-4.24109e-05
		LPQAAEQDEMRLE	-0.00010024	0.000101856	-1.75237e-05	-5.01604e-05	1.80119e-05	-5.51511e-05	-6.89844e-06	-3.46578e-05
		SEEEPEYGEESRS	-9.89625e-06	6.23479e-06	-3.82624e-05	3.89014e-06	0.000113428	-7.54091e-05	-4.95415e-05	1.82873e-05
		LGALFNPYFDPLQ	7.47397e-05	9.91283e-06	-4.67418e-05	-1.20969e-05	-6.63897e-05	-0.000108094	-6.70264e-05	8.07721e-05
		YFDPLQWKNSDFE	-0.000162799	-3.76789e-05	-0.000106164	1.78139e-05	3.81681e-05	-6.74807e-05	7.85967e-05	2.66564e-05
		DPQVEQLELGGSP	-6.41718e-06	-2.48484e-05	6.64585e-05	2.65404e-05	6.60471e-05	-4.54553e-05	0.000113952	-8.99475e-05
		QVEQLELGGSPGD	-4.47429e-05	-3.50615e-05	-4.42707e-05	6.41035e-05	0.000251511	6.99668e-05	-8.32642e-05	-0.000197021
		GGSPGDLQTLALE	0.000142344	0.000205849	7.70933e-05	2.33455e-05	0.000135686	0.000116785	3.1668e-05	-8.13967e-05
		DPQVAQLELGGGP	-2.76864e-05	-2.17195e-05	-4.37357e-05	-8.27703e-05	-2.41046e-05	-3.72653e-05	-8.49216e-05	8.03424e-05
		QVAQLELGGGPGA	9.29556e-06	-8.98893e-06	-5.99975e-05	0.000247889	6.29011e-05	-8.48236e-05	-9.87445e-05	-0.000151445
		VAQLELGGGPGAG	-4.04884e-05	4.4162e-05	-4.00911e-05	-3.57374e-05	5.04224e-05	-9.62226e-05	-0.000125631	-3.3788e-05
		AQLELGGGPGAGD	-8.33745e-06	-4.02907e-05	-4.57691e-05	-9.31128e-05	-2.45449e-05	-6.02885e-05	1.21553e-06	-3.64884e-05
		NEIVEEQYTPQSL	-2.73675e-05	-1.49242e-05	-2.42025e-05	-2.43586e-05	-3.20116e-05	-1.75587e-05	-1.492e-05	-8.92212e-06
		SVFQELGKLTGPS	0.000102163	-4.25376e-05	-3.33991e-05	-5.0988e-05	-5.78931e-05	-5.53807e-05	-6.81845e-05	4.93278e-05
		VGSLKNEDTPNRQ	-6.76596e-05	2.14327e-05	-0.0001195	-0.000119318	3.81601e-07	3.23107e-05	-1.87872e-05	-7.04156e-05
		YLNQEQAEQGREH	7.21118e-05	0.000229295	-0.000112262	-1.83646e-05	3.23048e-05	-2.62913e-05	-4.12686e-05	-8.59739e-05
		NQEQAEQGREHLA	8.85585e-05	8.88293e-06	7.77431e-06	0.000136985	8.92722e-05	-0.000122844	3.31043e-05	1.22628e-05
		YSPRTPDRVSETD	2.71523e-05	-3.55959e-06	-4.87999e-05	8.7786e-05	-9.22914e-05	-6.75219e-06	-0.00015752	0.000131911
		DRVSETDIQRLLH	-1.50102e-05	-3.00441e-05	4.34053e-05	-1.24094e-05	-6.84056e-05	-0.000126924	-7.22089e-05	-4.53627e-05
		RVSETDIQRLLHG	7.91186e-05	-9.67879e-05	-8.13047e-05	-9.01999e-05	0.000123163	-0.000403901	7.82352e-05	-0.000106424
		TPAEVGVLVGKDR	8.43943e-05	7.33028e-05	0.000114923	-1.63136e-05	6.69732e-05	-7.81182e-06	-3.82046e-05	0.000124842
		NTYVRKLDDFVET	-9.26729e-05	9.03878e-05	-3.72745e-05	2.67222e-05	8.41031e-05	-4.68659e-05	8.78039e-05	4.39498e-05
		KPKKENIIAFDDM	9.62649e-05	6.10737e-05	-0.000219229	-1.60307e-05	1.52827e-05	-2.12019e-05	0.000146999	1.79027e-05
		LIHEHMVITDRIE	0.00013536	0.000116258	3.45601e-05	0.0001494	-3.46704e-06	0.000145373	-3.0121e-05	-5.51668e-05
		KYPIEHGIITNWD	-2.16897e-05	-1.92587e-05	6.2806e-06	-3.13489e-05	7.71523e-05	0.000605195	-0.000122581	-9.36189e-05
		TLSHNAITDLPEH	-9.47718e-06	1.25898e-05	-7.5616e-05	-1.11433e-05	1.16746e-05	-5.31691e-05	-3.20952e-05	-2.47131e-05
		SPLQQAVSDLQEN	-5.66064e-05	-2.43443e-05	6.07892e-05	-7.67093e-05	2.73091e-05	5.29803e-05	-4.33212e-05	2.4255e-05
		AAQQEALLVFAEH	-4.36649e-05	5.03829e-06	-1.37511e-05	-6.53527e-05	-6.47178e-06	-3.02918e-05	-2.42832e-05	-6.26063e-05
		TLGKQEVIRGWEE	9.32381e-05	4.75846e-05	3.36101e-05	-7.16824e-05	6.17648e-06	5.17221e-06	1.19759e-06	1.79009e-05
		QPNVAISLSRTEA	9.10861e-05	9.24395e-05	-7.19656e-05	-2.58579e-05	4.70211e-05	0.000391162	1.30724e-05	2.39642e-05
		AGTAEYFRAYVEG	2.43429e-05	-0.000154026	2.46056e-05	-4.1033e-05	-0.000208873	-0.000152025	0.000116491	-3.28768e-05
		NKQYLERTRAELD	-0.000133672	-9.77607e-05	-9.69495e-05	-0.000185044	-5.30249e-05	-0.000189647	-0.000230132	-6.99972e-05
		ARSRPLPVHVREE	9.32195e-05	6.3663e-06	-8.14644e-05	-0.000211342	-1.98257e-05	-8.14744e-05	-2.89693e-06	-9.73012e-05
		DIIVQKIQPYTEQ	-7.89966e-05	-0.0001226	-3.91747e-05	-6.02913e-05	-7.27618e-05	-1.92824e-05	-6.15263e-05	0.000196693
		LKVALPSYEEALS	-3.363e-05	-6.25116e-05	4.84333e-06	-7.62324e-05	1.34257e-05	4.25942e-06	-1.52126e-05	0.000136541
		APDALKIITENDH	1.89634e-05	-2.57402e-05	-5.27354e-05	-6.54955e-05	-0.000106921	5.00445e-05	2.075e-05	-1.58614e-06
		KEKEINGLASYLE	-5.01385e-05	8.3393e-05	8.04646e-05	-0.000155007	-2.66632e-05	1.7451e-06	9.83851e-06	-6.97192e-05
		VAASAILTAQLDE	-2.67393e-05	-1.89228e-05	-2.56682e-05	-1.85699e-05	-3.18208e-05	-1.45825e-05	-1.18957e-05	-2.71009e-05
		AQKSSSIASFKDP	-2.01613e-05	4.63265e-06	1.90234e-05	2.64098e-05	-0.000116141	-1.01465e-05	1.07444e-05	-6.15363e-05
		IVHKSFVEVNEEG	-8.21967e-05	-4.00249e-05	0.000110898	-0.000269625	0.000222603	0.000155636	-3.48796e-05	-0.000229071
		ETVAVKIFPYEEY	0.000134796	0.000279339	-3.58973e-05	2.47097e-05	-2.99874e-05	-6.42578e-05	3.58646e-06	-1.84718e-05
		AFQEALAAAGDKL	2.768e-05	4.24397e-05	-5.52201e-05	-0.000111919	-2.84802e-05	-5.41454e-05	3.06883e-05	-5.3809e-05
		VRLSSETGGMGSS	8.78647e-05	4.41489e-05	-4.74967e-05	4.97864e-06	0.000165764	-0.000157629	-3.72559e-05	-7.87597e-05
		EGTARGIVVYTGD	-0.000281603	8.54885e-05	6.54208e-05	5.95319e-05	0.000109186	0.000632575	-4.78489e-06	-9.27823e-05
		FQSTAITAYKSEG	-1.31464e-06	0.000135817	6.73444e-05	-0.000119261	-4.70884e-05	-2.41987e-05	3.26509e-05	-4.18215e-05
		GPVEGAFTVFSDF	-5.52946e-05	2.08025e-06	-6.49434e-05	5.44136e-05	-0.000113568	1.71272e-05	-5.30964e-05	-5.6866e-05
		SHHPADFTPAVHA	-1.30095e-05	-2.32393e-05	-4.01e-05	-2.39063e-05	-3.09689e-05	-1.98811e-05	-2.0185e-05	-4.01774e-05
		NLGIGKITPFEEK	1.30574e-05	5.4796e-05	-4.50192e-05	-7.72206e-05	-3.64022e-05	-8.2932e-05	-8.85143e-05	-0.000100109
		TNIESLVKEYDDN	9.46336e-05	-0.000178045	-7.71209e-05	3.32854e-05	0.000150765	0.000211371	0.000102046	-1.42997e-05
		HPEAQAKVDVFRE	-0.00010301	9.76419e-05	-9.95605e-05	7.27701e-05	-4.24753e-05	-6.97461e-05	3.35706e-06	-6.53311e-05
		SRKTLFVLAHTDR	-4.62271e-05	-2.19361e-05	-4.06792e-05	-3.14458e-05	9.73839e-06	-1.72733e-05	-2.21507e-05	-5.08182e-05
		WVPYINGKFKKDD	-1.93294e-05	0.000246906	8.05102e-05	-0.000126828	-6.19635e-05	0.000104796	3.54218e-05	-7.94827e-05
		FDTTVSVKSYPDE	-0.00010107	-2.22322e-05	-5.47692e-05	5.1809e-05	-3.17228e-05	2.20937e-05	-0.000176054	-0.000109593
		TYKEQYAFVYKEK	4.89754e-05	-3.13302e-06	-5.60518e-05	-0.000110601	4.05519e-05	1.83523e-05	-5.71641e-05	-1.60947e-05
		ASAAGSALVYRDV	-6.62604e-05	-8.40763e-05	-3.20922e-05	-8.12294e-05	-5.92735e-05	5.63481e-05	2.94997e-05	-7.97642e-05
		ADKSSSTAYMELR	-2.09825e-05	-2.06628e-05	-0.000131299	0.000173643	1.87594e-05	-4.55429e-05	-2.75241e-05	0.000152339
		VDKSSSTAYMELR	6.60139e-05	-0.000135553	-9.91059e-05	-0.000153835	5.68904e-05	-8.53587e-05	1.52458e-05	5.22417e-05
		IHEHMVITDRIEN	-1.54223e-05	3.53016e-05	5.55165e-05	5.21602e-05	0.000246256	-0.000296458	-2.45321e-05	0.000154673
		GKKAEGIPEFYDY	-5.73014e-05	-3.70289e-05	4.4897e-05	0.000210719	1.66419e-06	8.35325e-07	-0.000106083	9.72894e-05
		LSHNAITDLPEHV	-8.73502e-05	-2.94855e-05	-2.91239e-05	-0.000132317	1.80221e-05	-7.17888e-05	6.77927e-05	-5.10526e-05
		TYVRKLDDFVETG	0.00013097	-0.000130561	0.000103004	3.51758e-05	1.65409e-05	0.000224605	0.000130592	-8.83459e-05
		GNKADLEAQRDVT	-7.71465e-05	-1.41162e-05	-0.000194529	0.000145452	3.52116e-05	-0.000100339	-2.9543e-05	-0.000143294
		ATIVHQDQAYDDK	2.73075e-05	8.63848e-05	-3.41266e-05	3.95047e-05	9.24438e-05	0.000149299	-3.96394e-05	-0.000193708
		RQQSQVLDAMQDS	-0.000150858	3.3038e-05	-9.35061e-05	-6.21554e-05	6.78427e-05	5.28284e-05	-0.000146615	-0.000116425
		AHAAAITAYALTL	-1.34019e-05	2.17129e-05	-4.64027e-05	-4.79986e-05	-2.97399e-05	-3.81986e-05	8.71032e-05	-3.80907e-05
		QSTAITAYKSEGE	-7.94072e-05	4.57378e-05	-2.79643e-05	2.0249e-05	7.68186e-06	-2.67124e-05	5.1206e-05	-9.77095e-05
		KQYLERTRAELDT	-5.76614e-05	4.62058e-05	-3.45253e-05	-3.51433e-05	-6.70422e-06	-5.66275e-05	2.42316e-05	7.88669e-06
		HNYVTAIRNQQEG	-0.000155817	3.54697e-05	-7.95562e-05	0.000207634	0.000200073	0.000102662	2.35821e-05	1.71739e-05
		DTTVSVKSYPDEN	-6.87016e-05	2.98285e-05	-2.24881e-06	6.89935e-05	-0.000118973	-0.000165941	-6.61979e-06	-7.73108e-05
		LQGRLVSIHSQKE	-8.99036e-05	-7.30886e-05	-7.00947e-05	6.33367e-07	-9.55805e-05	3.41143e-07	-8.62701e-05	-0.00010701
		FKHQSTITVNEEG	4.50302e-05	0.000111104	5.0125e-05	0.000131256	7.88779e-05	0.00057181	-6.13062e-05	2.07391e-06
		SEIQSQAKAYFEK	9.36335e-05	-2.50287e-05	-3.14409e-05	4.8668e-05	9.45328e-05	-5.20395e-05	-5.44202e-05	0.000172043
		TEATIPLVPGRDE	-6.35449e-05	1.75374e-06	-3.44301e-05	-1.10745e-05	-1.62015e-05	4.95141e-05	4.68979e-05	-4.23023e-05
		IALHHGLDVFQDD	-8.06524e-05	-4.94231e-06	-0.000112241	4.16784e-05	3.79713e-05	7.83365e-05	-0.000177131	-0.000198211
		AAGQAVSAYSEER	3.21576e-05	-0.000161827	-7.92021e-05	2.41903e-05	-2.99901e-05	-0.000117829	-5.21546e-05	-9.80651e-05
		NRIGGRIFTFRDE	-0.000111445	8.52788e-05	0.000146081	-9.21243e-05	0.000140592	0.000100655	6.16512e-05	-1.87656e-05
		IEPSQAVYSFKDQ	-2.50608e-05	-8.26433e-06	-3.49273e-05	-2.25265e-05	-6.0028e-06	-2.82866e-05	1.30667e-05	-2.20979e-05
		GVQVALPSYEEAV	8.28535e-06	-9.02132e-05	-0.000222259	5.5737e-05	-0.000112555	-0.000263873	4.29679e-05	2.93223e-05
		AGADATESFEDVG	6.47414e-06	1.68358e-05	-2.79698e-05	2.9189e-05	-1.02743e-05	-1.74312e-05	9.72339e-05	4.82556e-06
		LPAEVYIQDHGDG	5.93123e-05	-6.21268e-05	-7.63946e-05	-7.35381e-05	-5.26913e-05	-0.00018042	-0.000115261	-0.00011045
		GKIETIEVMEDRQ	-3.95016e-05	4.97164e-05	-1.31512e-06	-6.93594e-05	2.23718e-05	3.60529e-05	3.85434e-05	3.13732e-05
		ALHHGLDVFQDDD	-0.000140598	-7.94206e-06	1.6716e-05	9.15658e-05	-0.000143527	-7.96016e-05	-7.7147e-05	-0.000105479
		AEAMCTSFKENPT	1.89144e-05	-2.12116e-05	-2.33419e-05	-3.25986e-05	-2.83105e-05	-1.61992e-05	-1.54561e-06	-3.40282e-05
		AAQKAAAFEDQEN	-3.33023e-05	-1.58821e-05	-5.89051e-05	-2.27956e-06	-4.85891e-05	-7.81773e-05	2.03779e-05	0.000132721
		STAITAYKSEGES	8.69606e-05	8.99284e-05	-4.00619e-05	2.85413e-05	-8.86471e-05	-0.000106405	-0.000114482	-4.00113e-05
		SPLLKRQLTSFIE	5.31763e-05	-0.000115397	-5.79121e-05	3.2912e-05	7.57234e-05	-6.18982e-05	-3.69667e-05	-6.81484e-05
		EKIEWLESHQDAD	-7.15148e-05	8.48393e-06	-0.000108152	-0.000119375	2.17235e-05	2.1474e-05	3.80439e-05	8.08325e-05
		SSETAAFVKSYEN	0.000208817	-7.04535e-05	0.000185929	-0.000107429	-6.6005e-05	0.000103232	-1.05291e-05	-0.000168846
		APVDFLHASEDAR	6.04022e-05	0.00021839	-0.000111875	-0.000141253	-0.000200708	-2.48227e-05	8.3764e-05	-0.000270553
		EELQTKVSAKIDQ	2.42147e-05	-0.000143056	-4.53913e-06	3.76084e-05	7.4256e-05	0.000268161	-2.77255e-05	-0.000111509
		EEVGIDSYEDEDE	-1.44939e-05	-3.54081e-06	-7.08197e-05	-0.000112369	-1.81298e-05	-0.000120213	1.6003e-05	-7.21285e-05
		AVAEEIQDEVDEL	-4.49426e-05	8.62282e-05	-5.49243e-05	-0.000166718	-0.000167887	-6.08222e-05	-4.30363e-05	-0.000150616
		KQEVIRGWEEGVA	2.87148e-05	-6.25347e-05	2.77486e-05	-8.8839e-05	-8.18817e-05	0.000264771	-7.43944e-05	0.000206008
		IAQVATISANGDK	4.21799e-05	-5.29204e-05	4.58195e-05	-0.000110142	0.00016681	-3.82105e-05	-8.36196e-05	6.89812e-05
		WSTETIASHEDIE	7.88991e-05	0.000129855	-7.90879e-05	-0.000247206	-0.000130221	-0.000425545	-6.73506e-05	-9.54463e-05
		IVEQIPTYVEYSD	-4.16154e-05	-7.18374e-05	-6.09619e-05	-0.000113271	4.9228e-05	1.14435e-05	-1.06922e-05	-0.000135969
		EAQAKVDVFREDL	-8.94563e-05	-9.64321e-05	4.58149e-06	-3.15291e-05	-6.11561e-06	-1.35838e-05	-0.000109636	-0.000119448
		ERQNGVLNSWTDQ	-5.12077e-05	-0.000107583	-6.43523e-05	-0.000135968	-0.000104088	-0.000113116	-0.000108799	-0.000119228
		EHMVITDRIENVD	-4.92139e-05	-6.7418e-05	1.39102e-05	-0.000216677	-6.41448e-05	-0.000311794	-6.41345e-07	-0.000109119
		APQKVELTVEKEV	-8.94868e-06	6.41701e-05	-4.06664e-05	3.11325e-05	8.94011e-06	4.14167e-05	-7.70735e-05	-8.86479e-05
		AQVATISANGDKD	-5.76291e-05	1.63401e-05	-1.45919e-05	-0.000177744	-1.89737e-05	-0.000133602	-2.21101e-05	-3.19262e-05
		VTHHPIPSEEDIN	8.64539e-06	-2.58222e-05	-0.000166483	-8.72012e-05	-1.6981e-06	-0.000114469	-7.85274e-05	-0.000166036
		RQNGVLNSWTDQD	-0.000225742	-7.30053e-05	0.000370718	0.000258045	-0.000133372	-0.000202866	0.000239961	0.000163479
		NGKPITIFQERDP	3.75617e-05	7.16221e-05	-5.12912e-05	3.63384e-05	9.79266e-05	-1.99623e-05	-2.14267e-05	-1.59368e-05
		HHGLDVFQDDDAK	-7.48456e-05	1.51367e-06	9.5773e-05	-0.000212477	8.45951e-06	-0.000211554	5.28084e-06	3.67394e-05
		EEEIEIIPVQEEE	-3.77195e-05	3.69597e-05	-4.16792e-05	7.71158e-05	-0.000134134	-0.000107393	-0.000147571	-0.000114751
		ISVPVPEFADSDP	-1.88247e-05	-0.000121751	-1.61479e-05	-0.000107882	-0.000218753	-0.000178334	-2.38509e-05	2.03048e-05
		DKRRSARIDSYIE	-9.78253e-05	-1.48698e-05	3.03458e-05	-9.35625e-05	-0.000129612	-0.000133253	1.06061e-05	0.000270472
		GKAQVEIITDGEE	-5.32305e-05	1.64311e-05	-0.000143912	-0.000107793	-2.83809e-05	0.000103372	-0.000113694	-5.79702e-05
		LKRQLTSFIEKGQ	-0.000140873	-3.16168e-05	-3.24983e-05	0.000158236	6.76159e-05	-0.000108199	-0.000108291	-0.000205971
		KKYQLNLPSYPDT	-3.20222e-05	-1.85934e-05	-0.000166527	-4.62206e-06	2.39296e-05	-1.96254e-05	-1.42406e-05	-4.60448e-05
		TATINNIKPGADY	-0.000154713	-0.000164755	-0.000131023	0.000160796	-0.000104641	-0.000158938	-0.00011938	-0.000180591
		EEIEIIPVQEEEE	-0.000194695	-0.000179648	0.000279775	6.25227e-05	-3.64725e-05	6.02389e-05	-7.45872e-05	8.03925e-05
		KAQVEIITDGEEP	-1.57986e-05	-1.31125e-05	-5.45301e-05	6.79367e-05	2.65901e-06	-3.86115e-05	-2.46585e-05	-9.74403e-06
		EIEIIPVQEEEEE	-5.68821e-05	-1.59101e-05	-5.77336e-05	-6.83301e-06	6.10243e-07	-5.93349e-05	3.48028e-05	-4.91972e-05
		RLVSIHSQKEQDF	2.57426e-05	1.58282e-05	-4.48343e-05	-5.08507e-05	-0.000101708	-0.000163969	-2.42839e-05	0.000105141
		ATIPLVPGRDEDF	-5.11161e-05	-3.09809e-05	-5.852e-05	-4.43627e-05	-8.18705e-05	2.32138e-05	0.000111687	-7.17764e-05
		QNGVLNSWTDQDS	-3.17433e-05	0.000361819	0.000101683	-0.000181516	-6.04922e-05	-0.000284318	-2.13957e-05	-0.000231007
		QTIEENIKIFEED	0.000152944	0.000233482	-0.000198208	-9.87162e-05	-0.000345573	-0.000192422	-4.82348e-05	0.000173391
		DESGPSIVHRKCF	7.96227e-06	-0.000140877	0.000171789	-4.76579e-05	6.01644e-05	-0.000242163	0.000133478	-0.0001454
		TIEENIKIFEEDA	5.11136e-05	-3.76075e-05	-2.42722e-05	0.000266667	-5.05763e-05	0.000230649	-6.48874e-05	0.000184659
		TSEIQSQAKAYFE	6.25812e-05	-3.82584e-05	0.000527578	-1.18998e-05	-1.46585e-05	0.000191931	-0.000103542	-0.000280932
		DLEVAQTTALPDE	-7.53238e-05	5.88565e-05	-6.20237e-05	-1.5804e-05	-1.38052e-05	-6.65727e-05	-2.28596e-05	3.40175e-05
		EVAQTTALPDEDD	-5.62844e-05	-5.28878e-05	0.000187565	0.000210195	-5.479e-05	0.000184291	0.000110414	4.26407e-05
		EATIPLVPGRDED	2.60824e-05	-0.000146957	3.542e-05	-4.67268e-05	-1.52701e-05	4.9447e-05	-0.000120246	-0.000206702
		LVCGERGFFYTPKS	0.000101318	1.77385e-05	1.99674e-05	-4.43236e-05	-3.13288e-05	4.86238e-05	3.85941e-06	-4.58707e-05
		DERTVRKICALDDN	-3.11415e-06	-0.000195688	-0.000256719	0.000199018	0.000224185	-0.000159161	-9.78382e-05	-0.000147154
		EGEDDPDRSMKLSF	-0.000156094	-3.53708e-05	1.33856e-05	0.000120927	3.16862e-05	-0.000283911	-0.000135728	0.000206866
		KDIATQLISNMDIN	9.50601e-05	0.000189763	-0.000120929	-0.000204146	0.000469811	-0.00020803	5.55317e-05	-2.37782e-05
		RTGTYIGIDAMLEG	-2.34887e-05	2.17576e-05	5.72507e-06	-2.18622e-05	3.81517e-05	-0.00034014	-7.78773e-05	0.000169089
		DAGSAFAIHDMEED	7.58547e-05	-0.000144984	4.77131e-05	4.76143e-05	-5.23974e-05	-0.000181981	0.000123853	-0.000208073
		NVRLSSETGGMGSS	0.000371144	5.66965e-05	2.30879e-05	5.80907e-05	0.000150028	7.71013e-05	1.0558e-05	-4.56444e-05
		TVDKSSSTAYMELR	-5.83395e-07	-1.68228e-05	-6.64413e-05	3.29284e-05	2.97774e-05	-0.000237206	8.24474e-05	1.41226e-05
		LEGEDDPDRSMKLS	0.000212015	-4.94715e-05	1.85575e-06	0.000114138	0.000140304	-0.000242251	-9.42388e-05	-0.000324955
		NPSIVKKVQDFMEK	6.20026e-05	6.3045e-05	0.000109777	3.96981e-05	-3.11187e-05	0.000147689	-7.02818e-05	-7.4389e-05
		SRRAQDFVQWLMNT	-4.26519e-05	-4.29322e-05	9.60655e-05	6.41968e-05	5.7081e-05	3.4796e-05	1.30242e-05	-0.000170053
		ATAQTVEDYVEEMK	-6.65306e-05	-6.12012e-05	-5.96057e-05	-9.01705e-05	-4.02109e-06	1.50263e-05	5.24174e-05	2.97912e-05
		DAATLAVIDSEKDM	1.71262e-05	-2.5568e-05	-3.30221e-05	-8.88493e-05	-3.88346e-06	-8.55795e-05	-3.15208e-05	-9.88114e-05
		TMTIQQVIKSGSDE	-5.74451e-05	-0.00012489	0.000137008	0.000260901	0.000185353	0.000335772	-2.07245e-05	-0.000144558
		VMVTVFKVGARTEK	3.72053e-05	5.82924e-06	-3.3876e-05	-0.00017091	0.000140259	-0.000246613	-2.82361e-05	6.61481e-05
		FPLMYEENSRENPF	-1.89225e-05	-2.49807e-05	-3.45298e-05	-5.75404e-05	-7.98854e-05	4.68873e-05	-1.08994e-05	-6.90365e-05
		DVLVMPNLYGNIID	-1.30691e-05	0.000155231	2.00539e-06	-0.000263289	-5.74874e-05	8.27487e-05	-0.000146231	2.87799e-05
		KNKHEAMITDLEER	3.77989e-05	5.00382e-05	-6.94469e-05	-8.44825e-05	8.86399e-05	5.19545e-05	-4.13569e-05	-1.55817e-05
		AAVYEAMVTVDPDA	-0.000123396	-7.66471e-06	0.00013867	-2.99571e-06	-9.45728e-05	-5.98392e-05	-0.000203758	3.48709e-05
		YKFLKHMNSAMEDS	-4.79407e-05	1.59328e-05	-1.20046e-05	0.000197713	9.55419e-05	-0.00020021	0.000127685	6.57874e-05
		NAARDPNRESLDFL	9.83795e-06	-1.27107e-05	2.53879e-05	-4.40094e-05	5.17584e-05	3.73458e-05	-5.41226e-05	6.04747e-05
		QLELGGGPGAGDLQ	-8.23066e-05	-0.000137794	4.02109e-05	-8.65669e-05	3.91517e-05	-0.000110819	0.000165421	-7.75904e-06
		PQVEQLELGGSPGD	0.00011765	3.34869e-05	4.05774e-05	6.83256e-05	0.000171232	-0.000112311	5.71446e-06	6.66103e-05
		EVEDPQVAQLELGG	-3.40608e-05	3.82149e-05	-4.49856e-05	1.66097e-05	5.61485e-05	-1.31688e-05	-5.27873e-05	-8.34851e-06
		YNELRVAPEEHPVL	7.23935e-05	0.000154272	-6.58096e-05	5.08142e-05	-6.70704e-05	5.15827e-05	8.95793e-05	0.000165931
		GKAQVEIITDGEEP	0.000121098	-9.76101e-06	-3.34075e-05	-3.60968e-05	-4.97288e-05	5.99648e-05	-1.0497e-05	-9.94851e-06
		PASKRYEVPLETPR	0.000117857	-5.39726e-05	6.34702e-05	-0.000202716	-6.09795e-05	0.00014439	0.000169365	6.16243e-05
		EIAQVATISANGDK	2.34889e-05	-2.76611e-05	9.30671e-05	9.29192e-05	6.50422e-05	-4.90995e-05	-4.45938e-05	7.13237e-06
		HDFQRGLTAYHDIS	-4.53689e-05	6.59051e-05	-0.000154426	7.48511e-05	-0.000173561	-9.27114e-05	-5.31784e-05	9.30864e-05
		ITPAEVGVLVGKDR	6.40939e-05	0.000256114	6.81397e-05	-0.00019801	1.45429e-05	-0.000315823	-6.05301e-05	-0.000102464
		DRPYSHALVAGIDR	-0.000142924	6.26602e-05	-9.75313e-05	-0.00013534	-0.000128606	4.93349e-05	-5.8784e-05	0.000141618
		ASFQRNQLLQKEPD	-6.55204e-05	-3.92451e-05	4.5493e-05	0.000106078	-0.000135409	-8.16391e-05	9.44185e-05	2.76025e-05
		KEAFQEALAAAGDK	-0.000123212	1.95825e-06	-0.000105342	-4.65595e-06	-2.61235e-05	0.000263722	-3.81855e-05	4.11617e-05
		ENPSQYGITAFNHP	-6.61901e-05	-2.46471e-05	-2.56396e-05	-1.37633e-05	-3.32924e-05	-1.81946e-05	-1.29276e-05	4.9704e-06
		AFDTTVSVKSYPDE	9.11334e-05	-5.01225e-05	-7.5242e-05	-0.00020028	6.90991e-06	-0.000104268	-0.000114031	1.52592e-05
		RDNTINLIHTFRDY	-8.40854e-05	-5.60782e-05	-0.000102962	-2.98049e-05	-5.35628e-05	-9.19505e-05	-9.27567e-05	-0.000172533
		VEGTARGIVVYTGD	-1.02748e-05	-5.66785e-05	-0.000158715	0.000414504	0.000155546	-7.46137e-05	6.57716e-05	0.00014552
		VEKHVVKSISVQQE	4.0268e-05	2.90177e-05	7.68656e-05	7.11821e-05	-4.67412e-05	-1.32489e-05	-5.41136e-05	-0.000262542
		AHTEFTPTETDTYA	-3.89369e-05	-0.000118082	-2.94598e-05	3.10652e-05	-8.12462e-05	-8.48788e-05	-6.80947e-05	-8.23461e-05
		FNYREQEELKVRVE	-0.000107667	-7.27699e-05	-1.78131e-05	-2.33495e-05	-9.18083e-05	-0.000154184	-5.12999e-05	4.97752e-05
		LGAHAAAITAYALT	-6.46991e-06	-1.30105e-05	-2.60163e-05	1.72346e-05	-5.6214e-05	-2.61913e-05	-2.36311e-05	-1.84591e-05
		KQNLEKAVEDYIDE	0.000345337	-0.000176267	-0.000207754	-5.03347e-05	0.000286674	2.49208e-05	-0.000117407	0.000169542
		DQFTPVKIEGYEDQ	-5.35435e-05	7.85917e-05	-9.40596e-05	0.000440195	-0.000108581	-5.50556e-05	-0.000214076	-0.000108816
		RPQKSLLVEVEEGG	-9.49158e-05	-5.78156e-05	0.000107323	-0.000136714	-6.55755e-05	0.000201854	-1.23781e-05	2.0242e-05
		TQQVAAQLLSNLEQ	-0.000115936	-1.55602e-05	0.000303481	-0.000104436	-9.4038e-05	-9.63624e-05	-0.000166085	-0.000180476
		EQRRASLEDFYGSP	3.783e-05	-7.58029e-05	1.57737e-05	-1.04651e-05	-6.79639e-05	1.66036e-05	0.000140482	-0.000109285
		AIIDRLIAFKNNDN	-0.000116806	2.92766e-05	0.000105606	3.26487e-05	3.79956e-05	-6.82485e-05	3.37152e-05	4.39704e-05
		EGLVQVKLVDQDER	-1.27751e-05	5.93318e-05	3.84361e-05	-9.84978e-05	-0.000148148	-0.000115068	-2.12026e-05	0.000130781
		GASAAGSALVYRDV	6.78246e-05	-7.48151e-05	3.81357e-05	-6.26412e-05	-7.37281e-05	3.3414e-06	4.31868e-05	-5.27405e-05
		EQALKTDLSDLTDH	-7.14311e-05	-3.38484e-05	-8.28334e-05	-4.46967e-05	6.23123e-05	9.42534e-05	3.51962e-05	-7.29064e-05
		VVVASSEVHVEVER	3.45276e-05	0.000103685	-1.96141e-05	-5.64996e-05	-0.00011227	-6.00698e-05	8.60926e-05	-8.8798e-05
		DPRTEWQLNAHRDK	0.000131775	9.58264e-05	1.88546e-06	3.44507e-05	-4.77452e-05	3.95921e-05	-3.74214e-05	-0.000104965
		KIAYQLAVEAESEQ	9.71407e-05	-0.000107048	0.000119607	-8.68805e-06	0.000164005	4.82566e-06	1.76717e-05	4.35962e-05
		LTLSHNAITDLPEH	-1.85164e-05	-2.39256e-05	-3.44582e-05	-4.89575e-05	-4.70599e-05	-3.05999e-06	-6.5304e-06	-9.31252e-06
		NGPVEGAFTVFSDF	-8.36026e-06	7.10206e-05	-8.51358e-05	0.000225538	-1.80379e-05	5.8483e-05	-2.99332e-05	6.30027e-05
		KQPGIVFVAAKFDG	5.47767e-05	0.000173555	6.75627e-05	-7.98571e-05	-0.000202111	-0.000274007	1.15107e-05	-0.000268536
		AWVLDKLKAERERG	-4.64989e-05	-7.77076e-06	-0.000134743	2.40935e-05	0.000198504	8.5571e-05	2.69959e-05	-3.00762e-06
		EGIRQFYINVEREE	-5.70365e-05	4.08772e-05	-8.5694e-05	0.000191895	3.45199e-05	0.000110683	-0.000109796	-4.98736e-05
		EFIKASSIEARQAI	9.43891e-05	-2.93995e-05	-2.20295e-05	-0.000125674	-3.00103e-05	-2.74819e-05	-0.000118976	-0.000142704
		FKVVPEMTEILKKK	-3.97433e-05	6.05211e-05	-0.00013422	7.98596e-05	-6.37171e-05	9.20352e-05	5.90651e-05	3.44638e-05
		TVVSNTFVKKEYER	-0.000115606	1.08104e-05	-6.45388e-05	-6.81418e-05	-7.02865e-05	-0.000180105	-7.85264e-05	0.000119779
		FTLGKQEVIRGWEE	-9.9647e-05	0.0001344	-3.44445e-05	-0.000158337	6.76285e-05	-0.000118527	8.90937e-05	-7.29193e-06
		GISVPIILYPDGSE	-0.000150255	-0.000178572	7.84065e-05	0.000228242	-0.000156971	-0.000240676	-7.07406e-05	-0.00018017
		EKVQVVSIKDYFLE	3.87999e-05	-4.01397e-05	-3.96374e-05	-3.86212e-05	-7.04022e-05	0.000290961	-1.4421e-05	7.06075e-05
		RIAQSDYIPTQQDV	-6.33993e-05	7.71351e-05	7.45545e-06	-0.000175516	-4.24013e-06	-6.69144e-05	-0.000133169	9.4605e-05
		RLVEQLKLEAGVER	-1.01631e-05	0.000227767	-0.000126225	2.87033e-05	2.61306e-05	-6.77071e-05	-5.52266e-05	8.99943e-06
		TVRTLNNLYAEAEK	-3.59609e-06	-7.69686e-05	4.51577e-05	2.01557e-05	-5.74952e-05	5.03832e-05	1.18579e-05	-0.000132838
		QYPRQTQVSVLPEG	-6.50511e-05	-0.000203465	-0.000207293	0.000105941	1.99836e-05	2.71938e-05	-0.000293565	-0.000229768
		YPRQTQVSVLPEGG	9.43933e-05	-2.00307e-07	4.43173e-05	-6.25077e-05	0.000278555	-0.000152434	0.000102159	-0.000338404
		SPVLLGQPNTLICF	-6.95825e-05	-0.000107493	-0.000192328	0.000190132	0.000140364	2.89497e-05	6.64074e-05	0.000213369
		SAGTAEYFRAYVEG	5.56261e-05	4.53546e-06	9.98272e-05	-0.000115882	-0.000124919	2.97887e-05	-2.4345e-05	5.59437e-05
		YNKQYLERTRAELD	-1.09212e-05	0.000117008	9.83202e-07	-0.000266394	-8.01899e-05	-3.39421e-05	-0.000116789	-2.4937e-05
		AIERASQLTSERDT	-0.000165368	-1.31573e-06	-3.55904e-05	-8.28434e-05	-1.29773e-05	0.000516703	-3.31412e-05	-5.21631e-05
		SARSRPLPVHVREE	-0.000189924	-8.17774e-05	7.14113e-05	0.00019318	9.81248e-05	-0.000200666	0.000213295	0.000324895
		DAHEAKLIATFPDT	4.46938e-05	2.50744e-05	-6.40536e-05	-5.39501e-05	-1.07112e-05	7.50961e-05	5.68109e-05	-0.000103483
		RFGAAITALTDING	3.09601e-05	-6.32133e-05	-5.13672e-06	0.000195441	-0.000159383	-0.000112484	-0.000161501	-3.48887e-05
		IIHDFQRGLTAYHD	-1.19641e-05	-4.22401e-06	4.87823e-05	5.97249e-06	-7.64255e-05	-5.40274e-05	-6.61148e-05	-5.38134e-05
		DFQRGLTAYHDISL	4.93436e-05	4.8387e-05	-7.78097e-05	1.33603e-05	6.14731e-05	-0.000229708	5.54419e-05	7.16157e-05
		KKVEQRTLPPFPDE	0.000137314	-9.45986e-05	-0.000148289	4.88792e-05	3.91145e-05	-9.57499e-05	-0.0001899	0.000139154
		SDIIVQKIQPYTEQ	0.000100075	-2.31248e-05	1.91322e-05	5.00632e-05	-0.000327656	-7.99594e-05	-0.000134898	-1.82453e-05
		GHSIAQLNAENDHP	-1.27436e-05	-2.03952e-05	-5.91554e-06	-1.99998e-05	-4.07552e-05	-2.18535e-05	-1.30692e-05	-7.06263e-05
		EQSPRRLVVFPTDD	-4.74116e-05	-4.57295e-05	-4.63576e-05	-4.15224e-05	-5.20097e-05	-2.64085e-05	-1.7387e-05	-3.00898e-05
		DLPVQHYVPEFPEK	6.75058e-06	-8.00859e-05	-4.29779e-05	-0.000159399	2.31966e-06	-0.000133405	-6.43545e-05	0.000203612
		ARKIGARVYALPED	-9.80817e-05	-1.44691e-05	-0.000112553	7.67643e-05	9.0553e-05	-0.000164848	6.04392e-05	8.54112e-05
		KNLGIGKITPFEEK	-2.3655e-05	0.00013117	2.23833e-05	3.49991e-05	-6.50005e-05	-7.38458e-05	9.76254e-05	6.03422e-06
		PAVSALISRNAESD	7.01528e-05	2.99973e-05	8.58665e-05	-1.45658e-06	-7.96582e-05	-1.62374e-05	0.000145355	1.71908e-05
		KDTVVKVLIVEPEG	0.000117769	6.05412e-05	8.19881e-05	-6.20427e-05	-0.00010674	-0.000237403	-8.86847e-05	5.5321e-05
		LVYQGASLQAQTDR	9.14204e-05	-3.30733e-05	-0.000300858	-0.000202628	7.73837e-05	-0.000191326	0.00016794	-0.000157722
		DPVPAQYVRVYPER	-6.80275e-05	-5.1152e-05	0.0001538	-5.93759e-05	2.16087e-05	-0.000158491	-1.18877e-05	-4.19224e-05
		HTNIESLVKEYDDN	0.000141098	9.70153e-05	-0.000126602	1.48455e-05	-9.01301e-05	-5.63307e-05	1.73093e-05	0.000397883
		NRTVSKVDDFLANE	0.000126976	0.000245958	-8.89126e-05	0.000211939	-2.2391e-05	2.51373e-05	-0.000142677	0.000126098
		KVVEVGSKIYVDDG	3.13001e-05	7.99348e-06	-0.000125411	0.000140126	-0.000192934	-0.000129988	-1.82416e-05	-0.000122789
		SQLEAVFLRDWESP	8.09751e-05	6.44529e-05	-7.53147e-05	-0.00013082	-0.000120912	0.000159424	-1.88052e-05	4.55513e-05
		DPAARKTLVSWPEP	-3.34351e-05	-2.64325e-05	-6.94042e-06	3.25417e-05	-3.21354e-05	-3.91492e-05	-3.88736e-06	0.000172385
		ADLEAQRDVTYEEA	-0.000105519	-0.000114606	-0.000203165	-0.000286156	0.000152431	0.000151817	6.72474e-07	-0.000120434
		APNTFKTLDSWRDE	-0.000120086	-9.58047e-05	-9.72543e-05	-5.06363e-05	0.000136467	-0.000118655	-7.31835e-05	-8.85066e-05
		EVEEQLRALEEERP	2.68062e-05	-3.64136e-05	-3.9987e-05	8.69165e-05	5.26598e-05	-7.0532e-05	-1.04042e-05	-0.000116622
		KILDSVGIEADDDR	-4.24001e-05	-0.000129821	1.4854e-05	-0.000100982	0.000217111	0.000163144	9.5345e-05	0.000157644
		INTYVRKLDDFVET	0.000104285	-5.20132e-05	0.000183562	-0.000165918	0.000171697	1.92231e-05	0.00028765	-1.90193e-05
		EEDSQRPLIDGAEN	8.43892e-05	-0.000181715	-2.54591e-05	4.00211e-05	-1.22878e-06	-0.000134551	0.000119462	0.000204045
		ESLVAEGLATRREG	-9.80354e-05	-1.92041e-05	-3.55871e-05	-3.49996e-05	-6.35145e-05	5.8217e-05	-5.17141e-05	7.49085e-05
		SAPDALKIITENDH	-4.93626e-05	-3.58133e-05	3.42465e-05	9.48653e-05	-3.16392e-05	0.000105168	-9.57197e-05	-1.20353e-06
		VDGVQVALPSYEEA	4.7863e-05	3.07297e-05	9.07055e-06	-0.000146687	0.000197131	7.51492e-05	-0.000136332	-0.000102891
		LGHNYVTAIRNQQE	3.50294e-06	7.47915e-05	-8.49675e-05	-0.000122064	-0.000155529	-0.000150636	8.1076e-05	7.51414e-06
		FETVAVKIFPYEEY	-1.70698e-05	-7.7496e-05	4.7366e-05	-2.28231e-05	4.49334e-05	-7.70223e-05	-3.392e-05	-2.32246e-05
		GSRKTLFVLAHTDR	9.8404e-06	-2.46595e-05	-4.18917e-05	-5.55433e-05	1.78346e-06	-7.04137e-05	-4.68711e-05	-5.46519e-05
		LLAQQRLLEDRKDV	4.73125e-05	-1.32517e-05	4.23032e-05	0.000139203	-7.98887e-05	-4.55518e-06	-2.013e-05	-0.000100345
		YNFKADEIESYLEN	-0.000153369	-4.98395e-05	-0.000166138	-3.94994e-05	-4.81995e-05	-0.000126907	-2.67212e-05	7.50516e-05
		VAKLEKTIDDLEDK	9.56668e-05	-0.000118335	-0.000122502	-2.3024e-05	0.000201418	0.000119923	0.000150239	4.68238e-05
		DWVPYINGKFKKDD	4.59404e-05	-5.10589e-05	-0.000202386	0.000121621	-2.03221e-05	0.000440953	-0.000210786	-2.39262e-05
		AGGHKLGLALELEA	-8.5554e-05	5.37957e-05	-5.01209e-05	-0.00025624	0.000169472	6.36699e-05	-2.01508e-05	-0.000176024
		QRQHEINLIAYREA	2.94149e-05	-0.000162752	0.000114074	0.000665814	0.000263518	-6.41943e-05	3.73744e-05	-0.000125262
		KYPIEHGIITNWDD	-4.3966e-05	0.000124236	-4.35253e-05	-7.13084e-05	-3.05424e-05	-0.000236191	-0.00014156	0.000209264
		GPPQSHSLPDLPDQ	-8.26428e-05	1.85168e-05	1.00664e-05	-4.73145e-05	8.75894e-05	-4.50881e-05	4.88587e-05	-0.000107231
		VENGQERVEVEEDG	-3.3125e-05	3.33139e-05	1.8909e-05	6.05718e-05	0.000181041	0.000337659	-5.93811e-05	-0.000101091
		NTYKEQYAFVYKEK	2.34571e-05	-2.67246e-05	2.51216e-06	-3.3499e-05	-4.78974e-05	-4.97025e-05	-5.63552e-05	6.79099e-05
		YHVQEGLQDEGAEP	-3.03114e-05	-1.49744e-05	-2.58415e-05	8.13093e-06	-3.21065e-05	-1.45825e-05	1.88243e-06	-2.74007e-05
		KLVEQLKMEANIDR	-5.76453e-05	-5.92321e-05	-0.000123116	-5.1718e-05	-3.95519e-05	0.000143009	2.87215e-05	-9.12494e-05
		IRLVTRYIYNREEY	-0.000237513	8.73161e-05	0.000148954	9.34451e-05	-4.69339e-05	-0.000135333	-0.000157294	-0.000177456
		GTPEQKALVIGGEA	6.73457e-05	8.92589e-05	2.6898e-05	-0.000210633	-0.000137669	-9.02555e-05	-3.20412e-06	0.000119619
		ETKDQVANSAFVER	4.18773e-05	-9.29153e-05	5.47631e-05	-8.34642e-05	-3.20794e-05	-4.21222e-05	-5.82124e-05	-0.000120089
		LQQSGPELVKPGAS	5.11546e-05	-8.94807e-06	5.27039e-05	-5.67251e-05	-3.74691e-05	7.92729e-05	-8.29701e-05	0.000286962
		VEALYLVCGERGFF	0.000102522	8.20132e-05	-4.76437e-06	-2.33784e-05	4.95642e-05	-2.88186e-06	-2.95507e-05	2.82509e-05
		AEPEVWVVEAEDEP	-2.66624e-05	-1.50895e-05	-2.56682e-05	-1.85699e-05	-3.18208e-05	-1.45825e-05	-1.18957e-05	-2.89115e-05
		VHPEAQAKVDVFRE	-5.29026e-05	-2.31601e-05	-8.8927e-05	-9.98127e-05	0.000123573	4.17985e-05	-0.000118085	-1.36903e-05
		TYINASYIDGFKEP	2.9549e-06	-0.00017321	0.000305268	6.96552e-05	-5.80947e-05	6.53071e-05	0.000247965	0.000118294
		KDTVVKSVIVEPEG	-7.8741e-05	-3.94901e-05	0.000246757	7.23043e-05	0.000188944	-0.000264836	-1.65985e-05	-4.42791e-06
		EREIAEAIKNHEEL	8.42402e-06	-6.07433e-05	-0.000108934	-5.64385e-05	-3.46706e-06	-5.24876e-05	8.96368e-05	-9.52282e-05
		SSVKYPVAQFDDHT	-7.94455e-06	-3.57854e-05	-2.80169e-05	2.29079e-05	-1.46411e-05	-2.66608e-05	-3.8465e-06	-4.58132e-05
		QQAQQQLIVEQQDE	-3.91896e-05	8.30149e-05	7.8128e-05	0.000257214	-0.00013946	-0.000222969	-9.65912e-05	2.7871e-05
		NGGGGGVSARSVAG	-0.000225795	-0.000213583	-0.000154117	0.000185183	0.000581526	-0.000172235	9.941e-05	8.80904e-05
		AAEAATVAAATEAG	-2.67393e-05	-1.50895e-05	-2.56682e-05	-1.85699e-05	-3.18208e-05	-1.45825e-05	-1.18957e-05	-2.71009e-05
		LEKRTQVEVYSFPE	4.98921e-05	0.000123663	-3.61657e-05	0.000459516	0.000112317	-0.000100584	-4.68081e-05	1.73518e-06
		VEHPEFLKAGKEPG	6.43439e-05	0.000115171	-5.77955e-07	-2.92484e-05	3.81161e-05	0.00032031	-9.73804e-05	-4.04267e-05
		ESKEQVANSAFVER	1.03044e-05	-3.35454e-05	-7.05486e-05	-4.05003e-05	-4.53389e-05	0.000133005	7.83292e-05	-7.52352e-05
		KTEATIPLVPGRDE	-2.65881e-05	-9.39255e-05	-6.17766e-06	-3.34592e-05	-2.94584e-05	7.26418e-05	-2.43256e-05	-7.77759e-05
		HPEAQAKVDVFRED	-8.81698e-05	-8.39351e-05	-9.68682e-05	-0.000259891	0.000211415	-8.57278e-05	-1.9121e-05	0.000120057
		HKDTVVKSVIVEPE	-7.30932e-05	0.000124272	0.000134909	-0.00018585	0.000232592	0.000254657	0.000110351	-3.29448e-05
		ESEIIDFFLGASLK	0.000110059	-2.62066e-05	-4.67856e-05	3.92481e-05	-1.07162e-05	-0.000153248	9.40273e-05	8.08541e-05
		IDFYFDENPYFENK	5.39347e-07	0.000120411	0.000294848	-0.000134259	-1.00064e-05	2.62743e-05	-3.47547e-05	-5.73305e-06
		GKKAEGIPEFYDYD	0.000105887	-0.000130585	0.000125445	0.000319251	-0.000124953	-0.000168484	2.71234e-05	-0.00012261
		NPHVNPLPTGYEDE	-3.76616e-05	0.000151204	-0.000123497	0.000286604	2.58816e-06	-0.000102392	-3.7331e-05	-0.000165679
		HEGLAQPLTVDLDS	2.95607e-05	-2.87136e-05	-5.84609e-06	5.75889e-05	-5.63389e-05	0.000135354	-3.14419e-05	-0.000171803
		APQKVELTVEKEVA	3.13717e-05	-1.36551e-05	3.37706e-05	5.69234e-06	-5.86672e-05	-9.84359e-05	-4.37683e-05	-4.48979e-05
		QPNVAISLSRTEAL	2.44611e-05	5.15872e-05	2.34846e-05	-7.33256e-05	-0.000113884	0.000327782	-1.82758e-05	-9.86451e-06
		IPLAAGQAVSAYSE	-8.8116e-05	-1.42127e-05	7.56098e-05	0.000219827	9.32185e-05	6.34673e-06	-1.61503e-05	7.0512e-05
		LVVVGQSAFADFDG	-1.11738e-05	1.99329e-05	-3.34353e-05	-3.74448e-05	-5.11908e-05	-1.09431e-05	-9.01225e-05	-5.46985e-05
		YQTIEENIKIFEED	3.41504e-05	-1.72953e-05	-4.24699e-05	-0.000190567	4.63138e-05	-4.66308e-05	3.24315e-05	0.000125454
		APPQEQESLPVENE	-2.73798e-05	1.72763e-06	-7.8889e-05	-7.87968e-05	-4.49396e-05	1.42555e-05	-3.95099e-05	-3.48794e-05
		AEAEAEAVAAGPEE	-1.70632e-05	-2.37329e-05	-1.23208e-05	0.000126025	3.15924e-06	-4.28625e-05	-3.63866e-05	6.29257e-05
		EAFQEALAAAGDKL	5.96165e-05	-1.15824e-06	-2.56206e-05	-3.56806e-05	-8.42106e-05	-8.37782e-05	-3.55115e-05	-0.000101054
		DEGHYPVRESPIDT	-0.000101521	-2.99276e-05	-1.88401e-05	2.06182e-05	-3.02605e-05	0.000139986	-9.98747e-06	-9.22325e-05
		QYDGVAELDQLLHY	2.49964e-05	-8.5243e-05	-1.26463e-05	-8.01575e-05	-9.89799e-05	3.88994e-05	-6.77575e-05	-5.04906e-05
		SWQHALQDTEENPR	4.7256e-05	-1.27033e-05	-5.08441e-06	-2.67897e-05	-4.98673e-05	-0.000186564	0.000153746	3.46607e-05
		FPASQTEAHEDPDE	-2.94389e-05	-3.11309e-05	6.78973e-05	-9.57043e-05	5.35687e-05	0.000161684	-4.37566e-05	-9.25762e-05
		HSQGTFTSDYSKYL	-1.07713e-05	-0.000138275	-1.80308e-05	-1.96791e-05	-2.35353e-05	-6.85309e-05	-3.17277e-05	0.000137574
		GTFTSDYSKYLDSR	-7.05153e-05	2.94196e-05	-9.43378e-05	-9.28708e-05	4.92384e-05	2.80567e-05	-8.42389e-05	0.000152463
		GKKVITAFNEGLKN	-8.13559e-05	-8.124e-05	-3.13391e-05	-3.22103e-05	7.21013e-05	0.000126084	-8.53917e-06	-2.02173e-05
		LGPVLPPTNVGSNT	-5.01484e-05	4.90374e-06	-3.47876e-05	-2.06903e-05	-4.91339e-05	-3.43854e-05	-3.23654e-05	-5.66072e-05
		GPGLVKPSQSLFLT	-7.52626e-05	1.45847e-05	3.26878e-05	9.86274e-05	5.41881e-05	-4.27665e-06	-4.23078e-05	-4.98503e-05
		EVEDPQVEQLELGG	1.42428e-05	1.14356e-05	0.000299562	-3.17221e-05	3.6628e-05	-8.22216e-05	-8.21144e-05	-0.000105952
		QVEQLELGGSPGDL	-2.85459e-05	-1.07006e-05	6.87105e-06	-8.11631e-05	-0.000135913	2.41893e-05	-3.15456e-05	-8.57703e-05
		VEQLELGGSPGDLQ	-6.17149e-05	2.98639e-05	-0.000186521	-0.00016737	0.000185652	-3.82659e-05	7.12616e-06	-1.05495e-05
		LELGGSPGDLQTLA	-8.41612e-05	7.51404e-05	-3.97252e-07	4.71791e-05	-9.3056e-05	-0.000106167	-0.000160437	0.000121556
		ELGGSPGDLQTLAL	-5.02652e-05	-9.06411e-05	-3.81368e-05	9.64298e-05	-3.43422e-05	2.5176e-05	-1.85028e-05	-4.20625e-05
		PGDLQTLALEVARQ	-0.000118029	1.33989e-05	-9.55942e-06	-9.39741e-05	-2.14895e-05	1.29919e-05	6.96862e-05	6.60083e-08
		VAQLELGGGPGAGD	7.58783e-05	6.20113e-05	-4.93435e-05	-5.74178e-05	0.00027634	-2.94941e-05	-6.07453e-05	3.07137e-05
		AQLELGGGPGAGDL	1.04064e-06	1.20862e-07	-7.34925e-05	-1.23433e-05	0.000108698	-8.56857e-07	-5.64635e-05	-6.8133e-05
		LELGGGPGAGDLQT	4.10652e-05	-3.21351e-05	-4.41104e-05	-4.91613e-05	0.000263142	0.000110442	4.30122e-05	-0.000172786
		ELGGGPGAGDLQTL	-6.94019e-06	-9.13972e-06	3.65734e-05	4.40179e-05	5.55082e-05	-7.5732e-05	0.000113717	0.000164386
		LGGGPGAGDLQTLA	5.73272e-05	-3.51141e-05	-1.103e-05	-0.000105859	8.5213e-05	-0.000284685	9.68201e-05	0.000112265
		GGGPGAGDLQTLAL	-1.78606e-05	-9.80451e-05	0.000107841	-0.000131508	7.81864e-05	-0.000147564	-1.23847e-05	-2.918e-05
		SDDDRVTWAEQQYE	4.69464e-05	7.35189e-05	0.000129074	0.000119813	4.30695e-05	0.000120816	-0.000114925	-0.000146029
		NPSPQAPARRLLPP	-9.37327e-06	-1.56092e-05	-2.56682e-05	-2.05809e-05	-3.19897e-05	-1.53031e-05	-1.23257e-05	-2.71009e-05
		ERPVFTNHFLVELH	6.54233e-05	1.37499e-05	-1.93249e-05	-0.000129507	-8.52553e-05	2.75799e-06	4.66256e-05	-7.56506e-05
		TNEIVEEQYTPQSL	-3.35929e-05	4.95161e-05	-1.65326e-05	-5.25569e-06	9.92468e-05	-9.08371e-05	-6.43383e-06	-5.93216e-05
		FPKPEGSQDKSLHN	-1.3744e-05	-2.47526e-05	0.00013716	2.72639e-05	-6.81902e-05	-3.31762e-05	8.95355e-05	-6.47659e-06
		ELSAERPLNEQIAE	-5.25262e-05	-1.52771e-05	-1.95925e-05	-0.000118655	-2.81892e-05	-5.87957e-05	-0.000146973	-6.14148e-05
		FLQKSLAAATGKQE	-2.37461e-05	-4.06076e-07	-4.22228e-05	-3.39715e-05	-4.30673e-05	2.21152e-05	-2.08474e-05	-4.44983e-06
		LQAGASQFETSAAK	-3.19847e-05	-2.13778e-05	-3.65291e-05	-4.91157e-05	-8.06923e-05	6.37516e-05	-1.51757e-05	-4.82158e-05
		SDFEEKKEEEGSAN	-1.18742e-05	-4.32889e-05	0.000328747	-9.51718e-05	2.24558e-05	5.99937e-05	7.08609e-05	0.000102914
		SAIEAELEKVAHQL	2.33377e-05	-4.55579e-05	4.94171e-05	-0.000110927	-7.02472e-05	0.000206586	-5.51879e-05	1.65359e-05
		APVDNRDHNEEMVT	-8.49202e-05	-6.39852e-05	5.47456e-06	-9.06405e-05	7.04299e-06	-6.09181e-05	0.000250884	-1.61367e-05
		HIEDSGEKPNTFSN	7.99206e-05	4.23613e-05	-5.52508e-05	-1.11684e-05	2.5886e-05	0.00019218	-9.28744e-05	-0.000179229
		FNPYFDPLQWKNSD	3.31784e-05	5.27397e-05	6.9475e-05	1.46209e-05	0.000208349	-6.44619e-05	-0.000256093	4.03985e-05
		SQTEAHEDPDEMNE	2.89102e-05	4.38048e-05	0.000165727	4.36734e-05	6.4548e-05	-2.29559e-05	-0.000133848	-8.79177e-05
		SQGTFTSDYSKYLD	-1.13531e-06	0.000187462	-0.000112883	-0.000106876	-2.06996e-05	-8.74892e-05	1.4989e-05	-0.00021162
		QGTFTSDYSKYLDS	-5.7097e-05	0.000181842	-1.04692e-05	0.000108998	4.84883e-05	0.000181311	-9.40299e-05	0.000224149
		RSSNNLGPVLPPTN	-3.84538e-05	-2.04781e-05	-3.57923e-05	-1.91277e-05	-4.18502e-05	-8.25217e-06	-2.27407e-05	-3.23889e-05
		NLGPVLPPTNVGSN	-1.42223e-06	-5.03097e-05	-2.78201e-05	-4.92962e-05	-4.21895e-05	-2.74337e-05	-2.45504e-05	-3.10652e-05
		GPVLPPTNVGSNTY	-5.30486e-05	-7.24028e-05	2.87197e-05	5.09922e-05	4.54979e-07	-3.83093e-05	0.000107787	-2.41537e-05
		AARDPNRESLDFLL	0.00013999	7.17877e-05	-4.96051e-05	-5.88078e-06	0.000255092	-4.3224e-05	7.01403e-06	3.11321e-05
		ARDPNRESLDFLLV	1.67533e-05	-3.73655e-05	-0.000168063	4.08648e-05	6.55505e-05	-4.29191e-06	3.77677e-05	-0.00010262
		EQLELGGSPGDLQT	5.25515e-05	4.47239e-06	-2.86347e-05	-8.82791e-06	6.8989e-05	-3.09343e-05	2.09799e-05	-3.86748e-05
		EDPQVAQLELGGGP	1.19648e-05	1.49123e-05	-1.65381e-05	-4.95842e-05	-5.81344e-05	-8.65637e-06	7.38552e-05	-5.56441e-05
		GSIITVYPKEIRTF	8.51909e-05	-6.7865e-05	0.000191375	0.000269799	6.48697e-05	5.24168e-05	-0.000101908	8.90621e-05
		AVPRGEAAGAVQEL	-3.15572e-05	-1.23235e-05	-2.11708e-05	-8.99035e-06	8.54281e-05	-7.14758e-05	-6.8071e-05	4.41509e-05
		FAEGLYHFYHNGLA	-1.26713e-05	-4.20724e-05	-2.31681e-06	-3.46217e-05	-3.58437e-05	-4.12243e-05	-2.08987e-05	-7.98926e-05
		SQENPNTYSEDLDV	3.92762e-05	0.00013421	0.000134524	-0.000199688	4.44608e-05	4.84983e-05	-6.39965e-06	6.36076e-05
		MAQELPVPGRARAP	0.00013424	-9.71829e-05	6.14008e-05	-9.45467e-05	-8.97564e-05	-5.61671e-05	3.01646e-05	5.7222e-07
		AKPEAPGEDASPEE	-2.73592e-05	-4.03617e-05	-5.06139e-05	8.54599e-05	5.55155e-08	-4.44334e-06	1.76118e-06	8.32058e-05
		FTDDSDSENLPFRP	0.000201557	0.000107129	-0.000129937	-0.000149355	-5.66347e-05	0.000123872	1.27537e-05	0.000386004
		SENLPFRPEGLDQW	8.78759e-05	8.57279e-05	-8.04196e-05	-4.08011e-05	7.78573e-05	-4.94195e-05	7.51318e-05	-8.96241e-05
		VFQELGKLTGPSNQ	-1.83313e-05	-6.39856e-05	-5.54928e-05	7.41844e-05	-2.34211e-05	1.24716e-05	0.000112816	9.25634e-06
		IPVGSLKNEDTPNR	3.47672e-05	2.08643e-05	-2.84455e-05	7.04859e-05	9.3061e-05	1.16776e-05	-3.63881e-05	0.000120307
		LNQEQAEQGREHLA	0.000155721	3.4098e-05	6.3905e-05	7.84384e-05	-0.00015131	8.81286e-05	-1.76545e-05	-5.87297e-05
		SAERPLNEQIAEAE	3.26315e-05	-3.8341e-06	-1.79612e-05	-2.95225e-05	0.000102949	-6.11179e-05	-2.82373e-05	7.09855e-06
		AITEKETVEKERQS	-4.83105e-06	5.57037e-05	0.000229829	0.000151676	0.000111789	-0.000180431	9.41686e-05	-9.97981e-05
		ITEKETVEKERQSI	6.50555e-05	-9.63984e-05	0.000146885	0.000129778	0.000159693	-1.23991e-05	0.000123361	0.000241396
		GLITESQAHTLEDE	2.69789e-05	8.56719e-06	-2.27589e-05	9.99113e-05	-8.8268e-05	6.75058e-05	0.000106614	4.33072e-05
		SAPGLIIATGSVGK	3.12117e-06	-5.45922e-05	8.58792e-05	-9.85414e-05	-8.99384e-05	1.38227e-05	0.000240538	0.000183963
		PGLIIATGSVGKNL	-7.95019e-05	-7.98487e-05	-4.50027e-05	-5.7718e-05	-4.33164e-05	0.000106595	-0.000116851	-0.000131895
		SLAAATGKQELAKY	-0.000122848	-3.52225e-05	6.13575e-05	-6.09901e-05	4.8609e-05	-4.2138e-05	-2.19654e-05	8.0915e-05
		AGGHKLGLGLEFQA	-2.57387e-05	-7.89377e-05	-0.000132056	-0.000174529	-0.000183458	1.64223e-05	-3.22448e-05	-3.11223e-05
		GEEKGENQNSKFEV	-4.02138e-05	0.000112383	0.000189823	9.38451e-05	0.000167202	0.000112358	-0.000102971	-6.13834e-06
		PYFDPLQWKNSDFE	-5.73567e-05	-4.17093e-06	-7.80568e-06	0.000238929	0.000216372	-3.74398e-05	6.55196e-05	-0.000151887
		VEDPQVEQLELGGS	0.000169318	3.0478e-05	-6.45012e-05	0.00010515	-7.49268e-05	-0.000217029	-0.000100452	3.6015e-05
		EDPQVEQLELGGSP	-7.16072e-06	-2.64847e-05	9.356e-05	0.000168291	5.61139e-05	-7.3711e-05	-6.35383e-05	3.27425e-05
		FVKQHLCGSHLVEA	-5.24729e-05	5.65347e-05	-4.80054e-05	-0.000111591	-7.69297e-05	-0.000125629	9.74337e-06	0.000179922
		VEDPQVAQLELGGG	1.71414e-05	-4.42617e-05	0.000104444	-0.000164593	-3.11016e-05	0.000117241	-4.30601e-05	-0.000277856
		PQVAQLELGGGPGA	-8.61336e-05	-2.35516e-05	-5.83786e-05	-5.40158e-05	-9.0227e-06	-6.32359e-05	3.89739e-05	-8.93021e-05
		SFQRNQLLQKEPDL	-5.97584e-07	-2.95989e-05	2.79646e-05	-9.12863e-05	0.000150606	0.000216457	7.02258e-05	-0.000110648
		SVFQELGKLTGPSN	5.77345e-05	-2.47607e-05	4.95045e-06	8.48653e-05	4.27018e-05	0.00014931	-7.65845e-05	-4.56306e-05
		EYLNQEQAEQGREH	-3.78061e-05	-1.66185e-05	-2.64941e-05	-9.72115e-05	-5.51674e-05	-9.58095e-05	-4.71667e-07	-7.274e-05
		YLNQEQAEQGREHL	9.05388e-05	9.57494e-06	-6.61619e-05	-2.06189e-05	-1.94905e-05	-0.000101088	-6.05098e-06	-0.000172699
		SPRTPDRVSETDIQ	-0.000103201	-7.68158e-05	-4.63032e-05	-6.14641e-05	-0.000147937	-4.20542e-05	-0.0001579	-0.000104583
		TPDRVSETDIQRLL	5.81109e-06	7.07202e-05	-0.000105437	8.67172e-05	0.0001259	-0.000177247	7.14571e-05	-0.000110264
		DRVSETDIQRLLHG	0.000156754	2.62709e-05	0.000333705	4.38693e-06	0.000130724	3.42617e-05	-1.21682e-05	0.000126952
		QKTPQIQVYSRHPP	-1.27782e-05	1.70255e-05	3.08597e-05	-4.27372e-05	-6.11892e-06	0.000213291	-1.31283e-05	9.02945e-05
		DNGIVKALNVEPDG	3.04432e-05	0.000131499	0.000194056	-0.00012429	-0.000172948	6.91303e-05	-0.000126719	4.8866e-05
		NTYVRKLDDFVETG	-0.000147508	0.000227803	0.000168748	0.000292079	-0.000128919	-0.00013215	0.000130885	-8.55258e-06
		SQVTQELTALMEDT	-4.49959e-05	4.59953e-05	3.97571e-05	5.90891e-05	-9.93334e-05	-9.34918e-05	-9.37827e-05	-0.000130021
		KYGKIETIEVMEDR	1.03278e-06	1.18423e-06	-4.08978e-05	-0.00018604	-0.000152379	-3.62474e-05	-1.53078e-05	-0.000167565
		TADKSSSTAYMELR	1.30284e-05	2.15901e-05	-0.000116774	0.000123611	5.19199e-06	0.000110746	0.000132279	0.000319669
		DRQQSQVLDAMQDS	-8.96329e-05	2.91229e-05	0.000150643	3.69039e-05	0.000299956	-0.000165713	0.000253073	-0.000129324
		LIHEHMVITDRIEN	0.000187185	-3.58324e-05	7.58162e-05	-2.0791e-05	0.000408262	0.000175242	-3.93289e-05	-0.000204855
		EETITLIESHLEDK	-0.00018706	-5.53604e-05	-0.00013375	5.00198e-05	0.000166102	0.000182297	7.33605e-05	-6.12601e-05
		TVHLIEPLDADEEG	3.24128e-05	-2.90061e-05	-3.64931e-05	-0.000103044	-0.00017572	0.000171107	6.69998e-05	-7.76019e-05
		GPSGQKTIYSEQEI	-1.08151e-05	-5.48985e-05	-0.000187028	0.000104601	0.000209344	-8.22072e-05	3.78593e-05	4.70484e-05
		NYREQEELKVRVEL	4.44792e-05	-5.24183e-05	-2.53438e-05	3.66534e-06	-6.16137e-05	-4.65143e-05	-2.41845e-05	0.000101303
		TLSHNAITDLPEHV	2.12952e-05	-2.12764e-06	-5.72492e-06	-0.00011062	-3.40575e-05	-4.03806e-05	-5.96856e-05	-9.31084e-05
		SPLQQAVSDLQENP	3.82728e-05	-2.78025e-06	1.05394e-05	-6.21236e-05	-6.74766e-05	1.42442e-05	-6.56614e-05	1.1834e-05
		VQKSWTATAYKEYE	1.02573e-05	-3.20433e-06	-1.18401e-05	-3.91711e-05	-2.7702e-06	1.684e-05	-4.4197e-05	-6.1014e-05
		VNEERTLEVEIEPG	-1.49826e-05	-1.79727e-05	3.08695e-05	-0.000125936	-5.48682e-05	5.05259e-05	6.00072e-05	5.74843e-05
		AAQQEALLVFAEHR	-4.07193e-05	-3.40776e-05	-5.51529e-05	5.06257e-05	-0.000161986	3.87556e-05	-3.47176e-05	-7.75028e-05
		TLGKQEVIRGWEEG	8.93407e-05	3.48509e-05	-6.56751e-05	-0.000165894	-3.6956e-05	0.000198189	-0.000154953	-0.0001162
		AGTAEYFRAYVEGE	-9.58882e-05	2.3322e-05	-5.61306e-05	-0.000106308	-9.02842e-05	-5.57631e-05	-6.62116e-05	-0.000115714
		LRGYQQFAYDGRDY	4.69011e-05	-3.14433e-05	-3.42726e-05	-0.000147797	-3.95386e-05	-0.000186204	8.67481e-05	0.000123655
		NKQYLERTRAELDT	-5.29583e-05	3.41751e-05	2.75325e-05	-3.99246e-05	7.13453e-05	7.8879e-05	8.49879e-06	-3.9813e-05
		GESKEQVANSAFVE	3.6158e-05	0.00010622	-8.22708e-05	0.000149176	-2.58283e-05	-0.000104737	-9.37758e-05	4.10517e-05
		TVNKSSSTAYMELR	0.000100065	-0.000177267	-0.000208346	-0.000139052	0.000167831	-0.000122383	-2.61233e-05	5.11427e-05
		ARSRPLPVHVREEG	-5.69605e-05	0.000158471	-4.36164e-05	0.000417319	-0.00021742	-0.000187334	-9.66958e-06	0.000209438
		SASSTQPLLVHEDA	7.4334e-05	-3.2972e-05	-0.000108349	-9.29302e-05	-9.95691e-06	0.000102224	6.57494e-05	7.87834e-06
		DHGATGILVFPNDD	0.000260937	-2.84769e-05	-4.66931e-05	-1.76579e-05	-7.12295e-05	8.70019e-06	0.000215721	-1.52352e-05
		TKTHLSEVQAFFEN	-0.000131401	0.000109765	-0.000141043	-0.000128635	-4.25274e-05	-0.000233036	-5.70062e-05	-7.48119e-06
		RNQVYDLVTHQDIA	-8.01969e-05	8.23744e-05	4.93724e-05	-0.000223977	-2.93311e-05	-3.91843e-05	-5.84627e-05	-2.20235e-05
		IHIASFTLAQDEAG	6.64678e-05	0.000143108	3.2076e-06	6.57794e-05	1.18136e-05	-7.59879e-05	7.43494e-05	-5.99058e-05
		APDALKIITENDHV	2.1543e-05	-7.39996e-05	2.67082e-05	-4.84175e-05	-3.6954e-05	9.11041e-05	4.9207e-05	-0.000127105
		IRKNILRFLDAERD	0.000219976	-0.000173541	-0.000102804	0.000158152	-0.000119361	-9.31149e-05	6.80213e-05	0.000266377
		KEKEINGLASYLEN	-6.41213e-05	0.000214339	6.03624e-06	5.6922e-05	6.58109e-05	-1.84852e-05	5.08308e-05	0.000181154
		ETVAVKIFPYEEYS	-5.12992e-05	3.75087e-05	-0.000110499	0.000111791	-5.49639e-05	-0.000191485	-6.05304e-05	2.08029e-05
		EKRTQVEVYSFPED	7.505e-05	-0.000100127	4.94358e-05	-2.72992e-05	1.0648e-05	5.0047e-05	9.88532e-05	-2.35947e-06
		RPGVKLTLSALVDG	-5.40513e-05	-3.80279e-05	0.000228656	-0.000135393	-4.3802e-05	-7.60676e-05	-2.273e-05	4.90404e-07
		TRGVEEQTKAFLDG	7.11284e-05	6.03501e-05	0.000305953	6.57027e-05	-0.000122174	0.00026718	0.000102655	3.6027e-05
		VQAAQARLGADMED	5.0347e-05	-6.76899e-06	0.000231789	5.0263e-06	-6.38497e-05	5.12322e-05	-7.31149e-05	0.000211895
		DLQGRLVSIHSQKE	-5.21058e-05	-4.37155e-06	0.00011349	0.000167917	-2.63919e-05	0.000168184	-0.000127054	4.70543e-06
		VAASAILTAQLDEE	-2.67393e-05	-1.50895e-05	-2.56682e-05	-1.85699e-05	-3.18208e-05	-1.45825e-05	-1.19943e-05	-2.71009e-05
		AVINAIAPEKDVDG	-0.00013769	1.95612e-05	0.00011688	-0.000145265	0.000121495	4.17542e-05	-1.35581e-05	6.3838e-05
		YINASYIDGFKEPR	6.78963e-05	-5.94613e-05	-8.73756e-05	7.75899e-05	7.11392e-05	4.95751e-05	6.68975e-05	5.25306e-05
		HDLEVAQTTALPDE	-2.00686e-05	-7.38384e-06	4.1185e-05	-5.97849e-05	-0.000158767	-8.37606e-05	-9.1852e-05	-3.05282e-05
		HEHMVITDRIENVD	-4.41688e-05	-2.02915e-05	-6.61346e-05	0.000100982	0.00054152	-6.55261e-05	7.86555e-05	-0.000101289
		EGTARGIVVYTGDR	-3.32753e-05	-2.85297e-05	-5.47545e-05	0.000140354	1.44536e-05	0.000239429	-0.00011003	0.000208808
		VPYVAQEIQEEIDE	2.35253e-05	0.000230037	1.86553e-05	0.000142467	0.000244475	5.68214e-05	0.000155131	-2.52796e-05
		ELEEQLGPVAEETR	0.000102369	-7.93907e-05	-3.18003e-05	0.000316981	3.59565e-05	0.000129402	-0.000107411	0.0001118
		AQKGVQIIVFPEDG	0.000162226	-4.08217e-06	9.20842e-05	3.13796e-05	0.000118751	0.000468576	6.04863e-05	6.8116e-05
		FQSTAITAYKSEGE	-1.05488e-05	-3.94479e-05	6.48685e-05	-7.82597e-07	6.85455e-05	-0.000156607	-0.000140232	-0.00010997
		RVPVSRPVLTFGDS	-0.000137566	2.45045e-05	-0.00012263	0.000231773	-0.000174014	-0.00020348	-2.60129e-06	-4.52892e-06
		GLPAEVYIQDHGDG	6.25734e-05	1.32402e-05	-1.54544e-08	-7.78276e-05	3.07974e-05	6.4229e-05	4.83199e-05	0.000281195
		ATKYEVSVYALKDT	-2.52459e-05	3.42832e-05	0.000148566	-8.03673e-05	5.10177e-06	6.81114e-05	2.9278e-05	-2.37746e-05
		RNPQARLEPFGDVT	-0.00013978	-0.000133453	-4.96751e-05	0.000125957	-0.000218701	0.000120532	0.000306052	-9.02654e-05
		GLRVIEITIYEDRG	-9.97942e-05	2.73478e-05	9.9417e-05	-0.000139954	-9.75372e-05	-2.17794e-05	-1.54392e-05	-0.00018873
		DNRIGGRIFTFRDE	-3.28149e-05	0.000228432	-4.84287e-05	-1.0679e-05	-0.000149031	-6.44137e-05	-3.10991e-05	1.43087e-05
		FQPAVAGIKADKAD	8.85903e-05	-5.48237e-05	1.89292e-05	0.000131031	-3.80684e-05	-0.000176013	5.84425e-05	-0.000260216
		DQWSTETIASHEDI	0.000199853	8.57841e-06	0.000161825	-5.47909e-05	0.000158698	8.04453e-05	-0.000152485	-0.000237495
		GSVTISLQALQDTR	-0.000110975	1.78357e-05	4.18134e-05	-1.63118e-05	-3.40368e-05	-0.000126198	-0.000137364	-8.47685e-05
		HSATVVTIADENEN	0.000250774	0.000147646	0.000415558	-0.000357969	-5.70132e-05	-9.88912e-05	-0.000178739	0.000257697
		KIEPSQAVYSFKDQ	-2.01456e-05	-8.82605e-05	-8.30493e-05	-5.86824e-05	7.84724e-05	-6.34149e-05	2.70708e-06	-8.59648e-05
		KDQWEERIQVWHEE	0.000193213	-0.000127627	3.79448e-05	-0.000160195	-1.15456e-05	0.000125067	-0.000177714	-5.68901e-05
		FSPQHKITSFEEAK	7.62739e-05	0.000130994	2.18962e-05	-0.000149082	-0.000101656	4.35821e-05	7.46001e-05	4.14984e-06
		VKLVKNVINVQTDL	-0.000131308	0.000123654	-0.000176089	-2.00412e-05	-9.02353e-06	0.000380532	0.00021667	-0.000385384
		RKNILRFLDAERDV	4.53927e-05	0.000174584	-0.000149026	-2.69793e-05	-0.000329545	-0.000236414	6.45266e-05	0.000158468
		VIALHHGLDVFQDD	9.08465e-05	2.00705e-05	7.68767e-05	-1.82708e-05	-3.64046e-05	-0.000153765	-0.000100803	-1.7106e-05
		QSTAITAYKSEGES	1.11245e-05	9.5435e-06	-0.000206706	-8.26887e-05	-1.84666e-05	9.18095e-05	-0.000220787	7.35293e-05
		SPLLKRQLTSFIEK	-4.72261e-05	-2.7675e-05	-9.47368e-06	-0.000117032	-2.27031e-05	-0.000130966	-8.00753e-06	-9.22912e-06
		LQKQVTELEAEREQ	4.38136e-05	8.47932e-05	5.39889e-05	-6.49909e-05	-0.000108742	-3.1268e-05	-9.50663e-05	0.000131209
		AEELQTKVSAKIDQ	0.000142069	-0.000129965	-5.42835e-05	-7.73318e-05	0.000250356	-0.000413747	-0.000261834	0.000392932
		NQINALTSFVDASG	-3.62439e-05	2.73159e-05	-7.94374e-05	-6.55397e-05	-0.000103813	-2.1998e-05	-0.000120842	8.44169e-06
		ASAAGSALVYRDVL	-5.31395e-05	-2.53458e-05	1.16299e-05	0.000165835	-5.18032e-05	6.03233e-05	-4.04609e-05	-7.44892e-06
		HTYQVGMNDMGDMT	-2.26493e-05	4.53831e-05	8.12958e-05	-1.73959e-05	-0.000288305	-0.000235675	-0.00012601	1.76353e-05
		KKTLSQLSVQEDVK	6.87724e-05	-2.06442e-05	1.52265e-05	-0.000122562	-0.000121627	5.58354e-05	-0.000137823	-0.000129888
[truncated: 2,076 more rows]

## Sheet: Fig 1G
		EPITOPE	EXPT1	EXPT2	EXPT3	EXPT4	EXPT5	EXPT6	EXPT7	EXPT8		Fig 1F
		EKAHIPIWARMDAKK	0.001977	0.00122	0.003326	0.002646	0.002482	0.002979	0.003083	0.003642		Enrichment scores across 8 independent biological experiments
		RRALQTLALWSRMDARR	0.002017	0.001669	0.003176	0.002197	0.002882	0.003019	0.002714	0.003008
		SRLGLWSRMDQLAKELTAE	0.002042	0.001129	0.002688	0.002123	0.003298	0.002741	0.00232	0.003121
		EKAHRPIWARMDAKK	0.001675	0.001085	0.002939	0.002157	0.001924	0.002825	0.003201	0.003092
		RRAGDLQTLWSRMDARR	0.002517	0.001322	0.002797	0.002419	0.002428	0.002187	0.002605	0.002542
		SRLGLWVRMEQLAKELTAE	0.001795	0.001184	0.002703	0.001978	0.002454	0.002768	0.002526	0.002128
		RLGLWSRMDQLAKELTAE	0.001771	0.001151	0.002655	0.001435	0.002428	0.00271	0.002468	0.002661
		RVRPLWVRME	0.001251	0.001157	0.001581	0.000795	0.001224	0.001618	0.001744	0.001586
		SRLGLWSRMD	0.001074	0.000772	0.001494	0.001301	0.001104	0.002001	0.001481	0.001351
		LQTLALWSRMD	0.000802	0.000707	0.000697	0.001113	0.001373	0.001483	0.00121	0.001386
		AVRPLWVRME	0.000751	0.000649	0.001092	0.001062	0.001109	0.000835	0.001173	0.001182
		SRLGLWARME	0.00089	0.000594	0.000983	0.000723	0.000811	0.001313	0.001203	0.001063
		RTRPLWVRME	0.000766	0.000703	0.00077	0.000734	0.001024	0.001078	0.001083	0.001303
		EKAHHPIWARMDAKK	0.000952	0.00052	0.00087	0.00058	0.001178	0.001392	0.000919	0.000731
		AVRPLWVRMEA	0.000756	0.000652	0.000955	0.000753	0.000651	0.00121	0.001291	0.000826
		YVRPLWVRME	0.000788	0.000474	0.00071	0.000856	0.000989	0.001026	0.001122	0.000858
		SRLGLWVRME	0.000716	0.000449	0.000874	0.000616	0.000562	0.000596	0.000875	0.000992
		EKAHVPIWARMDAKK	0.000866	0.000378	0.000722	0.00038	0.000744	0.001001	0.000451	0.000387
		HRPIWARMD	0.000452	0.000505	0.000535	0.000222	0.000505	0.000914	0.001069	0.000687
		AAVRPLWVRMEAA	0.000742	0.000415	0.000612	0.000371	0.0007	0.000851	0.000576	0.000606
		SRLGLWVRMA	0.000692	0.000345	0.000603	0.000358	0.000683	0.000858	0.0006	0.000465
		SRLGAWVRME	0.000522	0.000175	0.000684	0.000306	0.000243	0.000632	0.000765	0.000784

## Sheet: Fig 1H
			EPITOPE	ENRICHMENT SCORE		Fig 1H
			AAPSVFIFPPSDEQLK	-0.00030173		Enrichment scores across one biological experiment for GSE.20D11 TCR
			AASKERSGVSL	3.54148e-05
			APKRPPSAF	2.7496e-05
			APRQPGLMA	-1.883e-05
			CDGERPTLAFLQDVM	-0.000243698
			CLLDILDTAGLEEYSAM	0.000588463
			DILDTAGLEEYSAM	0.000276954
			FVNQHLCGSHLVEAL	-0.0001882
			GVAGLLVALAV	-6.84784e-05
			IARFKMFPEVKEK	-0.000155673
			IDVWLGGLAENFLP	-0.00019235
			IHYSVGEGTTAKGEL	-2.15982e-05
			ILDTAGLEEYSAMRD	-0.000200357
			ITPSYVAFTPEGER	-0.000112601
			KDILEDERAAVDTYC	-8.7324e-05
			KPSLPFTSL	3.16404e-05
			KQSSKALQRPVA	-5.21403e-05
			LIYFQGTGAADDSGL	-0.000177439
			LLDILDTAGLEEYSAMRD	-8.72807e-05
			LSSCITQGKAIETQSSSSEE	-0.000134335
			MSSGSFINISV	-7.57084e-05
			NMYAMMIARFKMFPEVKEKG	-0.000224877
			NPGGYVAYSKAATVT	1.03712e-05
			NPGGYVAYSKAATVTG	0.000118048
			NPGGYVAYSKAATVTGKL	-7.26253e-05
			RPKSNIVLL	-6.7623e-06
			RPSGPGPEL	-6.10308e-06
			RTQNVLGEK	-4.53988e-06
			SHLVEALYLVCGERG	0.0234865
			SPKLPVSSL	-9.09809e-06
			SPNQARAQAAL	-7.91055e-05
			SQDLELSWNLNGLQADLSS	-0.000132761
			SRALEEKKGNYVVTHG	-0.000137891
			TPDFIVPLTDLRIPS	-0.000153176
			TYEIAPVFVLLEYVT	-6.66415e-06
			VPIYEGYALPHAILR	-8.52493e-05
			YEIAPVFVLLEYVT	1.121e-06
			PSDSQDLGQHGLEEDFM	0.000508707
			CFWYIPPSLRTLEDN	-0.000378168
			ERMSRLSKVAPVIKA	3.7224e-07
			MHCQTTLKYAIKTGH	-0.000116455
			CTSICSLYQLENYCN	-0.000273808
			NTNMFTYEIAPVFVLLEYVT	0.000373261
			PGGSGDGIFSPGGAISNMYA	-0.000354202
			YVVKSFDRSTKVIDFHYPNE	-0.000117364
			FDRSTKVIDFHYPNE	-0.000148025
			GGPGAGSLQPLALEGSL	-0.00010275
			RMMEYGTTMVSYQPL	9.28536e-06
			AKGTTGFEAHVDKCLELAEY	-0.00043698
			ALYLVCGERGFFYTP	1.72218e-05
			DAEKPAESGGSQPPRAAARK	-0.000163449
			DVFKLWLMWRAKGTTGFEAH	-0.000282835
			EEGLMQNCNQMHASYLFQQD	-0.000294371
			EVKEKGMAALPRLIAFTSEH	0.000566491
			FLHATDLLPACDGERPTLAF	8.8579e-05
			GIVEQCCTSICSLYQ	-0.000231176
			GSHLVEALYLVCGER	2.33126e-05
			LAADWLTSTANTNMFTYEIA	7.58188e-05
			LCGSHLVEALYLVCGER	-3.60249e-05
			LVEALYLVCGERGFF	0.000101269
			LVSATAGTTVYGAFDPLLAV	-2.95945e-05
			MMIARFKMFPEVKEKGMAAL	-7.62949e-05
			PGGAISNMYAMMIARFKMFP	-0.000173474
			PLQCSALLVREEGLMQNCNQ	-4.88049e-05
			PVIKARMMEYGTTMVSYQPL	-0.000139296
			SHFSLKKGAAALGIGTDSVI	-8.95236e-05
			AMMIARFKMFPEVKEKGMAALPRL	-0.000109001
			EALYLVCGE	-3.3616e-05
			EALYLVCGERG	0.000346223
			LVEALYLVCGERG	1.74555e-05
			VGDVTGAQAYASTAK	2.99335e-06
			HLVEALYLVCGERGFFYTPK	-0.000151884
			AFVNQHLCGSHLVEALYLVC	7.56884e-05
			AGSLQPLALEGSLQKRGIVE	0.000206178
			FGSEDGSGDSENPGTARAWC	-0.00047001
			GERGFFYTPKTRREAEDLQV	4.89327e-05
			GQVELGGGPGAGSLQPLALE	0.000214342
			LALWGPDPAAAFVNQHLCGS	0.000176333
			MALWMRLLPLLALLALWGPDPAAA	1.62846e-05
			QCCTSICSLYQLENYCN	9.4794e-06
			KDFLEDERAAVDTYC	-9.53026e-05
			KDFLEDRRALVDTYC	-3.86558e-05
			KDILEDKRAAVDTYC	-7.19977e-06
			KDILEDRRALVDTYC	1.02117e-05
			KDILEQARAAVDTYC	0.000281862
			KDLLEDRRAAVDTYC	-0.000104591
			KDLLEDRRALVDTYC	-0.000262234
			REEVFDERAANFENH	-6.1008e-05
			LPSYEEALSLPSK	0.000155191
			PAGEEGKRGARGEPGGVGPI	0.000379179
			DGEAGKPGKAGERGPPGPQG	0.000211021
			EPGTPGSPGPAGASGNPGTD	6.09422e-06
			ERGAAGIAGDKGDRGDVGEK	0.000227123
			FQGLPGPPGPPGEGGKPGDQ	-5.177e-05
			GEKGEPGDDGPSGAEGPPGP	-0.000132041
			GKDGPKGARGDSGPPGRAGE	0.000192076
			GLDGAKGEAGAPGVKGESGS	-0.000146343
			GPEGAQGPRGEPGTPGSPGP	-4.85807e-05
			GPPGLQGNPGERGAAGIAGD	-8.81424e-05
			KDGETGAEGPPGPAGPAGER	-0.000129139
			LVGPRGERGFPGERGSPGAQ	-8.41211e-05
			PGPAGANGEKGEVGPPGPAG	0.000120704
			PGPAGPAGERGEQGAPGPSG	0.000484854
			PPGPPGKPGDDGEAGKPGKA	0.000197435
			QGPMGPSGPAGAGRIQGPQG	0.000474625
			AKGEAGPTGARGPEG	-4.87947e-05
			APGPAGEEGKRGARGEPGG	0.000179305
			ARGPEGAQGPRGEPGT	-1.23773e-05
			EAGAPGLVGPRGERGFPGE	-0.00015273
			EAGKPGKAGERGPPGPQG	-8.24926e-05
			EKAGGAQLGVMQGPMGPMGPR	9.34139e-05
			EKGLPGAPGLRGLPGL	-0.000243997
			ENGSPGPMGPRGERGRT	-0.00013185
			ERGPPGPQGARGFPGT	0.000231087
			GDPGRPGEPGLPGA	0.000245392
			GEPGKAGEKGLPGA	9.10945e-06
			GEPGLPGARGLTGRPGD	1.44231e-05
			GNPGEPGEPGVSGPMG	0.000164264
			IAGAPGFPGPRGPPDPQGA	-1.67708e-05
			PPGERGAPGNRGFPGQ	-3.06756e-06
			PPGLQGMPGERGAA	4.0961e-07
			PPGPAGPAGERGEQ	-0.000107125
			PRGERGFPGERGSPGA	0.000400053
			RPGPPGPQGARGQPGV	-7.40668e-05
			RTGPAGAAGARGND	-9.1306e-05
			SPGAQGLQGPRGLPGT	-1.23236e-05
			TPGLPGVKGHRGYPGL	-0.000134341
			ILDSVGIEADDDRLN	-0.000285752
			AIFKSYCEIIVTHFPFD	-0.000230318
			FMESGEWVIKESRGWKH	3.86874e-05
			GLQLIQLINVDEVNQI	0.000782228
			IHIPSEKIWRPDLVLY	0.000180621
			LGTWTYDGSVVAINPES	-0.000368192
			SEHETRLVAKLFKDYS	0.00017228
			AVALPLQTK	-6.91491e-05
			KPRDVSSVEL	1.63013e-05
			PKFEVIEKPQA	-0.000147218
			QLYWSHPRK	1.37522e-06
			SIFKQPVTK	-5.92069e-05
			GFLGELTSSEVATEVPFRLM	-0.00186224
			QDSGKSCGVDFEVKAFATDS	0.000196305
			SDPILYRPVAVALDTKGPE	-5.89442e-06
			DNPEYSPDPSIYAYDN	0.000120163
			KPPQYIAVHVVPDQ	-0.000116101
			EITRTTLQSDQEEID	-5.89346e-05
			DPTADDTSAAVTEEMPP	-0.000139683
			IDEDEVAAEEPN	9.26873e-05
			IEIIPIQEEEEE	8.37953e-06
			DGVIKVFNDMKVR	6.28566e-05
			VVDLMAHMASKE	-7.84058e-05
			AALSVSQENPEMEGPE	9.03794e-05
			APVISAEKAYHEQ	-7.69744e-05
			DLGQHGLEEDFM	-0.000151262
			DRVAGESAEPEPEPE	1.6397e-05
			EPEAEAEAAAGPGP	-1.17798e-05
			EPVPGIKAEPDESN	1.65707e-05
			GEPDYVNGEVAATEA	1.65707e-05
			GPAGDATVASEKESVM	-8.33371e-05
			HPINEYYIADASEDQ	3.86452e-05
			IPVQTISRAAAEKLF	-8.22478e-05
			IVDSYLPVILDIIK	0.000299102
			KPSPSAAEADFD	1.64194e-05
			MPESEGPSSLDPSQEGP	-0.000288834
			SAGDFGSVGATEWL	-6.17596e-06
			SPFPSSSFSPGGLAPEISPLE	-0.000148544
			TPIAAEIEHFIH	-0.000104967
			TSSEFEVVTPEEQ	-0.000154268
			VPIYEGYALPHAI	-0.000129973
			VPLILVGNKVDLEPER	6.23664e-06
			DKPDMAEIEKFDK	-0.000151344
			LPDDEDVVGPGQESDD	-0.000133083
			GPRAEEYEFLTPVEEAPK	0.000102174
			GPRPEEYEFLTPVEEAPK	-0.000160045
			GPRSYTIAVASLGKG	-0.000175312
			VVLPSYEEALSLPSKTPEG	-0.000210397
			YDHNFVKAINAIQKSWT	-0.000533032
			AVIGADSVTLK	-7.34285e-05
			AVNAHSNILK	-9.21518e-05
			KVAGHSLGY	5.62285e-05
			KVANIILSY	-3.76928e-05
			KVYENYPTY	-4.0911e-05
			RVASVMQEY	-7.46492e-06
			SIGDIFLKY	-5.822e-05
			SVSNVVITK	0.000198245
			AEDLQVGQVE	0.000506519
			AGSLQPLAL	-7.90883e-05
			AGSLQPLALE	8.90013e-07
			EDLQVGQVE	-1.21102e-05
			QVELGGGPG	3.59248e-05
			VELGGGPGA	9.26944e-05
			VTDALNATRAAVEEG	1.10677e-05
			GQYGNPLNK	5.44949e-05
			GQVINETSQHHDDLE	1.58117e-05
			NPQERTLTL	-2.37467e-05
			ALLDGSNVVFK	1.40755e-05
			AVLKGVHSHK	-9.71289e-05
			GVADKILKK	-1.05927e-05
			GVHGGLINK	-1.48776e-05
			IINSSITTK	1.6536e-05
			KMYEEHLKRM	-2.28469e-05
			KQYHRILKR	-3.83682e-05
			KSLGHGLINK	0.000157893
			KVADMALHY	-6.30301e-06
			KVFDGIPPPY	0.000191945
			KVFGGTVHKK	-9.15923e-05
			KVSASPLLY	-6.99329e-05
			NPNLRKNVL	-7.43855e-05
			NPRVKAAAL	1.27177e-05
			RAAPFSLEY	1.25661e-05
			RIFAPNHVVAK	-4.99575e-05
			RILSGVVTK	-1.65229e-05
			RLYLNGDGTGK	-9.51766e-06
			RSDTPLIYK	8.42186e-06
			RSYSDPPLK	-6.77993e-06
			RTGPPMGSRF	-3.33831e-05
			RTKKVGIVGK	5.29769e-05
			SPASRSISL	1.05824e-05
			SPLTKSISL	-9.09079e-06
			SPVVRVAV	-4.57303e-05
			SPYLRPLTL	1.45831e-05
			SVAKTILKR	-1.36261e-05
			SVNGKVLSK	-3.45505e-05
			TIAPALVSK	0.000304648
			TPKEKAQAL	-8.66022e-06
			VPNQKRLTL	1.03261e-05
			NVEIDPEIQ	-3.70338e-05
			VLRIINEPTAAAIAY	1.48135e-05
			IEKFEKEAAEMGKG	0.000248616
			IPVQTISRAAAEKLFG	-0.000104965
			IPVQTISRAAAEKLFGN	-0.000158302
			IPVQTISRAAAEKLFGNM	0.000255005
			TPDPSKFFSQLSSEHGGDV	-2.62002e-05
			TPDPSKFFSQLSSEHGGDVQ	1.36659e-05
			GILNVSAVDKSTGKE	-0.00010759
			LPSYEEALSLPSKTP	-0.000174142
			LPSYEEALSLPSKTPE	-0.000249144
			LPSYEEALSLPSKTPEG	-0.000336239
			VVLPSYEEALSLPSKTPE	-0.000102573
			AMMIARFKMFPEVKEKG	0.000216751
			EPLSYTRFSLARQVD	-0.000152064
			GEPLSYTRFSLARQ	1.53572e-05
			GEPLSYTRFSLARQVD	1.64889e-05
			VPDSSGPERIL	0.000141457
			GPITITIVNRDGTR	-0.000175598
			GPLKFLHQDIDSGQGIR	0.000205401
			KITVPASQKL	-8.65624e-05
			LPQLVGVSTPLQGGS	-0.000156081
			LPSQAFEYILYNKG	0.000162238
			LPSQAFEYILYNKGI	-8.27457e-05
			LPSQAFEYILYNKGIM	0.000303751
			LPSQAFEYILYNKGIMG	0.000482715
			NPGGYVAYSKAATVTGK	6.0692e-06
			RKSRQGSLAMEELK	0.000116318
			SPRPPLGSSL	1.26069e-05
			VAIVQAVSAHRHR	-0.000119621
			AQKSQSTQISQELE	-0.000128895
			AQKSQSTQISQELEE	-5.67887e-05
			ATAASSSSLEKS	1.54637e-05
			DFEQEMATAASSSSLEKS	-8.79571e-05
			DVTGAQAYASTAK	-5.20932e-06
			EEVDGKADGAEAKPAE	-0.000309741
			EQEMATAASSSSLEK	-4.76165e-05
			EQEMATAASSSSLEKS	-4.52965e-05
			GERAMTKDNNLLGKFE	-0.000211179
			GPVGVFEWEAFARGTK	-0.000125642
			GPVGVFEWEAFARGTKA	-0.000445394
			ILRVINEPTAAAMAYG	1.65707e-05
			IPYPGRTNADVMTAL	-2.36539e-05
			KLQDASAEVERLR	0.000126977
			KPDDWDEDAPAKIPDEE	-0.000227923
			KSQSTQISQELEE	6.14149e-06
			LPSEKAIFLFVDKTVPQSS	0.000124769
			LPSYEEALSLPSKTPEGGPAPPP	-6.90368e-05
			MAQKSQSTQISQELEE	-0.000201925
			MATAASSSSLEKS	-1.13717e-05
			NVLRIINEPTAAAIAYG	1.65707e-05
			PGDSDIIRSMPEQTGEK	-0.000503431
			RPDDEEGAAVAPGHP	1.63621e-05
			SASYKADTVAKVQG	-1.16262e-05
			SPRDPENFPFVVL	-6.95945e-05
			SPRGPGQGSGHL	1.45275e-05
			STFDAGAGIALNDH	0.000152738
			STFDAGAGIALNDHFV	-0.000169276
			TGNYRIESVLSSSG	-0.000290288
			VLPSYEEALSLPSKTPE	1.12916e-05
			VLRIINEPTAAAIAYG	1.65707e-05
			VPKDYTGEDVTPQN	2.96496e-05
			VPSDVVIFPSSDSQAHPP	0.000492191
			VTQEIVTERSVSSRQAQ	0.000150453
			YDHNFVKAINAIQKS	-0.00029367
			YVGEIIGKRGIIGYDV	-0.000111725
			ADTTENQSGVSFDK	0.000375247
			APGPGRLVAQLDTEG	-0.000238887
			DPGIFPRAEEDE	-0.000125191
			EDEEEGEEVVEDRD	-2.42069e-05
			EMATAASSSSLEKS	0.000354774
			GTFAHRDFSAEYEEDGK	-0.000156509
			HDLEVAQTTALPDEDD	-0.000431724
			IEANVESSEVHVER	-1.92232e-05
			IPVQTISRAAAEKL	-6.42478e-05
			ISGDTGVIHVVEKE	-0.000187485
			MPESEGPSSLDPSQEGPT	4.17445e-06
			PGLARQAPKPRKQ	7.04234e-05
			SPEEIDAQLQAEKQK	0.000211842
			SVTEQGAELSNEER	6.09397e-05
			TPAEVGVLVGKDRS	-8.79129e-05
			TVETFASIVAHELGHN	4.95123e-05
			VAPGKGILAADESTG	-5.08472e-05
			VQNAGYSVSRPEGDT	0.000543983
			YPIEHGIITNWDDME	-0.000179524
			GAAVQAAILSGDKS	2.25764e-05
			QSPSANVL	-2.72597e-05
			YVTTSTRTYSLGSA	-6.62497e-05
			IPELNKVARAAAEVAGQF	-0.000118042
			LPNIPVQTISRAAAEKLF	-8.56635e-05
			DTLRSYYADWYQQKPG	0.000379105
			FDKDGDGTITTKELG	1.92105e-05
			KDGDGTITTKELGTV	-7.09808e-05
			PPAENSSAPEAEQGGAE	-4.11156e-06
			RGFFYTPKTRREAEDL	2.52641e-05
			GPTEEIRALHAAIGG	0.000586352
			EEEDVPGQAKDEL	-0.0001078
			GPPEKPQGPPQQEGNN	-1.94608e-06
			GPPEKPQGPPQQEGNNPQGP	0.000544327
			IDLNRNFPDLDRIVYV	9.20138e-05
			APFLRNVEL	0.000372066
			APSRNGMVL	-2.68108e-05
			ATDPNILGR	1.28204e-05
			GLTDVILYH	-2.75288e-05
			KVFGGTVHK	-5.79102e-05
			LPHAPGVQM	6.86325e-06
			LPRAVGTQTL	-9.43068e-06
			LPRAVNTQAL	-3.01304e-06
			LPRLTPPVL	-3.22175e-05
			NPRNFSDNQL	-0.000117801
			RIIEKVIHR	-4.57094e-05
			RPAEVGGMQL	9.5546e-05
			RPDGEKKAYVRL	0.000339878
			RPKPSSSPVIF	-4.04055e-05
			RPRPDEERPL	6.48578e-06
			SLYASSPGGVYATR	-1.86003e-05
			SPAPTHNSL	-3.2815e-05
			SPNSKVNTL	-7.1036e-05
			SPRLPVGGF	-1.79907e-05
			SPSSVTGNAL	-5.18514e-05
			TPLSSTVTL	1.65707e-05
			VPMFRNVSL	-1.70193e-05
			VPNQKRLTLL	-3.96833e-05
			VPRASVPDGFL	9.64716e-05
			YRGQPGNAY	-5.09413e-05
			YRPPELLL	-9.0708e-06
			YTRNTKGGDAPAAGEDA	-1.08123e-05
			HDLEVAQTTALPDEDDD	-0.000262142
			EPDHYVVVGAQRDA	-1.23461e-05
			VEPDHYVVVGAQRDA	0.000301467
			DERAANFENH	-1.06325e-05
			EEVFDERAANFENH	-0.000138691
			ERAANFENH	1.26527e-05
			EVFDERAANFENH	0.000113687
			FDERAANFENH	-2.25516e-06
			GRPQGPPQQGGHQQ	1.59691e-05
			KSTAISLFY	-1.98496e-05
			REEVFDERAANF	-1.73914e-05
			REEVFDERAANFE	-4.39957e-05
			REEVFDERAANFEN	2.62843e-05
			VFDERAANFE	0.000160796
			VFDERAANFENH	-2.49678e-05
			APPPYSSISAESAA	2.26329e-05
			APPPYSSISAESAAY	-2.15209e-05
			GDAEEVRELGTVEEN	-0.000213455
			KPPQYIAVHVVPDQL	-1.52671e-05
			SVRKIVSLLAASEAEVE	-6.67322e-05
			VEELEGEITTLNHK	-6.97682e-05
			VRKIVSLLAASEAE	0.00022468
			ATPFLVVRHQLLKT	-0.0001199
			DPILYRPVAVALDTKGP	-0.000292615
			DPILYRPVAVALDTKGPE	-8.47644e-05
			DPQSGALYISKVQKEDN	-4.30095e-05
			DSHHFVPLVTLKDSGPE	-0.000154544
			EGSYETAKVLLDH	-1.68949e-05
			FPFVVLGNKIDLEN	0.000119788
			HPINEYYIADASEDQVF	-0.000269269
			IAEDYFMAKAIADRG	-0.000163732
			IAEFKEAFSLFDKD	0.000379747
			IAEFKEAFSLFDKDGD	-0.000178365
			KPPQYIAVHVVPDQLM	-8.85863e-05
			PGGYVAYSKAATVTG	8.79515e-05
			SDYPPLGRF	-4.59354e-06
			SVRKIVSLLAASEAEV	-2.2783e-05
			SPDQWSSSSPHSN	-6.76358e-05
			TPSPESPDQWSSSSPHSN	0.000454869
			AEEYEFLTPVEEAPK	0.000212208
			AIFLFVDKTVPQSS	-0.000297857
			APAPIHNQF	3.61711e-06
			APGKGILAADESTGSIA	-8.82096e-05
			APGVRAVEL	-1.21011e-05
			APKGDEEGVPAVVID	-0.000209176
			APKGDEEGVPAVVIDMS	-0.000214118
			APPEYHRKAV	-6.66691e-07
			APRLPITGL	0.000145178
			DAGAGIALNDHFV	-0.00025353
			DASAEVERLR	-3.20096e-07
			EASDGIMVARGDLG	-0.000191555
			EIFDSRGNPTVEVD	0.000256794
			FRVPTANVSVVDL	-7.21233e-05
			GPALGRSFL	-2.08689e-06
			GPRPEEYEFLTPVEEAP	-0.00012068
			GRDLTDYLMKILTERG	0.000202737
			GTLDYILQR	6.89832e-06
			INEPTAAAIAYGLDK	1.5876e-05
			KPRPIIPML	-4.60207e-05
			KPRVTPVEV	4.5439e-07
			KTTAQVLIRF	-3.40143e-05
			KTYDSVTDKF	2.8477e-05
			LLYYTEFTPTEKDE	-7.43036e-05
			LPAPPTQNM	1.35468e-05
			LPKQPPLAL	5.40849e-05
			NPRNTEAVTL	0.000193027
			NVRIATTAL	1.65707e-05
			QKSQSTQISQELEELRAEQQR	-0.000140913
			RFILPIGATVNMDG	0.000116979
			RIAGQVAAANKKH	-8.79552e-05
			RIINEPTAAAIAYG	1.65707e-05
			RPAQVSQPF	-4.6431e-05
			RPDSPAHVL	8.6727e-06
			RPKKPGQSF	-3.48376e-05
			SGDGVTHTVPIYEG	8.34766e-05
			SGKKLEDGPKFLK	0.000211289
			SPKQGVSL	-4.72785e-05
			SPLKGLSL	-3.35861e-05
			TFDAGAGIALNDH	0.000179915
			TPSLVKSTSQL	6.42717e-06
			VAPEEHPVLLTEAPLNPK	0.00013773
			VEPDHYVVVGAQRDAWGPG	-0.000235066
			VIILNHPGQISAG	-0.000104559
			VMRIINEPTAAAIAYG	1.57125e-05
			VPDRFSGSGSGTDFT	-0.000357026
			VPDTSRIYVAL	9.47913e-06
			YVGDEAQSKRGILT	-8.15797e-05
			APELLRALL	1.64072e-05
			APRAVFPSI	-1.47547e-05
			APRLETKSL	-1.52331e-05
			APRPDSRHHSL	1.17628e-05
			EPCNGRTAL	1.64663e-05
			EPRPPHGEL	-9.07422e-06
			GPRKGGRVI	-6.48958e-07
			HPRSPTPTL	-7.87434e-07
			IPAKLHNSL	-1.68842e-05
			KIFNVAIPRF	0.000182577
			KPKEADESL	8.18739e-06
			KRGDVIYIL	1.91592e-05
			KTAKLILERF	-8.01272e-05
			QPDQTRIVAL	-5.47045e-05
			RPKEGTSTL	-7.45537e-06
			RPNGVITGL	-4.64614e-05
			RPQGGQDIL	-5.90427e-06
			RPQSGANGL	-1.87156e-05
			RPRVTEPISA	1.65707e-05
			RPSERPSL	7.3698e-06
			RPWSNSRGL	-1.05344e-05
			SPIEKSGVL	-3.73175e-05
			SPLNSSSAL	7.19551e-06
			SPRNEVEAL	-2.26971e-05
			SPSSILSTL	1.83978e-06
			SPVVKGNAL	1.54043e-05
			VPASKRPPL	-1.61551e-05
			YLYTLVITDK	-1.17829e-06
			APPEVVMDPALAAQYEHD	-0.000209846
			DAGAGIALNDH	9.0882e-05
			IPELNKVARAAAE	1.43721e-05
			IPELNKVARAAAEV	1.55123e-05
			IPELNKVARAAAEVA	5.3728e-05
			IPELNKVARAAAEVAG	-7.60762e-05
			STGVFTTMEKAGAH	-7.17131e-05
			ELPDGQVITIGNERF	-0.000304244
			VIHDNFGIVEGL	0.000586952
			VPTANVSVVDLT	0.000229151
			AGGHKLGLGLEFQA	-0.000146418
			DAGAGIALNDHF	-0.000115512
			DAGTIAGLNVLR	-0.000110428
			GDLGIEIPAEK	3.19942e-05
			GPDTKRAKL	-2.16997e-05
			KTIEDDLVSALVR	9.00396e-05
			KTVSPALISRF	-0.000155369
			KTYGEIFEKF	-5.88088e-05
			PQGPSLEWLKKL	7.55941e-06
			RQYDKFLTHF	-0.000189975
			TPHLHSIL	-6.55978e-05
			VAEDEAEAAAAAK	-6.06658e-06
			VVRHQLLKT	-3.49201e-05
			DAPMFVMGVNHEKYDN	-0.000277692
			GPPVSELITKAVAASKERSG	0.000135464
			DARSYTAAVAN	1.39136e-05
			DFEQEMATAASSSSLE	7.0772e-05
			DFEQEMATAASSSSLEK	-7.73962e-05
			DIEEAGIVAREF	0.000162515
			DIEEAGIVAREFG	-0.000122291
			DKLKEAETRAEFAERS	0.000120308
			DPEEIEKEEQAAAEKA	-7.55828e-05
			FEQEMATAASSSSLE	-4.46866e-06
			IPDEEHFIDIEDTPG	0.00050427
			KSIYRYDLASGATE	-6.1279e-05
			KSIYRYDLASGATEQ	9.63343e-05
			KTETQEKNPLPSKETIE	-9.27041e-06
			KTETQEKNPLPSKETIEQ	9.41407e-05
			RFDEAALSIQKEKN	-0.000156128
			SDKLKEAETRAEFAE	-0.000127432
			SPEEIDAQLQAEKQKA	2.42553e-05
			TDKLKEAETRAEFAE	-0.000266554
			TETQEKNPLPSKETIEQ	0.000233249
			TPAAEAKAAEAAASA	1.65707e-05
			YPIEHGIITNWDDMEK	-0.000268333
			GQVELGGGNAVEVLK	-1.81584e-05
			GREPGVTSI	-3.12773e-05
			AAAAAAAAAAAAAAA	1.65707e-05
			AAAAAAAAAAAAQ	1.65707e-05
			AAAAAAAAAAAAQQ	1.65707e-05
			AAAAAAAAAAAQQ	1.65707e-05
			AAEAAAAPAESAAPA	1.65707e-05
			ADAEDLSGSIASPDVK	-0.000192894
			AEAEAAAGPGPCER	-2.43487e-05
			AEDKGILTVDELLA	-0.000186814
			AEDLSGSIASPDVK	-0.000262607
			AEGEAASAASSTSSP	-1.56982e-05
			AEGEAASAASSTSSPK	-1.97613e-05
			AGDFGSVGATEWLE	0.00013829
			AGPAIHGSAVFGYEG	0.000274494
			AGPEGVAPAPEGEK	-2.27402e-05
			AKAAEAAASAYYNPG	1.65707e-05
			AKAAEAAASAYYNPGN	1.65707e-05
			AKAAEAAASAYYNPGNPH	1.65707e-05
			AKGAEASAASEEEAGPQ	6.30142e-06
			AKRVIISAPSADAP	0.000280514
			ALHWAAAVNNVD	0.000179266
			ALIKAAGVNVEPFWP	-2.096e-05
			APAAGSAPAAAEEK	-1.2227e-05
			APAAGSAPAAAEEKKD	-3.53128e-05
			APDGAAAAASGSSL	-2.47799e-05
			APGPAAGGEAPKAAEAAAAPAE	1.65707e-05
			APKAAEAAAAPAE	1.65707e-05
			APKAAEAAAAPAES	1.65707e-05
			APKAAEAAAAPAESAAPA	1.65707e-05
			APMYYRGAQAA	1.38316e-05
			APPHQEGEPGAGVTPASTPP	9.70504e-05
			APPPYSSISAESA	-3.82133e-05
			APTGSSPQPLQ	-3.76758e-05
			APTQESAVTPGTPDPT	-2.23492e-06
			AQKSQSTQISQEL	0.000273877
			AQKSQSTQISQELEEL	0.000350684
			AQKSQSTQISQELEELR	-4.26895e-05
			ASAEVERLR	1.59275e-06
			ATEEVSLDSPEREP	-9.71518e-05
			DAAAAFAGLSREEALR	-7.39487e-05
			DADIGVAEAERD	-2.69183e-05
			DADIGVAEAERDAGIR	-0.00014391
			DAEDLSGSIASPDVK	-4.01444e-05
			DAGTIAGLNVL	0.000281017
			DATNVAAAFEEAVR	-0.000120274
			DATNVAAAFEEAVRR	-5.93438e-05
			DDEDSLSSAYIQRVN	-0.000208544
			DDEDSLSSAYIQRVNT	-0.000175917
			DDEEGAAVAPGHP	1.26256e-05
			DDFQTIMSAIEEGKG	9.18825e-05
			DDIEEAGIVAREFG	-0.000169027
			DDVQVETIEPEPEP	0.000161969
			DEAEAAAAAKFTG	-1.96706e-05
			DEDGDEVEEEAEEPY	0.000198576
			DEDGVVRGASIPFQ	-3.22654e-05
			DEEATGTIQEDYLR	6.125e-05
			DEEGAAVAPGHP	1.62846e-05
			DEEMDVGTDEEEETAK	-3.81384e-05
			DEEMDVGTDEEEETAKE	5.40405e-05
			DEQAASAISELVS	-4.07048e-05
			DEVEAAAQAAGIHD	-0.000141429
			DEVEAAAQAAGIHDA	-8.85919e-05
			DFDLGDAVVDGENDDPRPP	-0.000214048
			DFDLGDAVVDGENDDPRPPNPP	-0.000252504
			DFGSVGATEWLEG	0.000273282
			DFQGARIITG	5.79746e-06
			DFQGARIITGQEE	3.85581e-05
			DFQGARIITGQEEG	-0.000144329
			DHSSQSEEEVVE	4.07969e-05
			DHSSQSEEEVVEG	-0.000139609
			DHSSQSEEEVVEGEKE	-8.62687e-05
			DIGVAEAERD	-4.28127e-05
			DKADKASASAPAPAS	-5.92956e-05
			DKPNTIYIERHEP	-0.000242023
			DKPNTIYIERHEPS	-6.43375e-05
			DLGQHGLEED	6.65467e-05
			DLGQHGLEEDF	0.00016668
			DLHAFAGSAAWDD	-0.000252228
			DLPASASLPAKAD	-7.31266e-05
			DLPASASLPAKADL	-9.19843e-05
			DLQKQVTDLEAEREQ	-0.000136354
			DLSGSIASPDVK	-5.27277e-05
			DNFNPVSEERGK	-6.52876e-05
			DNFNPVSEERGKVQ	1.77929e-05
			DPAGPEYTRASVEER	0.000150258
			DPAGPEYTRASVEERLD	-9.90904e-05
			DPAHSYTSVMVDGEL	0.0002893
			DPAVIRSLTLEPDP	-0.000143909
			DPAVIRSLTLEPDPII	8.41438e-05
			DPAVIRSLTLEPDPIIVP	-0.000331509
			DPAVIRSLTLEPDPIIVPG	6.8117e-08
			DPDAARAIVD	0.000102191
			DPGGSVPSGEASAAFE	-0.000205434
			DPGGSVPSGEASAAFER	-0.000311813
			DPGGSVPSGEASAAFERL	3.18836e-05
			DPLPAHSGALPFPSPGP	-0.00020005
			DPLPAHSGALPFPSPGPP	0.00022707
			DPLPAHSGALPFPSPGPPQ	-0.000156746
			DPLPAHSGALPFPSPGPPQPPHPP	1.48715e-05
			DPNPDDPLVPEIARIYKTDR	0.00027536
			DPSGSVASISH	-5.03495e-05
			DPSGSVASISHQE	-1.94083e-06
			DPSGSVASISHQEQ	-3.49362e-05
			DPSGSVASISHQEQL	-0.000136297
			DPSKIKWGDAGAEYVVESTG	-1.9658e-05
			DPSKPGGNVEGATQSLAEQ	0.000202301
			DPSTLEQYDLSSLAKSEGG	-0.000355504
			DPSTLEQYDLSSLAKSEGGL	-0.000300247
			DPSTLEQYDLSSLAKSEGGLG	-0.000365308
			DPTEATAVGAVEASFK	-3.55412e-05
			DPTLGGPARAAEE	0.000124474
			DPTLGGPARAAEEV	0.000339826
			DPVPGYSVPAAEH	7.16956e-05
			DPVPGYSVPAAEHST	1.65707e-05
			DPWSGGGVTKDITD	-0.000143834
			DPWSGGGVTKDITDT	8.82595e-06
			DPYDKPNTIYIE	-0.00019464
			DPYDKPNTIYIER	-7.91103e-05
			DPYDKPNTIYIERH	-0.000179097
			DPYDKPNTIYIERHE	0.00034565
			DPYDKPNTIYIERHEP	-8.38461e-05
			DPYDKPNTIYIERHEPS	0.000185777
			DPYDKPNTIYIERHEPSG	-0.000102413
			DQMAQKSQSTQISQELEE	-1.80454e-05
			DRAPLTATAPQLDDEE	1.65707e-05
			DRNLPSDSQDLGQHGLEED	-0.00017415
			DRNLPSDSQDLGQHGLEEDFM	0.000286875
			DRNLPSDSQDLGQHGLEEDFML	9.29785e-05
			DRVAGESAEPEPEP	8.52064e-06
			DRVAGESAEPEPEPEA	1.58279e-05
			DRVAGESAEPEPEPEAD	-9.41789e-06
			DSPSKSGSEAQTTKDVPN	-0.00017464
			DSQDLGQHGLEED	-6.83572e-05
			DSQDLGQHGLEEDFM	-8.20884e-05
			DSQETAVAIASR	-3.87024e-05
			DSQETAVAIASRLG	0.000143571
			DTDSSVASEVR	-0.000127742
			DTGEIYTTSVTLDREEH	0.000320078
			DTHSSTFDAGAGIALNDH	-7.208e-05
			DTHSSTFDAGAGIALNDHFVK	0.000179518
			DVKPSPSAAEADFD	0.000172373
			DVKPSPSAAEADFDIV	0.000185154
			DVTAEEAAGASPAK	-6.33315e-05
			DYENVIPDFPEDEG	-0.000248894
			DYENVIPDFPEDEGIH	-0.000197545
			EAAWTLLEPELK	1.62495e-05
			EASDLLERLREEVT	0.000161005
			EASDLLERLREEVTK	-0.000103526
			EASDLLERLREEVTKLR	-0.000348873
			EDEAEAAAAAKFTGLS	-0.000172667
			EDGVVRGASIPFQFR	-0.000173839
			EDIEIIPIQEEE	0.000415306
			EDIEIIPIQEEEE	3.05921e-06
			EDIEIIPIQEEEEE	-7.43865e-05
			EDIEIIPIQEEEEEE	0.000195305
			EDIEIIPIQEEEEEET	0.000544421
			EDIEIIPIQEEEEEETE	-7.79659e-05
			EDLSGSIASPDVK	-2.63078e-05
			EEEDGAAVAEKSHR	-8.27854e-05
			EEEEVAEVEEEEA	-0.000117012
			EEEEVAEVEEEEADD	-7.7634e-06
			EELEGEITTLNHKLQ	-0.000101287
			EELHYASVVFDSN	-1.99053e-06
			EEMDVGTDEEEETAK	-0.000261492
			EEMDVGTDEEEETAKE	3.90727e-05
			EEQLAAAKAQQEQ	0.00035204
			EEQLAAAKAQQEQE	5.91343e-05
			EEQLAAAKAQQEQEL	-0.0001231
			EEVAEVEEEEAD	-2.39536e-05
			EEVAEVEEEEADD	0.000204723
			EEVEFISVPVPEF	0.000360137
			EEVEFISVPVPEFA	0.000313775
			EEVEFISVPVPEFAD	0.000237511
			EEVEFISVPVPEFADS	9.80095e-05
			EGEITTLNHKLQDASAEVERLR	-8.83132e-05
			EGPSSLDPSQEGP	-0.000162855
			EGPSSLDPSQEGPT	8.94773e-06
			EHGIITNWDDMEKI	-0.00015042
			EINLVDDYFELVQHEY	-0.000257984
			EISDIGAKIAAVQ	-4.90264e-05
			EISDIGAKIAAVQFT	0.000190333
			EITTLNHKLQDASAEVERLR	9.29423e-05
			EITTLNHKLQDASAEVERLRR	9.29178e-05
			EIVDSYLPVILDIIK	-0.000414951
			EIYTTSVTLDREEH	5.41284e-05
			EKEISDDEAEEEKGEK	-0.000122244
			EKGEPAAAAAPEAG	1.6177e-05
			EKGEPAAAAAPEAGASP	-5.51644e-05
			EKKYFAATQFEPLAA	0.000162868
			ELEGEITTLNHK	0.000399767
			ELEGEITTLNHKLQDASAEVERLR	-0.000362896
			EPAAAGSGAASPSAAEKG	1.65707e-05
			EPAGPGGGSPEPYH	1.65707e-05
			EPASSGAHIWPDD	4.82181e-08
			EPDYVNGEVAATEA	-2.36009e-06
			EPEWAAAASEVKEQT	-1.03559e-05
			EPGGGAAEEAAPP	-9.33288e-06
			EPGSPTAAEGEAASAASSTSSPK	9.12443e-05
			EPLSYTRFSLARQVDG	6.02237e-05
			EPNFLPVTEEADIR	2.4621e-05
			EPTAAAIAYGLDKK	1.65707e-05
			EPTAAAIAYGLDR	1.65707e-05
			EPTAAALAYGLD	1.65707e-05
			EPVPGIKAEPDE	1.65707e-05
			EQYDLSSLAKSEGG	2.49698e-06
			ERESQDTVAENDDGGF	-3.56746e-05
			EVAEVEEEEAD	-1.01928e-05
			EVEAAAQAAGIHDA	-2.8923e-05
			FDAGAGIALNDH	3.1247e-05
			FEISDIGAKIAAVQ	1.63227e-05
			FEVVTPEEQN	6.44564e-06
			FFDDSFSEAHSEF	-6.71558e-05
			FIEHSVEVAHGK	-2.14541e-05
			FIEHSVEVAHGKA	6.65476e-05
			FIGASAASML	-4.28777e-05
			FPEDPEFEAVVRQAELAIER	-0.000146043
			FPFVVLGNKIDLE	-0.000146043
			FPNIGVEKFLELNSE	-7.74783e-05
			FQKWASVVVPSG	2.30771e-05
			FQKWASVVVPSGQE	0.000255671
			FQKWASVVVPSGQEQ	-0.000159426
			FRFPAAVVVEDDLE	0.000198454
			FVYEKGARVLLVPDN	-7.11381e-05
			GAAVQAAILSGDK	-1.88568e-05
			GALESAIAIATGK	1.65707e-05
			GALESAIAIATGKM	1.46562e-05
			GALESAIAIATGKML	1.09665e-05
			GAPTGSSPQPLQ	0.000291777
			GAPTGSSPQPLQPL	0.000193945
			GAVEAISDR	-4.06127e-05
			GDDEDSLSSAYIQRVN	5.4394e-05
			GDDEDSLSSAYIQRVNT	0.000552474
			GDFGSVGATEWLEG	5.23386e-06
			GDKADKASASAPAPA	-6.13768e-05
			GDKADKASASAPAPAS	-0.000105708
			GDVIDSIEANVENAE	-0.000365316
			GEAPKAAEAAAAPA	1.64315e-05
			GEAPKAAEAAAAPAE	8.56151e-06
			GEITTLNHKLQDASAEVERLR	0.000194527
			GEITTLNHKLQDASAEVERLRR	-0.000339481
			GEPNFLPVTEEADIR	1.32592e-05
			GGPMDASVEEEGVR	4.84225e-05
			GGYVAYSKAATVTG	-7.74618e-05
			GHPSSTTPNLDQ	1.72173e-06
			GILNVSAVDKSTG	-4.42049e-05
			GILNVSAVDKSTGKEN	-0.000409409
			GKLSPHAFKTESGEE	-0.000174206
			GKPPQYIAVHVVPDQ	6.49811e-05
			GKPTEGALIALAMK	-9.45062e-05
			GKRGGHSSVSTESESSSFH	0.000907527
			GKYISIGSEAEKNK	-1.1001e-05
			GNPITIFQERDP	-4.50701e-05
			GNPITIFQERDPSK	-7.67112e-05
			GPAAAQGSAAAPAEPK	1.65707e-05
			GPAGDATVASEKE	0.000193858
			GPAGDATVASEKES	-0.000230462
			GPAGDATVASEKESV	0.000514839
			GPAPAAGAAPAGGPA	1.64667e-05
			GPAPAAGAAPAGGPAP	1.65707e-05
			GPAPAAGAAPAGGPAPS	1.65707e-05
			GPAPSTAAAPAEEKK	1.25438e-05
			GPARAAEEVM	1.47318e-05
			GPARETELPAAAEPGAE	1.29206e-06
			GPARETELPAAAEPGAEN	-1.11704e-05
			GPDVPSTPAAEAKAAEAA	8.88016e-06
			GPGAAVVAGAVVG	0.000178637
			GPGAHRGEPAPED	3.87294e-05
			GPGAHRGEPAPEDP	-0.000176808
			GPGAHRGEPAPEDPP	0.000102114
			GPGAHRGEPAPEDPPK	-4.28113e-05
			GPGAPAGAQPAQPP	1.65707e-05
			GPGPAADFSVSVER	7.18385e-05
			GPKPLFRRMSSLVGPT	1.65707e-05
			GPKPLFRRMSSLVGPTQ	3.37665e-05
			GPMDASVEEEGVR	-1.86175e-05
			GPPAQGSEAQLIS	-0.000107726
			GPPAYHETLAGGAAAPYPASQPP	-1.13479e-05
			GPRPEEYEFLTPVEE	0.000220065
			GPRPSTPGRAHL	-8.1841e-06
			GPRSYTIAVASLGKGVA	-4.52168e-05
			GPSAAFAPAAAEP	1.65707e-05
			GPSSLDPSQEGP	1.13689e-05
			GPSSLDPSQEGPT	7.49103e-06
			GPSSLDPSQEGPTG	-5.21521e-05
			GSEDKVVEVAEEEEVA	0.000142623
			GSEDKVVEVAEEEEVAE	-8.70586e-05
			GSKPRAIVVDPVHG	-0.00022905
			GTFQKWASVVVPSGQE	-0.000174766
			GVEEVTQIPQEEHA	0.000223547
			GVEEVTQIPQEEHAA	5.1505e-05
			GVVRGASIPFQ	-1.60222e-05
			GVVRGASIPFQFR	0.000119927
			GVVRGASIPFQFRPE	-0.000261428
			HESAAMAASANIE	-9.19715e-06
			HESAAMAASANIEN	-0.000142428
			HHGDQMAQKSQSTQISQELEE	0.00023649
			HKGEIRGASTPFQ	1.62029e-05
			HKLQDASAEVERL	-0.000150438
			HKLQDASAEVERLR	-0.000196804
			HKLQDASAEVERLRR	-3.24218e-05
			HKLQDASAEVERLRRE	0.000183961
			HKLQDASAEVERLRREN	-0.000114416
			HLAVSFGRSVPEAPV	-0.000177993
			HPHFLNADPVLAEAVT	-0.000130678
			HPINEYYIADASEDQV	0.000272388
			HPINEYYIADASEDQVFV	5.17589e-05
			HPPELLFSASLPALG	-0.000148057
			HPSSTTPNLDQ	4.79966e-06
			HSFGADSVPANTENEVEP	4.78332e-05
			IADFGLARVIEDN	0.00014176
			IAEDYFMAKAIADRGW	-0.000104676
			IAEFTTNLTEEEEK	-6.36464e-05
			IAEFTTNLTEEEEKS	-5.66753e-05
			IAQVATISANGDKEIG	-0.000132178
			IDEDEVAAEEP	0.000218768
			IDEDEVAAEEPNA	3.54807e-05
			IDFGEAARAD	-7.13503e-06
			IDFGEAARADD	0.000412082
			IDFYTSITRARFEEL	-0.000119661
			IDFYTSITRARFEELN	-0.000205291
			IDISERQVSTEEAQ	-0.000268203
			IDPYDKPNTIYIERHEPS	-0.000363481
			IEENIKIFEEEEVE	9.89826e-05
			IEHSVEVAHGKA	-7.90611e-05
			IEHSVEVAHGKAS	-4.57486e-05
			IEQLDVTTSEYEKEK	-7.77511e-05
			IGAVRGGHVEIVR	-0.000114097
			IGKIFTAEELEAEIGRYP	-4.43244e-06
			IGTLNAAKVPAD	4.09145e-05
			IGTLNAAKVPADTE	-3.1967e-05
			IIDDADEIPARD	-5.5479e-05
			IIDDADEIPARDG	-0.000239156
			IINEPTAAAIAYG	1.65707e-05
			IINEPTAAAIAYGLDK	1.60394e-05
			IINEPTAAAIAYGLDKK	1.25408e-05
			IINEPTAAAIAYGLDKKV	5.93844e-05
			IINEPTAAAIAYGLDKR	7.53166e-05
			IISGSLLAATEK	1.65011e-05
			IISGSLLAATEKN	-2.58263e-05
			ILHDDEVTVTEDKIN	-0.000331919
			INEPTAAAIAYGLDKK	1.63663e-05
			INEPTAAAIAYGLDKKVG	1.30564e-05
			INEPTAAAIAYGLDR	1.65707e-05
			INGNPITIFQERDPS	9.51006e-06
			INGNPITIFQERDPSK	0.000409997
			IPELNKVARAAAEVAGQ	0.000225716
			IPGSTTNPEVFK	-5.01176e-05
			IPKEDGVITASEDRTIR	-0.000148621
			IPPAGQTEDAEPISEPE	1.39363e-05
			IPSAAAAAAAAGRIA	1.65707e-05
			IPVQTISRAAAE	6.54313e-05
			IPVQTISRAAAEK	-5.76583e-05
			IQPEGGTIIVTQN	-0.000142325
			IQPEGGTIIVTQNR	-3.59981e-05
			IQPEGGTIIVTQNRN	-0.000308113
			IRSQEAGGRVVPD	0.000131786
			IRSQEAGGRVVPDS	-8.61713e-05
			ITPSYVAFTPEGERLIG	-0.000161993
			ITTLNHKLQDASAEVERLR	-0.000108247
			ITYSYAGARAPMG	9.21271e-05
			IYDEEAMVEAVAL	0.000208432
			IYDIPTDLLPDIS	0.000322515
			KAAEAAASAYYNPG	-8.67532e-05
			KAAEAAASAYYNPGN	9.31129e-05
			KAAEAAASAYYNPGNP	4.95005e-05
			KAAEAAASAYYNPGNPH	-0.000167964
			KDAGTIAGLNVL	0.000402785
			KKDQDKTDTLEHELR	-2.81585e-06
			KKEDVGTVVGIDLG	0.000179522
			KKYFAATQFEPLAA	3.59748e-06
			KLQDASAEVERL	1.16823e-05
			KLQDASAEVERLRR	-3.32419e-05
			KLQDASAEVERLRREN	-3.95588e-06
			KPPSSGTSSEFEVVTPE	-0.000148574
			KPPSSGTSSEFEVVTPEEQ	-4.42812e-05
			KPPSSGTSSEFEVVTPEEQN	-0.00013209
			KPPTADLFTGVLPNGYNPP	-9.38664e-05
			KPPTADLFTGVLPNGYNPPR	-2.47355e-05
			KPSPSAAEADFDIV	1.41994e-05
			KPSPSAAEADFDIVT	-1.00411e-05
			KPSPSAAEADFDIVTK	-1.1984e-05
			KQVTDLEAEREQ	-0.000111048
			KQVTDLEAEREQKQ	-0.000124174
			KQVTDLEAEREQKQR	0.00044444
			KRGGHSSVSTESESSSFH	0.000100503
			KSQSTQISQELE	-6.9452e-05
			KVARAAAEVAG	-1.95909e-05
			KVARAAAEVAGQ	-6.6342e-05
			KVARAAAEVAGQF	8.22251e-05
			KVVVYLQKLDTAYDD	-5.22663e-05
			KVYELSNVQEDSQP	-0.000108676
			KWASVVVPSG	-4.6183e-05
			KWASVVVPSGQ	6.56049e-07
			KWASVVVPSGQE	5.18225e-05
			KYFAATQFEPLA	3.16502e-05
			KYISIGSEAEK	-2.69801e-05
			KYISIGSEAEKN	-0.000151987
			KYISIGSEAEKNK	-9.77953e-05
			LAKTAFDEAIAE	-0.000115047
			LAKTAFDEAIAELDT	-6.54773e-05
			LDPWSGGGVTKDITD	-0.000117864
			LDPWSGGGVTKDITDT	6.3913e-05
			LDRNLPSDSQDLGQHGLEED	-0.000502346
			LDRNLPSDSQDLGQHGLEEDFM	-0.000221167
			LDRNLPSDSQDLGQHGLEEDFML	0.000146764
			LEAINYMAADGDFK	0.000209907
			LEPEWAAAASEVKEQ	-1.67041e-05
			LEPEWAAAASEVKEQT	-0.000127581
			LEPTYHGIVTENDNTV	-4.02328e-05
			LGKYISIGSEAEKN	-0.000279187
			LGKYISIGSEAEKNK	-9.1856e-05
			LHYETFGKAAPAPQE	-7.06719e-05
			LIGTLNAAKVPADTE	-4.04751e-05
			LNHKLQDASAEVER	0.000320076
			LNHKLQDASAEVERLR	0.000197393
			LNKVARAAAEVA	-6.49869e-05
			LNKVARAAAEVAG	-7.26185e-05
			LNKVARAAAEVAGQF	0.000387427
			LNWAVAAGAEDPGPA	-7.67658e-05
			LPAGPRPSTPGRA	1.65707e-05
			LPAGPRPSTPGRAH	-3.5899e-05
			LPAGPRPSTPGRAHL	-5.9883e-05
			LPASASLPAKADL	-6.16999e-05
			LPIGATVNMDG	0.000138955
			LPIGATVNMDGAA	0.000336426
			LPKEINLVDDYFELVQHEY	-3.83178e-05
			LPKSEFVVPDLE	0.000183846
			LPKSEFVVPDLELP	9.9134e-05
			LPKSEFVVPDLELPS	-8.32131e-05
			LPNIPVQTISRAAAEK	-4.82998e-05
			LPNIPVQTISRAAAEKL	-9.48142e-05
			LPNIPVQTISRAAAEKLFG	-5.75253e-05
			LPNIPVQTISRAAAEKLFGN	-0.000101112
			LPPDHLNGVKLEMDGHL	0.000256668
			LPPSQDEEVQTIGQIE	4.2289e-05
			LPRKVITAAVIGSL	-8.96257e-05
			LPSDSQDLGQHGLEED	-0.000264482
			LPSDSQDLGQHGLEEDF	3.68354e-05
			LPSDSQDLGQHGLEEDFM	-0.000248025
			LPSDSQDLGQHGLEEDFML	0.00068746
			LPSYIRSTVHASRESN	8.12074e-05
			LPVVINGGATSSGEQD	-4.54439e-06
			LPVVINGGATSSGEQDN	-7.8234e-05
			LQDASAEVERLR	-9.63273e-05
			LQDASAEVERLRR	-6.19391e-05
			LQKQVTDLEAERE	-2.39935e-05
			LQKQVTDLEAEREQ	-5.86656e-05
			LQKQVTDLEAEREQK	0.000137924
			LQKQVTDLEAEREQKQ	5.27719e-05
			LQKQVTDLEAEREQKQR	0.000120625
			LQKQVTDLEAEREQKQRD	-0.000106554
			LRSLDRNLPSDSQDLGQHGLEEDF	0.000370115
			LRSLDRNLPSDSQDLGQHGLEEDFM	7.37786e-05
			LVFHESIPEWEH	-5.07791e-05
			MPKYAPKAASARTDL	-3.85656e-05
			NEPTAAAIAYGLDKK	1.65707e-05
			NHKLQDASAEVERLR	-0.000280275
			NHKLQDASAEVERLRR	-6.02863e-05
			NIRYMSGGTATGDA	1.65707e-05
			NIRYMSGGTATGDAIS	1.65707e-05
			NLPSDSQDLGQHGLEED	0.000221688
			NPAGPVASAPELESKE	2.36243e-05
			NPAPQIVQAASSAPALE	-9.76188e-05
			NPEETAAEESWD	-6.67171e-05
			NPEETAAEESWDYVQ	-0.000140591
			NPITIFQERDP	-2.48572e-06
			NPITIFQERDPS	-0.000123642
			NPITIFQERDPSK	0.000106085
			NPKQAATQSELHY	-3.8596e-06
			NPKQAATQSELHYA	-9.14839e-06
			NPPELPEQTTKALPVR	7.09645e-06
			NVDSADAEEDDSDV	0.000244378
			PAPQIVQAASSAPALE	-1.00501e-05
			PGGYVAYSKAATVT	-6.76998e-06
			PGGYVAYSKAATVTGK	1.14751e-06
			PPQEEVKSSEPTEDVEPK	2.43055e-05
			PSDSQDLGQHGLEED	-0.000152426
			PSDSQDLGQHGLEEDFML	6.9615e-05
			PSPEIEGDLQPATHGSRFYFWTK	-0.000241329
			QDASAEVERLR	-3.89302e-05
			QDLGQHGLEED	6.2934e-05
			QKQVTDLEAEREQKQ	-7.7875e-05
			QKQVTDLEAEREQKQR	-9.27168e-05
			QKSQSTQISQELEE	-0.000100503
			QKSQSTQISQELEELR	-0.000464037
			QKSQSTQISQELEELRAEQ	-6.95512e-05
			QKWASVVVPSG	1.38028e-05
			QPEPGEAAAGGAAEEAR	1.65707e-05
			QPEPGEAAAGGAAEEARR	1.65707e-05
			QPYPSGADVPFGPP	-0.000134203
			QPYPSGADVPFGPPL	-0.000151772
			RDASVHTLLDALE	-0.000169606
			RDHSSQSEEEVVE	-7.64277e-05
			RDHSSQSEEEVVEG	1.83586e-05
			RDRVAGESAEPEP	1.02523e-05
			RDRVAGESAEPEPEP	-5.40995e-05
			RDRVAGESAEPEPEPE	-2.4196e-06
			RDRVAGESAEPEPEPEAD	-1.89756e-05
			RGGHSSVSTESESSSFH	0.000371023
			RGPAGDATVASEKES	-0.000162937
			RKVYELSNVQEDSQP	0.000471819
			RKVYELSNVQEDSQPM	5.71301e-05
			RNIEEHASADVEKM	-0.000204248
			RNLPSDSQDLGQHGLEED	-0.000453909
			RNLPSDSQDLGQHGLEEDFML	-0.000214021
			RNSDVRHAPAEEMPEKP	0.000147508
			RPAGDGTFQKWASVVVPSG	0.000169175
			RPAGDGTFQKWASVVVPSGQEQ	0.000172043
			RPDDEEGAAVAPG	-6.72793e-05
			RPDDEEGAAVAPGHPL	9.61879e-05
			RPDDVFIIDDADEIPARD	0.000240428
			RPGPGAGPGPAAGAALPDQ	1.65707e-05
			RSLDRNLPSDSQDLGQHGLEED	0.000289669
			RSLDRNLPSDSQDLGQHGLEEDFM	-0.000312054
			RSLDRNLPSDSQDLGQHGLEEDFML	0.000111031
			RSQEAGGRVVPDS	0.000204997
			RSTDVAAVVVP	-0.000141198
			RSTDVAAVVVPIL	-2.85195e-05
			RVAGESAEPEPEP	1.65707e-05
			RVAGESAEPEPEPE	9.39452e-05
			SAEVERLR	-1.4035e-05
			SAGDFGSVGATEW	9.27602e-06
			SAGDFGSVGATEWLE	6.56509e-05
			SAGDFGSVGATEWLEG	-2.94007e-06
			SDNWEAITGTGDPEH	-0.000106889
			SDSQDLGQHGLEED	1.60231e-05
			SDTHSSTFDAGAGIALNDHFVK	0.000179742
			SEDKVVEVAEEEEVA	-0.000250729
			SEGPSSLDPSQEGP	-0.000219667
			SEGPSSLDPSQEGPT	4.70013e-05
			SKEDIERMVQEAEKYK	-0.000118583
			SLDRNLPSDSQDLGQHGLEED	0.000267544
			SLDRNLPSDSQDLGQHGLEEDF	-0.000336041
			SLDRNLPSDSQDLGQHGLEEDFM	0.000372551
			SLDRNLPSDSQDLGQHGLEEDFML	-0.000154342
			SLPKSEFVVPDLE	0.000336215
			SLPKSEFVVPDLELPS	1.97863e-05
			SLSVSTLPLPEVQ	-0.000214494
			SPALTIENEHIR	6.43232e-05
			SPEKYVTSAPMPEPQAPG	0.000157505
			SPEPEAEAEAAAGPG	1.65707e-05
			SPEPEAEAEAAAGPGP	1.60141e-05
			SPEPEAEAEAAAGPGPCE	1.65707e-05
			SPEPEAEAEAAAGPGPCER	1.36141e-05
			SPGAQPAGATVQEQLR	-0.000144346
			SPGAQPAGATVQEQLRQ	0.000162422
			SPGDTVASKASAEGGS	7.40825e-05
			SPGESEHLLEPAEAERSQ	-9.00518e-06
			SPGESEHLLEPAEAERSQR	-0.000261703
			SPGPASAGGSAEALLS	1.55272e-05
			SPIPGAGAYADDTAGAAAATGN	1.63907e-05
			SPMPEHYVEGSTVN	-0.00013065
			SPPPAATAAAATADV	1.65707e-05
			SPPPAATAAAATADVT	1.65707e-05
			SPPQEEVKSSEPTEDVEPK	-3.05147e-05
			SPPQEEVKSSEPTEDVEPKE	8.12648e-05
			SPREELHYASVVFDSN	-0.000202354
			SPREELHYASVVFDSNT	-7.74568e-06
			SPRPPRAGEARPGP	5.84195e-05
			SPSSPEPASLPAEDIS	6.62929e-06
			SPTAYGVIAAAA	1.65707e-05
			SQDLGQHGLEED	-0.000161448
			SQDLGQHGLEEDFM	9.7021e-05
			SQDLGQHGLEEDFML	-0.000165015
			SSTFDAGAGIALNDH	-0.000143084
			STFDAGAGIALNDHF	0.000932104
			STFDAGAGIALNDHFVK	0.000339141
			STRDRVAGESAEPEPEP	-3.83349e-05
			STRDRVAGESAEPEPEPE	-7.30149e-06
			SVDTVIPAGEKVVN	-0.000201249
			SVGGAVTFPLK	-0.000119392
			SVGGAVTFPLKSK	-0.000131792
			TFDAGAGIALNDHF	-0.00025332
			TFDAGAGIALNDHFV	0.000810099
			TFQKWASVVVPSG	-0.000139744
			TFQKWASVVVPSGQE	-0.000123704
			TFQKWASVVVPSGQEQR	6.62312e-05
			TGETYTCVVAHE	-8.52958e-05
			TGETYTCVVAHEA	0.000220664
			TGIYSSTSCHKTPDK	0.000142207
			TGVEEVTQIPQEEHAA	-0.000106984
			TGVEEVTQIPQEEHAAN	0.000206354
			TISRAAAEKLFG	-0.000102391
			TNLVFHESIPEWEH	0.000284585
			TNLVFHESIPEWEHLD	0.000100192
			TPAAEAKAAEAAASAYY	-3.81829e-05
			TPASITPASATASSEPAPA	0.000312944
			TPDKVNHAVLAVGYGEK	-0.000161188
			TPDKVNHAVLAVGYGEKN	-0.000300596
			TPDQFMTADETRN	0.000689319
			TPGQAAAIASTTIM	1.37289e-05
			TPIAAEIEHFI	2.65787e-05
			TPNDLKHLVVDEDHEL	-6.05676e-05
			TPSGQAGAAASESL	0.000149218
			TPSPESPDQWSSSSPHSNVS	-0.000104645
			TPSSDAVSRLEEE	5.65742e-05
			TRDRVAGESAEPEPEP	-2.04296e-05
			TRDRVAGESAEPEPEPE	8.00898e-05
			TSGENTAVVAVEPDRR	-0.00012021
			TSRDHSSQSEEEVVE	3.41932e-05
			TSRDHSSQSEEEVVEG	-6.45981e-05
			VDVKPSPSAAEADFD	-0.000109153
			VDVKPSPSAAEADFDIV	2.7436e-05
			VDVKPSPSAAEADFDIVT	-0.000309155
			VEPDHYVVVGAQRD	-6.17235e-05
			VESITDIRADID	-0.000178079
			VESITDIRADIDK	5.84768e-05
			VESITDIRADIDKKY	-0.000210911
			VESITDIRADIDKKYR	-0.000157895
			VGDVTGAQAYA	-0.000181721
			VGDVTGAQAYAS	4.00042e-05
			VGDVTGAQAYASTA	1.43641e-05
			VGQDRVDFGQTEPH	-1.14922e-05
			VGSVGGAVTFPLK	-0.000162147
			VGSVGGAVTFPLKS	-0.000221643
			VGSVGGAVTFPLKSK	-1.12124e-05
			VINGNPITIFQERDPSK	-5.57476e-05
			VKPSPSAAEADFD	-7.98778e-05
			VKPSPSAAEADFDIV	3.15515e-05
			VKPSPSAAEADFDIVT	-0.000132899
			VKPSPSAAEADFDIVTK	-0.000165323
			VPAVVIDMSGLREKDD	-1.53062e-05
			VPIPWVSGTSASTPVFGG	0.000237839
			VPSGLEFLVQIDQILIHQKAER	-0.000330456
			VPSVPEDAAPASRDGGGVR	0.000299301
			VPTDEARAFAEK	7.94284e-05
			VPTDEARAFAEKN	0.00010076
			VPTDEEQATGLEREIM	-2.30231e-05
			VPTDFSSAKIEVSQ	-0.000279483
			VPTTSDTEVYGEFYPVPPP	-3.85005e-05
			VSLLAASEAEVEQL	0.00017656
			VTAEEAAGASPAK	-1.03925e-05
			VVIGMDVAASEFFR	5.4237e-05
			WAFGAVEAISDR	-0.000102831
			WAHASTSAMADR	-2.78423e-05
			WAHASTSAMADRIN	-0.000279393
			WAHASTSAMADRINI	-0.000365314
			WPSDDIEEAGIVAREF	-0.000122535
			WPSDDIEEAGIVAREFG	-5.23793e-05
			WSDAAAAFAGLSR	-2.5327e-05
			WYFIAGAAPTKEELA	-0.000252132
			YGHPSSTTPNLDQ	-2.00264e-05
			YHETLAGGAAAPYPA	-0.000133399
			YIISGSLLAATEKN	-1.34116e-05
			YLESAGARVVPVR	-0.000156351
			YPAGATGAQAAPQAQ	-7.36355e-05
			YPAGATGAQAAPQAQA	-4.75538e-05
			YPFDFQGARIITG	0.000145006
			YPFDFQGARIITGQE	-5.47242e-05
			YPPSGPTYRGAVP	9.70966e-05
			YQDATAEEEEDFG	-3.77964e-06
			YSDNWEAITGTGDPEH	-0.000269539
			DDDWTHLSSKEVDPS	-0.000157212
			EILELAGNAARDN	1.47862e-05
			GDDDWTHLSSKEVDPS	1.80757e-05
			GGDDDWTHLSSKEVDPS	-0.000100926
			GPRPEEYEFLTPVEEAPKG	-0.000358351
			NATLSVHQL	-7.35252e-05
			SDEFKVETSNKVLD	0.00021028
			DRGEKPASPAVQPD	0.00040439
			ARGDLGIEIPAEKVF	-0.000213146
			DAPRAVFPSIVGRPR	-0.000228336
			DIQDLKFGVEQDVDM	-2.88954e-05
			DLTDYLMKILTERGY	-0.000159382
			EIIEQLDVTTSEYEK	8.98446e-05
			FIKDYPVVSIEDPFD	0.00079237
			GDRGEKPASPAVQPDA	-0.000144571
			GEKPASPAVQPDA	-1.14246e-05
			IKWGDAGAEYVVEST	0.000125425
			LPEQGSSSRAEDSPEG	-0.000125577
			LQDIPTGSAPAAQHRLP	-0.000111703
			LQDIPTGSAPAAQHRLPQ	0.000171266
			MATAASSSSLEKSYE	-0.000135861
			RDLTDYLMKILTERG	0.000100552
			TRREAEDLQVGQVELG	-1.3501e-05
			VPRLPEQGSSSRAEDSPE	-8.44793e-05
			VPRLPEQGSSSRAEDSPEG	-9.73819e-05
			APGKGILAADESTGSIAK	9.15107e-05
			APISEQIKEVITFREKN	0.000268671
			DLADELALVDVIEDK	-0.000284591
			DPTGRFAIQTDPNSNDG	-0.000141507
			HTEIVFARTSPQQK	-0.000144316
			KGEIRGASTPFQ	1.65707e-05
			KTEEFEVTKTAVAHRPG	0.000161093
			LDTAQAAAAGHR	9.84757e-06
			LPRNEADEL	-3.85657e-05
			NPEYSPDPSIYAYDN	-4.12293e-05
			SPTIEAQGTSPAHDN	-0.000210168
			VLRIINEPTAAAIA	1.65707e-05
			VTQEIVTERSVSSRQA	7.17945e-05
			VVESTGVFTTMEK	0.00020345
			VVESTGVFTTMEKAG	-3.58553e-05
			VVESTGVFTTMEKAGA	-1.59379e-05
			YRPPEVIL	-6.16785e-05
			SVIVVLRNPLIAGK	0.000373476
			DAPRAVFPSIVGRP	-0.000100793
			DSGDGVTHTVPIYEG	1.54386e-05
			EPTGYSAELSSEGIRDD	-4.02512e-06
			FRVPTANVSVVD	0.000451135
			GDLGIEIPAEKV	3.9409e-05
			GERAMTKDNNLLGKFEL	-0.000345661
			GERAMTKDNNLLGKFELT	0.000397527
			GPHDVHVQIETSPPARN	7.06186e-05
			LEKIVLDNSVFSEHRN	-0.000150081
			LVINGNPITIFQERDPSK	-2.78072e-05
			SGDGVTHTVPIYEGY	-8.54174e-05
			YEDIAQKSKAEAE	-0.000108233
			IPALDSLTPANEDQK	-0.000298793
			KPPSKRLTFGWHRAEILGAL	-0.000366221
			KPPSKRLTFGWHRAEILGALLS	6.16303e-05
			PAEGTPASTRPLLDFRRKVNKCYR	6.00383e-05
			GVTHTVPIYEGY	-0.000154237
			KLYELIITRY	6.96989e-06
			KSFSVILEHF	-0.000115835
			MATAASSSSLEK	-2.04856e-05
			VLYHYVAVNNPKKQE	8.78531e-05
			KQFDAVLPGY	-1.92455e-05
			KTNFRLLKR	-5.39544e-05
			STGVFTTMEK	-1.49046e-05
			DHGSTGILVFPNEDL	-0.00022637
			GADSVPANTENEVEPV	4.04869e-05
			VGEQDGGLIGAEEKVIN	-0.000163562
			DHGSTGILVFPNEDLHVK	-7.34591e-06
			DRPFERTITMHKDSTGHVG	-0.000195238
			TAQVIILNHPGQISAG	1.96208e-06
			AVTEQGAELSNEER	0.000189996
			ILDSVGIEADDDR	-0.000167056
			KSFSDLFKRF	-4.30699e-05
			KSVDDVLSHF	-9.45515e-05
			LVPGGGATEIELAK	-3.35169e-05
			YLAINEISGQ	0.000358444
			IPPAGQTEDAEPISEPEK	1.24663e-05
			SHYEEGPGKNLP	-7.4599e-05
			TAAAPMIGYPMPTGYSQ	4.59934e-05
			ELPDGQVITIGNER	-0.000166985
			KEEDEEEDVPGQAKDEL	0.000107358
			SLYQSKYEEL	-7.26512e-05
			DAWDYVQAQVK	-4.20029e-06
			DDEVDVDGTVEEDLGKSR	-0.000344923
			DHGSTGILVFPNEDLH	0.000142298
			DHGSTGILVFPNEDLHV	-4.0212e-05
			DYGSLSGREKMM	9.09062e-05
			EPEWAAAASEVKEQ	-5.99764e-05
			FESSEGVFLFPELR	-3.36944e-05
			GKDYIALNEDLSSWT	-1.72174e-05
			GNPITIFQERDPS	-0.000119849
			GPSAAFAPAAAEPK	1.65707e-05
			GPSAAFAPAAAEPKL	6.83258e-06
			GSSYGSETSIPAAAH	-1.11575e-05
			IMFETFNTPAMY	-6.17749e-05
			IREYIVEYSRSGSK	-0.000211158
			IVYKIRAADKRSKALKASAPAPGHH	1.65707e-05
			KDYIALNEDLSSWT	-0.0002029
			LPDKTLQFVKDHPLMDD	0.000122279
			LPSEKAIFLFVDKTVPQSSLT	-6.68723e-05
			LPSQAFEYILYNKGIMGE	-0.000150283
			NGNPITIFQERDPS	0.000394427
			PAILSEASAPIPHD	-2.65324e-05
			RPAGDGTFQKWAAVMVPSGEEQ	0.00012988
			RPAGDGTFQKWAAVMVPSGEEQR	9.91107e-05
			RVGDYGSLSGREKMM	-0.000101198
			RVGDYGSLSGREKMMA	-0.000245075
			SVRKIVSLLAASEAE	-0.000172321
			VPSDVVIFPSSDSQ	0.000100825
			VPTIDIHMNQIGFER	-4.40741e-05
			VPTIDIHMNQIGFERE	0.000230132
			VRKIVSLLAASEAEV	-0.00012227
			VRKIVSLLAASEAEVE	-6.02495e-05
			WEIPVQIVSH	0.000126507
			YPVPPPYSVATSLPTYDE	1.48889e-05
			AAGAGKVTKSAQKAQKAK	-6.7928e-05
			ADIDGDGQVNYEEF	-0.000246507
			DGVTHTVPIYEG	-0.000104754
			EEEDFGEEAEEEA	1.71277e-06
			FDKDGDGTITTKEL	-7.60528e-05
			FSEAREDMAALEKDYE	-0.000270131
			GYEPPVQESV	1.65707e-05
			GYSFTTTAEREIV	-1.52275e-05
			GYSFTTTAEREIVR	-3.60083e-07
			IREADIDGDGQVNYE	0.000345852
			KDPKISTSLPVLDLID	0.000519216
			MATAASSSSLE	1.65896e-05
			RGDLGIEIPAEK	-9.28689e-05
			RGYSFTTTAEREIV	9.47752e-05
			SDYPPLGRFAVR	-1.80218e-05
			SGDGVTHTVPIYE	0.000434017
			TETQEKNPLPSKETIEQE	-4.36751e-05
			VARGDLGIEIPAEK	-6.81591e-05
			YSFTTTAERE	1.65707e-05
			APGDVEALAPPVRHL	0.000344639
			DRPFERTITMHKDS	-0.000189565
			GPPVSELITKAVAASKER	0.000420317
			GPQEKKVVVYLQK	-4.21419e-05
			LPSEKAIFLFVDKTVPQ	-6.5579e-05
			VPIYEGYALPHAILRLD	-0.000236998
			AYHEQLSVAEITN	4.247e-05
			DAAIVGYKDSPS	-0.000115022
			GVTHTVPIYEGYA	2.1372e-05
			KGDEEGVPAVVID	9.47892e-05
			LIEDGGARSDGSLE	-6.89781e-06
			LKADRAGVLAGHDN	-5.31522e-05
			LNGDSSALLNPSKE	0.000374126
			LPSRDSSGTAVAPEN	-1.5358e-05
			NVAAAFEEAVR	-9.42592e-05
			SPDSLAVSL	8.49982e-06
			SPIQAEQEL	1.55282e-05
			VISAEKAYHEQ	-2.68325e-05
			YEGYALPHAILR	-4.98544e-06
			EITRTTLQSDQE	-7.72224e-05
			EITRTTLQSDQEE	-8.13154e-06
			YPGVFETVEMLPSK	0.000215187
			YPGVFETVEMLPSKAG	-0.000145848
			ADELALVDVIEDK	-8.73505e-05
			APLPQDRGFLVVQGDPREL	1.65707e-05
			APSADAPMFVMGVNHEK	5.70564e-06
			APTFNVTVTKTDKT	0.000378791
			EELKEYENIIALQENELK	0.000220693
			ELKEYENIIALQENELK	0.000139008
			EPIDQKFVAISDLYEPI	5.49197e-06
			EVRKLVALKTNGDGN	0.000182874
			GKPPQYIAVHVVPDQL	-5.8275e-06
			HPINEYYIADASED	-0.00010477
			IPPFHPFHPFPALPENED	2.03793e-05
			KLSKVWRDQH	-0.000140154
			KTTVELLPVNGEFSL	3.94935e-05
			LDRIAGQVAAANKKH	1.47116e-05
			LEPTYHGIVTENDN	-2.30202e-05
			LNFIRGVVDSEDLPL	-9.00768e-05
			LPEYGGTKVVLDDKDY	-0.000239687
			NRKVYELSNVQEDSQP	-0.000177851
			TKTTVELLPVNGEFSL	-3.14405e-06
			TKTTVELLPVNGEFSLD	-1.68336e-05
			EDVPGQAKDEL	1.52976e-05
			ADELALVDVIEDKLK	-0.000217622
			AENEFVTIK	-0.000107384
			EGSYEAAKILLDH	0.000183421
			FREFKLSKVWRDQHF	3.3541e-06
			IPPFHPFHPFPALPEN	-8.76694e-05
			KPPQYIAVHVVPD	0.00018603
			KPSDEEMLFIYGHYK	9.5969e-06
			KRSKALKASAPAPGHH	1.65707e-05
			PILYRPVAVAL	-2.29745e-05
			SPHPYQLPQALAPHVDFVG	-0.000311516
			VINGNPITIFQERD	0.00019068
			VPIYEGYALPHAIL	-2.37032e-06
			AAKPKTAKPKAAKPK	-8.83031e-07
			AGDDAPRAVFPSIVG	-0.000260122
			ALALREPDLEKVVRYL	-9.38265e-05
			DSGDGVTHTVPIYE	-3.31565e-05
			GDDAPRAVFPSIVG	-0.00017368
			KTSPKPLPSRF	0.000105722
			PALPLDQLQITHKD	-0.000234502
			DLTDYLMKILTERGYS	0.000463799
			DMAIATGGAVFGEEG	-9.65918e-05
			GDDAPRAVFPSIVGRPR	0.00677157
			RAVEFQEAQAYADDN	0.000156936
			TTEVKSVEMHHEA	1.76202e-05
			APLAKVIHDN	1.65707e-05
			DAPRAVFPSIVG	0.000111252
			LITGKEDAANNY	-0.000159163
			AEAKAAEAAASAYY	1.12984e-05
			DPAAAFVNQHLCGSHL	1.56829e-05
			FVNQHLCGSHLVEALY	6.68869e-05
			LALEGSLQKRGIVEQCCT	-1.00756e-05
			LPLLALLALWGPDPAA	-1.28791e-05
			LQVGQVELGGGPGAGS	-0.000121658
			MALWMRLLPLLALLA	9.05761e-06
			RREAEDLQVGQVELGG	-0.000201633
			VEQCCTSICSLYQLENYCN	-0.000562206
			YLVCGERGFFYTPKTR	-0.000160409
			APDKTLILDVPPGVEKFQ	-0.000193956
			DGVTHTVPIYEGYA	-1.95004e-05
			DRPFERTITMHKDSTG	-5.23865e-05
			DRPFERTITMHKDSTGH	-0.000108978
			DSGDGVTHTVPIYEGYA	1.97178e-05
			DSGDGVTHTVPIYEGYALPH	-3.21344e-05
			EDLDETISIVEANPR	-0.000375316
			EDLDETISIVEANPRK	-9.83805e-05
			EDSLSSQVRTQME	4.95303e-05
			GDGVTHTVPIYEGYALPH	-0.00028471
			GPRPEEYEFLTPVEEA	-0.000156384
			HGSEEAYIDPIAM	-0.00012252
			HPSSSGSFSDADLAD	-0.000145222
			IHEDQTVYIQPSH	-4.04647e-05
			IKTVESITDIRADID	-0.000162084
			IPGDRESQAVVDPPQ	3.58927e-05
			LPGSNTAAPVQETLHG	-1.9726e-05
			LPGSSQPAVLQPSVE	-6.87426e-05
			LPGSSQPAVLQPSVEPT	1.65707e-05
			SDTHSSTFDAGAGIA	0.000301861
			APSADAPMFVMGVN	-1.44689e-05
			DDAPRAVFPSIVGRP	-0.000250367
			GDGVTHTVPIYEGYA	-0.000137044
			EAEDLQVGQVELGG	-7.45275e-05
			LALEGSL	6.62618e-05
			PGAGSLQPLALE	8.57596e-05
			QVELGGGPGAG	-6.66855e-05
			VELGGGPG	0.000159237
			ADIDGDGQVNYE	-0.000120347
			ADIDGDGQVNYEE	5.25288e-05
			DEEEDVPGQAKDEL	0.000733596
			LPEYGGTKVVLDDK	8.18663e-05
			RVPTANVSVVD	5.4651e-05
			GIQYKALKPEVDK	-2.26962e-05
			IPIEDGSGEVVLSRK	0.000193648
			KGDRAGVLAGHDN	0.00033951
			KGDRAGVLAGHDNR	-0.000145308
			LKADRAGVLAGHDNR	-7.95239e-05
			LRRVLSGQDDEEQGLTAQ	0.000185414
			APGNSAGAFLIRESET	-7.39552e-05
			APGNSAGAFLIRESETL	-1.4318e-05
			APLNEAMAVLQHHDA	1.65707e-05
			DDNSLLFMETSAK	0.000168657
			DHGSTGILVFPNED	0.000375039
			DIGFSVIQAHDVQ	0.000539749
			DQMAQKSQSTQISQELEEL	0.000105996
			DQMAQKSQSTQISQELEELR	-0.000130687
			DSLSSQVRTQME	-0.000107456
			EEDNSESSAIEQPP	4.40694e-05
			EPAEVTATVLASRDD	-1.61317e-06
			EPTAAAIAYGLDK	1.43794e-05
			GDQMAQKSQSTQISQELEELR	0.000242455
			GDQMAQKSQSTQISQELEELRAEQ	-1.93299e-05
			GFLVGGASLKPEFVD	-0.000361294
			KPTEGALIALAMK	-3.41188e-05
			LPGSSQPAVLQPSVEP	0.00159117
			LPGSSQPAVLQPSVEPTQ	-5.85261e-05
			LPGSSQPAVLQPSVEPTQPT	5.64464e-06
			LPGSSQPAVLQPSVEPTQPTP	1.2745e-05
			MAQKSQSTQISQELEELR	0.000121054
			NEPTAAAIAYGLDK	1.65707e-05
			NPYSSFGATLVRDDEKN	-0.000207511
			REEPIYIITEY	2.9512e-05
			SASDVHGNFAFEGIGDE	-0.000102583
			TDHGSTGILVFPNED	0.000404447
			VLPGKKKKKT	-8.03038e-05
			AGLVKSELEAQTG	-0.000152962
			ANIVLTVVLHQRC	-0.000201316
			CIQDGLFGQCQVG	-0.000232043
			DGERPTLAFLQDV	-4.55377e-05
			EAEDLQVGQVELG	-3.14107e-05
			EPGAAAFGELQNQ	-2.32609e-05
			NQQESTDAAVQEP	-5.59146e-05
			PGAGSLQPLALEGSL	-0.000173269
			APKGDEEGVPAVVIDMSGLREKD	0.00029843
			DTGAALLAESRAEKN	-9.3624e-05
			VPAVVIDMSGLREKD	-0.000254686
			GNPITIFQERD	-0.000128649
			GPITITIVNRD	1.87549e-05
			GVTHTVPIYEG	-0.000127678
			NPITIFQERD	-8.75571e-05
			PPMEAAGFTAQ	-4.63517e-05
			EEETAKESTAEKDEL	-0.000324043
			KVARAAAEV	-3.12545e-05
			RSYVTTSTRT	-6.78665e-05
			YQLVDESDAFHDN	-5.80254e-05
			GPDPAAAFVNQHL	1.60508e-05
			LWGPDPAAAFVNQHL	4.11419e-05
			DASAEVERL	7.84067e-06
			EIFDSRGNPTVE	4.83315e-06
			KTEAPAAPAAQETK	-3.42394e-05
			KVEQAVETEPEPEL	5.43772e-05
			VPDQDTAIRVF	-7.75872e-05
			AKMYAFTLESVELQQ	-0.000296535
			DQFEFALTAVAEEVNA	-0.000336382
			FQDSGLLYLAQELPA	1.47903e-05
			GASSSLSPLQAELLP	-1.12533e-07
			GLSGLELDGMAELMA	-4.18711e-05
			LVEALYLVCGERGF	-0.000218284
			LYHFLQIPTHEEHLF	-5.1549e-06
			QEPSQLISLEEENQR	-0.000133263
			RSDYINASPIIEHDPRM	-7.7686e-05
			TDYLMKILTERGY	7.62013e-05
			GQVELGGGPGAGS	-0.000215366
			VVVPSTFEPNKEGDF	-7.77503e-06
			GKLSPHAFKTESGEET	-2.98559e-05
			KAKVAKPK	-7.58716e-05
			KTEAPAAPAAQET	0.000153093
			LPDGQVITIGNERFR	-0.000140217
			FRVPTANVSVVDLT	-4.25739e-05
			IVQAVSAHRHR	-9.2055e-05
			LDNAAFPF	-1.70446e-05
			VEPDHYVVV	-4.18738e-06
			AWAYFSDVDLEKD	4.92684e-05
			AWAYFSDVDLEKDVH	0.00202473
			AWAYFSDVDLEKDVHS	-0.000194825
			AWAYFSDVDLEKDVHSG	-0.000113897
			AYFSDVDLEKDVHSG	-6.86344e-05
			DSEMDVVRFDDDNSPS	9.78518e-05
			ESNHAIAAINEGQN	0.000691038
			FSDVDLEKDVH	2.1349e-05
			FSDVDLEKDVHS	-0.000365337
			FSDVDLEKDVHSG	3.29814e-05
			GLLGPYIRAEVEDN	-0.000205968
			GNQDSFTPVVNSLDPP	9.54263e-05
			HSINGYVFDSLQ	-9.98696e-05
			HSINGYVFDSLQL	-0.00040428
			HSINGYVFDSLQLS	-1.59492e-05
			KAWAYFSDVDLEKDVH	-4.94892e-05
			KAWAYFSDVDLEKDVHSG	1.25928e-06
			LDLVEGSLLQGTEG	0.000601428
			LSEENNDSKLLESGLM	-0.000193288
			LYPGVFETVEMLPSK	0.000140573
			LYPGVFETVEMLPSKAG	-0.000215972
			RPYSFYSSLISYEEDQR	0.000108073
			SINGYVFDSLQL	0.000114092
			TMKVTGVTTQGVKS	-0.000313759
			TPEVHSIFLEGHT	1.64667e-05
			TPEVHSIFLEGHTF	-0.000115707
			TPEVHSIFLEGHTFL	-4.30875e-06
			TTPEVHSIFLEGH	-9.43716e-05
			TTPEVHSIFLEGHT	1.57176e-05
			TTPEVHSIFLEGHTF	-1.308e-05
			TTPEVHSIFLEGHTFL	-2.89835e-05
			VDLEKDVHSG	-0.00010517
			VKVFQGNQDSFTPVVN	-0.000138959
			WAYFSDVDLEK	-9.15251e-05
			WAYFSDVDLEKD	-6.9364e-05
			WAYFSDVDLEKDV	0.000245655
			WAYFSDVDLEKDVH	-0.000186986
			WAYFSDVDLEKDVHS	-0.00027335
			WAYFSDVDLEKDVHSG	-0.000169109
			YFSDVDLEKD	-5.51106e-05
			YFSDVDLEKDVH	-0.000159463
			YFSDVDLEKDVHSG	-0.000154707
			YYSSFVNMERDLA	-0.000176366
			YYSSFVNMERDLAS	-7.10956e-06
			GAGSLQPLALEGSLQ	9.50218e-05
			GGPGAGSLQPL	3.62533e-06
			GQVELGGGPGAGSLQ	-5.62496e-05
			AARLDILDTAGQEEFG	-0.000114008
			AIFLFVDKTVPQSSL	0.000814641
			AIFLFVDKTVPQSSLT	-0.000323941
			AKPKAAKPKAAKAKK	1.6079e-05
			ALKADRAGVLAGHDNR	5.27143e-05
			DDAIAELDTLN	-0.00016478
			DDAPRAVFPSIVG	-0.000136882
			DGGFDLSDALPDN	-8.9673e-05
			DGGFDLSDALPDNEN	-0.000166063
			DGGLIGAEEKVIN	-0.000150875
			DIDGDGQVNYE	0.00058935
			DITDTLVAVTISEGAHH	5.38581e-07
			DQRQQLQALSEPQPR	-0.000147469
			DRAPLTATAPQLDDEEM	1.65707e-05
			DRNLPSDSQDLGQHGLEE	1.33763e-05
			DRNLPSDSQDLGQHGLEEDF	0.00038741
			DVGTDEEEETAKESTAE	-0.000335468
			EDEEEDVPGQAKDEL	8.37647e-06
			EEDEEEDVPGQAKDEL	5.64656e-05
			EGIDFYTSITRAR	-0.000105911
			FDRDDVALEGVSHF	-0.000158552
			FQYDVSSAAQPG	-8.70087e-05
			FYNELRVAPEEHPV	-5.07815e-05
			GDGVTHTVPIYE	-0.000219926
			GDGVTHTVPIYEG	0.000242606
			GDRGMQLMHANAQR	-0.000169888
			GGAKRVIISAPSADAP	0.000209998
			IDDRAARLDILDTAGQEEFG	1.28483e-05
			IDGDGQVNYEE	-2.87805e-05
			IDKEGVIEPDTDAPQE	5.92995e-05
			IGLEGKGFEPTLE	-5.14734e-05
			IGLEGKGFEPTLEAL	-0.00017167
			IKIIAPPERKYS	6.45041e-05
			IKTVESITDIRADIDK	-0.000213388
			ILNIFGVIKGFVEPDHY	-8.34477e-05
			IPARLDILDTAGQEEFG	-0.000102174
			KADRAGVLAGHDN	-6.86112e-05
			LPDGQVITIGNERF	-0.000133799
			MDPALAAQYEHDLE	5.08437e-06
			NDQRQQLQALSEPQPR	9.73433e-05
			NTFPTFKFEDPKFEVIEKPQA	-4.19687e-05
			RGDLGIEIPAEKV	0.00022473
			RGDLGIEIPAEKVFL	-7.57235e-05
			RNIFLQYASTEVDGE	-7.27013e-05
			SEDKVVEVAEEEEV	-8.31351e-06
			TDYLMKILTERGYS	-9.63628e-05
			TVPELTQQ	3.04867e-06
			VARGDLGIEIPAEKVFL	0.000549326
			ADEAEKALGPLLARD	3.69526e-05
			AEEYEFLTPVEEAPKG	-0.000137705
			AGQRLGVHLHTEARA	1.15934e-05
			AIFLFVDKTVPQ	0.000539373
			APAPASATEILLTPAREEQPPQ	4.27365e-06
			APEPRAPGTLPEADPS	1.65013e-05
			APETGVIAQEVK	-4.28859e-05
			APLPQDRGFLVVQGDP	1.65707e-05
			APTRELAVQIYEEARK	-7.04604e-05
			APVISAEKAYHE	-5.6895e-05
			AVEFQEAQAYADDN	-0.000224182
			DADEKFMEVMYGTKK	-9.25455e-05
			DALMPSLTETKTT	2.74127e-06
			DALMPSLTETKTTVELLPVN	-0.000166801
			DDGATKLNDEARRL	-0.000143269
			DDVSLQVFMDHLKK	-0.000133626
			DEAEKALGPLLARD	-9.02032e-05
			DEPKSGEEALIIPPDA	-7.63354e-06
			DGKGARYNLAIEEH	4.1661e-05
			DGSEDKVVEVAEEEEVA	7.17036e-05
			DIKSGKLSRELDFV	0.000326671
			DPDAKVEEEPEEEP	-0.000375162
			DPVEKAAQLRPIS	0.000223039
			DQQEKLLAVIEEQHKE	0.000275571
			DSDQLFYTKIFLDPEKR	-0.000180362
			DSGDKVAVEWDKD	-0.000145102
			DSGDKVAVEWDKDH	0.000128944
			DTGVIHVVEKE	9.78482e-05
			DTGVIHVVEKEE	-7.11348e-05
			DTGVIHVVEKEED	4.86569e-05
			DTLDSTAAQQELR	-9.32268e-06
			DVFDKLSVIAEDSESG	-0.000104103
			DVFDKLSVIAEDSESGKQ	0.000606089
			DVLDKASSLIEEAKK	-0.000131397
			DVLDKASSLIEEAKKA	-0.000281168
			EARAKVIAAEGEM	0.000307937
			EARAKVIAAEGEMN	0.000297928
			EDKVVEVAEEEEVA	-0.000211133
			EDTLDSTAAQQELR	0.000130374
			EEEMKGIAAVTDIPL	0.000641831
			EELEGEITTLNHK	-3.62451e-05
			EGEKDAAAAKEEAPK	0.000329421
			EKEGEKDAAAAKEEAPK	-0.000246053
			ELEGEITTLNHKLQDASAEVER	-3.77764e-05
			EMATAASSSSLEK	-3.82114e-05
			EPEWAAAASEVK	1.63967e-05
			EPKSGEEALIIP	-6.40688e-05
			ESTGVFTTMEKAGA	6.79242e-05
			EVARKLVIIEGDLER	0.000243725
			EVGDTQVVVFKHEKE	-5.47323e-05
			EVGDTQVVVFKHEKED	-9.21308e-05
			EVKKEEGEAFAREHG	8.97297e-05
			FDEEATGTIQEDYLR	0.00077534
			FIEHSVEVAHGKAS	0.000288334
			GDSSALLNPSKE	2.19522e-05
			GDTGVIHVVEKEED	-3.37976e-05
			GIKVDKGVVPLAG	-6.00444e-05
			GKKAEAAASALADADA	8.86527e-05
			GKTIENFLVVNKER	-0.000104604
			GLPNIPVQTISRAAAEK	7.18554e-05
			GPARKGAAAIEAED	-3.28301e-05
			GPASRSVETLKEMIK	-8.90117e-05
			GPDVPSTPAAEAK	1.68355e-06
			GPPVSELITKAVAASKERN	-4.27491e-05
			GPPVSELITKAVAASKERSGVS	-7.27001e-05
			GPSGQKTIHSEQAVFDIYYP	-8.37032e-05
			GPVREGDVLTLLESER	-6.91702e-06
			GSEDKVVEVAEEEE	8.9451e-05
			GSEDKVVEVAEEEEV	-3.55855e-05
			GSKLVDYARSVHEE	0.000182366
			GSQKDENLALYVEN	0.000148455
			GSQKDENLALYVENQFR	3.6079e-05
			HKLQDASAEVER	-8.96625e-05
			IDPDAKVEEEPEEEP	-0.000112503
			IDPDAKVEEEPEEEPE	-0.000370565
			IDPDAKVEEEPEEEPEE	0.000103939
			IGKARQAAKTEIEK	-0.000173046
			IGLEGKGFEPTLEA	0.000140316
			IGRRFDDAVVQSDMK	1.42501e-05
			IGRRFDDAVVQSDMKH	0.000236074
			IGVEKFLELNSE	-6.50251e-05
			IGVEKFLELNSEQ	-0.00013605
			IIRKEIPAKIIFEDD	-0.000109405
			IIRKEIPAKIIFEDDR	-0.00028729
			IKVDKGVVPLAGTN	1.35004e-05
			IPGPGTPVKYSEVVLDSEPK	-0.000259631
			IPTDKLLVITVATKESDGFH	-0.000219525
			ISIYSSERSVLQ	2.76609e-05
			ITQKIGVHAFQQR	-0.000141847
			ITTLNHKLQDASAEVER	-0.00011586
			IYGEGYSNAHESKQ	-7.48499e-05
			KADRAGVLAGHDNRV	-0.000113019
			KDENLALYVENQFRE	7.02844e-05
			KEGEKDAAAAKEEAPK	0.000150749
			KLVRLYAVVTREEP	-3.98095e-06
			KPKKENIIAFEEIIE	-0.000193717
			LASETFNYSAIDR	3.88315e-05
			LEGEITTLNHKLQDASAEVER	0.000102792
			LEGEITTLNHKLQDASAEVERLR	-8.58053e-05
			LEQYDLSSLAKSEGG	-0.00015819
			LNHKLQDASAEVE	-4.49703e-05
			LPEDRSQHLGEELQ	-4.61202e-05
			LPKLIDFSAQIAEG	4.40048e-05
			LPKLIDFSAQIAEGMA	-0.000245246
			LPNIPVQTISRAAAE	-1.25719e-05
			LPTDVMTTVFKVGAK	-4.84544e-05
			LRFGDQVLQINGEN	-0.000399417
			LVDDYFELVQHE	-0.0001396
			LVDDYFELVQHEY	0.000171918
			LVDDYFELVQHEYK	1.6583e-06
			NHKLQDASAEVER	-1.38705e-06
			NPRPGKVVIYSEPDVS	-4.29613e-05
			NPYSRHSSMPRPDY	4.10433e-05
			NVEEAFINTAKEIYEK	-9.10646e-05
			QPGREEGSPLELER	-5.153e-05
			QPGREEGSPLELERL	-0.000260465
			RAPLTATAPQLDDEE	1.65707e-05
			RAPLTATAPQLDDEEM	1.65707e-05
			RDEDGDLVAFSSDEEL	-0.000402655
			REARAKVIAAEGE	-0.00019233
			REARAKVIAAEGEMN	-0.000351061
			SAGQRLGVHLHTEARA	2.01921e-05
			SDAAAAFAGLSREEALR	1.3943e-05
			SDQLFYTKIFLDPEKR	-0.000208235
			SEDKVVEVAEEEE	3.32348e-05
			SGERYHVEPHPEH	8.11967e-06
			SGERYHVEPHPEHL	2.53952e-05
			SGQAKETIPLQE	-0.000120904
			SGQAKETIPLQET	-0.000128304
			SGQAKETIPLQETS	-0.000225504
			SGQAKETIPLQETSL	-3.90025e-05
			SGQAKETIPLQETSLY	0.000292407
			SIEERRIHQESELHS	-0.000214597
			SLQPLALEAEDLQV	-7.81106e-05
			SNVEEAFINTAKEIYEK	0.00040666
			SPLKVDLVLEKE	-5.15442e-05
			SPNRSGAEAKTQKDSPS	-0.000252977
			SPSKSSAEAQTPEDTPN	-2.73503e-05
			SQKDENLALYVENQF	7.103e-05
			SREARAKVIAAEGEMN	-0.000352748
			SSPLKVDLVLEKE	-9.22941e-05
			SSTREYTVTEPERD	4.04651e-05
			STGVFTTMEKAGA	-2.63952e-05
			STKQEILAALEKG	-0.000139216
			SVRKIVSLLAASE	-2.68949e-05
			SVRKIVSLLAASEA	0.000322745
			TDKEQLTAEAKELRQK	0.000265223
			TGVFTTMEKAGA	0.000159341
			THYLNEQVKAIKE	7.19589e-05
			TLNHKLQDASAEVE	9.92803e-06
			TLNHKLQDASAEVER	1.91399e-05
			TSLDRLVTDVKEKLK	0.00034386
			TSLDRLVTDVKEKLKQ	-0.000122795
			TTLNHKLQDASAEVER	6.55725e-05
			VAEFTTSLTNFQKVQ	5.25387e-05
			VAEFTTSLTNFQKVQR	-0.000154303
			VGIKVDKGVVPLAG	-0.000118486
			VKKEEGEAFAREH	-0.000180846
			VKKEEGEAFAREHG	-0.000206873
			VPAKVASKNVIPALELVEP	-2.39527e-05
			VPAKVASKNVIPALELVEPIK	-0.000427155
			VPEDQAAVALERT	-0.000191032
			VPKTVDNFVALATGEK	-0.000278604
			VVEERQAIPLDENEG	-0.00011928
			VVELQQTLAQKDQ	-0.000209135
			VVESTGVFTTMEKAGAH	9.90329e-05
			YPLHTYPKEEE	-7.47654e-05
			YPLKKLDLVAIPDFE	0.000287321
			YPLKKLDLVAIPDFEAG	-9.37985e-05
			AEGEHGDGAEEEAPP	-0.000236025
			AEGEHGDGAEEEAPPAGPRPGP	-0.000192377
			AKQGRWYVVQTNYDR	-8.17017e-05
			APISEQIKEVITFREK	-0.0001207
			APPEVVMDPALAAQYEHDLE	-6.18203e-05
			APTFNVTVTKTDK	-6.92929e-05
			APVISAEKAYHEQLS	0.000264433
			ARGDLGIEIPAEKV	-8.89321e-06
			AVVDKAAEAGGAEEQY	-0.000136784
			DDAPRAVFPSIVGRPR	0.0002127
			DEAAVEEEEEEKKPK	-5.35591e-05
			DEDAPAKIPDEE	0.000203902
			DEEEDVPGQAKDE	-4.58195e-05
			DFNSDTHSSTFDAGAG	9.28748e-05
			DKDGDGTITTKEL	0.000102194
			DKGKLSPHAFKTESGEET	-0.000271882
			DKVVIGMDVAASE	-0.000145974
			DPILYRPVAVALD	-0.000122079
			DTVIKPLLVEPEG	-0.000112537
			DVIDSIEANVENAE	0.000157421
			DYEEGEVEALLDRY	-0.000165162
			EEKEESDDEAAVEEEEEEKKPK	-0.000103264
			EEKKEQTIEIKEEVVG	2.04526e-06
			EESDDEAAVEEEEEEKKPK	0.000275286
			EETAKESTAEKDEL	0.000494996
			EGPLKGILGYTEHQVV	7.07263e-05
			EIFDSRGNPTVEVDL	-0.000211607
			EKKEQTIEIKEEVVG	-1.14903e-05
			ELITKAVAASKER	-8.90735e-05
			ELPDGQVITIGNERFR	-0.000239009
			ESDDEAAVEEEEEEKKPK	-0.000130784
			EVIPKRISPVEESEDVSN	-0.000245323
			FNRYSFDITNVVRDVN	-0.00018509
			FVEPDHYVVVG	-2.86822e-05
			GAPTFNVTVTKTDK	0.000224429
			GIAGSDVSKQ	1.37694e-05
			GIAGSDVSKQAAD	5.33888e-05
			GPKGGSGSGPTIEE	0.000191622
			GPPVSELITKAVAASKERSGV	0.000330142
			GTTDKYGRLDRELQR	2.65093e-05
			GVTHTVPIYE	-6.49176e-05
			IAKGVGIISEGNE	-0.000170955
			IATGGAVFGEEG	-9.98545e-05
			IDDSWKSIKSILD	0.000245731
			IDPDAKVEEEPE	-0.000125068
			IDPDAKVEEEPEE	-9.89474e-05
			IDYTVPTVIAEEM	-4.73453e-05
			ILHDDEVTVTEDKINA	0.000263324
			INEPTAAAIAYGLD	1.65707e-05
			ISGLIHYAPVFRD	0.000295274
			IVAAGVGEFEAG	-0.00013219
			KDTVIKPLLVEPEG	-5.78208e-05
			KKEQTIEIKEEVVG	-0.000247054
			KPEDWDEEMDGEWEPP	-0.000111039
			KTAFDEAIAELDT	-4.7225e-05
			KTAFDEAIAELDTLN	4.19376e-05
			KTAFDEAIAELDTLS	-6.45303e-05
			LIEILATRTNAEIR	-3.53174e-05
			LNFIRGVVDSEDLP	-0.000165588
			LNIDPDAKVEEEPE	-9.80806e-05
			LPDGQVITIGNER	-0.000125305
			LPEYGGTKVVLDDKD	-0.000137639
			LTDYLMKILTERG	6.03024e-05
			MATAASSSSLEKSY	0.000253618
			NIDPDAKVEEEPEE	-8.74647e-05
			NRKVYELSNVQEDSQPM	-0.000176811
			RDLTDYLMKILTER	2.67373e-05
			RDLTDYLMKILTERGY	-0.000130129
			RDLTDYLMKILTERGYS	6.17793e-05
			REEGAPGDPEAA	-3.59175e-05
			RGDLGIEIPAEKVF	-0.000164101
			RKVYELSNVQEDS	-2.01176e-05
			RPIGPKPTKAGKDK	-8.77751e-06
			RSGQAKETIPLQETSL	-4.43965e-05
			SDDEAAVEEEEEEK	-2.43796e-05
			SDDEAAVEEEEEEKKP	-0.000110838
			SDDSFYPFEDEEEHG	-5.48685e-05
			SEGPLKGILGYTEH	0.000216461
			SEGPLKGILGYTEHQ	0.000227562
			SEGPLKGILGYTEHQVV	0.000116722
			SGEVHTAQSLQGAQPG	-9.23425e-05
			SPSNPPEIVISSREDNHA	-0.000411579
			SRSRNITYLPAGQSVL	-0.000180323
			TAFDEAIAELDTLS	-0.000223501
			TAKDALSSVQESQVA	-0.000137919
			TFNTPAMYVAIQ	-0.000145364
			TLSQSPQGRVM	-6.55431e-06
			TSRGSQQYRAL	-2.73741e-05
			TVIKPLLVEPEG	-5.55584e-05
			VARGDLGIEIPAEKVF	0.000214243
			VDEVVDIMRVNVDK	-4.48493e-05
			VDLEPTVIDEVRTGTYR	-0.000114562
			VLLPEYGGTKVVLDDKDY	-6.6831e-05
			VPIYEGYALPH	7.09962e-05
			VPSEPLPEK	1.56717e-05
			VPTDEEQATGLERE	9.1394e-05
			VRIQTQPGYANT	1.48315e-05
			VVESTGVFTTMEKA	-6.41652e-05
			YPAPQVSTAVVEPYN	-4.45309e-05
			YVNERNARAAVAGED	0.000133189
			YVNERNARAAVAGEDG	-4.52903e-05
			APRDVRVRKIKPLSEIHSG	-0.000202666
			EIVDSYLPVILDIIKG	4.96028e-05
			GGPISSILVNKYG	-3.99648e-05
			LAGNEQVTR	0.000126792
			RFDDAVVQSDM	5.59011e-05
			EPGEPEFKYIGNMHGNEVVGREL	-9.28811e-06
			AEPVTPTSKA	1.65707e-05
			DLPASASLPAKA	-7.13494e-05
			DPNPDDPLVPEIARIYK	-0.000228847
			FEAKKLV	-3.35954e-05
			GAESGSAAGLLPT	1.65707e-05
			GFEDVAIGAPQEDDLQ	-0.000151757
			GKPLEVF	-9.78297e-06
			IDDSLIGGNASAEGPE	0.000137072
			QNGIVPIVEPEI	-0.000159657
			TLLPARLPPGLR	-2.79829e-05
			TPADGEASGESEPAKG	9.89679e-07
			VEFATDRVEE	0.000106043
			VVTFAPVNVTTEVK	-0.000184978
			DEFWAFSYDEMAK	0.000116351
			IDKEGVIEPDTDAPQ	-0.000161775
			ITPAEVGVLVGKDR	-0.000111104
			ITPAEVGVLVGKDRS	-1.18179e-05
			LVINGNPITIFQERDPS	-0.000118269
			TPAEVGVLVGKDR	-2.93882e-05
			TPAEVGVLVGKDRSSF	-0.000162263
			AEQLAQIAAENEEDEH	-0.000199096
			APDALKIITENDH	-3.16277e-05
			APDALKIITENDHV	0.000546359
			AWVLDKLKAERERG	-0.000139666
			DLEVAQTTALPDED	-8.98864e-05
			DLEVAQTTALPDEDD	-6.20042e-06
			DRVRNLQSEVEGVK	-8.23819e-05
			EPTAEQLAQIAAENEEDEHS	1.65707e-05
			GNDRVRNLQSEVEGVK	-8.74713e-05
			GTPEQKALVIGGEA	-0.000324731
			HDLEVAQTTALPDE	3.60028e-05
			HDLEVAQTTALPDED	-0.000314854
			ITPAEVGVLVGKDRSS	-0.00025454
			KTHLSEVQAFFENQS	-0.000100966
			KVVEVGSKIYVDDG	-0.000105011
			SAPDALKIITENDH	9.91117e-05
			TPAEVGVLVGKDRSS	-0.000134728
			TPEQKALVIGGEA	0.000603417
			AQPSPARAPAELE	6.51617e-05
			DASAEVERLRRENQ	0.000189993
			DPNPDDPLVPEIARIY	-0.000100276
			DSVSIISFPEKEQEDV	-0.000164381
			DVRGSIVY	8.4668e-05
			DVTGAQAY	2.13972e-06
			EGTPADTGDLSPGH	-0.000119958
			GFEDVAIGAPQEDD	0.00028266
			GGGKVAPAQPSEEGPG	1.33346e-05
			GPSSLAVHTILPQESPA	-7.60222e-05
			GQPSATGAYPATGPYG	-7.42263e-05
			IEEELGSKAKFAGRN	-0.000164875
			ITFLSGGQSEEEAS	6.17608e-05
			LEDVQPHDLGKVGEVIVTKDDAML	0.000796633
			QNGIVPIVEPEILP	0.00159135
			RVGDYGSLSGREKM	-0.00014599
			VPTIDIHMNQIGFEREWH	-0.000109723
			APEKPPASDETKAAEEPSK	0.000329041
			DDGATKLNDEARR	-0.000188543
			DDVQVETIEPEPEPA	-0.000178082
			DPGDAAQQEAKH	5.21877e-05
			EESDDEAAVEEEEEEK	-0.000158638
			EESDDEAAVEEEEEEKKP	6.14747e-05
			EGPSSLDPSQEGPTG	2.92647e-05
			EMATAASSSSLEKSYE	-0.000171692
			EPGDVQEMPAPESPPG	1.63067e-05
			EPMEEEEAAKEEKEESD	8.87986e-05
			GKPGVEAGQEPAE	-1.72131e-05
			GPRDDDESDDTLEENRG	-0.00029457
			GVHHFARAASEFESSEG	-0.000143846
			IDFEDVIAEPEGTH	1.65707e-05
			IDFEDVIAEPEGTHS	1.65707e-05
			IEEIEGLISAHDQ	0.000110653
			ISTTDAIFVQRDL	-8.30214e-05
			ISTTDAIFVQRDLK	8.44406e-05
			KARQAAKTEIEK	9.13329e-05
			KEESDDEAAVEEEEEEKKP	-0.000108479
			KEIVDSYLPVILD	0.000105564
			KIDFEDVIAEPEGTH	1.64481e-05
			KPGVEAGQEPAE	0.000111021
			KVVEVAEEEEVA	-4.44386e-05
			LALARSLPPAEELPV	0.000287426
			LNIDPDAKVEEEPEE	-7.70933e-05
			RPGPTAESASGPSEDPS	-0.000166379
			RPGPTAESASGPSEDPSVN	-0.000340162
			RREAEDLQVGQVELG	6.56836e-05
			SDGIMVARGDLG	-0.000201062
			SPDFESVQAGPEPDPP	2.07709e-05
			SPPGPHTAVLALEDEDD	-0.000267049
			VIDDRAARLDILD	0.000896371
			VINGNPITIFQERDPS	-4.49434e-06
			VKIDFEDVIAEPEGTH	9.56733e-05
			VKIDFEDVIAEPEGTHS	-1.72423e-05
			VPPDPAQSGSTPAAEALPG	1.65707e-05
			VTTEVKSVEMHHEA	0.000375181
			VTTEVKSVEMHHEALS	-0.000199348
			VVREDLVAVEEIRDV	-0.000108288
			APPSGGASSGPTIEE	3.33186e-06
			FFMPGFAPLTSRGSQQYR	1.65707e-05
			AAGGAAAAAAEAG	1.65707e-05
			AAGGAAAAAAEAGAA	1.65707e-05
			AEAEAAAAAAEPGFD	1.65707e-05
			AKAAEAAASAYYNPGNP	1.65707e-05
			APEAGASPVEKEAPA	6.95581e-05
			APPGTPAIAWGEVPRHQ	-6.16619e-05
			APRDVRVRKIKPLSE	2.08517e-06
			APSFGSLVALKELDMH	0.000422271
			APTGSSPQPLQPL	-0.000115835
			DADIGVAEAERDAG	0.000338379
			DALNATRAAVEEG	1.63909e-05
			DDFDLGDAVVDGENDDPRPPNPP	0.000259296
			DDVLLVPLAEPG	1.531e-05
			DENYERINVPVPQ	0.000648762
			DGFEDVAIGAPQEDD	-0.00024154
			DGFEDVAIGAPQEDDLQ	4.15638e-05
			DIGVAEAERDAG	-8.55831e-05
			DLTDYLMKILTERG	0.000113724
			DPGGSVPSGEAS	-9.21633e-05
			DPGGSVPSGEASAAFERLV	1.19489e-05
			DPQEAKPQEAAVAPEKPP	-2.34978e-06
			DPQEAKPQEAAVAPEKPPA	-3.00469e-05
			DPSKPGGNVEGATQSLAE	6.77727e-06
			DPSKPGGNVEGATQSLAEQMR	-0.000113027
			DSQLGFLPEAEM	-2.50471e-05
			DVLLVPLAEPG	1.6362e-05
			DYLMKILTERG	-0.000144936
			EAAAAAAEPGFDDEE	1.65707e-05
			EEEEDGAAVAEKSHR	2.66978e-05
			EEEEEDGAAVAEKSHR	3.51245e-05
			EPGSPTAAEGEAA	1.65298e-05
			EPGSPTAAEGEAAS	1.64889e-05
			EPTAAAIAYG	1.65707e-05
			ERLREEVTKLRMELQ	-5.72097e-05
			ESLLRGIYAYGFEKPS	-0.000266037
[truncated: 4,171 more rows]
