# Supplementary material for: De novo identification of CD4+ T cell epitopes
Source: Nat Methods. 2024 Apr 24;21(5):846–56. doi: 10.1038/s41592-024-02255-0 (PMC11093748; doi:10.1038/s41592-024-02255-0)
Supplement: Supplementary file 10 — Statistical source data. [file 41592_2024_2255_MOESM10_ESM.xlsx]

## Sheet: Fig 2C
			Cluster	Single	Small	Medium
			0	847	165	13		Fig 2C
			1	1004	4	0		Clonotype frequencies of each type of TCR across clusters
			2	881	5	0
			3	375	305	206
			4	326	196	84
			5	258	144	106
			6	232	20	10
			7	30	7	2
