# Supplementary material for: De novo identification of CD4+ T cell epitopes
Source: Nat Methods. 2024 Apr 24;21(5):846–56. doi: 10.1038/s41592-024-02255-0 (PMC11093748; doi:10.1038/s41592-024-02255-0)
Supplement: Supplementary file 11 — Statistical source data. [file 41592_2024_2255_MOESM11_ESM.xlsx]

## Sheet: Fig 3A
				EPITOPE	TCR5	TCR4	TCR37		Fig 3A
				AAVEEGIVAGGGVTLL	2.52078e-05	3.88114e-05	-4.87919e-05		Enrichment scores across one biological experiment for each TCR
				AEKVRNLPAGHGLNAQ	1.96784e-05	-5.54927e-07	0.000289886
				AGGVAVIKAGAATEV	-1.20325e-05	2.04625e-05	-0.00010308
				AKAAVEEGIVAGGGV	4.67842e-05	-0.000144099	-6.50346e-05
				ALVREGLRNVAAGANP	-2.1402e-05	-2.37527e-05	-2.34021e-05
				AMKAHGLDNYRGYSL	-4.09633e-05	-7.51911e-05	-2.63326e-05
				AMKDHGLDNYRGYSL	3.60753e-05	-7.53402e-05	4.808e-05
				AMKFHGLDNYRGYSL	0.000118279	2.21567e-05	-3.73414e-05
				AMKKHGLDNYRGYSL	-0.000160186	-9.89912e-05	-3.46465e-05
				AMKRHGADNYRGYSL	-0.000116684	3.30914e-05	-4.01812e-05
				AMKRHGLDAYRGYSL	-6.04345e-05	-0.000176487	6.18871e-05
				AMKRHGLDEYRGYSL	-1.62254e-05	-2.41075e-05	-3.11796e-05
				AMKRHGLDLYRGYSL	0.000156908	0.000134914	-5.08745e-05
				AMKRHGLDNARGYSL	0.000213616	2.79299e-05	-0.000148265
				AMKRHGLDNYRAYSL	-8.13791e-05	-4.81382e-05	3.71406e-05
				AMKRHGLDNYRDYSL	0.000233358	-5.23237e-05	-2.53756e-05
				AMKRHGLDNYREYSL	0.000206729	5.71078e-05	5.76112e-05
				AMKRHGLDNYRGYSL	-3.75916e-05	-2.21188e-05	3.56148e-05
				AMKRHGLDNYRKYSL	0.00011656	0.000116774	-6.35795e-05
				AMKRHGNDNYRGYSL	-6.40126e-05	-9.34695e-05	0.000150698
				APLKQIAFNSGLEPG	-2.26627e-05	-2.41397e-05	-1.86371e-05
				ASFEAQGALANIAVDKA	-2.97734e-05	-0.000121225	-4.53244e-05
				ATAEQLKTVMDD	3.08156e-05	-4.76934e-05	3.67424e-05
				AVRNAKAAVEEGIVAG	-0.00010227	0.000114357	-0.000254421
				EAPLKQIAFNSGLEPG	-2.39799e-05	-3.00154e-06	-2.34021e-05
				EATGANIVKVALEAPL	-2.4481e-06	-4.02796e-05	-2.60007e-05
				EEIAQVATISANGDK	0.000128831	-0.000123445	-1.96336e-05
				EEVDMTPADALDDFD	-4.51378e-06	2.02762e-05	6.15044e-05
				EQIAATAAISAGDQS	-1.77821e-05	1.42805e-05	-3.4383e-05
				FLTTEAVVADKPEKEK	7.33364e-05	4.82808e-05	-4.79922e-05
				GHNYVTAIRNQQEG	-3.98582e-05	-0.000308311	-0.000135543
				GVAVIKAGAATEVELK	-3.06925e-05	-2.76177e-05	8.86203e-05
				HLVEALYLVCGERG	3.48778e-05	-8.46332e-05	0.000182809
				HSNYVSTVTVSPDGSL	2.30201e-05	-9.27157e-05	-0.000187855
				ILQSSSEVGYDAMLG	-0.000152771	9.72619e-05	0.000172386
				IPAMTIAKNAGVEGS	7.43242e-05	-7.00919e-06	0.000313514
				IQKTPQIQVYSRHPPE	1.58944e-05	-1.76878e-05	-1.26664e-05
				ISQAVHAAHAEINEAGR	-3.09793e-05	-9.0938e-05	-9.51837e-05
				IVAGGGVTLLQAAPTL	-6.0745e-05	-6.16816e-05	3.36989e-06
				KKMREIIGWPGGSG	2.96158e-05	-0.000107318	-0.000179324
				KPKATAEQLKTVMDD	-5.84368e-05	0.000135835	-4.6403e-05
				LAKLAGGVAVIKAGAA	-3.69013e-05	-3.78325e-05	-3.39972e-05
				LEDARRLKAIYEKKK	0.00013646	0.000171801	0.000191037
				LPAGHGLNAQTGVYED	-0.000151354	9.09299e-05	4.14613e-05
				LSIALHVGFDHFE	1.42163e-05	-5.81515e-05	-0.000224938
				MAKTIAYDEEARRGLE	-3.53819e-05	0.000133201	-3.33164e-05
				NMYAMMIARFKMFPEVKEKG	-3.0392e-05	7.82363e-05	-0.000178202
				NYVTAIRNQQEG	-0.000104957	0.000178509	-0.000214411
				PPSLRTLEDNEERMS	8.95168e-05	0.000526979	0.000112231
				QMCVTQYQKESQAYYDGRRS	-3.60284e-05	-0.00017025	3.14055e-05
				RGLERGLNALADAVKV	0.000219917	-5.5576e-06	-5.0542e-06
				RVAQIRQEIENSDSDY	7.17398e-05	-3.14031e-06	-5.83899e-05
				SALQNAASIAGLFLTT	-2.97958e-05	-3.07587e-05	-2.9066e-05
				SAMSRPMIHFGNDWEDRYYR	0.000344562	0.000457141	0.000159751
				SDGVAVLKVGGTSDV	-3.93482e-05	-9.92942e-05	-0.000137839
				SHLVEALYLVCGERG	0.00020828	7.77578e-05	0.000258414
				SKVSTVKDLLPLLEKV	-0.000192971	-0.000321592	0.000136485
				SLKKGAAALGIGTDSVI	-3.45379e-05	-1.51629e-05	2.08365e-05
				SLLGKARKVVVTKDET	-3.43724e-05	0.000264341	-4.42262e-05
				SLSVYDLESKAVIAEL	-9.5678e-05	1.19465e-05	-9.6654e-05
				SRLSKVAPVIKARMM	6.68446e-05	7.43569e-05	-0.000144116
				TDAIAGRVAQIRQEIE	-0.000132051	3.96077e-05	3.75225e-07
				TLKGHSNYVSTVTVSP	1.46086e-05	6.05012e-05	-0.000101162
				TLKKMREIIGWPGGSGDG	-4.04617e-05	0.000100449	0.000224529
				TRAAVEEGIVLGGGC	-5.50531e-05	0.000183421	0.000167438
				TYEIAPVFVLLEYVT	4.27816e-06	-4.42002e-05	3.14071e-05
				VHAAHAVHAAHAVHA	6.30233e-05	0.000132863	-2.63614e-05
				VRNLPAGHGLNAQTG	-5.96741e-05	-0.000120276	-0.000196382
				VYEDLLAAGVADPVKV	-8.23668e-05	-7.52675e-05	-0.000104688
				YDLESKAVIAELTPDG	-8.45016e-05	-6.29373e-05	-0.000162522
				YEIAPVFVLLEYVT	-1.60392e-05	-3.04505e-05	1.64956e-05
				YILLVSSKVSTVKDLL	-0.000118151	0.000169859	-2.54999e-05
				SRLSKVAPVIKARMMEYGTT	-2.39788e-05	-2.20084e-05	-2.35695e-05
				YEIAPVFVLLAYVT	-2.76135e-05	-1.7278e-05	-8.27583e-06
				YEIAPVFVLLDYVT	-4.51892e-05	-4.14558e-05	1.27509e-05
				YEIAPVFVLLGYVT	-2.79977e-05	-1.45641e-05	-2.36588e-05
				YEIAPVFVLLMYVT	-1.50312e-05	-2.12693e-05	-4.8024e-06
				AAMKRHGLDNYRGY	1.12056e-05	-0.00021504	-5.85916e-05
				AQVATISANGDK	-1.92976e-05	-5.89912e-05	-5.72226e-05
				EEIAQVATISANGDKDIGNI	-8.19448e-05	0.000110844	-2.03995e-05
				FFYTPMSRREVED	0.000212728	6.44998e-05	-4.87043e-05
				FSPAVGVDFELESFSERKEEEKEEL	-3.71281e-05	-5.2537e-05	-1.45851e-05
				GCALLRCIPALDSLTPANED	-7.56202e-05	-6.34973e-05	7.77281e-05
				GFFYTPMSRRE	3.92071e-05	-7.57538e-05	-9.8895e-05
				IDFLIEEIERLGQDL	4.71982e-05	-1.88002e-05	-2.30533e-05
				IPPSLRTLEDNEERMSRLSK	2.15427e-05	-8.80775e-05	-1.46103e-05
				KKGAAALGIGTDSVI	0.000154514	2.11577e-05	-2.74626e-05
				LKKMREIIGWPGGSG	-5.36081e-05	-0.000141681	-0.000163959
				NTNMFTYEIAPVFVLLEYVT	6.22181e-05	0.000122873	6.09783e-05
				PGGSGDGIFSPGGAISNMYA	-0.000100402	0.000168338	0.000295117
				TYEIAPVFVLMEQIT	-2.16397e-05	-1.36256e-05	-1.6082e-06
				VDKCLELAEYLYNIIKNREG	-6.11454e-05	5.9056e-05	-2.01194e-05
				VPPSLRTLEDNEERMSRLSK	-1.91799e-05	0.000124827	2.90322e-05
				AVRPLWVRME	3.6367e-05	-5.90518e-05	4.97017e-05
				DYEYLINVIHAFQYV	-8.58457e-05	5.22702e-05	-0.000180875
				EIAPVFVLLE	-1.47621e-05	-2.05805e-05	-9.48762e-05
				IPPSLRYLEDNEERMSRLSK	3.18229e-05	4.61391e-05	0.000562733
				RVRPLWVRME	0.000278831	2.718e-05	8.25281e-06
				SRLSKVAPVIKA	5.23899e-06	6.46923e-05	-6.62137e-05
				VLGGGCALLRCIPALDSLTPANED	-9.42718e-05	-3.21681e-05	-4.20935e-05
				ALYLVCGER	4.64701e-06	3.4534e-05	-2.95454e-05
				APVIKARMMEYGTT	-1.93675e-05	1.05706e-06	-2.50046e-05
				LKKMREIIGWPGGSGDGIFS	-7.62505e-05	-1.06933e-05	0.000203299
				AAEALALVCGE	-2.27584e-05	-2.2018e-05	-2.34021e-05
				AAEALALVCGK	-2.27584e-05	-2.15077e-05	-2.34021e-05
				AALALVCGE	-1.39444e-07	1.74652e-05	1.10787e-05
				AALGIGTDSVILIKCDERGK	0.000102305	0.00016593	-0.000184971
				AALKLVCGE	-5.22296e-05	-7.3143e-05	-1.9212e-05
				AALYLVCGE	-5.83841e-05	-6.08243e-05	-6.57309e-06
				AALYLVCGERG	-6.60851e-05	-4.31397e-05	-2.95209e-05
				AALYLVCGERK	-4.39436e-05	5.64914e-05	4.38837e-06
				AALYLVCKERG	-5.29308e-05	-1.93678e-05	-0.000132193
				AALYLVCKERK	-5.45497e-05	-9.30803e-05	-1.32836e-05
				AAVEALYLVCG	-3.70694e-05	-6.47742e-06	-0.000112597
				AAVEALYLVCK	-6.79033e-05	-3.96331e-05	1.36222e-05
				AFIKATGKKEDE	-1.35037e-05	2.00624e-05	4.74166e-05
				ALYLVCGE	1.35865e-05	-2.22426e-05	-4.81315e-05
				APVIKARMMEY	-4.11406e-05	-5.92322e-05	-6.31995e-06
				EALALVCG	-6.67695e-05	-6.95646e-05	6.47645e-05
				EALALVCGK	-6.27967e-05	-4.02454e-05	-4.77663e-05
				EALYLVCG	-1.91309e-05	3.47719e-05	2.1333e-05
				EALYLVCGE	-8.11762e-05	-6.55989e-05	1.72938e-05
				EALYLVCGK	7.6889e-05	-4.19115e-05	-4.85031e-05
				EKAHHAIWARMDAKK	0.00301481	-0.000176285	5.04908e-05
				EKAHHAIWAYNDAKK	-1.55012e-05	-9.65329e-05	3.93293e-05
				EKAHHPIWARMDAKK	0.00338984	-2.31611e-05	7.70775e-05
				EKAHHPIWAYNDAKK	1.14364e-05	-8.98981e-05	7.06549e-05
				EKAHIPIWARMDAKK	0.000958354	-0.000108339	9.91017e-05
				EKAHLAIWAKMDAKK	-8.9083e-06	-3.82243e-05	-4.09338e-05
				EKAHLAIWARMDAKK	0.0011333	-1.3566e-05	1.07427e-05
				EKAHRPIWARMDAKK	0.000307977	5.85163e-05	3.65178e-05
				EKAHRPIWAYNDAKK	-6.84585e-05	-8.55351e-05	0.000106302
				EKAHVPIWARMDAKK	0.00113646	-0.000129063	9.55726e-05
				ERRILEVKQKGFVPFLVSAT	5.90934e-06	-2.56938e-05	-2.72412e-05
				EYVTLKKMREIIGWPGGSGD	-5.67441e-05	4.51193e-05	-5.1667e-05
				FAKFASFEAQGALANIA	0.000112029	-1.52048e-05	-0.000147001
				FFYTPKSRREVED	-6.92029e-06	-2.02331e-05	6.37075e-05
				FKADEKKFWGKYLYE	-5.84097e-05	2.61728e-05	-2.87526e-05
				HTPGVHMASLSVYLKTNVFL	-0.000125978	3.04118e-07	-1.64415e-05
				LHRSGVLIIHHLQEDYRTY	8.32837e-05	-2.23986e-05	-6.96636e-05
				LVSATAGTTVYGAFD	-3.74044e-05	5.78849e-05	-5.05103e-05
				PHLVEALYLVCGERG	-7.35664e-06	-3.3963e-05	-1.59643e-05
				PHLVEALYLVCGKRG	-2.05324e-05	-1.91639e-05	-2.25822e-05
				PHLVEALYLVCKERG	-2.37605e-05	-2.55617e-05	-3.09348e-05
				PHLVEALYLVCKKRG	-6.09809e-06	-4.07095e-05	-3.2242e-05
				PLQCSALLVREEGLM	-2.58566e-05	-1.79473e-05	-9.17756e-05
				PVIKARMMEYGT	1.34661e-05	3.70667e-05	5.8182e-06
				PVIKARMMEYGTTMV	-4.76156e-05	-0.000108473	-7.20364e-05
				SHLVEALYLVAGERG	-0.000105339	-0.000101852	0.000775699
				TAALSYTISRMEESSVTL	6.11519e-05	3.33423e-05	-4.0347e-05
				VEALALVCG	-0.000124712	-4.73908e-05	7.46641e-06
				VEALKLVCG	5.17669e-05	-3.46195e-05	-0.000106417
				VEALYLVC	-3.41813e-05	1.14626e-05	-5.61963e-05
				VEALYLVCG	-1.12437e-05	-9.11312e-05	-0.000106101
				VEALYLVCK	-2.72739e-05	-4.4571e-05	4.72965e-05
				VPPSLRTLEDNEERMS	-0.000118502	6.97601e-05	-8.20829e-05
				VPTSLRRLEQPNVAIS	-5.54428e-05	0.0002299	9.93915e-06
				WYVMVTAALSYTISRMEESSVTL	5.48579e-05	-7.03696e-05	3.53759e-05
				AAAAVRPLWVRMEAA	4.53491e-05	-1.9857e-05	-6.5941e-06
				AAAHHPIWARMDA	0.00020119	-5.31199e-05	-1.41158e-05
				AAVRPLWVRMEAA	0.000251388	1.22486e-05	-2.5708e-05
				AVRPLRVRMEA	-8.07046e-05	5.53473e-05	-2.34313e-05
				AVRPLWVRMEA	7.46696e-05	7.55907e-05	-2.36042e-05
				EALYLVCGERG	3.02588e-05	0.000127466	8.05964e-05
				GAGDLQTLALEVAQQKRG	0.000100183	-4.55986e-05	-3.89846e-05
				GDLQTLALEVARQ	-4.46491e-05	-1.10856e-05	0.000101071
				GKKVATTVHAGYG	-2.27584e-05	-2.37527e-05	-2.34021e-05
				IATQGPLSHTIADFWQMV	-0.000129811	9.38179e-05	8.27113e-05
				IKLKVESSPSRSDYINAS	5.93825e-05	-1.63409e-06	0.000158482
				ISNPAATHQDIDFLI	-2.20449e-05	0.000200273	-6.40628e-05
				KKGAAAIGIGTDSVI	-0.000199007	-3.43805e-06	-2.36465e-05
				KLSGLGADPSADATEAYQEL	-1.16382e-05	-4.79249e-05	-1.51701e-05
				KNSLINYLEQIHRGVKGFVR	-0.00024648	5.33022e-06	-2.32152e-05
				LCRQHMATKSLFNRAEGP	8.60954e-05	8.40728e-05	4.08238e-05
				LKKMRFIIGWPGGSG	5.06031e-05	-2.36291e-06	5.56702e-05
				PSWCEEPAQANMDISTGH	4.08298e-05	9.72387e-06	-0.000129333
				QREENAPKNRSLAVLTYDHASRI	0.000104044	0.000140746	0.000343785
				RAVTELGRHSAEY	-4.40075e-05	-8.11092e-05	3.71526e-05
				RDRLAKEWQALCAYQAEP	-6.98251e-05	-8.63907e-05	1.8485e-05
				SHLVEALY	-4.38893e-05	-8.72741e-05	-3.88628e-05
				SPGDLQTLALEVARQKRG	-4.83269e-05	-0.000152539	-3.52493e-05
				SRLSKVAPVIKARMMEYGT	8.05848e-06	9.29447e-05	2.74264e-05
				TGHMILAYMEDHLRNRDR	-9.50884e-06	4.65593e-05	-8.38671e-05
				WLMWRAKGTTGFEAH	-5.50163e-05	1.60678e-05	2.84191e-06
				AQAATISANGDK	-8.50317e-06	-4.90088e-05	3.25803e-05
				AQVATISANGDA	-0.000134637	-0.000129124	-7.56834e-05
				YVRPLWVRME	0.000231469	-2.57943e-05	-6.1984e-05
				KPTQAFVKQHLCGPHL	-3.13715e-05	-1.98517e-05	-3.02948e-05
				SPGDLQTLALEVARQK	-1.22668e-05	0.000192606	-2.96607e-05
				VKQHLCGSHLVEALYL	3.72179e-05	5.11914e-05	-2.10167e-05
				AELNQLRAKEPTKLA	-4.67341e-05	9.0213e-06	-2.55047e-06
				AVATSNMQETEEWYR	-2.57791e-05	-5.07994e-05	-1.37637e-05
				DVYQAELRELRLRLD	7.4755e-05	-2.61399e-05	-0.000176362
				EGQSLKEEMARHLQE	-5.21837e-05	-1.02507e-05	3.84179e-05
				ELRELRLRLDQLTAN	-2.67079e-05	-3.74774e-05	-3.92994e-05
				FLRKIYEEEVRELRE	0.000116311	0.000270804	1.59972e-05
				IPVQTFSNLQIRETS	0.000165814	0.000243843	-8.44462e-05
				LAAYRQEADEATLAR	-2.50142e-05	-0.000156129	-7.37552e-05
				LAGALNAGFKETRAS	8.90562e-06	-3.08032e-06	0.000147152
				NKALAAELNQLRAKE	-9.2872e-05	2.73432e-05	0.000170642
				PDLTAALREIRTQYE	0.000169398	6.95517e-05	2.88786e-06
				PTKLADVYQAELREL	2.04917e-05	0.000197987	0.000164704
				QVHVEMDVAKPDLTA	2.87062e-05	2.53658e-05	-0.000194229
				RELREQLAQQQVHVE	0.00017974	0.000309894	-9.30336e-05
				RFASYIEKVRFLEQQ	5.88773e-05	1.56649e-05	0.00031031
				RTRPLWVRME	-8.08373e-05	-0.000109449	-0.000119741
				SYIEKVRFL	-6.67974e-05	0.000120009	6.86862e-05
				VDKANLDVMKERS	1.39739e-05	0.000201598	-0.000214116
				VDKANLEIMTKRS	-0.000152629	0.000180684	0.000131172
				VDLERKVESLEEEIQ	-9.88023e-05	8.53361e-07	-7.08849e-05
				WYRSKFADL	-2.24789e-06	-7.06997e-05	-7.93632e-05
				YQEALARLEEEGQSL	2.32082e-05	3.72069e-05	-9.00594e-05
				LSIALHVGFDHF	0.000119084	-3.01971e-05	4.74795e-05
				AVDGVISVHSLHIW	5.6135e-05	0.000169725	-0.000313633
				GGGCALLRCIPA	2.44127e-05	7.2434e-05	-2.85336e-05
				ILSVHVATAASQDS	1.40367e-05	-3.34769e-05	-3.66288e-05
				DRFSVNLDVKHFSPEE	-5.59642e-06	0.0001773	9.88963e-06
				MDIAIHHPWIRRPFFP	-9.44918e-05	-2.92874e-05	-2.4099e-05
				PSFLRAPSWID	-3.58015e-05	-5.43783e-05	7.55606e-05
				SGPERTIPITREEKPA	0.000126383	-2.38305e-06	-3.86988e-05
				MEVGWYRSPFSRVVHLYRNGK	-0.000118958	1.07162e-05	0.000189696
				SPFSRVVHLYRNGK	-2.62776e-05	0.000119152	-6.51494e-06
				KLHRVAPKIKAKMMESGT	3.85426e-05	3.63176e-05	-4.47108e-05
				IREADIDGDGQVN	-5.52182e-05	0.000206086	-1.09991e-05
				YLLTSHRTATAAEEFAFLMQ	-0.000110418	-0.000101668	-1.06755e-05
				DEAIRQALVDSVFQVSVLPG	-0.000121049	-9.79349e-05	-1.08334e-05
				DFSTVVSEEDLVTKLNAGLQ	8.41847e-05	-4.79778e-06	4.18418e-05
				GPEAGPVHLFTTYDRRTNIT	-2.98763e-05	-1.12027e-05	-2.42876e-05
				GPRYSTQRGVYLLTSHRTAT	-2.27584e-05	-2.37527e-05	-2.34021e-05
				GVVHCLQEVLKDYYTLVDRV	7.00428e-05	1.35499e-05	5.52538e-06
				ADASVLGVLAPYVLRQVREP	3.97172e-06	5.63981e-05	-5.21775e-05
				EVLEFHQSLGALVEGTGHLL	2.2384e-05	-2.16097e-05	0.000119789
				LQDTEHLIMDLRHNPGGPSS	-7.54765e-05	-0.000100631	0.000138781
				LVTKLNAGLQAASEDPRLLV	0.000109614	-3.66176e-05	0.000142957
				SLALTVPVLTFIDNHGEAWL	-0.000105983	-0.000113479	-5.15549e-05
				SVFQVSVLPGNVGYLRFDSF	-0.00021724	-0.000375988	-0.000305477
				TTYDRRTNITQEHFSHMELP	-3.77709e-05	-5.94139e-05	-2.3714e-05
				LSKVAPVIKARMM	3.14131e-05	-0.00010509	-0.00010479
				AAAAAAAAAAA	-2.27584e-05	-2.37527e-05	-2.34021e-05
				AAAAAAAAAEA	-2.27584e-05	-2.37527e-05	-2.34021e-05
				AATHQDIDFLIEEIE	5.4969e-06	-2.42398e-05	-0.000131234
				AVADICKKYKIWMHV	5.87002e-05	-9.03559e-05	0.000146169
				EDKRWSRMDQLAKELTAE	-0.00011246	-0.000120927	8.91208e-05
				EDNEERMSRLSKVAP	8.25176e-06	0.000161892	9.18122e-05
				EEILTHCQTTLKYAI	1.4262e-05	0.000192854	-3.05178e-05
				FTYEIAPVFVLLEYV	-3.66695e-05	-8.61849e-06	2.07325e-05
				GTTVYGAFDPLLAVA	2.26486e-05	-4.67683e-06	-8.47349e-05
				IARYKMFPEVKEKGM	0.000244027	0.000288529	-0.000160221
				KGFVPFLVSATAGTT	-2.27584e-05	-2.37527e-05	2.78577e-05
				KGMAAVPRLIAFTSE	-0.00011622	-8.29892e-05	4.91823e-05
				PGGAISNMYAMLIAR	6.82061e-05	9.05452e-06	-0.000135698
				RPTLAFLQDVMNILL	0.000119838	0.000213453	-0.000123204
				SDLERRILEVKQKGF	4.88147e-05	0.000144436	2.87236e-05
				SRLGLWVRME	0.0002912	-9.49614e-05	-2.09978e-05
				TSEHSHFSLKKGAAA	-2.30405e-05	-2.40336e-05	-2.34799e-05
				VAPVIKARMMEYGTT	-2.27584e-05	-2.37527e-05	-2.34021e-05
				WSRMDQLAKELTAE	0.000110511	4.41026e-05	-5.81022e-06
				VEALYLVCGERG	-0.000143163	9.90491e-05	0.000374448
				FLPLLALLALWEPKPTQA	-2.48632e-05	-6.54246e-06	-6.04189e-05
				ALYLVAGEE	-5.89232e-05	-7.14169e-05	1.13184e-05
				ALYLVAGER	-2.75982e-05	5.4839e-05	4.70805e-06
				EALYLVAGE	-5.14436e-05	-4.56033e-05	0.000228165
				MKRHGLDNYRGYSL	-3.16729e-05	0.000168665	-1.96836e-05
				RALYLVAGE	-5.75795e-05	7.89188e-05	6.59219e-05
				REALYLVAE	-4.54566e-05	-4.8563e-05	3.35961e-05
				RLYLVAGEE	-2.38071e-05	8.60073e-06	0.000130639
				RLYLVAGER	4.03778e-05	0.000115582	-8.89014e-05
				VEALYLVAG	-1.4823e-05	4.81358e-05	2.68688e-05
				ETTEESLRNYYEQ	-2.44334e-05	-3.05094e-05	-3.38522e-05
				GDSERHFVHQFKGECY	-0.00011563	-9.33632e-05	6.55549e-05
				GLQNIAAEKHNLGILTKRS	8.96779e-05	6.81175e-05	0.000167085
				AHHPIWARMDA	0.000416251	-7.52146e-05	9.69114e-06
				DTKVMKCVLEVISD	-9.3933e-05	-2.61828e-05	-0.000234145
				KCVLEVISDSL	1.37794e-05	7.49772e-05	-0.000109786
				VLEVISDSL	6.55755e-06	7.05962e-05	3.14797e-05
				AHHPIWARMGA	0.00029525	-4.65677e-05	-4.80828e-05
				AHHPIWARMQA	6.13728e-05	-3.60128e-05	-5.98194e-05
				AMKRHGLDNYREYSLGN	-4.7583e-05	1.1545e-05	-0.000136026
				AMKRHGLDNYRGYSLGN	6.88939e-05	-7.11238e-05	-6.11644e-05
				GAMKRHGLDNYRGYSLGN	8.45042e-05	-8.03928e-05	-0.000144147
				SHLVEALYLVCGEEG	-3.83063e-05	5.70384e-06	0.00195046
				SHLVEALYLVCGGEG	8.23634e-05	-0.000152341	-9.47461e-05
				GTEVEALYLVCGEGGS	2.41287e-06	5.47949e-05	0.000378628
				TEGALYLVCGERGGS	-8.24878e-05	-8.45566e-05	-8.16716e-05
				TEGEALYLVCGEGGS	5.97078e-05	-7.11613e-05	0.000425209
				TEGEALYLVCGKGGS	-4.79803e-05	-6.93647e-05	-0.000152976
				TEGVEALYLVC	0.000167894	-7.1643e-05	1.04483e-06
				TEGVEALYLVCGERGGS	6.05686e-05	7.30126e-06	0.000156669
				TEGVEALYLVCGGGS	9.82879e-05	-2.50738e-06	8.66854e-05
				EDYRTYYGFLNFMSNVGD	0.000165845	0.000103637	0.000197344
				FAINSEMFLRSCQGENGT	-4.3567e-05	3.9908e-06	-4.01483e-05
				FIKIPTHAEPLFYLLSFC	-1.9238e-05	-1.58507e-05	-2.6688e-05
				KWCANPDWIHIDSTPF	9.71787e-05	-2.30316e-05	-9.5015e-05
				LTTMQLYRFIKIPTHAEP	-2.82907e-05	-4.9011e-05	-3.60954e-05
				SSVTLHRLTWSFLWSV	0.000152363	-3.02656e-05	3.99673e-05
				TKMIWVAVIGDWFNLIFK	-5.88023e-05	-8.80315e-05	0.000202313
				VILGVIGGMLVAEAFEHT	-9.6734e-05	-0.000137289	-1.90553e-05
				VMVTAALSYTISRMEESS	5.27965e-05	-3.85345e-05	6.84879e-05
				AHYPIPADMDV	-8.54671e-05	-8.07365e-05	-4.996e-05
				CNTATCATQRLANFLVRSS	0.0002026	0.000297934	8.71529e-05
				DKRKCNTATCATQRLANFLVRSS	5.98578e-05	-2.97432e-05	4.37136e-05
				KCNTATCATQ	-6.24767e-05	-3.01715e-05	-4.20294e-05
				KCNTATCATQRLAN	-4.6937e-05	-7.25203e-05	-5.64602e-05
				KCNTATCATQRLANFLV	-6.98115e-05	0.000171126	3.59359e-05
				KCNTATCATQRLANFLVRSS	8.68058e-06	0.000110844	-3.08011e-05
				NTATCATQRLANFLVRSS	-0.000195445	5.59324e-05	-9.0133e-05
				TATCATQRLANFLVRSS	0.000162612	9.16784e-05	-6.36546e-05
				AAKRHGLDNYRGYSL	-2.71591e-06	-8.59843e-05	-2.9863e-05
				ALKDIRAQYEKLAAKN	-2.72059e-05	4.21387e-06	-6.97107e-07
				AMARHGLDNYRGYSL	-7.96782e-05	-6.32543e-06	-0.000101014
				AMKRAGLDNYRGYSL	0.000109542	4.77653e-05	0.000143161
				AMKRHALDNYRGYSL	-8.71682e-05	9.19412e-05	-4.70115e-05
				AMKRHGLANYRGYSL	2.11772e-05	-9.66544e-05	6.33129e-06
				AMKRHGLDNY	-7.86039e-05	-0.000146426	-8.29135e-05
				AMKRHGLDNYAGYSL	-1.03009e-05	-2.2376e-05	7.92139e-05
				AMKRHGLDNYR	0.000213894	-3.76174e-05	-4.28917e-05
				AMKRHGLDNYRG	-0.000126277	-0.000195131	-4.3826e-05
				AMKRHGLDNYRGASL	4.69913e-05	8.24569e-05	-3.40869e-05
				AMKRHGLDNYRGY	-3.4542e-05	3.50082e-05	-0.000203868
				AMKRHGLDNYRGYAL	0.000112673	0.000395531	-8.05729e-05
				AMKRHGLDNYRGYS	-7.0874e-05	-2.35238e-05	-1.24236e-05
				AMKRHGLDNYRGYSA	2.88846e-08	-9.80477e-06	-3.92584e-05
				HGLDNYRGYSL	1.84233e-05	-2.57597e-05	-5.24624e-05
				KLENELRSTKSEMARY	-9.81727e-05	0.000131645	0.000115197
				KRHGLDNYRGYSL	6.03978e-05	-8.57639e-05	-0.000116944
				MQNAEEWFKSRFTVLT	2.24405e-05	-7.80283e-05	-6.84705e-05
				QISVEMDVSSKPDLSA	3.01842e-05	0.000232028	-0.000110979
				RHGLDNYRG	1.67882e-05	5.90279e-05	3.67984e-06
				RHGLDNYRGYSL	7.24384e-06	-0.000112755	0.000105562
				SAMQDTINKLENELRS	-5.13449e-05	0.000255108	0.000273307
				SSKPDLSAALKDIRAQ	7.73339e-07	-3.27889e-05	-2.76006e-05
				YEKLAAKNMQNAEEWF	-1.08835e-05	-3.50653e-05	-4.17496e-05
				APGRGMVEALPDGLS	-3.56357e-05	-7.60944e-05	-3.65715e-06
				AVAGAPHSYIDTYF	-8.5691e-05	-0.000233188	1.38013e-05
				DVYKTNNIAYEDVVG	-9.94656e-05	-0.00022287	0.000112029
				ETKTTVELLPVNGEFS	-2.11877e-05	2.97808e-05	-8.39306e-05
				FAVAGAPHSYIDT	-2.45707e-05	7.76835e-06	-9.87211e-06
				FAVAGAPHSYIDTY	-7.28979e-05	-3.88573e-05	-0.00013647
				FAVAGAPHSYIDTYF	-0.000127412	5.23524e-05	7.43383e-05
				FAVAGAPHSYIDTYFD	2.74815e-05	0.000123343	0.000326848
				IAVLLGHSHDV	-0.000106373	-0.000102116	1.54915e-05
				IPEKVTPVAAVQDGFT	-8.13337e-05	-8.09419e-05	9.10117e-06
				IQEAHGLPVMDDQ	1.47342e-05	-8.09153e-05	2.98961e-05
				IQEAHGLPVMDDQTQ	-8.24155e-05	4.29995e-05	-6.8925e-05
				KFPPEETLKSYWEDNK	-1.02488e-06	3.72903e-05	1.79007e-05
				KFPPEETLKSYWKDNK	9.32774e-06	-0.000133923	0.000268439
				KSEFPTEADLEDF	2.51798e-05	-0.000185649	-0.000149892
				LQTPSQQAAKSFYDR	4.11e-05	-3.26543e-05	-4.06359e-05
				NVPAVAEEIQDEVDE	3.21978e-05	-0.000150706	1.20423e-05
				QPPTETAESSQAEEEKDA	-1.36858e-05	7.50891e-05	-4.02107e-05
				QTPSQQAAKSFYDR	-4.8925e-05	-0.00012055	0.000259811
				RNQISKVSSGKELTE	0.000274972	-6.63619e-05	0.00011416
				RPSSREDSVEARSDFEE	0.000177067	-8.47796e-05	-0.000111946
				SAPKVAPLVDLSDT	-2.35326e-05	-2.45235e-05	-2.43641e-05
				SGRPRARSVDALDDINRP	1.75723e-05	1.9747e-05	-3.67946e-05
				SGRPRARSVDALDKINRP	5.89929e-05	3.10176e-05	-1.8077e-05
				SNFAVAGAPHSYIDTYF	-2.36349e-05	-8.01456e-06	-2.48295e-05
				SSNFAVAGAPHSYIDTY	-8.61115e-05	-7.27055e-05	-1.57379e-05
				SSNFAVAGAPHSYIDTYF	2.05821e-05	-3.07015e-05	-3.60036e-05
				TPPVVIKSQLKSQEDEEE	2.52018e-05	-0.000136237	-2.31474e-05
				TPSQQAAKSFYDR	0.000313152	9.90678e-05	-4.58628e-05
				TVTSQLMLKVHKEDDG	-7.43036e-05	0.000453003	8.51859e-05
				TVVPVEARADGAG	6.61952e-05	-2.50774e-05	-4.75508e-06
				VAEEIQDEVDE	7.34145e-05	-4.70128e-05	-6.45648e-05
				VAVQAISADEEAPD	-6.26587e-05	4.07567e-05	-0.000125584
				VPAVAEEIQDEVDE	0.000233879	5.85494e-05	-0.000159621
				VPVIVEKAPKARIGDLD	0.000191285	-0.000177478	-1.00603e-05
				VTSQLMLKVHKEDDG	1.88473e-05	3.42719e-05	1.58799e-05
				VVTIQEAHGLPVMDDQTQ	-7.80026e-05	-2.87447e-05	-0.000127578
				DTKVMACVLEVISD	-0.000161657	-9.07868e-05	9.20172e-05
				DTKVMKCVAEVISD	1.94022e-05	0.000104949	0.00013264
				DTKVMKCVLE	0.000105536	-2.74769e-05	-2.72104e-05
				DTKVMKCVLEAISD	0.000121694	-0.000130948	4.87874e-05
				DTKVMKCVLEVASD	-6.99981e-05	-1.96183e-05	-3.18129e-05
				DTKVMKCVLEVISDSL	1.1028e-05	-6.55489e-06	-2.65768e-05
				DTKVMRCVLEVISD	4.12328e-05	0.000107963	1.92472e-05
				EDRLTWGEADLFCQNMN	-0.000138126	0.000164881	-2.91657e-05
				GQVAEEDFPLAEKDLPSAKINC	3.12298e-05	-3.82025e-05	-1.55535e-06
				KCVLEVISD	-7.43273e-05	3.66086e-05	1.72022e-05
				KDLPSAKINCPEGANAYGSY	0.00019718	-7.09413e-05	0.000120736
				KVMKCVLEVISD	6.61111e-05	0.000169624	-0.000188011
				KVMKCVLEVISDSL	-8.2851e-05	8.19815e-05	0.000134559
				MKCVLEVISD	4.6965e-05	4.73427e-05	-8.92217e-05
				NAYGSYCYYLIEDRLTW	3.60934e-05	5.39575e-05	9.44747e-05
				PEGANAYGSYCYYLIEDRLT	-6.70722e-05	5.68392e-05	1.78208e-05
				QLAKELTAEKR	-9.30261e-05	6.29103e-05	0.00010057
				SALGLWVRME	0.000176455	-7.11241e-05	-4.2909e-05
				SRLGAWVRME	3.59097e-05	-9.78061e-05	-7.65951e-05
				SRLGLWARME	0.000944783	-0.000132897	-0.000237484
				SRLGLWSRMD	0.00176753	0.000257049	-2.70552e-05
				SRLGLWVAME	-7.7082e-06	-3.68868e-05	-2.29469e-05
				SRLGLWVRMA	0.000242275	-4.11692e-05	7.24452e-05
				SRLGLWVRMEQLAKELTAE	0.00168127	-1.10125e-05	-5.23879e-05
				TKGDTKVMKCVLE	-0.000203893	1.79801e-05	7.22244e-05
				TKVMKCVLEVISD	1.8104e-05	0.000234674	-6.23156e-05
				VMKCVLEVISD	-3.80184e-07	-7.21166e-05	7.90001e-05
				WSRMDQLAKELTAEKR	-9.94553e-05	-0.000179226	5.70418e-05
				HLVERLYLVCGEEG	-6.71584e-05	-5.73248e-05	0.000446714
				HRPIWARMD	0.000173354	-5.01723e-05	-7.40195e-05
				MKRHGLDNYRGY	-3.6802e-05	-2.85851e-05	0.000217251
				PVSQMRMATPLLARP	-0.000134392	-7.07278e-06	-2.23395e-05
				PVSQMRMATPLLCRP	-6.55597e-05	1.78749e-05	-0.000178405
				PVSQMRMATPLLDRP	-1.08867e-05	-7.38542e-05	-0.000177568
				PVSQMRMATPLLERP	6.19574e-05	2.4902e-05	8.07327e-05
				PVSQMRMATPLLFRP	6.73185e-05	0.000236544	-8.76054e-05
				PVSQMRMATPLLGRP	-8.96316e-05	-4.82233e-05	-6.96304e-05
				PVSQMRMATPLLHRP	4.30412e-05	-9.52198e-05	-0.000112659
				PVSQMRMATPLLLRP	-0.000101019	5.58028e-05	1.2434e-05
				PVSQMRMATPLLMRP	2.93351e-05	-3.33881e-05	1.39367e-05
				PVSQMRMATPLLNRP	-2.57775e-05	-3.1729e-05	-5.44987e-05
				PVSQMRMATPLLQRP	2.51913e-05	5.92842e-06	-4.89061e-06
				PVSQMRMATPLLSRP	-8.21229e-05	-6.55782e-05	3.51866e-05
				PVSQMRMATPLLTRP	0.000103366	-9.75215e-05	-7.9977e-05
				PVSQMRMATPLLVRP	-8.85846e-06	0.000214006	-2.81769e-05
				PVSQMRMATPLLWRP	-0.000153164	-4.94735e-05	-0.000140324
				PVSQMRMATPLLYRP	-4.72531e-05	1.33805e-05	-9.07481e-05
				GHVAGSLAILTDAA	-3.62732e-05	-3.19127e-05	-3.15892e-05
				GYNHKDVQANASVR	-8.16729e-05	-0.000175839	-0.000226766
				LTIQIESAADQDPSC	5.37483e-06	-9.93126e-05	4.38094e-05
				LVLASTVMILKDFS	0.000151456	3.19853e-07	-5.9447e-05
				NSVKEIILAVDGVI	-0.000154889	0.000622985	-0.000267774
				RTGIAQALSSFDLHS	-0.000155059	-4.53723e-05	8.23873e-05
				SVRAAFVHALGDVF	5.25828e-05	-6.3595e-05	-1.65924e-05
				ALKEVKQIKTQIEQTN	-9.68586e-05	-0.000121126	-4.68329e-05
				DLQGRLVSIHSQKEQD	3.04341e-06	-5.89439e-05	0.00010291
				DNSHVEMKLAADEEENA	-9.55321e-05	-5.57426e-05	-0.000113035
				EEIAQVATISANGDKD	-0.000116166	-2.37353e-05	-6.14851e-05
				EPVSELLKNYLDAQY	-2.21152e-05	6.00758e-06	-4.52768e-05
				ERQNGVLNSWTDQDS	8.86073e-05	-2.07152e-05	-0.000109015
				FAEQYSIQDWAKNLK	-2.85006e-05	-1.24761e-05	-5.55462e-05
				FETVAVKIFPYEEYSS	1.26234e-05	-4.5123e-05	3.98491e-05
				FIRHRSQKGPRGPPPAGLLQ	8.51611e-06	-2.18078e-05	6.47669e-05
				GSELQTQAKAYFEKTQ	6.16597e-05	2.73983e-06	-4.98307e-05
				IGNKADLEAQRDVT	-6.81678e-05	0.000166914	-7.88068e-05
				INTYVRKLDDFVETG	8.61005e-05	-9.95911e-06	-5.5307e-05
				ISWYDNEYGYSNRVVDL	-3.31352e-05	-6.98266e-05	-5.42516e-05
				IVHDFNKKLTAYLDL	0.000160844	-7.2273e-05	-0.000147119
				KDTIIKPLLVEPEG	3.5608e-06	-6.25798e-05	-0.000219502
				KFLKHMNSAMEDSSS	-0.000217793	-0.000236306	-0.000197557
				KPLLEKSHCIAEVEKD	-0.000113858	9.4459e-05	1.48354e-05
				KSTEGEVNAEEEGFE	-0.000181285	-0.000195698	-0.000130426
				KVKAEPAKIDAFRASLS	-2.27584e-05	-2.37527e-05	-2.34021e-05
				LELPAGKYVRRAEKKATL	6.8216e-05	-7.57241e-06	-5.04855e-05
				LGKQEVIRGWEEGVA	-5.48016e-05	8.31751e-05	1.92906e-05
				LIHEHMVITDRIENVD	2.4504e-05	-5.87574e-05	-0.000290443
				LQRLRGMFAFALWD	0.000215825	8.53071e-06	-0.000179408
				LSPLQQAVSDLQENPE	-1.08906e-05	-6.64969e-05	-4.08332e-05
				LVINGKPITIFQERDPT	-2.8743e-05	-2.81037e-05	3.13596e-05
				MVEKGIIDPTKVVRTALL	-0.000123375	-0.00011686	7.87164e-05
				MVPSHAVVARTVGGKED	9.41385e-05	5.22031e-05	5.93269e-05
				QTIEENIKIFEEDA	-6.14296e-05	8.25376e-05	-6.93683e-05
				QVSHYIEPYLEFEA	-7.29541e-06	2.6326e-06	3.51981e-05
				RLDNQGKINAWTAQS	0.000179848	-9.03371e-05	0.000122516
				RPSVNPAEGFYENIS	6.33466e-05	0.000152974	-0.000114713
				RQRLTARLEALKEGGG	3.58282e-06	-1.20242e-05	-6.44567e-05
				TPEEIAQVATISANGDKDIG	-4.49925e-05	0.000125117	7.35746e-05
				TSLSSKLAAFDEPSK	0.000158349	8.58725e-07	-0.000135146
				VDQWSTETIASHEDIER	-9.14121e-05	-0.000132984	0.000141861
				YAPSLSKLVAEWEGQD	-2.40136e-05	5.45852e-05	0.00017457
				YGPSGQKTIYSEQE	0.000134343	-5.62592e-05	7.88402e-05
				YQTIEENIKIFEEDA	5.78487e-05	6.30781e-05	6.33807e-05
				YTDLQQILESEKDLEEA	-2.1679e-05	0.000122693	-9.6973e-05
				WTSDTQGDEAEAGEGGEN	4.93172e-05	7.38831e-05	0.000135485
				APAEEKKVEAKKEESEE	-0.000123563	-5.83574e-05	2.14824e-05
				APGPGRLVAQLDTEG	-8.16216e-05	-0.000162028	-1.96108e-05
				AVAKADKLAEEHGS	-1.76656e-05	0.000125812	0.000154159
				AVGPGAAGPSNVPAFLTKL	4.31159e-06	7.71798e-05	-4.73286e-05
				DAAKNQLTSNPEN	-8.31436e-05	-6.28386e-05	2.71658e-05
				DLKGRLVSIHSQKEQD	-3.49007e-05	9.1919e-06	0.000152929
				DSDIIVQKIQPYTEQST	1.10725e-05	-5.73044e-05	7.50767e-05
				DSLHVHAQVAEKEEEGN	-0.000181507	-3.23018e-06	-2.20226e-05
				EAQKSSSIASFKDP	3.54267e-05	-1.76691e-05	-1.35853e-05
				EDIGGGQKVNDD	-0.000193826	-0.000111744	0.000190847
				EETMKEVKAYKEE	-2.02614e-05	-7.39053e-05	6.37616e-05
				EKEINGLASYLENLS	5.05907e-05	-0.00016495	-0.000106712
				EPEVWVVEAEDEP	-1.06322e-05	-1.56708e-05	-3.59091e-05
				EPGKQGTVHAEVEENPG	0.00020199	-4.07928e-05	-3.84265e-05
				EPVSELLKNYLDA	-5.41386e-05	-6.31446e-05	2.12018e-05
				ESVGKGAVHDVKDVL	-8.10563e-05	6.245e-05	0.000101747
				FIDHSPKATPDN	-3.43507e-05	-2.94584e-06	-1.71646e-05
				FKTLTKQEETDDL	-0.000207544	-5.71776e-05	6.62124e-05
				FPMPRVIYAMAEDG	-0.000139265	0.000276193	-5.26627e-05
				FRFTQAGSEVSAL	-1.02353e-05	0.000116982	4.04312e-05
				FTPFHVMLLIRCIL	7.71866e-05	-8.3143e-06	0.0002094
				FTRGADPGMPEPSVL	-4.13628e-05	-4.04099e-05	-2.74484e-05
				GAMENWGLTTYRESSL	2.28723e-05	-7.06655e-05	6.22429e-05
				GETKDQVANSAFVE	0.000106992	-6.87731e-05	7.2979e-05
				GMRHEEMAQAFEEWNK	-2.4787e-05	-9.35293e-05	3.01851e-05
				GPGPESSPVVVRTDED	-0.000105113	-8.46169e-05	-0.000111185
				GPSGQKTIYSEQEIFD	0.000167125	-0.000191476	-9.38117e-05
				GSVTISLQALQDTRD	-3.25079e-05	-2.27629e-05	-2.12809e-05
				GTARGIVVYTGDR	-2.56659e-05	2.14128e-05	0.000106295
				GTSKESAMKTYVEKVDE	-4.87017e-05	-9.36974e-05	-1.05885e-05
				GVRTPALQLSAMQEGDY	4.24319e-05	4.34755e-05	0.000108426
				HDLEVAQTTALPDEDD	3.26288e-05	0.000191689	0.000126631
				HVESELLHTYSEIVG	-7.52862e-05	1.40197e-05	-0.000155166
				IAKQSVTIKTMLEDLG	-0.000126579	-5.09458e-05	1.30004e-07
				IDNGIVKALNVEPDG	0.00010593	0.000136471	-0.000163188
				IGNKADLEAQRDVTY	3.40278e-05	3.05846e-05	-0.000130578
				IIHDFQRGLTAYHDISL	-1.14902e-05	0.000229445	-2.76034e-05
				INTPLTTTSGNLHGQPVS	6.47248e-05	6.92956e-06	-5.32049e-05
				IPLAAGQAVSAYSEERD	0.000137972	-2.24674e-05	-1.47788e-05
				ISEAEQRTIQAQKESSQ	-4.73672e-05	0.000185049	-9.66478e-05
				KADLEAQRDVTYEEAKQ	1.75156e-05	-1.74244e-05	1.48094e-05
				KDLHMERVISYEEG	-0.000165742	-3.55924e-06	5.97046e-05
				KFLKHMNSAMEDS	-0.000151129	4.76015e-06	0.000206395
				KKGKTISLTDFLAEDG	-5.41543e-05	-1.34573e-05	-0.000174092
				KPDGAAGMAAEEEEDE	-3.55104e-05	6.85805e-05	0.000104009
				KPKNLVVVGQSAFADFDGDG	7.31546e-05	-2.38166e-05	6.36564e-05
				KPLLEKSHCIAEVEK	-6.79663e-05	-3.87221e-05	-1.30481e-06
				KPRSPQVIPIEEFQDCECY	1.76413e-05	2.95594e-05	-2.21271e-05
				KPSTPESGVEDFEDYQN	1.87461e-05	-1.70447e-05	0.00010799
				KSLSHLPLHSNKEDGYD	5.27052e-05	-9.42016e-05	4.20197e-05
				LAVQTKRVAAQVDGGA	-6.5017e-05	7.25655e-05	-0.000104885
				LDTMRQIQVFEDEPA	-5.02647e-06	-7.66851e-05	-0.00011381
				LGEPNILICFIDKFSPP	-8.46066e-06	-2.81976e-05	-2.4775e-05
				LISGGTSYVPDDGLTAQQL	0.000186473	2.11364e-05	-1.5951e-05
				LPFQKIQHSITAQDHQPTPD	2.29345e-06	5.61713e-06	3.05703e-05
				LPGISSIKDLQDL	-5.16483e-05	-5.80408e-05	-5.17235e-05
				LQKQVTELEAEREQKQ	-3.501e-05	-0.000179587	-2.11327e-05
				LRELISNSSDAL	8.78009e-06	0.000125434	-2.7796e-05
				LTQVQESLLGYWDTAK	-2.83406e-05	-8.24419e-06	6.60113e-05
				LVAVDGVNAL	-7.0889e-05	-0.000145703	-3.51355e-05
				LVGQQRISGNLDSPEG	0.000151631	0.000125004	-2.9221e-05
				LVKAAQKAAAFEDQ	-6.27082e-05	-0.000108685	-4.258e-05
				LVLKKDEDLFREW	-8.44544e-06	-1.16237e-05	-6.06188e-05
				MATSGQQNNIGM	-3.79139e-05	1.97534e-05	6.8844e-05
				MHTYQVGMNDMGDMTN	8.20045e-05	-1.59118e-05	-0.000136101
				MPEGHQVDLQGYRDA	2.36143e-05	-6.64202e-05	5.19256e-05
				MPKKSSVPAEEGLIQ	-4.50884e-05	-3.02181e-05	5.82863e-05
				MRQLIMANPQMQQL	-3.72055e-05	-6.24388e-05	-3.98429e-06
				NPDGMVALLDYREDG	0.000197589	-6.97867e-05	-0.000190025
				QAGADATESFEDVGHSPD	-1.41553e-05	-4.20822e-05	5.83941e-06
				QQKKAAIISAEGDSK	1.05983e-05	7.09502e-05	5.01816e-05
				RFQSSAVMALQEASE	-5.94958e-05	0.000113923	-4.99053e-05
				RGVEEQTKAFLDG	-4.02575e-05	-0.000238372	7.10662e-05
				RPIAEYLNTQKDM	-2.02119e-05	-0.000110422	-8.77313e-05
				RPIVEYLNTQKDMLDN	4.43257e-05	0.000106169	-8.55521e-05
				RPQKSLLVEVEEGGN	-7.0366e-06	-0.000131601	-6.02228e-05
				RVVDLMAYMASKEE	-2.00435e-05	4.79029e-05	-0.000219621
				RVVDLMAYMASKEEATKPSSG	-1.76493e-05	2.96834e-06	-5.23197e-05
				SDLKGRLVSIHSQKEQDFL	3.64091e-05	-5.49072e-05	0.000108986
				SHVEMKLAADEEEN	-6.60348e-05	0.000361714	-6.01319e-05
				SPVLLGQPNTL	-3.92137e-05	-9.98295e-06	9.55694e-05
				TDLQQILESEKDLEE	-8.10033e-05	7.13333e-05	-1.14304e-05
				TEATIPLVPGRDEDF	-9.84831e-05	-9.22347e-05	0.000148671
				TIAKSGTKAFMEAL	-0.000103421	-9.7256e-05	0.000119399
				TIRHYQHVLAVDPEKAA	-8.7855e-06	5.91987e-05	-0.000104675
				TPAEVGVLVGKDRS	-0.000172947	-0.00021367	-1.92269e-05
				TPEEIAQVATISANGDKD	-9.45889e-05	-5.44242e-05	-3.19536e-05
				TPSSIIAFKEPFL	2.09094e-05	-0.00012679	-2.26185e-05
				TSLSSKLAAFDEPS	-0.00011034	-0.00011446	2.62252e-05
				VDQWSTETIASHEDIE	1.6226e-06	-0.00012418	0.000147633
				VDSAIEKALKVWEE	-1.73839e-05	-0.000105493	1.68986e-05
				VEEEEEDGEMRE	-4.18966e-05	4.11815e-05	-3.2764e-05
				VHDFNKKLTAYLDL	-7.88487e-05	-7.66983e-05	-0.000225106
				VPISGWNGDN	5.86922e-05	-3.09724e-05	2.98946e-05
				VPNPGVSVIHDYADWVK	-0.000122933	-8.38571e-06	-0.000120806
				VPQQIKVATLNSEEEN	-3.44452e-05	2.00436e-05	-0.000106902
				VPQTSSVFSIEVYPEDHN	-6.28016e-05	5.84075e-05	-3.77827e-05
				VPVVSKTNIKEYKDSFS	-1.61189e-06	0.000122444	-3.02568e-05
				VSALEKSLTSLSEVVL	0.000152096	-7.30326e-05	3.99093e-05
				WEAFARGTKSLMDE	-0.000206213	-1.20179e-05	-9.80007e-06
				WPSMEEGTRAFKDIVVT	6.02851e-06	-7.47979e-05	-5.32734e-05
				YGEGESGPMGN	1.62867e-05	0.000185453	-0.000187344
				YGSGGPPPTGEEDTSEKDEL	5.51169e-05	-3.83623e-05	-4.11658e-05
				YIRGVEEEEEDGEMRE	-0.000129647	-5.79808e-05	-2.3737e-05
				YKVVQEYIDAFSDYAN	0.000155449	-1.14644e-06	5.41811e-05
				YPIEHGIITNWDDME	-0.000119258	5.00032e-05	0.000176242
				YQDTYGQQWK	-6.61859e-05	-4.32791e-05	-6.78284e-05
				YRHFWADSKSS	0.000234857	-4.30778e-05	4.0067e-05
				YVQSMDVAAFNKI	0.000169872	0.00031621	0.000105737
				HDLEVAQTTALPDEDDD	-2.92423e-05	-4.44963e-05	0.000122255
				IPAFKIGLRALQEAT	-9.5367e-07	-3.13569e-05	-2.04479e-05
				IPAFKIGLRALQEATY	-2.15224e-05	-2.59945e-05	-2.54518e-05
				YPIEHGGITNWDD	0.000317226	8.79674e-05	5.70236e-05
				YPIEHGIIGNWDD	5.74528e-05	-0.00010491	-7.81493e-05
				YPIEHGIITNWDD	8.12842e-05	-3.92906e-05	-6.23038e-05
				YPIEHGIITNWDDM	-5.45325e-05	0.000139278	4.66283e-05
				YPIEHGIITNWGG	-9.32151e-05	-7.72243e-05	-8.46246e-05
				YPIGHGIITNWDD	5.81469e-05	3.74618e-05	-0.000248009
				RLGLWSRMDQLAKELTAE	0.00331352	-0.000116272	6.54461e-05
				SRLGLWSRMDQLAKELTAE	0.00378038	-8.02214e-05	-3.19587e-05
				RRAGDLQTLWSRMDARR	0.00355814	3.11868e-05	0.000211061
				RRALQTLALNAARDARR	-4.0913e-05	0.00119154	0.000141252
				RRALQTLALWSRMDARR	0.00355072	-0.000181522	-1.82625e-05
				HLVERLYLVAGEEG	-0.000100119	-0.000151654	0.000494124
				AVPPLWVRME	-3.03921e-05	-4.56213e-05	-3.95335e-05
				HLVERLYLVCGGEG	-0.000118676	-2.36028e-05	0.000100698
				VVYPWTQRYFDSF	8.66202e-05	-6.51124e-06	2.16352e-05
				HLVERLYLVCGEE	-1.86689e-05	-0.000100611	0.000194807
				HLVERLYLVCGGE	-9.73136e-05	0.000172528	8.73958e-05
				VEALYLVAGEE	-5.26347e-05	6.19608e-05	0.000967027
				VEALYLVAGER	4.28356e-05	-1.79452e-05	0.00015593
				VEALYLVAGGE	-4.93171e-06	0.00010925	-0.000101577
				KPSNSPKGDVNYAFLHATDL	-1.10506e-05	-2.43831e-05	-3.07133e-05
				SNMYAMLIARYKMFPEVKEKG	0.000144959	-0.000123072	0.000341436
				LYRALYLVAGER	3.2899e-05	2.8715e-06	-9.11753e-05
				FENRKRIEPVLIRK	-3.53364e-05	0.000105506	-3.4713e-05
				FTKKMVENAKKIEVEFDKG	0.000170028	-0.000103423	4.82264e-05
				KRHGLDNYRGYSLGNWVCAAKFE	-6.04552e-05	-0.000132872	1.90273e-05
				LSQAVHKAVLTIDETG	-1.93636e-05	-5.9141e-05	-0.000202712
				MSKALELFRNDIAAKYKELGFQG	3.37985e-05	-2.29265e-05	0.000279574
				MTKALELFRNDIAAKYKELGFQG	2.71984e-05	3.20346e-05	5.69158e-05
				MVKEALEEAEKAQVAAEKA	2.53593e-05	-0.000106937	3.59602e-05
				LQTLALNAARDP	7.62965e-05	0.00218805	2.03993e-05
				LQTLALWSRMD	0.00152994	-0.00014462	-5.17628e-05
				LVERLYLVCGGEG	5.19117e-05	-4.74628e-05	3.1059e-05
				VEALYLVAGDLQ	-2.10764e-05	-4.09124e-05	-1.88862e-05
				VEALYLVAGEEVE	-2.73984e-05	-2.88841e-05	0.00174793
				VEALYLVALELG	-1.28721e-05	-7.22882e-05	-0.000137827
				VEALYLVAVEQL	7.78529e-05	-1.20837e-05	0.000469021
				KATAEQLKTVMDD	-1.6985e-05	3.6624e-05	8.94553e-05
				KPKAAAEQLKTVMD	-3.03613e-05	-4.77001e-05	-4.40392e-05
				KPKAEAEQLKTVMD	-8.54749e-05	-0.000245619	4.03001e-05
				KPKAKAEQLKTVMD	0.000219096	3.2625e-05	-1.57905e-05
				KPKALAEQLKTVMD	3.78907e-05	9.86624e-05	-5.38149e-05
				KPKANAEQLKTVMD	0.000102062	0.000165863	-0.000125548
				KPKARAEQLKTVMD	-6.81884e-05	0.000186165	-0.000191518
				KPKASAEQLKTVMD	-3.81217e-05	0.000238201	-3.00192e-05
				KPKATAAQLKTVMD	9.5245e-05	5.898e-05	0.000128043
				KPKATAEALKTVMD	-2.946e-05	-4.31231e-05	-3.8572e-05
				KPKATAEQLATVMD	-9.13198e-06	-5.58962e-06	-6.77171e-05
				KPKATAEQLKAVMD	8.71012e-06	-4.18375e-05	8.82254e-05
				KPKATAEQLKTVMA	-3.27403e-05	-3.28346e-05	-7.29633e-05
				KPKATAEQLKTVMD	0.000195665	1.51261e-05	-7.12134e-05
				KPKATAEQLKTVMDK	1.76056e-05	3.88277e-05	-0.000150555
				KPKATAEQLRTVMD	4.62154e-05	9.66266e-05	1.87315e-05
				KPKAYAEQLKTVMD	-1.9166e-05	8.19708e-05	7.18223e-05
				KPKYTAEQLKTVMD	5.70858e-05	0.000250092	5.4896e-05
				PKEPEQLRKLFIGGL	5.30584e-05	-2.26668e-05	4.98994e-05
				VVMRDPASKRSRGFGF	-6.23368e-05	-0.000122288	0.000320551
				VVMRDPQTKRSRGFGF	1.09717e-05	4.29648e-05	-3.22805e-05
				EKPQDIEAFKNYTLD	9.33947e-05	0.000433012	0.000180872
				LAEIETDKATIGFEVQ	7.59592e-05	3.88906e-05	-0.00010167
				LITNLSSALKDETVW	-9.66328e-06	0.000146481	-4.20313e-05
				VVEGALHAARTASQL	-6.7931e-05	0.000206948	-6.79308e-05
				MDFLHRSGVLIIHHLQED	-7.39411e-05	-1.98715e-05	-1.58347e-06
				VLIIHHLQEDYRTYYGFL	-2.43228e-05	-7.6322e-05	3.04738e-05
				FLNFMSNVGDPRNIFSIY	-8.66017e-05	-0.00017282	0.000111888
				GDPRNIFSIYFPLWFQLN	-0.000119667	-0.000103245	0.000153935
				IYFPLWFQLNQNVGTK	-1.16644e-05	-8.63458e-05	9.2521e-05
				LNQNVGTKMIWVAVIG	0.000224406	-0.00010229	9.16798e-05
				IGDWFNLIFKWILFGHRP	-0.000160721	-8.19204e-06	5.22834e-05
				FKWILFGHRPYWWIQETE	6.48679e-06	0.000175716	0.00013183
				RPYWWIQETEIYPNHSSP	-3.30639e-05	-2.44694e-05	-4.44263e-05
				TEIYPNHSSPCLEQFP	-0.000115382	6.32447e-05	0.000112773
				SPCLEQFPTTCETGPG	0.000110564	0.000143456	-1.3587e-05
				FPTTCETGPGSPSGHAMG	-4.95121e-05	-0.000108141	-7.16453e-05
				PGSPSGHAMGSSCVWYVM	4.30629e-05	5.15216e-05	-0.000174675
				MGSSCVWYVMVTAALSYT	-3.41224e-05	-8.9105e-05	-5.38488e-05
				YTISRMEESSVTLHRLTW	-9.53939e-05	4.30165e-05	-0.000176695
				LWTWSFLWSVFWLIQISV	-3.99937e-05	0.000199263	-0.000191003
				SVFWLIQISVCISRVFIA	-3.76879e-05	-0.000170303	-6.17586e-05
				SVCISRVFIATHFPHQVI	0.00021143	0.000146571	-0.000126318
				IATHFPHQVILGVIGGML	0.000206465	4.26769e-06	8.68356e-05
				MLVAEAFEHTPGVHMA	0.000117909	1.74425e-05	0.00026751
				HTPGVHMASLSVYLKT	0.000205334	-9.0516e-05	-4.68525e-05
				MASLSVYLKTNVFLFLFA	2.6183e-06	4.96128e-05	-0.000199989
				KTNVFLFLFALGFYLLLR	8.60661e-05	1.10085e-05	3.96997e-05
				FALGFYLLLRLFGIDLLW	-7.81687e-06	5.91532e-05	-1.12993e-05
				LRLFGIDLLWSVPIAKKW	-0.000111039	8.42076e-05	-4.81934e-05
				LWSVPIAKKWCANPDWIH	2.89604e-05	4.62547e-06	-6.69814e-05
				IHIDSTPFAGLVRNLG	-4.16314e-06	9.28608e-06	-7.55333e-05
				PFAGLVRNLGVLFGLGFA	1.37314e-05	-0.000131092	2.5301e-05
				LGVLFGLGFAINSEMFLR	-6.59398e-05	4.3683e-05	0.000197926
				LRSCQGENGTKPSFRLLC	5.65576e-06	9.26931e-06	0.000456908
				GTKPSFRLLCALTSLT	-8.89002e-05	0.000258349	-0.000113873
				LCALTSLTTMQLYRFI	-9.24598e-05	-8.66723e-06	-6.58966e-05
				EPLFYLLSFCKSASIPLM	3.04227e-06	-1.79093e-05	-3.33462e-05
				FCKSASIPLMVVALIPYC	-3.72988e-05	8.10594e-05	-0.000102504
				LMVVALIPYCVHMLMRPG	0.000132211	0.000160409	-9.32511e-06
				YCVHMLMRPGDKKTK	-0.000126602	4.00637e-05	7.78684e-05
				GCKNFFWKT	-1.70945e-05	2.33444e-05	8.74434e-05
				FVKQHLCGS	-3.59752e-05	4.53582e-05	-0.000129441
				MDQLAKELT	-4.9002e-05	-4.0985e-05	-9.44827e-06
				MALQQEGFD	-4.33251e-05	5.66095e-05	3.15126e-05
				SMVQNRVFL	-6.26841e-05	0.00011198	2.36671e-05
				AMAPRTLLL	-6.11096e-06	6.38674e-06	3.06452e-05
				VMVTNVTSL	-2.05737e-05	1.71376e-05	-2.57696e-05
				SRMDQLAKE	-3.30942e-05	-3.54538e-05	-7.92919e-05
				DFVQWLMNT	-6.06575e-05	-6.46562e-05	-2.50753e-05
				DYQSKLAMS	2.82695e-05	2.17527e-05	0.0001225
				RGFFYTPMS	-6.41164e-05	-3.17874e-05	2.27521e-05
				ASLSTFQQM	-7.3394e-06	-2.00869e-05	-2.03591e-05
				SAPENAVRM	-1.96597e-05	-5.07398e-05	1.28951e-06
				PKPARKQKM	-9.83269e-06	-1.13537e-05	-2.63234e-05
				AQDFVQWLM	-4.4691e-05	4.55609e-06	-0.000106848
				VRSGTNPQM	-2.52184e-05	-3.01015e-05	-3.12274e-05
				ERGFFYTPM	-7.7837e-05	-6.59958e-05	-5.08121e-05
				FVNNVEVHT	-4.13586e-05	-6.96644e-05	-4.37346e-06
				GFQNAILVR	-3.00802e-05	-4.7322e-05	-5.86174e-05
				LCPQRLVGS	-5.44064e-05	-4.68737e-05	4.45366e-05
				EVEDPQVAQ	3.83152e-05	2.72397e-05	-1.65705e-05
				EVEDPQVEQ	2.54063e-05	-4.00392e-05	-2.27658e-05
				SAVVDKDFL	-5.78364e-05	-6.40147e-05	-2.83888e-05
				ASVLNVNHI	-9.00185e-05	-0.000139659	-0.000158215
				NSIRNLDTI	3.65066e-05	4.3003e-05	-4.67794e-05
				FGPVNHEEL	6.14851e-06	-4.29255e-05	-4.07436e-05
				SFVDTRTLL	-7.8734e-05	1.9998e-05	-5.02378e-05
				GYLPNKQVL	2.2763e-06	-6.66865e-05	-7.46809e-05
				SYNPVTHQL	7.7789e-05	-4.08881e-05	-0.000118317
				AAITNKYQL	-2.40389e-05	-4.7653e-05	-4.84204e-05
				ILSVHVATA	-2.27584e-05	-2.37527e-05	-2.34021e-05
				KALINADEL	-3.99376e-05	0.000134134	-8.44125e-05
				SYGDLKNAI	1.3862e-05	1.85751e-05	-4.37001e-05
				LAVQHRQVF	-5.35082e-05	1.81334e-05	-2.57576e-05
				IAFSQYLQK	-7.62318e-05	3.22714e-05	-1.50906e-05
				GAVQNIAHL	-3.6107e-05	-3.70418e-05	-3.03034e-05
				EQLEFIHDI	-0.000100558	-0.000182825	-7.95241e-05
				SYHPALNAI	0.000110242	1.47411e-05	-1.77764e-06
				AAVENVSEL	2.42642e-06	8.48804e-05	-9.54591e-06
				KVLDVLHSL	-4.79612e-05	-2.76727e-05	-9.47547e-06
				KYQEVTNNL	-5.65191e-05	4.56597e-05	-4.7117e-05
				ALNTQIHDL	7.13932e-05	1.24019e-05	-0.00010876
				DYQALRTSI	-2.29192e-05	9.65743e-05	-6.38545e-05
				KSVENFVSL	-4.87585e-05	0.000177774	-8.54567e-05
				IVAAGVGEF	-8.47413e-05	-8.2539e-05	-3.47949e-05
				SAIINEDNL	7.5854e-05	2.39118e-05	-1.30338e-05
				GAVTNVKVI	3.66614e-05	2.81898e-05	7.40511e-05
				QQLQQQHLL	-4.5e-05	4.92727e-06	-8.7391e-05
				KFTETLTNI	-0.000109386	0.000113614	-4.00264e-05
				VGIVVGTIF	-3.26521e-05	1.18591e-05	-8.52037e-05
				SQVINPTAI	-2.70484e-05	-5.76235e-05	4.82277e-05
				PNRESLDFL	-4.22803e-05	-3.24751e-06	-1.87323e-05
				GGIQNVGHI	-3.58655e-05	1.01097e-05	-1.66373e-05
				PQVEQLELG	-4.15776e-05	-4.68511e-05	-3.877e-05
				KYQDILNEI	-8.78598e-05	2.09075e-05	3.77719e-05
				SYFPEITHI	-6.27336e-05	-7.52886e-05	2.72828e-06
				LQIDNARLA	-0.000111338	-8.27506e-05	-2.51822e-06
				NVELDPEIQ	2.54163e-05	-4.09884e-05	-0.000117805
				LYDPVISKL	-2.91849e-05	-2.28531e-05	-5.71847e-05
				IGIENIHYL	2.43182e-05	2.31482e-05	4.51259e-06
				TEKEDSSSK	-0.000150377	7.75533e-06	-0.000118114
				VYLPTHTSL	-5.65776e-05	-2.66769e-05	-0.000110682
				KYQEALDVI	6.23964e-06	7.2534e-05	8.4395e-05
				SFVSILSSL	-0.000186038	-7.38914e-05	-8.90744e-05
				AALQNLEQL	-3.23806e-05	-2.95225e-05	2.77225e-05
				TQLIQTHVL	-1.05528e-05	-3.17365e-05	-7.99027e-05
				VSILNRQVL	-5.42704e-05	-2.6082e-05	-3.17927e-05
				SYKQNLENL	3.57011e-05	5.14964e-05	4.62904e-05
				FAHTNIESL	-3.25377e-05	1.12269e-05	-2.75807e-05
				YGLKNLTAL	2.34309e-05	-2.93151e-06	-3.13432e-05
				NYVNGKTFL	4.99804e-05	8.67182e-05	-2.95551e-05
				GYLPGNEKL	-2.95933e-05	-3.87883e-05	-4.23136e-05
				KYVYVVTEL	-0.000100544	2.87878e-05	-4.01052e-05
				FQIVNPHLL	-1.08742e-05	3.46555e-06	-4.19909e-06
				IGPKNYEFL	-1.86712e-05	-3.30073e-05	-9.56081e-05
				EQLFQEHRL	-4.13282e-05	-4.30379e-05	1.88261e-06
				VQVQNIQSL	3.73815e-05	-1.41233e-05	-6.89402e-05
				ATIINEEVL	4.54032e-05	-9.00613e-06	7.60504e-06
				SSLVNSQTL	-0.000141949	-2.52911e-05	-3.26014e-05
				TFITDKTVL	5.12357e-05	-4.54823e-05	-8.93937e-05
				FVSHIPITL	-1.69964e-05	-4.66365e-05	-8.37837e-05
				SYKTSITAL	-5.43074e-05	-6.47354e-05	-9.53602e-05
				TQVIEPHDI	-9.3548e-05	-9.55347e-05	-3.37873e-05
				ASLVNADKL	0.000179068	-1.70247e-05	-5.95088e-05
				SYLESKGLL	-6.80823e-05	-5.31925e-05	2.29868e-05
				SDHYPVEVT	2.86857e-05	-6.0841e-05	-8.48033e-05
				ISVINGGSK	-4.6434e-05	4.05881e-05	-3.20796e-05
				VAISLSRTE	-3.05854e-06	4.54648e-05	-1.36779e-05
				SGVSLAALK	-6.49624e-05	-1.5898e-05	-7.67996e-05
				KTTPPSVYP	9.94979e-06	3.99073e-05	-1.32096e-05
				AQYEDIAQK	-2.0427e-05	-2.97199e-06	-3.09449e-05
				SYSATKETL	-2.2457e-05	7.47267e-07	-4.66355e-05
				SAVKNLQQL	-4.68647e-05	-3.29045e-05	-4.33822e-05
				NQVDSIHAL	0.000161962	3.16703e-05	-2.0117e-05
				LEAQAATGF	-4.04177e-05	-4.13332e-05	-2.5019e-05
				VYLKTNVFL	-8.95567e-05	-1.53175e-05	1.99673e-05
				DPNRESLDF	1.73422e-05	-3.26873e-05	-2.42837e-05
				SSHRSPPAP	-5.04665e-05	-4.63965e-05	-3.7348e-05
				NVEIDPEIQ	-0.000114094	-9.67199e-05	-3.54092e-05
				DQLAKELTA	-9.38328e-06	0.000104151	-3.68571e-05
				QLAKELTAE	-6.40173e-05	0.000114974	-0.000165505
				AYGFRDPGP	3.41388e-06	-3.59839e-06	-5.61691e-05
				YGFRDPGPQ	3.26291e-06	-1.46298e-05	-4.12788e-05
				GFRDPGPQL	3.79151e-05	1.26835e-05	-5.42096e-05
				LLDEGHYPV	-1.56689e-05	-4.52563e-05	-2.77469e-05
				YPQSKWQEQ	1.25021e-05	-1.53062e-05	4.79163e-05
				SFARAPQLD	1.882e-05	-0.000111014	-0.000122743
				FARAPQLDL	-5.60981e-05	2.98546e-05	3.34455e-05
				GPAGDPGKP	-8.86283e-05	-8.30612e-05	-1.4049e-07
				GYSNRVVDL	7.53099e-05	3.47257e-05	-3.62654e-05
				ALQDTEENP	-4.00179e-05	-3.93179e-05	-6.18653e-06
				LQDTEENPR	-5.30318e-05	-6.01528e-05	-4.29563e-05
				TFTSDYSKY	-7.45729e-05	-0.000105085	-1.22769e-05
				SDYSKYLDS	-3.76063e-05	1.713e-05	2.35548e-05
				RRAQDFVQW	-3.78424e-05	-2.67707e-05	-2.15748e-05
				ITAFNEGLK	-9.47743e-06	-3.54591e-05	-2.19779e-05
				VDPENFRLL	4.24466e-06	-8.15615e-05	5.22058e-05
				AGLQFPVGR	-2.28089e-05	6.17193e-05	5.70199e-06
				TPVRSGTNP	-3.48203e-05	-2.85988e-05	-4.98398e-05
				LPPTNVGSN	-4.96372e-05	-4.98055e-05	-1.54015e-05
				NRESLDFLL	-4.11898e-05	-4.18261e-05	4.23572e-05
				RESLDFLLV	-1.68155e-05	-5.50303e-05	-1.12109e-05
				VEDPQVEQL	-4.91427e-05	5.38877e-06	-4.49186e-05
				LGGSPGDLQ	-2.96289e-05	2.25814e-05	2.01755e-05
				GGSPGDLQT	-4.79436e-05	-7.26078e-05	-8.70491e-05
				SPGDLQTLA	-5.67845e-06	0.000105117	-5.05427e-05
				PGDLQTLAL	-4.66918e-06	4.65752e-05	4.49423e-05
				TLALEVARQ	2.936e-05	-4.51527e-05	-6.4417e-05
				HLCGSHLVE	-3.70416e-05	-3.73237e-05	-2.85201e-05
				GSHLVEALY	4.73387e-05	4.62188e-06	-3.64368e-05
				VEDPQVAQL	3.2309e-05	-4.42621e-05	-1.19779e-05
				GPGAGDLQT	-6.57394e-05	-3.58693e-06	-3.51439e-05
				TLALEVAQQ	-1.26696e-05	-3.9256e-05	-5.9639e-05
				AQYEDIANR	-2.93175e-05	3.36053e-05	-6.17074e-05
				ERPVFTNHF	2.97748e-05	-2.55936e-05	1.99745e-05
				PELLNTNQL	-1.44594e-05	-8.09958e-05	-1.92067e-05
				IAEAEADKI	-1.55114e-05	-4.45119e-05	-2.24368e-05
				LYEKMKGGQ	-4.51776e-05	-4.74195e-05	-5.07796e-05
				QDEMRLELQ	8.10618e-05	-5.846e-05	-2.75231e-05
				SNPAMAPRE	-9.14162e-05	-8.92006e-05	-6.64717e-05
				KLEDVPLLS	-8.02445e-05	-7.59502e-05	4.14048e-05
				RPAGKHRVV	-5.57244e-05	3.36392e-05	-3.04886e-05
				IQKTPQIQV	-4.8517e-05	-2.61398e-05	6.79985e-05
				KTPQIQVYS	0.000115273	8.33934e-05	-5.45085e-05
				GLFPQGGKG	1.52963e-05	-2.51864e-05	-0.000119447
				RMDQLAKEL	-9.15846e-05	-9.63546e-05	-5.30508e-06
				DVATVRLGE	3.27234e-05	-7.73497e-05	0.00012456
				QYEPYPITE	-1.77707e-05	-4.2638e-06	-2.87621e-05
				SEDVNWGYE	-1.7582e-05	4.01795e-05	1.12564e-05
				DGVAELDQL	2.21178e-05	-7.27535e-06	1.83177e-05
				GVAELDQLL	0.00011936	-4.45093e-05	5.6478e-05
				AELDQLLHY	-8.78295e-05	5.98353e-05	-4.3309e-05
				LHLARLRRF	-2.43954e-05	8.32909e-06	-9.87638e-06
				DTEENPRSF	-3.49942e-05	-3.49513e-05	5.54604e-05
				FTSDYSKYL	-7.7606e-05	-4.62814e-05	3.09407e-05
				RAQDFVQWL	-6.9986e-05	0.000103049	-7.56031e-05
				LEGQAAKEF	-7.04015e-05	-1.96835e-05	-3.22426e-05
				ILDNLATRD	-0.000101481	-9.48776e-05	-1.01867e-05
				ATRDFINWL	-2.25607e-05	-2.63235e-05	2.64691e-06
				TGEGFYKYK	-4.6445e-05	-1.86907e-05	2.53805e-05
				LLLPGELAK	-1.02512e-06	-1.83441e-05	-3.74394e-05
				TQRLANFLV	-1.54236e-05	1.4608e-05	-4.23144e-05
				NFLVRSSNN	2.39317e-05	7.94668e-05	-4.46492e-06
				FLVRSSNNL	-3.7002e-05	-2.29507e-05	1.9849e-06
				LGPVLPPTN	-2.27584e-05	-2.37527e-05	-2.58343e-05
				ISELKAEAV	2.35312e-05	-8.37986e-05	-9.41748e-05
				DPQVEQLEL	-5.64439e-06	-3.84174e-05	-9.52923e-05
				ELGGSPGDL	1.38448e-05	2.30411e-06	-4.97411e-05
				GSPGDLQTL	-2.88062e-05	2.82285e-06	-5.90964e-05
				AGDLQTLAL	-5.72695e-05	-2.67624e-05	-2.08369e-05
				LSDDDRVTW	-1.81131e-05	-3.22885e-05	7.5025e-05
				GVEKMVNVV	0.000144857	-3.33231e-05	-8.00163e-05
				VETSTPLRL	-7.23353e-06	-4.47748e-05	-6.55934e-05
				LENPSPQAP	-1.27533e-05	-3.97779e-05	-1.23821e-05
				LPFAEGLYH	3.20556e-05	-1.94271e-05	-9.64677e-06
				EEELDEAVE	-0.000126304	-5.05449e-05	-7.1549e-05
				SLQSILRKN	7.99066e-05	-2.13517e-06	8.68708e-05
				LEPMYPGDY	-3.91563e-05	3.36295e-05	-0.00010088
				AQELPVPGR	-2.31279e-05	-1.13456e-05	-2.38385e-05
				PFSATALSQ	-2.27584e-05	-2.37527e-05	-2.37369e-05
				DVPAALFSK	-4.75948e-05	1.68516e-05	-9.63345e-05
				VPAALFSKL	-3.04649e-05	-3.47504e-05	-2.32371e-05
				PAALFSKLL	-5.50652e-05	3.04826e-05	-3.36499e-05
				FRPEGLDQW	-4.77573e-05	-4.63585e-05	-5.76655e-05
				SFQRNQLLQ	-1.97963e-05	-5.27994e-05	2.17637e-05
				EENSRENPF	-5.22157e-05	-2.88587e-05	-7.20719e-05
				VAWIPDVES	1.7273e-05	-2.87695e-05	-7.12181e-05
				AITEKETVE	-3.61036e-05	-1.68323e-05	-3.86557e-05
				KNFFWKTFT	-1.26467e-05	5.42254e-06	-3.58419e-05
				NKLEDVPLL	-0.000130593	-0.000110906	0.000235275
				FNPYFDPLQ	7.04636e-05	-5.24946e-05	3.99962e-06
				LQWKNSDFE	5.67055e-05	-1.69606e-05	-5.36445e-05
				RDPNRESLD	-1.63365e-05	7.03867e-05	-4.99159e-05
				LYLVCGERG	-3.00038e-05	-2.03989e-05	8.94394e-05
				GERGFFYTP	-2.40753e-05	-5.13214e-05	9.50023e-06
				ERGFFYTPK	-3.15993e-05	-5.87729e-08	-2.32446e-05
				RGFFYTPKS	-2.06194e-05	-3.64384e-05	-6.79296e-05
				EDPQVEQLE	-5.41878e-05	-2.49435e-05	8.89792e-06
				LELGGSPGD	-5.60843e-05	-3.21118e-05	-3.77227e-05
				EDPQVAQLE	-6.64642e-05	-2.374e-05	-0.000102733
				PQVAQLELG	2.46374e-05	-2.90058e-05	-1.42107e-05
				LELGGGPGA	-3.88472e-05	0.000141455	-3.1098e-05
				GGPGAGDLQ	-4.05362e-06	-2.72454e-05	-3.81247e-05
				GAGDLQTLA	-4.58594e-05	-1.48958e-05	-3.14305e-05
				IVEEQYTPQ	-4.32142e-05	-2.87242e-05	-8.38666e-05
				VEEQYTPQS	1.05877e-05	-2.65254e-05	-5.34106e-05
				DRVSETDIQ	1.7783e-05	-4.61833e-05	-4.94575e-05
				ISDHYPVEV	-6.06553e-05	1.16021e-05	-3.75086e-05
				KLEPSGPIS	1.9114e-05	3.29132e-05	-5.1908e-05
				SSVHTFPAL	-9.83277e-05	-0.00012428	6.89566e-05
				AENEFVTIK	-8.00136e-05	7.05812e-05	6.18876e-05
				NKDLPSPIE	-2.64187e-05	-9.6963e-05	3.01771e-05
				SGPELVKPG	-2.44602e-05	3.45796e-05	-6.26692e-05
				EENIKIFEE	-6.35e-05	4.38002e-05	-2.14988e-05
				SHLVEALYL	0.000112533	-4.07633e-05	2.1382e-05
				LYLVSGERG	0.000123223	1.21712e-05	2.91595e-05
				FVDNIFPPV	-5.13849e-05	1.78669e-06	-5.92051e-05
				VDNIFPPVI	-7.65465e-05	-8.54118e-05	1.4233e-06
				AGCKNFFWKT	-2.37131e-05	-2.71258e-05	-2.85083e-05
				FVKQHLCGPH	-2.61701e-05	-2.71492e-05	-3.027e-05
				FVKQHLCGSH	-4.40744e-05	0.000108701	-8.36228e-05
				MDQLAKELTA	-1.47557e-05	-3.24942e-05	-2.73533e-05
				GERGFFYTPM	7.61362e-06	-1.96771e-05	-6.33121e-05
				GMLKRTKKLI	3.28416e-05	0.000140648	-2.94541e-07
				KMALQQEGFD	5.7098e-05	-9.69807e-05	5.89804e-06
				RMDQLAKELT	1.19903e-05	-9.96541e-05	-0.000149815
				SRMDQLAKEL	-8.23602e-06	1.38169e-05	-3.51471e-05
				WSRMDQLAKE	-0.000143029	-0.000103035	4.81899e-05
				GVEKMVNVVE	0.000113398	-3.9804e-05	-4.68005e-05
				EQDEMRLELQ	3.86503e-05	6.61639e-05	-2.78021e-05
				LLYEKMKGGQ	-3.85705e-05	5.17586e-05	-2.78626e-05
				NSNPAMAPRE	2.11102e-06	0.000149278	-1.61755e-05
				SANSNPAMAP	-2.23563e-05	5.50941e-06	-4.44883e-05
				QDFVQWLMNT	-1.8077e-05	8.15033e-05	4.87735e-05
				VRSGTNPQMD	-2.0558e-05	-3.15448e-05	-3.54008e-05
				ERGFFYTPMS	2.0181e-05	-3.80345e-05	8.55319e-05
				FVNNVEVHTA	1.85107e-05	-2.50437e-05	-4.28388e-05
				GGGPGAGDLQ	-6.18201e-05	-3.7722e-05	-7.39907e-05
				PQVEQLELGG	-7.82412e-05	-1.75281e-06	7.11343e-05
				YGFRDPGPQL	-2.78794e-05	1.90618e-05	-3.53084e-05
				DLAGRDLTDY	-1.89486e-05	2.25076e-05	-0.000185062
				YAGSNFPEHI	9.82014e-05	-5.80361e-05	-7.59228e-06
				IQKTPQIQVY	-5.05989e-05	0.000472842	-1.37687e-05
				ALEEQLQQIR	5.09154e-05	-1.82953e-05	0.000107567
				ILSVHVATAA	-2.27584e-05	-2.37527e-05	-2.34021e-05
				VTIITVPIVL	-2.26788e-05	-1.56775e-05	-7.85048e-05
				SAPRNFVENF	-4.5216e-05	-6.096e-05	-0.000141615
				PNRESLDFLL	0.000176845	7.26834e-05	-2.84316e-05
				VLYDEIKKYT	-1.66845e-05	6.55292e-06	8.53603e-05
				AGFAGDDAPR	-1.86285e-05	-2.4181e-05	4.9609e-05
				GYSFTTTAER	-2.28347e-05	-2.38287e-05	-2.36229e-05
				AAPAAPAAGE	-1.75282e-05	-2.42365e-05	-2.34021e-05
				APSVPPPGTV	-4.75713e-05	7.16071e-05	-6.14827e-05
				ISGLIYEETR	2.09129e-05	0.000135598	-8.43776e-06
				LSSSVHTFPA	2.24341e-05	6.2246e-05	-3.79981e-05
				AKTTPPSVYP	2.82702e-05	-6.49055e-05	1.33258e-05
				EFQLQQSGPE	1.32185e-05	-7.85199e-05	-8.43357e-05
				LTVTAGEKVT	-6.45725e-05	7.22898e-05	5.93539e-05
				SVQAEDLAVY	-7.11476e-05	-0.000107624	5.76387e-05
				EESNYELEGK	-2.84464e-05	6.27041e-07	-1.47665e-05
				AQYEDIAQKS	-4.21913e-05	-8.75404e-05	-1.94889e-05
				SLVLLLLPLA	-2.33728e-05	-2.43644e-05	-2.87015e-05
				RVAPEEHPVL	-3.85334e-05	-6.36258e-05	3.2933e-06
				TVLRIPLRVV	3.27745e-05	1.22483e-06	-0.000105526
				DQLAKELTAE	-0.000124782	-2.60949e-05	4.68363e-05
				AYGFRDPGPQ	-4.32489e-05	6.30631e-06	-9.75092e-05
				ADVATVRLGE	-2.97227e-05	8.02717e-05	-9.40164e-05
				SFARAPQLDL	2.75117e-05	8.89507e-05	-8.11137e-05
				ADQRVLTAEE	-6.52051e-05	3.16172e-05	-0.000106125
				HALQDTEENP	-6.2883e-05	2.1161e-05	5.65024e-06
				ALQDTEENPR	-2.79046e-05	-2.56406e-05	-5.18162e-05
				HSQGTFTSDY	-8.70188e-06	-6.99749e-05	-8.13415e-05
				SQGTFTSDYS	0.000147192	-7.83508e-05	4.43e-05
				QGTFTSDYSK	-0.000153174	-2.40674e-05	-9.08844e-05
				GTFTSDYSKY	2.40865e-05	7.3336e-05	3.12945e-05
				TSDYSKYLDS	6.69497e-06	0.000141266	3.11735e-05
				SDPGLRGNIL	-1.11642e-05	-7.68212e-06	-4.10555e-05
				VITAFNEGLK	-5.86193e-05	-5.33182e-05	3.23875e-05
				TPVRSGTNPQ	-2.07093e-05	0.000131412	7.88002e-05
				GPVLPPTNVG	-2.88546e-05	-2.66583e-05	-2.88629e-05
				LPPTNVGSNT	-2.7423e-05	-2.82945e-05	-2.34021e-05
				PPTNVGSNTY	6.48966e-05	-6.60535e-05	2.21982e-05
				RDPNRESLDF	-0.000159699	-0.000184855	4.63262e-06
				DPNRESLDFL	-3.01594e-05	-7.2958e-05	-5.90983e-05
				NRESLDFLLV	9.73021e-06	-3.62645e-05	1.72689e-05
				ERGFFYTPKS	-6.03569e-05	2.69812e-06	-3.67699e-05
				EVEDPQVEQL	0.000129982	-7.95826e-05	-2.08539e-05
				VEDPQVEQLE	-0.000109096	-3.61789e-05	5.45748e-05
				ELGGSPGDLQ	0.000100288	-5.83316e-06	-6.36795e-06
				LGGSPGDLQT	-1.14711e-05	-4.79483e-05	-7.13137e-05
				GGSPGDLQTL	-1.52651e-05	-1.81213e-05	-3.57964e-05
				SPGDLQTLAL	2.07778e-06	-2.98561e-05	4.97125e-05
				QTLALEVARQ	2.81909e-05	-6.34688e-05	-1.92497e-05
				EVEDPQVAQL	1.14916e-05	-2.96512e-05	6.0669e-05
				VEDPQVAQLE	-8.33505e-05	5.0362e-06	-5.28238e-05
				LGGGPGAGDL	-4.32282e-05	-4.18481e-05	-2.86491e-05
				GGPGAGDLQT	4.35078e-05	-3.66778e-05	-2.08147e-05
				GPGAGDLQTL	-1.83259e-05	-4.13166e-06	-7.41585e-05
				GAGDLQTLAL	-8.08902e-05	-6.50412e-05	-2.71015e-05
				QTLALEVAQQ	-5.0694e-05	-6.38624e-08	-8.61159e-05
				LVETSTPLRL	-6.54693e-06	-6.68388e-05	-4.79752e-05
				LENPSPQAPA	-2.81313e-05	-1.48922e-06	-1.9372e-05
				ERPVFTNHFL	4.77263e-06	2.42713e-05	-5.76379e-05
				LEEELDEAVE	-6.91447e-05	-2.66329e-05	2.03911e-05
				YPAKPEAPGE	-6.34699e-06	-3.78502e-05	-2.13681e-05
				DVPAALFSKL	0.000151684	7.60638e-05	3.45581e-05
				TDDSDSENLP	-7.12094e-05	0.00010518	5.15907e-05
				IVEEQYTPQS	1.51843e-06	-7.22474e-05	8.21874e-06
				SGQLGLPDEE	2.22385e-05	6.5891e-05	-5.64486e-05
				ELSAERPLNE	2.76498e-05	-1.02978e-05	-1.1727e-05
				IATGSVGKNL	-3.76605e-05	1.62672e-06	6.20765e-05
				NKLEDVPLLS	-3.65239e-06	4.99439e-05	-0.000217625
				QKTPQIQVYS	-0.000187774	-9.50921e-05	-1.58816e-05
				AAEVPSRDTM	-3.16948e-05	2.12386e-05	-5.28966e-06
				AEVPSRDTME	-1.63575e-05	-9.37293e-05	-5.62657e-05
				EGEDDPDRSM	-0.000106839	4.54864e-05	-3.94738e-05
				DDPDRSMKLS	-4.40124e-05	-4.40688e-05	5.25921e-05
				DPDRSMKLSF	-6.05202e-05	5.17781e-05	3.30628e-05
				YPQSKWQEQE	3.5205e-05	-1.79566e-05	-0.000165662
				LGALFNPYFD	-0.000146543	-1.19669e-05	1.143e-05
				PLQWKNSDFE	-0.000110011	-4.22911e-05	-8.27616e-05
				DGVAELDQLL	-7.8553e-06	-7.85833e-05	2.31841e-05
				GVAELDQLLH	-1.8752e-05	-2.41327e-05	-7.56645e-06
				EAGAQGPMGP	-2.84144e-05	-2.93835e-05	-2.69706e-05
				PASQTEAHED	6.05466e-05	-2.47486e-05	0.000102866
				TFTSDYSKYL	-2.90419e-05	0.00016883	-3.90249e-05
				FTSDYSKYLD	-8.57369e-05	-0.000112307	1.43871e-05
				SRRAQDFVQW	-9.89107e-06	-5.6158e-05	-0.000107404
				RRAQDFVQWL	-3.25822e-05	-6.65956e-05	5.76671e-06
				YLEGQAAKEF	-2.35135e-05	-4.1743e-05	-7.97197e-05
				ATQRLANFLV	6.0711e-05	-6.10956e-05	-3.19428e-05
				LANFLVRSSN	-1.73035e-05	-1.50413e-05	-0.000147217
				ANFLVRSSNN	-7.88686e-05	-8.29681e-06	-9.92421e-05
				NLGPVLPPTN	-2.52851e-05	-2.62681e-05	-2.37369e-05
				VLPPTNVGSN	-1.43544e-05	-1.00907e-05	-3.55204e-05
				EDPQVEQLEL	-6.42308e-05	-6.51572e-05	-1.53896e-05
				LELGGSPGDL	0.000184082	-4.16805e-05	-3.34583e-05
				GSPGDLQTLA	-6.86189e-05	2.22607e-05	5.61577e-05
				LELGGGPGAG	-4.51544e-05	2.55097e-05	-2.05848e-06
				EEQLQQIRAE	2.46592e-05	-3.45362e-05	5.06706e-05
				VPPENVLGAL	1.51414e-05	-4.00596e-06	-9.11376e-05
				QVAAEHGFGV	-7.78512e-05	1.82261e-05	6.91013e-05
				IKMALQQEGF	-3.13047e-05	0.000188991	0.000132587
				NQLHDEVHQW	0.000122832	1.17309e-05	-0.00010737
				YGGFLRKYPK	-7.76903e-05	-5.05177e-05	-4.21699e-05
				ERYEEVQRYS	-3.35338e-06	-5.53229e-05	4.64834e-06
				ASFQRNQLLQ	-1.76687e-05	7.27424e-05	5.75945e-06
				YEENSRENPF	2.61183e-05	-5.26757e-05	-2.12604e-05
				GQLGLPDEEN	-1.85949e-05	2.17542e-05	3.63947e-05
				IPVGSLKNED	-4.30691e-05	3.0914e-05	-0.000117252
				LSAERPLNEQ	9.43823e-07	2.43019e-05	-6.43869e-05
				APSDPRLRQF	-2.21161e-05	-6.782e-05	-8.3083e-05
				ALEPEDLPQA	2.02347e-05	-1.92548e-05	-6.45372e-06
				DVPTNIMNIL	-9.23243e-05	-2.17701e-05	-6.74303e-05
				LFNPYFDPLQ	-4.23304e-05	1.80319e-05	-7.36398e-05
				ARDPNRESLD	6.10297e-05	-6.78794e-05	-8.9026e-05
				GERGFFYTPK	-1.05687e-05	2.37116e-05	-3.58761e-05
				REVEDPQVEQ	7.44819e-06	-3.74961e-05	-8.75756e-05
				VEQLELGGSP	-3.11939e-06	2.93536e-05	3.12856e-05
				QLELGGSPGD	-4.60366e-07	-5.42802e-05	5.2699e-05
				REVEDPQVAQ	-1.85511e-05	-2.8137e-05	-1.9341e-05
				EDPQVAQLEL	-5.40734e-05	-6.82671e-05	-1.539e-05
				PQVAQLELGG	-6.76414e-05	-5.95226e-05	-1.12771e-05
				QLELGGGPGA	8.11245e-06	4.88892e-05	-4.8014e-05
				ELGGGPGAGD	-5.06516e-05	-6.75225e-05	6.34905e-05
				PGAGDLQTLA	-0.000126606	-4.57703e-05	1.25359e-05
				NQLLQKEPDL	-1.99225e-05	7.96018e-05	1.56935e-05
				TNEIVEEQYT	-2.35208e-06	1.13992e-05	-6.20709e-05
				QELGKLTGPS	-3.14644e-05	-3.37119e-05	-1.76025e-06
				VGSLKNEDTP	-5.85639e-05	-9.30154e-05	-4.64851e-06
				LKVALPSYEE	-7.26476e-05	-7.72987e-05	-8.79355e-05
				NAENEFVTIK	9.48351e-06	-7.75549e-05	-1.41652e-05
				SSSVHTFPAL	-4.62489e-05	0.000191475	-9.40744e-05
				ISDHYPVEVT	-4.98125e-05	-6.84345e-05	0.000177519
				AHAAAITAYA	-2.27584e-05	-2.37527e-05	-2.34021e-05
				KDLPSPIERT	3.20987e-05	-5.84583e-05	-2.22733e-05
				GLQFPVGRVH	7.64414e-05	-8.20501e-05	-9.26848e-05
				VITDRIENVD	3.22631e-06	-6.73185e-05	-8.33946e-06
				GVLNSWTDQD	-0.000116913	-8.70303e-05	-0.00011929
				ASYIDGFKEP	5.72141e-06	-2.30117e-05	-6.68693e-05
				ALYLVSGERG	2.13059e-05	2.06006e-05	-8.21509e-05
				ENIKIFEEDA	-3.99346e-06	-5.20325e-07	-0.000129035
				MDQLAKELTAE	0.000117963	-8.54593e-05	4.96785e-05
				VSTGDVNVEMN	4.5222e-05	2.14465e-05	7.78713e-05
				VALPGVGVSML	0.000113143	0.000117275	-6.30261e-05
				EITALAPSTMK	-0.000126735	-5.14127e-05	6.09424e-05
				GERGFFYTPMS	-9.17147e-05	5.12764e-05	5.72691e-05
				LEGEDDPDRSM	1.18168e-05	0.000234217	-5.2922e-05
				TPVRSGTNPQM	-4.42812e-05	-5.53775e-05	-4.29894e-05
				AAAEVPSRDTM	8.45007e-06	-3.50705e-05	-2.2448e-05
				RMDQLAKELTA	-1.84455e-05	1.80094e-05	0.000101043
				SRMDQLAKELT	-4.3867e-06	-4.87587e-05	-0.000111966
				IKMALQQEGFD	-6.97625e-05	5.42476e-05	-0.00010738
				LAMAAFPKKQN	-4.79277e-05	-3.05226e-05	-0.000152932
				WSRMDQLAKEL	-8.65788e-05	0.000228762	-2.00261e-05
				PDRSMKLSFRT	-6.26177e-05	-0.000134592	-7.37515e-05
				LPVNSPMTKGD	-0.000114527	3.48432e-06	3.37414e-05
				ANSNPAMAPRE	-8.3389e-05	-0.000115231	-2.72521e-05
				SANSNPAMAPR	-0.000215627	-0.000102553	0.00011718
				AQDFVQWLMNT	-3.49209e-05	-8.50912e-05	-7.22425e-06
				NAARDPNRESL	-1.26679e-05	1.04382e-05	-6.93886e-05
				QLELGGGPGAG	-4.93049e-05	-7.99476e-05	0.000130982
				LGGGPGAGDLQ	-2.91946e-05	-5.81858e-05	-4.45776e-05
				EVEDPQVAQLE	-7.60613e-05	-1.70207e-05	6.92093e-05
				PKFEVIDKPQS	-8.29922e-05	-4.46229e-05	0.00012662
				AGLQFPVGRVH	0.000186424	-7.85784e-05	4.07156e-05
				LQTLALNAARD	0.000126854	0.00277032	-3.75221e-05
				TNAENEFVTIK	-8.98047e-05	0.000169186	9.83734e-06
				QHLGESTVRTI	4.5649e-05	7.53782e-06	-3.92719e-06
				VTRQELGQVTL	-1.92713e-05	-5.67734e-06	-6.70462e-05
				LAYEQVARALK	-2.39962e-05	2.40945e-05	-7.53187e-05
				IPPDNILPLII	-7.38472e-05	-0.000103813	9.79095e-05
				AISDHYPVEVT	-5.03553e-05	-0.000146452	-8.49817e-05
				VTRYIYNREEY	-3.20511e-05	1.8615e-05	-4.82349e-05
				STITSREIQTA	6.81895e-05	-3.07615e-05	9.6544e-06
				LENVIRDAVTY	-0.000117154	6.94681e-05	-0.000180896
				PNRESLDFLLV	7.11279e-05	-7.03491e-05	5.12008e-05
				PQVEQLELGGS	-6.61055e-05	-0.000104753	1.73929e-05
				ATAQTVEDYVE	-1.18207e-05	8.65664e-06	-7.88721e-05
				QRGLTAYHDIS	-0.000136599	-7.26693e-05	-9.47768e-05
				RGLTAYHDISL	-0.000127083	8.55665e-05	4.49355e-05
				AIQPGSINYDL	-0.000110933	-3.54267e-05	-0.000201729
				LTVTGKTVRLL	-3.76664e-05	0.000165376	-6.00703e-05
				SLGKNPTDAYL	-7.46768e-05	3.33169e-05	3.53346e-05
				GIAQIIAAQEE	-2.16538e-05	0.000278725	3.44502e-05
				ALAAAGYDVEK	3.00501e-06	-2.89626e-05	-4.99571e-05
				VEIIANDQGNR	2.54691e-05	-0.000146759	-2.46844e-05
				LSSSVHTFPAL	3.49509e-05	0.00015554	-2.49287e-05
				KSDLEMQIESL	2.16623e-05	-2.15253e-05	5.92621e-05
				TEELNREVATN	-2.65122e-05	-2.81852e-05	-4.22535e-08
				LALDIEIATYR	-6.78879e-06	-3.54817e-05	-5.27407e-05
				KNLQTVNVDEN	0.000333304	-9.60424e-05	0.000141229
				IALLNVELELK	-8.037e-05	-6.54543e-05	-2.01604e-05
				DPNRESLDFLL	4.46677e-05	-3.08139e-05	-4.42631e-06
				LVTRYIYNREE	0.00025271	2.43182e-05	-7.36707e-05
				SLEWIGVINPY	-8.11971e-05	-0.000157684	-0.0001344
				IQKTPQIQVYS	-3.45029e-05	-0.000191132	-7.51813e-05
				AAEVPSRDTME	3.15107e-05	-3.84683e-05	-7.07442e-05
				AYGFRDPGPQL	1.99142e-05	-2.58647e-05	3.94334e-07
				IEAELEKVAHQ	-7.30656e-05	-7.09339e-05	-5.88178e-05
				DPADASGTRWA	0.000227292	0.000116248	-3.80878e-05
				SSYEGHPLSEE	-2.45265e-05	-3.89721e-05	-8.85855e-05
				DGVAELDQLLH	-6.31608e-05	-2.33511e-05	5.53379e-05
				GVAELDQLLHY	-3.2234e-05	-6.51286e-05	-5.16093e-05
				HALQDTEENPR	-6.74251e-05	7.56528e-06	-4.61713e-05
				HSQGTFTSDYS	-3.39868e-05	8.76778e-05	6.07655e-05
				QGTFTSDYSKY	-7.93317e-05	5.1037e-05	4.308e-05
				FTSDYSKYLDS	0.000144073	-0.000163939	-0.000151837
				KVITAFNEGLK	4.57245e-06	-8.47232e-05	5.13805e-05
				LANFLVRSSNN	-5.19418e-05	-7.79426e-05	-9.5856e-05
				NNLGPVLPPTN	-2.4006e-05	-2.49948e-05	-2.39576e-05
				VLPPTNVGSNT	-3.03116e-05	-2.10991e-05	-4.04312e-05
				LPPTNVGSNTY	-4.94632e-05	5.83124e-05	-3.06533e-05
				ARDPNRESLDF	0.000113181	5.90811e-06	4.31934e-05
				RDPNRESLDFL	-3.89518e-05	-3.53305e-05	-3.47252e-05
				GERGFFYTPKS	-2.61517e-05	-5.007e-05	-4.45619e-05
				EVEDPQVEQLE	-5.97154e-05	-1.96825e-05	-3.28706e-06
				VEDPQVEQLEL	-0.000111125	-5.48105e-05	-5.24434e-05
				LELGGSPGDLQ	-4.66662e-05	-3.8675e-05	-5.57118e-05
				ELGGSPGDLQT	-7.47889e-06	-4.55059e-05	-9.74188e-05
				LGGSPGDLQTL	-6.48361e-05	1.64892e-05	-9.95881e-06
				GGSPGDLQTLA	0.000176489	-6.83875e-05	8.37468e-05
				LQTLALEVARQ	6.60113e-05	-3.05323e-05	-4.35129e-05
				LELGGGPGAGD	-4.84486e-07	7.09998e-05	-7.96875e-05
				ELGGGPGAGDL	7.51163e-05	3.82582e-05	-1.27621e-05
				GGGPGAGDLQT	-4.72943e-06	-1.873e-05	-4.09848e-05
				GGPGAGDLQTL	-4.39051e-05	-2.13182e-05	3.02554e-05
				PGAGDLQTLAL	3.41146e-05	-5.18724e-05	6.54552e-05
				LQTLALEVAQQ	-7.06586e-05	4.2729e-05	1.47813e-05
				ELEEELDEAVE	-8.76e-05	-7.89576e-05	0.000147996
				YPAKPEAPGED	-9.1338e-06	-4.74974e-05	-7.54391e-06
				DVPAALFSKLL	-1.54303e-05	-6.63965e-05	-0.000139459
				FTDDSDSENLP	-2.25309e-05	5.80824e-06	8.45075e-05
				LPFRPEGLDQW	-3.63236e-05	-1.01796e-05	-1.20727e-05
				SGQLGLPDEEN	2.02475e-05	8.5851e-05	0.000148744
				DDIPEADLDRP	2.42536e-05	1.36277e-05	-1.0667e-06
				ELSAERPLNEQ	-6.06018e-05	2.02364e-05	-1.37305e-05
				SLAAATGKQEL	-2.42505e-05	-2.52382e-05	-3.10449e-05
				AEQDEMRLELQ	-1.13872e-05	-1.16177e-05	5.52117e-05
				IWHHTFYNELR	-5.78089e-05	3.53687e-05	-3.87778e-05
				DAAAEVPSRDT	-2.28461e-05	-2.38401e-05	-2.34021e-05
				GLFPQGGKGRE	-2.46484e-05	-3.58868e-05	-3.37244e-05
				GEDDPDRSMKL	3.08863e-05	-4.82269e-05	1.18325e-05
				DDPDRSMKLSF	2.47858e-05	-1.18505e-05	-0.000139281
				EPEYGEESRSY	-3.1366e-05	8.7776e-06	-3.44905e-05
				DRQYEPYPITE	2.87676e-05	-5.61846e-05	-1.80995e-05
				YFDPLQWKNSD	0.000182792	0.000107534	5.18593e-05
				DPLQWKNSDFE	3.59266e-05	-1.17997e-05	-1.42966e-06
				PFSEDVNWGYE	-0.000183381	-0.000224385	-3.62382e-05
				QYDGVAELDQL	1.1149e-05	0.000328376	-0.000127863
				PHFLYPKSRLV	-0.00012364	-0.000100669	0.000169924
				NFFGQNQNTRS	-9.72961e-05	-9.94745e-05	-9.88208e-05
				SQGTFTSDYSK	1.25026e-05	1.69173e-05	0.000104842
				GTFTSDYSKYL	-8.09695e-05	-2.92799e-05	0.000186787
				TFTSDYSKYLD	4.01186e-05	0.000401391	0.000187346
				DSRRAQDFVQW	0.000105852	-4.62863e-05	-7.99274e-05
				INWLIQTKITD	6.09912e-05	9.71002e-05	7.00276e-05
				GKKVITAFNEG	-0.00011053	-2.15454e-05	-0.000175613
				FLVRSSNNLGP	-2.17308e-05	7.18134e-05	-2.64167e-05
				GPVLPPTNVGS	3.42674e-05	4.33843e-05	2.74042e-06
				EDPQVEQLELG	-3.93458e-05	8.13286e-05	-3.34175e-05
				QLELGGSPGDL	1.69024e-05	0.000251449	-8.26253e-06
				GSPGDLQTLAL	-6.34423e-05	-2.96218e-05	0.000148362
				VEDPQVAQLEL	6.09801e-05	0.000193282	2.29664e-05
				GPGAGDLQTLA	-6.96037e-05	0.000111128	-9.07883e-06
				NLALSRESLVV	0.000139078	-4.88235e-05	2.43076e-05
				MDQAITVGAPV	6.50974e-05	8.90062e-05	-8.19418e-05
				NPNTYSEDLDV	8.82444e-05	-0.000137947	6.20888e-05
				APELWEDEESL	-2.6319e-05	4.36705e-05	-1.59485e-05
				LMYEENSRENP	7.23193e-05	-6.03201e-06	6.1683e-06
				MYEENSRENPF	0.000111653	-5.81015e-05	-1.96021e-05
				IVEEQYTPQSL	-0.000101301	-7.70337e-05	-3.39945e-05
				ELGKLTGPSNQ	0.000158159	-2.84204e-05	-5.52931e-05
				LRAITEKETVE	6.64953e-06	0.000126128	-5.0231e-05
				VMEQLGIARPR	-5.7007e-05	5.80719e-05	-4.67106e-05
				IIATGSVGKNL	3.68567e-05	0.000210755	-0.000151052
				LAAATGKQELA	-2.27584e-05	-2.37527e-05	-2.34021e-05
				QAAEQDEMRLE	-4.19923e-05	-5.28064e-05	-3.15241e-05
				HKFYNTGPVFS	-0.000181732	-0.000133099	-5.81775e-05
				AARDPNRESLD	2.80202e-05	1.1344e-05	-7.88152e-05
				VEALYLVCGER	-1.25835e-05	-3.01566e-05	-8.04849e-06
				QVEQLELGGSP	-3.12102e-05	0.000112142	-1.70242e-05
				VEQLELGGSPG	-0.000137254	-6.06228e-05	-8.58143e-05
				EQLELGGSPGD	-5.12997e-05	-4.76251e-05	-5.85753e-05
				PQVAQLELGGG	-3.63707e-05	5.44369e-05	0.00013937
				QVAQLELGGGP	-5.3244e-05	-2.17362e-05	-6.00332e-05
				NEIVEEQYTPQ	-2.99407e-05	-2.30187e-05	-1.77237e-05
				EIVEEQYTPQS	0.0001092	-5.07996e-05	-0.000137125
				TPQSLATLESV	1.88118e-05	-7.07281e-05	-1.91818e-05
				VGSLKNEDTPN	-9.65403e-05	-4.39897e-06	-1.1476e-05
				YSPRTPDRVSE	-5.47254e-06	-2.43208e-05	0.000120305
				TPDRVSETDIQ	-1.73156e-05	2.83898e-06	-0.000126969
				LKVALPSYEEA	-7.7359e-05	-7.49821e-06	4.91152e-05
				TYVRKLDDFVE	-9.06123e-06	-1.91053e-05	-6.79401e-06
				AHAAAITAYAL	-2.27584e-05	-2.37527e-05	-2.34021e-05
				GTARGIVVYTG	-6.73422e-06	4.53318e-05	-5.06547e-05
				NKDLPSPIERT	-5.54597e-06	2.78412e-06	1.83078e-05
				GVQVALPSYEE	-0.000169768	-4.82085e-05	-1.58713e-05
				HEHMVITDRIE	6.06394e-05	2.48284e-05	4.47446e-05
				LRVAPEEHPVL	-3.39394e-05	-8.22551e-05	-7.83455e-05
				RVIEITIYEDR	-0.000128527	-7.39304e-05	6.22151e-05
				GIGKITPFEEK	-3.74121e-05	-9.19221e-06	3.97458e-06
				FESNIKSYRDD	4.2172e-05	0.000148069	-2.56182e-05
				TVVKSVIVEPE	2.95943e-06	-4.20938e-05	4.04747e-05
				RVAPEEHPVLL	-0.00011484	-0.000103822	5.05049e-05
				YLERTRAELDT	6.57696e-06	5.11214e-05	7.05786e-05
				AQAKVDVFRED	-0.000137415	-0.000106816	8.90497e-05
				HHGLDVFQDDD	-0.000119153	-8.01337e-05	-0.000105624
				GQPNTLICFVD	-5.21257e-05	4.16272e-05	-4.80385e-06
				EIEIIPVQEEE	-3.66669e-05	-5.57363e-05	0.000185108
				ARLGADMEDLR	-5.76566e-05	-9.67795e-05	4.07856e-05
				IEIIPVQEEEE	-2.37474e-05	3.20069e-05	-4.24232e-05
				IDGSERQNGVL	-8.04849e-05	6.90847e-05	-2.20503e-05
				TIEENIKIFEE	-1.32407e-05	0.000140554	-0.000142086
				GVLNSWTDQDS	2.75846e-05	2.44394e-06	-0.000101584
				ATIPLVPGRDE	-2.29527e-05	-2.39462e-05	-2.63843e-05
				EVAQTTALPDE	-4.81521e-05	2.74797e-05	9.15446e-06
				PPCCQPSSCETT	-2.27584e-05	-2.37527e-05	-2.34021e-05
				MNAAPGVDLTQL	-2.66148e-05	0.000100199	-2.95918e-05
				RAQDFVQWLMNT	-4.0246e-05	1.15713e-05	-5.30913e-06
				AAAEVPSRDTME	-9.01476e-05	-8.88172e-05	6.83059e-05
				TPVRSGTNPQMD	-4.58379e-05	0.000121502	-7.3316e-06
				GIAQIIAAQEEM	-6.04298e-05	-3.16692e-05	-6.67929e-05
				DAAAEVPSRDTM	-3.35033e-05	4.0655e-06	-0.00011744
				NMIVIVLGHHLG	-2.27584e-05	-2.37527e-05	-2.34021e-05
				RMDQLAKELTAE	3.66226e-05	3.83335e-05	-2.88421e-05
				SRMDQLAKELTA	2.43965e-05	-2.03708e-06	-9.72472e-05
				WSRMDQLAKELT	-6.37848e-05	-7.42578e-05	8.35987e-05
				IALYMASQPRNK	-1.76791e-05	-1.09942e-05	-6.29505e-06
				TVTAMDVVYALK	7.85207e-05	9.56764e-05	-0.000317311
				AAEQDEMRLELQ	-1.85242e-05	-1.82665e-05	2.1056e-05
				SANSNPAMAPRE	-4.46773e-05	-0.000131804	-9.1366e-05
				NAARDPNRESLD	-3.66873e-05	2.11559e-05	2.82505e-05
				VNNKDLPSPIER	-5.94758e-06	3.56199e-05	2.94067e-05
				KCNTATCATQRL	-3.89741e-05	-1.99932e-05	-2.96237e-05
				QLELGGSPGDLQ	1.7277e-05	1.25888e-05	8.85816e-06
				QERNAGDPAQPR	-0.000105887	-0.000163391	0.000108304
				EESNYELEGKIK	-6.07015e-05	8.62423e-06	-2.88829e-05
				ALEEQLQQIRAE	3.04841e-06	-6.19187e-05	-1.10176e-05
				GEAIPIYAEIEN	-0.000148275	-0.00013084	0.00028861
				NHEKYDNSLKIV	-8.11537e-05	0.000107659	0.000155854
				GISVPIILYPDG	0.000160826	0.000143538	-2.98629e-05
				VHLTDAEKAAVS	0.000116604	7.12714e-05	3.70747e-05
				PQVEQLELGGSP	-1.49395e-05	4.34439e-05	-8.71795e-05
				ATAQTVEDYVEE	-3.64662e-05	-3.97368e-05	-4.3332e-05
				HDFQRGLTAYHD	6.41787e-05	6.12537e-05	-2.50305e-06
				FLKVALPSYEEA	-0.000133535	-7.41092e-06	-3.00573e-05
				VGPRVGLARAQS	-9.22657e-05	-2.70011e-05	6.64232e-05
				DAAASPLIAEQE	-1.27313e-05	-2.43644e-05	-1.19295e-05
				KVVQEYIDAFSD	0.000167601	-0.000156145	-3.45684e-05
				LAYLTSESSRPT	-1.36626e-05	-3.08962e-05	-2.08813e-05
				AKALANVNIGSL	6.28072e-05	-7.56679e-05	0.000106018
				VGDEAQSKRGIL	-8.11864e-06	-4.0485e-05	-1.1261e-05
				VQTKGTGASGSF	-0.000210795	2.3906e-05	-0.000141401
				VGGTSDVEVNEK	6.64077e-06	7.55977e-05	8.6979e-05
				YYLKKTISRSPG	-9.9652e-05	0.000116427	3.71357e-06
				LQQSGPELVKPG	6.92325e-05	-5.04283e-05	2.62944e-06
				ISPNAISAEEDG	-0.000126202	-9.52644e-06	-0.000125111
				VDAGAALVQEDH	3.46528e-05	-4.39929e-05	1.7118e-05
				EQEEAFLLAEEE	-2.2248e-05	-6.92205e-05	-2.35902e-05
				GVQVALPSYEEA	9.47677e-05	0.000151343	-8.05764e-05
				SLVSKGTLVQTK	0.000333574	1.61182e-05	-1.33241e-05
				DPNRESLDFLLV	9.03911e-05	2.8224e-05	3.83471e-05
				QTIEENIKIFEE	1.54133e-05	0.000186375	0.000123511
				SRIVENLQSFNE	-0.000101513	6.86452e-05	7.81978e-05
				AHAAAITAYALT	2.62038e-05	-3.44555e-05	-2.73771e-05
				LSHNAITDLPEH	-1.4578e-05	-2.73399e-05	-7.14336e-05
				AASAILTAQLDE	-2.28556e-05	-2.38495e-05	-2.34021e-05
				LVTRYIYNREEY	4.17923e-05	1.2551e-06	-5.08805e-05
				GYQQFAYDGRDY	-3.03271e-05	-2.9733e-05	4.91772e-05
				QIDNARLAADDF	-8.5685e-05	-7.82155e-05	-8.24757e-06
				GVEEQTKAFLDG	-0.000165655	3.60556e-05	-6.72959e-05
				PNQLYNELNLGR	2.5774e-05	-2.68476e-05	-4.37785e-05
				GEDDPDRSMKLS	0.000168819	8.95793e-05	-7.97012e-05
				YDGVAELDQLLH	-4.38474e-05	-4.68938e-05	1.28475e-05
				DGVAELDQLLHY	-6.48743e-05	-4.78925e-05	-2.39643e-05
				SFPASQTEAHED	0.000245904	-8.12484e-05	-0.00010785
				SQGTFTSDYSKY	0.000121377	-7.67038e-05	-4.69838e-05
				HDEFERHAEGTF	-6.95324e-05	-3.93734e-05	-6.94076e-05
				KKVITAFNEGLK	-6.79013e-05	-5.98791e-05	-0.000147103
				DNIQGITKPAIR	-4.21238e-05	-0.000134644	-9.84851e-05
				GPVLPPTNVGSN	-3.5964e-05	-2.26115e-05	-4.57806e-05
				AARDPNRESLDF	-7.15332e-05	-7.50747e-05	6.95439e-05
				ARDPNRESLDFL	-8.42331e-05	-5.87927e-05	7.44611e-05
				RDPNRESLDFLL	-4.72374e-05	0.0002179	-7.048e-05
				EVEDPQVEQLEL	0.000127953	8.49124e-05	-0.000105621
				LELGGSPGDLQT	8.52496e-05	2.03033e-05	8.81695e-06
				ELGGSPGDLQTL	2.21321e-05	-4.5405e-07	-7.10076e-05
				LGGSPGDLQTLA	-7.28937e-05	0.000113148	5.53098e-05
				GGSPGDLQTLAL	-6.02163e-05	-2.75824e-05	-4.14337e-05
				DLQTLALEVARQ	-0.000137399	-0.000135749	-0.000125766
				EVEDPQVAQLEL	-6.557e-05	-3.08357e-05	4.51572e-05
				PQVAQLELGGGP	-1.84725e-05	1.35327e-05	1.64934e-05
				LELGGGPGAGDL	-1.23518e-05	5.88048e-07	0.000122023
				ELGGGPGAGDLQ	-2.14134e-05	-3.20407e-05	3.94921e-05
				LGGGPGAGDLQT	-0.000147079	5.09125e-05	3.55154e-05
				GGGPGAGDLQTL	-8.05181e-05	1.49435e-05	5.99216e-05
				GGPGAGDLQTLA	-7.30553e-05	2.40744e-05	-7.84562e-05
				GPGAGDLQTLAL	-9.37949e-05	6.23349e-05	-2.2978e-05
				ALAHLLEAERQE	-3.90048e-05	-2.72593e-05	-6.00023e-05
				ERPVFTNHFLVE	-1.73817e-06	-7.29069e-05	2.03734e-05
				QELEEELDEAVE	-7.09257e-05	-4.19078e-05	-1.0159e-05
				QELGKLTGPSNQ	-8.6899e-05	-0.000189783	-0.000134253
				DQLSEDASKVIT	9.06253e-05	0.000129281	-5.53852e-05
				LDDIPEADLDRP	-3.94747e-05	0.000157911	-6.987e-05
				SKVAFSAVRSTN	1.25285e-05	8.79639e-05	1.86602e-05
				EGEDDPDRSMKL	7.61167e-06	-5.86415e-05	3.52241e-05
				EDDPDRSMKLSF	5.07056e-05	0.000124231	0.000133701
				DPDRSMKLSFRT	2.93225e-05	8.58276e-05	4.28867e-05
				EDSVEARSDFEE	-9.11658e-05	5.546e-05	-0.00010147
				NHPDSELESTAN	-4.85938e-05	5.13962e-05	-5.24937e-05
				PDRQYEPYPITE	9.88734e-06	-2.6251e-05	-4.33032e-05
				RPFSEDVNWGYE	-0.000107573	-2.01779e-05	-9.89864e-05
				SAARSVPASNYV	-1.59176e-05	-5.68128e-05	-6.79482e-05
				PGQGGLEGPSGP	6.90395e-05	-3.8988e-06	8.93047e-05
				TEAHEDPDEMNE	2.87117e-05	9.97108e-05	-1.09259e-05
				QGTFTSDYSKYL	0.000182346	0.000142405	5.12239e-05
				GTFTSDYSKYLD	0.000127136	-0.000105794	0.000103594
				TFTSDYSKYLDS	3.24966e-05	-0.000130897	-8.64487e-06
				FTSDYSKYLDSR	-2.68014e-05	-5.81141e-06	0.000389309
				SDYSKYLDSRRA	-1.67417e-05	4.82665e-05	0.000116184
				LDSRRAQDFVQW	-4.4323e-05	-0.000111311	-7.18313e-05
				DSRRAQDFVQWL	-8.23242e-05	-3.93983e-05	5.20134e-05
				FINWLIQTKITD	-0.000100547	-0.000114713	8.67523e-06
				ASGPPVSELITK	-0.000165609	-0.000103462	-0.000207928
				NFLVRSSNNLGP	1.589e-05	2.5077e-05	-0.000139142
				EQLELGGSPGDL	-3.58369e-05	1.91315e-05	0.000164844
				QLELGGGPGAGD	8.22273e-06	-9.46775e-05	-0.000139012
				EIELQSQLALKQ	6.21547e-05	7.16847e-05	-0.000117641
				TWEQEPLQEQPR	-3.44719e-05	-6.20714e-06	-2.90086e-05
				APLVETSTPLRL	-2.27584e-05	-2.37527e-05	-2.34021e-05
				RPVFTNHFLVEL	0.000100177	-1.14066e-05	6.98791e-05
				DVPAALFSKLLF	-5.32297e-05	-7.60342e-06	-5.29757e-05
				LMYEENSRENPF	6.61626e-05	0.000163087	5.61687e-05
				TNEIVEEQYTPQ	7.75858e-06	-4.78513e-05	0.000116343
				VKYPELLNTNQL	8.36425e-05	0.000144405	9.06299e-05
				VQMEFLASSESV	5.17666e-06	-7.8078e-05	-0.000104698
				LIIATGSVGKNL	-3.59149e-05	0.000125768	-5.06465e-05
				APSDPRLRQFLQ	-4.10975e-05	4.03306e-05	2.60008e-05
				SLAAATGKQELA	-1.89693e-05	-2.47326e-05	-3.40135e-05
				EEEPEYGEESRS	5.97234e-05	-6.81514e-05	8.91567e-05
				FDPLQWKNSDFE	0.000172847	-1.72244e-05	0.000145777
				EDPQVEQLELGG	1.16212e-05	4.67526e-06	-0.000176285
				VEQLELGGSPGD	-9.97115e-05	-6.29321e-05	-8.19978e-06
				REVEDPQVAQLE	-9.07881e-05	-8.95722e-05	2.25291e-05
				VEDPQVAQLELG	4.77432e-05	-0.000121142	-6.5391e-05
				VAQLELGGGPGA	-5.24691e-06	1.01823e-05	-4.65077e-07
				AQLELGGGPGAG	5.7836e-06	2.2141e-05	-5.35757e-05
				DLQTLALEVAQQ	2.79591e-05	4.86244e-05	1.57244e-05
				ASFQRNQLLQKE	0.000275947	2.5121e-05	0.000114354
				NEIVEEQYTPQS	-1.5635e-05	-8.64542e-06	-2.24609e-05
				NQEQAEQGREHL	0.000114182	-1.94304e-05	4.61874e-05
				VSETDIQRLLHG	7.11119e-06	-8.4244e-05	2.8354e-05
				NTYVRKLDDFVE	0.000161239	-9.67204e-05	-0.000161355
				NELRVAPEEHPV	0.000130365	5.89947e-05	-2.95918e-05
				LKVALPSYEEAL	-1.87674e-05	-2.609e-05	-0.000103039
				ETVAVKIFPYEE	-0.000189196	-0.000193869	0.000166713
				VAEVGISDYGDK	-4.48574e-05	-5.61624e-05	-5.21769e-05
				APQKVELTVEKE	-1.3033e-05	2.23537e-05	-9.19528e-05
				GQPNTLICFVDN	0.000179357	-7.36605e-05	1.71399e-05
				DHGATGILVFPN	-6.73124e-05	0.000177725	-1.72123e-05
				PEQKALVIGGEA	2.30837e-05	2.11118e-05	-2.30101e-05
				AFQEALAAAGDK	-5.06761e-05	-7.66889e-05	-2.89469e-05
				NNKDLPSPIERT	2.18628e-05	0.000199372	3.40398e-05
				EGTARGIVVYTG	-6.29585e-05	-0.000104354	-4.31101e-05
				QSTAITAYKSEG	-8.43597e-05	-3.55074e-05	-1.43862e-05
				PAEVGVLVGKDR	0.000105555	9.53192e-05	3.88e-05
				TIEENIKIFEED	6.52697e-05	-0.000145395	-0.000181698
				YPIEHGIITNWD	-7.39834e-05	-3.47401e-05	-0.000161125
				LGKQEVIRGWEE	-9.11674e-05	-0.000145871	-0.000100549
				IHEHMVITDRIE	2.71838e-05	0.000117642	-0.000126848
				INASYIDGFKEP	-5.80004e-05	-6.46309e-05	0.000193925
				DTTVSVKSYPDE	6.10367e-06	-5.79149e-05	-4.65762e-05
				AQQEALLVFAEH	-3.08762e-05	-3.19235e-05	-2.14397e-05
				GTARGIVVYTGD	-9.04757e-05	-3.74077e-05	2.27144e-05
				TIQQVIKSGSDE	-1.50133e-05	-4.45774e-05	-2.06716e-05
				NTFKTLDSWRDE	-0.000163099	3.67132e-05	8.06697e-05
				AVAEEIQDEVDE	-0.000199644	-0.000121222	5.97568e-05
				HEHMVITDRIEN	4.83192e-05	-0.000101621	1.32781e-05
				GKIETIEVMEDR	-0.000166403	-3.7976e-05	-0.000152114
				ALHHGLDVFQDD	2.45637e-05	-7.09555e-05	2.491e-05
				GIVKALNVEPDG	5.01158e-05	-6.44803e-06	-0.000146375
				AAQKAAAFEDQE	-0.000103215	-8.42747e-05	-2.99936e-05
				EATIPLVPGRDE	-2.49399e-05	5.48548e-05	-3.22664e-05
				YKEQYAFVYKEK	7.08033e-05	-0.00012496	-5.47074e-05
				SIAQLNAENDHP	2.18093e-05	-3.67819e-05	-1.52035e-05
				KQVTELEAEREQ	5.86031e-05	2.59158e-05	-3.72616e-05
				IVEQIPTYVEYS	-1.2034e-05	-4.56702e-06	-1.53865e-05
				EAQAKVDVFRED	-7.20702e-05	0.000124833	-4.46251e-05
				ATIPLVPGRDED	-5.00762e-05	-3.35952e-05	-5.82704e-05
				LHHGLDVFQDDD	-1.81054e-05	-1.9798e-05	4.51215e-05
				LGQPNTLICFVD	-5.08148e-05	2.65382e-05	-8.31803e-05
				EVAQTTALPDED	8.68749e-05	-1.06778e-05	-0.000137483
				VSVSVIMSEGDG	-6.3417e-05	-3.02315e-05	-0.000112747
				AQAKVDVFREDL	6.75949e-05	4.18446e-05	-3.91197e-05
				HHGLDVFQDDDA	-5.72954e-05	-0.000178611	-1.05254e-05
				RLVTRYIYNREE	0.000321098	0.000484035	-6.14042e-05
				ISVPVPEFADSD	-7.37906e-05	2.52955e-05	-2.04123e-07
				EEEIEIIPVQEE	-7.29244e-05	-5.29429e-05	-7.1532e-05
				EEIEIIPVQEEE	-3.22619e-05	-3.77275e-05	0.000138537
				EIEIIPVQEEEE	3.12469e-05	0.000136175	-4.40151e-05
				IEIIPVQEEEEE	6.03856e-06	-4.64146e-06	-2.78946e-05
				GVLNSWTDQDSK	5.83925e-05	-0.000169798	6.3349e-05
				QNGVLNSWTDQD	-2.71217e-05	-0.000106258	-0.000205392
				IDGSERQNGVLN	9.76883e-05	0.000129094	-0.000227883
				EIQSQAKAYFEK	-0.000143771	-0.000168996	4.2527e-06
				TRAYGFRDPGPQ	0.000125054	6.36995e-05	-2.74235e-05
				LVEALYLVCGERG	-6.48533e-05	-3.87864e-05	-1.87788e-05
				RRAQDFVQWLMNT	-9.89623e-05	-6.54746e-05	1.90042e-05
				NIAVDKANLDVMK	-0.000243883	-1.54268e-05	-0.000124334
				DAAAEVPSRDTME	-9.16566e-05	-2.77814e-05	-4.92655e-05
				AATLAVIDSEKDM	-8.02323e-05	0.000235611	-8.22339e-05
				SRMDQLAKELTAE	-0.000180018	-0.000193653	-0.000111651
				EQEMATAASSSSL	-2.3077e-05	-4.92595e-05	-4.51573e-05
				WSRMDQLAKELTA	-6.60016e-05	3.52446e-05	8.24603e-05
				HTYQVGMNDMGDM	4.65358e-05	-0.000235801	1.36601e-05
				GEDDPDRSMKLSF	5.33959e-05	-4.1794e-07	0.000162525
				NAARDPNRESLDF	3.3894e-06	-0.000142993	-2.65204e-05
				KKLEPSGPISTIN	0.000156791	1.50641e-05	0.000166198
				VNNKDLPSPIERT	-8.25472e-05	-1.54319e-05	-1.47196e-05
				GKKVITAFNEGLK	-0.000148202	-4.9187e-05	6.17618e-05
				QLELGGGPGAGDL	-7.64704e-05	-0.000134345	3.36321e-05
				QLELGGSPGDLQT	-0.000177143	7.47914e-05	-0.000110259
				PQVEQLELGGSPG	5.93028e-05	6.90692e-05	0.000128035
				NYREQEELKVRVE	-9.96732e-05	-4.16486e-05	-1.80665e-05
				FVKQHLCGSHLVE	-4.46615e-05	3.338e-05	-2.34211e-05
				LQIDNARLAADDF	6.31298e-05	3.28819e-05	-4.99106e-05
				VSIQNLVKVYRDG	-4.25778e-05	0.000165247	2.26865e-05
				GVQIGIWARPSAI	3.63203e-05	-2.62168e-05	-4.5931e-05
				EEIKKELEDLRDR	8.74152e-05	9.03664e-05	-6.7282e-06
				VEGTARGIVVYTG	-0.000171548	1.74204e-05	8.68077e-05
				SKDWSFYILAHTE	-8.22246e-05	3.27486e-05	-8.50721e-05
				AHTEFTPTETDTY	2.16903e-05	-6.46365e-05	6.89028e-05
				QLTEEQIAEFKEA	-6.36868e-05	6.59535e-05	-0.000128715
				GRAQLGVQAFADA	-1.65026e-05	-8.767e-05	-0.000114794
				RPQKSLLVEVEEG	-4.14025e-05	1.05056e-05	0.000131837
				VALLLAGQATTAY	-2.27584e-05	-2.37527e-05	-2.34021e-05
				SVVGGLAVGKEGP	-0.000110779	1.49217e-05	-9.42807e-05
				EPGAPGENGTPGQ	8.04715e-05	-4.25276e-05	-1.52606e-05
				RPPFVAYPHLRIR	-7.13605e-05	-8.04648e-05	-3.23149e-05
				RLKTHLPIFSQED	-0.000129893	-3.57645e-05	-0.000143134
				EFIKASSIEARQA	2.96187e-05	-4.4451e-05	-7.98953e-05
				VALLTHNPSLLRK	-0.000139899	9.61231e-05	5.4664e-06
				YPRQTQVSVLPEG	-0.000231284	0.000416616	-7.07102e-05
				VTRYIYNREEYLR	-0.000254334	2.79388e-05	-2.69053e-06
				TRPNQEGIDVREE	0.00010765	-8.66866e-05	-0.000126077
				EVEDPQVAQLELG	3.7522e-05	-1.31034e-05	2.37943e-05
				FKQSQNFPTAQQE	-4.69197e-05	-7.4615e-05	1.07219e-05
				IHDFQRGLTAYHD	-0.000105126	-0.000116609	-8.01643e-05
				DFQRGLTAYHDIS	-3.60459e-05	0.000140864	-6.58428e-05
				YTAEELCIRAAQE	2.51981e-05	-1.71439e-05	-0.000130992
				SDIIVQKIQPYTE	0.000160107	3.53214e-05	-7.36885e-05
				ALEARPLLSQEDS	5.14944e-05	-0.000106515	7.00237e-05
				HSIAQLNAENDHP	-2.56738e-05	-2.63098e-05	-3.52665e-05
				SISPNAISAEEDG	8.55277e-06	-0.000161491	7.07279e-05
				IEKPAGPPGILAL	-9.583e-05	-0.000110256	-3.52162e-05
				KLQLQEQLQAETE	-1.19031e-05	-2.39805e-05	-1.23184e-06
				IVDYIADKKDVYE	-6.66992e-05	6.03111e-05	5.84778e-05
				IGNKADLEAQRDV	-1.17974e-05	-4.72835e-05	-8.38859e-05
				INTYVRKLDDFVE	-0.000147145	-4.64495e-05	-4.09795e-05
				VIHKSFVEVNEEG	-3.64824e-05	4.31826e-05	-1.75117e-06
				GHVESELLHTYSE	-3.44987e-05	3.76779e-05	-3.59029e-05
				FETVAVKIFPYEE	5.4706e-05	4.88153e-05	-1.24285e-05
				SDLVNAIKADAEG	0.000121058	2.35109e-05	-4.34449e-06
				QRQHEINLIAYRE	8.30412e-05	4.97511e-05	-3.80056e-05
				KSRIVENLQSFNE	2.72475e-05	-1.41481e-06	0.000154725
				DIEEAGIVAREFG	0.000218061	-0.00011218	-0.000343512
				LVAEVGISDYGDK	-9.42946e-05	-0.000106996	1.16589e-05
				TAPQKVELTVEKE	-8.52124e-05	-6.48211e-05	1.39537e-05
				SLEEIYLFSLPIK	-4.56324e-05	4.01834e-05	0.000239067
				GLRVIEITIYEDR	3.25553e-05	1.0054e-05	-8.84382e-05
				IRLVTRYIYNREE	5.6028e-05	0.00013899	-5.45209e-05
				RLVTRYIYNREEY	9.66083e-05	-5.14971e-05	-5.03832e-05
				RGYQQFAYDGRDY	0.00018338	4.11156e-06	-7.18336e-05
				ATAQTVEDYVEEM	2.48244e-05	6.19971e-05	-2.89876e-05
				ASSTQPLLVHEDA	-1.56284e-05	6.36139e-06	-8.10754e-05
				TDHGATGILVFPN	-8.68709e-05	-1.17508e-05	-5.5542e-05
				NKHEAMITDLEER	0.000101276	0.000270585	0.000189581
				VYQGASLQAQTDR	-0.000123408	-0.000152334	-9.9645e-06
				KDTVVKSVIVEPE	-6.78727e-05	9.5083e-05	8.10896e-05
				ALGLPLTQLPVPL	-1.50498e-05	-3.10797e-05	-1.76374e-05
				EREIAEAIKNHEE	6.43876e-05	-4.69218e-05	2.17796e-05
				AGPASVPLRTEEE	-1.26725e-05	-5.44816e-05	-6.08818e-05
				SAVSGIIADLDTT	-2.27584e-05	-2.37527e-05	-2.34021e-05
				MIILSHIYIIIMR	-5.77386e-06	0.00012472	9.57432e-05
				MTIQQVIKSGSDE	7.20959e-05	0.000126352	0.000144389
				AASAILTAQLDEE	-2.79303e-05	-3.43028e-05	-2.34021e-05
				TPEQKALVIGGEA	6.34252e-05	-0.000148555	-5.08125e-05
				YQTIEENIKIFEE	-8.68159e-06	-5.94208e-05	1.83754e-05
				SVGQQLVFSFNDK	-0.000141	-5.9673e-05	-3.04064e-05
				YINASYIDGFKEP	-2.45031e-06	-6.20646e-05	1.35864e-05
				FESNIKSYRDDID	-4.5139e-05	-0.000173942	0.000330973
				EAFQEALAAAGDK	-3.63521e-05	-1.92276e-05	7.50264e-05
				HIEDSGEKPNTFS	7.25473e-05	0.00012613	-6.90379e-05
				SKEADVATVRLGE	-2.26369e-05	-1.80861e-05	-3.65222e-05
				QYDGVAELDQLLH	2.68161e-05	0.000111467	-9.96786e-05
				YDGVAELDQLLHY	-7.53689e-05	-7.27311e-05	-0.000105267
				YSAARSVPASNYV	-3.75531e-05	3.64913e-05	-2.428e-05
				VNKVLDIVSCKSK	3.03895e-05	-0.000179639	-2.51187e-05
				HALQDTEENPRSF	7.62635e-05	-3.72224e-06	-1.22687e-05
				HSQGTFTSDYSKY	5.32635e-07	4.96079e-05	0.0001937
				GTFTSDYSKYLDS	0.000114093	-3.97922e-05	-0.000160104
				HDEFERHAEGTFT	-8.80358e-05	0.000142494	-0.000178757
				SSNNLGPVLPPTN	-3.36491e-05	-4.20292e-05	-3.17885e-05
				LGPVLPPTNVGSN	-2.56277e-05	-2.6201e-05	-2.38385e-05
				GPVLPPTNVGSNT	-4.10954e-05	-4.3644e-05	-3.80632e-05
				AARDPNRESLDFL	-1.51212e-05	-6.30184e-05	-7.83805e-05
				RDPNRESLDFLLV	-0.000163083	-0.000120717	9.83356e-05
				EVEDPQVEQLELG	5.15599e-05	2.65473e-05	0.000105686
				VEQLELGGSPGDL	-0.000197553	6.58989e-05	-7.68126e-05
				EQLELGGSPGDLQ	4.66206e-05	1.01803e-05	-9.06881e-05
				LELGGSPGDLQTL	-3.63555e-05	4.86942e-05	4.01187e-05
				ELGGSPGDLQTLA	-0.000158612	4.04755e-05	-3.98715e-05
				LGGSPGDLQTLAL	0.000128732	4.13882e-06	-8.39797e-05
				REVEDPQVAQLEL	4.91475e-05	0.000140346	-5.93594e-05
				PQVAQLELGGGPG	-6.43649e-05	-3.12347e-05	-5.36632e-05
				LELGGGPGAGDLQ	6.71217e-05	-0.000102705	-3.68394e-05
				ELGGGPGAGDLQT	5.81801e-05	0.000102308	-4.06098e-05
				LGGGPGAGDLQTL	0.00011225	-8.45639e-06	-3.34559e-05
				GGGPGAGDLQTLA	5.49425e-05	-6.05053e-05	-5.74297e-05
				GGPGAGDLQTLAL	5.95416e-05	-3.27426e-05	-2.7224e-05
				TNEIVEEQYTPQS	2.01093e-05	0.000141299	9.91627e-05
				IPVGSLKNEDTPN	-8.33986e-05	0.000173509	5.90028e-05
				TEKETVEKERQSI	-1.51987e-05	7.25722e-05	0.000131605
				SVPHFSEEEKEAE	8.5889e-05	-4.20854e-05	0.000162022
				LEGEDDPDRSMKL	0.000138905	0.000199892	-0.000112043
				EGEDDPDRSMKLS	0.000277375	0.00012833	0.000204981
				DDPDRSMKLSFRT	6.81698e-05	0.000320499	-7.54584e-06
				TRAYGFRDPGPQL	2.51776e-05	0.00016762	2.16494e-05
				GWRPSSREDSVEA	-6.89405e-06	3.09268e-05	-0.000141861
				AEDQELESLSAIE	0.000109797	2.36338e-05	6.15232e-05
				SAIEAELEKVAHQ	6.56762e-05	-4.34773e-05	0.000155369
				DPADASGTRWASS	4.25284e-05	-3.00671e-05	-6.03697e-05
				FPDRQYEPYPITE	-3.43655e-05	-1.64652e-05	-0.000116289
				TEAHEDPDEMNED	4.87359e-05	-0.00012823	9.98681e-05
				SQGTFTSDYSKYL	7.38891e-05	0.000283817	0.000244893
				QGTFTSDYSKYLD	1.30317e-05	-0.000139502	0.000160674
				ATRDFINWLIQTK	-9.0079e-05	-9.15041e-05	-1.39725e-05
				DFINWLIQTKITD	3.48506e-05	0.000125237	7.458e-05
				KCNTATCATQRLA	4.96606e-05	2.48251e-05	-1.37664e-05
				NNLGPVLPPTNVG	-1.74444e-05	-3.13197e-05	-2.45731e-05
				NLGPVLPPTNVGS	-4.05575e-05	-2.34022e-05	-6.0596e-05
				ARDPNRESLDFLL	5.46157e-05	7.22407e-05	-5.77866e-05
				VEDPQVEQLELGG	-8.65072e-05	6.99606e-06	-8.15374e-05
				YEDIAQKSKAEAE	-2.07665e-05	-0.000113775	5.04399e-06
				DLAQYDAAHHEEF	-3.10779e-05	-5.02655e-05	-2.62446e-05
				DDDRVTWAEQQYE	0.000245615	-6.23612e-05	-3.29942e-05
				SAPLVETSTPLRL	-2.1402e-05	-2.37527e-05	-2.34021e-05
				ERPVFTNHFLVEL	-2.74661e-06	-2.47871e-05	-8.16829e-05
				SQENPNTYSEDLD	0.000143618	4.02229e-05	0.0001151
				AQELPVPGRARAP	-3.46648e-05	-4.88948e-05	-1.32831e-06
				SENLPFRPEGLDQ	8.74969e-05	1.27033e-06	0.000174313
				PLMYEENSRENPF	-0.000142112	-0.00010256	7.43221e-05
				IVEEQYTPQSLAT	-2.6435e-05	-2.80624e-05	-2.59635e-05
				FQELGKLTGPSNQ	-0.00016647	-0.000122724	4.90912e-05
				LVKYPELLNTNQL	3.34152e-05	3.9572e-05	8.74779e-05
				PKPEGSQDKSLHN	-9.02294e-06	-9.62141e-06	2.88705e-05
				ELSAERPLNEQIA	4.03608e-05	9.50583e-05	0.000109384
				LRAITEKETVEKE	1.29545e-05	0.000184033	0.000143236
				SAPGLIIATGSVG	-2.41596e-06	-0.000114043	-9.59696e-05
				APSDPRLRQFLQK	4.79234e-05	9.56807e-05	-6.31695e-05
				ENDALEPEDLPQA	-3.37511e-05	-1.71079e-05	-5.25829e-05
				LPQAAEQDEMRLE	4.54106e-05	-5.71478e-06	-9.83604e-05
				SEEEPEYGEESRS	0.000367212	0.000300623	-2.41325e-06
				LGALFNPYFDPLQ	-4.37537e-05	-0.000167334	-2.89598e-05
				YFDPLQWKNSDFE	-7.85015e-05	-0.000148991	-0.000159479
				DPQVEQLELGGSP	-2.82396e-05	-4.2756e-05	-5.62748e-05
				QVEQLELGGSPGD	0.000163095	6.34535e-05	-7.21043e-05
				GGSPGDLQTLALE	6.29744e-05	-5.98335e-05	-7.09312e-05
				DPQVAQLELGGGP	-1.55847e-05	3.3128e-05	-4.08982e-05
				QVAQLELGGGPGA	0.000133547	-0.00014182	-0.000198366
				VAQLELGGGPGAG	-5.22198e-05	5.41679e-05	-9.53638e-05
				AQLELGGGPGAGD	-3.62269e-05	1.93918e-06	4.909e-05
				NEIVEEQYTPQSL	-2.37016e-05	-2.53617e-05	-1.76848e-05
				SVFQELGKLTGPS	-0.000138379	-2.06092e-05	-5.09563e-05
				VGSLKNEDTPNRQ	-8.04853e-05	-3.40483e-05	-1.92789e-05
				YLNQEQAEQGREH	0.000122062	4.28101e-05	-9.9441e-05
				NQEQAEQGREHLA	-3.23337e-05	8.9643e-05	5.08909e-05
				YSPRTPDRVSETD	7.30778e-05	-1.14649e-05	4.6514e-05
				DRVSETDIQRLLH	-2.82711e-05	-3.45784e-05	0.000132776
				RVSETDIQRLLHG	0.000205831	4.70745e-06	-2.52416e-06
				TPAEVGVLVGKDR	5.58932e-05	9.44758e-05	0.0001698
				NTYVRKLDDFVET	6.10319e-05	6.06984e-05	-7.58221e-05
				KPKKENIIAFDDM	-0.000110858	-0.00016625	9.21738e-05
				LIHEHMVITDRIE	3.83998e-06	1.58769e-05	-9.33015e-05
				KYPIEHGIITNWD	-8.22135e-06	0.000105592	-6.04174e-05
				TLSHNAITDLPEH	-7.47103e-05	-6.81766e-05	-4.05032e-05
				SPLQQAVSDLQEN	-0.000109717	-5.74427e-05	-0.000143481
				AAQQEALLVFAEH	6.08829e-05	-4.07004e-05	1.95769e-05
				TLGKQEVIRGWEE	0.000147892	-2.38158e-05	-0.00014413
				QPNVAISLSRTEA	-0.000140562	-8.77867e-05	0.000131763
				AGTAEYFRAYVEG	0.000306833	-9.13814e-05	-2.23095e-05
				NKQYLERTRAELD	8.10031e-05	-0.000157972	-4.68514e-05
				ARSRPLPVHVREE	6.48902e-06	6.80902e-05	-0.000112036
				DIIVQKIQPYTEQ	-0.000153775	-7.51744e-05	-0.000109987
				LKVALPSYEEALS	4.15687e-05	6.76272e-05	8.75991e-05
				APDALKIITENDH	8.04136e-05	-4.79985e-05	-2.14762e-05
				KEKEINGLASYLE	8.42442e-05	-4.97454e-05	-3.28852e-05
				VAASAILTAQLDE	-2.27584e-05	-2.37527e-05	-2.34021e-05
				AQKSSSIASFKDP	-6.13033e-05	6.46861e-05	-1.24593e-05
				IVHKSFVEVNEEG	-6.82022e-05	0.000146149	-6.51206e-05
				ETVAVKIFPYEEY	-2.05849e-05	-9.98262e-07	0.000277949
				AFQEALAAAGDKL	4.86591e-05	9.24273e-05	-9.08345e-06
				VRLSSETGGMGSS	6.29238e-05	0.000159289	-7.01431e-05
				EGTARGIVVYTGD	0.000134493	-9.59759e-05	-0.000176162
				FQSTAITAYKSEG	1.52256e-05	-3.00169e-06	1.83968e-05
				GPVEGAFTVFSDF	-3.14281e-05	-7.22909e-05	-2.00116e-05
				SHHPADFTPAVHA	-3.73812e-05	-3.83103e-05	-2.41537e-05
				NLGIGKITPFEEK	0.000167653	-4.95051e-05	1.54711e-05
				TNIESLVKEYDDN	-0.000173773	0.000193747	-0.000174631
				HPEAQAKVDVFRE	-7.76988e-05	8.38546e-05	-0.000169855
				SRKTLFVLAHTDR	3.12107e-05	-4.72599e-05	-4.95151e-05
				WVPYINGKFKKDD	-0.000100769	-1.19238e-05	0.000172728
				FDTTVSVKSYPDE	-3.65109e-05	-0.000183837	-6.42738e-05
				TYKEQYAFVYKEK	3.63132e-05	-8.1783e-05	-4.1006e-05
				ASAAGSALVYRDV	-7.30804e-05	-2.09288e-05	-0.000108618
				ADKSSSTAYMELR	-1.84305e-05	-0.000126481	-1.77544e-05
				VDKSSSTAYMELR	-3.35589e-05	-8.95352e-05	4.72291e-05
				IHEHMVITDRIEN	-8.39234e-05	-0.000124302	-0.000161812
				GKKAEGIPEFYDY	3.40366e-05	7.13015e-05	-2.86813e-05
				LSHNAITDLPEHV	0.000221087	1.8098e-05	-1.38126e-05
				TYVRKLDDFVETG	-1.39858e-05	0.000187	1.96839e-05
				GNKADLEAQRDVT	-0.000126892	7.16704e-05	-0.000127698
				ATIVHQDQAYDDK	-6.98794e-05	-0.000104267	2.52432e-06
				RQQSQVLDAMQDS	-0.000173372	5.20692e-05	4.68314e-06
				AHAAAITAYALTL	-4.92045e-05	-2.8913e-05	1.07712e-05
				QSTAITAYKSEGE	-0.000119081	-5.79061e-05	0.000127832
				KQYLERTRAELDT	-5.12641e-05	-4.21737e-05	-4.49061e-06
				HNYVTAIRNQQEG	-8.82285e-05	0.000179399	0.00011857
				DTTVSVKSYPDEN	-9.56968e-05	-9.36484e-05	1.99879e-05
				LQGRLVSIHSQKE	8.47272e-05	8.69514e-05	4.15036e-05
				FKHQSTITVNEEG	0.000222338	-3.95001e-05	-0.00022314
				SEIQSQAKAYFEK	-0.0001162	-8.34618e-05	2.17693e-05
				TEATIPLVPGRDE	-1.65323e-05	-2.13292e-05	3.67501e-05
				IALHHGLDVFQDD	-3.85296e-05	-9.28543e-05	-0.000135321
				AAGQAVSAYSEER	-0.000109966	-8.25408e-05	1.16337e-05
				NRIGGRIFTFRDE	0.000165591	-0.000145671	4.31321e-05
				IEPSQAVYSFKDQ	-3.26127e-05	-3.38524e-05	-2.82917e-05
				GVQVALPSYEEAV	-0.000180528	-0.00018008	0.000335291
				AGADATESFEDVG	-4.28826e-06	2.09321e-05	-4.2199e-05
				LPAEVYIQDHGDG	9.46596e-05	-0.000164415	-7.11521e-05
				GKIETIEVMEDRQ	2.18961e-05	4.18775e-05	-2.45671e-05
				ALHHGLDVFQDDD	-3.9875e-05	-6.97712e-05	-6.76101e-05
				AEAMCTSFKENPT	-1.29497e-05	-3.23223e-05	-3.34297e-05
				AAQKAAAFEDQEN	-2.90757e-05	-8.59814e-06	8.76011e-05
				STAITAYKSEGES	-0.000103842	2.31733e-06	-3.97934e-05
				SPLLKRQLTSFIE	4.01508e-05	-1.85425e-05	-7.79338e-05
				EKIEWLESHQDAD	-6.40406e-06	-2.40736e-05	-0.000146464
				SSETAAFVKSYEN	-6.12123e-05	-0.000134538	-0.000124591
				APVDFLHASEDAR	-0.000167904	-3.44782e-05	-3.46098e-05
				EELQTKVSAKIDQ	0.000205386	-4.22382e-05	0.000282971
				EEVGIDSYEDEDE	5.54313e-06	7.41401e-05	4.5759e-05
				AVAEEIQDEVDEL	-5.24258e-05	-7.54723e-05	4.5956e-05
				KQEVIRGWEEGVA	-8.41178e-05	5.47996e-05	5.7038e-05
				IAQVATISANGDK	-4.36577e-05	-5.84849e-05	4.55818e-05
				WSTETIASHEDIE	-0.000265626	-6.66756e-05	-0.000221993
				IVEQIPTYVEYSD	-0.000155755	-0.000131678	0.000122836
				EAQAKVDVFREDL	-0.000110009	2.99879e-05	-3.78448e-05
				ERQNGVLNSWTDQ	-4.35103e-05	0.000169848	-3.90608e-05
				EHMVITDRIENVD	0.000248341	4.59565e-05	-4.25971e-05
				APQKVELTVEKEV	-5.23302e-06	-3.24649e-05	-8.47608e-05
				AQVATISANGDKD	0.000152883	8.33231e-05	-4.34341e-05
				VTHHPIPSEEDIN	-0.000325132	-0.000144345	-1.28375e-05
				RQNGVLNSWTDQD	0.000292123	0.000390557	9.54474e-05
				NGKPITIFQERDP	-1.0976e-05	6.44941e-05	-4.65417e-05
				HHGLDVFQDDDAK	-7.25593e-05	-0.00014997	2.42918e-05
				EEEIEIIPVQEEE	-1.68709e-05	4.28959e-05	0.000113998
				ISVPVPEFADSDP	-0.000105008	5.13441e-05	2.96796e-05
				DKRRSARIDSYIE	-3.74725e-05	9.52929e-05	3.92946e-05
				GKAQVEIITDGEE	-0.000138582	-0.000124748	-9.23374e-05
				LKRQLTSFIEKGQ	-3.8971e-05	8.639e-05	5.75844e-05
				KKYQLNLPSYPDT	-0.000119283	-5.99278e-05	-5.72845e-05
				TATINNIKPGADY	-0.000181099	7.84776e-05	8.43423e-05
				EEIEIIPVQEEEE	0.000150714	8.90152e-05	3.79398e-06
				KAQVEIITDGEEP	-2.25512e-05	-4.78955e-05	-1.30216e-05
				EIEIIPVQEEEEE	-6.26582e-05	-1.62499e-05	5.78638e-05
				RLVSIHSQKEQDF	-6.05933e-05	9.56361e-05	-0.00017226
				ATIPLVPGRDEDF	3.30194e-05	-2.9098e-05	4.22999e-05
				QNGVLNSWTDQDS	0.000121675	-0.000112337	-7.52406e-05
				QTIEENIKIFEED	1.2396e-05	-0.000168569	0.000134726
				DESGPSIVHRKCF	0.000254399	0.000114766	-6.78296e-05
				TIEENIKIFEEDA	2.87987e-05	-6.07671e-05	8.7929e-05
				TSEIQSQAKAYFE	4.1149e-05	2.48794e-05	-0.000123506
				DLEVAQTTALPDE	-6.93481e-05	-1.36601e-05	-7.49507e-05
				EVAQTTALPDEDD	3.84512e-05	0.000209511	-0.000141753
				EATIPLVPGRDED	-2.53899e-05	-0.000101497	-9.23749e-05
				LVCGERGFFYTPKS	-5.75166e-05	-0.000114295	8.53163e-05
				DERTVRKICALDDN	-1.92735e-05	-0.000152992	0.000112707
				EGEDDPDRSMKLSF	-6.30707e-05	7.21923e-06	0.000135182
				KDIATQLISNMDIN	0.000147627	0.000113261	-0.000110659
				RTGTYIGIDAMLEG	-0.000104715	-2.57435e-05	-4.9586e-06
				DAGSAFAIHDMEED	-0.000119073	-6.8495e-05	9.92446e-05
				NVRLSSETGGMGSS	-0.000105673	-4.43624e-05	1.45505e-05
				TVDKSSSTAYMELR	0.000111818	-0.000249318	0.000180077
				LEGEDDPDRSMKLS	0.000222468	-0.000164745	7.46378e-05
				NPSIVKKVQDFMEK	-5.26453e-05	9.37824e-05	9.9545e-06
				SRRAQDFVQWLMNT	8.38197e-05	-3.77351e-06	-7.67346e-05
				ATAQTVEDYVEEMK	-6.25775e-05	2.06335e-05	-5.40819e-05
				DAATLAVIDSEKDM	-8.02145e-05	-8.42761e-05	6.48101e-05
				TMTIQQVIKSGSDE	9.55644e-05	0.000117294	-0.000156192
				VMVTVFKVGARTEK	9.83515e-05	3.20752e-05	3.3827e-05
				FPLMYEENSRENPF	-7.96941e-05	-4.86562e-05	-2.89673e-05
				DVLVMPNLYGNIID	-7.54566e-05	-6.38402e-05	0.00020639
				KNKHEAMITDLEER	-2.67541e-05	-7.89222e-05	6.19348e-05
				AAVYEAMVTVDPDA	0.000110507	-0.000112576	-0.000200701
				YKFLKHMNSAMEDS	0.000109768	5.47806e-05	6.7247e-05
				NAARDPNRESLDFL	-7.60551e-05	2.29895e-05	8.60438e-05
				QLELGGGPGAGDLQ	-3.14703e-05	0.000217105	0.000111625
				PQVEQLELGGSPGD	8.8543e-05	2.20849e-05	-8.66947e-05
				EVEDPQVAQLELGG	5.52744e-05	7.58662e-05	6.86204e-06
				YNELRVAPEEHPVL	0.000119013	0.000164819	-2.0541e-05
				GKAQVEIITDGEEP	4.95958e-05	1.92674e-05	-2.8246e-05
				PASKRYEVPLETPR	-2.91351e-05	9.08177e-05	-7.41943e-05
				EIAQVATISANGDK	-3.53874e-05	-2.72406e-05	-4.67706e-05
				HDFQRGLTAYHDIS	-2.17987e-05	-0.000169496	0.00017302
				ITPAEVGVLVGKDR	-0.000122858	-0.000287135	-7.88522e-05
				DRPYSHALVAGIDR	3.74036e-05	-0.000147379	-0.00012233
				ASFQRNQLLQKEPD	-2.07629e-05	-0.000115989	6.71815e-05
				KEAFQEALAAAGDK	-1.54927e-05	-0.00012112	-1.40764e-05
				ENPSQYGITAFNHP	-2.66413e-05	-2.84546e-05	-4.44684e-05
				AFDTTVSVKSYPDE	1.81502e-05	-6.17852e-05	-1.24017e-06
				RDNTINLIHTFRDY	-5.96744e-05	-0.000226406	-5.08397e-05
				VEGTARGIVVYTGD	-4.91526e-05	-0.000247575	3.68846e-05
				VEKHVVKSISVQQE	4.03105e-05	6.73787e-05	-0.000264524
				AHTEFTPTETDTYA	-9.07505e-05	6.70543e-05	-4.10005e-05
				FNYREQEELKVRVE	0.000181518	4.53234e-05	-2.14326e-05
				LGAHAAAITAYALT	-2.33038e-05	-2.42957e-05	-3.81645e-05
				KQNLEKAVEDYIDE	6.31864e-05	0.000173834	4.92086e-05
				DQFTPVKIEGYEDQ	-0.000109432	5.84096e-05	-1.51551e-05
				RPQKSLLVEVEEGG	0.000104361	5.54185e-05	2.28157e-06
				TQQVAAQLLSNLEQ	-9.81795e-05	9.08223e-05	-0.000158951
				EQRRASLEDFYGSP	-3.93962e-05	7.51034e-05	1.7985e-05
				AIIDRLIAFKNNDN	9.90682e-05	0.00028263	-9.28424e-05
				EGLVQVKLVDQDER	-1.26108e-05	1.5452e-05	-7.15377e-05
				GASAAGSALVYRDV	-5.0462e-05	-2.31297e-05	-4.9552e-05
				EQALKTDLSDLTDH	-0.000162131	-6.53398e-05	-1.63155e-05
				VVVASSEVHVEVER	1.08119e-05	5.20412e-05	-5.60199e-05
				DPRTEWQLNAHRDK	9.00075e-05	2.94545e-06	-0.000116248
				KIAYQLAVEAESEQ	1.20428e-05	1.15771e-05	-0.000122376
				LTLSHNAITDLPEH	-1.33008e-05	2.98246e-05	1.36889e-05
				NGPVEGAFTVFSDF	6.94838e-05	-7.16778e-05	-4.61233e-05
				KQPGIVFVAAKFDG	-3.75251e-05	-3.22867e-05	-0.000213615
				AWVLDKLKAERERG	-0.000226865	-0.000193202	-5.35932e-05
				EGIRQFYINVEREE	-7.39665e-05	-7.10162e-05	0.000102736
				EFIKASSIEARQAI	0.000112652	0.000100718	5.03499e-05
				FKVVPEMTEILKKK	-2.72696e-05	7.78818e-05	0.000103781
				TVVSNTFVKKEYER	0.000166686	0.000148914	-7.6338e-05
				FTLGKQEVIRGWEE	-0.000105558	-8.55799e-05	7.65148e-05
				GISVPIILYPDGSE	0.000131241	-1.53566e-05	9.10945e-05
				EKVQVVSIKDYFLE	-5.0111e-05	-0.000117447	4.92922e-05
				RIAQSDYIPTQQDV	-9.97778e-05	-1.66936e-05	0.000270353
				RLVEQLKLEAGVER	-8.33015e-05	0.000257361	-4.92597e-05
				TVRTLNNLYAEAEK	5.38287e-05	-7.59727e-06	-0.000184522
				QYPRQTQVSVLPEG	0.000282886	9.16568e-05	-9.25675e-05
				YPRQTQVSVLPEGG	-3.0926e-05	6.96157e-05	-0.000185547
				SPVLLGQPNTLICF	-9.56906e-05	6.80188e-05	5.14931e-05
				SAGTAEYFRAYVEG	-4.28904e-05	-0.000124452	3.13192e-05
				YNKQYLERTRAELD	-3.95579e-05	-0.000121901	3.78665e-05
				AIERASQLTSERDT	1.40489e-05	0.000158249	-2.38243e-05
				SARSRPLPVHVREE	5.0445e-05	-6.12441e-05	2.2612e-05
				DAHEAKLIATFPDT	-6.67341e-05	-7.80469e-05	-5.84212e-06
				RFGAAITALTDING	-2.96187e-05	-3.63373e-05	-6.88096e-05
				IIHDFQRGLTAYHD	5.4912e-05	-5.69434e-05	-6.74632e-05
				DFQRGLTAYHDISL	-0.000141813	-6.85022e-05	6.44057e-05
				KKVEQRTLPPFPDE	3.23341e-06	6.72487e-05	5.9965e-05
				SDIIVQKIQPYTEQ	-0.000127464	-0.000444471	-0.000149708
				GHSIAQLNAENDHP	-2.9308e-05	-2.34871e-05	-6.8301e-05
				EQSPRRLVVFPTDD	-4.12338e-05	-5.01112e-05	2.03599e-05
				DLPVQHYVPEFPEK	-0.000146456	4.34443e-05	-1.1678e-05
				ARKIGARVYALPED	0.00015008	-0.000248413	9.74779e-05
				KNLGIGKITPFEEK	-5.02294e-06	-2.85243e-05	-1.82791e-08
				PAVSALISRNAESD	0.000120762	0.000173281	-0.000124005
				KDTVVKVLIVEPEG	-3.18613e-05	0.000295274	-0.000284352
				LVYQGASLQAQTDR	-0.000210661	5.21486e-05	3.87735e-06
				DPVPAQYVRVYPER	-3.27196e-05	-7.62021e-05	1.21423e-05
				HTNIESLVKEYDDN	-8.90641e-05	-5.29398e-06	9.55655e-05
				NRTVSKVDDFLANE	0.000114883	3.10871e-05	-1.23426e-05
				KVVEVGSKIYVDDG	-0.000113854	-0.000103175	-0.000154891
				SQLEAVFLRDWESP	-7.06529e-05	-5.97942e-05	-6.75466e-05
				DPAARKTLVSWPEP	4.67102e-05	-2.57568e-05	8.65601e-05
				ADLEAQRDVTYEEA	-7.33481e-05	8.87201e-06	8.19698e-05
				APNTFKTLDSWRDE	-0.000134582	2.063e-06	-0.000128995
				EVEEQLRALEEERP	6.29617e-05	-2.33548e-05	-0.000102757
				KILDSVGIEADDDR	3.03917e-05	-4.29211e-05	5.36172e-05
				INTYVRKLDDFVET	0.000116201	0.000626021	0.000338071
				EEDSQRPLIDGAEN	0.000209474	0.000276696	0.000100764
				ESLVAEGLATRREG	-1.57093e-05	1.38887e-05	-8.07938e-05
				SAPDALKIITENDH	1.64915e-05	-5.09455e-05	-5.26955e-05
				VDGVQVALPSYEEA	-0.000177041	0.000320926	-0.000283514
				LGHNYVTAIRNQQE	-8.92125e-05	4.85815e-05	-6.72173e-05
				FETVAVKIFPYEEY	5.86652e-05	0.000170866	3.47742e-05
				GSRKTLFVLAHTDR	-4.36342e-05	2.98936e-05	-5.00521e-05
				LLAQQRLLEDRKDV	-8.08939e-06	2.42541e-05	0.000127943
				YNFKADEIESYLEN	8.03423e-05	-6.36138e-05	5.35452e-05
				VAKLEKTIDDLEDK	-0.000127638	-7.85614e-06	0.000216133
				DWVPYINGKFKKDD	-0.000157885	-0.000197844	-0.000150954
				AGGHKLGLALELEA	-0.000148526	-0.000218958	-0.000225675
				QRQHEINLIAYREA	-5.5964e-05	-4.54894e-05	-4.49952e-05
				KYPIEHGIITNWDD	8.58985e-05	3.6297e-05	-9.65486e-06
				GPPQSHSLPDLPDQ	-2.30284e-05	1.21243e-05	-0.000142029
				VENGQERVEVEEDG	9.77383e-06	-3.73671e-05	-0.000167609
				NTYKEQYAFVYKEK	-3.31165e-06	6.09373e-05	-7.87091e-05
				YHVQEGLQDEGAEP	-2.29339e-05	-2.39275e-05	-2.34267e-05
				KLVEQLKMEANIDR	-0.000292315	-0.000103271	-2.13816e-05
				IRLVTRYIYNREEY	2.93868e-05	8.24285e-05	0.000120154
				GTPEQKALVIGGEA	-0.000213065	5.44294e-05	0.000109898
				ETKDQVANSAFVER	-5.11594e-05	-4.32447e-05	-0.000126601
				LQQSGPELVKPGAS	7.40619e-05	0.000134289	2.25452e-05
				VEALYLVCGERGFF	0.000124517	-4.77651e-05	0.000303029
				AEPEVWVVEAEDEP	-2.27584e-05	-2.37527e-05	-2.52433e-05
				VHPEAQAKVDVFRE	7.14287e-05	8.21708e-05	-0.000162794
				TYINASYIDGFKEP	0.000171656	-0.000103644	0.000170365
				KDTVVKSVIVEPEG	-6.68042e-05	2.10837e-05	6.8628e-05
				EREIAEAIKNHEEL	-6.8395e-05	-7.2164e-05	7.18258e-05
				SSVKYPVAQFDDHT	3.90755e-05	-3.94333e-06	-1.01616e-05
				QQAQQQLIVEQQDE	-9.1585e-05	-0.000168353	-9.88138e-05
				NGGGGGVSARSVAG	-0.00020338	8.89911e-05	-1.84251e-05
				AAEAATVAAATEAG	-2.27584e-05	-2.37527e-05	-2.34021e-05
				LEKRTQVEVYSFPE	-6.19921e-06	2.42464e-05	2.94757e-06
				VEHPEFLKAGKEPG	-9.16303e-05	0.000129562	-0.000113305
				ESKEQVANSAFVER	4.90195e-05	-3.85494e-05	-6.2767e-05
				KTEATIPLVPGRDE	-5.02044e-05	-5.26731e-05	-6.38162e-05
				HPEAQAKVDVFRED	-6.62324e-05	-1.51481e-05	0.000280132
				HKDTVVKSVIVEPE	0.000158828	0.000237928	-0.000204403
				ESEIIDFFLGASLK	-7.27934e-05	-5.40502e-05	-3.48668e-05
				IDFYFDENPYFENK	5.68176e-05	0.000100013	-1.78102e-05
				GKKAEGIPEFYDYD	7.64491e-05	-0.000104133	-0.000101772
				NPHVNPLPTGYEDE	-0.000256754	-0.000172478	-2.05402e-05
				HEGLAQPLTVDLDS	-2.58445e-05	-0.00013725	-0.000100346
				APQKVELTVEKEVA	2.4373e-05	-6.28106e-05	-3.03983e-05
				QPNVAISLSRTEAL	6.2387e-05	3.34614e-05	-0.000175766
				IPLAAGQAVSAYSE	-8.69695e-05	4.32099e-05	-9.39127e-05
				LVVVGQSAFADFDG	3.59429e-05	-5.01571e-05	-8.03546e-05
				YQTIEENIKIFEED	4.45142e-05	-2.21273e-05	2.74456e-05
				APPQEQESLPVENE	-3.63693e-05	-6.87098e-05	-5.81844e-05
				AEAEAEAVAAGPEE	7.24181e-05	-3.7488e-05	-5.59854e-05
				EAFQEALAAAGDKL	-5.79423e-05	3.45435e-05	2.8545e-05
				DEGHYPVRESPIDT	0.000104023	2.94068e-05	-3.14405e-06
				QYDGVAELDQLLHY	3.68952e-05	-9.94069e-06	-1.89584e-05
				SWQHALQDTEENPR	-2.24175e-05	1.11389e-05	3.92774e-05
				FPASQTEAHEDPDE	-9.63333e-05	0.000189792	3.63798e-05
				HSQGTFTSDYSKYL	5.44088e-05	8.19944e-06	0.000129022
				GTFTSDYSKYLDSR	-0.000115144	4.34478e-06	0.000263105
				GKKVITAFNEGLKN	8.88446e-05	-1.18077e-05	-1.51812e-05
				LGPVLPPTNVGSNT	-3.19052e-05	-2.01759e-05	-6.05159e-05
				GPGLVKPSQSLFLT	-2.64712e-05	2.61455e-05	3.50383e-05
				EVEDPQVEQLELGG	-0.000103852	0.000133907	-0.000251767
				QVEQLELGGSPGDL	-0.000103806	-1.65706e-05	-4.18565e-05
				VEQLELGGSPGDLQ	-0.000156885	3.7383e-05	-2.88309e-05
				LELGGSPGDLQTLA	7.47453e-05	-5.90956e-05	-1.20743e-05
				ELGGSPGDLQTLAL	-2.27841e-05	0.000108553	5.25592e-05
				PGDLQTLALEVARQ	-8.74156e-05	2.9943e-05	1.10423e-05
				VAQLELGGGPGAGD	-4.96779e-05	-0.000121962	-9.78745e-05
				AQLELGGGPGAGDL	-8.35743e-05	-9.39582e-05	5.71498e-07
				LELGGGPGAGDLQT	-5.39519e-05	-2.77638e-05	-7.9027e-05
				ELGGGPGAGDLQTL	4.53303e-05	-3.29868e-05	-2.9822e-05
				LGGGPGAGDLQTLA	1.38299e-05	2.46431e-05	-6.7282e-05
				GGGPGAGDLQTLAL	4.59395e-05	5.35322e-05	-2.70433e-05
				SDDDRVTWAEQQYE	6.69092e-05	0.000122542	-0.000237823
				NPSPQAPARRLLPP	-2.27584e-05	-2.37527e-05	-2.34021e-05
				ERPVFTNHFLVELH	-0.000113497	6.95737e-05	-5.93016e-05
				TNEIVEEQYTPQSL	-7.28067e-05	2.99569e-05	3.73731e-05
				FPKPEGSQDKSLHN	2.04509e-05	1.96969e-06	0.000392311
				ELSAERPLNEQIAE	-2.46078e-05	9.29619e-05	0.000180624
				FLQKSLAAATGKQE	-4.88532e-05	-5.00926e-05	-2.99987e-05
				LQAGASQFETSAAK	-7.94913e-06	-5.04669e-05	2.38638e-05
				SDFEEKKEEEGSAN	9.00428e-05	0.000137588	0.000203977
				SAIEAELEKVAHQL	-8.08633e-05	-2.8793e-05	-3.81255e-05
				APVDNRDHNEEMVT	-5.49389e-05	-7.87942e-05	4.18651e-05
				HIEDSGEKPNTFSN	-0.000130638	0.000137228	-4.6141e-05
				FNPYFDPLQWKNSD	4.70635e-05	-0.000106222	7.61055e-05
				SQTEAHEDPDEMNE	-6.24132e-05	7.00771e-06	2.60512e-05
				SQGTFTSDYSKYLD	-8.66641e-05	0.00026393	-4.53521e-05
				QGTFTSDYSKYLDS	-0.000130526	-4.55595e-05	0.000177793
				RSSNNLGPVLPPTN	-2.51767e-05	2.46706e-05	-5.7505e-05
				NLGPVLPPTNVGSN	-4.33975e-05	4.33725e-05	-2.42233e-05
				GPVLPPTNVGSNTY	-5.91315e-05	-9.29274e-06	-4.91056e-05
				AARDPNRESLDFLL	-1.27104e-05	0.000176545	4.27706e-05
				ARDPNRESLDFLLV	-0.000154375	9.49502e-05	2.87378e-05
				EQLELGGSPGDLQT	-8.1829e-05	-8.46725e-05	1.11211e-05
				EDPQVAQLELGGGP	2.04198e-05	4.0312e-05	-5.41906e-05
				GSIITVYPKEIRTF	7.5272e-05	0.000455159	-1.17007e-05
				AVPRGEAAGAVQEL	-6.23242e-05	3.64188e-05	-4.74032e-05
				FAEGLYHFYHNGLA	-3.31914e-05	1.49399e-05	-5.34481e-07
				SQENPNTYSEDLDV	6.58128e-05	4.43592e-05	0.000110688
				MAQELPVPGRARAP	-1.78524e-05	-1.61856e-05	-0.000110964
				AKPEAPGEDASPEE	-6.99449e-05	-7.02118e-06	-0.000118117
				FTDDSDSENLPFRP	-0.000259694	0.00018298	-0.000111214
				SENLPFRPEGLDQW	-0.000106089	-0.000121095	-3.62081e-05
				VFQELGKLTGPSNQ	-7.72595e-05	-0.000107288	4.87168e-05
				IPVGSLKNEDTPNR	4.30959e-05	7.49032e-05	-8.67483e-05
				LNQEQAEQGREHLA	-3.86439e-05	0.000280828	-0.00011784
				SAERPLNEQIAEAE	6.41413e-05	0.000127439	6.60852e-05
				AITEKETVEKERQS	-9.28005e-05	8.50525e-05	0.000175855
				ITEKETVEKERQSI	-3.66809e-05	0.000200404	0.000218076
				GLITESQAHTLEDE	-1.43338e-05	-0.000145523	-0.000154772
				SAPGLIIATGSVGK	6.07995e-05	-6.91127e-05	0.00024567
				PGLIIATGSVGKNL	-3.9536e-05	5.59088e-05	-6.8932e-05
				SLAAATGKQELAKY	4.66867e-05	-8.81071e-05	-7.33651e-05
				AGGHKLGLGLEFQA	5.0728e-05	-6.14119e-05	-7.98631e-05
				GEEKGENQNSKFEV	8.77104e-05	0.000438221	4.50112e-05
				PYFDPLQWKNSDFE	-3.2367e-05	-2.86102e-05	0.000146249
				VEDPQVEQLELGGS	0.000241165	0.000331772	-0.000142276
				EDPQVEQLELGGSP	5.84e-05	5.65811e-06	2.7648e-06
				FVKQHLCGSHLVEA	0.000106089	-6.86709e-06	-8.47945e-05
				VEDPQVAQLELGGG	4.42105e-05	-1.92168e-05	-0.000101826
				PQVAQLELGGGPGA	-8.58576e-05	4.43854e-05	-5.95265e-05
				SFQRNQLLQKEPDL	2.01323e-05	-2.30283e-05	5.78425e-05
				SVFQELGKLTGPSN	9.99026e-05	0.000144016	5.69406e-06
				EYLNQEQAEQGREH	-7.63203e-05	5.02286e-05	5.90589e-05
				YLNQEQAEQGREHL	-7.78838e-06	-3.54697e-05	-0.000135178
				SPRTPDRVSETDIQ	-0.000117873	0.000209609	0.000122661
				TPDRVSETDIQRLL	-7.98516e-05	0.000193056	3.44238e-05
				DRVSETDIQRLLHG	-0.000144232	-3.42328e-05	0.000193861
				QKTPQIQVYSRHPP	-4.65516e-06	-1.00835e-05	-4.43961e-05
				DNGIVKALNVEPDG	0.000121705	7.97555e-05	-0.000195743
				NTYVRKLDDFVETG	-6.70269e-05	2.89273e-05	7.77428e-05
				SQVTQELTALMEDT	-0.000111836	-8.56037e-05	-7.12644e-05
				KYGKIETIEVMEDR	-8.94873e-05	5.16764e-05	-0.000170696
				TADKSSSTAYMELR	2.14878e-05	-1.79835e-05	-0.000154596
				DRQQSQVLDAMQDS	2.22925e-05	6.10438e-05	-3.44883e-05
				LIHEHMVITDRIEN	-2.20545e-05	0.000286622	-9.03796e-05
				EETITLIESHLEDK	-6.40104e-05	-0.000149429	0.00013151
				TVHLIEPLDADEEG	7.57078e-05	0.000137294	-6.44917e-05
				GPSGQKTIYSEQEI	-8.40416e-05	-7.25724e-05	-0.00013546
				NYREQEELKVRVEL	-0.000129939	-5.27989e-05	-6.85224e-07
				TLSHNAITDLPEHV	-3.00036e-05	2.98407e-06	-3.74358e-05
				SPLQQAVSDLQENP	-9.87618e-05	-5.33312e-05	-2.31281e-05
				VQKSWTATAYKEYE	6.8136e-05	-7.02125e-06	-5.54969e-05
				VNEERTLEVEIEPG	2.05801e-05	-0.000203961	-0.000144664
				AAQQEALLVFAEHR	-4.25528e-05	-6.33064e-05	-5.3308e-05
				TLGKQEVIRGWEEG	0.000115742	3.24656e-05	-8.04883e-05
				AGTAEYFRAYVEGE	-0.000111256	9.27305e-06	0.000245838
				LRGYQQFAYDGRDY	0.000140178	2.5425e-05	7.51064e-05
				NKQYLERTRAELDT	-1.86491e-05	-3.04469e-05	-2.8737e-05
				GESKEQVANSAFVE	-1.06031e-05	-7.23842e-05	6.53059e-06
				TVNKSSSTAYMELR	-0.000128039	-0.000138346	-0.00017234
				ARSRPLPVHVREEG	0.000106542	0.000179466	-6.88581e-05
				SASSTQPLLVHEDA	-9.69255e-05	-0.00013882	8.91491e-05
				DHGATGILVFPNDD	1.2424e-06	-0.000188231	-0.000160506
				TKTHLSEVQAFFEN	-2.01555e-05	0.000139291	-0.000229779
				RNQVYDLVTHQDIA	-3.26671e-05	6.87788e-05	-7.93039e-05
				IHIASFTLAQDEAG	-2.89788e-05	9.38524e-05	0.000217955
				APDALKIITENDHV	5.04201e-05	5.95798e-05	-6.87276e-06
				IRKNILRFLDAERD	2.10316e-05	-7.33641e-05	-0.000146045
				KEKEINGLASYLEN	-6.20168e-05	4.5211e-05	0.000187203
				ETVAVKIFPYEEYS	-8.31564e-05	-0.000191614	0.000117843
				EKRTQVEVYSFPED	-3.37797e-05	-0.000131222	5.1625e-05
				RPGVKLTLSALVDG	-2.63522e-05	0.000211598	5.21196e-05
				TRGVEEQTKAFLDG	-7.38554e-05	2.4581e-05	-7.88504e-05
				VQAAQARLGADMED	3.01947e-05	-1.40978e-05	6.65965e-05
				DLQGRLVSIHSQKE	0.000269832	0.000455182	0.000115154
				VAASAILTAQLDEE	-2.27584e-05	-2.37527e-05	-2.34021e-05
				AVINAIAPEKDVDG	-9.13655e-05	0.000108201	0.000386848
				YINASYIDGFKEPR	4.94505e-06	-6.47385e-05	7.57595e-05
				HDLEVAQTTALPDE	-4.01265e-05	0.000110305	-6.91427e-05
				HEHMVITDRIENVD	7.3081e-05	-1.27562e-05	0.000445062
				EGTARGIVVYTGDR	0.000101273	0.000135474	-6.25095e-05
				VPYVAQEIQEEIDE	6.41237e-05	8.95446e-05	0.000149896
				ELEEQLGPVAEETR	-2.17184e-05	-4.24801e-05	-4.84077e-05
				AQKGVQIIVFPEDG	-9.3864e-06	-3.81556e-05	-0.000118638
				FQSTAITAYKSEGE	-3.18956e-05	-3.76942e-05	0.000104384
				RVPVSRPVLTFGDS	-9.35032e-05	0.000224539	7.22955e-05
				GLPAEVYIQDHGDG	1.49404e-05	-4.79918e-07	-4.97527e-05
				ATKYEVSVYALKDT	3.91829e-05	4.28239e-05	-6.72864e-05
				RNPQARLEPFGDVT	-3.93479e-05	-0.000140613	0.000207012
				GLRVIEITIYEDRG	-4.03585e-05	-3.81447e-05	-0.000282122
				DNRIGGRIFTFRDE	2.6351e-05	8.62493e-06	-0.000145634
				FQPAVAGIKADKAD	2.00672e-05	-5.99733e-05	-0.000105625
				DQWSTETIASHEDI	-9.24629e-05	0.000396781	-1.80573e-05
				GSVTISLQALQDTR	-5.54095e-05	-1.34421e-06	1.11368e-05
				HSATVVTIADENEN	0.000165787	-5.78812e-05	8.79474e-05
				KIEPSQAVYSFKDQ	-4.9859e-05	-6.97274e-06	-0.000117332
				KDQWEERIQVWHEE	-0.000158724	-8.42001e-06	-0.000254372
				FSPQHKITSFEEAK	5.99449e-05	-5.94904e-05	3.86846e-05
				VKLVKNVINVQTDL	-0.000279308	-0.000257326	-5.78703e-05
				RKNILRFLDAERDV	-4.64975e-05	-2.18172e-05	2.04013e-05
				VIALHHGLDVFQDD	6.22289e-05	0.000110895	-0.000186052
				QSTAITAYKSEGES	-0.000182955	-0.000327652	9.36283e-05
				SPLLKRQLTSFIEK	-4.50733e-05	-0.0001066	-3.15918e-05
				LQKQVTELEAEREQ	4.05118e-05	0.000299979	2.54984e-05
				AEELQTKVSAKIDQ	-7.81501e-05	-0.000185108	0.000312855
				NQINALTSFVDASG	-0.00023594	-0.000306245	-2.61839e-05
				ASAAGSALVYRDVL	-1.76979e-05	-9.14426e-06	1.6416e-05
				HTYQVGMNDMGDMT	-0.000132557	2.84056e-05	-9.39245e-05
				KKTLSQLSVQEDVK	-0.000110164	-9.04181e-05	0.000135105
[truncated: 2,076 more rows]

## Sheet: Fig 3B
		Top panel			No SABR			LQTLALWSRMD
				No TCR	1.63	2.39	4.59	1.34	2.11	5.1
				TCR 5	1.64	4.04	5.59	52.4	60.27	46.73
				TCR 6B	1.77	2.91	5.69	25.63	34.37	23.4
				TCR 9	1.71	2.81	5.73	24.33	33.37	32.7
				TCR 34	1.7	3.27	5.59	49.13	58.33	42.8
		Middle panel			No SABR			LQTLALNAARD			LQTLALNAARDP
				No TCR	2.87	7.07	3.46	2.49	7.87	3.83	2.51	6.93	3.6
				TCR 4	2.88	7.49	5.06	42.4	41.7	45.77	36.63	32.63	39.93
				TCR 15	2.87	7.39	3.99	43.67	48.77	51.63	39.97	41.2	48.23
		Bottom panel			No SABR			SHLVEALYLVCGERG
				No TCR	2.77	3.62	4.35	2	3.5	1.84
				TCR 11	2.55	3.44	4.4	7.09	7.41	7.96
				TCR 24	3.13	3.68	4.84	14.87	17.6	16.8
				TCR 30	2.98	3.84	5.07	5.68	7.14	5.4
				TCR 37	2.58	3.52	4.63	31.07	38.77	34.13
				Fig 3B
				Frequency of %GFP+CD69+ cells of SABR-NFAT-GFP-Jurkat cells
