# Supplementary material for: De novo identification of CD4+ T cell epitopes
Source: Nat Methods. 2024 Apr 24;21(5):846–56. doi: 10.1038/s41592-024-02255-0 (PMC11093748; doi:10.1038/s41592-024-02255-0)
Supplement: Supplementary file 12 — Statistical source data. [file 41592_2024_2255_MOESM12_ESM.xlsx]

## Sheet: Fig 4B
		Top left panel			No SABR		LQTLALNAARDP
				No TCR	1.57	1.51	1.39	1.36
				TCR 4	3.34	3.5	25.9	25.4
				TCR 4 Analog 1	1.77	2.18	1.53	1.83
				TCR 4 Analog 2	1.35		1	0.84
		Top right panel			No SABR		SHLVEALYLVCGERG
				Mock TCR	3.97	3.55	3.46	3.03
				TCR 11	2.85	3.04	4.58	4.07
				TCR 11 Analog 1	0.65	0.58	0.66	0.81
				TCR 11 Analog 2	1.17	1.83	17.2	16.8
				TCR 11 Analog 3	0.65	0.87	0.85	1.04
				TCR 11 Analog 4	0.69	0.58	0.89	0.88
				TCR 11 Analog 5	0.34	0.59	20.3	19.7
				TCR 11 Analog 6	1.16	0.97	1	1.08
				TCR 11 Analog 7	0.71	0.88	0.78	1.05
		Bottom left panel			No SABR		LQTLALWSRMD
				No TCR	1.57	1.51	2.05	2.07
				TCR 6B	2.07	2.08	18.9	18.7
				TCR 6B Analog 1	1.21	1.27	46.9	47
		Bottom right panel			No SABR			SHLVEALYLVCGERG
				No TCR	1.78	1.64		0.93	1.04	1.2
				TCR 30	2.12	1.84	1.85	3.98	3.65	3.27
				TCR 30 Analog 1	1.52	1.62	1.65	3.25	3.04	3.1
				TCR 30 Analog 2	1.64	1.4	1.72	19.2	19	20
				TCR 30 Analog 3	1.68	1.44	1.6	1.16	1.27	1.1
				TCR 30 Analog 4	1.6	1.57	1.64	1.2	1.13	1.05
				TCR 30 Analog 5	1.8	1.69	1.59	34.3	35.1	34.2
				TCR 30 Analog 6	1.42	1.41	1.5	1.04	1.01	0.97
				Fig 4B
				Frequency of %GFP+CD69+ cells of SABR-NFAT-GFP-Jurkat cells
