# Supplementary material for: De novo identification of CD4+ T cell epitopes
Source: Nat Methods. 2024 Apr 24;21(5):846–56. doi: 10.1038/s41592-024-02255-0 (PMC11093748; doi:10.1038/s41592-024-02255-0)
Supplement: Supplementary file 13 — Statistical source data. [file 41592_2024_2255_MOESM13_ESM.xlsx]

## Sheet: Fig 5B
				EPITOPE	ENRICHMENT SCORE		Fig 5B
				EVEDFVKQHLCGPHLVEALYLVCG	-1.38092e-06		Enrichment scores across one biological experiment for each TCR
				EVEDEVEDPQVEQLELGGSPGDLQ	0.00019511
				EVEDGIVDQCCTSICSLYQLENYC	1.20599e-05
				EVEDFVKQHLCGSHLVEALYLVCG	-0.000179447
				EVEDEVEDPQVAQLELGGGPGAGD	2.43937e-05
				EVEDLPVNSPMTKGDTKVMKCVLE	0.000142848
				EVEDKDSDKGQQDGFEATTEGPRP	-2.88051e-05
				EVEDDSDKGQQDGFEATTEGPRPQ	-4.76125e-05
				EVEDAKQEEKEEEEEEEAVAREKA	-8.57872e-05
				EVEDWSRMDQLAKELTAEKRLEGE	-5.82772e-05
				EVEDLEGEDDPDRSMKLSFRTRAY	0.000130575
				EVEDGWRPSSREDSVEARSDFEEK	6.499e-06
				EVEDEEEGSANRRAEDQELESLSA	9.66818e-05
				EVEDAEDQELESLSAIEAELEKVA	0.000323379
				EVEDTPVRSGTNPQMDKRKCNTAT	-2.88051e-05
				EVEDKCNTATCATQRLANFLVRSS	0.000390391
				EVEDCNTATCATQRLANFLVRSSN	0.000359582
				EVEDPQVENAARDPNRESLDFLLV	0.000160355
				EVEDTPVRSGSNPQMDKRKCNTAT	-4.13112e-05
				EVEDPQVENAAGDPNRESLDFLLV	0.000126072
				EVEDAPVDNRDHNEEMVTRCIIEV	-1.42904e-05
				EVEDSGKEVKGEEKGENQNSKFEV	-5.60904e-05
				EVEDHIEDSGEKPNTFSNKRSEAS	0.000146933
				EVEDSEASAKKKDESVARADAHSM	-0.000105747
				EVEDKDESVARADAHSMELEEKTH	8.82487e-05
				EVEDDESVARADAHSMELEEKTHS	3.12377e-05
				EVEDQEKPQELTDQDQSQEESQEG	-0.000304844
				EVEDRPRHHHGRSGSNKSSYEGHP	-4.4853e-05
				EVEDPRHHHGRSGSNKSSYEGHPL	-2.25024e-05
				EVEDPSPKESKEADVATVRLGEKR	9.16121e-05
				EVEDSHHLAHYRASEEEPEYGEES	-8.27665e-05
				EVEDNHPDSELESTANRHGEETEE	3.04341e-05
				EVEDLLDEGHYPVRESPIDTAKRY	0.000437073
				EVEDYPQSKWQEQEKNYLNYGEEG	-1.77212e-06
				EVEDKRLGALFNPYFDPLQWKNSD	0.000112432
				EVEDRLGALFNPYFDPLQWKNSDF	4.55007e-05
				EVEDLGALFNPYFDPLQWKNSDFE	6.86289e-05
				EVEDGNPDDSFLEDEGEDRNGVTL	-3.23308e-05
				EVEDPFSEDVNWGYEKRSFARAPQ	-9.80465e-05
				EVEDSFARAPQLDLKRQYDGVAEL	-0.000341952
				EVEDQYDGVAELDQLLHYRKKADE	0.000123919
				EVEDKADEFPDFYDSEEQMGPHQE	0.000130748
				EVEDADEFPDFYDSEEQMGPHQEA	9.30874e-06
				EVEDELENLAAMDLELQKIAEKFS	0.000586845
				EVEDYPSKPDNPGEDAPAEDMARY	-5.50354e-05
				EVEDSSPETLISDLLMKESTENAP	-3.97573e-05
				EVEDPQVANAARDPNRESLDFLLV	-0.000134804
				EVEDPQVANAAGDPNRESLDFLLV	1.36323e-05
				EVEFVKQHLCGPHLVEALYLVCG	-0.000205929
				EVEEVEDPQVEQLELGGSPGDLQ	-6.47123e-05
				EVEGIVDQCCTSICSLYQLENYC	-0.000149447
				EVEFVKQHLCGSHLVEALYLVCG	0.000360364
				EVEEVEDPQVAQLELGGGPGAGD	-8.4078e-05
				EVELPVNSPMTKGDTKVMKCVLE	0.00019222
				EVEKDSDKGQQDGFEATTEGPRP	-2.88051e-05
				EVEDSDKGQQDGFEATTEGPRPQ	-2.88051e-05
				EVEAKQEEKEEEEEEEAVAREKA	-8.7038e-05
				EVEWSRMDQLAKELTAEKRLEGE	1.27399e-05
				EVELEGEDDPDRSMKLSFRTRAY	8.09792e-05
				EVEGWRPSSREDSVEARSDFEEK	-9.05554e-05
				EVEEEEGSANRRAEDQELESLSA	-2.73494e-05
				EVEAEDQELESLSAIEAELEKVA	-0.000205329
				EVETPVRSGTNPQMDKRKCNTAT	-1.33545e-05
				EVEKCNTATCATQRLANFLVRSS	-0.000112706
				EVECNTATCATQRLANFLVRSSN	-9.79944e-05
				EVEDPQVNAARDPNRESLDFLLV	8.04105e-05
				EVETPVRSGSNPQMDKRKCNTAT	-3.90527e-05
				EVEDPQVNAAGDPNRESLDFLLV	-0.000224839
				EVEAPVDNRDHNEEMVTRCIIEV	9.5915e-05
				EVESGKEVKGEEKGENQNSKFEV	-5.13092e-05
				EVEHIEDSGEKPNTFSNKRSEAS	-0.000361596
				EVESEASAKKKDESVARADAHSM	-0.00012076
				EVEKDESVARADAHSMELEEKTH	-0.000146375
				EVEDESVARADAHSMELEEKTHS	-3.0146e-06
				EVEQEKPQELTDQDQSQEESQEG	-4.03371e-05
				EVERPRHHHGRSGSNKSSYEGHP	-3.05347e-05
				EVEPRHHHGRSGSNKSSYEGHPL	-4.17718e-06
				EVEPSPKESKEADVATVRLGEKR	0.000313791
				EVESHHLAHYRASEEEPEYGEES	0.000120299
				EVENHPDSELESTANRHGEETEE	0.000354449
				EVELLDEGHYPVRESPIDTAKRY	-0.000107479
				EVEYPQSKWQEQEKNYLNYGEEG	0.000368284
				EVEKRLGALFNPYFDPLQWKNSD	-0.000133946
				EVERLGALFNPYFDPLQWKNSDF	6.03486e-05
				EVELGALFNPYFDPLQWKNSDFE	0.000113577
				EVEGNPDDSFLEDEGEDRNGVTL	0.000185859
				EVEPFSEDVNWGYEKRSFARAPQ	8.88469e-05
				EVESFARAPQLDLKRQYDGVAEL	-0.000223267
				EVEQYDGVAELDQLLHYRKKADE	6.4264e-06
				EVEKADEFPDFYDSEEQMGPHQE	6.24189e-05
				EVEADEFPDFYDSEEQMGPHQEA	-0.000145736
				EVEELENLAAMDLELQKIAEKFS	-0.000402964
				EVEYPSKPDNPGEDAPAEDMARY	0.000477048
				EVESSPETLISDLLMKESTENAP	-0.000101798
				EVFVKQHLCGPHLVEALYLVCG	0.000124036
				EVEVEDPQVEQLELGGSPGDLQ	-1.18485e-05
				EVGIVDQCCTSICSLYQLENYC	-0.000118401
				EVFVKQHLCGSHLVEALYLVCG	-0.000204591
				EVEVEDPQVAQLELGGGPGAGD	-0.000218882
				EVLPVNSPMTKGDTKVMKCVLE	-0.000125626
				EVKDSDKGQQDGFEATTEGPRP	-2.88051e-05
				EVDSDKGQQDGFEATTEGPRPQ	-2.88051e-05
				EVAKQEEKEEEEEEEAVAREKA	-2.2719e-05
				EVWSRMDQLAKELTAEKRLEGE	0.000231166
				EVLEGEDDPDRSMKLSFRTRAY	0.000127142
				EVGWRPSSREDSVEARSDFEEK	-0.000109126
				EVEEEGSANRRAEDQELESLSA	-0.000108364
				EVAEDQELESLSAIEAELEKVA	0.000117699
				EVTPVRSGTNPQMDKRKCNTAT	-2.88051e-05
				EVKCNTATCATQRLANFLVRSS	-0.000225098
				EVCNTATCATQRLANFLVRSSN	-6.74633e-05
				EVEDPQNAARDPNRESLDFLLV	0.000156092
				EVTPVRSGSNPQMDKRKCNTAT	-2.88051e-05
				EVEDPQNAAGDPNRESLDFLLV	-8.7209e-05
				EVAPVDNRDHNEEMVTRCIIEV	-1.35157e-05
				EVSGKEVKGEEKGENQNSKFEV	-6.88065e-05
				EVHIEDSGEKPNTFSNKRSEAS	-0.00021119
				EVSEASAKKKDESVARADAHSM	-4.78802e-05
				EVKDESVARADAHSMELEEKTH	-9.62635e-05
				EVDESVARADAHSMELEEKTHS	-9.04958e-05
				EVQEKPQELTDQDQSQEESQEG	0.000202525
				EVRPRHHHGRSGSNKSSYEGHP	-2.88051e-05
				EVPRHHHGRSGSNKSSYEGHPL	-4.82769e-05
				EVPSPKESKEADVATVRLGEKR	5.67437e-05
				EVSHHLAHYRASEEEPEYGEES	7.08594e-05
				EVNHPDSELESTANRHGEETEE	0.000162396
				EVLLDEGHYPVRESPIDTAKRY	0.000149662
				EVYPQSKWQEQEKNYLNYGEEG	-0.000120494
				EVKRLGALFNPYFDPLQWKNSD	0.00014646
				EVRLGALFNPYFDPLQWKNSDF	4.79782e-05
				EVLGALFNPYFDPLQWKNSDFE	-5.65061e-05
				EVGNPDDSFLEDEGEDRNGVTL	0.000147399
				EVPFSEDVNWGYEKRSFARAPQ	-5.93074e-05
				EVSFARAPQLDLKRQYDGVAEL	0.00011672
				EVQYDGVAELDQLLHYRKKADE	-1.32617e-05
				EVKADEFPDFYDSEEQMGPHQE	0.000223511
				EVADEFPDFYDSEEQMGPHQEA	-0.00031349
				EVELENLAAMDLELQKIAEKFS	0.000120964
				EVYPSKPDNPGEDAPAEDMARY	0.000443296
				EVSSPETLISDLLMKESTENAP	-0.000228016
				EFVKQHLCGPHLVEALYLVCG	-5.06216e-05
				EEVEDPQVEQLELGGSPGDLQ	-8.58788e-05
				EGIVDQCCTSICSLYQLENYC	-0.0001862
				EFVKQHLCGSHLVEALYLVCG	-7.63823e-05
				EEVEDPQVAQLELGGGPGAGD	-0.000149272
				ELPVNSPMTKGDTKVMKCVLE	-0.000253971
				EKDSDKGQQDGFEATTEGPRP	-2.88051e-05
				EDSDKGQQDGFEATTEGPRPQ	-2.88051e-05
				EAKQEEKEEEEEEEAVAREKA	-4.23191e-05
				EWSRMDQLAKELTAEKRLEGE	2.25544e-05
				ELEGEDDPDRSMKLSFRTRAY	-0.000144997
				EGWRPSSREDSVEARSDFEEK	-0.000358901
				EEEEGSANRRAEDQELESLSA	-9.81056e-05
				EAEDQELESLSAIEAELEKVA	-8.91387e-05
				EVEDPQVEQLELGGSPGDLQG	-0.000319434
				VEDPQVEQLELGGSPGDLQTG	9.2651e-05
				EDPQVEQLELGGSPGDLQTLG	-9.41703e-05
				DPQVEQLELGGSPGDLQTLAG	-2.23244e-05
				PQVEQLELGGSPGDLQTLALG	-8.47175e-05
				QVEQLELGGSPGDLQTLALEG	0.000108424
				VEQLELGGSPGDLQTLALEVG	0.000108447
				EQLELGGSPGDLQTLALEVAG	-6.69046e-05
				QLELGGSPGDLQTLALEVARG	0.000193164
				LELGGSPGDLQTLALEVARQG	-0.000172958
				ETPVRSGTNPQMDKRKCNTAT	-2.88051e-05
				EKCNTATCATQRLANFLVRSS	-0.00014793
				ECNTATCATQRLANFLVRSSN	-7.56259e-05
				EVEDPNAARDPNRESLDFLLV	0.000166661
				ETPVRSGSNPQMDKRKCNTAT	-2.88051e-05
				EVEDPNAAGDPNRESLDFLLV	-0.000245886
				EAPVDNRDHNEEMVTRCIIEV	0.000110873
				ESGKEVKGEEKGENQNSKFEV	-2.79491e-05
				EHIEDSGEKPNTFSNKRSEAS	0.000231
				ESEASAKKKDESVARADAHSM	6.9392e-05
				EKDESVARADAHSMELEEKTH	-2.42086e-05
				EDESVARADAHSMELEEKTHS	2.10853e-05
				EQEKPQELTDQDQSQEESQEG	9.08651e-05
				ERPRHHHGRSGSNKSSYEGHP	-2.99617e-05
				EPRHHHGRSGSNKSSYEGHPL	1.33583e-05
				EPSPKESKEADVATVRLGEKR	-2.88051e-05
				ESHHLAHYRASEEEPEYGEES	-0.000234686
				ENHPDSELESTANRHGEETEE	-4.88279e-05
				ELLDEGHYPVRESPIDTAKRY	-0.000225125
				EYPQSKWQEQEKNYLNYGEEG	-2.38279e-05
				EKRLGALFNPYFDPLQWKNSD	4.6379e-05
				ERLGALFNPYFDPLQWKNSDF	8.81876e-05
				ELGALFNPYFDPLQWKNSDFE	-7.20936e-07
				EGNPDDSFLEDEGEDRNGVTL	0.00013899
				EPFSEDVNWGYEKRSFARAPQ	-0.000117343
				ESFARAPQLDLKRQYDGVAEL	-0.000247252
				EQYDGVAELDQLLHYRKKADE	0.000131542
				EKADEFPDFYDSEEQMGPHQE	-7.28661e-05
				EADEFPDFYDSEEQMGPHQEA	-0.000451971
				EELENLAAMDLELQKIAEKFS	5.89183e-05
				EYPSKPDNPGEDAPAEDMARY	-6.29071e-05
				ESSPETLISDLLMKESTENAP	-3.27613e-05
				EVEDPQVAQLELGGGPGAGDG	-0.00017002
				VEDPQVAQLELGGGPGAGDLG	7.9518e-05
				EDPQVAQLELGGGPGAGDLQG	-0.000127972
				DPQVAQLELGGGPGAGDLQTG	-1.28086e-05
				PQVAQLELGGGPGAGDLQTLG	2.69071e-06
				QVAQLELGGGPGAGDLQTLAG	6.41241e-05
				VAQLELGGGPGAGDLQTLALG	-6.14002e-05
				AQLELGGGPGAGDLQTLALEG	0.000131007
				QLELGGGPGAGDLQTLALEVG	-0.00016794
				LELGGGPGAGDLQTLALEVAG	-0.000106164
				ELGGGPGAGDLQTLALEVAQG	-3.53339e-06
				LGGGPGAGDLQTLALEVAQQG	0.000132496
				EVEDPQVEQLELGGSPGDLG	0.000154449
				EVEDNAARDPNRESLDFLLV	-1.85041e-05
				EVEDNAAGDPNRESLDFLLV	-3.33811e-05
				EVEDPQVAQLELGGGPGAGG	-0.000232184
				EVEDPQVEQLELGGSPGDG	0.000146899
				EVENAARDPNRESLDFLLV	-0.000200143
				EVENAAGDPNRESLDFLLV	-8.57038e-05
				EVEDPQVAQLELGGGPGAG	-1.18656e-05
				EVEDPQVEQLELGGSPGG	-1.8507e-05
				EVNAARDPNRESLDFLLV	8.14863e-05
				EVNAAGDPNRESLDFLLV	-0.000366128
				EVEDPQVAQLELGGGPGG	-0.000148218
				EVEDPQVEQLELGGSPG	9.30883e-05
				ENAARDPNRESLDFLLV	9.32723e-05
				ENAAGDPNRESLDFLLV	-0.00023347
				EVEDPQVAQLELGGGPG	-1.60572e-05
				EVEDPQVEQLELGGSG	0.00015668
				EVEDPQVAQLELGGGG	-0.000177192
				EVEDPQVEQLELGGG	-1.36133e-05
				EVEDPQVAQLELGGG	8.71633e-05
				EVEDPQVEQLELGG	1.80029e-05
				EVEDPQVAQLELGG	9.66656e-05
				EVEDPQVEQLELG	1.0137e-05
				EVEDPQVAQLELG	0.000271629
				EVEDPQVEQLEG	3.97365e-05
				EVEDPQVAQLEG	-7.96272e-05
				EVEDPQVEQLG	-0.000113273
				EVEDPQVAQLG	-0.000272315
				EVEDPQVEQG	-4.62692e-05
				EVEDPQVAQG	-5.42708e-05
				EVEDPQVEG	-1.55736e-06
				EVEDPQVAG	0.000367454
				EVEDPQVG	-3.07571e-05
				QLELGGSPGDLQFVKQHLCGPHLV	5.82385e-05
				QLELGGSPGDLQEVEDPQVEQLEL	1.94883e-05
				QLELGGSPGDLQGIVDQCCTSICS	-2.05103e-05
				LELGGSPGDLQTFVKQHLCGPHLV	7.70295e-05
				LELGGSPGDLQTEVEDPQVEQLEL	-4.955e-05
				LELGGSPGDLQTGIVDQCCTSICS	-0.000140161
				ELGGSPGDLQTLFVKQHLCGPHLV	-6.94864e-05
				ELGGSPGDLQTLEVEDPQVEQLEL	-0.000117809
				ELGGSPGDLQTLGIVDQCCTSICS	-8.64288e-05
				LGGSPGDLQTLAFVKQHLCGPHLV	-1.3487e-05
				LGGSPGDLQTLAEVEDPQVEQLEL	7.33259e-05
				LGGSPGDLQTLAGIVDQCCTSICS	-5.75938e-05
				GGSPGDLQTLALFVKQHLCGPHLV	-5.75187e-05
				GGSPGDLQTLALEVEDPQVEQLEL	4.95333e-05
				GGSPGDLQTLALGIVDQCCTSICS	0.000288044
				GSPGDLQTLALEFVKQHLCGPHLV	2.82558e-05
				GSPGDLQTLALEEVEDPQVEQLEL	-0.000187063
				GSPGDLQTLALEGIVDQCCTSICS	-4.79796e-05
				SPGDLQTLALEVFVKQHLCGPHLV	-0.000101011
				SPGDLQTLALEVEVEDPQVEQLEL	6.61953e-05
				SPGDLQTLALEVGIVDQCCTSICS	-4.89425e-05
				PGDLQTLALEVAFVKQHLCGPHLV	-0.000129269
				PGDLQTLALEVAEVEDPQVEQLEL	0.000105403
				PGDLQTLALEVAGIVDQCCTSICS	-0.000147983
				GDLQTLALEVARFVKQHLCGPHLV	-9.89823e-05
				GDLQTLALEVAREVEDPQVEQLEL	1.04441e-05
				GDLQTLALEVARGIVDQCCTSICS	-6.6379e-05
				DLQTLALEVARQFVKQHLCGPHLV	-9.39207e-05
				DLQTLALEVARQEVEDPQVEQLEL	7.48942e-05
				DLQTLALEVARQGIVDQCCTSICS	-0.000270856
				QLELGGSPGDLQFVKQHLCGSHLV	-8.28522e-05
				QLELGGSPGDLQEVEDPQVAQLEL	0.000201298
				LELGGSPGDLQTFVKQHLCGSHLV	-2.76277e-05
				LELGGSPGDLQTEVEDPQVAQLEL	4.75586e-05
				ELGGSPGDLQTLFVKQHLCGSHLV	-7.74029e-05
				ELGGSPGDLQTLEVEDPQVAQLEL	9.23178e-05
				LGGSPGDLQTLAFVKQHLCGSHLV	5.17607e-06
				LGGSPGDLQTLAEVEDPQVAQLEL	0.000140563
				GGSPGDLQTLALFVKQHLCGSHLV	-9.43931e-05
				GGSPGDLQTLALEVEDPQVAQLEL	0.000186878
				GSPGDLQTLALEFVKQHLCGSHLV	-3.39388e-05
				GSPGDLQTLALEEVEDPQVAQLEL	0.000139626
				SPGDLQTLALEVFVKQHLCGSHLV	-2.29936e-05
				SPGDLQTLALEVEVEDPQVAQLEL	-0.000124986
				PGDLQTLALEVAFVKQHLCGSHLV	-1.26778e-05
				PGDLQTLALEVAEVEDPQVAQLEL	4.76056e-05
				GDLQTLALEVARFVKQHLCGSHLV	-7.51333e-05
				GDLQTLALEVAREVEDPQVAQLEL	6.03295e-05
				DLQTLALEVARQFVKQHLCGSHLV	7.48286e-05
				DLQTLALEVARQEVEDPQVAQLEL	2.15283e-05
				QLELGGSPGDLQLPVNSPMTKGDT	-7.50392e-05
				QLELGGSPGDLQKDSDKGQQDGFE	-9.47003e-05
				QLELGGSPGDLQDSDKGQQDGFEA	1.80963e-05
				QLELGGSPGDLQAKQEEKEEEEEE	-0.000120239
				QLELGGSPGDLQWSRMDQLAKELT	4.0638e-05
				QLELGGSPGDLQLEGEDDPDRSMK	4.68528e-05
				QLELGGSPGDLQGWRPSSREDSVE	-3.29791e-05
				QLELGGSPGDLQEEEGSANRRAED	-9.11272e-05
				QLELGGSPGDLQAEDQELESLSAI	-0.000283224
				LELGGSPGDLQTLPVNSPMTKGDT	-6.45178e-06
				LELGGSPGDLQTKDSDKGQQDGFE	0.000138198
				LELGGSPGDLQTDSDKGQQDGFEA	-0.000236699
				LELGGSPGDLQTAKQEEKEEEEEE	-9.9057e-05
				LELGGSPGDLQTWSRMDQLAKELT	-0.00030609
				LELGGSPGDLQTLEGEDDPDRSMK	2.46137e-05
				LELGGSPGDLQTGWRPSSREDSVE	0.000352359
				LELGGSPGDLQTEEEGSANRRAED	4.51507e-05
				LELGGSPGDLQTAEDQELESLSAI	-4.22167e-05
				ELGGSPGDLQTLLPVNSPMTKGDT	0.000100926
				ELGGSPGDLQTLKDSDKGQQDGFE	0.000173575
				ELGGSPGDLQTLDSDKGQQDGFEA	-9.17608e-05
				ELGGSPGDLQTLAKQEEKEEEEEE	1.96908e-05
				ELGGSPGDLQTLWSRMDQLAKELT	-0.000120115
				ELGGSPGDLQTLLEGEDDPDRSMK	-0.000230574
				ELGGSPGDLQTLGWRPSSREDSVE	7.07622e-05
				ELGGSPGDLQTLEEEGSANRRAED	-1.0089e-05
				ELGGSPGDLQTLAEDQELESLSAI	-0.000177071
				LGGSPGDLQTLALPVNSPMTKGDT	-2.04531e-05
				LGGSPGDLQTLAKDSDKGQQDGFE	5.30536e-05
				LGGSPGDLQTLADSDKGQQDGFEA	-0.000123663
				LGGSPGDLQTLAAKQEEKEEEEEE	1.17114e-05
				LGGSPGDLQTLAWSRMDQLAKELT	0.000283554
				LGGSPGDLQTLALEGEDDPDRSMK	0.00012822
				LGGSPGDLQTLAGWRPSSREDSVE	-5.01244e-05
				LGGSPGDLQTLAEEEGSANRRAED	-2.38227e-06
				LGGSPGDLQTLAAEDQELESLSAI	8.70391e-05
				GGSPGDLQTLALLPVNSPMTKGDT	-3.0045e-06
				GGSPGDLQTLALKDSDKGQQDGFE	-2.95815e-05
				GGSPGDLQTLALDSDKGQQDGFEA	9.46593e-06
				GGSPGDLQTLALAKQEEKEEEEEE	0.000152884
				GGSPGDLQTLALWSRMDQLAKELT	4.86616e-05
				GGSPGDLQTLALLEGEDDPDRSMK	-1.52742e-05
				GGSPGDLQTLALGWRPSSREDSVE	-0.000430114
				GGSPGDLQTLALEEEGSANRRAED	2.69819e-06
				GGSPGDLQTLALAEDQELESLSAI	0.000216642
				GSPGDLQTLALELPVNSPMTKGDT	-0.000131703
				GSPGDLQTLALEKDSDKGQQDGFE	-3.38749e-05
				GSPGDLQTLALEDSDKGQQDGFEA	0.000128322
				GSPGDLQTLALEAKQEEKEEEEEE	-8.75617e-05
				GSPGDLQTLALEWSRMDQLAKELT	-9.13502e-05
				GSPGDLQTLALELEGEDDPDRSMK	1.3002e-05
				GSPGDLQTLALEGWRPSSREDSVE	9.68053e-06
				GSPGDLQTLALEEEEGSANRRAED	-0.000143479
				GSPGDLQTLALEAEDQELESLSAI	-7.23361e-05
				SPGDLQTLALEVLPVNSPMTKGDT	-8.13104e-05
				SPGDLQTLALEVKDSDKGQQDGFE	-0.000236316
				SPGDLQTLALEVDSDKGQQDGFEA	0.000114946
				SPGDLQTLALEVAKQEEKEEEEEE	-8.7503e-05
				SPGDLQTLALEVWSRMDQLAKELT	0.000136272
				SPGDLQTLALEVLEGEDDPDRSMK	0.000165371
				SPGDLQTLALEVGWRPSSREDSVE	-8.55972e-06
				SPGDLQTLALEVEEEGSANRRAED	9.48752e-05
				SPGDLQTLALEVAEDQELESLSAI	1.10495e-05
				PGDLQTLALEVALPVNSPMTKGDT	0.000149866
				PGDLQTLALEVAKDSDKGQQDGFE	0.000260773
				PGDLQTLALEVADSDKGQQDGFEA	-7.56306e-05
				PGDLQTLALEVAAKQEEKEEEEEE	-0.000212697
				PGDLQTLALEVAWSRMDQLAKELT	0.000415581
				PGDLQTLALEVALEGEDDPDRSMK	-0.000228161
				PGDLQTLALEVAGWRPSSREDSVE	-0.000162002
				PGDLQTLALEVAEEEGSANRRAED	5.77821e-05
				PGDLQTLALEVAAEDQELESLSAI	-0.000116829
				GDLQTLALEVARLPVNSPMTKGDT	-8.74562e-05
				GDLQTLALEVARKDSDKGQQDGFE	-3.15349e-05
				GDLQTLALEVARDSDKGQQDGFEA	-5.8552e-05
				GDLQTLALEVARAKQEEKEEEEEE	4.35947e-05
				GDLQTLALEVARWSRMDQLAKELT	-0.000206046
				GDLQTLALEVARLEGEDDPDRSMK	-0.000149514
				GDLQTLALEVARGWRPSSREDSVE	0.000214321
				GDLQTLALEVAREEEGSANRRAED	-0.000133152
				GDLQTLALEVARAEDQELESLSAI	-0.000208475
				DLQTLALEVARQLPVNSPMTKGDT	-0.000215314
				DLQTLALEVARQKDSDKGQQDGFE	0.000228846
				DLQTLALEVARQDSDKGQQDGFEA	-0.000292601
				DLQTLALEVARQAKQEEKEEEEEE	-0.000152165
				DLQTLALEVARQWSRMDQLAKELT	-4.26402e-06
				DLQTLALEVARQLEGEDDPDRSMK	0.000310574
				DLQTLALEVARQGWRPSSREDSVE	-1.19592e-05
				DLQTLALEVARQEEEGSANRRAED	-0.00023563
				DLQTLALEVARQAEDQELESLSAI	-9.94941e-05
				QLELGGSPGDLQTPVRSGTNPQMD	0.00010745
				QLELGGSPGDLQKCNTATCATQRL	-2.98126e-05
				QLELGGSPGDLQCNTATCATQRLA	-7.75231e-05
				LELGGSPGDLQTTPVRSGTNPQMD	8.75195e-05
				LELGGSPGDLQTKCNTATCATQRL	7.38989e-05
				LELGGSPGDLQTCNTATCATQRLA	-1.26245e-05
				ELGGSPGDLQTLTPVRSGTNPQMD	0.000207118
				ELGGSPGDLQTLKCNTATCATQRL	5.06481e-05
				ELGGSPGDLQTLCNTATCATQRLA	3.59078e-05
				LGGSPGDLQTLATPVRSGTNPQMD	0.000292805
				LGGSPGDLQTLAKCNTATCATQRL	-5.28673e-05
				LGGSPGDLQTLACNTATCATQRLA	-5.26629e-05
				GGSPGDLQTLALTPVRSGTNPQMD	-2.97526e-05
				GGSPGDLQTLALKCNTATCATQRL	-9.31406e-05
				GGSPGDLQTLALCNTATCATQRLA	-1.74988e-05
				GSPGDLQTLALETPVRSGTNPQMD	-9.14993e-05
				GSPGDLQTLALEKCNTATCATQRL	0.000305184
				GSPGDLQTLALECNTATCATQRLA	-8.13063e-05
				SPGDLQTLALEVTPVRSGTNPQMD	0.000117749
				SPGDLQTLALEVKCNTATCATQRL	0.000183346
				SPGDLQTLALEVCNTATCATQRLA	8.03732e-05
				PGDLQTLALEVATPVRSGTNPQMD	0.000125874
				PGDLQTLALEVAKCNTATCATQRL	-5.23419e-05
				PGDLQTLALEVACNTATCATQRLA	4.57456e-05
				GDLQTLALEVARTPVRSGTNPQMD	0.000110105
				GDLQTLALEVARKCNTATCATQRL	3.69885e-05
				GDLQTLALEVARCNTATCATQRLA	0.000124291
				DLQTLALEVARQTPVRSGTNPQMD	6.49887e-05
				DLQTLALEVARQKCNTATCATQRL	-6.8973e-05
				DLQTLALEVARQCNTATCATQRLA	-8.95572e-05
				QLELGGSPGDLQTPVRSGSNPQMD	-0.000207153
				LELGGSPGDLQTTPVRSGSNPQMD	0.000138852
				ELGGSPGDLQTLTPVRSGSNPQMD	0.000396209
				LGGSPGDLQTLATPVRSGSNPQMD	7.84743e-05
				GGSPGDLQTLALTPVRSGSNPQMD	-7.43853e-06
				GSPGDLQTLALETPVRSGSNPQMD	-0.000295865
				SPGDLQTLALEVTPVRSGSNPQMD	-0.000240541
				PGDLQTLALEVATPVRSGSNPQMD	-5.48314e-05
				GDLQTLALEVARTPVRSGSNPQMD	0.000128885
				DLQTLALEVARQTPVRSGSNPQMD	-4.91327e-05
				QLELGGSPGDLQAPVDNRDHNEEM	-0.000129159
				QLELGGSPGDLQSGKEVKGEEKGE	7.46827e-05
				QLELGGSPGDLQHIEDSGEKPNTF	6.672e-05
				QLELGGSPGDLQSEASAKKKDESV	-0.000215687
				QLELGGSPGDLQKDESVARADAHS	-0.000241299
				QLELGGSPGDLQDESVARADAHSM	-0.000159311
				QLELGGSPGDLQQEKPQELTDQDQ	-4.65193e-05
				QLELGGSPGDLQRPRHHHGRSGSN	-4.92701e-05
				QLELGGSPGDLQPRHHHGRSGSNK	4.27038e-05
				QLELGGSPGDLQPSPKESKEADVA	-0.000204755
				QLELGGSPGDLQSHHLAHYRASEE	-6.23449e-05
				QLELGGSPGDLQNHPDSELESTAN	-0.000132927
				QLELGGSPGDLQLLDEGHYPVRES	-5.86241e-05
				QLELGGSPGDLQYPQSKWQEQEKN	0.000362337
				QLELGGSPGDLQKRLGALFNPYFD	2.66055e-05
				QLELGGSPGDLQRLGALFNPYFDP	-7.24656e-05
				QLELGGSPGDLQLGALFNPYFDPL	2.92622e-05
				QLELGGSPGDLQGNPDDSFLEDEG	0.000342304
				QLELGGSPGDLQPFSEDVNWGYEK	-0.000147129
				QLELGGSPGDLQSFARAPQLDLKR	-2.06263e-05
				QLELGGSPGDLQQYDGVAELDQLL	-0.000173747
				QLELGGSPGDLQKADEFPDFYDSE	0.000301129
				QLELGGSPGDLQADEFPDFYDSEE	6.50899e-06
				QLELGGSPGDLQELENLAAMDLEL	4.24503e-05
				LELGGSPGDLQTAPVDNRDHNEEM	-7.77952e-05
				LELGGSPGDLQTSGKEVKGEEKGE	-0.000149937
				LELGGSPGDLQTHIEDSGEKPNTF	-0.000208287
				LELGGSPGDLQTSEASAKKKDESV	-0.000174005
				LELGGSPGDLQTKDESVARADAHS	1.67168e-05
				LELGGSPGDLQTDESVARADAHSM	-5.62556e-05
				LELGGSPGDLQTQEKPQELTDQDQ	0.000103204
				LELGGSPGDLQTRPRHHHGRSGSN	-0.000114994
				LELGGSPGDLQTPRHHHGRSGSNK	-5.65524e-05
				LELGGSPGDLQTPSPKESKEADVA	7.53522e-05
				LELGGSPGDLQTSHHLAHYRASEE	-3.86359e-05
				LELGGSPGDLQTNHPDSELESTAN	5.29205e-05
				LELGGSPGDLQTLLDEGHYPVRES	-2.59485e-06
				LELGGSPGDLQTYPQSKWQEQEKN	0.000250443
				LELGGSPGDLQTKRLGALFNPYFD	4.41471e-05
				LELGGSPGDLQTRLGALFNPYFDP	-0.000163121
				LELGGSPGDLQTLGALFNPYFDPL	-3.9189e-05
				LELGGSPGDLQTGNPDDSFLEDEG	0.000543705
				LELGGSPGDLQTPFSEDVNWGYEK	7.77162e-05
				LELGGSPGDLQTSFARAPQLDLKR	0.000621762
				LELGGSPGDLQTQYDGVAELDQLL	-7.19766e-05
				LELGGSPGDLQTKADEFPDFYDSE	7.45439e-06
				LELGGSPGDLQTADEFPDFYDSEE	-0.000108269
				LELGGSPGDLQTELENLAAMDLEL	1.81661e-05
				ELGGSPGDLQTLAPVDNRDHNEEM	0.000168736
				ELGGSPGDLQTLSGKEVKGEEKGE	-0.000109283
				ELGGSPGDLQTLHIEDSGEKPNTF	4.07918e-06
				ELGGSPGDLQTLSEASAKKKDESV	4.05567e-05
				ELGGSPGDLQTLKDESVARADAHS	0.00013587
				ELGGSPGDLQTLDESVARADAHSM	8.43428e-05
				ELGGSPGDLQTLQEKPQELTDQDQ	4.43099e-05
				ELGGSPGDLQTLRPRHHHGRSGSN	-3.09417e-05
				ELGGSPGDLQTLPRHHHGRSGSNK	-5.53625e-05
				ELGGSPGDLQTLPSPKESKEADVA	-4.95451e-05
				ELGGSPGDLQTLSHHLAHYRASEE	-1.12023e-06
				ELGGSPGDLQTLNHPDSELESTAN	0.000136171
				ELGGSPGDLQTLLLDEGHYPVRES	-0.000194932
				ELGGSPGDLQTLYPQSKWQEQEKN	-0.000257509
				ELGGSPGDLQTLKRLGALFNPYFD	-0.000127676
				ELGGSPGDLQTLRLGALFNPYFDP	-5.14e-06
				ELGGSPGDLQTLLGALFNPYFDPL	1.20737e-05
				ELGGSPGDLQTLGNPDDSFLEDEG	0.00023999
				ELGGSPGDLQTLPFSEDVNWGYEK	-1.01525e-05
				ELGGSPGDLQTLSFARAPQLDLKR	-4.60931e-07
				ELGGSPGDLQTLQYDGVAELDQLL	-7.03259e-05
				ELGGSPGDLQTLKADEFPDFYDSE	-0.000185082
				ELGGSPGDLQTLADEFPDFYDSEE	-0.00017372
				ELGGSPGDLQTLELENLAAMDLEL	-1.3838e-05
				LGGSPGDLQTLAAPVDNRDHNEEM	0.000140711
				LGGSPGDLQTLASGKEVKGEEKGE	0.000211809
				LGGSPGDLQTLAHIEDSGEKPNTF	8.40115e-05
				LGGSPGDLQTLASEASAKKKDESV	7.95107e-05
				LGGSPGDLQTLAKDESVARADAHS	-6.44943e-05
				LGGSPGDLQTLADESVARADAHSM	-0.000260709
				LGGSPGDLQTLAQEKPQELTDQDQ	-0.000290119
				LGGSPGDLQTLARPRHHHGRSGSN	4.33064e-05
				LGGSPGDLQTLAPRHHHGRSGSNK	-1.04368e-05
				LGGSPGDLQTLAPSPKESKEADVA	-0.00013439
				LGGSPGDLQTLASHHLAHYRASEE	-3.86636e-05
				LGGSPGDLQTLANHPDSELESTAN	-6.92747e-05
				LGGSPGDLQTLALLDEGHYPVRES	8.66028e-05
				LGGSPGDLQTLAYPQSKWQEQEKN	0.000116974
				LGGSPGDLQTLAKRLGALFNPYFD	-0.000113284
				LGGSPGDLQTLARLGALFNPYFDP	-5.76133e-06
				LGGSPGDLQTLALGALFNPYFDPL	3.94926e-05
				LGGSPGDLQTLAGNPDDSFLEDEG	-0.00072458
				LGGSPGDLQTLAPFSEDVNWGYEK	2.22055e-05
				LGGSPGDLQTLASFARAPQLDLKR	9.14303e-05
				LGGSPGDLQTLAQYDGVAELDQLL	-0.00027394
				LGGSPGDLQTLAKADEFPDFYDSE	0.000263783
				LGGSPGDLQTLAADEFPDFYDSEE	7.3392e-05
				LGGSPGDLQTLAELENLAAMDLEL	0.000112088
				GGSPGDLQTLALAPVDNRDHNEEM	0.000101909
				GGSPGDLQTLALSGKEVKGEEKGE	0.000159932
				GGSPGDLQTLALHIEDSGEKPNTF	6.89822e-05
				GGSPGDLQTLALSEASAKKKDESV	-7.09719e-05
				GGSPGDLQTLALKDESVARADAHS	-0.000115149
				GGSPGDLQTLALDESVARADAHSM	0.00028105
				GGSPGDLQTLALQEKPQELTDQDQ	0.000225629
				GGSPGDLQTLALRPRHHHGRSGSN	-6.21689e-05
				GGSPGDLQTLALPRHHHGRSGSNK	-6.78116e-05
				GGSPGDLQTLALPSPKESKEADVA	-0.000223043
				GGSPGDLQTLALSHHLAHYRASEE	-6.57246e-05
				GGSPGDLQTLALNHPDSELESTAN	0.000214973
				GGSPGDLQTLALLLDEGHYPVRES	0.00016868
				GGSPGDLQTLALYPQSKWQEQEKN	-3.42973e-05
				GGSPGDLQTLALKRLGALFNPYFD	0.000220847
				GGSPGDLQTLALRLGALFNPYFDP	-4.79552e-05
				GGSPGDLQTLALLGALFNPYFDPL	6.04987e-05
				GGSPGDLQTLALGNPDDSFLEDEG	-0.000203882
				GGSPGDLQTLALPFSEDVNWGYEK	0.000147539
				GGSPGDLQTLALSFARAPQLDLKR	0.000140584
				GGSPGDLQTLALQYDGVAELDQLL	5.93013e-05
				GGSPGDLQTLALKADEFPDFYDSE	1.95053e-05
				GGSPGDLQTLALADEFPDFYDSEE	0.000307794
				GGSPGDLQTLALELENLAAMDLEL	7.89673e-05
				GSPGDLQTLALEAPVDNRDHNEEM	-0.000119299
				GSPGDLQTLALESGKEVKGEEKGE	2.98776e-05
				GSPGDLQTLALEHIEDSGEKPNTF	0.000227178
				GSPGDLQTLALESEASAKKKDESV	0.000113726
				GSPGDLQTLALEKDESVARADAHS	6.5589e-05
				GSPGDLQTLALEDESVARADAHSM	-7.67042e-05
				GSPGDLQTLALEQEKPQELTDQDQ	-4.95297e-05
				GSPGDLQTLALERPRHHHGRSGSN	8.6958e-05
				GSPGDLQTLALEPRHHHGRSGSNK	-4.40094e-05
				GSPGDLQTLALEPSPKESKEADVA	3.29435e-05
				GSPGDLQTLALESHHLAHYRASEE	-6.3202e-05
				GSPGDLQTLALENHPDSELESTAN	-9.50076e-05
				GSPGDLQTLALELLDEGHYPVRES	0.000117848
				GSPGDLQTLALEYPQSKWQEQEKN	-0.00011831
				GSPGDLQTLALEKRLGALFNPYFD	-0.000172575
				GSPGDLQTLALERLGALFNPYFDP	8.08908e-06
				GSPGDLQTLALELGALFNPYFDPL	-0.000114085
				GSPGDLQTLALEGNPDDSFLEDEG	-7.32508e-05
				GSPGDLQTLALEPFSEDVNWGYEK	-0.000164666
				GSPGDLQTLALESFARAPQLDLKR	-8.18728e-05
				GSPGDLQTLALEQYDGVAELDQLL	5.30542e-05
				GSPGDLQTLALEKADEFPDFYDSE	-0.000120709
				GSPGDLQTLALEADEFPDFYDSEE	-7.06656e-05
				GSPGDLQTLALEELENLAAMDLEL	-1.54174e-05
				SPGDLQTLALEVAPVDNRDHNEEM	-0.000129626
				SPGDLQTLALEVSGKEVKGEEKGE	1.27488e-05
				SPGDLQTLALEVHIEDSGEKPNTF	6.11709e-05
				SPGDLQTLALEVSEASAKKKDESV	0.000270221
				SPGDLQTLALEVKDESVARADAHS	0.000118026
				SPGDLQTLALEVDESVARADAHSM	-5.34071e-05
				SPGDLQTLALEVQEKPQELTDQDQ	1.95478e-05
				SPGDLQTLALEVRPRHHHGRSGSN	-2.81244e-05
				SPGDLQTLALEVPRHHHGRSGSNK	0.00010693
				SPGDLQTLALEVPSPKESKEADVA	0.00017603
				SPGDLQTLALEVSHHLAHYRASEE	-0.00010737
				SPGDLQTLALEVNHPDSELESTAN	6.99941e-05
				SPGDLQTLALEVLLDEGHYPVRES	8.46049e-07
				SPGDLQTLALEVYPQSKWQEQEKN	-7.93854e-05
				SPGDLQTLALEVKRLGALFNPYFD	-3.30182e-05
				SPGDLQTLALEVRLGALFNPYFDP	-7.81943e-05
				SPGDLQTLALEVLGALFNPYFDPL	4.23638e-05
				SPGDLQTLALEVGNPDDSFLEDEG	-0.00049422
				SPGDLQTLALEVPFSEDVNWGYEK	0.00010974
				SPGDLQTLALEVSFARAPQLDLKR	-2.93218e-05
				SPGDLQTLALEVQYDGVAELDQLL	-3.87908e-05
				SPGDLQTLALEVKADEFPDFYDSE	-8.90735e-05
				SPGDLQTLALEVADEFPDFYDSEE	1.86385e-05
				SPGDLQTLALEVELENLAAMDLEL	-4.31361e-05
				PGDLQTLALEVAAPVDNRDHNEEM	-0.000226487
				PGDLQTLALEVASGKEVKGEEKGE	-0.00026713
				PGDLQTLALEVAHIEDSGEKPNTF	5.92411e-05
				PGDLQTLALEVASEASAKKKDESV	5.6639e-05
				PGDLQTLALEVAKDESVARADAHS	3.29927e-05
				PGDLQTLALEVADESVARADAHSM	0.000216277
				PGDLQTLALEVAQEKPQELTDQDQ	7.99129e-05
				PGDLQTLALEVARPRHHHGRSGSN	-7.27642e-05
				PGDLQTLALEVAPRHHHGRSGSNK	1.0803e-05
				PGDLQTLALEVAPSPKESKEADVA	-0.000164846
				PGDLQTLALEVASHHLAHYRASEE	-7.61498e-05
				PGDLQTLALEVANHPDSELESTAN	9.16387e-06
				PGDLQTLALEVALLDEGHYPVRES	-0.000146359
				PGDLQTLALEVAYPQSKWQEQEKN	0.000412371
				PGDLQTLALEVAKRLGALFNPYFD	-1.45831e-05
				PGDLQTLALEVARLGALFNPYFDP	-0.000145147
				PGDLQTLALEVALGALFNPYFDPL	3.9165e-05
				PGDLQTLALEVAGNPDDSFLEDEG	-0.00015708
				PGDLQTLALEVAPFSEDVNWGYEK	0.00012214
				PGDLQTLALEVASFARAPQLDLKR	-0.000178262
				PGDLQTLALEVAQYDGVAELDQLL	0.000219611
				PGDLQTLALEVAKADEFPDFYDSE	-0.000147633
				PGDLQTLALEVAADEFPDFYDSEE	-0.000228566
				PGDLQTLALEVAELENLAAMDLEL	-0.000167322
				GDLQTLALEVARAPVDNRDHNEEM	-0.000110505
				GDLQTLALEVARSGKEVKGEEKGE	0.000217755
				GDLQTLALEVARHIEDSGEKPNTF	2.14017e-05
				GDLQTLALEVARSEASAKKKDESV	-0.000245045
				GDLQTLALEVARKDESVARADAHS	-0.00019326
				GDLQTLALEVARDESVARADAHSM	0.000244925
				GDLQTLALEVARQEKPQELTDQDQ	4.05339e-05
				GDLQTLALEVARRPRHHHGRSGSN	-1.11948e-05
				GDLQTLALEVARPRHHHGRSGSNK	0.000163933
				GDLQTLALEVARPSPKESKEADVA	-0.000263085
				GDLQTLALEVARSHHLAHYRASEE	-6.22925e-05
				GDLQTLALEVARNHPDSELESTAN	-0.000162779
				GDLQTLALEVARLLDEGHYPVRES	8.24883e-05
				GDLQTLALEVARYPQSKWQEQEKN	4.2158e-05
				GDLQTLALEVARKRLGALFNPYFD	-6.45754e-05
				GDLQTLALEVARRLGALFNPYFDP	9.45181e-05
				GDLQTLALEVARLGALFNPYFDPL	-1.02828e-05
				GDLQTLALEVARGNPDDSFLEDEG	7.31759e-05
				GDLQTLALEVARPFSEDVNWGYEK	-0.000174904
				GDLQTLALEVARSFARAPQLDLKR	-0.000423051
				GDLQTLALEVARQYDGVAELDQLL	-0.000151242
				GDLQTLALEVARKADEFPDFYDSE	-3.88207e-05
				GDLQTLALEVARADEFPDFYDSEE	0.000195065
				GDLQTLALEVARELENLAAMDLEL	-0.000289502
				DLQTLALEVARQAPVDNRDHNEEM	-0.000227025
				DLQTLALEVARQSGKEVKGEEKGE	-2.34027e-05
				DLQTLALEVARQHIEDSGEKPNTF	-0.000135003
				DLQTLALEVARQSEASAKKKDESV	-0.000150716
				DLQTLALEVARQKDESVARADAHS	-2.24574e-05
				DLQTLALEVARQDESVARADAHSM	-2.82548e-05
				DLQTLALEVARQQEKPQELTDQDQ	-2.80282e-05
				DLQTLALEVARQRPRHHHGRSGSN	1.76153e-05
				DLQTLALEVARQPRHHHGRSGSNK	0.000128213
				DLQTLALEVARQPSPKESKEADVA	-8.84022e-05
				DLQTLALEVARQSHHLAHYRASEE	-2.95085e-05
				DLQTLALEVARQNHPDSELESTAN	5.92376e-05
				DLQTLALEVARQLLDEGHYPVRES	7.78306e-06
				DLQTLALEVARQYPQSKWQEQEKN	-0.000280814
				DLQTLALEVARQKRLGALFNPYFD	-0.000104003
				DLQTLALEVARQRLGALFNPYFDP	-5.22147e-06
				DLQTLALEVARQLGALFNPYFDPL	-9.45718e-05
				DLQTLALEVARQGNPDDSFLEDEG	-0.000126319
				DLQTLALEVARQPFSEDVNWGYEK	-4.65039e-05
				DLQTLALEVARQSFARAPQLDLKR	-7.56915e-05
				DLQTLALEVARQQYDGVAELDQLL	0.00030677
				DLQTLALEVARQKADEFPDFYDSE	0.000111639
				DLQTLALEVARQADEFPDFYDSEE	0.000208113
				DLQTLALEVARQELENLAAMDLEL	-4.26972e-05
				QLELGGSPGDLQYPSKPDNPGEDA	2.04059e-05
				QLELGGSPGDLQSSPETLISDLLM	-8.40481e-05
				LELGGSPGDLQTYPSKPDNPGEDA	1.87827e-05
				LELGGSPGDLQTSSPETLISDLLM	-0.000179579
				ELGGSPGDLQTLYPSKPDNPGEDA	-5.87682e-05
				ELGGSPGDLQTLSSPETLISDLLM	-0.000157326
				LGGSPGDLQTLAYPSKPDNPGEDA	-1.93619e-05
				LGGSPGDLQTLASSPETLISDLLM	-0.000157224
				GGSPGDLQTLALYPSKPDNPGEDA	7.15205e-05
				GGSPGDLQTLALSSPETLISDLLM	1.0236e-05
				GSPGDLQTLALEYPSKPDNPGEDA	6.14266e-05
				GSPGDLQTLALESSPETLISDLLM	-0.000118994
				SPGDLQTLALEVYPSKPDNPGEDA	-2.81837e-05
				SPGDLQTLALEVSSPETLISDLLM	-0.000319685
				PGDLQTLALEVAYPSKPDNPGEDA	-8.01506e-05
				PGDLQTLALEVASSPETLISDLLM	-0.000143758
				GDLQTLALEVARYPSKPDNPGEDA	0.000130854
				GDLQTLALEVARSSPETLISDLLM	0.000135173
				DLQTLALEVARQYPSKPDNPGEDA	-7.60678e-07
				DLQTLALEVARQSSPETLISDLLM	8.52381e-05
				QLELGGGPGAGDFVKQHLCGPHLV	0.000117732
				QLELGGGPGAGDEVEDPQVEQLEL	5.48225e-05
				QLELGGGPGAGDGIVDQCCTSICS	-2.27334e-05
				LELGGGPGAGDLFVKQHLCGPHLV	-0.00010073
				LELGGGPGAGDLEVEDPQVEQLEL	0.000211573
				LELGGGPGAGDLGIVDQCCTSICS	-9.94343e-05
				ELGGGPGAGDLQFVKQHLCGPHLV	2.60992e-05
				ELGGGPGAGDLQEVEDPQVEQLEL	1.99574e-05
				ELGGGPGAGDLQGIVDQCCTSICS	6.73206e-05
				LGGGPGAGDLQTFVKQHLCGPHLV	-3.98295e-05
				LGGGPGAGDLQTEVEDPQVEQLEL	-0.000110598
				LGGGPGAGDLQTGIVDQCCTSICS	-0.000180887
				GGGPGAGDLQTLFVKQHLCGPHLV	-5.8993e-05
				GGGPGAGDLQTLEVEDPQVEQLEL	-2.55712e-05
				GGGPGAGDLQTLGIVDQCCTSICS	-0.000185895
				GGPGAGDLQTLAFVKQHLCGPHLV	0.000418103
				GGPGAGDLQTLAEVEDPQVEQLEL	2.8698e-06
				GGPGAGDLQTLAGIVDQCCTSICS	-0.000128531
				GPGAGDLQTLALFVKQHLCGPHLV	-6.66352e-05
				GPGAGDLQTLALEVEDPQVEQLEL	1.6119e-05
				GPGAGDLQTLALGIVDQCCTSICS	6.42167e-05
				PGAGDLQTLALEFVKQHLCGPHLV	4.99152e-05
				PGAGDLQTLALEEVEDPQVEQLEL	0.00015959
				PGAGDLQTLALEGIVDQCCTSICS	-2.00893e-05
				GAGDLQTLALEVFVKQHLCGPHLV	-8.18697e-05
				GAGDLQTLALEVEVEDPQVEQLEL	2.23433e-05
				GAGDLQTLALEVGIVDQCCTSICS	8.33801e-08
				AGDLQTLALEVAFVKQHLCGPHLV	2.32812e-05
				AGDLQTLALEVAEVEDPQVEQLEL	4.96659e-05
				AGDLQTLALEVAGIVDQCCTSICS	0.000308164
				GDLQTLALEVAQFVKQHLCGPHLV	-6.09561e-05
				GDLQTLALEVAQEVEDPQVEQLEL	-0.000102754
				GDLQTLALEVAQGIVDQCCTSICS	0.000252885
				DLQTLALEVAQQFVKQHLCGPHLV	-0.000129874
				DLQTLALEVAQQEVEDPQVEQLEL	-0.000107889
				DLQTLALEVAQQGIVDQCCTSICS	0.000156699
				QLELGGGPGAGDFVKQHLCGSHLV	-1.28431e-05
				QLELGGGPGAGDEVEDPQVAQLEL	8.42824e-05
				LELGGGPGAGDLFVKQHLCGSHLV	-9.55403e-05
				LELGGGPGAGDLEVEDPQVAQLEL	0.000111292
				ELGGGPGAGDLQFVKQHLCGSHLV	-0.000111493
				ELGGGPGAGDLQEVEDPQVAQLEL	-0.000129324
				LGGGPGAGDLQTFVKQHLCGSHLV	6.11111e-05
				LGGGPGAGDLQTEVEDPQVAQLEL	0.000159498
				GGGPGAGDLQTLFVKQHLCGSHLV	4.55097e-05
				GGGPGAGDLQTLEVEDPQVAQLEL	-0.00018224
				GGPGAGDLQTLAFVKQHLCGSHLV	-0.000118541
				GGPGAGDLQTLAEVEDPQVAQLEL	4.2894e-05
				GPGAGDLQTLALFVKQHLCGSHLV	1.06751e-05
				GPGAGDLQTLALEVEDPQVAQLEL	-0.000153791
				PGAGDLQTLALEFVKQHLCGSHLV	0.000126738
				PGAGDLQTLALEEVEDPQVAQLEL	-7.39603e-05
				GAGDLQTLALEVFVKQHLCGSHLV	-5.89605e-06
				GAGDLQTLALEVEVEDPQVAQLEL	1.30808e-05
				AGDLQTLALEVAFVKQHLCGSHLV	-5.52182e-05
				AGDLQTLALEVAEVEDPQVAQLEL	0.000114562
				GDLQTLALEVAQFVKQHLCGSHLV	-4.99166e-06
				GDLQTLALEVAQEVEDPQVAQLEL	-5.51071e-05
				DLQTLALEVAQQFVKQHLCGSHLV	9.30508e-06
				DLQTLALEVAQQEVEDPQVAQLEL	5.04185e-05
				QLELGGGPGAGDLPVNSPMTKGDT	-7.9712e-05
				QLELGGGPGAGDKDSDKGQQDGFE	0.000320984
				QLELGGGPGAGDDSDKGQQDGFEA	8.98766e-05
				QLELGGGPGAGDAKQEEKEEEEEE	1.68357e-05
				QLELGGGPGAGDWSRMDQLAKELT	-4.18189e-05
				QLELGGGPGAGDLEGEDDPDRSMK	0.000145538
				QLELGGGPGAGDGWRPSSREDSVE	-7.45609e-05
				QLELGGGPGAGDEEEGSANRRAED	-0.000136153
				QLELGGGPGAGDAEDQELESLSAI	-7.92819e-05
				LELGGGPGAGDLLPVNSPMTKGDT	-3.72543e-05
				LELGGGPGAGDLKDSDKGQQDGFE	9.70757e-05
				LELGGGPGAGDLDSDKGQQDGFEA	-1.55103e-05
				LELGGGPGAGDLAKQEEKEEEEEE	1.84416e-05
				LELGGGPGAGDLWSRMDQLAKELT	8.88828e-05
				LELGGGPGAGDLLEGEDDPDRSMK	0.000213862
				LELGGGPGAGDLGWRPSSREDSVE	-6.55215e-05
				LELGGGPGAGDLEEEGSANRRAED	-0.000202814
				LELGGGPGAGDLAEDQELESLSAI	-0.000254613
				ELGGGPGAGDLQLPVNSPMTKGDT	-4.88064e-05
				ELGGGPGAGDLQKDSDKGQQDGFE	0.000149876
				ELGGGPGAGDLQDSDKGQQDGFEA	-8.80806e-05
				ELGGGPGAGDLQAKQEEKEEEEEE	5.87494e-05
				ELGGGPGAGDLQWSRMDQLAKELT	9.86146e-05
				ELGGGPGAGDLQLEGEDDPDRSMK	-9.25926e-05
				ELGGGPGAGDLQGWRPSSREDSVE	0.000136406
				ELGGGPGAGDLQEEEGSANRRAED	-0.000211295
				ELGGGPGAGDLQAEDQELESLSAI	4.90264e-05
				LGGGPGAGDLQTLPVNSPMTKGDT	4.60268e-05
				LGGGPGAGDLQTKDSDKGQQDGFE	-0.000122745
				LGGGPGAGDLQTDSDKGQQDGFEA	-2.41964e-05
				LGGGPGAGDLQTAKQEEKEEEEEE	-7.75095e-05
				LGGGPGAGDLQTWSRMDQLAKELT	-4.23059e-05
				LGGGPGAGDLQTLEGEDDPDRSMK	-0.000106434
				LGGGPGAGDLQTGWRPSSREDSVE	-2.12323e-05
				LGGGPGAGDLQTEEEGSANRRAED	6.42561e-05
				LGGGPGAGDLQTAEDQELESLSAI	-8.93757e-05
				GGGPGAGDLQTLLPVNSPMTKGDT	2.78368e-05
				GGGPGAGDLQTLKDSDKGQQDGFE	0.000188684
				GGGPGAGDLQTLDSDKGQQDGFEA	-0.000104468
				GGGPGAGDLQTLAKQEEKEEEEEE	-2.63151e-05
				GGGPGAGDLQTLWSRMDQLAKELT	-1.68745e-05
				GGGPGAGDLQTLLEGEDDPDRSMK	9.87944e-05
				GGGPGAGDLQTLGWRPSSREDSVE	2.16378e-05
				GGGPGAGDLQTLEEEGSANRRAED	-0.000121717
				GGGPGAGDLQTLAEDQELESLSAI	-8.36196e-06
				GGPGAGDLQTLALPVNSPMTKGDT	-1.67942e-05
				GGPGAGDLQTLAKDSDKGQQDGFE	0.000234453
				GGPGAGDLQTLADSDKGQQDGFEA	-0.00017657
				GGPGAGDLQTLAAKQEEKEEEEEE	2.04612e-05
				GGPGAGDLQTLAWSRMDQLAKELT	0.000270754
				GGPGAGDLQTLALEGEDDPDRSMK	3.88773e-05
				GGPGAGDLQTLAGWRPSSREDSVE	-1.93849e-05
				GGPGAGDLQTLAEEEGSANRRAED	-0.00012664
				GGPGAGDLQTLAAEDQELESLSAI	-0.000157779
				GPGAGDLQTLALLPVNSPMTKGDT	-0.000142047
				GPGAGDLQTLALKDSDKGQQDGFE	-0.000288045
				GPGAGDLQTLALDSDKGQQDGFEA	-0.000161285
				GPGAGDLQTLALAKQEEKEEEEEE	-0.000178326
				GPGAGDLQTLALWSRMDQLAKELT	-0.00023356
				GPGAGDLQTLALLEGEDDPDRSMK	5.44488e-05
				GPGAGDLQTLALGWRPSSREDSVE	-0.000204997
				GPGAGDLQTLALEEEGSANRRAED	8.04068e-05
				GPGAGDLQTLALAEDQELESLSAI	-9.59987e-05
				PGAGDLQTLALELPVNSPMTKGDT	-6.41759e-06
				PGAGDLQTLALEKDSDKGQQDGFE	5.29893e-05
				PGAGDLQTLALEDSDKGQQDGFEA	-6.95767e-06
				PGAGDLQTLALEAKQEEKEEEEEE	5.03565e-05
				PGAGDLQTLALEWSRMDQLAKELT	-0.00031728
				PGAGDLQTLALELEGEDDPDRSMK	-8.63143e-05
				PGAGDLQTLALEGWRPSSREDSVE	-0.000230964
				PGAGDLQTLALEEEEGSANRRAED	3.11966e-05
				PGAGDLQTLALEAEDQELESLSAI	-5.30526e-05
				GAGDLQTLALEVLPVNSPMTKGDT	-2.18647e-05
				GAGDLQTLALEVKDSDKGQQDGFE	8.50048e-05
				GAGDLQTLALEVDSDKGQQDGFEA	1.52796e-05
				GAGDLQTLALEVAKQEEKEEEEEE	-0.000118599
				GAGDLQTLALEVWSRMDQLAKELT	2.36696e-05
				GAGDLQTLALEVLEGEDDPDRSMK	-7.6023e-05
				GAGDLQTLALEVGWRPSSREDSVE	8.2524e-05
				GAGDLQTLALEVEEEGSANRRAED	0.000179271
				GAGDLQTLALEVAEDQELESLSAI	4.32939e-07
				AGDLQTLALEVALPVNSPMTKGDT	0.00023714
				AGDLQTLALEVAKDSDKGQQDGFE	0.000155165
				AGDLQTLALEVADSDKGQQDGFEA	1.48633e-05
				AGDLQTLALEVAAKQEEKEEEEEE	-8.58009e-05
				AGDLQTLALEVAWSRMDQLAKELT	2.54114e-05
				AGDLQTLALEVALEGEDDPDRSMK	8.35451e-05
				AGDLQTLALEVAGWRPSSREDSVE	5.26533e-05
				AGDLQTLALEVAEEEGSANRRAED	-0.000172193
				AGDLQTLALEVAAEDQELESLSAI	-5.41402e-05
				GDLQTLALEVAQLPVNSPMTKGDT	-0.000116604
				GDLQTLALEVAQKDSDKGQQDGFE	-0.000124852
				GDLQTLALEVAQDSDKGQQDGFEA	-0.000138733
				GDLQTLALEVAQAKQEEKEEEEEE	8.31387e-05
				GDLQTLALEVAQWSRMDQLAKELT	7.77011e-05
				GDLQTLALEVAQLEGEDDPDRSMK	-6.71988e-06
				GDLQTLALEVAQGWRPSSREDSVE	3.90605e-05
				GDLQTLALEVAQEEEGSANRRAED	-7.28226e-05
				GDLQTLALEVAQAEDQELESLSAI	-0.000181697
				DLQTLALEVAQQLPVNSPMTKGDT	7.44063e-05
				DLQTLALEVAQQKDSDKGQQDGFE	-2.95172e-05
				DLQTLALEVAQQDSDKGQQDGFEA	-0.000143734
				DLQTLALEVAQQAKQEEKEEEEEE	-6.34107e-05
				DLQTLALEVAQQWSRMDQLAKELT	-0.000221858
				DLQTLALEVAQQLEGEDDPDRSMK	0.000214065
				DLQTLALEVAQQGWRPSSREDSVE	0.000166124
				DLQTLALEVAQQEEEGSANRRAED	3.32903e-05
				DLQTLALEVAQQAEDQELESLSAI	-0.000116386
				QLELGGGPGAGDTPVRSGTNPQMD	0.000268548
				QLELGGGPGAGDKCNTATCATQRL	-4.45298e-05
				QLELGGGPGAGDCNTATCATQRLA	-7.2338e-05
				LELGGGPGAGDLTPVRSGTNPQMD	8.68325e-05
				LELGGGPGAGDLKCNTATCATQRL	-3.11554e-05
				LELGGGPGAGDLCNTATCATQRLA	-4.0276e-05
				ELGGGPGAGDLQTPVRSGTNPQMD	4.53648e-05
				ELGGGPGAGDLQKCNTATCATQRL	-4.72061e-05
				ELGGGPGAGDLQCNTATCATQRLA	4.07432e-05
				LGGGPGAGDLQTTPVRSGTNPQMD	-9.1694e-05
				LGGGPGAGDLQTKCNTATCATQRL	0.000111981
				LGGGPGAGDLQTCNTATCATQRLA	1.03632e-06
				GGGPGAGDLQTLTPVRSGTNPQMD	-0.000107977
				GGGPGAGDLQTLKCNTATCATQRL	-2.59243e-06
				GGGPGAGDLQTLCNTATCATQRLA	-1.18973e-05
				GGPGAGDLQTLATPVRSGTNPQMD	-0.000125399
				GGPGAGDLQTLAKCNTATCATQRL	0.000103181
				GGPGAGDLQTLACNTATCATQRLA	-2.37342e-05
				GPGAGDLQTLALTPVRSGTNPQMD	-0.000174297
				GPGAGDLQTLALKCNTATCATQRL	4.57585e-05
				GPGAGDLQTLALCNTATCATQRLA	-1.63524e-05
				PGAGDLQTLALETPVRSGTNPQMD	0.000235642
				PGAGDLQTLALEKCNTATCATQRL	2.52131e-05
				PGAGDLQTLALECNTATCATQRLA	-3.39777e-05
				GAGDLQTLALEVTPVRSGTNPQMD	-4.59196e-05
				GAGDLQTLALEVKCNTATCATQRL	-9.11469e-05
				GAGDLQTLALEVCNTATCATQRLA	-3.28208e-05
				AGDLQTLALEVATPVRSGTNPQMD	-3.32116e-06
				AGDLQTLALEVAKCNTATCATQRL	-0.000201051
				AGDLQTLALEVACNTATCATQRLA	-4.45981e-05
				GDLQTLALEVAQTPVRSGTNPQMD	9.55715e-05
				GDLQTLALEVAQKCNTATCATQRL	-8.60844e-05
				GDLQTLALEVAQCNTATCATQRLA	-7.59374e-05
				DLQTLALEVAQQTPVRSGTNPQMD	0.000274136
				DLQTLALEVAQQKCNTATCATQRL	-3.26824e-05
				DLQTLALEVAQQCNTATCATQRLA	-3.65985e-07
				QLELGGGPGAGDTPVRSGSNPQMD	-0.000188859
				LELGGGPGAGDLTPVRSGSNPQMD	-1.07003e-06
				ELGGGPGAGDLQTPVRSGSNPQMD	-0.000209299
				LGGGPGAGDLQTTPVRSGSNPQMD	0.000135023
				GGGPGAGDLQTLTPVRSGSNPQMD	0.000229371
				GGPGAGDLQTLATPVRSGSNPQMD	-9.82012e-06
				GPGAGDLQTLALTPVRSGSNPQMD	7.20916e-05
				PGAGDLQTLALETPVRSGSNPQMD	0.000123686
				GAGDLQTLALEVTPVRSGSNPQMD	-0.000161677
				AGDLQTLALEVATPVRSGSNPQMD	-2.03054e-05
				GDLQTLALEVAQTPVRSGSNPQMD	0.000146113
				DLQTLALEVAQQTPVRSGSNPQMD	1.71391e-05
				QLELGGGPGAGDAPVDNRDHNEEM	-1.76947e-05
				QLELGGGPGAGDSGKEVKGEEKGE	-3.79783e-05
				QLELGGGPGAGDHIEDSGEKPNTF	3.07475e-05
				QLELGGGPGAGDSEASAKKKDESV	8.62575e-05
				QLELGGGPGAGDKDESVARADAHS	-2.19904e-05
				QLELGGGPGAGDDESVARADAHSM	0.000264809
				QLELGGGPGAGDQEKPQELTDQDQ	4.57491e-05
				QLELGGGPGAGDRPRHHHGRSGSN	-6.61183e-05
				QLELGGGPGAGDPRHHHGRSGSNK	-1.65149e-05
				QLELGGGPGAGDPSPKESKEADVA	-0.000107433
				QLELGGGPGAGDSHHLAHYRASEE	1.67525e-05
				QLELGGGPGAGDNHPDSELESTAN	9.39403e-05
				QLELGGGPGAGDLLDEGHYPVRES	0.000225919
				QLELGGGPGAGDYPQSKWQEQEKN	-3.01843e-05
				QLELGGGPGAGDKRLGALFNPYFD	-0.000154873
				QLELGGGPGAGDRLGALFNPYFDP	-0.000121685
				QLELGGGPGAGDLGALFNPYFDPL	-5.18021e-05
				QLELGGGPGAGDGNPDDSFLEDEG	1.36317e-05
				QLELGGGPGAGDPFSEDVNWGYEK	-3.84835e-06
				QLELGGGPGAGDSFARAPQLDLKR	0.000335069
				QLELGGGPGAGDQYDGVAELDQLL	-3.73073e-05
				QLELGGGPGAGDKADEFPDFYDSE	-9.38848e-05
				QLELGGGPGAGDADEFPDFYDSEE	5.16208e-05
				QLELGGGPGAGDELENLAAMDLEL	-6.97082e-05
				LELGGGPGAGDLAPVDNRDHNEEM	-0.000102189
				LELGGGPGAGDLSGKEVKGEEKGE	-0.000153764
				LELGGGPGAGDLHIEDSGEKPNTF	-1.93648e-05
				LELGGGPGAGDLSEASAKKKDESV	-0.000152471
				LELGGGPGAGDLKDESVARADAHS	1.46171e-08
				LELGGGPGAGDLDESVARADAHSM	0.000300483
				LELGGGPGAGDLQEKPQELTDQDQ	-0.000151026
				LELGGGPGAGDLRPRHHHGRSGSN	7.73006e-06
				LELGGGPGAGDLPRHHHGRSGSNK	2.44523e-05
				LELGGGPGAGDLPSPKESKEADVA	-3.33365e-05
				LELGGGPGAGDLSHHLAHYRASEE	3.23087e-05
				LELGGGPGAGDLNHPDSELESTAN	0.000124969
				LELGGGPGAGDLLLDEGHYPVRES	-0.000147373
				LELGGGPGAGDLYPQSKWQEQEKN	-0.000153869
				LELGGGPGAGDLKRLGALFNPYFD	0.000119086
				LELGGGPGAGDLRLGALFNPYFDP	-0.00011344
				LELGGGPGAGDLLGALFNPYFDPL	9.03685e-05
				LELGGGPGAGDLGNPDDSFLEDEG	0.000145667
				LELGGGPGAGDLPFSEDVNWGYEK	-0.000202745
				LELGGGPGAGDLSFARAPQLDLKR	9.28397e-05
				LELGGGPGAGDLQYDGVAELDQLL	-0.000178546
				LELGGGPGAGDLKADEFPDFYDSE	-0.000231228
				LELGGGPGAGDLADEFPDFYDSEE	-6.49382e-05
				LELGGGPGAGDLELENLAAMDLEL	-0.000260616
				ELGGGPGAGDLQAPVDNRDHNEEM	-0.000135151
				ELGGGPGAGDLQSGKEVKGEEKGE	0.000127125
				ELGGGPGAGDLQHIEDSGEKPNTF	-0.00024843
				ELGGGPGAGDLQSEASAKKKDESV	-2.85116e-05
				ELGGGPGAGDLQKDESVARADAHS	9.09086e-06
				ELGGGPGAGDLQDESVARADAHSM	-0.000123206
				ELGGGPGAGDLQQEKPQELTDQDQ	0.000182312
				ELGGGPGAGDLQRPRHHHGRSGSN	-6.21841e-05
				ELGGGPGAGDLQPRHHHGRSGSNK	8.3551e-06
				ELGGGPGAGDLQPSPKESKEADVA	-1.56273e-05
				ELGGGPGAGDLQSHHLAHYRASEE	-1.78099e-05
				ELGGGPGAGDLQNHPDSELESTAN	-3.64234e-05
				ELGGGPGAGDLQLLDEGHYPVRES	-6.00986e-05
				ELGGGPGAGDLQYPQSKWQEQEKN	0.000127761
				ELGGGPGAGDLQKRLGALFNPYFD	1.1767e-05
				ELGGGPGAGDLQRLGALFNPYFDP	-6.94933e-05
				ELGGGPGAGDLQLGALFNPYFDPL	4.51553e-05
				ELGGGPGAGDLQGNPDDSFLEDEG	1.44329e-05
				ELGGGPGAGDLQPFSEDVNWGYEK	0.000150751
				ELGGGPGAGDLQSFARAPQLDLKR	3.19058e-05
				ELGGGPGAGDLQQYDGVAELDQLL	-0.000288043
				ELGGGPGAGDLQKADEFPDFYDSE	1.3462e-05
				ELGGGPGAGDLQADEFPDFYDSEE	-8.56227e-05
				ELGGGPGAGDLQELENLAAMDLEL	-9.3093e-05
				LGGGPGAGDLQTAPVDNRDHNEEM	-0.000150175
				LGGGPGAGDLQTSGKEVKGEEKGE	0.000193531
				LGGGPGAGDLQTHIEDSGEKPNTF	0.000101211
				LGGGPGAGDLQTSEASAKKKDESV	1.68994e-05
				LGGGPGAGDLQTKDESVARADAHS	-8.27189e-05
				LGGGPGAGDLQTDESVARADAHSM	-6.32282e-05
				LGGGPGAGDLQTQEKPQELTDQDQ	8.49588e-05
				LGGGPGAGDLQTRPRHHHGRSGSN	-4.95049e-05
				LGGGPGAGDLQTPRHHHGRSGSNK	-0.000159919
				LGGGPGAGDLQTPSPKESKEADVA	-0.000138267
				LGGGPGAGDLQTSHHLAHYRASEE	-2.90514e-05
				LGGGPGAGDLQTNHPDSELESTAN	-3.79605e-06
				LGGGPGAGDLQTLLDEGHYPVRES	-0.000109223
				LGGGPGAGDLQTYPQSKWQEQEKN	-0.000410688
				LGGGPGAGDLQTKRLGALFNPYFD	0.000113513
				LGGGPGAGDLQTRLGALFNPYFDP	4.29995e-05
				LGGGPGAGDLQTLGALFNPYFDPL	-4.26426e-05
				LGGGPGAGDLQTGNPDDSFLEDEG	-6.40703e-05
				LGGGPGAGDLQTPFSEDVNWGYEK	-1.91317e-05
				LGGGPGAGDLQTSFARAPQLDLKR	-0.000165655
				LGGGPGAGDLQTQYDGVAELDQLL	-7.08058e-05
				LGGGPGAGDLQTKADEFPDFYDSE	0.000238595
				LGGGPGAGDLQTADEFPDFYDSEE	-8.95272e-05
				LGGGPGAGDLQTELENLAAMDLEL	-0.00012062
				GGGPGAGDLQTLAPVDNRDHNEEM	0.000284872
				GGGPGAGDLQTLSGKEVKGEEKGE	-0.000212374
				GGGPGAGDLQTLHIEDSGEKPNTF	0.000138042
				GGGPGAGDLQTLSEASAKKKDESV	-6.29142e-05
				GGGPGAGDLQTLKDESVARADAHS	-8.0276e-05
				GGGPGAGDLQTLDESVARADAHSM	6.05923e-05
				GGGPGAGDLQTLQEKPQELTDQDQ	-0.000110714
				GGGPGAGDLQTLRPRHHHGRSGSN	-6.0422e-05
				GGGPGAGDLQTLPRHHHGRSGSNK	-1.36965e-05
				GGGPGAGDLQTLPSPKESKEADVA	1.62092e-05
				GGGPGAGDLQTLSHHLAHYRASEE	-4.3962e-05
				GGGPGAGDLQTLNHPDSELESTAN	4.90962e-06
				GGGPGAGDLQTLLLDEGHYPVRES	0.000193985
				GGGPGAGDLQTLYPQSKWQEQEKN	0.000274377
				GGGPGAGDLQTLKRLGALFNPYFD	-0.000267771
				GGGPGAGDLQTLRLGALFNPYFDP	-0.00010583
				GGGPGAGDLQTLLGALFNPYFDPL	-2.3081e-05
				GGGPGAGDLQTLGNPDDSFLEDEG	4.21506e-06
				GGGPGAGDLQTLPFSEDVNWGYEK	1.65241e-05
				GGGPGAGDLQTLSFARAPQLDLKR	-9.18245e-05
				GGGPGAGDLQTLQYDGVAELDQLL	-2.22697e-05
				GGGPGAGDLQTLKADEFPDFYDSE	0.000177375
				GGGPGAGDLQTLADEFPDFYDSEE	0.000365988
				GGGPGAGDLQTLELENLAAMDLEL	-0.000191305
				GGPGAGDLQTLAAPVDNRDHNEEM	-2.38898e-05
				GGPGAGDLQTLASGKEVKGEEKGE	-0.000127494
				GGPGAGDLQTLAHIEDSGEKPNTF	-8.89628e-05
				GGPGAGDLQTLASEASAKKKDESV	0.000198322
				GGPGAGDLQTLAKDESVARADAHS	-0.000126462
				GGPGAGDLQTLADESVARADAHSM	-5.02841e-05
				GGPGAGDLQTLAQEKPQELTDQDQ	1.89733e-06
				GGPGAGDLQTLARPRHHHGRSGSN	-4.96332e-05
				GGPGAGDLQTLAPRHHHGRSGSNK	-3.40806e-05
				GGPGAGDLQTLAPSPKESKEADVA	-0.000156772
				GGPGAGDLQTLASHHLAHYRASEE	-2.29137e-05
				GGPGAGDLQTLANHPDSELESTAN	-4.95569e-05
				GGPGAGDLQTLALLDEGHYPVRES	2.2116e-05
				GGPGAGDLQTLAYPQSKWQEQEKN	-1.10835e-05
				GGPGAGDLQTLAKRLGALFNPYFD	-1.63791e-05
				GGPGAGDLQTLARLGALFNPYFDP	1.22009e-05
				GGPGAGDLQTLALGALFNPYFDPL	-5.74643e-06
				GGPGAGDLQTLAGNPDDSFLEDEG	0.000262595
				GGPGAGDLQTLAPFSEDVNWGYEK	3.94115e-05
				GGPGAGDLQTLASFARAPQLDLKR	0.000349875
				GGPGAGDLQTLAQYDGVAELDQLL	-6.30164e-05
				GGPGAGDLQTLAKADEFPDFYDSE	0.000113531
				GGPGAGDLQTLAADEFPDFYDSEE	-5.226e-05
				GGPGAGDLQTLAELENLAAMDLEL	9.34696e-05
				GPGAGDLQTLALAPVDNRDHNEEM	0.000199782
				GPGAGDLQTLALSGKEVKGEEKGE	-7.16069e-05
				GPGAGDLQTLALHIEDSGEKPNTF	-4.46116e-05
				GPGAGDLQTLALSEASAKKKDESV	0.000194546
				GPGAGDLQTLALKDESVARADAHS	-0.000153979
				GPGAGDLQTLALDESVARADAHSM	5.55223e-05
				GPGAGDLQTLALQEKPQELTDQDQ	-0.000131594
				GPGAGDLQTLALRPRHHHGRSGSN	-5.24482e-05
				GPGAGDLQTLALPRHHHGRSGSNK	0.000176912
				GPGAGDLQTLALPSPKESKEADVA	-6.6268e-05
				GPGAGDLQTLALSHHLAHYRASEE	-4.10095e-05
				GPGAGDLQTLALNHPDSELESTAN	-8.84101e-05
				GPGAGDLQTLALLLDEGHYPVRES	-0.000121928
				GPGAGDLQTLALYPQSKWQEQEKN	0.000142869
				GPGAGDLQTLALKRLGALFNPYFD	-0.000212976
				GPGAGDLQTLALRLGALFNPYFDP	-0.000192787
				GPGAGDLQTLALLGALFNPYFDPL	2.87229e-05
				GPGAGDLQTLALGNPDDSFLEDEG	-0.000126238
				GPGAGDLQTLALPFSEDVNWGYEK	-0.000136109
				GPGAGDLQTLALSFARAPQLDLKR	0.000127977
				GPGAGDLQTLALQYDGVAELDQLL	0.000137496
				GPGAGDLQTLALKADEFPDFYDSE	-0.000120762
				GPGAGDLQTLALADEFPDFYDSEE	-0.000360207
				GPGAGDLQTLALELENLAAMDLEL	-4.00767e-05
				PGAGDLQTLALEAPVDNRDHNEEM	-8.96598e-05
				PGAGDLQTLALESGKEVKGEEKGE	0.000353336
				PGAGDLQTLALEHIEDSGEKPNTF	-0.000284293
				PGAGDLQTLALESEASAKKKDESV	0.000297384
				PGAGDLQTLALEKDESVARADAHS	0.000359865
				PGAGDLQTLALEDESVARADAHSM	-0.000310386
				PGAGDLQTLALEQEKPQELTDQDQ	7.36463e-06
				PGAGDLQTLALERPRHHHGRSGSN	1.27808e-05
				PGAGDLQTLALEPRHHHGRSGSNK	-0.000179299
				PGAGDLQTLALEPSPKESKEADVA	-0.000178012
				PGAGDLQTLALESHHLAHYRASEE	-3.73516e-05
				PGAGDLQTLALENHPDSELESTAN	-0.000154731
				PGAGDLQTLALELLDEGHYPVRES	-0.000183202
				PGAGDLQTLALEYPQSKWQEQEKN	0.000268731
				PGAGDLQTLALEKRLGALFNPYFD	4.7685e-05
				PGAGDLQTLALERLGALFNPYFDP	-3.39441e-05
				PGAGDLQTLALELGALFNPYFDPL	-0.000103823
				PGAGDLQTLALEGNPDDSFLEDEG	4.72441e-05
				PGAGDLQTLALEPFSEDVNWGYEK	-0.000329514
				PGAGDLQTLALESFARAPQLDLKR	-5.13356e-05
				PGAGDLQTLALEQYDGVAELDQLL	-8.72731e-05
				PGAGDLQTLALEKADEFPDFYDSE	4.34616e-05
				PGAGDLQTLALEADEFPDFYDSEE	-9.04291e-05
				PGAGDLQTLALEELENLAAMDLEL	5.06139e-05
				GAGDLQTLALEVAPVDNRDHNEEM	-8.53786e-05
				GAGDLQTLALEVSGKEVKGEEKGE	-0.000156511
				GAGDLQTLALEVHIEDSGEKPNTF	0.000212702
				GAGDLQTLALEVSEASAKKKDESV	0.00010901
				GAGDLQTLALEVKDESVARADAHS	-0.000101655
				GAGDLQTLALEVDESVARADAHSM	0.000101427
				GAGDLQTLALEVQEKPQELTDQDQ	-0.000182435
				GAGDLQTLALEVRPRHHHGRSGSN	-5.47685e-05
				GAGDLQTLALEVPRHHHGRSGSNK	-2.68043e-05
				GAGDLQTLALEVPSPKESKEADVA	0.000140952
				GAGDLQTLALEVSHHLAHYRASEE	-2.56158e-05
				GAGDLQTLALEVNHPDSELESTAN	-2.12451e-05
				GAGDLQTLALEVLLDEGHYPVRES	8.44213e-05
				GAGDLQTLALEVYPQSKWQEQEKN	-0.000173353
				GAGDLQTLALEVKRLGALFNPYFD	0.000161918
				GAGDLQTLALEVRLGALFNPYFDP	-9.40071e-05
				GAGDLQTLALEVLGALFNPYFDPL	4.21096e-05
				GAGDLQTLALEVGNPDDSFLEDEG	-0.000198933
				GAGDLQTLALEVPFSEDVNWGYEK	-6.73284e-05
				GAGDLQTLALEVSFARAPQLDLKR	5.14716e-05
				GAGDLQTLALEVQYDGVAELDQLL	8.58466e-05
				GAGDLQTLALEVKADEFPDFYDSE	-8.98912e-05
				GAGDLQTLALEVADEFPDFYDSEE	0.000108774
				GAGDLQTLALEVELENLAAMDLEL	0.000103198
				AGDLQTLALEVAAPVDNRDHNEEM	-0.000114988
				AGDLQTLALEVASGKEVKGEEKGE	0.000117919
				AGDLQTLALEVAHIEDSGEKPNTF	0.000124435
				AGDLQTLALEVASEASAKKKDESV	0.000124828
				AGDLQTLALEVAKDESVARADAHS	5.03214e-05
				AGDLQTLALEVADESVARADAHSM	-7.35487e-05
				AGDLQTLALEVAQEKPQELTDQDQ	0.000244355
				AGDLQTLALEVARPRHHHGRSGSN	-4.0982e-05
				AGDLQTLALEVAPRHHHGRSGSNK	-6.04549e-05
				AGDLQTLALEVAPSPKESKEADVA	0.000308574
				AGDLQTLALEVASHHLAHYRASEE	-9.36113e-06
				AGDLQTLALEVANHPDSELESTAN	-8.55626e-05
				AGDLQTLALEVALLDEGHYPVRES	-0.000162814
				AGDLQTLALEVAYPQSKWQEQEKN	-6.26088e-05
				AGDLQTLALEVAKRLGALFNPYFD	0.000153192
				AGDLQTLALEVARLGALFNPYFDP	0.000191468
				AGDLQTLALEVALGALFNPYFDPL	-0.000204143
				AGDLQTLALEVAGNPDDSFLEDEG	0.000413038
				AGDLQTLALEVAPFSEDVNWGYEK	-5.08307e-05
				AGDLQTLALEVASFARAPQLDLKR	4.02146e-05
				AGDLQTLALEVAQYDGVAELDQLL	1.17803e-05
				AGDLQTLALEVAKADEFPDFYDSE	-3.03904e-05
				AGDLQTLALEVAADEFPDFYDSEE	-8.22528e-05
				AGDLQTLALEVAELENLAAMDLEL	-0.000342315
				GDLQTLALEVAQAPVDNRDHNEEM	-0.000105641
				GDLQTLALEVAQSGKEVKGEEKGE	3.02211e-05
				GDLQTLALEVAQHIEDSGEKPNTF	5.14921e-05
				GDLQTLALEVAQSEASAKKKDESV	-9.51269e-05
				GDLQTLALEVAQKDESVARADAHS	-0.00013214
				GDLQTLALEVAQDESVARADAHSM	-0.000100761
				GDLQTLALEVAQQEKPQELTDQDQ	0.000205284
				GDLQTLALEVAQRPRHHHGRSGSN	9.52437e-07
				GDLQTLALEVAQPRHHHGRSGSNK	-9.75259e-05
				GDLQTLALEVAQPSPKESKEADVA	-4.72875e-05
				GDLQTLALEVAQSHHLAHYRASEE	0.000160398
				GDLQTLALEVAQNHPDSELESTAN	-3.54006e-05
				GDLQTLALEVAQLLDEGHYPVRES	0.000281314
				GDLQTLALEVAQYPQSKWQEQEKN	-0.000352787
				GDLQTLALEVAQKRLGALFNPYFD	-0.000262316
				GDLQTLALEVAQRLGALFNPYFDP	-8.00767e-05
				GDLQTLALEVAQLGALFNPYFDPL	1.92317e-05
				GDLQTLALEVAQGNPDDSFLEDEG	-0.00029865
				GDLQTLALEVAQPFSEDVNWGYEK	-1.19637e-05
				GDLQTLALEVAQSFARAPQLDLKR	0.000358537
				GDLQTLALEVAQQYDGVAELDQLL	0.000111929
				GDLQTLALEVAQKADEFPDFYDSE	9.70613e-05
				GDLQTLALEVAQADEFPDFYDSEE	-0.000134356
				GDLQTLALEVAQELENLAAMDLEL	9.22879e-09
				DLQTLALEVAQQAPVDNRDHNEEM	-4.1231e-05
				DLQTLALEVAQQSGKEVKGEEKGE	-3.24496e-05
				DLQTLALEVAQQHIEDSGEKPNTF	-3.0391e-05
				DLQTLALEVAQQSEASAKKKDESV	8.928e-05
				DLQTLALEVAQQKDESVARADAHS	-0.000226889
				DLQTLALEVAQQDESVARADAHSM	-5.60636e-05
				DLQTLALEVAQQQEKPQELTDQDQ	0.000242939
				DLQTLALEVAQQRPRHHHGRSGSN	2.9242e-05
				DLQTLALEVAQQPRHHHGRSGSNK	-0.00011011
				DLQTLALEVAQQPSPKESKEADVA	0.000257098
				DLQTLALEVAQQSHHLAHYRASEE	-2.88051e-05
				DLQTLALEVAQQNHPDSELESTAN	-0.000105796
				DLQTLALEVAQQLLDEGHYPVRES	0.000380609
				DLQTLALEVAQQYPQSKWQEQEKN	-0.000252825
				DLQTLALEVAQQKRLGALFNPYFD	-9.5405e-05
				DLQTLALEVAQQRLGALFNPYFDP	-0.000149033
				DLQTLALEVAQQLGALFNPYFDPL	-0.000103032
				DLQTLALEVAQQGNPDDSFLEDEG	2.38403e-05
				DLQTLALEVAQQPFSEDVNWGYEK	-3.46644e-05
				DLQTLALEVAQQSFARAPQLDLKR	-3.23652e-05
				DLQTLALEVAQQQYDGVAELDQLL	0.000182419
				DLQTLALEVAQQKADEFPDFYDSE	7.02035e-05
				DLQTLALEVAQQADEFPDFYDSEE	-1.11571e-05
				DLQTLALEVAQQELENLAAMDLEL	-0.000105577
				QLELGGGPGAGDYPSKPDNPGEDA	-9.30672e-05
				QLELGGGPGAGDSSPETLISDLLM	-2.32582e-05
				LELGGGPGAGDLYPSKPDNPGEDA	-8.75262e-05
				LELGGGPGAGDLSSPETLISDLLM	0.000153322
				ELGGGPGAGDLQYPSKPDNPGEDA	0.000116852
				ELGGGPGAGDLQSSPETLISDLLM	-0.000244678
				LGGGPGAGDLQTYPSKPDNPGEDA	-5.22247e-05
				LGGGPGAGDLQTSSPETLISDLLM	-4.41128e-05
				GGGPGAGDLQTLYPSKPDNPGEDA	-2.56286e-05
				GGGPGAGDLQTLSSPETLISDLLM	-5.16522e-05
				GGPGAGDLQTLAYPSKPDNPGEDA	-0.000160703
				GGPGAGDLQTLASSPETLISDLLM	-5.41902e-05
				GPGAGDLQTLALYPSKPDNPGEDA	-6.05546e-05
				GPGAGDLQTLALSSPETLISDLLM	0.000152257
				PGAGDLQTLALEYPSKPDNPGEDA	-5.91737e-06
				PGAGDLQTLALESSPETLISDLLM	0.000311974
				GAGDLQTLALEVYPSKPDNPGEDA	5.05375e-05
				GAGDLQTLALEVSSPETLISDLLM	-8.82387e-05
				AGDLQTLALEVAYPSKPDNPGEDA	-1.82e-07
				AGDLQTLALEVASSPETLISDLLM	0.000127803
				GDLQTLALEVAQYPSKPDNPGEDA	2.86148e-05
				GDLQTLALEVAQSSPETLISDLLM	1.62452e-06
				DLQTLALEVAQQYPSKPDNPGEDA	-0.000134605
				DLQTLALEVAQQSSPETLISDLLM	1.55224e-05
				EQLELGGSPGDLFVKQHLCGPHLV	8.27807e-05
				EQLELGGSPGDLEVEDPQVEQLEL	5.66777e-05
				EQLELGGSPGDLGIVDQCCTSICS	-0.000138387
				EQLELGGSPGDLFVKQHLCGSHLV	-3.14411e-05
				EQLELGGSPGDLEVEDPQVAQLEL	6.93899e-05
				EQLELGGSPGDLLPVNSPMTKGDT	-0.000101142
				EQLELGGSPGDLKDSDKGQQDGFE	5.31583e-05
				EQLELGGSPGDLDSDKGQQDGFEA	7.10759e-05
				EQLELGGSPGDLAKQEEKEEEEEE	-6.55675e-05
				EQLELGGSPGDLWSRMDQLAKELT	0.000209262
				EQLELGGSPGDLLEGEDDPDRSMK	7.48962e-05
				EQLELGGSPGDLGWRPSSREDSVE	2.33431e-05
				EQLELGGSPGDLEEEGSANRRAED	0.000171666
				EQLELGGSPGDLAEDQELESLSAI	5.14253e-05
				EQLELGGSPGDLTPVRSGTNPQMD	-0.000117773
				EQLELGGSPGDLKCNTATCATQRL	-0.000118286
				EQLELGGSPGDLCNTATCATQRLA	-0.000117728
				EQLELGGSPGDLTPVRSGSNPQMD	0.000268932
				EQLELGGSPGDLAPVDNRDHNEEM	-1.25254e-05
				EQLELGGSPGDLSGKEVKGEEKGE	-2.07536e-05
				EQLELGGSPGDLHIEDSGEKPNTF	1.30496e-05
				EQLELGGSPGDLSEASAKKKDESV	0.000172853
				EQLELGGSPGDLKDESVARADAHS	3.03438e-05
				EQLELGGSPGDLDESVARADAHSM	0.000104551
				EQLELGGSPGDLQEKPQELTDQDQ	-0.000315944
				EQLELGGSPGDLRPRHHHGRSGSN	-3.96672e-05
				EQLELGGSPGDLPRHHHGRSGSNK	5.81201e-05
				EQLELGGSPGDLPSPKESKEADVA	-3.32659e-05
				EQLELGGSPGDLSHHLAHYRASEE	-6.59185e-05
				EQLELGGSPGDLNHPDSELESTAN	4.57561e-05
				EQLELGGSPGDLLLDEGHYPVRES	-0.000258754
				EQLELGGSPGDLYPQSKWQEQEKN	-6.05674e-05
				EQLELGGSPGDLKRLGALFNPYFD	7.12821e-05
				EQLELGGSPGDLRLGALFNPYFDP	1.26055e-05
				EQLELGGSPGDLLGALFNPYFDPL	-0.000104342
				EQLELGGSPGDLGNPDDSFLEDEG	0.000261595
				EQLELGGSPGDLPFSEDVNWGYEK	-0.000161109
				EQLELGGSPGDLSFARAPQLDLKR	1.79796e-05
				EQLELGGSPGDLQYDGVAELDQLL	-0.000317228
				EQLELGGSPGDLKADEFPDFYDSE	-5.9068e-05
				EQLELGGSPGDLADEFPDFYDSEE	0.000141786
				EQLELGGSPGDLELENLAAMDLEL	5.22343e-06
				EQLELGGSPGDLYPSKPDNPGEDA	0.000109843
				EQLELGGSPGDLSSPETLISDLLM	0.000111527
				AQLELGGGPGAGFVKQHLCGPHLV	2.29089e-05
				AQLELGGGPGAGEVEDPQVEQLEL	-0.000103583
				AQLELGGGPGAGGIVDQCCTSICS	-7.98071e-06
				AQLELGGGPGAGFVKQHLCGSHLV	-9.01043e-05
				AQLELGGGPGAGEVEDPQVAQLEL	-8.14333e-05
				AQLELGGGPGAGLPVNSPMTKGDT	-0.000135897
				AQLELGGGPGAGKDSDKGQQDGFE	5.75715e-05
				AQLELGGGPGAGDSDKGQQDGFEA	-7.19238e-05
				AQLELGGGPGAGAKQEEKEEEEEE	-5.54545e-05
				AQLELGGGPGAGWSRMDQLAKELT	-0.000246379
				AQLELGGGPGAGLEGEDDPDRSMK	-7.2522e-05
				AQLELGGGPGAGGWRPSSREDSVE	1.35692e-06
				AQLELGGGPGAGEEEGSANRRAED	6.01932e-05
				AQLELGGGPGAGAEDQELESLSAI	2.84805e-05
				AQLELGGGPGAGTPVRSGTNPQMD	7.4605e-05
				AQLELGGGPGAGKCNTATCATQRL	-9.19246e-05
				AQLELGGGPGAGCNTATCATQRLA	-2.34777e-05
				AQLELGGGPGAGTPVRSGSNPQMD	-4.01966e-05
				AQLELGGGPGAGAPVDNRDHNEEM	-0.000105172
				AQLELGGGPGAGSGKEVKGEEKGE	1.48912e-05
				AQLELGGGPGAGHIEDSGEKPNTF	-4.10841e-05
				AQLELGGGPGAGSEASAKKKDESV	0.000366515
				AQLELGGGPGAGKDESVARADAHS	4.80205e-05
				AQLELGGGPGAGDESVARADAHSM	3.31233e-05
				AQLELGGGPGAGQEKPQELTDQDQ	-6.34703e-05
				AQLELGGGPGAGRPRHHHGRSGSN	-7.1217e-06
				AQLELGGGPGAGPRHHHGRSGSNK	-8.85122e-05
				AQLELGGGPGAGPSPKESKEADVA	-0.000209679
				AQLELGGGPGAGSHHLAHYRASEE	-2.88051e-05
				AQLELGGGPGAGNHPDSELESTAN	-4.05723e-05
				AQLELGGGPGAGLLDEGHYPVRES	-5.67013e-05
				AQLELGGGPGAGYPQSKWQEQEKN	9.23895e-07
				AQLELGGGPGAGKRLGALFNPYFD	-0.000159361
				AQLELGGGPGAGRLGALFNPYFDP	-0.000160656
				AQLELGGGPGAGLGALFNPYFDPL	8.73188e-05
				AQLELGGGPGAGGNPDDSFLEDEG	-0.000402522
				AQLELGGGPGAGPFSEDVNWGYEK	1.45688e-05
				AQLELGGGPGAGSFARAPQLDLKR	-0.00010692
				AQLELGGGPGAGQYDGVAELDQLL	-8.21153e-05
				AQLELGGGPGAGKADEFPDFYDSE	-6.53426e-05
				AQLELGGGPGAGADEFPDFYDSEE	-0.000166283
				AQLELGGGPGAGELENLAAMDLEL	-2.81227e-05
				AQLELGGGPGAGYPSKPDNPGEDA	-1.63189e-05
				AQLELGGGPGAGSSPETLISDLLM	9.50424e-05
				VEQLELGGSPGDFVKQHLCGPHLV	-9.44075e-05
				VEQLELGGSPGDEVEDPQVEQLEL	-0.00015411
				VEQLELGGSPGDGIVDQCCTSICS	-6.30874e-05
				VEQLELGGSPGDFVKQHLCGSHLV	-2.10966e-05
				VEQLELGGSPGDEVEDPQVAQLEL	-0.000143457
				VEQLELGGSPGDLPVNSPMTKGDT	-2.16855e-05
				VEQLELGGSPGDKDSDKGQQDGFE	0.000494725
				VEQLELGGSPGDDSDKGQQDGFEA	-7.8452e-05
				VEQLELGGSPGDAKQEEKEEEEEE	5.02491e-05
				VEQLELGGSPGDWSRMDQLAKELT	-0.000132945
				VEQLELGGSPGDLEGEDDPDRSMK	1.86793e-05
				VEQLELGGSPGDGWRPSSREDSVE	-0.000158213
				VEQLELGGSPGDEEEGSANRRAED	-7.1987e-05
				VEQLELGGSPGDAEDQELESLSAI	-2.34788e-05
				VEQLELGGSPGDTPVRSGTNPQMD	-0.000326677
				VEQLELGGSPGDKCNTATCATQRL	3.06286e-06
				VEQLELGGSPGDCNTATCATQRLA	1.98188e-05
				VEQLELGGSPGDTPVRSGSNPQMD	-4.31832e-05
				VEQLELGGSPGDAPVDNRDHNEEM	-0.000126316
				VEQLELGGSPGDSGKEVKGEEKGE	-2.60195e-06
				VEQLELGGSPGDHIEDSGEKPNTF	0.000173105
				VEQLELGGSPGDSEASAKKKDESV	-7.97611e-05
				VEQLELGGSPGDKDESVARADAHS	-8.00415e-05
				VEQLELGGSPGDDESVARADAHSM	-3.9268e-05
				VEQLELGGSPGDQEKPQELTDQDQ	-3.2575e-05
				VEQLELGGSPGDRPRHHHGRSGSN	-3.20765e-05
				VEQLELGGSPGDPRHHHGRSGSNK	7.35072e-05
				VEQLELGGSPGDPSPKESKEADVA	-5.3704e-05
				VEQLELGGSPGDSHHLAHYRASEE	0.000166927
				VEQLELGGSPGDNHPDSELESTAN	0.000111817
				VEQLELGGSPGDLLDEGHYPVRES	-2.32712e-05
				VEQLELGGSPGDYPQSKWQEQEKN	-0.000110998
				VEQLELGGSPGDKRLGALFNPYFD	0.000264448
				VEQLELGGSPGDRLGALFNPYFDP	-4.37328e-05
				VEQLELGGSPGDLGALFNPYFDPL	2.81334e-05
				VEQLELGGSPGDGNPDDSFLEDEG	-0.000186509
				VEQLELGGSPGDPFSEDVNWGYEK	-0.000123878
				VEQLELGGSPGDSFARAPQLDLKR	1.29699e-05
				VEQLELGGSPGDQYDGVAELDQLL	-0.000139834
				VEQLELGGSPGDKADEFPDFYDSE	4.34351e-05
				VEQLELGGSPGDADEFPDFYDSEE	2.8035e-05
				VEQLELGGSPGDELENLAAMDLEL	-0.000100212
				VEQLELGGSPGDYPSKPDNPGEDA	-7.5169e-05
				VEQLELGGSPGDSSPETLISDLLM	8.72741e-06
				VAQLELGGGPGAFVKQHLCGPHLV	-4.00071e-05
				VAQLELGGGPGAEVEDPQVEQLEL	-6.37744e-06
				VAQLELGGGPGAGIVDQCCTSICS	-2.36461e-05
				VAQLELGGGPGAFVKQHLCGSHLV	-2.57446e-05
				VAQLELGGGPGAEVEDPQVAQLEL	-6.24706e-05
				VAQLELGGGPGALPVNSPMTKGDT	0.000319147
				VAQLELGGGPGAKDSDKGQQDGFE	-0.00017753
				VAQLELGGGPGADSDKGQQDGFEA	-0.000165824
				VAQLELGGGPGAAKQEEKEEEEEE	7.05418e-05
				VAQLELGGGPGAWSRMDQLAKELT	-0.000141912
				VAQLELGGGPGALEGEDDPDRSMK	2.0011e-05
				VAQLELGGGPGAGWRPSSREDSVE	-5.16167e-05
				VAQLELGGGPGAEEEGSANRRAED	0.000148903
				VAQLELGGGPGAAEDQELESLSAI	-1.73201e-05
				VAQLELGGGPGATPVRSGTNPQMD	0.000140899
				VAQLELGGGPGAKCNTATCATQRL	-3.59782e-05
				VAQLELGGGPGACNTATCATQRLA	2.64738e-05
				VAQLELGGGPGATPVRSGSNPQMD	8.56471e-07
				VAQLELGGGPGAAPVDNRDHNEEM	-9.40363e-05
				VAQLELGGGPGASGKEVKGEEKGE	-0.000246026
				VAQLELGGGPGAHIEDSGEKPNTF	-0.000183375
				VAQLELGGGPGASEASAKKKDESV	-9.87043e-05
				VAQLELGGGPGAKDESVARADAHS	-8.20097e-05
				VAQLELGGGPGADESVARADAHSM	0.000193099
				VAQLELGGGPGAQEKPQELTDQDQ	-5.79905e-05
				VAQLELGGGPGARPRHHHGRSGSN	-9.21686e-05
				VAQLELGGGPGAPRHHHGRSGSNK	0.00015702
				VAQLELGGGPGAPSPKESKEADVA	-4.52315e-05
				VAQLELGGGPGASHHLAHYRASEE	-4.19022e-05
				VAQLELGGGPGANHPDSELESTAN	-3.80705e-05
				VAQLELGGGPGALLDEGHYPVRES	-0.000137463
				VAQLELGGGPGAYPQSKWQEQEKN	-8.305e-05
				VAQLELGGGPGAKRLGALFNPYFD	0.000100728
				VAQLELGGGPGARLGALFNPYFDP	0.00019702
				VAQLELGGGPGALGALFNPYFDPL	-6.5427e-05
				VAQLELGGGPGAGNPDDSFLEDEG	0.000424483
				VAQLELGGGPGAPFSEDVNWGYEK	-0.000164933
				VAQLELGGGPGASFARAPQLDLKR	0.000431527
				VAQLELGGGPGAQYDGVAELDQLL	1.61454e-06
				VAQLELGGGPGAKADEFPDFYDSE	0.000106418
				VAQLELGGGPGAADEFPDFYDSEE	-6.48124e-06
				VAQLELGGGPGAELENLAAMDLEL	1.2772e-05
				VAQLELGGGPGAYPSKPDNPGEDA	-9.60682e-06
				VAQLELGGGPGASSPETLISDLLM	-3.89486e-05
				QVEQLELGGSPGFVKQHLCGPHLV	0.000190843
				QVEQLELGGSPGEVEDPQVEQLEL	-2.92417e-05
				QVEQLELGGSPGGIVDQCCTSICS	-0.000156129
				QVEQLELGGSPGFVKQHLCGSHLV	9.52552e-05
				QVEQLELGGSPGEVEDPQVAQLEL	-0.000141967
				QVEQLELGGSPGLPVNSPMTKGDT	9.10831e-05
				QVEQLELGGSPGKDSDKGQQDGFE	0.000172962
				QVEQLELGGSPGDSDKGQQDGFEA	-3.56245e-05
				QVEQLELGGSPGAKQEEKEEEEEE	-2.67006e-05
				QVEQLELGGSPGWSRMDQLAKELT	-0.000115361
				QVEQLELGGSPGLEGEDDPDRSMK	0.000179084
				QVEQLELGGSPGGWRPSSREDSVE	2.60968e-05
				QVEQLELGGSPGEEEGSANRRAED	0.000154385
				QVEQLELGGSPGAEDQELESLSAI	-0.00020712
				QVEQLELGGSPGTPVRSGTNPQMD	6.24162e-05
				QVEQLELGGSPGKCNTATCATQRL	-2.784e-05
				QVEQLELGGSPGCNTATCATQRLA	6.51964e-05
				QVEQLELGGSPGTPVRSGSNPQMD	-0.000175848
				QVEQLELGGSPGAPVDNRDHNEEM	4.0627e-05
				QVEQLELGGSPGSGKEVKGEEKGE	-2.09674e-05
				QVEQLELGGSPGHIEDSGEKPNTF	6.87522e-06
				QVEQLELGGSPGSEASAKKKDESV	0.000377896
				QVEQLELGGSPGKDESVARADAHS	-1.8711e-05
				QVEQLELGGSPGDESVARADAHSM	-8.39839e-05
				QVEQLELGGSPGQEKPQELTDQDQ	-0.000100831
				QVEQLELGGSPGRPRHHHGRSGSN	-6.23284e-05
				QVEQLELGGSPGPRHHHGRSGSNK	-0.000149725
				QVEQLELGGSPGPSPKESKEADVA	-0.0001581
				QVEQLELGGSPGSHHLAHYRASEE	-2.3578e-05
				QVEQLELGGSPGNHPDSELESTAN	-0.000153844
				QVEQLELGGSPGLLDEGHYPVRES	8.38673e-05
				QVEQLELGGSPGYPQSKWQEQEKN	6.95641e-05
				QVEQLELGGSPGKRLGALFNPYFD	-2.90809e-05
				QVEQLELGGSPGRLGALFNPYFDP	1.25598e-05
				QVEQLELGGSPGLGALFNPYFDPL	6.01327e-05
				QVEQLELGGSPGGNPDDSFLEDEG	0.000268059
				QVEQLELGGSPGPFSEDVNWGYEK	-0.000139387
				QVEQLELGGSPGSFARAPQLDLKR	-0.000246899
				QVEQLELGGSPGQYDGVAELDQLL	-5.3137e-05
				QVEQLELGGSPGKADEFPDFYDSE	-8.81401e-06
				QVEQLELGGSPGADEFPDFYDSEE	-7.26695e-05
				QVEQLELGGSPGELENLAAMDLEL	-0.000272414
				QVEQLELGGSPGYPSKPDNPGEDA	-4.75548e-05
				QVEQLELGGSPGSSPETLISDLLM	-6.15524e-05
				QVAQLELGGGPGFVKQHLCGPHLV	2.48145e-05
				QVAQLELGGGPGEVEDPQVEQLEL	-0.000153314
				QVAQLELGGGPGGIVDQCCTSICS	0.000120761
				QVAQLELGGGPGFVKQHLCGSHLV	-0.000122905
				QVAQLELGGGPGEVEDPQVAQLEL	-7.8281e-05
				QVAQLELGGGPGLPVNSPMTKGDT	-4.50295e-05
				QVAQLELGGGPGKDSDKGQQDGFE	0.000148987
				QVAQLELGGGPGDSDKGQQDGFEA	-0.000105335
				QVAQLELGGGPGAKQEEKEEEEEE	-4.57062e-05
				QVAQLELGGGPGWSRMDQLAKELT	0.000240202
				QVAQLELGGGPGLEGEDDPDRSMK	-0.000245654
				QVAQLELGGGPGGWRPSSREDSVE	-1.56757e-05
				QVAQLELGGGPGEEEGSANRRAED	0.000119462
				QVAQLELGGGPGAEDQELESLSAI	3.18794e-06
				QVAQLELGGGPGTPVRSGTNPQMD	-3.30536e-05
				QVAQLELGGGPGKCNTATCATQRL	-3.30137e-06
				QVAQLELGGGPGCNTATCATQRLA	-4.30628e-05
				QVAQLELGGGPGTPVRSGSNPQMD	5.33018e-05
				QVAQLELGGGPGAPVDNRDHNEEM	1.51763e-05
				QVAQLELGGGPGSGKEVKGEEKGE	0.000186697
				QVAQLELGGGPGHIEDSGEKPNTF	0.000146226
				QVAQLELGGGPGSEASAKKKDESV	-0.000211711
				QVAQLELGGGPGKDESVARADAHS	4.23796e-05
				QVAQLELGGGPGDESVARADAHSM	-4.36911e-05
				QVAQLELGGGPGQEKPQELTDQDQ	-0.000197122
				QVAQLELGGGPGRPRHHHGRSGSN	-5.55381e-05
				QVAQLELGGGPGPRHHHGRSGSNK	7.66338e-07
				QVAQLELGGGPGPSPKESKEADVA	5.87777e-05
				QVAQLELGGGPGSHHLAHYRASEE	-2.88051e-05
				QVAQLELGGGPGNHPDSELESTAN	-8.30716e-06
				QVAQLELGGGPGLLDEGHYPVRES	0.000243175
				QVAQLELGGGPGYPQSKWQEQEKN	-7.80884e-05
				QVAQLELGGGPGKRLGALFNPYFD	8.72859e-05
				QVAQLELGGGPGRLGALFNPYFDP	-2.07359e-05
				QVAQLELGGGPGLGALFNPYFDPL	-0.000237678
				QVAQLELGGGPGGNPDDSFLEDEG	0.000345953
				QVAQLELGGGPGPFSEDVNWGYEK	-3.36686e-06
				QVAQLELGGGPGSFARAPQLDLKR	3.97368e-05
				QVAQLELGGGPGQYDGVAELDQLL	-0.000213632
				QVAQLELGGGPGKADEFPDFYDSE	-6.01728e-05
				QVAQLELGGGPGADEFPDFYDSEE	-0.000264574
				QVAQLELGGGPGELENLAAMDLEL	3.56972e-05
				QVAQLELGGGPGYPSKPDNPGEDA	0.000136684
				QVAQLELGGGPGSSPETLISDLLM	4.6971e-05
				PQVEQLELGGSPFVKQHLCGPHLV	8.30844e-05
				PQVEQLELGGSPEVEDPQVEQLEL	3.10821e-05
				PQVEQLELGGSPGIVDQCCTSICS	0.000126385
				PQVEQLELGGSPFVKQHLCGSHLV	-5.63334e-05
				PQVEQLELGGSPEVEDPQVAQLEL	-0.000145577
				PQVEQLELGGSPLPVNSPMTKGDT	-8.99965e-05
				PQVEQLELGGSPKDSDKGQQDGFE	3.45908e-05
				PQVEQLELGGSPDSDKGQQDGFEA	0.000308654
				PQVEQLELGGSPAKQEEKEEEEEE	-8.16122e-06
				PQVEQLELGGSPWSRMDQLAKELT	-0.000347278
				PQVEQLELGGSPLEGEDDPDRSMK	-0.000205389
				PQVEQLELGGSPGWRPSSREDSVE	-7.95827e-05
				PQVEQLELGGSPEEEGSANRRAED	9.32646e-05
				PQVEQLELGGSPAEDQELESLSAI	0.000360988
				PQVEQLELGGSPTPVRSGTNPQMD	-8.09633e-05
				PQVEQLELGGSPKCNTATCATQRL	-0.000100999
				PQVEQLELGGSPCNTATCATQRLA	4.01963e-05
				QLELGGSPGDLQNAARDPNRESLD	8.34867e-06
				LELGGSPGDLQTNAARDPNRESLD	-6.7241e-06
				ELGGSPGDLQTLNAARDPNRESLD	0.00010111
				LGGSPGDLQTLANAARDPNRESLD	0.000222519
				GGSPGDLQTLALNAARDPNRESLD	0.000155307
				GSPGDLQTLALENAARDPNRESLD	-0.000101136
				SPGDLQTLALEVNAARDPNRESLD	2.24249e-05
				PGDLQTLALEVANAARDPNRESLD	-0.000106184
				GDLQTLALEVARNAARDPNRESLD	-0.00012949
				DLQTLALEVARQNAARDPNRESLD	-0.000158161
				PQVEQLELGGSPTPVRSGSNPQMD	6.17074e-05
				QLELGGSPGDLQNAAGDPNRESLD	0.000233391
				LELGGSPGDLQTNAAGDPNRESLD	-8.87364e-06
				ELGGSPGDLQTLNAAGDPNRESLD	-1.75584e-05
				LGGSPGDLQTLANAAGDPNRESLD	0.000164046
				GGSPGDLQTLALNAAGDPNRESLD	0.000256199
				GSPGDLQTLALENAAGDPNRESLD	-0.000211887
				SPGDLQTLALEVNAAGDPNRESLD	0.000208489
				PGDLQTLALEVANAAGDPNRESLD	0.000168155
				GDLQTLALEVARNAAGDPNRESLD	0.000259569
				DLQTLALEVARQNAAGDPNRESLD	3.46485e-05
				PQVEQLELGGSPAPVDNRDHNEEM	5.96624e-05
				PQVEQLELGGSPSGKEVKGEEKGE	-6.83771e-05
				PQVEQLELGGSPHIEDSGEKPNTF	-8.34165e-05
				PQVEQLELGGSPSEASAKKKDESV	0.000109624
				PQVEQLELGGSPKDESVARADAHS	-1.93629e-05
				PQVEQLELGGSPDESVARADAHSM	0.00014164
				PQVEQLELGGSPQEKPQELTDQDQ	2.56451e-06
				PQVEQLELGGSPRPRHHHGRSGSN	-7.61519e-05
				PQVEQLELGGSPPRHHHGRSGSNK	-9.5258e-05
				PQVEQLELGGSPPSPKESKEADVA	6.44582e-05
				PQVEQLELGGSPSHHLAHYRASEE	-1.46689e-05
				PQVEQLELGGSPNHPDSELESTAN	-0.000104774
				PQVEQLELGGSPLLDEGHYPVRES	0.000178216
				PQVEQLELGGSPYPQSKWQEQEKN	0.000289922
				PQVEQLELGGSPKRLGALFNPYFD	-0.000115201
				PQVEQLELGGSPRLGALFNPYFDP	-0.000196914
				PQVEQLELGGSPLGALFNPYFDPL	8.34066e-05
				PQVEQLELGGSPGNPDDSFLEDEG	-0.000246784
				PQVEQLELGGSPPFSEDVNWGYEK	2.62782e-06
				PQVEQLELGGSPSFARAPQLDLKR	-0.000254939
				PQVEQLELGGSPQYDGVAELDQLL	4.99505e-05
				PQVEQLELGGSPKADEFPDFYDSE	-0.000326897
				PQVEQLELGGSPADEFPDFYDSEE	3.70467e-05
				PQVEQLELGGSPELENLAAMDLEL	8.5365e-05
				PQVEQLELGGSPYPSKPDNPGEDA	-0.000127184
				PQVEQLELGGSPSSPETLISDLLM	-1.40675e-05
				PQVAQLELGGGPFVKQHLCGPHLV	-0.000163698
				PQVAQLELGGGPEVEDPQVEQLEL	-0.00015315
				PQVAQLELGGGPGIVDQCCTSICS	7.24795e-05
				PQVAQLELGGGPFVKQHLCGSHLV	-3.80094e-05
				PQVAQLELGGGPEVEDPQVAQLEL	-6.25291e-05
				PQVAQLELGGGPLPVNSPMTKGDT	-1.60273e-05
				PQVAQLELGGGPKDSDKGQQDGFE	1.7904e-05
				PQVAQLELGGGPDSDKGQQDGFEA	-2.24721e-05
				PQVAQLELGGGPAKQEEKEEEEEE	-0.000120774
				PQVAQLELGGGPWSRMDQLAKELT	0.000330465
				PQVAQLELGGGPLEGEDDPDRSMK	-0.000109795
				PQVAQLELGGGPGWRPSSREDSVE	-0.00012597
				PQVAQLELGGGPEEEGSANRRAED	-0.000130953
				PQVAQLELGGGPAEDQELESLSAI	-8.27126e-05
				PQVAQLELGGGPTPVRSGTNPQMD	0.000122336
				PQVAQLELGGGPKCNTATCATQRL	2.81784e-05
				PQVAQLELGGGPCNTATCATQRLA	-1.49323e-05
				QLELGGGPGAGDNAARDPNRESLD	-3.38877e-05
				LELGGGPGAGDLNAARDPNRESLD	0.000126903
				ELGGGPGAGDLQNAARDPNRESLD	0.000108713
				LGGGPGAGDLQTNAARDPNRESLD	0.000116876
				GGGPGAGDLQTLNAARDPNRESLD	-0.000176802
				GGPGAGDLQTLANAARDPNRESLD	-7.40774e-06
				GPGAGDLQTLALNAARDPNRESLD	9.33931e-05
				PGAGDLQTLALENAARDPNRESLD	-0.000107193
				GAGDLQTLALEVNAARDPNRESLD	-0.000193199
				AGDLQTLALEVANAARDPNRESLD	0.000364058
				GDLQTLALEVAQNAARDPNRESLD	-0.000110983
				DLQTLALEVAQQNAARDPNRESLD	0.000161993
				PQVAQLELGGGPTPVRSGSNPQMD	3.55258e-05
				QLELGGGPGAGDNAAGDPNRESLD	0.000357937
				LELGGGPGAGDLNAAGDPNRESLD	-9.79636e-05
				ELGGGPGAGDLQNAAGDPNRESLD	-2.94017e-05
				LGGGPGAGDLQTNAAGDPNRESLD	0.000189636
				GGGPGAGDLQTLNAAGDPNRESLD	7.73869e-05
				GGPGAGDLQTLANAAGDPNRESLD	-4.46442e-07
				GPGAGDLQTLALNAAGDPNRESLD	4.34272e-05
				PGAGDLQTLALENAAGDPNRESLD	-0.000155672
				GAGDLQTLALEVNAAGDPNRESLD	-6.63994e-05
				AGDLQTLALEVANAAGDPNRESLD	0.000242001
				GDLQTLALEVAQNAAGDPNRESLD	0.000321846
				DLQTLALEVAQQNAAGDPNRESLD	-9.92697e-05
				PQVAQLELGGGPAPVDNRDHNEEM	-6.05069e-05
				PQVAQLELGGGPSGKEVKGEEKGE	1.83791e-05
				PQVAQLELGGGPHIEDSGEKPNTF	-9.32222e-05
				PQVAQLELGGGPSEASAKKKDESV	-5.90818e-05
				PQVAQLELGGGPKDESVARADAHS	6.29355e-05
				PQVAQLELGGGPDESVARADAHSM	9.31996e-05
				PQVAQLELGGGPQEKPQELTDQDQ	-5.24359e-05
				PQVAQLELGGGPRPRHHHGRSGSN	4.08569e-05
				PQVAQLELGGGPPRHHHGRSGSNK	-0.000149588
				PQVAQLELGGGPPSPKESKEADVA	-9.05398e-05
				PQVAQLELGGGPSHHLAHYRASEE	-7.61497e-05
				PQVAQLELGGGPNHPDSELESTAN	0.000117136
				PQVAQLELGGGPLLDEGHYPVRES	-0.000148511
				PQVAQLELGGGPYPQSKWQEQEKN	1.933e-05
				PQVAQLELGGGPKRLGALFNPYFD	0.000142234
				PQVAQLELGGGPRLGALFNPYFDP	-0.000227896
				PQVAQLELGGGPLGALFNPYFDPL	0.000161946
				PQVAQLELGGGPGNPDDSFLEDEG	0.000250462
				PQVAQLELGGGPPFSEDVNWGYEK	8.54126e-05
				PQVAQLELGGGPSFARAPQLDLKR	-0.000149883
				PQVAQLELGGGPQYDGVAELDQLL	-0.000174804
				PQVAQLELGGGPKADEFPDFYDSE	-0.000177725
				PQVAQLELGGGPADEFPDFYDSEE	-5.66016e-05
				PQVAQLELGGGPELENLAAMDLEL	-4.71742e-05
				PQVAQLELGGGPYPSKPDNPGEDA	5.54034e-05
				PQVAQLELGGGPSSPETLISDLLM	-3.60258e-05
				DPQVEQLELGGSFVKQHLCGPHLV	-2.05374e-05
				DPQVEQLELGGSEVEDPQVEQLEL	-0.000106862
				DPQVEQLELGGSGIVDQCCTSICS	-2.84429e-05
				DPQVEQLELGGSFVKQHLCGSHLV	-4.82029e-05
				DPQVEQLELGGSEVEDPQVAQLEL	-0.000143769
				DPQVEQLELGGSLPVNSPMTKGDT	1.59304e-05
				DPQVEQLELGGSKDSDKGQQDGFE	0.00180531
				DPQVEQLELGGSDSDKGQQDGFEA	0.000147885
				DPQVEQLELGGSAKQEEKEEEEEE	-1.16564e-05
				DPQVEQLELGGSWSRMDQLAKELT	-8.43774e-05
				DPQVEQLELGGSLEGEDDPDRSMK	0.000481364
				DPQVEQLELGGSGWRPSSREDSVE	-4.75984e-05
				DPQVEQLELGGSEEEGSANRRAED	0.000624394
				DPQVEQLELGGSAEDQELESLSAI	0.00101607
				DPQVEQLELGGSTPVRSGTNPQMD	-0.000202627
				DPQVEQLELGGSKCNTATCATQRL	-3.76262e-05
				DPQVEQLELGGSCNTATCATQRLA	-0.000106455
				EQLELGGSPGDLNAARDPNRESLD	7.42001e-05
				DPQVEQLELGGSTPVRSGSNPQMD	3.36315e-05
				EQLELGGSPGDLNAAGDPNRESLD	6.70768e-05
				DPQVEQLELGGSAPVDNRDHNEEM	-5.00184e-05
				DPQVEQLELGGSSGKEVKGEEKGE	-8.60122e-05
				DPQVEQLELGGSHIEDSGEKPNTF	-6.46057e-05
				DPQVEQLELGGSSEASAKKKDESV	6.71154e-06
				DPQVEQLELGGSKDESVARADAHS	0.00124894
				DPQVEQLELGGSDESVARADAHSM	0.000120076
				DPQVEQLELGGSQEKPQELTDQDQ	0.000686137
				DPQVEQLELGGSRPRHHHGRSGSN	-3.77658e-05
				DPQVEQLELGGSPRHHHGRSGSNK	-0.000128588
				DPQVEQLELGGSPSPKESKEADVA	1.42085e-05
				DPQVEQLELGGSSHHLAHYRASEE	-2.88051e-05
				DPQVEQLELGGSNHPDSELESTAN	-3.65147e-05
				DPQVEQLELGGSLLDEGHYPVRES	3.51238e-05
				DPQVEQLELGGSYPQSKWQEQEKN	7.47656e-05
				DPQVEQLELGGSKRLGALFNPYFD	-9.11119e-05
				DPQVEQLELGGSRLGALFNPYFDP	-1.17459e-05
				DPQVEQLELGGSLGALFNPYFDPL	6.40032e-05
				DPQVEQLELGGSGNPDDSFLEDEG	0.000186665
				DPQVEQLELGGSPFSEDVNWGYEK	7.71273e-05
				DPQVEQLELGGSSFARAPQLDLKR	-5.1922e-05
				DPQVEQLELGGSQYDGVAELDQLL	-3.34676e-05
				DPQVEQLELGGSKADEFPDFYDSE	1.16063e-05
				DPQVEQLELGGSADEFPDFYDSEE	0.000736378
				DPQVEQLELGGSELENLAAMDLEL	-3.96319e-05
				DPQVEQLELGGSYPSKPDNPGEDA	-0.000154505
				DPQVEQLELGGSSSPETLISDLLM	-5.34009e-06
				DPQVAQLELGGGFVKQHLCGPHLV	4.73772e-05
				DPQVAQLELGGGEVEDPQVEQLEL	2.11955e-06
				DPQVAQLELGGGGIVDQCCTSICS	-9.49176e-05
				DPQVAQLELGGGFVKQHLCGSHLV	-0.000132601
				DPQVAQLELGGGEVEDPQVAQLEL	-4.76983e-05
				DPQVAQLELGGGLPVNSPMTKGDT	-8.48864e-06
				DPQVAQLELGGGKDSDKGQQDGFE	-0.000210591
				DPQVAQLELGGGDSDKGQQDGFEA	-9.57487e-05
				DPQVAQLELGGGAKQEEKEEEEEE	-2.81587e-05
				DPQVAQLELGGGWSRMDQLAKELT	0.000128334
				DPQVAQLELGGGLEGEDDPDRSMK	-0.000178009
				DPQVAQLELGGGGWRPSSREDSVE	1.27684e-05
				DPQVAQLELGGGEEEGSANRRAED	-0.000112615
				DPQVAQLELGGGAEDQELESLSAI	-4.4564e-05
				DPQVAQLELGGGTPVRSGTNPQMD	-0.000203296
				DPQVAQLELGGGKCNTATCATQRL	3.85099e-05
				DPQVAQLELGGGCNTATCATQRLA	-2.21757e-05
				AQLELGGGPGAGNAARDPNRESLD	3.84695e-05
				DPQVAQLELGGGTPVRSGSNPQMD	-2.93301e-05
				AQLELGGGPGAGNAAGDPNRESLD	-7.02204e-05
				DPQVAQLELGGGAPVDNRDHNEEM	-7.89601e-05
				DPQVAQLELGGGSGKEVKGEEKGE	0.000270601
				DPQVAQLELGGGHIEDSGEKPNTF	4.96482e-05
				DPQVAQLELGGGSEASAKKKDESV	1.43377e-06
				DPQVAQLELGGGKDESVARADAHS	-4.43385e-05
				DPQVAQLELGGGDESVARADAHSM	-4.84809e-05
				DPQVAQLELGGGQEKPQELTDQDQ	0.000365778
				DPQVAQLELGGGRPRHHHGRSGSN	-6.34319e-05
				DPQVAQLELGGGPRHHHGRSGSNK	-9.36397e-07
				DPQVAQLELGGGPSPKESKEADVA	0.000186169
				DPQVAQLELGGGSHHLAHYRASEE	-4.26341e-05
				DPQVAQLELGGGNHPDSELESTAN	1.80917e-07
				DPQVAQLELGGGLLDEGHYPVRES	-6.00631e-05
				DPQVAQLELGGGYPQSKWQEQEKN	6.47732e-05
				DPQVAQLELGGGKRLGALFNPYFD	0.000120344
				DPQVAQLELGGGRLGALFNPYFDP	-8.9226e-05
				DPQVAQLELGGGLGALFNPYFDPL	3.48407e-05
				DPQVAQLELGGGGNPDDSFLEDEG	0.000336481
				DPQVAQLELGGGPFSEDVNWGYEK	8.79086e-05
				DPQVAQLELGGGSFARAPQLDLKR	-0.00012643
				DPQVAQLELGGGQYDGVAELDQLL	0.000119931
				DPQVAQLELGGGKADEFPDFYDSE	-0.000177599
				DPQVAQLELGGGADEFPDFYDSEE	-0.000141691
				DPQVAQLELGGGELENLAAMDLEL	5.72759e-05
				DPQVAQLELGGGYPSKPDNPGEDA	-0.00012774
				DPQVAQLELGGGSSPETLISDLLM	-0.000125242
				EDPQVEQLELGGFVKQHLCGPHLV	5.25983e-05
				EDPQVEQLELGGEVEDPQVEQLEL	-7.38453e-05
				EDPQVEQLELGGGIVDQCCTSICS	6.61147e-05
				EDPQVEQLELGGFVKQHLCGSHLV	-8.12355e-05
				EDPQVEQLELGGEVEDPQVAQLEL	0.000190856
				EDPQVEQLELGGLPVNSPMTKGDT	-1.92174e-07
				EDPQVEQLELGGKDSDKGQQDGFE	8.88624e-05
				EDPQVEQLELGGDSDKGQQDGFEA	-3.94381e-05
				EDPQVEQLELGGAKQEEKEEEEEE	6.48985e-05
				EDPQVEQLELGGWSRMDQLAKELT	-0.000223425
				EDPQVEQLELGGLEGEDDPDRSMK	0.000290857
				EDPQVEQLELGGGWRPSSREDSVE	9.04076e-05
				EDPQVEQLELGGEEEGSANRRAED	-5.66378e-05
				EDPQVEQLELGGAEDQELESLSAI	0.00132166
				EDPQVEQLELGGTPVRSGTNPQMD	0.000109105
				EDPQVEQLELGGKCNTATCATQRL	7.01334e-05
				EDPQVEQLELGGCNTATCATQRLA	-7.79163e-05
				VEQLELGGSPGDNAARDPNRESLD	1.36732e-06
				EDPQVEQLELGGTPVRSGSNPQMD	-8.8428e-05
				VEQLELGGSPGDNAAGDPNRESLD	-5.9618e-05
				EDPQVEQLELGGAPVDNRDHNEEM	-6.56658e-05
				EDPQVEQLELGGSGKEVKGEEKGE	8.73389e-05
				EDPQVEQLELGGHIEDSGEKPNTF	0.000846743
				EDPQVEQLELGGSEASAKKKDESV	5.63783e-05
				EDPQVEQLELGGKDESVARADAHS	0.000155572
				EDPQVEQLELGGDESVARADAHSM	-7.53614e-05
				EDPQVEQLELGGQEKPQELTDQDQ	-0.000133987
				EDPQVEQLELGGRPRHHHGRSGSN	-6.02992e-06
				EDPQVEQLELGGPRHHHGRSGSNK	-8.36314e-06
				EDPQVEQLELGGPSPKESKEADVA	2.55288e-05
				EDPQVEQLELGGSHHLAHYRASEE	-2.03638e-05
				EDPQVEQLELGGNHPDSELESTAN	-0.000206864
				EDPQVEQLELGGLLDEGHYPVRES	-0.000272926
				EDPQVEQLELGGYPQSKWQEQEKN	1.58892e-05
				EDPQVEQLELGGKRLGALFNPYFD	0.000142171
				EDPQVEQLELGGRLGALFNPYFDP	0.000943211
				EDPQVEQLELGGLGALFNPYFDPL	3.3595e-05
				EDPQVEQLELGGGNPDDSFLEDEG	5.74809e-05
				EDPQVEQLELGGPFSEDVNWGYEK	0.000115324
				EDPQVEQLELGGSFARAPQLDLKR	-0.00021618
				EDPQVEQLELGGQYDGVAELDQLL	-3.70895e-05
				EDPQVEQLELGGKADEFPDFYDSE	0.00194298
				EDPQVEQLELGGADEFPDFYDSEE	0.000266359
				EDPQVEQLELGGELENLAAMDLEL	0.000329508
				EDPQVEQLELGGYPSKPDNPGEDA	4.68543e-05
				EDPQVEQLELGGSSPETLISDLLM	4.70325e-05
				EDPQVAQLELGGFVKQHLCGPHLV	-1.17946e-05
				EDPQVAQLELGGEVEDPQVEQLEL	-1.258e-05
				EDPQVAQLELGGGIVDQCCTSICS	0.000133992
				EDPQVAQLELGGFVKQHLCGSHLV	1.98281e-05
				EDPQVAQLELGGEVEDPQVAQLEL	-0.000226276
				EDPQVAQLELGGLPVNSPMTKGDT	-0.000218088
				EDPQVAQLELGGKDSDKGQQDGFE	-6.09512e-05
				EDPQVAQLELGGDSDKGQQDGFEA	6.94389e-05
				EDPQVAQLELGGAKQEEKEEEEEE	-8.42467e-05
				EDPQVAQLELGGWSRMDQLAKELT	7.43861e-05
				EDPQVAQLELGGLEGEDDPDRSMK	0.000239292
				EDPQVAQLELGGGWRPSSREDSVE	-2.37402e-06
				EDPQVAQLELGGEEEGSANRRAED	1.10554e-05
				EDPQVAQLELGGAEDQELESLSAI	-0.000136479
				EDPQVAQLELGGTPVRSGTNPQMD	-0.000116907
				EDPQVAQLELGGKCNTATCATQRL	-3.4457e-05
				EDPQVAQLELGGCNTATCATQRLA	3.89579e-05
				VAQLELGGGPGANAARDPNRESLD	5.33683e-05
				EDPQVAQLELGGTPVRSGSNPQMD	-0.000317227
				VAQLELGGGPGANAAGDPNRESLD	0.000160563
				EDPQVAQLELGGAPVDNRDHNEEM	-0.000125834
				EDPQVAQLELGGSGKEVKGEEKGE	0.000359932
				EDPQVAQLELGGHIEDSGEKPNTF	8.47953e-06
				EDPQVAQLELGGSEASAKKKDESV	-5.00529e-05
				EDPQVAQLELGGKDESVARADAHS	-7.27899e-06
				EDPQVAQLELGGDESVARADAHSM	4.38215e-05
				EDPQVAQLELGGQEKPQELTDQDQ	3.80409e-05
				EDPQVAQLELGGRPRHHHGRSGSN	-4.15153e-05
				EDPQVAQLELGGPRHHHGRSGSNK	-1.31329e-05
				EDPQVAQLELGGPSPKESKEADVA	-0.000156324
				EDPQVAQLELGGSHHLAHYRASEE	3.57028e-06
				EDPQVAQLELGGNHPDSELESTAN	6.14035e-05
				EDPQVAQLELGGLLDEGHYPVRES	0.0003273
				EDPQVAQLELGGYPQSKWQEQEKN	3.27391e-05
				EDPQVAQLELGGKRLGALFNPYFD	0.00010677
				EDPQVAQLELGGRLGALFNPYFDP	7.55026e-06
				EDPQVAQLELGGLGALFNPYFDPL	-9.59193e-05
				EDPQVAQLELGGGNPDDSFLEDEG	0.000102186
				EDPQVAQLELGGPFSEDVNWGYEK	-0.000301172
				EDPQVAQLELGGSFARAPQLDLKR	-7.93327e-05
				EDPQVAQLELGGQYDGVAELDQLL	-0.000221053
				EDPQVAQLELGGKADEFPDFYDSE	8.12046e-05
				EDPQVAQLELGGADEFPDFYDSEE	0.000272878
				EDPQVAQLELGGELENLAAMDLEL	0.00027757
				EDPQVAQLELGGYPSKPDNPGEDA	0.000116253
				EDPQVAQLELGGSSPETLISDLLM	-0.000198771
				VEDPQVEQLELGFVKQHLCGPHLV	1.85774e-05
				VEDPQVEQLELGEVEDPQVEQLEL	1.53231e-05
				VEDPQVEQLELGGIVDQCCTSICS	0.000582541
				VEDPQVEQLELGFVKQHLCGSHLV	7.13843e-05
				VEDPQVEQLELGEVEDPQVAQLEL	-4.72001e-05
				VEDPQVEQLELGLPVNSPMTKGDT	-2.73893e-05
				VEDPQVEQLELGKDSDKGQQDGFE	-0.000138445
				VEDPQVEQLELGDSDKGQQDGFEA	0.000120623
				VEDPQVEQLELGAKQEEKEEEEEE	0.00113625
				VEDPQVEQLELGWSRMDQLAKELT	0.000168396
				VEDPQVEQLELGLEGEDDPDRSMK	-6.16424e-07
				VEDPQVEQLELGGWRPSSREDSVE	-5.50384e-05
				VEDPQVEQLELGEEEGSANRRAED	-0.000209301
				VEDPQVEQLELGAEDQELESLSAI	-4.80917e-05
				VEDPQVEQLELGTPVRSGTNPQMD	-0.000103365
				VEDPQVEQLELGKCNTATCATQRL	-3.34967e-05
				VEDPQVEQLELGCNTATCATQRLA	-3.46999e-05
				QVEQLELGGSPGNAARDPNRESLD	-0.000186796
				VEDPQVEQLELGTPVRSGSNPQMD	-3.67036e-05
				QVEQLELGGSPGNAAGDPNRESLD	-0.000206902
				VEDPQVEQLELGAPVDNRDHNEEM	0.000368456
				VEDPQVEQLELGSGKEVKGEEKGE	0.00229198
				VEDPQVEQLELGHIEDSGEKPNTF	7.91219e-05
				VEDPQVEQLELGSEASAKKKDESV	-0.00018848
				VEDPQVEQLELGKDESVARADAHS	0.000146243
				VEDPQVEQLELGDESVARADAHSM	-4.48688e-05
				VEDPQVEQLELGQEKPQELTDQDQ	-0.000144832
				VEDPQVEQLELGRPRHHHGRSGSN	-5.0275e-05
				VEDPQVEQLELGPRHHHGRSGSNK	-3.93037e-05
				VEDPQVEQLELGPSPKESKEADVA	-0.000117798
				VEDPQVEQLELGSHHLAHYRASEE	-3.841e-05
				VEDPQVEQLELGNHPDSELESTAN	0.00015409
				VEDPQVEQLELGLLDEGHYPVRES	-6.13251e-05
				VEDPQVEQLELGYPQSKWQEQEKN	0.000208946
				VEDPQVEQLELGKRLGALFNPYFD	0.000152462
				VEDPQVEQLELGRLGALFNPYFDP	1.09191e-05
				VEDPQVEQLELGLGALFNPYFDPL	0.000101447
				VEDPQVEQLELGGNPDDSFLEDEG	-3.90532e-05
				VEDPQVEQLELGPFSEDVNWGYEK	0.000576044
				VEDPQVEQLELGSFARAPQLDLKR	-0.000201543
				VEDPQVEQLELGQYDGVAELDQLL	-5.18701e-05
				VEDPQVEQLELGKADEFPDFYDSE	7.15069e-05
				VEDPQVEQLELGADEFPDFYDSEE	-0.000148215
				VEDPQVEQLELGELENLAAMDLEL	0.000111698
				VEDPQVEQLELGYPSKPDNPGEDA	0.000128679
				VEDPQVEQLELGSSPETLISDLLM	0.000131349
				VEDPQVAQLELGFVKQHLCGPHLV	-0.000132517
				VEDPQVAQLELGEVEDPQVEQLEL	5.54563e-05
				VEDPQVAQLELGGIVDQCCTSICS	2.48754e-05
				VEDPQVAQLELGFVKQHLCGSHLV	-5.2076e-05
				VEDPQVAQLELGEVEDPQVAQLEL	-6.91915e-06
				VEDPQVAQLELGLPVNSPMTKGDT	0.000157119
				VEDPQVAQLELGKDSDKGQQDGFE	7.03564e-05
				VEDPQVAQLELGDSDKGQQDGFEA	-1.57092e-05
				VEDPQVAQLELGAKQEEKEEEEEE	5.26137e-05
				VEDPQVAQLELGWSRMDQLAKELT	3.37993e-05
				VEDPQVAQLELGLEGEDDPDRSMK	0.000258569
				VEDPQVAQLELGGWRPSSREDSVE	-0.000153468
				VEDPQVAQLELGEEEGSANRRAED	-6.04895e-05
				VEDPQVAQLELGAEDQELESLSAI	-5.2301e-05
				VEDPQVAQLELGTPVRSGTNPQMD	-3.05098e-05
				VEDPQVAQLELGKCNTATCATQRL	-8.05284e-05
				VEDPQVAQLELGCNTATCATQRLA	-9.02827e-05
				QVAQLELGGGPGNAARDPNRESLD	0.000194102
				VEDPQVAQLELGTPVRSGSNPQMD	0.000223227
				QVAQLELGGGPGNAAGDPNRESLD	0.000103058
				VEDPQVAQLELGAPVDNRDHNEEM	-6.23956e-05
				VEDPQVAQLELGSGKEVKGEEKGE	5.26573e-05
				VEDPQVAQLELGHIEDSGEKPNTF	-0.000119586
				VEDPQVAQLELGSEASAKKKDESV	-0.000130105
				VEDPQVAQLELGKDESVARADAHS	-3.81094e-05
				VEDPQVAQLELGDESVARADAHSM	2.6576e-05
				VEDPQVAQLELGQEKPQELTDQDQ	-0.000191856
				VEDPQVAQLELGRPRHHHGRSGSN	-5.90352e-06
				VEDPQVAQLELGPRHHHGRSGSNK	5.18474e-05
				VEDPQVAQLELGPSPKESKEADVA	1.15379e-05
				VEDPQVAQLELGSHHLAHYRASEE	-8.21102e-05
				VEDPQVAQLELGNHPDSELESTAN	-5.7952e-05
				VEDPQVAQLELGLLDEGHYPVRES	0.000189619
				VEDPQVAQLELGYPQSKWQEQEKN	0.000114697
				VEDPQVAQLELGKRLGALFNPYFD	0.000110191
				VEDPQVAQLELGRLGALFNPYFDP	-0.000223755
				VEDPQVAQLELGLGALFNPYFDPL	-0.000258651
				VEDPQVAQLELGGNPDDSFLEDEG	2.25674e-06
				VEDPQVAQLELGPFSEDVNWGYEK	-0.000220811
				VEDPQVAQLELGSFARAPQLDLKR	-8.99105e-05
				VEDPQVAQLELGQYDGVAELDQLL	-0.000214091
				VEDPQVAQLELGKADEFPDFYDSE	-0.000267521
				VEDPQVAQLELGADEFPDFYDSEE	2.45002e-05
				VEDPQVAQLELGELENLAAMDLEL	-0.000158001
				VEDPQVAQLELGYPSKPDNPGEDA	3.93112e-05
				VEDPQVAQLELGSSPETLISDLLM	-3.73485e-05
				EVEDPQVEQLELFVKQHLCGPHLV	-7.99895e-05
				EVEDPQVEQLELEVEDPQVEQLEL	-9.04647e-06
				EVEDPQVEQLELGIVDQCCTSICS	0.000105872
				EVEDPQVEQLELFVKQHLCGSHLV	1.78445e-05
				EVEDPQVEQLELEVEDPQVAQLEL	0.000168161
				EVEDPQVEQLELLPVNSPMTKGDT	3.94887e-05
				EVEDPQVEQLELKDSDKGQQDGFE	-7.19053e-06
				EVEDPQVEQLELDSDKGQQDGFEA	2.79704e-05
				EVEDPQVEQLELAKQEEKEEEEEE	-2.68591e-05
				EVEDPQVEQLELWSRMDQLAKELT	-9.00066e-05
				EVEDPQVEQLELLEGEDDPDRSMK	-2.78045e-05
				EVEDPQVEQLELGWRPSSREDSVE	8.70097e-06
				EVEDPQVEQLELEEEGSANRRAED	-4.33352e-05
				EVEDPQVEQLELAEDQELESLSAI	-0.000394945
				EVEDPQVEQLELTPVRSGTNPQMD	-3.61963e-05
				EVEDPQVEQLELKCNTATCATQRL	0.000154981
				EVEDPQVEQLELCNTATCATQRLA	-7.32275e-06
				PQVEQLELGGSPNAARDPNRESLD	-0.000155293
				EVEDPQVEQLELTPVRSGSNPQMD	-6.58064e-05
				PQVEQLELGGSPNAAGDPNRESLD	0.000840272
				EVEDPQVEQLELAPVDNRDHNEEM	4.01323e-06
				EVEDPQVEQLELSGKEVKGEEKGE	0.000143253
				EVEDPQVEQLELHIEDSGEKPNTF	-0.000118803
				EVEDPQVEQLELSEASAKKKDESV	-8.4631e-05
				EVEDPQVEQLELKDESVARADAHS	0.000102352
				EVEDPQVEQLELDESVARADAHSM	-9.31058e-05
				EVEDPQVEQLELQEKPQELTDQDQ	3.26308e-05
				EVEDPQVEQLELRPRHHHGRSGSN	-4.11232e-05
				EVEDPQVEQLELPRHHHGRSGSNK	-1.73122e-06
				EVEDPQVEQLELPSPKESKEADVA	-1.81042e-05
				EVEDPQVEQLELSHHLAHYRASEE	-2.72321e-05
				EVEDPQVEQLELNHPDSELESTAN	-0.000198175
				EVEDPQVEQLELLLDEGHYPVRES	0.000150844
				EVEDPQVEQLELYPQSKWQEQEKN	5.39259e-05
				EVEDPQVEQLELKRLGALFNPYFD	-0.000235749
				EVEDPQVEQLELRLGALFNPYFDP	-2.197e-05
				EVEDPQVEQLELLGALFNPYFDPL	9.92931e-05
				EVEDPQVEQLELGNPDDSFLEDEG	9.37828e-05
				EVEDPQVEQLELPFSEDVNWGYEK	-0.000173874
				EVEDPQVEQLELSFARAPQLDLKR	3.19096e-05
				EVEDPQVEQLELQYDGVAELDQLL	0.000373722
				EVEDPQVEQLELKADEFPDFYDSE	-0.000132765
				EVEDPQVEQLELADEFPDFYDSEE	-0.000275649
				EVEDPQVEQLELELENLAAMDLEL	4.20042e-05
				EVEDPQVEQLELYPSKPDNPGEDA	-1.7152e-05
				EVEDPQVEQLELSSPETLISDLLM	-2.50896e-06
				EVEDPQVAQLELFVKQHLCGPHLV	-1.17593e-05
				EVEDPQVAQLELEVEDPQVEQLEL	7.00832e-05
				EVEDPQVAQLELGIVDQCCTSICS	2.60114e-05
				EVEDPQVAQLELFVKQHLCGSHLV	-6.37603e-05
				EVEDPQVAQLELEVEDPQVAQLEL	-4.14963e-05
				EVEDPQVAQLELLPVNSPMTKGDT	4.29651e-05
				EVEDPQVAQLELKDSDKGQQDGFE	0.000164343
				EVEDPQVAQLELDSDKGQQDGFEA	6.00526e-05
				EVEDPQVAQLELAKQEEKEEEEEE	0.000118964
				EVEDPQVAQLELWSRMDQLAKELT	-0.000121928
				EVEDPQVAQLELLEGEDDPDRSMK	-0.000215871
				EVEDPQVAQLELGWRPSSREDSVE	0.00011592
				EVEDPQVAQLELEEEGSANRRAED	-0.000183624
				EVEDPQVAQLELAEDQELESLSAI	-2.10386e-05
				EVEDPQVAQLELTPVRSGTNPQMD	0.000277355
				EVEDPQVAQLELKCNTATCATQRL	-1.57577e-05
				EVEDPQVAQLELCNTATCATQRLA	-9.01833e-05
				PQVAQLELGGGPNAARDPNRESLD	3.91271e-05
				EVEDPQVAQLELTPVRSGSNPQMD	0.000241434
				PQVAQLELGGGPNAAGDPNRESLD	-8.56922e-05
				EVEDPQVAQLELAPVDNRDHNEEM	-1.07765e-05
				EVEDPQVAQLELSGKEVKGEEKGE	-0.000284498
				EVEDPQVAQLELHIEDSGEKPNTF	0.000116308
				EVEDPQVAQLELSEASAKKKDESV	-0.000271851
				EVEDPQVAQLELKDESVARADAHS	4.82984e-05
				EVEDPQVAQLELDESVARADAHSM	-2.84573e-05
				EVEDPQVAQLELQEKPQELTDQDQ	-8.82224e-05
				EVEDPQVAQLELRPRHHHGRSGSN	2.38176e-05
				EVEDPQVAQLELPRHHHGRSGSNK	3.27476e-05
				EVEDPQVAQLELPSPKESKEADVA	-6.98758e-06
				EVEDPQVAQLELSHHLAHYRASEE	-2.10373e-05
				EVEDPQVAQLELNHPDSELESTAN	0.000130666
				EVEDPQVAQLELLLDEGHYPVRES	-0.000140449
				EVEDPQVAQLELYPQSKWQEQEKN	-2.06945e-05
				EVEDPQVAQLELKRLGALFNPYFD	-0.000143901
				EVEDPQVAQLELRLGALFNPYFDP	3.03082e-05
				EVEDPQVAQLELLGALFNPYFDPL	-7.26914e-05
				EVEDPQVAQLELGNPDDSFLEDEG	-0.000287122
				EVEDPQVAQLELPFSEDVNWGYEK	-2.73975e-05
				EVEDPQVAQLELSFARAPQLDLKR	0.000227352
				EVEDPQVAQLELQYDGVAELDQLL	-0.000142546
				EVEDPQVAQLELKADEFPDFYDSE	0.000404078
				EVEDPQVAQLELADEFPDFYDSEE	0.000190896
				EVEDPQVAQLELELENLAAMDLEL	-9.15878e-05
				EVEDPQVAQLELYPSKPDNPGEDA	2.22103e-05
				EVEDPQVAQLELSSPETLISDLLM	-0.000214078
				EVEDPQVEQLEFVKQHLCGPHLV	-0.00014713
				EVEDPQVEQLEEVEDPQVEQLEL	4.28107e-05
				EVEDPQVEQLEGIVDQCCTSICS	-1.81836e-05
				EVEDPQVEQLEFVKQHLCGSHLV	-3.32306e-05
				EVEDPQVEQLEEVEDPQVAQLEL	-0.000248817
				EVEDPQVEQLELPVNSPMTKGDT	7.06451e-05
				EVEDPQVEQLEKDSDKGQQDGFE	0.000127158
				EVEDPQVEQLEDSDKGQQDGFEA	9.6269e-05
				EVEDPQVEQLEAKQEEKEEEEEE	-5.40057e-05
				EVEDPQVEQLEWSRMDQLAKELT	-0.000441159
				EVEDPQVEQLELEGEDDPDRSMK	2.11006e-05
				EVEDPQVEQLEGWRPSSREDSVE	-8.70616e-05
				EVEDPQVEQLEEEEGSANRRAED	0.00016592
				EVEDPQVEQLEAEDQELESLSAI	-0.000138902
				EVEDPQVEQLETPVRSGTNPQMD	-6.04747e-05
				EVEDPQVEQLEKCNTATCATQRL	-0.000137227
				EVEDPQVEQLECNTATCATQRLA	1.1629e-05
				DPQVEQLELGGSNAARDPNRESLD	-0.00020038
				EVEDPQVEQLETPVRSGSNPQMD	-0.000222368
				DPQVEQLELGGSNAAGDPNRESLD	4.72717e-06
				EVEDPQVEQLEAPVDNRDHNEEM	-0.000139127
				EVEDPQVEQLESGKEVKGEEKGE	1.86308e-05
				EVEDPQVEQLEHIEDSGEKPNTF	-3.85847e-05
				EVEDPQVEQLESEASAKKKDESV	-3.81643e-05
				EVEDPQVEQLEKDESVARADAHS	4.42499e-05
				EVEDPQVEQLEDESVARADAHSM	-0.000112458
[truncated: 547 more rows]

## Sheet: Fig 5C
					QVEQLELNAARDPN		VEQLELGSGKEVKG		VEQLELGAKQEEKE		EQLELGGHIEDSGE		QLELGGSKDSDKGQ		EQLELGGKADEFPD		LQTLALNAARDP		LQTLALWSRMD
				TCR 3	66.4	66.1	78.8	77.6	80.7	80.6	29.1	28.9	10.5	9.28	38.6	37.2	0.94	0.89	0.77	0.49
				TCR 4	2.09	2.09	4.13	4.17	1.47	1.36	13.2	14.3	9.32	9.4	11.4	11.5	42.4	42.4	0.36	0.42
				No TCR	2.19	2.2	3.79	4	1.47	1.55	14.1	13.9	9.03	10.7	11.2	12.4	0.73	0.75	0.13	0.69
				Fig 5C
				Frequency of %GFP+CD69+ cells of SABR-NFAT-GFP-Jurkat cells
