# Supplementary material for: De novo identification of CD4+ T cell epitopes
Source: Nat Methods. 2024 Apr 24;21(5):846–56. doi: 10.1038/s41592-024-02255-0 (PMC11093748; doi:10.1038/s41592-024-02255-0)
Supplement: Supplementary file 14 — Statistical source data. [file 41592_2024_2255_MOESM14_ESM.xlsx]

## Sheet: ExDataFig 1C
			Half-log MFI	TCR3 vs SABR1			No TCR vs SABR1
		Log IAg7	100	34.6	34.6	39.7	38.9	40.6	40.6
		Log IAg7	316	50	47.9	44.9	40.6	41.9	41.9
		Log IAg7	1000	79.9	81.7	71.6	43.6	43.6	42.7
		Log IAg7	3162	330	336	255	45.7	45.7	45.7
		Log IAg7	10000	1215	1271	1144	50.9	50	51.7
		Log IAg7	31622	1712	1856	1724	56.9	58.6	57.7
		Log IAg7	100000	2416	2456	2210	78.6	84.8	81.7
		Extended Data Figure 1C
		MFI of SABR+ cells in the GFP channel
