# Supplementary material for: De novo identification of CD4+ T cell epitopes
Source: Nat Methods. 2024 Apr 24;21(5):846–56. doi: 10.1038/s41592-024-02255-0 (PMC11093748; doi:10.1038/s41592-024-02255-0)
Supplement: Supplementary file 15 — Statistical source data. [file 41592_2024_2255_MOESM15_ESM.xlsx]

## Sheet: ExDataFig 2B
		Left panel			I-Ab-OVA SABR NFAT				Right panel			OT-II TCR
				No TCR	3.22	3.41					No SABR	4.4	4.16
				OT-II TCR	42.3	42.7					I-Ab-OVA SABR	25.4	23.9
		Extended Data Figure 2B
		Frequency of %GFP+CD69+ cells of SABR-NFAT-GFP-Jurkat cells (left panel)
		Frequency of %ZsGreen+ cells of SABR-5KC cells (right panel)

## Sheet: ExDataFig 2D
				No TCR			OT-II TCR
			I-Ab-OVA-SABR with CD28-CD3z	4.5	4.9	4.09	38.8	39.1	42.1
			IAb-OVA-SABR with mCD79A/B	3.63	3.82	3.84	15.3	12.9	14.6
			Extended Data Figure 2D
			Frequency of %GFP+CD69+ cells of SABR-NFAT-GFP-Jurkat cells

## Sheet: ExDataFig 2F
				No TCR				BDC2.5 TCR
			I-Ag7-2.5m-SABR with CD28-CD3z	3.9	4.81	6.25		72.8	53.2	56
			I-Ag7-2.5m-SABR with mCD79A/B	0.68	5.54	5.84	5.89	37.7	62.9	66.2	69.3
			Extended Data Figure 2F
			Frequency of %Fas+ cells of SABR-Daudi cells
