# Supplementary material for: De novo identification of CD4+ T cell epitopes
Source: Nat Methods. 2024 Apr 24;21(5):846–56. doi: 10.1038/s41592-024-02255-0 (PMC11093748; doi:10.1038/s41592-024-02255-0)
Supplement: Supplementary file 16 — Statistical source data. [file 41592_2024_2255_MOESM16_ESM.xlsx]

## Sheet: ExDataFig 3B
			EPITOPE	Mean	SD	N		Extended Data Figure 3B
			MQYPRQTQVSVLPEGGE	4909.04	1284.22	27		Mean epitope counts from 27 independent screens
			AEFEVHEVYAVDVLVSSGEGK	4397.11	1163.07	27
			YPRQTQVSVLPEGGE	3972.33	876.14	27
			QYPRQTQVSVLPEG	3842.78	860.221	27
			SNMYAMLIARYKMFPEVKEKG	3653.48	880.323	27
			RYQTIEENIKIFEED	3651.11	929.97	27
			QYPRQTQVSVLPEGGE	3536.82	863.01	27
			SERQNGVLNSWTDQD	3474.04	895.32	27
			DGSERQNGVLNSWTDQD	3427.78	818.401	27
			RKNILRFLDAERDVS	3305.52	1323.54	27
			KMQYPRQTQVSVLPEGGE	3300	861.092	27
			DRPYSHALVAGIDRY	3263.59	730.488	27
			MQYPRQTQVSVLPEG	3206.22	874.976	27
			IDGSERQNGVLNSWTDQD	3172.82	917.613	27
			EETITLIESHLEDKN	3169.52	993.64	27
			DQWSTETIASHEDIE	3157.52	762.97	27
			FLRKIYEEEVRELRE	3134.82	791.374	27
			QTIEENIKIFEED	3061.96	919.343	27
			DGSERQNGVLNSWTDQDSKD	3061.04	782.549	27
			SERQNGVLNSWTDQDSKD	3054.59	970.133	27
			QELEEELDEAVERSLQSILRKN	2984.63	1310.44	27
			KFLKHMNSAMEDSSS	2982.74	1145.07	27
			QTQTFTTYSDNQPGVLIQVYEGER	2965.63	884.25	27
			RQNGVLNSWTDQD	2961.63	982.48	27
			KQVSEHIAVYRQEED	2932.41	935.904	27
			ARYQTIEENIKIFEED	2896.52	1044.44	27
			IDGSERQNGVLNSWTDQDSKD	2893.48	878.754	27
			KNAEELQTKVSAKIDQ	2884.22	1061.91	27
			SKIVHKSFVEVNEEGTE	2870.37	958.63	27
			YGPSGQKTIYSEQEIFD	2850.11	832.878	27
			DGKRIQYQLVDISQD	2842.82	771.935	27
			DGKRIQYQLVDISQDN	2831.85	711.987	27
			ERQNGVLNSWTDQD	2823.96	654.034	27
			PASQTEAHEDPDEMNED	2817.33	780.013	27
			GTQRIRLVTRYIYNREE	2810.56	794.25	27
			RFASYIEKVRFLEQQ	2794.89	881.096	27
			SMDNNRSLDLDSIIAEVK	2774.15	1054.51	27
			QTIEENIKIFEEDAV	2761.96	1022.24	27
			VTRYIYNREEYLR	2761.63	755.61	27
			DGSERQNGVLNSWTDQDS	2752.78	797.654	27
			VDQWSTETIASHEDIE	2750.59	623.196	27
			DQWSTETIASHEDIER	2734.41	694.807	27
			IDGSERQNGVLNSWTDQDSK	2731.18	799.238	27
			TVDKSSSTAYMELRS	2708	680.787	27
			IDGSERQNGVLNSWTDQDS	2671.44	714.894	27
			NAEELQTKVSAKIDQLQ	2659.93	1164.88	27
			RQNGVLNSWTDQDS	2653.37	732.721	27
			RNQISKVSSGKELTE	2646.18	796.149	27
			TVVSNTFVKKEYERR	2641.59	746.678	27
			IPKKHISQISVADDDDES	2640.93	1067.34	27
			SGKEVKGEEKGENQNSKFEVRL	2634.74	1048.54	27
			RNQINALTSFVDASG	2600.78	756.261	27
			GSERQNGVLNSWTDQDSKD	2563.07	813.75	27
			SAMSRPMIHFGNDWEDRYYR	2554.33	877.447	27
			KKQVSEHIAVYRQEED	2546.37	884.076	27
			DERTVRKICALDDN	2544.63	680.14	27
			YPRQTQVSVLPEGG	2523.15	750.929	27
			KKGKTISLTDFLAED	2515.11	783.453	27
			NSVKEIILAVDGVI	2505.18	780.726	27
			LEEELDEAVERSLQSILRKN	2497.11	1023.17	27
			EEELDEAVERSLQSILRKN	2492.07	784.006	27
			KQVSEHIAVYRQEE	2491.07	673.908	27
			SGKEVKGEEKGENQNSKFEVRLL	2484.07	733.601	27
			GSERQNGVLNSWTDQDS	2476.82	490.154	27
			KNAEELQTKVSAKIDQLQ	2467.15	945.566	27
			YPRQTQVSVLPEG	2454.11	775.85	27
			LTVDKSSSTAYMELRS	2451.48	613.234	27
			VDQWSTETIASHEDI	2449.67	740.48	27
			TVTSQLMLKVHKEDDG	2441.18	987.531	27
			AVREDDEDEDDDKEDEVGYIW	2437.3	664.625	27
			RIFSVSLIQSEEELDD	2429.04	745.729	27
			KIDGSERQNGVLNSWTDQDSK	2424.33	842.667	27
			WTSDTQGDEAEAGEGGEN	2421.11	799.987	27
			KNILRFLDAERDVS	2404.67	899.219	27
			KKMREIIGWPGGSG	2402.15	806.273	27
			LKKQVSEHIAVYRQEE	2401.89	795.239	27
			PASKRYEVPLETPR	2391.85	683.933	27
			LKKQVSEHIAVYRQEEDG	2373.26	565.29	27
			DGSERQNGVLNSWTDQDSK	2361.07	627.288	27
			KCSSLQQLISETMVRW	2358.44	732.441	27
			DQWSTETIASHEDI	2356.59	718.525	27
			TYVRKLDDFVETG	2351.37	615.422	27
			KILDSVGIEADDDRLN	2344.04	613.018	27
			RNTYKEQYAFVYKEKLVS	2342.74	900.915	27
			SVFQVSVLPGNVGYLRFDSF	2341.85	743.332	27
			HDEFERHAEGTFTSDVSSYLEGQ	2332.93	806.759	27
			HPINEYYIADAAEDQV	2325.63	740.823	27
			EYGFQNAILVRYTQK	2317.41	728.777	27
			QNGVLNSWTDQDS	2315.11	816.388	27
			QYPRQTQVSVLPEGGETPL	2306.56	592.316	27
			VTSQLMLKVHKEDDG	2305.15	707.992	27
			GTSKESAMKTYVEKVD	2303.3	784.821	27
			YTVTSQLMLKVHKEDDG	2283.89	691.71	27
			RQNGVLNSWTDQDSK	2264.74	880.522	27
			VKKWQTMIEAHVDVKT	2262.96	605.342	27
			GPSGQKTIYSEQEIFD	2260	530.293	27
			QNGVLNSWTDQDSK	2254.07	782.909	27
			RKNILRFLDAERDVSVV	2249.18	671.842	27
			IHEHMVITDRIENVD	2247.52	596.989	27
			VKWKIDGSERQNGVLNSWTDQDSK	2245.85	632.099	27
			FRFTQAGSEVSAL	2240.48	638.705	27
			TYVRKLDDFVETGDI	2234.44	674.819	27
			TRGVEEQTKAFLDG	2233.78	649.336	27
			IRLVTRYIYNREE	2229.96	511.268	27
			KFLKHMNSAMEDS	2225.59	821.5	27
			KELITNPAESCEDIN	2225.52	680.382	27
			SFPASQTEAHEDPDEMNED	2224.33	789.57	27
			VGSLKNEDTPNRQYLDED	2222.15	694.774	27
			TIEENIKIFEED	2221.37	574.361	27
			LKKQVSEHIAVYRQEED	2216.07	537.632	27
			IVYEKIMEHAGKNQVL	2201.59	680.778	27
			AVKTNSSFIQGFVDHVK	2200.44	796.367	27
			WISKQEYDESGPSIVHRKCF	2197.74	547.053	27
			HKDTVVKSVIVEPEG	2187.44	583.47	27
			ERQNGVLNSWTDQDS	2181.07	485.203	27
			INTYVRKLDDFVETG	2178.7	510.961	27
			SEETITLIESHLEDKN	2174.63	563.946	27
			LTVNKSSSTAYMELRS	2173.44	491.654	27
			SERQNGVLNSWTDQDS	2171.96	631.511	27
			KCQTTNICVPRAFLCDGDNDCG	2167.41	673.946	27
			IDGSERQNGVLN	2165.37	647.139	27
			TDKRRSARIDSYIE	2164.63	673.431	27
			KHPINEYYIADAAEDQV	2163.78	832.68	27
			LEGEDDPDRSMKLS	2160.7	476.039	27
			TIEENIKIFEEDAVE	2157.48	793.251	27
			ENDETVSNTLTLSNGLE	2153.48	866.168	27
			AGNDRVRNLQSEVEG	2150.07	691.182	27
			KDIATQLISNMDIN	2141.44	634.429	27
			SDDDRVTWAEQQYEKERS	2140.74	714.627	27
			QWSTETIASHEDIER	2137.26	848.025	27
			TIEENIKIFEEDAV	2130.44	671.625	27
			KQNLEKAVEDYIDE	2126.15	581.101	27
			VDQWSTETIASHEDIER	2121.44	910.132	27
			AGNDRVRNLQSEVEGVK	2114.78	607.738	27
			TFSGAAGGNGAGSTRYRY	2110.59	1090.96	27
			SKSYYDILGVPKSASERQI	2108.85	609.36	27
			SSRQQNLILSYAEDET	2104.04	560.503	27
			SAMQDTINKLENELRS	2102.44	517.517	27
			HEHMVITDRIENVD	2091.48	645.519	27
			VEKHVVKSISVQQEKETI	2087.96	668.075	27
			GSETSAVVTEEDDDD	2087.11	890.375	27
			IKATIVHQDQAYDDK	2080.89	643.342	27
			EKYGKIETIEVMEDRQSG	2071.59	545.742	27
			LKKMRFIIGWPGGSG	2067.63	701.366	27
			PGSPSGHAMGSSCVWYVM	2067.52	666.553	27
			QTIEENIKIFEEDA	2067	548.483	27
			TGIKHELQANCYEEVKD	2065.93	529.01	27
			IREADIDGDGQVN	2064.78	517.313	27
			KAKIAEQVASFQEEKS	2064.7	583.351	27
			GSERQNGVLNSWTDQD	2060.56	570.663	27
			ASIVQKRIIYFQDEG	2057.63	615.342	27
			HSATVVTIADENEN	2057.52	725.112	27
			IDGSERQNGVLNSWTDQ	2057	549.269	27
			RLVTRYIYNREE	2053.63	664.158	27
			LKHAVVNLINYQDDAE	2053.56	752.541	27
			KELITNPAESCEDINE	2050.89	524.523	27
			NTYVRKLDDFVETG	2047.07	577.669	27
			AEQIARWIADRTDVN	2044.85	660.157	27
			IRNQINALTSFVDASG	2033.04	514.105	27
			RLKTHLPIFSQED	2032.78	746	27
			DVTHHPIPSEEDIN	2031.63	772.773	27
			KEAQKSSSIASFKDPKIS	2026.15	875.086	27
			TYKEQYAFVYKEKLVS	2020.93	646.817	27
			QRMQTTIKENVDNLH	2020.22	644.928	27
			DHSATVVTIADENEN	2019.07	635.519	27
			AVINAIAPEKDVDG	2006.89	678.037	27
			DQMSASSVQALAERKN	2006.7	695.069	27
			FTSDYSKYLDSRRAQD	2003	564.796	27
			YDEAASYIQSKFEDLN	1999.15	500.34	27
			SERQNGVLNSWTDQDSK	1998.78	652.505	27
			VPGKSIVENIINFIEKS	1998.22	692.076	27
			YGPSGQKTIYSEQE	1996.74	583.631	27
			DVYKTNNIAYEDVVG	1992.3	601.743	27
			LKKMREIIGWPGGSG	1989.04	596.651	27
			LSDDDRVTWAEQQYEKERS	1988.93	691.79	27
			KQVSEHIAVYRQEEDG	1976.26	508.456	27
			FTKKMVENAKKIEVEFDKG	1971.89	689.196	27
			IPVGSLKNEDTPNRQYLDED	1969.33	556.647	27
			RKNILRFLDAERDV	1968.37	663.752	27
			VDGVQVALPSYEEA	1967.7	619.349	27
			RIVSQKQIADRAAHDE	1966.74	514.764	27
			KPLLEKSHCIAEVEKD	1961.33	828.653	27
			SFNPHGISTFTDEDN	1961.22	458.936	27
			QDTEENPRSFPASQTEAHED	1960.48	598.512	27
			HTYQVGMNDMGDMT	1951.56	575.587	27
			KGTSKESAMKTYVEKVD	1945.96	552.497	27
			SDIIVQKIQPYTE	1944.89	600.538	27
			QGTFTSDYSKYLDSR	1940.41	605.383	27
			SHVEMKLAADEEEN	1938.89	520.402	27
			SDRQQSQVLDAMQDSF	1937.15	606.603	27
			HKDTVVKSVIVEPE	1928.04	853.062	27
			RTGIAQALSSFDLHS	1923.74	552.852	27
			QELEEELDEAVERSLQSIL	1921.63	806.7	27
			YPDGSEKTAQKLTDKTDI	1921.04	682.309	27
			VKLVKNVINVQTDLG	1918.74	617.37	27
			KEKEINGLASYLEN	1915.41	532.898	27
			EEEVEMLVAGHEDSN	1914.74	479.023	27
			QLTEEQIAEFKEAFS	1911.7	482.241	27
			GTFTSDYSKYLDSR	1910.52	596.164	27
			SKVSTVKDLLPLLEKV	1909.89	532.612	27
			LIHEHMVITDRIENVD	1909.07	584.277	27
			HDLEVAQTTALPDEDDD	1904.26	532.794	27
			SKQEYDESGPSIVH	1901.67	563.587	27
			REFFESNIKSYRDDID	1901.33	806.881	27
			LIHEHMVITDRIEN	1896.52	569.507	27
			TVVSNTFVKKEYER	1895.82	753.102	27
			IPKKHISQISVADDDDE	1894.82	662.373	27
			RKNILRFLDAERDVSV	1889.07	927.209	27
			IPIKKSDPVVSYRETVS	1882.85	823.036	27
			TIEENIKIFEEDA	1881	471.936	27
			TEAVINAIAPEKDVDG	1879.93	484.209	27
			NAEELQTKVSAKIDQ	1879.82	608.036	27
			ADAGRDFSDIESKFA	1879.52	585.527	27
			VIHKSFVEVNEEGTE	1872.56	608.836	27
			KEKEINGLASYLENLS	1870	592.357	27
			SDIIVQKIQPYTEQ	1867.82	561.177	27
			KDTVVKSVIVEPEG	1865.67	511.073	27
			RTGTYIGIDAMLEG	1864.96	678.994	27
			RIRLVTRYIYNREEY	1864.07	566.65	27
			TSDYSKYLDSRRAQD	1863.63	573.264	27
			VEFISVPVPEFADSD	1863.59	544.755	27
			EKVQVVSIKDYFLE	1857.11	519.345	27
			SQGTFTSDYSKYLDSR	1856.78	504.928	27
			EETITLIESHLEDK	1849.44	687.742	27
			WSTETIASHEDIE	1847.11	574.779	27
			VKLVKNVINVQTDL	1844.78	556.557	27
			VEFISVPVPEFADS	1844.3	479.215	27
			KKQVSEHIAVYRQEEDG	1840.67	516.124	27
			QGTFTSDYSKYLD	1836.78	638.706	27
			DEDGGQDGDQVGHEDLY	1834.93	478.558	27
			VFEVSLADLQNDEVAFR	1831.93	638.513	27
			DNNRSLDLDSIIAEVK	1831.22	732.797	27
			KYGKIETIEVMEDRQSG	1830.7	496.357	27
			WISKQEYDESGPSIVH	1827.11	493.986	27
			LKPGIKLTLSALLDGKN	1825.56	508.245	27
			LIHEHMVITDRIENVDN	1824.37	544.466	27
			AGNDRVRNLQSEVEGV	1822.89	643.175	27
			TEAHEDPDEMNED	1822.85	545.429	27
			AEELQTKVSAKIDQL	1822.04	556.002	27
			DDGTSDRPYSHALVAGIDRYPR	1821.52	581.893	27
			DTKVMKCVLEVISD	1821.44	586.594	27
			KYPIEHGIITNWDDMEKI	1819.93	521.451	27
			AEELQTKVSAKIDQ	1815.67	527.419	27
			AIPEGKQIVLYPDKD	1815.56	597.518	27
			DKRRSARIDSYIERD	1815.48	506.104	27
			HSQGTFTSDYSKYLDSR	1815.33	648.376	27
			VEKHVVKSISVQQEKET	1811.07	705.895	27
			SRQQNLILSYAEDET	1808.7	503.772	27
			VATKYEVSVYALKDTLT	1803.3	686.661	27
			QTQGMIKELISELDERT	1802.33	507.89	27
			CNTATCATQRLANFLVRSS	1800.78	539.494	27
			KKGKTISLTDFLAEDG	1799.67	541.838	27
			ANQIPKVAWIPDVES	1798.11	375.238	27
			KYPIEHGIITNWDD	1792.37	471.832	27
			QGTFTSDYSKYLDS	1787.93	703.639	27
			YKFLKHMNSAMEDSSS	1787.89	517.924	27
			EIRKNILRFLDAERDVS	1787.48	579.84	27
			GSETSAVVTEEDDDDE	1787.18	627.988	27
			RGVEEQTKAFLDGFN	1786.44	548.498	27
			RKILVSLLQASRDEED	1786.26	586.796	27
			KGSETSAVVTEEDDDDE	1784.37	775.787	27
			ISKQEYDESGPSIVHRKCF	1783.22	588.461	27
			EGEDDPDRSMKLS	1779.52	521.871	27
			KYGKIETIEVMEDRQS	1778.3	415.249	27
			LRPGVKLTLSALVDGKS	1778.3	504.341	27
			IRKNILRFLDAERDVS	1778	826.523	27
			SISPNAISAEEDG	1777.96	608.4	27
			IHEHMVITDRIEN	1776.85	613.243	27
			KDYEEVGIDSYEDEDEG	1775.37	442.047	27
			QQMWISKQEYDESGPSIVHRKCF	1771.67	576.76	27
			EELQTKVSAKIDQ	1768.11	463.754	27
			HLKKQVSEHIAVYRQEEDG	1766.52	602.395	27
			TEENPRSFPASQTEAHED	1763.93	617.669	27
			HTYQVGMNDMGDM	1763.44	530.099	27
			TNIESLVKEYDDN	1759.26	636.995	27
			THIYSGTLLDYKDEEG	1759.15	477.673	27
			KGSETSAVVTEEDDDD	1755.93	543.863	27
			HEENAKRLESYQEAVS	1755.85	515.387	27
			IPAMTIAKNAGVEGS	1752.78	482.068	27
			IKLGLKSLVSKGTLVQTK	1752.74	581.626	27
			VPVKVSATLVSGSDSQV	1751.3	754.845	27
			ARYQTIEENIKIFEEDA	1750.7	517.257	27
			YILLVSSKVSTVKDLL	1749.04	584.795	27
			SILKHDLRSYLDDRP	1748.41	458.649	27
			DESGPSIVHRKCF	1747.52	754.301	27
			SDRQQSQVLDAMQDSFA	1746.07	566.658	27
			MQYPRQTQVSVLPEGGETP	1744.78	481.112	27
			SDLQGRLVSIHSQKEQD	1742	548.522	27
			VDKANLEIMTKRS	1740.78	433.541	27
			VPPVQVSPLIKFGRYS	1740.11	708.912	27
			TMTIQQVIKSGSDE	1737.18	705.765	27
			VDGVQVALPSYEEAVY	1735.26	363.885	27
			KETYAQQLTSEIERIE	1733.41	456.385	27
			EKRTQVEVYSFPED	1732.78	611.46	27
			SEEEPEYGEESRS	1732	582.823	27
			NTYKEQYAFVYKEKLVS	1731.96	693.425	27
			FTDDSDSENLPFRP	1729.56	510.653	27
			KLENELRSTKSEMARY	1729.37	534.675	27
			GSAGNDRVRNLQSEVEGVK	1727.56	791.348	27
			QGTFTSDYSKYLDSRRAQD	1724.52	425.947	27
			HDEFERHAEGTFTSDVSSY	1723.11	514.861	27
			FPASQTEAHEDPDEMNED	1720.78	614.553	27
			FTRGVEEQTKAFLDG	1719.48	563.006	27
			QEYLTRHVISWEDLR	1719	484.773	27
			HALQDTEENPRSFPASQTEAHED	1718.82	666.339	27
			PASQTEAHEDPDEMNE	1718.63	592.488	27
			YIHIASFTLAQDEAGNV	1717.96	467.324	27
			DWVPYINGKFKKDD	1711.15	545.965	27
			TSEIQSQAKAYFEKT	1708.3	452.675	27
			QTIEENIKIFEEDAVE	1702.18	539.215	27
			HSQGTFTSDYSKYLD	1702.04	539.799	27
			IVDYIADKKDVYE	1701.52	527.242	27
			IHEHMVITDRIENVDN	1699.52	517.8	27
			GTFTSDYSKYLDSRR	1699.11	569.072	27
			GPSGQKTIYSEQEI	1698.78	513.062	27
			TKTHLSEVQAFFEN	1698.7	746.417	27
			TDKRRSARIDSYIER	1697.41	476.568	27
			NRIGGRIFTFRDEKTG	1696.04	610.003	27
			DLAPVDFLHASEDARK	1696	508.867	27
			NPDGMVALLDYREDG	1691.67	669.774	27
			TKVMKCVLEVISD	1690.74	360.244	27
			KIVHKSFVEVNEEGTE	1688.07	498.791	27
			KEGRVISHAISEHVEDAG	1687.37	509.262	27
			THIYSGTLLDYKDEE	1687.22	406.53	27
			IDNGIVKALNVEPDG	1687	535.367	27
			EEIAQVATISANGDKDIG	1686.07	427.23	27
			ARKIGARIYALPDDL	1684.26	455.377	27
			SFGHLPTQDPSGEEDDNQTHLQI	1684.26	670.81	27
			TRGVEEQTKAFLDGFN	1683.59	510.273	27
			FQKVMSNLDSNRDNEVD	1682.96	507.443	27
			HDLEVAQTTALPDEDD	1675.82	554.373	27
			SGKEVKGEEKGENQNSKFEVR	1673.18	639.77	27
			KDTIIKPLLVEPEG	1670.11	812.661	27
			RQQSQVLDAMQDSFA	1669.33	709.783	27
			TQQVAAQLLSNLEQS	1669.22	567.183	27
			TDHGATGILVFPNDD	1668.82	581.118	27
			HDEFERHAEGTFTSDVSSYLEGQA	1667.59	778.5	27
			AVDGVISVHSLHIW	1665.18	481.032	27
			EDIGGGQKVNDD	1664.96	465.279	27
			DPSDDTKGFFDPNTHEN	1663.33	558.859	27
			TYINASYIDGFKEP	1659.7	537.33	27
			VAKLEKTIDDLEDK	1657.41	562.968	27
			LKKMREIIGWPGGSGDGIFS	1656.3	573.395	27
			RGVEEQTKAFLDG	1655.04	434.702	27
			GSEKTAQKLTDKTDI	1654.85	541.808	27
			SDLVNAIKADAEGES	1654.26	571.334	27
			DEVKESKRINAEIEKQL	1652.37	596.342	27
			IHIDSTPFAGLVRNLG	1651.44	537.927	27
			ILGRSVVVHAGEDD	1650.41	549.605	27
			NKKGKTISLTDFLAEDG	1650.41	512.711	27
			KYGKIETIEVMEDR	1650.04	421.283	27
			WDKVKDFANVYVDAVK	1649.07	412.542	27
			SANKSTSISSFKDKSIS	1648.67	688.028	27
			IITITGTQDQIQNAQYLLQNSVK	1648.37	676.959	27
			HIYSGTLLDYKDEEG	1645.82	367.764	27
			VVYPWTQRYFDSF	1644.15	584.429	27
			QQAQQQLIVEQQDE	1642.59	376.857	27
			DVVYALKRQGRTLYGFGG	1642.15	496.012	27
			TDKRRSARIDSYIERDV	1641.33	529.827	27
			DLEVAQTTALPDEDD	1641.07	523.416	27
			EFISVPVPEFADSD	1638.48	564.63	27
			FPMPRVIYAMAEDG	1638.26	538.787	27
			QNGVLNSWTDQD	1633.74	399.061	27
			TVNKSSSTAYMELR	1631.85	559.803	27
			GEDDPDRSMKLSFRT	1631.67	600.898	27
			ELENLAAMDLELQKIAEKFS	1631.33	650.921	27
			EDTEEHHLRDYFEQYG	1626.11	384.887	27
			VMVTAALSYTISRMEESS	1623.67	656.483	27
			HTNIESLVKEYDDN	1622.59	393.793	27
			DQFTPVKIEGYEDQ	1621.67	632.39	27
			KCNTATCATQRLANFLVRSS	1616.78	552.65	27
			SFPASQTEAHEDPDEMNE	1615.59	389.837	27
			DGQRRIDFILVYEDESKK	1613.63	508.262	27
			DHSATVVTIADENENK	1613.41	459.048	27
			IPRHLQLAIRNDEELNK	1612.18	694.476	27
			SDLQGRLVSIHSQKEQ	1612	492.263	27
			KNIVKEQFKVFQDDMQ	1611.56	577.624	27
			VKVGVNGFGRIGRLVT	1611.44	665.927	27
			PGGSGDGIFSPGGAISNMYA	1611.07	686.264	27
			ADNRIGGRIFTFRDEKTG	1610.63	524.279	27
			DNEHHVFKVKDMEDLEN	1609.7	588.826	27
			QGMIKELISELDERT	1609.3	569.483	27
			EEIAQVATISANGDKDIGNI	1609.18	687.424	27
			LRAITEKETVEKERQS	1607.7	631.619	27
			GTFTSDYSKYLDSRRAQD	1601.74	417.071	27
			DLQGRLVSIHSQKEQD	1599.63	756.675	27
			IPRHLQLAIRNDEELN	1599.26	415.365	27
			QISVEMDVSSKPDLSA	1598.89	668.778	27
			LAPVDFLHASEDARK	1596.82	422.148	27
			SSEMARDEDGGQDGDQVGHEDLY	1595.93	500.644	27
			YGKIETIEVMEDRQS	1595.48	485.281	27
			HDLEVAQTTALPDED	1595	731.363	27
			IKKAAENIKALIEHE	1593.3	608.449	27
			NPHVNPLPTGYEDE	1591.48	508.497	27
			IARYKMFPEVKEKGM	1589.37	422.989	27
			EVKGEEKGENQNSKFEVRLL	1588.04	516.745	27
			HIYSGTLLDYKDEE	1588	402.685	27
			YKFLKHMNSAMEDS	1586.93	488.473	27
			LTVDKSSSTAYMELR	1586.37	419.006	27
			HDEFERHAEGTFTSD	1585.63	535.223	27
			TEENPRSFPASQTEAHEDPDEMNED	1585.41	665.411	27
			KVPYVAQEIQEEIDE	1584.11	746.16	27
			RGSVTISLQALQDTRD	1582.67	507.684	27
			DKRRSARIDSYIE	1578.96	556.299	27
			GYNHKDVQANASVR	1574.85	560.273	27
			KFLKHMNSAMEDSSSK	1574.63	568.217	27
			NRTVSKVDDFLANE	1573.74	462.012	27
			RDFPEEVAIAEELGRRH	1572.52	459.064	27
			IVHKSFVEVNEEGTE	1571.93	535.34	27
			RVPVSRPVLTFGDSG	1571.07	592.593	27
			ADLEAQRDVTYEEA	1569.41	624.236	27
			INTYVRKLDDFVE	1567.18	372.336	27
			TAFDDAIAELDTLNEDSYK	1566.59	646.262	27
			LEKRTQVEVYSFPED	1565.22	475.343	27
			YPRQTQVSVLPEGGETPL	1565.04	386.64	27
			INTYVRKLDDFVET	1563.82	439.592	27
			RTHIYSGTLLDYKDEEG	1563.7	601.095	27
			AEELQTKVSAKIDQLQ	1561.04	429.277	27
			DRQQSQVLDAMQDSF	1559.74	502.013	27
			FESNIKSYRDDID	1558.96	529.7	27
			TGRIVAVIGAVVDVQ	1558.82	559.919	27
			EGEDDPDRSMKLSF	1557.85	597.347	27
			LNFSHGTHEYHAETIK	1556.85	466.505	27
			TFTSDYSKYLDS	1553.89	458.664	27
			DEAIRQALVDSVFQVSVLPG	1553.04	531.273	27
			DIEEAGIVAREFG	1552.7	553.526	27
			TSEIQSQAKAYFEKTHE	1552.3	608.59	27
			AYIHIASFTLAQDEAGNV	1552.3	489.579	27
			KKTLSQLSVQEDVK	1551.37	532.398	27
			TEKETVEKERQSI	1550.96	502.483	27
			KNSLINYLEQIHRGVKGFVR	1549.89	565.429	27
			RIKKTLSQLSVQEDVK	1549.63	471.987	27
			IRVTNPNARLRSEENE	1549.63	624.361	27
			GTFTSDYSKYLDS	1548.11	447.253	27
			SQGTFTSDYSKYLDS	1548.11	472.709	27
			KHPINEYYIADAAEDQ	1547.93	630.882	27
			IRLVTRYIYNREEY	1547.41	686.635	27
			IEQAVQSHAVAEEEARK	1547.41	679.854	27
			KQPGIVFVAAKFDG	1546.11	514.193	27
			ADISKRIQSLEDESK	1545.37	541.098	27
			SQTEAHEDPDEMNE	1544.07	552.612	27
			TSEIQSQAKAYFEKTHEQ	1543.74	533.98	27
			DKRKCNTATCATQRLANFLVRSS	1543.26	518.077	27
			DTKVMACVLEVISD	1541.63	518.011	27
			LILQNGLETLREENA	1540.85	536.321	27
			IHEVKGVEARDEVES	1539.48	494.586	27
			VPQQIKVATLNSEEEN	1539.3	466.481	27
			SDDDRVTWAEQQYE	1538.48	437.178	27
			EYVTLKKMREIIGWPGGSGD	1538	441.543	27
			VDKANLDVMKERS	1536.04	445.511	27
			SYLIHEHMVITDRIENVDN	1534.93	369.635	27
			GNPDDSFLEDEGEDRNGVTLTE	1533.89	517.656	27
			KGTSKESAMKTYVEKVDE	1533.78	605.802	27
			TYINASYIDGFKEPRK	1533.04	603.341	27
			VSTGDVNVEMN	1532.11	609.999	27
			LGHNYVTAIRNQQEG	1531.48	536.986	27
			TEENPRSFPASQTEAHEDPDE	1529.3	608.967	27
			INTYVRKLDDFVETGDI	1525.56	430.743	27
			NGGGGGVSARSVAG	1523.85	807.12	27
			YIHIASFTLAQDEAG	1523.59	572.415	27
			TSDLVNAIKADAEGES	1523.3	574.413	27
			DNRIGGRIFTFRDEKTG	1521.52	506.577	27
			KKAAENIKALIEHE	1520.33	471.431	27
			SDRQQSQVLDAMQDS	1520.26	589.025	27
			SQAVHKAVLTIDETG	1519.7	746.043	27
			KTNSSFIQGFVDHVK	1517.41	622.179	27
			IQRMQTTIKENVDN	1517.18	485.948	27
			SMDNNRSLNLDSIIA	1515.93	492.539	27
			KILDSVGIEADDDRL	1515.7	935.081	27
			RIGGRIFTFRDEKT	1515.67	581.931	27
			IQRMQTTIKENVDNLH	1513.52	517.649	27
			AKVQAINVSSRFEEEI	1511.82	446.286	27
			LEPMYPGDYATPEQMAQYETQLRRY	1511.74	723.605	27
			HEKDYASALETFAEGQK	1511.52	589.647	27
			TVDKSSSTAYMELR	1508.22	491.56	27
			FTSDYSKYLDSR	1506.93	335.442	27
			PPSLRTLEDNEERMS	1504.56	427.698	27
			ARYQTIEENIKIFEEDAVE	1504.33	438.8	27
			NTYVRKLDDFVETGDI	1503.67	453.939	27
			RQQSQVLDAMQDS	1503.63	478.362	27
			HGTPEQKALVIGGEA	1502.56	447.151	27
			QQAQQQLIVEQQDEQL	1500.96	452.265	27
			SQGTFTSDYSKYLDSRRAQD	1500	669.22	27
			ILQSSSEVGYDAMLG	1498.48	428.69	27
			AEKKKMQQNIQELEEQLE	1498	690.495	27
			NEREIAEAIKNHEELKV	1497.96	553.56	27
			VNEERTLEVEIEPG	1497.33	493.636	27
			QMCVTQYQKESQAYYDGRRS	1496.15	447.807	27
			PRKIEEIKDFLLTARRK	1494.74	746.931	27
			HLKLHKLETSFLVRA	1493.63	466.23	27
			PASVPLRTEEEFKK	1493.33	678.612	27
			ITPAEVGVLVGKDR	1493	494.75	27
			SQENPNTYSEDLDV	1492.04	564.55	27
			QGRLVSIHSQKEQD	1491.48	422.53	27
			GSERQNGVLNSWTDQDSK	1491.04	528.116	27
			ARELQHTIWDDPEAG	1489.89	472.764	27
			YPIEHGIITNWDDMEKI	1487.04	477.091	27
			KDTVVKSVIVEPEGIE	1486.78	613.259	27
			SDRPYSHALVAGIDRYPR	1486.59	517.66	27
			KNLGIGKITPFEEKMI	1485.96	415.836	27
			AVRNAKAAVEEGIVAG	1485.59	562.94	27
			VDQWSTETIASHEDIERL	1483.15	487.708	27
			RLVTRYIYNREEY	1481.3	406.077	27
			FTLGKQEVIRGWEEG	1480.15	576.227	27
			IDNGIVKALNVEPDGTG	1478.41	469.649	27
			FNPYFDPLQWKNSD	1477.93	540.085	27
			DAGSAFAIHDMEED	1477.33	512.675	27
			DVYQAELRELRLRLD	1477	380.866	27
			AKTSEIQSQAKAYFEKTHE	1476.22	410.132	27
			YVQSMDVAAFNKI	1476	422.008	27
			EHMVITDRIENVD	1475.7	400.486	27
			RGYQQFAYDGRDYIA	1474.96	354.596	27
			VITNANENYEPRNGK	1474.33	481.394	27
			TYINASYIDGFKEPR	1473.07	483.366	27
			WSTETIASHEDIER	1471.82	607.227	27
			GTQRIRLVTRYIYNREEY	1471.52	412.726	27
			VPVIVEKAPKARIGDLD	1471.22	686.832	27
			YKFLKHMNSAMEDSS	1470.37	415.151	27
			GIKHELQANCYEEVKD	1470.07	364.48	27
			SDLQGRLVSIHSQKE	1470.04	393.715	27
			RRIALENYLAALQSDPPRP	1468.78	488.608	27
			LEKRTQVEVYSFPEDPVI	1467.07	484.355	27
			VTGEADVEFATHEDAVAAMSK	1467.07	498.636	27
			EGRVISHAISEHVEDAG	1466.82	436.737	27
			STATINNIKPGADY	1462.07	418.726	27
			RVSETDIQRLLHG	1461.41	382.475	27
			IKKTLSQLSVQEDVK	1461.11	569.98	27
			TQKVTYMVHDFEEGGG	1459.93	443.532	27
			LVTRYIYNREE	1459.78	413.218	27
			FTDDSDSENLPFRPEG	1457.96	464.269	27
			TDKGKTQKITLNVHNEY	1456.56	355.309	27
			LQGRLVSIHSQKEQD	1455.82	406.643	27
			EEDSQRPLIDGAEN	1453.7	503.316	27
			YPIGHGIITNWDD	1453.37	630.754	27
			NKHEAMITDLEERLR	1452.7	569.723	27
			SDLERRILEVKQKGF	1452.67	553.839	27
			SRAIQVVRARKQLV	1451.74	508.128	27
			HNPHVNPLPTGYEDE	1451.67	486.381	27
			DTKVMKCVAEVISD	1450.44	454.376	27
			YGNAQIIECLKENKK	1448.22	328.312	27
			NLNDRLASYLDKVRA	1446.93	397.92	27
			TEATKAITTKKDIEG	1446.89	533.533	27
			EASGSAGNDRVRNLQSEVEGVK	1446	544.247	27
			TFSGAAGGNGAGSTRY	1444.33	921.577	27
			YPRQTQVSVLPEGGET	1444.04	474.073	27
			YQTIEENIKIFEED	1443.52	505.228	27
			EHPEVTSLKSFVEQQD	1441.26	400.212	27
			RTVQQLRLEASIERIK	1440.11	531.341	27
			IKLKVESSPSRSDYINAS	1439.96	542.337	27
			KVVEVGSKIYVDDG	1439.63	421.075	27
			PYFDPLQWKNSDFE	1437.59	468.631	27
			VMVTVFKVGARTEKG	1437.48	395.31	27
			EGEDDPDRSMKLSFRT	1436.96	512.703	27
			AKTSEIQSQAKAYFEKT	1436.96	475.959	27
			SVTISLQALQDTRD	1436.78	369.32	27
			GSAGNDRVRNLQSEVEG	1436.52	481.476	27
			HSQGTFTSDYSKYLDS	1435.74	385.048	27
			RGSVTISLQALQDTRDII	1434.59	466.43	27
			AARVIHVVTSEMDNYEPG	1430.33	480.464	27
			PSIVKKVQDFMEKQE	1428.96	575.856	27
			QREENAPKNRSLAVLTYDHASRI	1428.74	697.722	27
			AITEKETVEKERQS	1427.63	671.245	27
			KYPIEHGIITNWD	1427.3	466.277	27
			HDEFERHAEGTF	1426.78	589.142	27
			AERPLNEQIAEAEADKI	1426.04	647.971	27
			NHPDSELESTANRHGEETEE	1423.44	431.381	27
			AVLASRIVAFAGKY	1422.82	521.175	27
			GTSKESAMKTYVEKVDE	1421.52	427.166	27
			GSERQNGVLNSWTD	1421.15	551.959	27
			GTFTSDYSKYLD	1420.63	533.591	27
			ATETVRSILKIDDVVNTR	1415.15	444.568	27
			EKEINGLASYLENLS	1414.22	502.59	27
			PGGAISNMYAMLIAR	1414	561.174	27
			YNKQYLERTRAELD	1413.18	409.651	27
			KDYASALETFAEGQK	1410.89	735.313	27
			ANIRNMSVIAHVDHG	1410.59	398.317	27
			EVAQTTALPDEDDD	1409.93	407.375	27
			KTSEIQSQAKAYFEKTHE	1409.22	439.132	27
			RRAGDLQTLWSRMDARR	1408.63	434.231	27
			IRKNILRFLDAERD	1408.52	528.272	27
			YNFKADEIESYLEN	1406.07	602.569	27
			ARKIGARVYALPED	1405.37	723.038	27
			LVNEERTLEVEIEPG	1405.22	365.663	27
			FKHQSTITVNEEG	1404.78	544.02	27
			KPSTPESGVEDFEDY	1403.26	547.468	27
			DPKSSETAAFVKSYEN	1402.04	497.148	27
			GPGPESSPVVVRTDED	1400.37	600.64	27
			ADKSSSTAYMELR	1399.11	490.539	27
			EKEKEINGLASYLENLS	1398.48	512.507	27
			DKEGIPPDQQRLIFAGKQLEDG	1397	422.486	27
			YTDLQQILESEKDLEEA	1394.41	548.459	27
			GEDDPDRSMKLSF	1393.74	525.381	27
			HSATVVTIADENENK	1393.3	389.914	27
			NQINALTSFVDASG	1393.07	510.684	27
			QGTFTSDYSKYL	1392.78	384.7	27
			TKMIWVAVIGDWFNLIFK	1391.07	576.821	27
			DIIVQKIQPYTEQ	1390.07	458.501	27
			VHKSFVEVNEEGTE	1389.7	408.985	27
			YPIEHGGITNWDD	1389.48	459.759	27
			AKTSEIQSQAKAYFEKTHEQ	1388.59	647.525	27
			ISPNAISAEEDG	1387.82	512.578	27
			NSHVEMKLAADEEENA	1387.15	539.884	27
			DPRAVLASRIVAFAGKYE	1386.33	646.291	27
			TKPKKENIIAFDDMIEP	1386.07	424.099	27
			LEGEDDPDRSMKLSFRT	1385.26	499.027	27
			VPLTAPQKVELTVEKEVAG	1384.04	435.93	27
			IERASQLTSERDTLT	1383.07	429.708	27
			SITPAEVGVLVGKDRS	1381	450.287	27
			NLNDRLASYLDKVRAL	1380.82	431.26	27
			TDTEDKGEFLSEGGGVR	1380.07	416.116	27
			RPSVNPAEGFYENIS	1378.11	429.292	27
			AVHKAVLTIDETGTE	1377	403.523	27
			HEHMVITDRIENVDN	1377	401.217	27
			FQKVMSNLDSNRDNE	1376.74	570.847	27
			ERQNGVLNSWTDQDSK	1376.15	380.037	27
			SQGTFTSDYSKYLD	1375.41	463.975	27
			HSQGTFTSDYSKYLDSRR	1374.96	350.335	27
			IVHKSFVEVNEEG	1374.7	439.263	27
			KSEFPTEADLEDF	1373.56	332.469	27
			IVHDFNKKLTAYLDLN	1372.3	351.392	27
			HNYVTAIRNQQEG	1372.04	452.387	27
			KVMKCVLEVISD	1371.67	340.779	27
			GQRRIDFILVYEDESKK	1371.52	466.651	27
			VELAKSRGVEAARDN	1369.33	358.88	27
			HTNIESLVKEYDDNGEG	1369.07	465.808	27
			MTIQQVIKSGSDE	1368.37	513.321	27
			DKKANIRNMSVIAHVDHG	1367.04	432.231	27
			YKEQYAFVYKEKLVS	1366.78	315.065	27
			GLQNIAAEKHNLGILTKRS	1365.33	708.14	27
			NMYAMMIARFKMFPEVKEKG	1365.11	539.457	27
			TAPQKVELTVEKEVAG	1363.48	507.767	27
			GGLKASSIIIALTDGKL	1363.07	626.391	27
			GEDDPDRSMKLS	1362.33	372.606	27
			YEDIAQKSKAEAE	1362.26	410.044	27
			SERQNGVLNSWTDQ	1361.26	348.222	27
			TVAVKIFPYEEYSS	1360.63	373.552	27
			KDTVVKSVIVEPE	1359.78	474.097	27
			LISGGTSYVPDDGLTAQQL	1357.96	376.234	27
			ADLAPVDFLHASEDARK	1357.74	427.192	27
			DTEENPRSFPASQTEAHED	1357.48	549.988	27
			WVPYINGKFKKDD	1357.18	456.222	27
			DNRIGGRIFTFRDE	1355.67	466.005	27
			DEVKESKRINAEIEK	1354.22	513.881	27
			QSTAITAYKSEGES	1352.15	557.79	27
			KDTVVKVLIVEPEG	1351.22	419.933	27
			VPVSRPVLTFGDSG	1350.15	565.359	27
			AIIDRLIAFKNNDN	1350	493.021	27
			QYPRQTQVSVLPEGGETP	1348.3	433.797	27
			RGYQQFAYDGRDYIAL	1347.96	533.224	27
			KKDLHMERVISYEEGKA	1345.78	525.035	27
			KVVQEYIDAFSD	1344.96	429.48	27
			NHPDSELESTANRHGEETEEE	1342.48	495.514	27
			NPYFDPLQWKNSDFE	1340.7	676.039	27
			QVATISANGDKDIG	1339.41	413.762	27
			AEQLAQIAAENEEDEH	1338.82	674.87	27
			SLADELALVDVLEDK	1336.48	503.783	27
			RELREQLAQQQVHVE	1335.63	281.423	27
			LGVLFGLGFAINSEMFLR	1335.11	419.252	27
			VPTKTDKRRSARIDSYIE	1334.82	535.596	27
			SGRPRARSVDALDDINRPG	1334.74	535.781	27
			SFPASQTEAHEDPDE	1334.59	529.625	27
			DLEVAQTTALPDED	1334.48	437.681	27
			KNPSIVKKVQDFMEKQ	1333.89	399.164	27
			DLAPVDFLHASEDAR	1333.7	451.106	27
			DLFKHQSTITVNEEG	1332.85	399.974	27
			WSRMDQLAKELTAE	1332.82	421.715	27
			NKDQWEERIQVWHEE	1332.52	502.6	27
			AIIDPGDSDIIRSMPEQTGEK	1331.93	441.029	27
			LEGEDDPDRSMKLSF	1330.7	530.113	27
			SSEMARDEDGGQDGDQVGHED	1329.52	448.651	27
			GNDRVRNLQSEVEGVK	1329.04	482.588	27
			STVHLIEPLDADEEG	1328.67	533.595	27
			AKTSEIQSQAKAYFEKTHEQL	1326.82	653.123	27
			TPKDGTQKVTYMVHDFEEGGG	1326.48	506.284	27
			EETMKEVKAYKEE	1326.07	437.736	27
			TQGMIKELISELDERT	1324.78	332.974	27
			FKVVPEMTEILKKK	1324.37	549.884	27
			RIAQSDYIPTQQDV	1323.78	425.895	27
			NVRLSSETGGMGSS	1321.48	351.858	27
			SVGETVTITCRASEN	1320.7	417.749	27
			ITPAEVGVLVGKDRS	1318.41	441.664	27
			KTNVFLFLFALGFYLLLR	1317.11	410.786	27
			YIGEIIGKRGIVGYDV	1315.85	374.612	27
			NKALAAELNQLRAKE	1315.37	393.264	27
			SFPASQTEAHED	1314.44	473.774	27
			DHGATGILVFPNDD	1314.26	372.253	27
			GIVKALNVEPDGTG	1313.63	568.408	27
			YGKIETIEVMEDRQ	1313.56	351.698	27
			HSQGTFTSDYSKY	1312.26	314.774	27
			SSVTLHRLTWSFLWSV	1311.82	403.945	27
			ADNRIGGRIFTFRDEKT	1310.41	476.13	27
			IPVGSLKNEDTPNRQYLD	1308.93	462.841	27
			APAARYQTIEENIKIFEED	1306.48	453.812	27
			HAVSEGTKAVTKYTSSK	1306.22	373.933	27
			HIEDSGEKPNTFSN	1305.7	328.383	27
			EAQKSSSIASFKDPKIS	1304.93	430.794	27
			DYEYLINVIHAFQYV	1303.56	469.834	27
			DNSHVEMKLAADEEENA	1301.33	502.963	27
			GKKAEGIPEFYDYDVA	1301.33	480.379	27
			ADLAPVDFLHASEDAR	1300.48	401.856	27
			SFPASQTEAHEDPDEMN	1299.52	540.544	27
			LGHNYVTAIRNQQE	1299.37	427.933	27
			SDLQGRLVSIHSQKEQDFL	1299.3	477.708	27
			SRFEEEIKAEQEERK	1299.07	425.952	27
			ARLRVQMTLESYEDKTEG	1298.96	468.273	27
			DLQGRLVSIHSQKE	1297.26	318.772	27
			RDLAARNVLVESEHQV	1297	396.934	27
			GDPRNIFSIYFPLWFQLN	1296.82	378.068	27
			VEDPQVEQLELGGS	1295.93	405.699	27
			KEKLISSLQAQLDQSE	1295.85	561.833	27
			GVQVALPSYEEAV	1295.82	462.147	27
			GNINVETISAFIDGGG	1294.56	419.224	27
			TEATIPLVPGRDED	1293.67	448.91	27
			EKAKTSEIQSQAKAYFEKTHE	1293.33	523.646	27
			QRQHEINLIAYRE	1292.7	459.014	27
			WSRMDQLAKELTAEKR	1292.56	401.624	27
			DDEVDVDGTVEEDLGK	1291.93	337.691	27
			RKPTAPAKLVSFHDDSDE	1291	398.928	27
			RAITEKETVEKERQSI	1290.93	477.218	27
			YPIEHGIIGNWDD	1290.56	363.478	27
			QDTEENPRSFPASQTEAHEDPDE	1290.48	489.252	27
			DVLVMPNLYGNIIDN	1290.44	284.049	27
			KDLHMERVISYEEGKA	1290.44	339.928	27
			EKPQDIEAFKNYTLD	1289.18	625.218	27
			TPTDVTHHPIPSEEDIN	1287.82	506.742	27
			VPYVAQEIQEEIDE	1286.67	393.407	27
			GKTQKITLNVHNEYPE	1286	374.358	27
			AMKRHGLDNYREYSLGN	1285.67	284.888	27
			HPEAQAKVDVFRED	1285.56	441.744	27
			VNEERTLEVEIEPGV	1284.93	416.179	27
			TADKSSSTAYMELR	1284.22	273.922	27
			EVEDPQVEQLELGG	1282.63	444.283	27
			SITPAEVGVLVGKDR	1282.18	575.701	27
			HNDRVQPIVAVADEG	1280.96	540.329	27
			RTKTEATIPLVPGRDEDFVG	1280.78	385.762	27
			LEQPNVAISLSRTEALN	1280.52	433.623	27
			VQYGNAQIIECLKENKK	1279.63	375.909	27
			AIERASQLTSERDTLT	1279.59	418.847	27
			SVGETVTITCRASENI	1278.18	465.166	27
			LEDARRLKAIYEKKK	1276.63	501.963	27
			NQVSNAYLYRKRIQP	1276.07	409.281	27
			RDNTINLIHTFRDY	1274.18	546.453	27
			ARSRPLPVHVREEG	1273.3	531.704	27
			SAPGLIIATGSVGKN	1271.59	450.772	27
			KPSTPESGVEDFEDYQN	1271.07	393.462	27
			SYELPDGQVITIGNER	1270.89	383.958	27
			DNRIGGRIFTFRDEKT	1270.48	278.777	27
			FGSSFGVSDALLGGSEKETMQN	1269.63	520.486	27
			LDDERVNSLSSFKEAVK	1269.59	463.003	27
			FTSDYSKYLDS	1269.15	391.818	27
			GVEEQTKAFLDG	1267.67	430.7	27
			ADLAPVDFLHASEDA	1266.11	385.082	27
			SLVSKGTLVQTK	1265.7	424.978	27
			SQENPNTYSEDLD	1265.63	609.38	27
			KNLQTVNVDEN	1265.41	323.415	27
			VFPENGLVAYKDGKL	1264.82	393.784	27
			SAGNDRVRNLQSEVEGVK	1264.11	350.464	27
			GHNYVTAIRNQQEG	1262.78	433.833	27
			DQWSTETIASHEDIERL	1262.22	401.325	27
			GYQQFAYDGRDYIA	1260.44	346.606	27
			EIRKNILRFLDAERDVSVV	1256.78	479.759	27
			LQRLRGMFAFALWD	1255.74	510.965	27
			NTATCATQRLANFLVRSS	1255.59	502.373	27
			ASVGETVTITCRASENI	1255.15	344.983	27
			GRVISHAISEHVEDAG	1255	511.287	27
			EDYRTYYGFLNFMSNVGD	1254.7	425.399	27
			SGSTEQRLASLEEQVT	1254.63	393.336	27
			LIHEHMVITDRIENV	1253.85	325.776	27
			SSETAAFVKSYEN	1253.52	284.358	27
			AFDTTVSVKSYPDENV	1253.52	510.367	27
			RGYQQFAYDGRDY	1252.89	357.412	27
			PSIVGRPRHQGVMVG	1251.04	310.668	27
			NYVTAIRNQQEG	1250.56	488.957	27
			FKTLTKQEETDDL	1250.18	426.104	27
			HVESELLHTYSEIVG	1250.07	404.716	27
			EKAHHAIWAYNDAKK	1249.63	403.218	27
			EGTARGIVVYTGDRT	1248.67	554.401	27
			KVQYESSEPADFKVDEDGTVYAV	1248.26	378.757	27
			RGSVTISLQALQDTRDI	1248.11	416.255	27
			ETVAVKIFPYEEYSS	1248	329.235	27
			QRQHEINLIAYREA	1246.78	346.553	27
			RLKPVANSVEDARDVK	1246.63	589.606	27
			GHYTEGAELVDSVLDVVR	1245.7	436.495	27
			TKTHLSEVQAFFENQS	1244.15	673.101	27
			RRALQTLALWSRMDARR	1243.63	372.579	27
			AVADICKKYKIWMHV	1243.56	375.484	27
			LITNLSSALKDETVW	1242.63	447.944	27
			AEKVRNLPAGHGLNAQ	1242.37	446.898	27
			NKHEAMITDLEER	1241.78	366.106	27
			GTARGIVVYTGDRT	1241.59	359.909	27
			RLDNQGKINAWTAQS	1240.7	507.243	27
			KGKTQKITLNVHNEYPE	1240.56	386.798	27
			KQLVQKFLQTQDDRP	1240.33	450.873	27
			LVKGRTASIDSNQEPYA	1239.89	409.039	27
			EKKKMQQNIQELEEQLE	1239.33	449.939	27
			TLKKMREIIGWPGGSGDG	1238.7	337.237	27
			MVPSHAVVARTVGGKED	1238.18	598.585	27
			SARSRPLPVHVREEG	1236.7	372.166	27
			AMKRHGLDNYRGYAL	1236.52	399.274	27
			DGSERQNGVLNSWTDQ	1235.93	389.312	27
			VEEKIEWLESHQDADIE	1235.7	548.984	27
			EKAHVPIWARMDAKK	1235.67	542.198	27
			DTEENPRSFPASQTEAHEDPDE	1234.26	528.59	27
			VLIIHHLQEDYRTYYGFL	1231.74	373.632	27
			NKQYLERTRAELD	1231.63	483.048	27
			ERQNGVLNSWTDQ	1231.63	496.077	27
			VEKHVVKSISVQQE	1231.63	311.702	27
			VKAHGKKVITAFNDGLN	1231.22	388.177	27
			KDLHMERVISYEEG	1231.11	473.048	27
			LTADKSSSTAYMELR	1230.63	501.557	27
			VYQGASLQAQTDRTG	1230.26	483.921	27
			MPVANAVISVPAEFDLQQ	1229.96	460.135	27
			IRKNILRFLDAERDVSVV	1228.37	420.855	27
			QLTEEQIAEFKEA	1227.89	350.588	27
			TRSSRAGLQFPVGRVH	1227.67	557.877	27
			EEEIEIIPVQEEEE	1226.82	472.911	27
			WGRSSQSSVVIMVIVA	1226.74	486.129	27
			SDRQQSQVLDAMQDSFAR	1225.89	423.208	27
			HDEFERHAEGTFTSDVS	1223.56	363.978	27
			GTSKESAMKTYVEKVDEL	1223.26	383.856	27
			EGIRQFYINVEREE	1222.33	400.72	27
			RPGVKLTLSALVDG	1222.26	278.762	27
			NVPAVAEEIQDEVDE	1221.63	454.157	27
			RQIEEQTVKAQKELEEQ	1219.96	475.55	27
			LSDDDRVTWAEQQYE	1219.82	359.933	27
			GGGNYGPGGSGGSGGYGGRSRY	1219.82	720.968	27
			VQYGNAQIIECLKENKKQ	1219.74	547.053	27
			GKIETIEVMEDRQSG	1219.33	500.349	27
			SPVLLGQPNTLICF	1218	421.524	27
			KTSEIQSQAKAYFEKT	1218	410.649	27
			LVRQVREMEAELEDER	1217.93	303.788	27
			VVVASSEVHVEVER	1216.7	353.882	27
			ISKQEYDESGPSIVHRK	1216.41	414.084	27
			SRMDQLAKELTAE	1215.74	388.253	27
			YPIEHGIITNWDD	1215.15	408.247	27
			KNKHEAMITDLEERLR	1214.22	440.955	27
			AFDTTVSVKSYPDEN	1212.33	492.566	27
			FNYREQEELKVRVE	1212.3	367.88	27
			AQKSSSIASFKDPKI	1212.04	596.518	27
			GNPDDSFLEDEGEDRNGVT	1212	471.757	27
			SVNPYLQGKRLDNVVA	1211.56	423.693	27
			HSQGTFTSDYSKYL	1211.22	314.871	27
			GKQLAKKIEPELEGSS	1211.15	358.521	27
			GKKAEGIPEFYDYDV	1209.96	329.26	27
			HDFQRGLTAYHDISL	1209.85	310.562	27
			HSATVVTIADENENKF	1209.78	470.587	27
			RTPDRVSETDIQRLLHG	1209.67	596.873	27
			NLKPAPIKVYDYYETDE	1209.15	449.737	27
			EKAHHAIWARMDAKK	1208.74	375.183	27
			TPVRSGTNPQMD	1208.37	361.034	27
			ESKDQLSEDASKVITY	1207.74	387.613	27
			DLKGRLVSIHSQKEQD	1206.85	395.524	27
			KVMKCVLEVISDSL	1206.56	504.479	27
			KPKYTAEQLKTVMD	1205.3	477.324	27
			DRVSETDIQRLLHG	1205.11	336.996	27
			EVEDPQVEQLELGGS	1205.07	337.496	27
			DKGKTQKITLNVHNEYPE	1203	525.871	27
			VVIALHHGLDVFQDDD	1202.18	359.241	27
			SKMQYPRQTQVSVLPEGGETP	1201.96	324.453	27
			KKYQLNLPSYPDTE	1201.59	334.851	27
			SQVTQELTALMEDTM	1201.18	716.467	27
			SHVEMKLAADEEENA	1200.96	484.911	27
			IRKNILRFLDAERDV	1200.41	562.842	27
			RDGTIEIPSCFKEHSS	1200.11	298.843	27
			TEATIPLVPGRDEDFVG	1199.67	445.248	27
			GFSPQHKITSFEEAKG	1199.11	395.678	27
			VRTPALQLSAMQEGDY	1198.59	357.682	27
			TLGKQEVIRGWEEG	1197.07	279.522	27
			RKLGLVKYGEKYASNY	1196.33	368.43	27
			SSRFEEEIKAEQEERK	1196.26	423.795	27
			EKKKMQQNIQELEEQ	1195.04	643.444	27
			VETAAGADGTEAPAKKDVKGSY	1194.63	517.466	27
			KDQWEERIQVWHEEHR	1192.89	288.715	27
			GVKLVKNVINVQTDL	1192.56	396.502	27
			HDLEVAQTTALPDEDDDL	1191.48	389.938	27
			TATINNIKPGADY	1190.52	514.05	27
			QTQGMIKELISELDER	1190.04	459.59	27
			IATHFPHQVILGVIGGML	1189.67	384.011	27
			LIHEHMVITDRIENVDNL	1189.04	296.461	27
			KDQWEERIQVWHEE	1188.41	302.146	27
			SDIIVQKIQPYTEQS	1187.67	499.666	27
			KDTVVKVLIVEPEGIK	1186.96	402.263	27
			RLVEQLKLEAGVERIK	1186.59	450.434	27
			KILDSVGIEADDDR	1185.89	477.718	27
			EEIAQVATISANGDKD	1185.74	445.6	27
			DQMSASSVQALAERK	1185.18	428.327	27
			EDDPDRSMKLSF	1185.11	410.872	27
			YKFLKHMNSAMEDSSSK	1184.85	512.338	27
			GDYTVRVRAELADEHS	1184.52	448.79	27
			DDDRVTWAEQQYE	1182.96	421.897	27
			TKTEATIPLVPGRDEDFV	1180.52	394.319	27
			AQKGVQIIVFPEDG	1180.41	356.171	27
			DVLVMPNLYGNIID	1180.37	560.008	27
			GLITESQAHTLEDE	1180.37	485.064	27
			IEQAVQSHAVAEEEAR	1180.07	380.667	27
			KYPIEHGIITNWDDME	1178.52	482.395	27
			KEKEINGLASYLE	1178.33	332.534	27
			IAKQSVTIKTMLEDLG	1177.82	468.61	27
			AFDTTVSVKSYPDENVR	1177.67	371.406	27
			RIAQSDYIPTQQDVL	1176.18	459.75	27
			RLVSIHSQKEQDF	1175.78	289.743	27
			FKHQSTITVNEEGTQ	1175.3	433.429	27
			KELEEQLGPVAEETRA	1174.96	292.282	27
			AMKRHGLDNYREYSL	1174.59	363.726	27
			YINASYIDGFKEPRK	1174.44	399.121	27
			SHLVEALYLVSGERG	1173.37	366.69	27
			DHSATVVTIADENENKF	1172.85	285.646	27
			RVPVSRPVLTFGDS	1172.33	417.324	27
			VIALHHGLDVFQDD	1172.15	430.98	27
			QTPSQQAAKSFYDR	1170.96	477.091	27
			YFDPLQWKNSDFE	1170.93	444.372	27
			DDPDRSMKLSFRT	1170.44	495.575	27
			RPSSREDSVEARSDFEE	1169.7	419.257	27
			AMKRHGLDNYRGYSL	1169.04	462.735	27
			HSQGTFTSDYSKYLDSRRAQDFV	1168.37	417.155	27
			AMKRHGLDNYRKYSL	1167.26	339.099	27
			TFTSDYSKYLD	1166.67	336.284	27
			EHMVITDRIENVDN	1164.67	327.726	27
			SSEMARDEDGGQDGDQVGHEDL	1164	440.37	27
			GEAIPIYAEIEN	1163.89	495.434	27
			IAIPGLAGAGNSVLLVSNLNPER	1163.67	312.735	27
			AIERASQLTSERDTL	1163.48	530.682	27
			AQYEDIAQKSKAEAE	1161.85	416.223	27
			GSLGEYLFERLTLKHD	1161.7	281.774	27
			VNKVLDIVSCKSK	1161.26	429.699	27
			KCNTATCATQRLANFLV	1161.04	347.973	27
			GDSERHFVHQFKGECY	1160.44	397.277	27
			DTKVMRCVLEVISD	1158.18	444.279	27
			INGKKAEGIPEFYDYD	1157.48	523.455	27
			FTSDYSKYLDSRRAQDFVQ	1157.22	396.374	27
			QFHEAAYLADERDDL	1156.82	392.852	27
			HSQGTFTSDYSKYLDSRRA	1156.67	280.87	27
			KAKTSEIQSQAKAYFEKTHE	1156.18	507.103	27
			KLVEQLKMEANIDR	1155.78	449.797	27
			KKGAAAIGIGTDSVI	1155.44	366.884	27
			DLQGRLVSIHSQKEQDF	1154.74	413.918	27
			HDFQRGLTAYHDIS	1154.56	478.355	27
			VVIALHHGLDVFQDD	1154.44	393.8	27
			IHDFQRGLTAYHDISL	1153.74	480.444	27
			KLVEQLKMEANIDRIK	1152.89	421.783	27
			FPASQTEAHEDPDE	1152.18	434.106	27
			VVEHPEFLKAGKEPG	1151.44	556.256	27
			EEVDMTPADALDDFD	1150.18	533.49	27
			KLNQGNKVSVFVEDTD	1150.04	327.433	27
			KTSEIQSQAKAYFEK	1149.82	419.007	27
			NVEIDPEIQNVELDPEIQ	1149.11	295.798	27
			AMGIMNSFVNDIFER	1149	352.209	27
			KDLHMERVISYEEGK	1147	423.031	27
			YQATAPVLTPAKITGKGKKRN	1146.82	421.488	27
			SDFEEKKEEEGSAN	1145.78	435.139	27
			TSEIQSQAKAYFE	1145.18	342.389	27
			GFGFVTYATVEEVDAAMNAR	1144.7	461.423	27
			SQGTFTSDYSKYL	1144.56	334.992	27
			SQGTFTSDYSKY	1143.41	424.995	27
			FKADEKKFWGKYLYE	1142.37	429.461	27
			DTKVMKCVLEAISD	1141.56	336.962	27
			KKNAEELQTKVSAKIDQ	1140.3	463.175	27
			ATKYEVSVYALKDTLT	1140.15	402.871	27
			QEYLTRHVISWEDLRK	1139.78	450.311	27
			FHNPHVNPLPTGYEDE	1138.82	292.186	27
			LEKRTQVEVYSFPEDPVIK	1138.26	484.442	27
			VEKHVVKSISVQQEKE	1137.93	421.476	27
			YCVHMLMRPGDKKTK	1137.74	281.699	27
			DEVKESKRINAEIEKQ	1137.63	468.895	27
			TKGDTKVMKCVLE	1137.11	431.771	27
			TQQVAAQLLSNLEQ	1137.07	486.007	27
			VEQLELGGSPGDLQTLA	1137.07	419.482	27
			YSPRTPDRVSETDIQR	1136.63	415.144	27
			SARSRPLPVHVREE	1136.26	738.265	27
			QLERDPRIKMALQQEGFD	1135.89	391.357	27
			LVLASTVMILKDFS	1135.18	608.999	27
			ISKTGKEIKDYVEAQ	1133.96	443.835	27
			GWRPSSREDSVEA	1133.52	360.751	27
			TDHGATGILVFPNDDL	1133.22	424.31	27
			SSASSTQPLLVHEDA	1133.18	285.291	27
			ADNRIGGRIFTFRDEK	1132.85	409.741	27
			EMWTRQNIKAQKDDPF	1131.85	441.533	27
			DSLHVHAQVAEKEEEGN	1131.74	334.509	27
			DLPVQHYVPEFPEKE	1131.56	310.653	27
			FGAGKRPQAKEDVDY	1130.93	488.638	27
			EDSVEARSDFEEKKEEEGSA	1130.78	453.253	27
			VRNLPAGHGLNAQTG	1130.74	319.497	27
			DRVRNLQSEVEGVK	1130.74	300.151	27
			RGLERGLNALADAVKV	1130.15	404.008	27
			TKTEATIPLVPGRDEDFVG	1129	331.773	27
			RTKTEATIPLVPGRDEDFV	1128.82	436.395	27
			GDYTVRVRAELADEH	1128.33	398.352	27
			RTKTEATIPLVPGRDED	1128.33	343.972	27
			LRGYQQFAYDGRDYIA	1128.07	337.841	27
			DEVKSEFKLNTYNDK	1126.33	267.836	27
			FLNFMSNVGDPRNIFSIY	1125.82	395.327	27
			HSQGTFTSDYSKYLDSRRAQ	1125.74	610.799	27
			IHIASFTLAQDEAG	1125.3	406.988	27
			IQHFQEKVESLEQEA	1124.93	421.591	27
			LSIALHVGFDHFE	1124.89	286.215	27
			GVRTPALQLSAMQEGDY	1123.96	638.547	27
			SDKPGSTSAVSFRDNVT	1122.78	384.57	27
			LQDTEENPRSFPASQTEAHED	1122.33	421.19	27
			LWTWSFLWSVFWLIQISV	1121.82	477.611	27
			AITEKETVEKERQSI	1121	313.045	27
			LVYQGASLQAQTDR	1120.82	492.506	27
			AMKRHGLDNYAGYSL	1120.37	369.619	27
			TYKEQYAFVYKEKLV	1117.96	348.101	27
			HTYQVGMNDMGDMTN	1116.82	450.856	27
			GYQQFAYDGRDYIAL	1116.74	374.731	27
			KDLPSAKINCPEGANAYGSY	1116.22	499.697	27
			ERPVFTNHFLVELHKDGEEEA	1115.22	514.436	27
			LTIQIESAADQDPSC	1114.7	510.245	27
			GISVPIILYPDGSE	1114.48	485.51	27
			EKAHIPIWARMDAKK	1114.22	303.326	27
			TGESKEQVANSAFVERVR	1113.89	332.144	27
			LEKRTQVEVYSFPE	1113.18	408.193	27
			AMKRHGLDNYRGYSLGN	1113.15	383.032	27
			TIQQVIKSGSDEVQ	1112.37	333.939	27
			DSAFDVLSFTAEEKAGVYK	1112.22	334.252	27
			ANEKKGAAIEALNDG	1112.07	414.026	27
			NHEKYDNSLKIV	1111.56	355.72	27
			VTHHPIPSEEDIN	1111.33	526.485	27
			KTSEIQSQAKAYFEKTHEQ	1111.18	520.863	27
			AVVTGVAIQAGIDGGS	1111.04	429.995	27
			DNGIVKALNVEPDGTG	1111	462.036	27
			KRTQVEVYSFPEDPV	1110.93	452.467	27
			VKAAQKAAAFEDQEN	1110.22	442.148	27
			SYIEKVRFL	1108.78	368.365	27
			DLQGRLVSIHSQKEQDFL	1108.74	376.709	27
			SNFAVAGAPHSYIDTYF	1108.33	566.6	27
			PGLIIATGSVGKNL	1108	358.461	27
			YPTKQAALKSHYADVDPE	1107.89	414.337	27
			RPIVEYLNTQKDMLDN	1106.89	300.582	27
			YSPRTPDRVSETDIQ	1105.33	351.726	27
			IIHDFQRGLTAYHDISL	1105	369.294	27
			SVCISRVFIATHFPHQVI	1104.89	536.084	27
			VKEPGQTFVNAEFDG	1104.85	508.579	27
			DRVSETDIQRLLHGVMEQ	1104.85	363.091	27
			ASGSAGNDRVRNLQSEVEG	1104.67	368.952	27
			KYPIEHGIITNWDDM	1104.56	322.586	27
			LGHNYVTAIRNQQEGVCPEG	1104.3	371.425	27
			VSITPAEVGVLVGKDRS	1104	353.343	27
			IRSELKKAGGANYDAQSE	1103.67	537.611	27
			VIHKSFVEVNEEG	1103.22	313.981	27
			SDLQGRLVSIHSQKEQDF	1103.18	386.293	27
			VEGTARGIVVYTGDRT	1102.74	370.068	27
			VIALHHGLDVFQDDDA	1102.56	433.893	27
			YTISRMEESSVTLHRLTW	1101.18	360.151	27
			GKAVSQLTSRKDEDKPI	1101	662.522	27
			DKRRSARIDSYIER	1100.56	464.511	27
			GSVTISLQALQDTRD	1100.41	392.82	27
			TNEIVEEQYTPQSLA	1100.3	528.759	27
			REQERAASAFQELDD	1098.96	542.125	27
			MVEKGIIDPTKVVRTALL	1097.63	405.726	27
			GKKVITAFNEGLKN	1097.04	465.048	27
			GNDRVRNLQSEVEG	1096.67	266.742	27
			GKIETIEVMEDR	1096.56	341.388	27
			HLVERLYLVCGGEG	1096.33	374.887	27
			INGDAGSTYINASYIDGFKEPRK	1096.18	478.129	27
			KPSTPESGVEDFEDYQNS	1096.11	478.62	27
			INGKKAEGIPEFYDYDV	1096	307.322	27
			AERTKTEATIPLVPGRDEDF	1095.7	488.666	27
			VSETDIQRLLHG	1095.41	237.365	27
			QTIEENIKIFEE	1094.89	355.747	27
			VIQHFQEKVESLEQEA	1094.11	350.35	27
			EIAQVATISANGDKDIG	1094	516.145	27
			KAKTSEIQSQAKAYFEKT	1093.82	546.901	27
			GTPVVNQVKVLVESNK	1093.7	321.155	27
			HEHMVITDRIEN	1093.56	240.047	27
			RLVSIHSQKEQDFL	1092.89	389.489	27
			VIALHHGLDVFQDDD	1092.41	317.077	27
			QQAQQQLIVEQQDEQ	1091.41	338.368	27
			EIAQVATISANGDKDI	1091.41	472.221	27
			EKDYASALETFAEGQK	1091.11	284.957	27
			FDTTVSVKSYPDE	1090.82	320.424	27
			ADLAPVDFLHASEDARKE	1090.82	456.836	27
			YYLKKTISRSPG	1090.59	391.462	27
			AEDLQKRLAVYKAG	1089.7	367.562	27
			FENRKRIEPVLIRK	1089.33	288.863	27
			VEGTARGIVVYTGD	1088.85	366.956	27
			MQSLFTQYFQSMTDYGKD	1088.85	431.176	27
			DNGIVKALNVEPDG	1088.41	292.886	27
			VHPEAQAKVDVFRED	1088.3	416.33	27
			EDAVEFISVPVPEFADSDPA	1087.82	401.397	27
			IHIASFTLAQDEAGNV	1087.78	378.92	27
			TMTIQQVIKSGSDEVQ	1087.33	486.117	27
			EGTARGIVVYTGD	1086.85	454.331	27
			VEKHVVKSISVQQEK	1086.82	519.893	27
			LQDPNQLYNELNLGR	1086.67	332.292	27
			GTFTSDYSKYL	1086.52	467.934	27
			KSRIVENLQSFNEI	1086.48	436.934	27
			HKPKATAEQLKTVMDDFAQ	1086.26	399.874	27
			DRQQSQVLDAMQDS	1085.52	503.266	27
			VPPSLRTLEDNEERMS	1085.26	399.103	27
			LLAEEKTISAKYAEER	1085.04	413.475	27
			IRKNILRFLDAERDVSV	1083.74	445.06	27
			HALQDTEENPRSF	1082.7	490.601	27
			AAVYEAMVTVDPDA	1082.59	441.183	27
			FPASQTEAHEDPDEMNE	1082.26	388.8	27
			LQGRLVSIHSQKE	1081.78	353.5	27
			FTPFHVMLLIRCIL	1081.04	393.01	27
			LKYPIEHGIITNWDDME	1080.96	356.793	27
			TATCATQRLANFLVRSS	1080.11	336.648	27
			GTPEQKALVIGGEA	1079.82	468.568	27
			TVHLIEPLDADEEG	1079.33	328.517	27
			AIPEGKQIVLYPDKDEPK	1078.04	438.799	27
			FTRGVEEQTKAFLDGFN	1077.89	483.978	27
			IKQAAETVKALIDQEV	1077.18	512.208	27
			LKRQLTSFIEKGQE	1076.82	426.798	27
			YLIHEHMVITDRIENVD	1076.7	292.617	27
			SKDQLSEDASKVITYL	1076.56	433.912	27
			TIQQVIKSGSDE	1076.26	395.911	27
			KPKASAEQLKTVMD	1075.52	398.763	27
			MLGAPEEADANEEGV	1075.04	284.306	27
			AMKRHGLDNARGYSL	1074.82	410.675	27
			TPAEVGVLVGKDRS	1074.48	327.825	27
			DKRRSARIDSYIERDV	1074.07	439.562	27
			KAKIAEQVASFQEEK	1074	373.041	27
			PAVSALISRNAESD	1073.78	338.934	27
			DSLHVHAQVAEKEEEG	1073.63	345.504	27
			GPGPESSPVVVRTDEDVPS	1071.63	358.111	27
			KPKAEAEQLKTVMD	1070.96	505.745	27
			TDHGATGILVFPN	1070.33	369.066	27
			VINGKPITIFQERDP	1069.93	439.287	27
			ARIPSHAVVARKNNGKE	1069.11	533.673	27
			TQGMIKELISELDER	1068.44	408.824	27
			DLFKHQSTITVNEEGTQ	1068.22	350.908	27
			HPEAQAKVDVFRE	1066.52	432.648	27
			GSERQNGVLNSWTDQ	1066.18	289.707	27
			QPNVAISLSRTEALN	1065.63	280.216	27
			RLGLWSRMDQLAKELTAE	1065.33	403.262	27
			TVDKSSSATYMELRS	1065.18	329.012	27
			ASQTEAHEDPDEMNE	1064.74	403.025	27
			ADNRIGGRIFTFRDE	1064.33	400.363	27
			LLVAEVGISDYGDKLN	1062.93	449.152	27
			YPIEHGIITNWDDME	1061.18	374.723	27
			IQEAHGLPVMDDQ	1060.96	292.152	27
			VVIALHHGLDVFQDDDAK	1059.74	313.081	27
			IVHDFNKKLTAYLDLNL	1059.52	339.663	27
			AVSEGTKAVTKYTSSK	1059.22	335.432	27
			AWVLDKLKAERERG	1059.04	397.445	27
			HHGLDVFQDDDAK	1058.7	494.096	27
			VVHKAFVEVNEEGTE	1058.33	272.239	27
			FFYTPMSRREVED	1058.3	308.067	27
			HDLRHAFSPVASVESAS	1058.26	290.354	27
			FESNIKSYRDDIDL	1057.7	354.808	27
			EKRTQVEVYSFPEDP	1057.44	449.34	27
			KLGLKSLVSKGTLVQTK	1056.59	429.05	27
			NTYVRKLDDFVET	1056.3	393.74	27
			STYINASYIDGFKEPRK	1054.74	571.163	27
			VHPEAQAKVDVFRE	1051.85	307.913	27
			QGMIKELISELDER	1051.59	336.466	27
			EIAQVATISANGDKD	1051.44	299.793	27
			ISWYDNEYGYSNRVVDL	1051.15	339.391	27
			NFFGQNQNTRS	1051.04	750.462	27
			TPEEIAQVATISANGDKDIG	1050.37	446.954	27
			ELENLAAMDLELQKIAEKFSQ	1050.15	343.574	27
			VMKCVLEVISD	1048.89	546.947	27
			VPDKSNIVVCLENGQ	1048.22	378.596	27
			LRLFGIDLLWSVPIAKKW	1047.96	510.187	27
			KVLEYLNQEQAEQGREH	1047.07	408.32	27
			AVATSNMQETEEWYR	1046.44	331.398	27
			IHEHMVITDRIE	1046.26	532.578	27
			SHYEEGPGKNLPFSVENKWR	1045.85	428.97	27
			ERPVFTNHFLVELHKD	1045.78	377.757	27
			GESKEQVANSAFVE	1045.59	336.964	27
			QQKKAAIISAEGDSK	1044.41	478.356	27
			SHLVEALYLVSGER	1043.85	340.544	27
			PSPKESKEADVATVRLGE	1043.74	493.385	27
			AMKRHGLDNYRGY	1043.52	408.909	27
			EDSVEARSDFEE	1043.11	304.093	27
			AFDTTVSVKSYPDE	1042.96	296.096	27
			VDKSSSTAYMELR	1042.85	388.236	27
			VPSHVVVARSVDGKEDSIQE	1041.63	540.323	27
			AVDLDDIPEADLDRPDM	1040.15	315.324	27
			IPVGSLKNEDTPNRQYLDE	1040.07	385.518	27
			EKAHRPIWARMDAKK	1040.04	636.89	27
			KSRIVENLQSFNE	1039.85	327.068	27
			NRIGGRIFTFRDE	1038.56	392.414	27
			HPDSHQLFIGNLPHEVDK	1038.26	329.964	27
			TEGVEALYLVCGGGS	1037.74	324.274	27
			GLYLLVFLILVGIFILAVS	1037.56	282.331	27
			LFIGGLSFETTEESLR	1036.52	234.44	27
			MIILSHIYIIIMR	1035.82	335.994	27
			SSLARQRTLEDEEEQERE	1035.82	348.094	27
			NGPVEGAFTVFSDF	1035.04	422.469	27
			SDRPYSHALVAGIDR	1034.3	263.216	27
			DIIHDFQRGLTAYHDISL	1033.89	376.286	27
			AKTSEIQSQAKAYFEKTH	1033.82	405.475	27
			TRPNQEGIDVREE	1033.11	418.042	27
			EEIEIIPVQEEEE	1033.04	369.486	27
			STEATKAITTKKDIEG	1032.82	391.65	27
			SAPGLIIATGSVGK	1032.56	447.235	27
			RNPQARLEPFGDVT	1032.56	400.12	27
			PSIVGRPRHQGVMVGMGQKDSY	1032.52	278.859	27
			ARKIGARVYALPEDLV	1030.85	391.665	27
			DDERVNSLSSFKEAVK	1030.63	244.61	27
			TNEIVEEQYTPQSLATLESV	1030.41	312.111	27
			TEATIPLVPGRDEDF	1030.22	431.565	27
			IEQAVQSHAVAEEEA	1030.04	354.396	27
			FVKQHLCGSHLVEALY	1029.85	375.856	27
			VPVVSKTNIKEYKDSFS	1029.44	531.253	27
			AEANYLDQYPEGER	1029.37	403.606	27
			GESKEQVANSAFVER	1029.18	532.877	27
			YNELRVAPEEHPVL	1028.74	331.539	27
			YLIHEHMVITDRIENVDN	1028.48	256.333	27
			HSNYVSTVTVSPDGSL	1027.04	278.914	27
			RPGVKLTLSALVDGKS	1027	317.103	27
			SSQVTQELTALMEDTM	1025.22	364.838	27
			PDLTAALREIRTQYE	1025.11	367.003	27
			ASFEAQGALANIAVDKA	1024.82	363.501	27
			KPKARAEQLKTVMD	1024.56	467.734	27
			KNPSIVKKVQDFMEK	1024.26	407.871	27
			GRPSVNPAEGFYENIS	1022.85	337.223	27
			MRQLIMANPQMQQL	1022.59	267.528	27
			KFPPEETLKSYWKDNK	1021.67	430.158	27
			VRQVREMEAELEDER	1021.56	277.124	27
			QGRLVSIHSQKEQDF	1020.7	262.575	27
			HTPGVHMASLSVYLKT	1020.11	352.776	27
			ITPAEVGVLVGKDRSS	1020	340.076	27
			LAAQQEALLVFAEHRY	1019.59	485.233	27
			KATAEQLKTVMDDFA	1019.18	516.294	27
			HSQGTFTSDYSKYLDSRRAQD	1018.93	520.523	27
			LVAEVGISDYGDKLN	1018	202.942	27
			EATIPLVPGRDEDF	1017.52	405.047	27
			EEEIEIIPVQEEE	1017.04	422.147	27
			ISVPVPEFADSD	1016.37	343.676	27
			WYVMVTAALSYTISRMEESSVTL	1016.18	362.067	27
			LVGQQRISGNLDSPE	1014.48	355.843	27
			RQIEEQTVKAQKELE	1014.41	506.303	27
			EEEPEYGEESRS	1014.3	432.644	27
			EKKYQLNLPSYPDTE	1013.59	297.044	27
			KEKEINGLASYLENL	1013.56	340.245	27
			NTYVRKLDDFVE	1013.41	375.774	27
			EVKGEEKGENQNSKFEV	1012.96	361.572	27
			TDKRRSARIDSYIERDVTP	1012.33	562.146	27
			VQVAEKRAVLAHVDVQT	1011.37	386.491	27
			KDQLSEDASKVITYL	1011.18	353.276	27
			LQRSANSNPAMAPRE	1010.93	400.469	27
			KKGAAALGIGTDSVI	1010.26	327.095	27
			EVAQTTALPDEDD	1009.41	427.094	27
			SDRPYSHALVAGIDRYP	1009.04	307.548	27
			YINASYIDGFKEP	1008.26	453.666	27
			GVVHCLQEVLKDYYTLVDRV	1008.15	318.534	27
			SAPDALKIITENDHV	1006.89	349.858	27
			AVEEKIEWLESHQDADIE	1006.63	380.019	27
			AVDLDDIPEADLDRP	1006.48	300.662	27
			FINWLIQTKITD	1005.96	369.717	27
			GESKEQVANSAFVERVR	1005.96	375.089	27
			TEATIPLVPGRDEDFV	1005.67	232.271	27
			EDRLTWGEADLFCQNMN	1005.56	237.22	27
			EAGKSTSIQSFKDKTIS	1005.56	376.904	27
			SRNQVYDLVTHQDIA	1004.78	347.342	27
			LPAGHGLNAQTGVYED	1004.59	340.541	27
			RLVEQLKLEAGVER	1004.52	344.724	27
			FSPQHKITSFEEAK	1003.89	306.79	27
			SPRTPDRVSETDIQ	1003.15	448.44	27
			EGLVQVKLVDQDER	1002.52	342.968	27
			AGPASVPLRTEEEFKK	1001.26	772.703	27
			PKPEGSQDKSLHN	1000.67	358.721	27
			QSTAITAYKSEGE	999.778	353.289	27
			KNPSIVKKVQDFMEKQE	997.963	325.234	27
			LIHEHMVITDRIE	997.556	191.982	27
			KPKAKAEQLKTVMD	996.444	434.807	27
			SVRAAFVHALGDVF	996.407	276.049	27
			VQTKGTGASGSF	994.852	338.161	27
			TIEENIKIFEE	994.741	313.124	27
			SVFQELGKLTGPSNQ	994.556	298.037	27
			HKPKATAEQLKTVMDD	994.111	478.935	27
			KYPIEHGIITNWDDMEK	993.926	440.73	27
			SVNVDYSKLKKEGPDF	993.852	399.449	27
			HRNPQARLEPFGDVT	993.778	456.857	27
			LVKGRTASIDSNQEP	993.519	369.402	27
			KNKHEAMITDLEER	992.926	350.232	27
			IDFYFDENPYFENK	992.704	338.521	27
			KELEEQLGPVAEETR	991.815	284.231	27
			GKAQVEIITDGEEPAE	991.593	364.291	27
			ARREQERAASAFQELDD	991.037	258.394	27
			HALQDTEENPRSFPASQTEA	990.704	397.647	27
			GDAGSTYINASYIDGFKEPRK	990.148	364.091	27
			DPKGKKYTTSDFQDDKL	989.667	383.995	27
			SRLGLWSRMDQLAKELTAE	989.074	433.331	27
			LELQRSANSNPAMAPRE	988.815	392.516	27
			SVFWLIQISVCISRVFIA	988.519	315.959	27
			GTFTSDYSKYLDSRRAQDFVQ	988.444	334.741	27
			LQDTEENPRSFPASQTEAHEDPD	988.407	473.573	27
			DLQGRLVSIHSQKEQ	988	387.134	27
			LSDDDRVTWAEQQYEKE	987.074	342.771	27
			VVMRDPASKRSRGFGF	987.037	435.051	27
			RREQERAASAFQELDD	986.926	255.859	27
			AMKRHGLDNYRGYS	985.519	292.576	27
			GVQVALPSYEEAVY	984.259	298.25	27
			YKVVQEYIDAFSDYAN	984.037	268.498	27
			VQNGKVVGVKSEGEIA	983.741	316.765	27
			HSREQASLFAQMGFDG	983.667	286.705	27
			RFQSSAVMALQEASE	983.556	353.551	27
			KPKAAAEQLKTVMD	982.815	337.003	27
			MQNAEEWFKSRFTVLT	981.63	280.701	27
			LRSCQGENGTKPSFRLLC	981.519	317.409	27
			QLELGGSPGDLQTLA	980.852	404.693	27
			VPYVAQEIQEEIDEL	980.556	442.048	27
			RVVDLMAYMASKEE	980.074	305.331	27
			DPADIIHDFQRGLTAYHDIS	979.481	352.702	27
			IVHDFNKKLTAYLDL	979.407	331.74	27
			KFPPEETLKSYWEDNK	979.222	289.629	27
			RGVEEQTQAFFEGFN	979.185	289.899	27
			TIMPKDIQLARRIRGERA	978.593	364.319	27
			HIEDSGEKPNTFS	977.741	257.097	27
			GNPDDSFLEDEGEDRNGVTLT	977.111	374.755	27
			HDEFERHAEGTFTSDV	977.037	442.484	27
			DLQKQVTELEAEREQ	976.259	353.588	27
			ERTKTEATIPLVPGRDEDFV	975.815	306.682	27
			EEIEIIPVQEEEEE	974.556	515.881	27
			KTEATIPLVPGRDEDFV	974.481	343.73	27
			VHDFNKKLTAYLDLN	974.444	348.373	27
			IALHHGLDVFQDDDAK	974.37	588.149	27
			VRVPVSRPVLTFGDSGTQ	974.259	305.811	27
			SDEFSEAIKAFRGQDD	973.667	442.497	27
			VKHKPKATAEQLKTVMDDFAQ	973.074	681.704	27
			FQSTAITAYKSEGES	972.333	322.611	27
			EQQAQQQLIVEQQDEQL	971.926	220.69	27
			LVTRYIYNREEY	971.852	301.269	27
			PVSQMRMATPLLFRP	971.593	254.532	27
			AIPEGKQIVLYPDKDEP	971.074	270.662	27
			TDLQQILESEKDLEE	971	482.986	27
			PNQLYNELNLGR	971	361.084	27
			ENPRSFPASQTEAHED	970.63	343.125	27
			IPKKHISQISVADDDDESL	970.556	341.334	27
			LIGNKADLEAQRDVT	970.519	353.116	27
			EKRTQVEVYSFPEDPV	970.111	359.541	27
			TNAENEFVTIK	969.963	492.605	27
			LVKAAQKAAAFEDQENE	968.593	435.616	27
			TRAAVEEGIVLGGGC	967.963	302.978	27
			SDLKGRLVSIHSQKEQDFL	967.963	360.113	27
			NIVKEQFKVFQDDMQ	967.741	208.445	27
			IYNREEYLRFDSDVG	967.148	374.825	27
			QYGNAQIIECLKENKK	966.667	278.631	27
			DPRTEWQLNAHRDKK	966.556	598.064	27
			LQIDNARLAADDFRLK	965.667	330.321	27
			SLEEIYLFSLPIK	965.519	342.475	27
			DTEENPRSFPASQTEAHEDPDEMNE	965.37	539.644	27
			VRLSSETGGMGSS	965.333	377.027	27
			DAGSTYINASYIDGFKEPRK	964.778	482.163	27
			SGRPRARSVDALDDINRP	964.593	357.125	27
			EFISVPVPEFADSDP	964.519	284.341	27
			SPGSEVKITITFQDKDFK	963.37	482.364	27
			RELGEYGLQAYTEVK	963.259	396.371	27
			LKRQLTSFIEKGQ	962.963	373.481	27
			ETVAVKIFPYEEYS	962.815	240.501	27
			EDKRWSRMDQLAKELTAE	961.889	496.022	27
			IIHDFQRGLTAYHDIS	961.704	499.423	27
			GNKADLEAQRDVTYE	960.296	266.44	27
			GQVAEEDFPLAEKDLPSAKINC	960	391.59	27
			KSTEGEVNAEEEGFE	959.815	329.973	27
			HSQGTFTSDYSKYLDSRRAQDFVQ	959.815	444.072	27
			LMVVALIPYCVHMLMRPG	959.37	308.043	27
			GRLVSIHSQKEQDFL	959.37	341.733	27
			PTKLADVYQAELREL	959.074	235.153	27
			APISEQIQEVITFREKN	958.185	329.56	27
			YTRKAAALEAMKDYTK	957.778	398.084	27
			TDLRFQSSAVMALQEASE	956.778	499.755	27
			RHEEMAQAFEEWNK	956.444	467.092	27
			VVDNGSGMCKAGFAGDDAPRAVF	956.444	545.541	27
			EDAATLAVIDSEKDM	956	294.154	27
			IPVQTFSNLQIRETS	955.333	278.795	27
			NYREQEELKVRVE	954.778	287.326	27
			MEKAKTSEIQSQAKAYFEKTHEQ	953.852	448.434	27
			GKIETIEVMEDRQ	953.556	385.308	27
			IHDFQRGLTAYHDIS	953.407	594.188	27
			YPIEHGIITNWD	952.667	292.677	27
			AQYEHDLEVAQTTALPDEDDDL	951.037	234.788	27
			VHASLDKFLASVSTVLTSKY	950.741	294.24	27
			VLEYLNQEQAEQGREHL	950.63	304.807	27
			SVNPYLQGKRLDNVVAKK	950.148	393.519	27
			ADLEAQRDVTYEEAK	949.037	310.902	27
			LIIATGSVGKNL	948.741	219.861	27
			HLVERLYLVAGEEG	948.111	294.076	27
			SSNFAVAGAPHSYIDTY	947.926	345.933	27
			ARSRPLPVHVREE	947.481	268.576	27
			KGMAAVPRLIAFTSE	947.111	428.679	27
			VEDPQVEQLELGG	946.63	345.195	27
			DAYHSRAIQVVRARKQLV	946.556	354.662	27
			DFSTVVSEEDLVTKLNAGLQ	945.926	345.99	27
			DRQQSQVLDAMQDSFA	945.852	323.589	27
			FDPLQWKNSDFE	945.593	395.033	27
			LLRGYQQFAYDGRDY	944.111	380.343	27
			LVYQGASLQAQTDRTG	943.222	343.446	27
			QGRLVSIHSQKEQDFL	941.852	447.273	27
			LEGEDDPDRSMKL	941.741	382.312	27
			VEAKEKLITDLQDQNQ	940.963	448.786	27
			KAQVEIITDGEEPAE	940.889	446.175	27
			EAKEARRINDEIERQ	940.037	313.671	27
			NGKKAEGIPEFYDYDV	938.37	277.274	27
			DQKKEAAVSVQEESDL	937.778	413.807	27
			TPAEVGVLVGKDR	937.111	243.702	27
			IAQVATISANGDKDIG	937.111	390.346	27
			INGKKAEGIPEFYDYDVA	937.037	216.786	27
			ERPVFTNHFLVELHKDGEEE	936.778	268.798	27
			MPKKSSVPAEEGLIQ	935.037	274.267	27
			ILIGNKADLEAQRDV	934.963	324.672	27
			LFKHQSTITVNEEGTQ	934.815	253.565	27
			ELVKHKPKATAEQLKTVMDDFAQ	934.815	347.757	27
			GETKDQVANSAFVER	934.667	376.046	27
			KNLSEDRLLIAGTESSD	933.778	318.479	27
			GPDMQSLFTQYFQSMTDYGKD	933.704	308.837	27
			SRIVENLQSFNE	933.333	354.278	27
			RMDQLAKELTAE	932.63	285.176	27
			AAMKRHGLDNYRGY	931.963	461.434	27
			SHLVEALYLVCGEEG	931.556	289.087	27
			EREIAEAIKNHEELKV	930.815	398.227	27
			YQTIEENIKIFEEDA	930.444	298.933	27
			NPSIVKKVQDFMEKQE	930.148	304.533	27
			SEIQSQAKAYFEKTHE	929.852	278.842	27
			YSKYLDSRRAQDFVQ	929.667	256.435	27
			DAKKSQAQIVIGLEDVA	929.556	310.334	27
			SFPASQTEAHEDPDEM	928.519	449.545	27
			IHIASFTLAQDEAGN	928.37	487.751	27
			IVEQIPTYVEYSD	926.63	333.599	27
			GEEKGENQNSKFEV	926.333	399.047	27
			EEVGIDSYEDEDE	925.444	289.666	27
			LEPMYPGDYATPEQMAQYETQLRR	924.556	323.77	27
			AATLAVIDSEKDMTF	924.481	266.716	27
			KVPYVAQEIQEEIDEL	924.259	293.853	27
			AGGHKLGLALELEA	924.222	454.202	27
			PGAGDLQTLALEVAQQKRGIVDQC	923.852	403.306	27
			FFYTPKSRREVED	922.815	205.295	27
			RTEVQKPVSAGDGSV	922.778	337.477	27
			SSNFAVAGAPHSYIDTYF	922.407	447.936	27
			LQGRLVSIHSQKEQ	921.889	327.324	27
			GKTQKITLNVHNEYPEPF	921.852	261.959	27
			MASLSVYLKTNVFLFLFA	921.074	455.736	27
			LGALFNPYFDPLQWKNSDFE	920.556	270.02	27
			VSEHENTKCISFRDHMK	919.667	297.782	27
			ELVKHKPKATAEQLKTVMDD	919.481	628.884	27
			HLVEALYLVCGERG	918.815	399.973	27
			AMPRPESLRAFDSNG	918.444	365.154	27
			YPIEHGIITNWGG	917.519	458.611	27
			EEEIEIIPVQEEEEE	917.148	275.042	27
			YIHIASFTLAQDEAGN	916.815	420.782	27
			TGHMILAYMEDHLRNRDR	916.741	258.81	27
			KIAYQLAVEAESEQ	916.556	317.36	27
			VEHPEFLKAGKEPG	916.556	294.904	27
			LQGRLVSIHSQKEQDF	916.333	337.699	27
			TSEIQSQAKAYFEK	916.259	336.359	27
			EMRLELQRSANSNPAMAPRE	916.111	347.396	27
			RLELQRSANSNPAMAPRE	915.37	316.491	27
			GSTYINASYIDGFKEP	915.074	224.531	27
			SFGHLPTQDPSGEEDDNQTHLQ	914.481	317.271	27
			VEFISVPVPEFADSDP	914.185	307.175	27
			IGDWFNLIFKWILFGHRP	913.815	300.776	27
			EAKQQYILHVRVENEEPF	913.519	348.712	27
			AGDLQTLALEVAQQ	912.556	281.468	27
			AKPRNQGGYGGSSSSSSYGSGRRF	911.444	302.416	27
			AKHAVSEGTKAVTKYTSSK	911.259	303.256	27
			KPKATAEQLKTVMDD	910.963	491.768	27
			QPNVAISLSRTEAL	910.407	296.12	27
			GPVEGAFTVFSDFLT	909.815	287.255	27
			STKTHLSEVQAFFENQS	909.815	336.086	27
			VENGQERVEVEEDG	909.333	289.953	27
			EYGFQNAILVRYTQKAPQ	907.852	355.414	27
			TEAHEDPDEMNE	907.593	238.64	27
			AMKRHGLDNYRAYSL	905.889	318.983	27
			QNFAKEFVISDRKELEE	905.815	459.339	27
			SHLVEALYLVCGERG	905.148	290.701	27
			EQTQQIRLQAEIFQA	904.407	408.792	27
			GGRRPQAAVVSWLADGG	903.519	584.717	27
			TVTAMDVVYALK	903.296	323.11	27
			EKKGAAIEALNDGEL	900.667	605.955	27
			TYKEQYAFVYKEKL	900.407	286.765	27
			FETVAVKIFPYEEYSS	900.259	272.325	27
			AATLAVIDSEKDMTFL	900.148	284.99	27
			VEGTARGIVVYTG	900.074	373.232	27
			LGALFNPYFDPLQWKNSD	899.852	330.221	27
			EAVINAIAPEKDVDG	899.519	243.125	27
			KEAFQEALAAAGDKLV	899.111	355.403	27
			FTSDYSKYLDSRRAQDFVQW	898.963	346.385	27
			YGNAQIIECLKENKKQ	898.481	414.609	27
			NIAVDKANLDVMK	898.333	264.141	27
			TNEIVEEQYTPQS	898.037	345.572	27
			PRKIEEIKDFLLTARRKDAKSVKIK	898.037	347.36	27
			LVGQQRISGNLDSPEG	897.815	312.058	27
			GHVESELLHTYSEIV	896.444	303.843	27
			VPAVAEEIQDEVDE	896.407	325.442	27
			AERTKTEATIPLVPGRDED	896.185	297.76	27
			TPSQQAAKSFYDR	896.111	336.055	27
			VYQGASLQAQTDR	895.481	345.022	27
			HALQDTEENPRSFPASQTEAHEDPD	895.444	383.048	27
			SEIQSQAKAYFEKT	895.222	254.138	27
			QPKNEEEIEIIPVQEEEEE	895.148	256.357	27
			GHNYVTAIRNQQEGVCPEG	895.148	331.866	27
			LRAITEKETVEKERQSI	895.074	297.553	27
			EVQAAQARLGADMEDLRN	894.926	327.49	27
			IDGSERQNGVL	894.667	289.186	27
			HKPKATAEQLKTVMDDFA	893.926	376.294	27
			LSIALHVGFDHF	893.889	332.432	27
			VGSLKNEDTPNRQYLDEDM	893.296	272.4	27
			KVHLEESNLSYREPDPE	892.889	365.575	27
			HALQDTEENPRSFPASQTE	892.815	348.911	27
			EAKEARRINDEIERQL	892.222	417.253	27
			EATIPLVPGRDED	892.037	484.87	27
			VIALHHGLDVFQDDDAK	891.519	300.495	27
			IPPSLRTLEDNEERMSRLSK	891.296	313.605	27
			APAARYQTIEENIKIFEEDAVE	891.185	385.07	27
			IGNKADLEAQRDVTYE	890.222	414.394	27
			SDKPGSTSAVSFRDN	889.889	352.319	27
			KNWETEITTQPDGGK	889.519	464.685	27
			VEALYLVCGERG	889.296	273.807	27
			LIGNKADLEAQRDVTYE	889.296	330.946	27
			RGSVTISLQALQDTR	889.148	269.256	27
			LRGYQQFAYDGRDY	888.778	327.593	27
			GHNYVTAIRNQQEGVC	888.519	283.557	27
			TKTEATIPLVPGRDEDF	888.037	336.16	27
			VPGKSIVENIINFIEK	887.815	253.185	27
			HPEAQAKVDVFREDL	887.778	385.542	27
			HKFYNTGPVFS	887.741	282.081	27
			SDLDERAIEALKEFNE	887.556	324.107	27
			LGEIVTTIPTIGFNVETVEYK	887.37	440.301	27
			ADASVLGVLAPYVLRQVREP	887.296	294.951	27
			EFQLQQSGPELVKPGAS	886.667	349.388	27
			PAEVGVLVGKDRSSF	886.63	214.389	27
			LVKAAQKAAAFEDQEN	886.222	332.86	27
			QKTPQIQVYSRHPPENGKPN	885.333	275.45	27
			NVINGGSHAGNKLAMQE	885.148	267.646	27
			IPVGSLKNEDTPNRQYLDEDMLLKV	884.889	275.566	27
			EQLAQIAAENEEDE	884.815	341.732	27
			LQGRLVSIHSQKEQDFL	884.296	225.148	27
			GRLVSIHSQKEQDF	884.074	290.177	27
			ISQAVHAAHAEINEAGR	884	281.539	27
			PVSQMRMATPLLWRP	884	381.644	27
			SKEADVATVRLGE	883.815	257.148	27
			GKKAEGIPEFYDY	883.333	262.421	27
			GKKAEGIPEFYDYD	883.333	279.615	27
			ESDRQQSQVLDAMQDSFAR	882.926	299.669	27
			FESNIKSYRDD	882.296	297.172	27
			AALGIGTDSVILIKCDERGK	881.852	370.541	27
			DFINWLIQTKITD	881.222	224.367	27
			KQAGPASVPLRTEEEFKK	881.037	500.379	27
			MKRHGLDNYRGYSL	880.963	294.055	27
			RPQKSLLVEVEEGGNV	880.519	473.255	27
			TLYIVEQIPTYVEYS	879.741	324.96	27
			GAMKRHGLDNYRGYSLGN	879.296	339.579	27
			AGQAVSAYSEERD	879.222	411.855	27
			GPYHKKSAVTAFSEG	879.111	457.918	27
			KKELEEQLGPVAEETR	878.889	286.894	27
			INASYIDGFKEPRK	878	224.011	27
			AVSEYNKGSNDAYHSRAIQVVRA	877.704	315.716	27
			DFQRGLTAYHDISL	877.148	300.169	27
			MHTYQVGMNDMGDMTN	876.963	479.23	27
			DLQKQVTELEAEREQKQR	876.704	342.378	27
			DSLHVHAQVAEKEEE	876.593	278.103	27
			FTLGKQEVIRGWEE	876.481	335.101	27
			SANSNPAMAPRE	876.148	428.574	27
			EAQKSSSIASFKDPKI	876	364.779	27
			EATIPLVPGRDEDFV	875.704	247.858	27
			HEAIETDIAAYEERVQ	875.667	356.33	27
			GTARGIVVYTGD	875.481	958.397	27
			EDSLSSQIRTRLELEE	875.37	442.146	27
			SQKKHVNPVQALSEFK	875.037	261.216	27
			TPYTITVVPVYTEGDG	874.741	346.958	27
			FTLGKQEVIRGWEEGVA	874.741	280.2	27
			DSGDGVTHTVPIYEG	874.37	314.839	27
			KAKTSEIQSQAKAYFEK	872.963	392.174	27
			TPEQKALVIGGEA	872.889	344.323	27
			YMVGPIEEAVAKADKLAEEHGS	872.815	372.609	27
			TYVRKLDDFVE	871.444	326.022	27
			LESVFQELGKLTGPSNQ	871.333	303.886	27
			SDLQGRLVSIHSQKEQDFLM	871	315.64	27
			LEKRTQVEVYSFPEDPV	870.222	437.351	27
			SAMPRPESLRAFDSNGDG	870.222	323.308	27
			AAQKGVQIIVFPEDGI	869.667	400.256	27
			GRPRARSVDALDDINRPG	869.444	332.708	27
			ESVGKGAVHDVKDVL	868.704	351.676	27
			ERTKTEATIPLVPGRDEDFVG	868.593	382.367	27
			SAPGLIIATGSVGKNL	868.481	318.031	27
			VSIQNLVKVYRDGMK	868.074	334.767	27
			CQIHEVKGVEARDEVES	867.111	237.91	27
			VEALYLVCGERGFFY	867.037	343.548	27
			SVGQQLVFSFNDK	867	302.044	27
			GGDPADIIHDFQRGLTAYHDISL	866.556	389.851	27
			TDAIAGRVAQIRQEIE	866.444	329.442	27
			FETVAVKIFPYEEY	866.37	285.267	27
			SFQRNQLLQKEPDL	866.111	210.64	27
			TVRTLNNLYAEAEK	866.074	299.895	27
			VITDKEKAEKLKQSLPPGLAVKDLK	865.889	367.272	27
			GGGGNFGPGPGSNFR	865.741	206.434	27
			QIEEQTVKAQKELEE	865.519	295.762	27
			AAVEEGIVAGGGVTLL	865.148	412.626	27
			LKYPIEHGIITNWDDMEK	864.926	360.781	27
			PVSQMRMATPLLDRP	864.778	407.922	27
			YSPRTPDRVSETD	864.333	317.21	27
			VPAVAEEIQDEVDEL	864.222	277.798	27
			AIRVTNPNARLRSEENE	863.963	214.887	27
			GTLYIVEQIPTYVEYSD	863.778	305.697	27
			VSIQNLVKVYRDG	863.63	250.188	27
			HTPGVHMASLSVYLKTNVFL	863.481	352.926	27
			TIAKSGTKAFMEALQ	863.37	352.825	27
			EGTARGIVVYTGDR	863.037	211.087	27
			FQPAVAGIKADKADKA	863.037	373.349	27
			LSQAVHKAVLTIDETG	862.593	508.179	27
			LKAQALAIETEAELER	862	392.394	27
			VVIALHHGLDVFQDDDA	861.556	323.579	27
			LVINGKPITIFQERDP	861.481	412.188	27
			AEDQELESLSAIE	860.889	431.647	27
			VVIALHHGLDVFQDDDAKQ	860.778	282.234	27
			EKIEWLESHQDADI	860.667	353.411	27
			WSRMDQLAKEL	860.556	433.395	27
			YSPRTPDRVSETDIQRL	860.259	310.516	27
			LIGNKADLEAQRDVTY	859.889	332.615	27
			ETVAVKIFPYEEY	859	240.736	27
			IALHHGLDVFQDDD	858.667	291.12	27
			VSEHENTKCISFRDHMKT	857.778	400.237	27
			DDPDRSMKLSF	857.37	331.121	27
			VEDPQVAQLELGGG	856.778	488.432	27
			ESEIIDFFLGASLK	856.333	324.424	27
			YINASYIDGFKEPR	856.185	339.356	27
			KGKTQKITLNVHNEYP	856.185	199.565	27
			QGTFTSDYSKY	856.111	191.63	27
			KEAFQEALAAAGDKL	855.926	409.94	27
			SGKEVKGEEKGENQNSKF	855.852	347.73	27
			VPALVHKDTVVKSVIVEPEG	855.63	419.619	27
			LENVIRDAVTY	855.222	269.673	27
			NPSIVKKVQDFMEKQ	854.963	329.041	27
			LANFLVRSSNN	854.667	289.745	27
			DTKVMKCVLEVISDSL	854.556	322.559	27
			EFIKASSIEARQAIL	853.778	298.255	27
			LRELISNSSDAL	853.667	223.784	27
			ESKEQVANSAFVERVR	853.259	291.758	27
			GGRRPQAAVVSWLADGGR	851.852	547.876	27
			VMVTVFKVGARTEK	851.815	282.669	27
			RTKTEATIPLVPGRDEDF	851.111	316.433	27
			ITEKETVEKERQSI	850.037	298.76	27
			AGLQFPVGRVHRLLRKGN	849.407	392.201	27
			VKLRRQRCLMVQVEAQ	849.296	353.154	27
			IDKSTQLTLQVYREQAE	849	359.238	27
			LEKRTQVEVYSFPEDP	848.852	269.693	27
			AQVATISANGDKDIG	848.778	361.12	27
			LVEALYLVCGERG	848.333	320.412	27
			VQMEFLASSESV	848.296	286.081	27
			NTYKEQYAFVYKEKL	847.815	277.228	27
			AATHQDIDFLIEEIE	847.481	415.791	27
			DLQKQVTELEAEREQK	847.444	361.107	27
			SGKEVKGEEKGENQNSKFEV	847.444	268.236	27
			GALFNPYFDPLQWKNSDFE	847.222	395.976	27
			FCKSASIPLMVVALIPYC	847	282.883	27
			FETVAVKIFPYEEYS	846.667	185.328	27
			SGQLGLPDEEN	846.519	255.316	27
			APVDFLHASEDAR	846.333	304.912	27
			IGNKADLEAQRDVT	846.111	223	27
			QHLGESTVRTI	846.111	325.76	27
			ETKTTVELLPVNGEFS	845.593	283.296	27
			AMKRHGLDAYRGYSL	845.333	461.033	27
			AMKRHGLDEYRGYSL	845.259	365.325	27
			AVAKADKLAEEHGS	845.148	264.82	27
			ASFQRNQLLQKEPD	845.074	383.811	27
			IPVGSLKNEDTPNRQ	845.037	238.851	27
			PAEVGVLVGKDR	844.333	320.348	27
			NVPAVAEEIQDEVDEL	844.185	233.832	27
			ESVFQELGKLTGPSNQ	843.667	386.34	27
			AMKRHGLDLYRGYSL	843.519	262.836	27
			IPEGKQIVLYPDKDEP	842.444	375.982	27
			SRLSKVAPVIKARMM	842.333	311.466	27
			KRHGLDNYRGYSL	842.185	427.034	27
			IALHHGLDVFQDD	841.778	310.39	27
			YNKQYLERTRAELDTVC	841.63	255.731	27
			WEAFARGTKSLMDE	841.407	309.972	27
			GALFNPYFDPLQWKNSD	840	299.006	27
			EQIQEVITFREKNRG	839.889	345.384	27
			SKDWSFYILAHTE	839.074	312.228	27
			ERTKTEATIPLVPGRDEDF	838.519	346.204	27
			KATAEQLKTVMDD	838.222	364.557	27
			EEKIEWLESHQDADIE	838.222	260.346	27
			IGNKADLEAQRDVTY	837.296	270.309	27
			VPGSKSTATINNIKPGADY	837.111	376.3	27
			DLPVQHYVPEFPEK	835.815	410.541	27
			TPAEVGVLVGKDRSSF	835.259	287.113	27
			EKAKTSEIQSQAKAYFEKT	834.963	322.23	27
			AFHKAFLEVNEEGSE	834.407	273.193	27
			SDEFSEAIKAFRGQDDK	833.926	360.821	27
			YAPSLSKLVAEWEGQD	833.259	552.032	27
			VEEKIEWLESHQDADI	833.074	391.303	27
			SRLGLWVRMEQLAKELTAE	832.444	219.923	27
			AGPASVPLRTEEEFK	832.333	355.214	27
			LPHAGTQVRVTVFPSKT	832.222	290.916	27
			QLELGGSPGDLQT	832.185	272.553	27
			KCVLEVISDSL	832.037	346.077	27
			APNTFKTLDSWRDE	831.556	305.76	27
			HEGLAQPLTVDLDS	831.37	233.654	27
			TKTEATIPLVPGRDED	831.333	323.085	27
			KPKATAEQLRTVMD	830.556	422.805	27
			YSKYLDSRRAQDFVQW	830.481	335.621	27
			DPRTEWQLNAHRDK	829.556	237.676	27
			TEGEALYLVCGKGGS	828.556	340.684	27
			SHLVEALYLVCGGEG	827.778	288.246	27
			VPLTAPQKVELTVEKE	826.926	362.559	27
			ILIGNKADLEAQRDVTYE	826.185	273.78	27
			FKWILFGHRPYWWIQETE	826.148	345.433	27
			FAKFASFEAQGALANIA	826	393.738	27
			YSAARSVPASNYV	825.741	293.253	27
			GVLNSWTDQDSK	824.926	187.159	27
			VALLTHNPSLLRK	823.889	387.399	27
			GYQQFAYDGRDY	823.556	275.968	27
			DRFSVNLDVKHFSPEE	822.481	300.119	27
			FTDDSDSENLPFRPEGLDQW	821.926	396.168	27
			DLQKQVTELEAEREQKQ	821.889	345.375	27
			RQIEEQTVKAQKELEE	821.852	308.997	27
			EENPRSFPASQTEAHEDPDEMNED	821.741	358.764	27
			TNEIVEEQYTPQSLATLESVF	821.074	224.378	27
			EVEDPQVEQLELGGSPGDLQTLA	820.852	476.299	27
			ADLEAQRDVTYEEAKQ	819.963	385.027	27
			KNLGIGKITPFEEKM	819.889	340.896	27
			GSVTISLQALQDTR	819.778	283.31	27
			NTYKEQYAFVYKEKLV	819.37	319.488	27
			TIRHYQHVLAVDPEKA	819.148	294.245	27
			LVKYPELLNTNQL	819.111	354.115	27
			IQKTPQIQVYS	818.778	301.977	27
			SWQHALQDTEENPR	818.778	259.399	27
			VTGEADVEFATHEEAVAAMSK	818.593	321.016	27
			FAKEFVISDRKELEE	818.519	296.839	27
			HLVERLYLVCGEEG	818.444	301.182	27
			LCALTSLTTMQLYRFI	817.778	242.399	27
			KEVQAAQARLGADMEDLRN	816.815	384.585	27
			TFTSDYSKYL	816.667	370.425	27
			VPVKVSATLVSGSDSQ	816.37	352.786	27
			LEGEDDPDRSMKLSFR	816.333	298.161	27
			VPNPGVSVIHDYADWVK	816.074	406.058	27
			VPSHVVVARSVDGKEDSIQ	816.074	354.252	27
			PVSQMRMATPLLVRP	815.815	217.756	27
			LVERLYLVCGGEG	815.667	235.1	27
			QGTFTSDYSKYLDSRRAQDFVQW	815.481	350.872	27
			EEKIEWLESHQDADI	814.741	326.295	27
			VEFISVPVPEFADSDPA	814.37	297.123	27
			GKAQVEIITDGEE	814.296	336.256	27
			PQVEQLELGGSPGD	814.222	405.865	27
			AMKKHGLDNYRGYSL	814.185	282.463	27
			SPLLKRQLTSFIEKG	814.074	238.784	27
			IALHHGLDVFQDDDA	813.926	273.408	27
			DSERQGKAQVEIITDGEEPAE	813.852	409.974	27
			AKTSEIQSQAKAYFEK	813.37	211.209	27
			RDPNRESLDFLLV	813.185	312.669	27
			APGRGMVEALPDGLS	813	334.899	27
			ELVGQQRISGNLDSPEG	812.556	380.204	27
			SLSVYDLESKAVIAEL	812.296	238.236	27
			TWEQEPLQEQPR	811.963	231.304	27
			LKHPEALDEETEHDYQNHI	811.741	333.836	27
			QELEEELDEAVE	811.222	291.637	27
			AGLPAEVYIQDHGDG	811	340.135	27
			FTDDSDSENLPFRPEGLD	810.741	336.903	27
			LHHGLDVFQDDDAK	810.333	217.288	27
			DLRFQSSAVMALQEASE	810.111	292.683	27
			EGTARGIVVYTG	808.481	244.405	27
			NPGKRKVLVIQADFDDGTR	807.963	354.566	27
			RGLRVIEITIYEDRG	807.63	317.267	27
			AKHAVSEGTKAVTKYTSS	807.481	182.883	27
			EVEDPQVAQLELGGG	806.815	309.041	27
			TAFDEAIAELDTLNEESYK	806.778	289.153	27
			EDPQVEQLELGGSPG	806.741	239.833	27
			EKAHHPIWARMDAKK	806.556	257.563	27
			GFHLRYTSTKFQDTLHS	806	310.629	27
			ISNPAATHQDIDFLI	805.63	329.253	27
			RNQVYDLVTHQDIA	805.259	301.819	27
			MSKALELFRNDIAAKYKELGFQG	805.222	416.731	27
			GKKVITAFNEGLK	805.185	351.488	27
			VDLQKQVTELEAEREQKQR	805.148	446.803	27
			EFISVPVPEFADSDPA	804.037	315.997	27
			HTVVTSRVVNRADAVQ	803.963	321.515	27
			AMKFHGLDNYRGYSL	803.704	326.429	27
			ARKEIADYLAAGKDE	802.296	419.306	27
			EKAKTSEIQSQAKAYFEK	801.741	310.938	27
			IPVGSLKNEDTPNRQYLDEDML	801.481	296.817	27
			DTKVMKCVLEVASD	801.259	362.274	27
			ATIVHQDQAYDDK	800.815	336.688	27
			YPRQTQVSVLPEGGETP	800.667	233.575	27
			KTEATIPLVPGRDED	800.63	237.934	27
			YIVEQIPTYVEYSD	799.815	323.154	27
			GKQEVIRGWEEGVA	799.074	357.208	27
			YQTIEENIKIFEEDAV	798.926	342.108	27
			IPVGSLKNEDTPNRQY	798.741	281.199	27
			LKVALPSYEEALS	798.593	244.086	27
			YLNQEQAEQGREH	798.037	293.516	27
			KPKKENIIAFDDM	797.815	379.968	27
			KTSEIQSQAKAYFEKTH	797.778	619.943	27
			IQEAHGLPVMDDQTQ	797.37	267.959	27
			KPKANAEQLKTVMD	797.037	296.794	27
			KGKTQKITLNVHNEYPEPF	797.037	282.696	27
			TPDRVSETDIQRLLHGVMEQ	796.963	474.45	27
			VPPSLRTLEDNEERMSRLSK	795.185	280.377	27
			VHPEAQAKVDVFREDL	794.889	274.587	27
			RNTYKEQYAFVYKEKLV	794.852	651.819	27
			NFLVRSSNNLGP	794.815	222.093	27
			KRHGLDNYRGYSLGNWVCAAKFE	794.037	384.259	27
			SSKPDLSAALKDIRAQ	793.444	414.032	27
			SSGPYGGGGQYFAKPR	793.333	232.502	27
			SDYSKYLDSRRA	793.259	246.214	27
			YSPRTPDRVSETDIQRLLHG	793.259	188.846	27
			YDLESKAVIAELTPDG	792.889	253.855	27
			PVSQMRMATPLLERP	791.63	300.086	27
			RRALQTLALNAARDARR	791.37	292.194	27
			HHGLDVFQDDDA	791.333	402.456	27
			QSLDSRPLPSWFDEAK	789.37	397.691	27
			PVSQMRMATPLLNRP	789.222	301.776	27
			PKFEVIDKPQS	788.926	353.74	27
			LIVVFFTVIFQGLTIK	788.37	265.392	27
			QPPTETAESSQAEEEKDA	788.074	412.589	27
			ARREQERAASAFQELD	787.963	472.538	27
			KQEVIRGWEEGVA	787.889	294.345	27
			LSHNAITDLPEHVF	787.333	289.467	27
			VPQTSSVFSIEVYPEDHN	787.185	274.331	27
			VLGGGCALLRCIPALDSLTPANED	786.815	430.414	27
			ELSAERPLNEQIAE	786.519	423.55	27
			YPIEHGIITNWDDMEK	786.519	300.912	27
			EQLKEKLLYAIEETEG	786.481	386.27	27
			EVEDPQVEQLELGGSPGD	786.444	350.711	27
			KPSTPESGVEDFEDYQ	786.074	262.361	27
			NELRVAPEEHPV	785.667	261.228	27
			TPEEIAQVATISANGDKD	785.519	283.376	27
			LGGSPGDLQTLA	784.926	326.253	27
			KAKTSEIQSQAKAYFEKTHEQ	784.407	322.048	27
			KKVEQRTLPPFPDE	783.63	332.547	27
			DRPYSHALVAGIDRYPR	783.148	240.502	27
			GSVTISLQALQDTRDI	782.519	302.21	27
			KEVQAAQARLGADMEDLR	782.296	296.402	27
			QKQVTELEAEREQKQ	782.259	318.825	27
			TPAEVGVLVGKDRSSFF	782.222	226.994	27
			AVKTNSSFIQGFVDH	782.111	232.091	27
			VHDFNKKLTAYLDL	782.037	305.199	27
			KVHLEESNLSYREPDP	782	257.978	27
			QRQHEINLIAYREAHN	781.667	220.789	27
			IPEGKQIVLYPDKDEPK	781.593	279.742	27
			TPDRVSETDIQRLLHG	781.407	337.905	27
			TIAKSGTKAFMEAL	781.111	254.231	27
			NVPAVAEEIQDEVDELL	781.074	260.389	27
			IAQVATISANGDKD	780.222	289.975	27
			LGKQEVIRGWEE	779.667	352.359	27
			PEGKQIVLYPDKDEPK	779.667	226.792	27
			IKKKQEALVARYEALK	779	274.414	27
			DPADIIHDFQRGLTAYHDISL	779	367.939	27
			GVLNSWTDQDS	778.926	273.923	27
			HDEFERHAEGTFT	778.667	278.387	27
			YTAEELCIRAAQE	778.556	399.022	27
			RDPNRESLDFLL	778.222	296.15	27
			YNFKADEIESYLENLK	777.481	280.954	27
			ARDPNRESLDFLLV	777.222	406.489	27
			MTKALELFRNDIAAKYKELGFQG	777.037	311.863	27
			TVVPVEARADGAG	776.815	448.444	27
			TPAEVGVLVGKDRSS	776.667	246.798	27
			GGSPGDLQTLALEVARQ	775.37	478.244	27
			MNAAPGVDLTQLLNNM	774.667	272.55	27
			SLARQRTLEDEEEQER	774.481	254.846	27
			LRAITEKETVEKERQ	773.889	276.366	27
			APAARYQTIEENIKIFEEDA	773.704	259.372	27
			VDKCLELAEYLYNIIKNREG	773.556	215.053	27
			TLGKQEVIRGWEEGVA	772.963	274.523	27
			ITPAEVGVLVGKDRSSF	772.963	282.918	27
			ISVPVPEFADSDP	772.778	323.182	27
			ERQGKAQVEIITDGEEPAE	772.741	340.214	27
			NTYKEQYAFVYKEK	772.444	317.184	27
			ILDNLATRDFINWLIQTKITD	772.222	264.203	27
			YKEQYAFVYKEKLV	771.963	252.118	27
			ISEAEQRTIQAQKESSQ	771.667	413.887	27
			STAITAYKSEGES	771.185	270.066	27
			DPDRSMKLSFRT	770.815	280.823	27
			ETKDQVANSAFVER	770.741	270.692	27
			EGQSLKEEMARHLQE	770.63	330.486	27
			ARKIGARVYALPEDL	770.444	278.494	27
			VVEGALHAARTASQL	770.185	307.437	27
			FLKVALPSYEEA	770.074	269.26	27
			TAPQKVELTVEKE	769.926	236.602	27
			ALQDTEENPRSFPASQTEAHEDPDE	769.37	415.034	27
			FTDDSDSENLP	769.185	226.986	27
			QAPYENLNDQELGEYLARMLVKY	769.037	352.143	27
			DKGKTQKITLNVHNEYPEPF	768.889	272.919	27
			HKPKATAEQLKTVMDDF	768.741	275.953	27
			EQEYVQAVKSYKGGPG	768.519	471.526	27
			VEIIANDQGNR	768	263.568	27
			FQPAVAGIKADKAD	767.63	246.217	27
			DRPYSHALVAGIDR	767.259	318.392	27
			GHNYVTAIRNQQEGVCPE	767.111	273.036	27
			HKFYNTGPVFSCLNTALSEV	767.111	290.459	27
			RPQKSLLVEVEEGG	766.815	366.378	27
			AARDPNRESLDFLLV	766.074	293.096	27
			AGPASVPLRTEEE	765.185	320.743	27
			VHLEESNLSYREPDPE	765.185	391.209	27
			PQVEQLELGGSPGDLQTLA	765.111	306.115	27
			SAARSVPASNYV	764.667	425.438	27
			TLKGHSNYVSTVTVSP	764.519	301.193	27
			KQVTELEAEREQ	764.296	486.329	27
			ELVGQQRISGNLDSPE	763.741	312.779	27
			VGSLKNEDTPNRQ	763.593	342.781	27
			VHDFNKKLTAYLDLNL	763.556	388.711	27
			GSRKTLFVLAHTDRVSG	763.333	230.455	27
			TAFDEAIAELDTLSEESYK	763.148	438.695	27
			KVLEYLNQEQAEQGREHLA	762.926	279.216	27
			LIEEQKIVVKVLKAQAQSQKAK	762.074	353.286	27
			KAGEKPNGLVEPEQDLE	762.037	222.546	27
			QGTFTSDYSKYLDSRRAQDFVQ	761.926	255.793	27
			KKVITAFNEGLK	761.852	234.921	27
			SLSSQIRTRLELEE	761.111	303.487	27
			DKRRSARIDSYIERDVTP	760.852	370.389	27
			EAQAKVDVFRED	760.333	328.077	27
			AAFDDAIAELDTLSEESYK	760.111	300.079	27
			PASQTEAHED	759.481	317.498	27
			KTEATIPLVPGRDEDF	759.222	342.36	27
			DLRFQSAAIGALQEASE	758.852	496.461	27
			EKIEWLESHQDAD	758.481	341.184	27
			IAQVATISANGDKDI	757.889	235.38	27
			AKALANVNIGSL	757.333	241.66	27
			AVAEEIQDEVDEL	757.222	287.468	27
			LEGGPSVFIFPPNIKDVLM	757.148	350.791	27
			APVDNRDHNEEMVT	756.889	393.01	27
			VDNHNQVVGLVTRKDL	756.815	238.905	27
			TQQVAAQLLSNLEQSL	756.741	268.173	27
			AEQLAQIAAENEEDE	756.63	283.014	27
			EQIQEVITFREKNR	756.111	244.242	27
			GSNDAYHSRAIQVVRARKQL	756.037	209.215	27
			DTTVSVKSYPDEN	755.037	359.68	27
			FQELGKLTGPSNQ	755	449.687	27
			AQLRELNITAAKEIE	754.889	273.025	27
			ERTKTEATIPLVPGRDED	754.741	280.355	27
			NTFKTLDSWRDE	754	254.859	27
			SRLSKVAPVIKA	753.63	364.921	27
			EVEDPQVEQLELG	753.593	355.293	27
			VQAAQARLGADMEDLR	753.444	173.906	27
			EDPQVEQLELGG	753.37	232.288	27
			HSQGTFTSDYS	753	295.1	27
			IPPDNILPLII	751.519	283.342	27
			APNTFKTLDSWRDEF	751.407	194.429	27
			NAYGSYCYYLIEDRLTW	750.963	395.677	27
			NVVNQKSPYFPNQYSQD	750.259	422.783	27
			IPVGSLKNEDTPNRQYLDEDMLL	750.037	317.705	27
			VATKYEVSVYALKDT	749.778	254.153	27
			LWSVPIAKKWCANPDWIH	749.333	311.613	27
			VEDPQVEQLELGGSPGDLQ	749.074	338.677	27
			LAAYRQEADEATLAR	748.926	447.908	27
			VTRYIYNREEY	748.63	268.507	27
			VSHTVISLPTFREFTRPE	748.333	246.965	27
			ERPVFTNHFLVEL	748.185	409.182	27
			SHLVEALYLVAGERG	747.778	255.857	27
			GISVPIILYPDG	747.222	303.269	27
			SAGTAEYFRAYVEG	746.889	261.001	27
			EYRGQRSVKALADYIR	746.556	248.732	27
			AMKRHGLDNYRG	746.037	276.346	27
			VENGQERVEVEEDGQL	745.926	278.583	27
			ADNTGAKNLYIISVKGIKGRLN	745.926	366.605	27
			IPPSLRYLEDNEERMSRLSK	745.852	257.04	27
			PVSQMRMATPLLYRP	744.704	272.246	27
			INASYIDGFKEP	743.593	278.929	27
			KAKTSEIQSQAKAYFEKTH	743.37	325.891	27
			LDSRRAQDFVQWLMNTKRNRNN	743.222	370.726	27
			VEQLELGGSPGDLQ	743.185	339.469	27
			SGKEVKGEEKGENQNSKFE	742.778	283.315	27
			ITPAEVGVLVGKDRSSFF	742.556	291.392	27
			EVEDPQVEQLELGGSPGDLQ	742.407	270.526	27
			PEDLPQAAEQDEMRLELQ	742.111	297.748	27
			TKEVQSSLKAQQGLE	742.074	305.854	27
			LRAITEKETVEKE	741.963	320.071	27
			TPDRVSETDIQRLL	741.481	270.531	27
			DHGATGILVFPN	740.37	272.39	27
			NYREQEELKVRVEL	740.037	231.643	27
			GSERQNGVLNSWTDQDSKDSTYS	739.778	409.027	27
			MNRNINRLQAEIEALK	739.333	281.747	27
			VLTPQDILFVYRDSPVNPN	738.926	418.509	27
			SDSENLPFRPEGLDQW	738.778	329.248	27
			KKLEPSGPISTIN	738.741	328.204	27
			KRTQVEVYSFPEDP	738.37	207.585	27
			EVEDPQVEQLELGGSPGDLQT	737.741	297.368	27
			HSQGTFTSDYSKYLDSRRAQDFVQW	737.741	391.85	27
			VTIQEAHGLPVMDDQTQ	737.704	412.238	27
			VVMRDPQTKRSRGFGF	737.519	346.76	27
			SINPDEAVAYGAAVQAAILSGDK	736.667	669.582	27
			GVQVALPSYEEA	736.444	269.244	27
			GMRHEEMAQAFEEWNK	735.593	261.484	27
			GSIITVYPKEIRTF	735.407	292.825	27
			IYFPLWFQLNQNVGTK	734.778	295.597	27
			IVEQIPTYVEYS	734.741	201.027	27
			KAGEKPNGLVEPEQD	734.63	231.161	27
			KALKPGLSAYADDVE	733.815	289.757	27
			VAAKKTKKSLESINSRLQL	733.815	371.264	27
			GAGDLQTLALEVAQQKRG	733.704	285.051	27
			IGNKADLEAQRDV	733.519	315.898	27
			VYEDLLAAGVADPVKV	733.111	378.895	27
			LQDTEENPRSFPASQTEAHEDPDE	732.074	335.247	27
			STATINNIKPGADYT	732.037	409.214	27
			GGSPGDLQTLA	731.963	221.835	27
			KPKALAEQLKTVMD	731.444	400.634	27
			SAGTAEYFRAYVEGE	731.444	288.075	27
			LQQSGPELVKPG	731.185	326.096	27
			AEKLGGSAVISLEGKPL	731.037	351.158	27
			REVEDPQVAQLE	730.889	214.1	27
			VDLERKVESLEEEIQ	730.185	221.665	27
			SGRPRARSVDALDKINRP	729.889	264.666	27
			EEILTHCQTTLKYAI	729.407	330.037	27
			QAAQARLGADMEDLR	729.296	231.396	27
			HLVERLYLVCGEE	728.407	194.492	27
			ISVPVPEFADSDPA	728.407	296.215	27
			EYLNQEQAEQGREH	728.259	250.864	27
			PQVEQLELGGSPGDLQT	728	275.968	27
			EKAKTSEIQSQAKAYFEKTHEQ	727.889	266.086	27
			PGDLQTLALEVARQ	727.667	429.055	27
			DAGSAFAIHDMEEDTW	727	290.302	27
			LPAEVYIQDHGDG	726.593	314.674	27
			RPQKSLLVEVEEG	726.519	289.008	27
			FISVPVPEFADSDP	726.259	218.471	27
			SLLGKARKVVVTKDET	726.222	270.022	27
[truncated: 2,076 more rows]

## Sheet: ExDataFig 3F
			Percentage spike in	Spiked in SABR		Library
			50	92.4	92	6.57	7.11
			30	90.8	89.5	8.21	9.48
			5	55.3	56.3	42.1	41.7
			3	58.5	53.7	40	44.8
			0.5	16.9	13.7	82.9	86.1
			0.3	13.8	12	85.9	88
			0.05	1.15	0.6	98.9	99.4
			0.03	0.7	2.84	99.3	96.8
			Extended Data Figure 3F
			Frequency of %GFP+CD69+ cells of CTV+ SABR-NFAT-GFP-Jurkat cells

## Sheet: ExDataFig 3G
				Percentage spike in	Fold Enrichment			Extended Data Figure 3G
				50	1.844			Fold enrichment over pre-sort cells (left panel)
				30	3.005
				5	11.16
				3	18.7
				0.5	30.6
				0.3	43
				0.05	17.5
				0.03	59
								Extended Data Figure 3G
				Pre-sort	Post-sort			% of cells in Pre-sort and post-sort gates (right panel)
				50	92.4	92
				30	90.8	89.5
				5	55.3	56.3
				3	58.5	53.7
				0.5	16.9	13.7
				0.3	13.8	12
				0.05	1.15	0.6
				0.03	0.7	2.84

## Sheet: ExDataFig 3H
			Percentage spike in	Spiked in SABR		Library			Extended Data Figure 3H
			50	29.2	29.4	70.8	70.6		Frequency of CTV+ cells GFP+CD69+ NFAT-GFP-Jurkat cells
			30	33.4	32.2	66.6	67.8
			5	35.2	35.8	64.8	64.2
			3	37.8	37.4	62.2	62.6
			0.5	46.4	37.8	53.6	62.2
			0.3	44.1	41.9	55.9	58.1
			0.05	33.3	50	66.7	50
			0.03	15.4	64.3	84.6	35.7
