# Supplementary material for: De novo identification of CD4+ T cell epitopes
Source: Nat Methods. 2024 Apr 24;21(5):846–56. doi: 10.1038/s41592-024-02255-0 (PMC11093748; doi:10.1038/s41592-024-02255-0)
Supplement: Supplementary file 17 — Statistical source data. [file 41592_2024_2255_MOESM17_ESM.xlsx]

## Sheet: ExDataFig 4A
		EPITOPE	EXPT1	EXPT2	EXPT3	EXPT4	EXPT5	EXPT6	EXPT7	EXPT8		Extended Data Figure 4A
		AAVEEGIVAGGGVTLL	-2.81824e-05	-9.79271e-05	0.000162778	-0.000117261	9.60612e-05	0.000104546	-9.91775e-05	-0.000140892		Enrichment scores across 8 biological experiments for BDC2.5
		AEKVRNLPAGHGLNAQ	2.29621e-05	1.2173e-05	6.16843e-06	0.000253916	8.84204e-05	-2.74548e-05	9.06193e-05	9.25033e-05
		AGGVAVIKAGAATEV	-4.64961e-05	5.39677e-05	2.07805e-05	2.83448e-05	9.8885e-05	-5.5015e-05	-7.0061e-05	-2.82156e-05
		AKAAVEEGIVAGGGV	-0.000113204	-8.35124e-05	-9.93917e-05	5.80744e-05	0.000258118	0.000171095	8.83421e-06	1.02251e-07
		ALVREGLRNVAAGANP	-1.50895e-05	-2.73171e-05	-2.56682e-05	-1.19896e-05	-3.18208e-05	-1.46795e-05	-1.25231e-05	-2.71009e-05
		AMKAHGLDNYRGYSL	1.27365e-05	-4.09424e-05	-2.11002e-05	-0.000144643	-4.09023e-05	-1.57568e-06	-6.90681e-05	-0.000113593
		AMKDHGLDNYRGYSL	-2.32882e-05	-6.55045e-05	-0.000124308	-4.07336e-05	8.13373e-06	-0.000125974	-9.79404e-05	-0.000101836
		AMKFHGLDNYRGYSL	-5.45101e-05	2.60338e-05	0.000115997	3.60149e-05	-0.000125843	-1.79684e-05	-0.000123007	-4.64768e-05
		AMKKHGLDNYRGYSL	-5.52778e-05	3.21919e-05	3.11821e-05	-6.70044e-05	0.000143703	-7.53388e-05	4.40564e-05	1.56141e-05
		AMKRHGADNYRGYSL	-7.94413e-05	-5.02061e-05	-2.51309e-05	0.000151345	-7.48564e-05	4.22218e-05	2.16654e-05	-5.73363e-05
		AMKRHGLDAYRGYSL	-1.88396e-05	-0.000167417	0.000100859	0.000159217	2.10253e-05	-8.57831e-05	3.96522e-05	2.64363e-05
		AMKRHGLDEYRGYSL	-5.91649e-05	2.62465e-05	4.2693e-05	-6.58503e-05	-0.000113679	-3.10827e-05	-9.7869e-05	2.94129e-05
		AMKRHGLDLYRGYSL	0.000173008	0.000128515	-3.46449e-05	-2.8266e-05	-3.41453e-05	-3.1949e-05	-7.84728e-05	-0.000138492
		AMKRHGLDNARGYSL	1.84418e-05	2.04921e-05	-0.000169147	2.14189e-05	-0.000103842	-0.000135425	-7.30008e-05	5.58398e-06
		AMKRHGLDNYRAYSL	2.64834e-05	-1.16296e-05	-3.62176e-06	-0.000266459	-6.2029e-05	0.000267698	4.70593e-05	0.0002071
		AMKRHGLDNYRDYSL	6.69501e-05	3.2582e-05	0.000271826	8.08262e-05	-7.53038e-05	-3.86683e-05	-5.99562e-05	-6.35456e-05
		AMKRHGLDNYREYSL	-9.90546e-05	-6.05996e-05	5.09078e-05	-7.28138e-05	3.09261e-05	-9.06267e-05	-0.000140516	6.41684e-05
		AMKRHGLDNYRGYSL	-9.56645e-05	-8.66752e-05	-3.97621e-05	-0.000213521	-6.58013e-05	0.000173025	1.98852e-05	0.000121196
		AMKRHGLDNYRKYSL	-5.65425e-05	1.08138e-05	-0.000137906	-2.75261e-06	0.000159181	-0.000113962	-3.73875e-05	-6.8489e-05
		AMKRHGNDNYRGYSL	2.04545e-05	-3.20394e-05	-2.28702e-06	-6.12667e-05	1.94733e-05	7.78726e-05	0.000106884	0.000103821
		APLKQIAFNSGLEPG	-1.50895e-05	-2.67393e-05	-2.60519e-05	5.40838e-05	-3.20681e-05	-1.48734e-05	-1.23891e-05	-2.71009e-05
		ASFEAQGALANIAVDKA	4.67836e-05	-6.44154e-05	8.63756e-05	-8.68954e-05	-3.04741e-06	6.87845e-05	-0.000100916	-4.36599e-06
		ATAEQLKTVMDD	-4.89865e-05	-3.17371e-05	-1.57698e-05	5.23077e-05	9.18004e-05	-4.83281e-06	4.78891e-05	-3.32142e-05
		AVRNAKAAVEEGIVAG	0.000145662	2.88763e-05	0.000149876	-4.77953e-05	-0.000238017	7.46799e-05	0.000157604	8.54389e-06
		EAPLKQIAFNSGLEPG	-1.50895e-05	-2.82101e-05	-2.71501e-05	-1.95933e-05	-3.25251e-05	-1.52811e-05	-1.25658e-05	1.14159e-05
		EATGANIVKVALEAPL	-3.62184e-06	-4.98371e-05	2.87173e-05	-3.82535e-05	-2.49998e-05	-6.46127e-05	4.00798e-05	2.42086e-06
		EEIAQVATISANGDK	1.39129e-05	-0.000100432	-6.03563e-05	-1.98644e-05	-0.000133534	-4.89384e-05	-3.24063e-05	-6.03665e-05
		EEVDMTPADALDDFD	3.56814e-05	0.000116955	-2.40486e-05	-7.42912e-05	0.000207149	9.31992e-05	-5.06374e-05	-0.000140129
		EQIAATAAISAGDQS	-2.45387e-05	-3.12825e-05	-2.35593e-05	6.29612e-05	-3.48147e-05	-1.5134e-05	3.97788e-05	-3.78989e-05
		FLTTEAVVADKPEKEK	4.82841e-05	5.16301e-06	0.000156091	-5.26012e-05	-4.07803e-05	5.8808e-05	8.45402e-05	-0.000158368
		GHNYVTAIRNQQEG	-6.72694e-05	-4.14952e-05	-0.000100432	-0.000174785	0.000187484	-0.000136779	8.84306e-06	-0.000123281
		GVAVIKAGAATEVELK	0.000122286	-1.17529e-05	-9.53893e-05	-4.42963e-05	2.78653e-05	-8.25796e-05	9.74291e-05	-4.96339e-05
		HLVEALYLVCGERG	0.000105594	-3.61969e-05	4.50498e-05	-9.99256e-05	3.87015e-05	0.000189113	-7.37025e-05	-1.22105e-05
		HSNYVSTVTVSPDGSL	-3.06203e-05	-2.24826e-05	-1.9316e-06	-1.29552e-05	0.00021379	-3.45397e-05	7.89044e-05	-7.60749e-05
		ILQSSSEVGYDAMLG	0.000109734	-7.15207e-05	-5.51257e-05	-5.31096e-06	-3.61246e-05	-5.80095e-05	-2.5137e-06	-0.000251435
		IPAMTIAKNAGVEGS	3.35214e-05	2.60435e-05	9.34928e-06	2.40541e-05	-0.000272003	-9.57295e-05	-5.93663e-05	9.82041e-05
		IQKTPQIQVYSRHPPE	5.62853e-06	-3.56967e-05	-2.3442e-05	-0.000100652	5.24613e-06	0.000128799	-2.80773e-05	-2.77414e-05
		ISQAVHAAHAEINEAGR	-3.67046e-05	-3.58777e-05	2.36291e-05	-1.61771e-05	-7.59767e-06	-3.42168e-05	1.71746e-06	1.25205e-05
		IVAGGGVTLLQAAPTL	-1.1552e-05	4.06358e-06	4.23305e-05	-4.5236e-05	3.85932e-05	-1.60509e-05	-1.96048e-05	-1.85882e-05
		KKMREIIGWPGGSG	-0.00030798	-8.2292e-05	-0.00012238	-2.7452e-05	0.000202974	0.000227537	-4.20984e-05	-0.00018908
		KPKATAEQLKTVMDD	-4.29842e-05	-0.000211569	2.96976e-05	-0.000126493	-2.41134e-05	0.000165022	2.98285e-05	-0.000187574
		LAKLAGGVAVIKAGAA	-2.15144e-05	-4.37307e-05	-2.11824e-05	-3.56439e-05	-2.64594e-05	-2.29057e-05	-2.4992e-05	-1.92152e-05
		LEDARRLKAIYEKKK	-8.67057e-05	-4.88798e-06	7.28204e-05	-0.000243526	-8.21692e-05	9.47429e-05	-5.96498e-05	-2.7591e-05
		LPAGHGLNAQTGVYED	4.91238e-05	2.48179e-06	6.81017e-06	-3.81364e-05	-0.000159084	-0.00021427	-0.00023966	0.000195961
		LSIALHVGFDHFE	-5.6867e-05	-6.22762e-05	8.28374e-05	-0.000100524	3.27483e-05	-0.000104349	-9.8847e-05	-0.00012879
		MAKTIAYDEEARRGLE	3.43999e-05	-0.000128692	2.26376e-05	-0.000163803	0.000226513	0.000176804	-9.94493e-06	-3.34856e-05
		NMYAMMIARFKMFPEVKEKG	5.91679e-05	-1.33417e-07	5.11151e-05	-3.89722e-05	-0.000139775	6.45096e-06	-4.68556e-05	2.99415e-05
		NYVTAIRNQQEG	3.23081e-05	-0.000172032	0.000156515	0.000403945	-6.68437e-05	-0.000135176	-1.0068e-05	-0.000124651
		PPSLRTLEDNEERMS	0.000256536	4.69142e-05	-4.25322e-05	-3.03473e-05	-2.4105e-05	-0.000159321	-0.000172642	0.000234458
		QMCVTQYQKESQAYYDGRRS	-0.000124119	5.39844e-05	-2.41104e-05	1.13228e-05	-1.9582e-05	0.000231787	-7.06695e-05	6.22991e-05
		RGLERGLNALADAVKV	-7.01836e-05	6.28784e-05	6.11791e-05	-3.10582e-05	-0.000147111	-8.97604e-05	0.000165403	1.11643e-05
		RVAQIRQEIENSDSDY	-2.83979e-05	-8.3157e-05	0.000137877	0.000134525	6.47761e-05	8.96965e-05	5.08631e-06	1.37438e-05
		SALQNAASIAGLFLTT	-1.78788e-05	-3.54423e-05	-3.26137e-05	-1.36437e-05	-3.25256e-05	-2.74922e-05	-2.15667e-05	-2.43669e-05
		SAMSRPMIHFGNDWEDRYYR	-5.14369e-05	0.000155088	7.56219e-05	-3.64904e-06	0.000363464	-0.000229454	-0.000112916	-0.000115404
		SDGVAVLKVGGTSDV	-2.31952e-05	3.94468e-05	-5.90411e-06	-8.0758e-07	1.5204e-05	-8.60691e-05	-2.11608e-05	-0.000137016
		SHLVEALYLVCGERG	-1.06378e-05	-6.8894e-05	1.38928e-05	0.000184855	3.77547e-05	-1.46083e-05	-0.00019458	3.01376e-05
		SKVSTVKDLLPLLEKV	-8.4905e-05	0.000144216	-0.000147629	-4.27475e-05	5.2601e-05	0.000103483	-0.000167427	-5.70378e-05
		SLKKGAAALGIGTDSVI	-8.10788e-05	-6.94336e-05	2.27453e-05	0.00022473	-0.000253563	0.000165937	9.37274e-05	-2.89522e-05
		SLLGKARKVVVTKDET	-7.33547e-05	3.51966e-05	-2.52436e-05	-6.23594e-05	-8.20803e-05	0.000105152	0.000106517	4.54554e-05
		SLSVYDLESKAVIAEL	3.69323e-05	0.000108714	-4.90091e-05	8.6195e-05	-4.20101e-05	-8.93027e-05	1.66749e-05	0.000287886
		SRLSKVAPVIKARMM	-2.58584e-05	-5.43627e-05	6.72338e-05	-8.11781e-05	-1.23361e-05	6.97148e-05	-1.54191e-05	-0.000101392
		TDAIAGRVAQIRQEIE	0.000146596	4.90543e-05	-5.54165e-05	-7.03236e-05	7.33735e-05	0.000134753	-7.42137e-05	3.88597e-05
		TLKGHSNYVSTVTVSP	4.17999e-06	-1.71725e-05	0.000237442	0.000264422	-0.000104991	-6.57938e-06	7.15403e-07	0.000243214
		TLKKMREIIGWPGGSGDG	-0.000128303	0.000337961	-1.01042e-05	4.96848e-05	8.47898e-05	-7.09448e-05	-1.79836e-06	0.000202291
		TRAAVEEGIVLGGGC	-1.51906e-05	-3.13091e-05	-2.67998e-05	7.44155e-05	-4.93342e-05	-0.000113382	-0.000157035	-0.000169484
		TYEIAPVFVLLEYVT	-9.37058e-06	-4.36411e-05	-1.16205e-05	1.61921e-05	-2.1703e-05	-0.000161323	6.48299e-06	-2.69801e-05
		VHAAHAVHAAHAVHA	-6.88991e-05	9.02257e-05	-8.34227e-06	-5.94837e-05	0.000248435	6.66864e-05	-9.82307e-06	7.61666e-05
		VRNLPAGHGLNAQTG	-4.18691e-05	-9.23284e-05	6.30233e-05	9.35652e-05	0.000106448	6.24621e-05	0.000170987	0.00022232
		VYEDLLAAGVADPVKV	-3.5233e-05	-0.000137879	-0.000122076	-1.81722e-07	-3.27348e-05	5.58574e-05	-9.36678e-05	-0.000147228
		YDLESKAVIAELTPDG	1.53566e-05	0.000137188	-5.14813e-05	-2.00645e-05	6.31922e-05	3.47478e-05	6.07245e-05	2.90306e-05
		YEIAPVFVLLEYVT	-1.48177e-05	-2.36619e-05	-3.19202e-06	-2.87454e-06	-2.84446e-05	-0.000122091	-1.86213e-05	-6.66443e-06
		YILLVSSKVSTVKDLL	-0.000177477	0.000101282	-6.69001e-05	0.000416926	-0.000194255	-0.00015321	-6.86725e-05	-6.46482e-05
		SRLSKVAPVIKARMMEYGTT	-1.61229e-05	-2.67393e-05	-2.61195e-05	-1.96559e-05	-2.3072e-05	-1.71873e-05	-1.38426e-05	-2.72655e-05
		YEIAPVFVLLAYVT	-1.48905e-05	-2.34216e-05	-2.38211e-05	-1.50627e-05	-2.68008e-05	-8.47243e-05	-7.33509e-06	-8.63544e-06
		YEIAPVFVLLDYVT	-1.18712e-05	-1.61985e-05	-1.77262e-05	-9.1831e-06	-2.14917e-05	-0.000112595	-2.92509e-05	-4.54586e-05
		YEIAPVFVLLGYVT	-1.66987e-05	-2.3146e-05	4.76596e-06	-1.22963e-05	-2.67395e-05	-6.8539e-05	-3.31005e-05	-1.09445e-05
		YEIAPVFVLLMYVT	-1.79572e-05	-2.52268e-05	-5.71765e-06	-6.22634e-06	-1.82001e-05	-0.00012004	-1.92639e-05	-2.83557e-05
		AAMKRHGLDNYRGY	1.859e-05	-3.60266e-05	-0.000195092	-6.37824e-05	-4.87883e-05	-8.9818e-05	-0.000125885	-7.83398e-05
		AQVATISANGDK	-2.17206e-06	-4.68701e-05	-2.10713e-05	2.3601e-05	-5.95918e-05	-5.13797e-05	1.86504e-07	-8.60914e-05
		EEIAQVATISANGDKDIGNI	-4.83678e-05	0.000111927	8.25812e-05	0.000379653	-9.79541e-07	9.46112e-05	2.74648e-05	3.04306e-05
		FFYTPMSRREVED	-2.26221e-05	-1.52077e-05	-3.35324e-05	1.23857e-05	-4.5937e-05	9.53059e-05	-0.000167415	-5.79466e-05
		FSPAVGVDFELESFSERKEEEKEEL	-6.40629e-05	-7.93704e-05	5.02484e-06	-2.0973e-05	4.63576e-05	-6.09136e-05	-4.73294e-05	-2.22934e-05
		GCALLRCIPALDSLTPANED	2.35255e-05	5.56132e-05	1.44021e-05	-0.000138543	-4.87012e-05	5.40877e-05	-1.09358e-05	-3.09156e-05
		GFFYTPMSRRE	7.52663e-05	-6.88469e-05	-4.65238e-05	0.000103173	-8.99088e-05	-3.87826e-05	-1.42645e-05	5.87842e-05
		IDFLIEEIERLGQDL	-3.86072e-05	5.78204e-05	-2.48237e-05	0.00016759	-4.45078e-05	4.69109e-05	-4.85483e-05	-4.90405e-05
		IPPSLRTLEDNEERMSRLSK	6.91792e-05	2.41695e-05	-5.31319e-05	-0.000261554	7.75164e-05	-6.99082e-05	-3.68151e-05	-4.23558e-05
		KKGAAALGIGTDSVI	-2.81699e-06	3.07467e-05	3.58118e-05	7.04744e-05	-7.51384e-05	0.000542583	-2.73286e-05	-9.31012e-05
		LKKMREIIGWPGGSG	0.000106353	6.55807e-05	-2.71586e-05	-0.00028791	0.000233021	0.000539137	-0.000136051	-4.72143e-05
		NTNMFTYEIAPVFVLLEYVT	-2.42109e-05	-1.92898e-05	3.45156e-05	-2.60234e-05	-8.80562e-05	2.58563e-05	-2.56861e-05	-2.05076e-05
		PGGSGDGIFSPGGAISNMYA	-3.93777e-05	-5.47663e-05	-0.000123958	-0.000239697	0.000148262	7.38413e-05	9.01229e-05	0.00026449
		TYEIAPVFVLMEQIT	-2.01329e-05	-3.39168e-05	-3.15749e-05	-2.01941e-05	-4.41003e-05	-7.27972e-05	-6.21448e-06	-3.01702e-05
		VDKCLELAEYLYNIIKNREG	-3.74729e-05	3.91766e-05	-0.000106162	-3.83058e-05	-0.000140494	-0.000168686	-6.16781e-05	-8.97598e-05
		VPPSLRTLEDNEERMSRLSK	-7.69344e-05	0.000141239	-9.4611e-05	-3.82535e-07	-0.000106471	4.46367e-06	1.10967e-05	-0.000184527
		AVRPLWVRME	0.000648802	0.000751077	0.00109232	0.00106184	0.00110903	0.000835124	0.00117275	0.00118214
		DYEYLINVIHAFQYV	-0.000150508	2.82781e-05	0.000115066	-0.000129222	7.11842e-05	0.000107268	0.000242476	-0.00028782
		EIAPVFVLLE	1.42412e-05	-9.25452e-05	1.88519e-06	8.69913e-05	2.92671e-05	-0.00011572	5.61313e-05	-4.04712e-06
		IPPSLRYLEDNEERMSRLSK	-0.000109394	1.81906e-05	1.54706e-05	-0.000114482	-0.000177104	5.40608e-05	-9.67008e-05	-8.81765e-05
		RVRPLWVRME	0.00115719	0.00125111	0.00158146	0.000795186	0.00122428	0.00161789	0.00174415	0.00158628
		SRLSKVAPVIKA	-7.54246e-05	9.26988e-05	-2.41281e-06	9.08405e-05	-0.000113315	-0.000115305	2.02785e-05	-0.000117603
		VLGGGCALLRCIPALDSLTPANED	0.000213969	-6.74514e-05	0.00015902	-3.45944e-05	-2.62726e-05	-0.00016544	0.000213382	-1.04297e-05
		ALYLVCGER	-3.43244e-05	-1.84666e-05	8.23715e-06	-2.80286e-05	-2.49185e-05	-4.72169e-05	-2.76067e-05	-3.94507e-05
		APVIKARMMEYGTT	-1.52258e-05	-2.67393e-05	-2.56682e-05	-2.13255e-05	-3.18208e-05	-9.97129e-06	-1.27397e-05	-2.86767e-05
		LKKMREIIGWPGGSGDGIFS	-0.000172235	0.000207824	-1.32297e-05	-0.000150035	-7.41542e-05	-0.000198172	-2.78204e-05	-2.3837e-05
		AAEALALVCGE	-1.50895e-05	-2.67393e-05	-2.56682e-05	-2.15548e-05	-3.18208e-05	-1.45825e-05	-1.18957e-05	-2.71009e-05
		AAEALALVCGK	-1.63504e-05	-2.67393e-05	-2.56682e-05	-1.85699e-05	-3.18208e-05	-1.48252e-05	-1.18957e-05	-2.71009e-05
		AALALVCGE	2.60233e-05	-3.54935e-05	-3.50096e-05	-3.9997e-05	-4.93622e-05	-3.28149e-05	4.69661e-05	-1.83874e-05
		AALGIGTDSVILIKCDERGK	-0.000105236	-5.40318e-05	0.000104979	5.87161e-05	2.69529e-05	0.000112821	-2.88086e-05	-0.00016281
		AALKLVCGE	-4.06133e-06	-3.29606e-05	-4.74761e-05	-6.14685e-05	3.49159e-05	-9.63427e-05	-9.52678e-06	-8.16823e-05
		AALYLVCGE	1.96049e-05	-1.09596e-05	-4.15069e-05	0.000280845	-8.35099e-05	0.000295001	-5.47119e-05	0.000106951
		AALYLVCGERG	-8.16647e-05	-5.31089e-05	-3.07105e-05	-0.000114491	-8.1757e-05	-6.20649e-05	-5.0131e-05	-7.02944e-05
		AALYLVCGERK	5.12588e-07	-8.14014e-05	-5.45309e-05	-2.3719e-05	1.68925e-05	-0.000147512	-1.75353e-05	-2.70094e-05
		AALYLVCKERG	-1.63121e-05	-0.000114637	-7.13267e-05	3.52992e-05	-8.87063e-05	-0.000172725	8.45261e-05	-0.000168057
		AALYLVCKERK	5.18218e-05	-5.01963e-05	-5.09555e-05	2.38998e-05	6.54053e-05	0.000269916	-3.70555e-05	-7.57059e-05
		AAVEALYLVCG	3.84648e-05	-9.79348e-05	-1.31049e-05	3.65983e-05	-4.68695e-05	-6.54829e-05	-1.74614e-05	-1.42555e-06
		AAVEALYLVCK	-2.13081e-06	-3.1481e-05	-4.39618e-05	8.24579e-05	-6.17322e-05	7.72006e-05	6.97569e-06	-8.5433e-05
		AFIKATGKKEDE	-0.000128398	1.34063e-05	-1.04315e-05	-6.34338e-05	2.5505e-05	8.62164e-05	-6.44534e-05	-5.13736e-05
		ALYLVCGE	-3.81029e-05	9.63877e-06	1.22344e-05	-1.75185e-05	-1.18075e-05	-2.92307e-05	-2.12692e-05	-5.30148e-05
		APVIKARMMEY	-1.56144e-05	1.28229e-05	-3.45039e-05	-1.67644e-05	0.000155123	3.85464e-05	-3.70022e-05	-2.31098e-05
		EALALVCG	-2.02179e-05	-1.24914e-05	-1.45892e-05	-6.45714e-05	-9.60504e-05	-2.50429e-05	-4.45031e-05	-4.91412e-05
		EALALVCGK	-5.23713e-05	-4.93088e-05	-7.28895e-05	-3.12523e-05	9.53789e-06	7.71341e-05	-5.89754e-06	0.000154566
		EALYLVCG	4.64393e-05	2.12844e-06	-8.7333e-05	-6.48292e-05	-6.36394e-05	-2.67112e-05	-5.954e-05	-6.96311e-05
		EALYLVCGE	-4.97623e-05	-4.43204e-05	-3.32489e-05	-5.93945e-05	-2.67233e-05	-7.2563e-05	5.94398e-05	-8.58706e-06
		EALYLVCGK	-2.06161e-05	6.42943e-06	0.000151015	-6.33042e-05	-5.95263e-05	-5.74223e-05	-3.70762e-05	2.79643e-05
		EKAHHAIWARMDAKK	0.000129645	4.24933e-05	-0.000239905	-0.000181157	-3.74255e-05	-0.000123009	-5.03503e-05	0.00017873
		EKAHHAIWAYNDAKK	3.1669e-05	-4.13843e-05	-0.000112491	-1.77444e-05	-1.10248e-05	-1.46671e-05	-6.44394e-06	0.000108491
		EKAHHPIWARMDAKK	0.000520226	0.00095244	0.0008702	0.000579669	0.00117805	0.00139173	0.000919286	0.000730781
		EKAHHPIWAYNDAKK	2.65376e-05	-3.24309e-05	8.72739e-05	-9.80023e-05	-3.73375e-06	-7.61462e-05	-2.98306e-05	0.000103232
		EKAHIPIWARMDAKK	0.00121975	0.00197732	0.00332597	0.00264603	0.00248193	0.00297892	0.00308329	0.0036418
		EKAHLAIWAKMDAKK	7.18707e-05	-5.63232e-05	-2.27476e-05	-5.27337e-05	-2.35604e-05	-4.749e-05	-2.20456e-05	-1.18673e-05
		EKAHLAIWARMDAKK	-3.4423e-05	2.47068e-05	-1.64289e-05	6.1508e-05	-2.33523e-05	-5.97444e-05	-1.47761e-05	-8.34913e-05
		EKAHRPIWARMDAKK	0.00108506	0.00167473	0.00293932	0.00215699	0.00192388	0.00282532	0.00320088	0.00309219
		EKAHRPIWAYNDAKK	1.51409e-05	5.12524e-05	6.13016e-05	-0.000135861	-4.78468e-05	2.11823e-05	1.8844e-05	7.61596e-05
		EKAHVPIWARMDAKK	0.000378038	0.000866382	0.000721756	0.000380433	0.000743697	0.00100128	0.000450701	0.000387466
		ERRILEVKQKGFVPFLVSAT	-1.46878e-05	-3.26816e-05	-2.39076e-05	-2.03988e-05	-3.39476e-05	-1.64627e-05	-1.04482e-05	-3.0876e-05
		EYVTLKKMREIIGWPGGSGD	1.3661e-05	5.1518e-05	-0.000181106	0.000282291	-0.000153573	0.000219026	0.00025945	0.000299467
		FAKFASFEAQGALANIA	-1.35139e-05	-4.03207e-05	-9.4438e-05	-0.000178274	-0.000148906	4.4172e-05	0.000310614	-0.000144337
		FFYTPKSRREVED	-6.83686e-05	0.000191813	-4.1844e-05	-6.79045e-05	-2.25904e-05	5.67839e-05	1.58821e-06	-4.42522e-05
		FKADEKKFWGKYLYE	4.84952e-05	-1.36358e-05	3.9814e-05	0.000235112	7.88118e-05	0.000240052	3.19689e-05	2.84965e-05
		HTPGVHMASLSVYLKTNVFL	-2.30192e-05	-9.99124e-06	0.000145191	9.70589e-05	0.000140201	0.000150504	1.36846e-05	8.42821e-05
		LHRSGVLIIHHLQEDYRTY	-3.02966e-05	-7.38418e-05	-3.22861e-05	1.69251e-05	-3.85788e-05	-4.0464e-05	-4.87831e-05	2.07972e-05
		LVSATAGTTVYGAFD	-2.95507e-05	-2.22975e-05	3.43412e-06	-2.05254e-05	-4.38176e-05	-2.84611e-05	-2.33168e-05	-5.24426e-05
		PHLVEALYLVCGERG	-1.82593e-05	-2.59823e-05	-2.77567e-05	-4.15004e-06	-5.36435e-05	-3.54235e-05	-2.28531e-05	-8.40872e-06
		PHLVEALYLVCGKRG	-2.75805e-05	-2.90446e-05	-1.66207e-05	-3.86515e-05	-3.19797e-05	-2.0187e-05	-1.91086e-05	-2.12607e-05
		PHLVEALYLVCKERG	-7.25722e-06	-3.89924e-05	-7.44216e-07	-2.45697e-05	-4.05057e-05	-2.02414e-05	-1.98915e-05	6.03999e-05
		PHLVEALYLVCKKRG	1.60646e-05	-2.03063e-05	-1.53731e-05	6.98559e-05	-1.38266e-05	-3.32365e-05	3.82492e-05	-3.55859e-05
		PLQCSALLVREEGLM	-2.1663e-05	7.19663e-05	2.0064e-05	-0.00016033	-8.43306e-05	2.13309e-05	-6.4826e-05	-9.09266e-05
		PVIKARMMEYGT	3.88473e-05	4.05693e-05	5.34686e-05	-9.36614e-05	2.42957e-05	0.000143753	2.4327e-05	-4.0999e-05
		PVIKARMMEYGTTMV	-6.90479e-05	-1.28201e-05	-9.21409e-06	-5.81215e-05	9.07118e-05	-0.000129224	-2.21513e-05	1.23174e-05
		SHLVEALYLVAGERG	8.18313e-05	-8.05563e-06	-0.000132354	-9.82994e-05	5.70272e-05	0.000114135	-0.000134539	1.55106e-05
		TAALSYTISRMEESSVTL	5.53238e-05	-0.000142819	-1.40231e-05	5.81062e-05	-1.34236e-07	-0.000139203	-1.34954e-05	-7.19015e-05
		VEALALVCG	-3.11439e-05	-4.10039e-06	-0.000117369	-1.62818e-05	-6.65595e-05	-0.000129273	-4.17448e-05	-6.51197e-05
		VEALKLVCG	-0.000113561	1.36413e-05	-1.32013e-05	-3.96973e-05	-9.66101e-06	2.78952e-05	1.17995e-05	-0.000130609
		VEALYLVC	-2.17336e-05	-2.53626e-05	-5.68251e-05	0.000170837	-7.36768e-06	-4.53901e-06	-5.98001e-05	-3.15874e-05
		VEALYLVCG	-1.47026e-05	3.78574e-05	-2.24569e-05	-3.93361e-05	-3.38563e-05	-7.09893e-05	-6.60307e-05	-0.000114282
		VEALYLVCK	8.38086e-06	6.23611e-05	-4.42825e-05	-6.73682e-05	-5.50048e-05	-5.70544e-05	3.19154e-05	-3.6617e-05
		VPPSLRTLEDNEERMS	0.000118177	5.83503e-05	-0.000100424	-3.15075e-05	-0.000326296	-0.000230071	-0.000124979	-8.58026e-05
		VPTSLRRLEQPNVAIS	9.77541e-05	1.95093e-05	-1.58392e-05	-7.70251e-05	4.77062e-05	-0.000113029	2.30761e-05	8.72049e-06
		WYVMVTAALSYTISRMEESSVTL	7.1906e-05	0.00018534	9.97391e-07	2.69202e-05	-7.18443e-05	-1.27301e-05	1.3428e-05	-9.40929e-05
		AAAAVRPLWVRMEAA	2.41435e-05	0.000103296	3.97087e-05	7.55743e-05	0.000178243	1.52638e-05	0.000137186	0.00022406
		AAAHHPIWARMDA	0.000122238	0.00028382	0.000108551	0.000158259	0.000219243	0.000197617	0.000180459	0.000152396
		AAVRPLWVRMEAA	0.000415414	0.000742063	0.000611547	0.000370571	0.000699552	0.000850972	0.000576193	0.000605566
		AVRPLRVRMEA	2.15326e-05	7.72891e-06	-6.10749e-06	7.71202e-06	-3.80879e-06	0.000125621	-0.000108217	-2.28793e-05
		AVRPLWVRMEA	0.000651741	0.000756388	0.000954931	0.000752687	0.000651466	0.00120955	0.00129057	0.000826349
		EALYLVCGERG	-1.50974e-05	-7.08796e-06	-8.87134e-05	-6.78633e-05	-5.91955e-06	8.13616e-05	-1.50256e-05	-3.09901e-05
		GAGDLQTLALEVAQQKRG	-9.83843e-06	-7.77592e-05	-8.8853e-05	0.000115757	-2.96197e-05	-0.000113232	4.24474e-05	-3.46485e-05
		GDLQTLALEVARQ	-7.10256e-05	-3.09719e-06	-7.85202e-05	8.45444e-05	-0.0001086	0.000320624	2.24385e-05	-7.14998e-05
		GKKVATTVHAGYG	-1.50895e-05	-2.67393e-05	-2.56682e-05	-1.85699e-05	-3.18208e-05	-1.45825e-05	-1.18957e-05	-2.71009e-05
		IATQGPLSHTIADFWQMV	4.64852e-05	4.07766e-05	0.00010003	-5.74518e-05	-0.000142851	3.95068e-05	-0.000111264	-6.74415e-05
		IKLKVESSPSRSDYINAS	3.91586e-07	8.75206e-05	5.47602e-06	-0.000126267	-7.8454e-05	0.000149521	8.76565e-05	0.000226227
		ISNPAATHQDIDFLI	0.000180529	-7.05517e-05	-8.79582e-06	-0.000139829	-4.21019e-05	-7.49776e-05	-2.52545e-06	-3.76139e-05
		KKGAAAIGIGTDSVI	-9.42685e-05	-1.03469e-05	-0.000155198	-0.000110156	0.000121616	-0.000158357	3.96061e-05	0.000172929
		KLSGLGADPSADATEAYQEL	-5.52782e-05	-5.45018e-05	-2.56806e-05	9.94957e-05	6.8407e-05	-5.55467e-05	-2.81452e-05	-3.02758e-05
		KNSLINYLEQIHRGVKGFVR	3.24294e-06	-7.72988e-05	-0.000106588	1.24393e-05	5.07845e-05	-0.000175396	-0.000150798	0.000153684
		LCRQHMATKSLFNRAEGP	-3.1428e-05	6.14738e-05	0.000107285	5.87405e-05	-2.9753e-06	2.50435e-07	-1.59118e-05	-6.62755e-05
		LKKMRFIIGWPGGSG	-7.10856e-05	-4.83538e-05	-7.42055e-05	-3.93766e-05	-0.000196433	0.000119013	-0.000131563	0.000180137
		PSWCEEPAQANMDISTGH	-5.25329e-06	3.45448e-05	-3.48727e-05	-7.07446e-05	-1.76819e-05	9.2487e-05	-6.12873e-05	-0.000123176
		QREENAPKNRSLAVLTYDHASRI	-5.42958e-05	-0.000106834	0.000114592	0.000173037	9.98146e-05	-5.87839e-05	5.99847e-05	0.000368061
		RAVTELGRHSAEY	-0.000124462	8.76362e-05	-6.29053e-05	-7.72576e-05	1.53847e-05	-0.000125219	-7.12525e-05	-3.24762e-05
		RDRLAKEWQALCAYQAEP	6.12734e-05	4.24397e-05	-5.0879e-05	9.94105e-05	4.82388e-05	-2.9203e-05	-4.70784e-05	0.000103982
		SHLVEALY	-4.69987e-05	-5.97001e-05	-3.87825e-05	3.13071e-06	-3.98397e-05	-4.1708e-05	-5.5513e-05	-5.50042e-05
		SPGDLQTLALEVARQKRG	4.24974e-05	0.000118517	-7.21575e-05	0.000191998	-0.000134065	-4.40766e-05	-8.66096e-06	0.000136001
		SRLSKVAPVIKARMMEYGT	-1.3743e-05	3.02142e-05	-6.55854e-05	-2.74842e-05	-4.22041e-05	2.08628e-05	3.64339e-05	-3.09702e-05
		TGHMILAYMEDHLRNRDR	5.9116e-05	1.07348e-05	0.000174873	9.65172e-05	-0.00011887	5.58833e-05	4.73555e-05	-8.70159e-05
		WLMWRAKGTTGFEAH	-9.55563e-05	0.000137092	-5.08264e-05	-6.06296e-05	-0.000156275	2.24516e-05	-6.50984e-05	-8.17815e-05
		AQAATISANGDK	-2.20596e-06	-2.07603e-05	-4.10843e-05	-2.77299e-05	-4.51522e-05	8.48584e-05	-2.13824e-05	9.72939e-06
		AQVATISANGDA	-1.89987e-05	2.86486e-05	-0.000128477	-9.64109e-06	2.01536e-05	-6.09684e-05	6.45005e-05	-0.000101664
		YVRPLWVRME	0.00047354	0.000787813	0.000709958	0.000855839	0.000988603	0.00102573	0.00112172	0.000858075
		KPTQAFVKQHLCGPHL	-2.27701e-05	-3.27926e-05	2.21893e-05	-1.71383e-05	-3.89091e-05	-2.59447e-05	1.41252e-05	-3.38788e-05
		SPGDLQTLALEVARQK	-5.69189e-06	-5.45812e-06	5.50598e-05	-0.000100776	8.9646e-06	1.56685e-06	7.28309e-05	-3.29397e-05
		VKQHLCGSHLVEALYL	7.52786e-06	-5.85526e-05	-0.000128435	-0.000153745	2.40062e-05	0.000138273	-6.40771e-05	4.17424e-05
		AELNQLRAKEPTKLA	-4.28653e-05	8.66322e-05	7.08972e-06	4.38739e-05	-7.30907e-05	-3.38125e-05	0.00011661	-0.000127649
		AVATSNMQETEEWYR	0.00012105	-8.05076e-05	0.000137367	-4.80034e-05	2.42112e-05	-0.000191441	-6.97678e-06	-0.000135176
		DVYQAELRELRLRLD	1.56087e-05	-6.0506e-05	2.89127e-05	2.70235e-05	4.25186e-06	2.2197e-05	9.41035e-05	-3.4138e-05
		EGQSLKEEMARHLQE	-9.76014e-05	-5.5195e-05	1.106e-06	0.000150156	1.06972e-05	-5.71898e-05	-9.57209e-05	7.8029e-05
		ELRELRLRLDQLTAN	-2.89774e-05	-1.22599e-05	-3.1421e-05	-1.69649e-05	-2.3577e-05	3.38357e-05	1.59067e-05	-2.37907e-05
		FLRKIYEEEVRELRE	-0.000155042	0.000118777	7.94487e-05	-1.8977e-05	1.12538e-05	0.000267291	-5.52675e-05	0.000250678
		IPVQTFSNLQIRETS	-3.53327e-05	0.000256237	1.49213e-05	5.70104e-05	0.000221297	2.38114e-06	0.000168001	5.59816e-05
		LAAYRQEADEATLAR	0.000170911	-0.000103987	-1.81263e-06	-2.3271e-05	3.35203e-05	0.00014179	2.49339e-05	-0.000147549
		LAGALNAGFKETRAS	3.08421e-06	-5.17082e-05	6.83543e-05	-9.4631e-05	-4.74143e-05	-3.67401e-05	6.6781e-05	-4.61919e-05
		NKALAAELNQLRAKE	-2.2712e-05	0.000211969	0.000146118	1.43896e-05	-0.000116091	-0.000287011	-1.94843e-05	0.000161563
		PDLTAALREIRTQYE	-2.40077e-05	-4.42589e-05	0.000168564	0.000168379	6.96034e-05	-3.36386e-06	0.000150513	2.24463e-05
		PTKLADVYQAELREL	-2.2229e-05	1.61377e-05	-0.000109606	-0.000142932	-3.16506e-05	-0.000152911	-2.06863e-05	-0.000230756
		QVHVEMDVAKPDLTA	-8.02002e-05	7.7782e-05	-9.27417e-07	-4.43773e-05	4.41643e-05	-0.000143078	-3.24482e-05	-0.000159584
		RELREQLAQQQVHVE	-9.42539e-05	8.30755e-05	-0.000151655	-0.000115391	3.37256e-05	6.18227e-05	2.77228e-05	-4.4836e-05
		RFASYIEKVRFLEQQ	-3.32357e-05	5.54971e-05	0.000160667	0.000367163	-0.000199028	5.77304e-05	0.000241392	0.000302188
		RTRPLWVRME	0.000702999	0.000765857	0.000770232	0.000733942	0.00102352	0.00107774	0.00108256	0.00130273
		SYIEKVRFL	0.00018596	6.68936e-05	-0.000226033	7.82211e-05	-7.40664e-05	-5.34474e-05	0.000105822	6.42227e-05
		VDKANLDVMKERS	0.000280269	0.000101894	6.08461e-05	4.34665e-05	-4.97065e-05	0.000103409	-5.2613e-05	-0.000309888
		VDKANLEIMTKRS	0.000137122	0.000124493	-3.33969e-05	-0.000218849	4.03273e-05	7.52399e-05	-8.65169e-06	0.000422533
		VDLERKVESLEEEIQ	-5.02214e-07	5.69713e-05	-3.61989e-06	-6.69459e-05	-1.29217e-05	-0.000140056	-8.45061e-05	-6.84584e-05
		WYRSKFADL	-2.93293e-05	6.07374e-05	-1.44951e-05	-7.15585e-05	3.0513e-05	7.57755e-05	2.12284e-05	-7.82361e-05
		YQEALARLEEEGQSL	-2.80876e-07	-9.7033e-05	-3.19588e-05	-9.56135e-05	-4.69016e-05	5.9776e-05	-3.10264e-05	4.3883e-05
		LSIALHVGFDHF	6.76625e-06	-0.000126747	0.000102306	-7.3861e-05	-7.74601e-05	-8.69938e-06	-3.96391e-05	3.25431e-05
		AVDGVISVHSLHIW	6.15179e-05	-0.000223968	-6.09614e-05	-0.000115121	-0.000119175	5.25078e-05	-3.92341e-05	-0.000209955
		GGGCALLRCIPA	3.57869e-06	1.9396e-05	-2.08461e-05	0.000121685	-9.71877e-05	0.000118943	-7.48678e-05	-5.58098e-05
		ILSVHVATAASQDS	-1.68601e-05	-3.00196e-05	-2.70292e-05	-5.08666e-05	-4.8378e-05	-2.4949e-05	-1.39582e-05	-3.76797e-05
		DRFSVNLDVKHFSPEE	-8.26897e-05	-9.96142e-05	4.94279e-05	-7.35827e-05	2.25142e-05	-6.25738e-05	7.41513e-05	5.4252e-05
		MDIAIHHPWIRRPFFP	-6.91582e-05	7.57816e-05	-2.83065e-05	3.14504e-05	-3.0398e-05	0.000105427	-5.78601e-05	9.83682e-05
		PSFLRAPSWID	8.65881e-06	7.38481e-07	7.07158e-05	-6.47268e-06	-4.65498e-06	5.99205e-05	-5.83331e-06	3.42458e-05
		SGPERTIPITREEKPA	-4.54794e-05	-5.10219e-05	-4.38014e-06	-0.000119813	5.22415e-05	5.91542e-05	-0.00014063	0.000101055
		MEVGWYRSPFSRVVHLYRNGK	7.89897e-07	0.000116529	-0.000140643	-6.10955e-05	-9.7543e-05	-6.21099e-05	6.53066e-05	7.45848e-05
		SPFSRVVHLYRNGK	-6.02068e-05	-4.54355e-05	4.88163e-05	-5.2641e-06	-1.3474e-05	5.62107e-06	0.000105809	-1.67928e-05
		KLHRVAPKIKAKMMESGT	-7.85693e-05	3.3903e-06	-3.30879e-05	9.90982e-05	-4.94545e-05	-5.21886e-05	3.98554e-05	-5.86645e-05
		IREADIDGDGQVN	8.06047e-05	0.000211331	-7.82951e-05	-2.04625e-05	6.59267e-05	-2.16905e-05	-0.000236471	9.18941e-05
		YLLTSHRTATAAEEFAFLMQ	-9.56424e-05	-7.79372e-05	-8.95152e-06	0.000159253	-0.000118625	-7.46869e-05	-0.000105199	-8.55322e-05
		DEAIRQALVDSVFQVSVLPG	0.000157814	2.81541e-05	-0.00014847	0.000235618	1.40453e-05	0.000614504	3.37515e-05	-4.46174e-05
		DFSTVVSEEDLVTKLNAGLQ	0.000119732	7.4042e-06	0.000139204	3.41901e-05	8.11634e-05	-4.07255e-05	0.000238307	6.36321e-05
		GPEAGPVHLFTTYDRRTNIT	-2.28816e-05	4.39789e-06	-5.5573e-05	8.29107e-06	-4.84557e-05	-3.76459e-05	-3.11331e-05	1.49021e-05
		GPRYSTQRGVYLLTSHRTAT	-1.52369e-05	-2.18945e-05	-2.56682e-05	-1.92576e-05	-3.18208e-05	-1.45825e-05	-1.46156e-05	-2.71009e-05
		GVVHCLQEVLKDYYTLVDRV	0.00015064	1.53854e-05	-9.3086e-06	9.27617e-05	-0.00013953	0.000262469	-7.79245e-05	-5.37549e-05
		ADASVLGVLAPYVLRQVREP	-3.80027e-05	0.000135834	-0.000131176	-9.61917e-05	7.05063e-05	6.34916e-06	0.000109422	-4.76918e-05
		EVLEFHQSLGALVEGTGHLL	-3.88849e-05	-2.98153e-05	4.42667e-05	-1.57625e-06	-1.09272e-05	8.99541e-06	1.81654e-05	-2.45457e-05
		LQDTEHLIMDLRHNPGGPSS	2.89645e-05	-1.28617e-05	-6.32861e-05	-5.42178e-05	-9.56777e-05	-0.000140825	2.80309e-05	0.000147294
		LVTKLNAGLQAASEDPRLLV	-2.19678e-05	-7.32277e-05	6.73833e-05	-0.000132632	-1.76551e-05	-7.7109e-05	9.80107e-05	7.03744e-05
		SLALTVPVLTFIDNHGEAWL	2.59021e-05	7.54693e-05	8.85364e-05	-0.000158277	-8.59046e-05	-0.000142526	-3.39418e-06	9.54659e-05
		SVFQVSVLPGNVGYLRFDSF	4.77576e-05	0.000111351	-4.72826e-05	9.69686e-05	-0.000236975	-2.28906e-05	7.26845e-05	4.58428e-05
		TTYDRRTNITQEHFSHMELP	-3.62975e-05	-2.48392e-05	1.70244e-05	0.000203585	-5.18374e-05	3.2413e-05	9.25632e-06	0.00013441
		LSKVAPVIKARMM	-9.14701e-05	-0.000116127	-3.66371e-05	3.47606e-05	0.000172437	-1.57777e-05	-4.99881e-05	8.36888e-06
		AAAAAAAAAAA	-1.50895e-05	-2.67393e-05	-2.56682e-05	-1.85699e-05	-3.18208e-05	-1.45825e-05	-1.18957e-05	-2.71009e-05
		AAAAAAAAAEA	-1.50895e-05	-2.67393e-05	-2.56682e-05	-1.85699e-05	-3.18208e-05	-1.45825e-05	-1.18957e-05	-2.71009e-05
		AATHQDIDFLIEEIE	-5.16383e-05	3.31049e-05	-6.81103e-05	0.000115637	-0.000118924	-0.000136763	-5.84341e-05	-0.00014914
		AVADICKKYKIWMHV	-0.000133138	-1.93011e-05	6.17052e-05	-7.85096e-05	-2.37261e-05	-9.48657e-05	-6.07876e-05	9.10473e-05
		EDKRWSRMDQLAKELTAE	-4.68378e-05	-0.000157655	-8.48317e-05	0.000131222	9.4325e-05	-5.26868e-05	-6.92446e-05	6.6536e-05
		EDNEERMSRLSKVAP	3.34554e-05	-9.01369e-05	4.45846e-05	7.06652e-05	-9.39616e-05	-0.000156429	1.1108e-06	-5.46705e-05
		EEILTHCQTTLKYAI	0.000128966	0.000141784	-1.71268e-05	0.000250659	0.000124019	6.17515e-05	-7.38495e-05	-3.99471e-05
		FTYEIAPVFVLLEYV	-3.5185e-05	1.00063e-05	2.33742e-05	-7.91026e-05	3.14424e-05	-7.51885e-05	3.66198e-05	1.16569e-05
		GTTVYGAFDPLLAVA	3.3566e-05	-4.51402e-05	-4.80301e-05	-7.18811e-05	4.12408e-05	-9.10062e-05	4.4419e-05	-3.63533e-05
		IARYKMFPEVKEKGM	3.4846e-05	-1.31551e-05	-6.57585e-05	-8.17539e-05	-9.4092e-05	-4.23181e-06	-0.000228298	-4.94952e-05
		KGFVPFLVSATAGTT	-1.50895e-05	-2.67393e-05	-2.56682e-05	-1.85699e-05	-3.18208e-05	-1.45825e-05	-1.71222e-05	-2.71009e-05
		KGMAAVPRLIAFTSE	-4.72294e-07	-5.59284e-05	8.30984e-05	-9.68032e-05	-6.70579e-05	3.47927e-05	0.000141738	0.000167999
		PGGAISNMYAMLIAR	4.76163e-05	1.38824e-05	1.82488e-05	-0.000154251	2.85766e-06	-0.000249073	-4.27051e-05	0.000106134
		RPTLAFLQDVMNILL	-3.14e-05	8.21557e-05	-2.75063e-05	1.42766e-05	9.81873e-05	9.65879e-05	-7.78037e-05	-4.44427e-05
		SDLERRILEVKQKGF	-0.000110043	0.000135034	0.00023739	7.40443e-05	7.09823e-05	0.000134295	-3.44251e-05	-6.22117e-05
		SRLGLWVRME	0.000449084	0.000715823	0.000873704	0.00061629	0.000561688	0.000595868	0.000874973	0.000992328
		TSEHSHFSLKKGAAA	-2.51561e-05	-9.18239e-06	-2.59467e-05	-2.03541e-05	-4.01775e-05	-1.62066e-05	-1.59005e-05	-2.72655e-05
		VAPVIKARMMEYGTT	-1.50895e-05	-2.67393e-05	-2.56682e-05	-1.85699e-05	-3.18208e-05	-1.45825e-05	-1.18957e-05	-2.71009e-05
		WSRMDQLAKELTAE	-4.44245e-05	4.53281e-05	2.79683e-05	-9.1035e-05	0.000188756	-3.07082e-05	-0.000230772	-0.000134454
		VEALYLVCGERG	-9.88722e-06	-2.3039e-05	-0.000160926	-0.00018384	7.7588e-05	1.99249e-05	-0.000127941	-4.177e-05
		FLPLLALLALWEPKPTQA	5.99293e-05	-4.95088e-05	-9.15281e-06	-7.60551e-05	-7.72768e-05	-9.35108e-05	2.2428e-05	-4.59482e-05
		ALYLVAGEE	-2.94583e-05	1.66114e-05	-6.43693e-05	-2.19768e-05	-2.29573e-05	-3.63765e-05	2.11868e-05	-2.88389e-05
		ALYLVAGER	-3.35345e-05	-3.4374e-05	-2.02836e-05	-4.62962e-05	-4.39817e-05	-3.69928e-05	-1.43132e-05	-4.60405e-05
		EALYLVAGE	4.72134e-06	-4.84898e-05	-0.000102662	-1.74593e-05	-1.89108e-05	-2.51076e-05	-3.76238e-05	-8.48097e-05
		MKRHGLDNYRGYSL	0.000153555	-1.40067e-05	-6.1606e-07	0.000207644	-0.000156831	-0.000120554	-1.52247e-05	-8.97801e-05
		RALYLVAGE	-1.08235e-05	-6.94927e-05	-4.19628e-05	-3.37132e-06	-9.11149e-05	-0.000103855	-4.90879e-05	-6.20089e-05
		REALYLVAE	-5.39778e-06	-3.88471e-05	-1.27548e-05	-7.18342e-05	3.11648e-05	-8.00344e-06	9.01502e-05	-7.3268e-05
		RLYLVAGEE	4.8531e-06	-5.48698e-05	5.40269e-05	-6.67571e-05	-7.35495e-05	0.000326575	-1.98429e-05	2.76632e-05
		RLYLVAGER	-1.41492e-05	-3.04208e-05	-5.48873e-05	-8.18304e-06	-9.14147e-06	-1.95831e-05	8.23434e-06	-6.53656e-05
		VEALYLVAG	3.52591e-05	9.95927e-05	-3.86446e-05	-0.000111613	-9.8646e-05	-6.55586e-05	-6.80251e-05	-6.91888e-05
		ETTEESLRNYYEQ	-5.9561e-05	-1.35755e-06	-2.86314e-05	2.94528e-06	-0.000130032	-0.000128881	-2.12017e-05	-3.47242e-05
		GDSERHFVHQFKGECY	2.44342e-05	0.000180631	-1.99444e-05	0.000135905	-7.08329e-05	-0.000204043	-6.12705e-05	1.24744e-05
		GLQNIAAEKHNLGILTKRS	-9.06925e-05	-0.000149601	-6.61341e-06	-7.80771e-05	-1.94241e-05	5.31591e-05	-0.000126136	1.20355e-05
		AHHPIWARMDA	8.55224e-05	0.000147917	0.000202557	7.19581e-05	0.000268785	0.000135562	0.000198109	0.000373273
		DTKVMKCVLEVISD	-2.22638e-05	-3.15896e-05	-0.000101207	0.000453488	0.000311739	-0.000102953	-7.90314e-05	1.5861e-05
		KCVLEVISDSL	-6.51964e-05	-0.000118511	-0.000131027	-3.65244e-05	-1.74165e-05	7.2116e-05	-4.26536e-05	-4.10883e-05
		VLEVISDSL	6.68716e-05	-2.48113e-05	-4.75415e-05	3.56016e-05	3.7972e-05	-6.3434e-05	-7.79013e-05	1.03573e-05
		AHHPIWARMGA	0.000176446	9.20721e-05	4.86509e-05	6.49354e-05	2.1307e-05	3.1539e-05	7.07229e-05	6.50951e-05
		AHHPIWARMQA	3.76775e-05	-4.23212e-06	5.96149e-06	-1.19751e-05	-5.02308e-06	2.08798e-05	-2.38557e-06	-7.36561e-07
		AMKRHGLDNYREYSLGN	-4.70704e-05	1.22532e-05	4.97032e-05	-0.000127472	-0.000162533	2.63674e-05	-2.5707e-05	-2.24326e-05
		AMKRHGLDNYRGYSLGN	8.10744e-05	-7.10666e-06	0.000149801	6.29411e-05	0.000135296	-8.11302e-05	3.66096e-05	-0.000118122
		GAMKRHGLDNYRGYSLGN	-0.000115239	1.04594e-06	-4.50791e-05	-3.04298e-05	-8.26221e-05	-0.000121112	3.38542e-05	-1.16565e-05
		SHLVEALYLVCGEEG	0.000116447	9.04487e-05	5.17379e-05	-6.53114e-06	-0.000168956	-9.37897e-06	-8.47057e-05	-7.20048e-06
		SHLVEALYLVCGGEG	-1.78938e-05	-3.81037e-05	-8.32429e-05	-6.98536e-05	-4.81112e-05	6.21322e-05	-4.70451e-06	-0.000161904
		GTEVEALYLVCGEGGS	-3.78467e-05	-9.0744e-06	-6.37247e-05	3.59028e-05	-9.34444e-05	-8.22773e-05	-8.89014e-05	-9.93569e-05
		TEGALYLVCGERGGS	-1.9896e-05	0.000121686	-1.39321e-05	4.32383e-05	0.000165001	-0.000102048	-0.000127029	-4.39361e-05
		TEGEALYLVCGEGGS	1.47601e-05	-3.06832e-05	-5.58668e-05	5.96889e-05	0.000283803	-2.88884e-07	-9.00349e-05	0.00016321
		TEGEALYLVCGKGGS	4.2078e-05	-0.000105921	-4.55636e-05	0.000316929	-2.94082e-05	-6.162e-05	6.88957e-05	-4.74832e-05
		TEGVEALYLVC	0.000114191	-8.96933e-05	-4.75101e-05	-5.15065e-05	5.85583e-06	-0.000140107	-0.000112209	-0.000162627
		TEGVEALYLVCGERGGS	-4.963e-05	4.53231e-07	-1.34661e-06	-7.17357e-05	0.000109021	-0.000171383	6.71549e-06	-2.64982e-05
		TEGVEALYLVCGGGS	9.50858e-05	2.78321e-06	0.000137348	0.000118449	8.17939e-05	-5.12583e-05	-9.0602e-05	-3.20566e-05
		EDYRTYYGFLNFMSNVGD	8.61884e-06	4.72495e-05	0.000104053	-9.43087e-05	-3.50726e-05	-7.55344e-05	-2.02602e-06	-3.04474e-05
		FAINSEMFLRSCQGENGT	-1.25042e-05	4.2205e-05	-7.45259e-05	-3.13487e-05	-5.23893e-05	-3.33722e-06	-5.20611e-05	4.61716e-05
		FIKIPTHAEPLFYLLSFC	-1.8642e-05	-2.86377e-05	-1.52737e-05	-2.52938e-05	-3.42591e-05	-2.29858e-05	-2.03804e-05	-2.79436e-05
		KWCANPDWIHIDSTPF	-3.017e-05	-3.51419e-05	-3.3456e-05	0.000140308	0.000150165	0.0002648	-3.05787e-05	-8.3217e-05
		LTTMQLYRFIKIPTHAEP	3.56156e-05	-2.44949e-05	0.00013277	7.43711e-05	-0.000169057	-0.000128566	-4.10697e-06	-9.31618e-05
		SSVTLHRLTWSFLWSV	4.24905e-05	6.16229e-05	0.000141876	0.000105057	1.90255e-05	-7.01882e-05	-0.000150846	-1.77732e-05
		TKMIWVAVIGDWFNLIFK	-2.30395e-05	9.3593e-05	0.000153031	-1.44604e-05	-0.000193338	-0.000131843	-1.11711e-05	0.000278089
		VILGVIGGMLVAEAFEHT	3.01047e-05	-6.50931e-05	-0.000109922	-4.37575e-05	2.61971e-05	-5.77354e-05	3.36427e-05	6.49405e-05
		VMVTAALSYTISRMEESS	-5.39494e-05	-0.000152666	-7.01376e-05	-8.91839e-05	-1.61802e-05	-0.000108494	2.62972e-05	-8.47963e-05
		AHYPIPADMDV	5.62183e-05	3.253e-05	-2.37824e-05	-3.40152e-06	-7.81917e-05	-9.11635e-05	-7.24091e-05	-7.11807e-06
		CNTATCATQRLANFLVRSS	5.42815e-05	-5.86403e-05	0.000377018	5.6639e-05	7.88363e-05	0.000270702	-2.06979e-05	2.76994e-05
		DKRKCNTATCATQRLANFLVRSS	4.75469e-05	-1.07056e-05	1.6142e-05	0.000149379	4.31631e-05	0.000141676	-0.000103068	0.000225004
		KCNTATCATQ	-2.88698e-05	-3.07968e-05	-5.52648e-05	-2.33543e-05	-4.94662e-05	-5.17876e-05	7.20699e-06	-4.89432e-05
		KCNTATCATQRLAN	-0.000100679	-6.89923e-05	-3.41497e-05	0.000113517	2.66875e-05	-7.34178e-05	3.83405e-05	-0.000123314
		KCNTATCATQRLANFLV	-7.09253e-06	-1.55267e-05	-4.4543e-05	-7.89182e-05	2.18916e-05	-6.93626e-05	-1.97927e-05	-0.000138834
		KCNTATCATQRLANFLVRSS	0.0001362	5.99215e-05	-1.78055e-05	0.00023749	-2.80444e-05	0.000225402	0.000198241	0.000252053
		NTATCATQRLANFLVRSS	3.15357e-05	-5.56711e-05	5.87466e-05	0.00010398	-2.80523e-05	-3.96001e-05	1.36421e-05	1.74407e-07
		TATCATQRLANFLVRSS	0.000214477	6.39399e-05	-0.000162073	-0.000195539	0.000120187	-7.63661e-05	-4.35677e-05	-0.000160895
		AAKRHGLDNYRGYSL	-5.74703e-05	-4.06663e-05	-7.05006e-05	0.000203438	7.02975e-05	-4.41004e-05	-3.4376e-05	-2.13257e-05
		ALKDIRAQYEKLAAKN	-4.5288e-05	1.97304e-05	0.00013407	-4.58011e-05	-1.92205e-05	3.58864e-05	-3.94188e-05	5.31016e-05
		AMARHGLDNYRGYSL	6.60121e-05	-8.41011e-05	3.40217e-06	-9.75129e-05	-0.000105876	1.12055e-05	5.17177e-05	0.000111939
		AMKRAGLDNYRGYSL	3.66251e-05	-8.8185e-06	-8.411e-05	0.000182043	-2.75446e-05	0.000100495	3.10958e-05	-7.70688e-05
		AMKRHALDNYRGYSL	1.6704e-05	-9.46592e-05	3.20852e-05	0.000146133	-4.38396e-05	-4.36136e-05	-1.0542e-06	1.29147e-05
		AMKRHGLANYRGYSL	-3.81137e-05	5.87338e-05	-8.95262e-06	1.97919e-05	-3.58478e-07	1.80439e-05	-0.000134988	-8.11173e-05
		AMKRHGLDNY	-2.16897e-05	-4.33018e-05	4.72714e-05	-0.000107545	-2.74988e-05	0.000130546	-3.51079e-05	3.42141e-06
		AMKRHGLDNYAGYSL	-1.43144e-05	0.000137654	8.66801e-05	0.000197518	-0.000209094	-8.90603e-07	7.84221e-05	-6.70189e-05
		AMKRHGLDNYR	-6.91075e-05	6.75505e-05	0.000103376	5.1645e-05	-3.93789e-05	-2.70359e-05	-3.43972e-05	6.47043e-05
		AMKRHGLDNYRG	-1.28657e-05	-1.91684e-05	-6.98266e-05	-7.77663e-05	-0.000183861	0.000124275	-3.81756e-05	9.70537e-05
		AMKRHGLDNYRGASL	-9.09157e-06	-5.18256e-05	3.11947e-05	-4.00468e-05	3.20726e-05	-0.000102944	-8.21883e-05	-8.12005e-05
		AMKRHGLDNYRGY	-4.64985e-05	-0.000143122	-0.000136757	-0.000142361	-4.07428e-05	-0.000166197	1.2072e-05	6.92374e-05
		AMKRHGLDNYRGYAL	-0.000181597	-0.000123004	4.15573e-05	-0.000113535	-9.35743e-05	-0.000125268	7.41684e-05	-0.000135815
		AMKRHGLDNYRGYS	6.2824e-05	1.92132e-05	2.27279e-05	-1.83476e-05	-0.000153921	-0.000123463	5.20976e-05	3.63522e-05
		AMKRHGLDNYRGYSA	4.58962e-05	-8.57046e-05	-0.000112636	4.17307e-05	6.40312e-05	0.000247749	-9.51339e-05	-8.84155e-05
		HGLDNYRGYSL	-0.000115004	0.000122326	-3.634e-05	0.000139024	0.000102503	-0.000199527	0.000126346	-0.000143818
		KLENELRSTKSEMARY	5.31586e-05	0.000119173	-4.95215e-07	0.000284791	5.19555e-05	-0.000176888	-0.000245962	-6.54472e-05
		KRHGLDNYRGYSL	-2.93518e-05	2.35173e-05	0.000236278	-1.78798e-05	8.20703e-06	-6.55651e-05	5.74079e-05	-0.000147898
		MQNAEEWFKSRFTVLT	-3.02037e-05	0.000101046	-0.000114493	1.24913e-05	4.67362e-06	0.000250764	4.76856e-05	-0.00012017
		QISVEMDVSSKPDLSA	-6.55541e-05	-4.53982e-05	0.000169301	0.000196631	-9.03988e-06	-0.000158369	-0.000123202	-0.000134467
		RHGLDNYRG	-1.84766e-05	-2.4912e-05	-2.90582e-05	-7.0713e-05	8.46342e-05	-0.000112146	-3.52241e-05	-7.56918e-05
		RHGLDNYRGYSL	-2.49367e-05	1.16903e-05	-4.46067e-05	0.000384431	-6.38814e-06	0.000191475	-1.87591e-05	0.000338566
		SAMQDTINKLENELRS	-4.57284e-05	0.000295006	-3.06301e-05	-8.82104e-05	-6.53937e-05	-0.0001277	0.000349798	-0.000252121
		SSKPDLSAALKDIRAQ	-8.80504e-05	-0.000168891	-1.15861e-05	3.91072e-05	-0.000105912	5.81769e-05	2.97806e-05	2.46683e-05
		YEKLAAKNMQNAEEWF	-1.80192e-05	-2.61865e-05	-2.43764e-05	-1.5588e-05	-7.80713e-06	3.24821e-05	1.8208e-05	-1.56353e-05
		APGRGMVEALPDGLS	6.74035e-05	-7.49661e-05	-7.81825e-05	-0.000141268	-0.000167167	-2.43513e-05	2.66103e-05	-8.43571e-06
		AVAGAPHSYIDTYF	-5.30641e-05	1.60521e-05	-8.25124e-05	-7.63995e-05	7.54384e-05	-0.000112479	-0.000133341	-4.00786e-05
		DVYKTNNIAYEDVVG	-1.17602e-05	-5.11706e-05	0.000227083	3.10261e-05	0.000228841	0.000654384	3.33846e-05	7.1133e-05
		ETKTTVELLPVNGEFS	2.33548e-05	-1.24667e-06	-8.04922e-05	-9.01519e-05	-0.000166138	-0.000189421	3.88639e-05	-0.000133379
		FAVAGAPHSYIDT	-9.98585e-06	-6.37748e-05	8.4085e-05	6.18166e-06	-4.39524e-05	-4.24377e-05	-4.76232e-05	8.13428e-05
		FAVAGAPHSYIDTY	2.55768e-05	-2.45882e-05	-0.000120839	2.84027e-06	-7.02514e-05	-8.27014e-06	-7.62852e-05	-0.000143208
		FAVAGAPHSYIDTYF	9.94708e-05	-7.75698e-05	-0.000119504	0.000481103	0.000171464	-1.40911e-05	-7.10086e-05	0.000202379
		FAVAGAPHSYIDTYFD	-0.000140657	2.24851e-05	1.21078e-05	-3.45156e-05	2.61859e-05	-6.27465e-05	0.000142575	-1.98177e-05
		IAVLLGHSHDV	-1.59445e-05	-0.000130302	-6.06905e-05	-7.07935e-06	0.000128237	-0.00010392	-3.29549e-05	-2.33351e-06
		IPEKVTPVAAVQDGFT	-5.04833e-05	-1.9503e-05	-7.99708e-05	-9.56965e-05	-9.32087e-05	-4.88035e-05	0.000114212	2.63255e-05
		IQEAHGLPVMDDQ	-2.141e-05	4.47217e-05	-0.000108869	0.000105258	-0.000170061	-0.000279256	-3.18146e-05	8.66268e-05
		IQEAHGLPVMDDQTQ	-1.54265e-05	6.6835e-05	5.7254e-05	-8.22796e-05	9.26753e-05	3.84374e-05	0.000108961	-4.59125e-05
		KFPPEETLKSYWEDNK	-9.47184e-05	-1.84117e-06	-5.41184e-05	-7.71619e-05	0.000171816	0.00014128	-7.54567e-06	-0.000162758
		KFPPEETLKSYWKDNK	-2.16047e-05	-1.30279e-05	4.57042e-05	0.000117038	3.30039e-05	6.34876e-05	-2.84973e-05	4.50792e-05
		KSEFPTEADLEDF	0.000141591	-5.32803e-05	0.000171778	-0.000118589	-2.91549e-05	-0.000226333	6.83175e-05	-0.000260002
		LQTPSQQAAKSFYDR	4.78828e-05	-1.02227e-05	2.25564e-05	-6.19968e-05	-6.65893e-05	-7.06733e-05	-6.36679e-05	-8.94474e-05
		NVPAVAEEIQDEVDE	0.000202086	-1.90657e-05	-3.19177e-05	-4.43913e-05	-0.000123061	-3.56493e-05	7.62647e-05	6.44309e-05
		QPPTETAESSQAEEEKDA	-0.000105457	-9.35672e-05	4.30244e-05	-0.000124746	-6.30891e-05	-1.3577e-05	-0.000128788	-0.000139594
		QTPSQQAAKSFYDR	-6.0507e-05	4.50724e-05	-0.000102742	-0.000178849	-0.000163635	0.000100864	0.000114306	0.000443605
		RNQISKVSSGKELTE	-3.44103e-05	1.77111e-05	6.92341e-05	0.000164409	0.000258642	0.000366679	0.000214087	-9.76703e-05
		RPSSREDSVEARSDFEE	1.04981e-05	-7.8088e-05	5.85501e-05	-0.000131218	-6.22022e-05	0.000186569	-0.000134472	8.73074e-05
		SAPKVAPLVDLSDT	-1.80892e-05	-2.43185e-05	-2.54383e-05	-9.64956e-06	-2.61627e-06	-1.66218e-05	-2.63395e-05	-2.80469e-05
		SGRPRARSVDALDDINRP	1.33163e-05	2.84064e-05	0.000124374	-7.46004e-05	-0.000155844	-2.82628e-05	6.52418e-05	0.000241557
		SGRPRARSVDALDKINRP	0.000173022	5.15316e-05	-2.76508e-05	1.02886e-05	-5.45106e-05	-1.86261e-05	-5.36032e-05	3.19412e-05
		SNFAVAGAPHSYIDTYF	-7.58787e-05	-0.000191778	-0.000139663	-0.000160385	-3.28412e-05	-0.000125857	-6.18433e-05	-1.29538e-06
		SSNFAVAGAPHSYIDTY	5.70476e-05	-4.30734e-05	0.000233326	-7.51094e-05	-0.000212104	0.000386997	6.99167e-06	0.00014118
		SSNFAVAGAPHSYIDTYF	-1.6432e-06	-3.65395e-05	5.44689e-05	-1.98373e-05	-3.73958e-05	-9.50805e-05	-9.73038e-05	-0.000138466
		TPPVVIKSQLKSQEDEEE	-9.01983e-05	-5.96167e-05	2.26023e-05	-6.26922e-06	-0.000111842	-7.52817e-05	-0.000107643	-6.42503e-05
		TPSQQAAKSFYDR	2.3188e-05	8.86998e-07	-5.86773e-05	6.66638e-06	0.0001584	0.000219076	-3.05272e-06	4.14273e-05
		TVTSQLMLKVHKEDDG	-1.70982e-05	-0.000353837	-0.000100411	-9.13539e-05	-0.000233054	-7.75767e-05	-0.000210606	-0.000182208
		TVVPVEARADGAG	1.72189e-05	-0.000243689	-8.46458e-05	6.1081e-05	6.40777e-05	-9.94715e-05	-4.05443e-05	-0.00016616
		VAEEIQDEVDE	4.09651e-06	1.86435e-06	1.56063e-05	0.000206824	-0.000117288	-4.68588e-06	-9.70637e-05	-0.000109174
		VAVQAISADEEAPD	0.000108905	-6.77117e-06	-3.34278e-05	-5.36255e-05	-6.24605e-05	8.98531e-05	-0.00015099	-1.02003e-05
		VPAVAEEIQDEVDE	2.98189e-05	2.42725e-05	-5.24752e-06	-7.78079e-05	-5.06264e-05	-9.1838e-05	-0.000134878	-0.000103057
		VPVIVEKAPKARIGDLD	6.51153e-05	-6.71429e-05	-7.3528e-05	-0.000150163	-6.08832e-05	0.000501616	-3.29718e-05	4.04584e-05
		VTSQLMLKVHKEDDG	0.000119099	-0.000194253	7.73302e-05	-0.000308554	0.000171235	0.000491249	-0.000270611	-4.43909e-05
		VVTIQEAHGLPVMDDQTQ	-6.18231e-05	3.80778e-05	1.35624e-05	-0.000114875	-0.000177542	8.95929e-06	1.23848e-05	1.20015e-05
		DTKVMACVLEVISD	0.000297267	4.24676e-05	0.000167171	0.000208346	-5.99672e-05	-7.56421e-05	0.000320283	0.000100298
		DTKVMKCVAEVISD	-0.000121438	-6.04347e-05	1.33816e-05	0.000292149	1.26934e-05	-5.758e-05	-0.000214353	-0.000111282
		DTKVMKCVLE	5.92338e-05	7.80894e-05	-7.90615e-05	9.27239e-05	-2.69492e-05	-8.53545e-05	-2.67541e-05	9.39386e-05
		DTKVMKCVLEAISD	-6.97531e-05	2.26016e-05	2.89359e-05	-0.000208305	-3.07442e-05	-0.000134038	6.88039e-05	1.63697e-05
		DTKVMKCVLEVASD	-3.11478e-05	0.000106218	-9.17484e-05	8.13471e-05	-0.000182832	-0.000187035	-2.6679e-05	-2.64507e-05
		DTKVMKCVLEVISDSL	9.05402e-05	-3.88304e-05	-7.00893e-05	-0.000172448	-4.58266e-05	-5.27067e-05	-6.78347e-05	1.94748e-05
		DTKVMRCVLEVISD	-3.28743e-05	4.22484e-05	-0.000157497	0.000145883	0.000193896	0.000256387	-0.000125213	0.000104125
		EDRLTWGEADLFCQNMN	-6.82089e-05	0.000111137	7.67802e-05	-0.000166849	5.85062e-06	-0.000101748	8.18311e-05	0.000158205
		GQVAEEDFPLAEKDLPSAKINC	-2.20421e-05	7.57513e-05	-5.26688e-05	-4.77998e-05	-1.82402e-06	-6.03076e-05	3.08068e-05	0.000230495
		KCVLEVISD	0.000103605	-1.38123e-06	-6.46803e-05	-6.03662e-05	-3.56371e-05	-7.43169e-05	1.90745e-05	3.30293e-06
		KDLPSAKINCPEGANAYGSY	-8.95368e-05	-2.0289e-05	0.00012655	1.21987e-06	-8.67089e-05	-8.50807e-05	4.25799e-05	-0.000134838
		KVMKCVLEVISD	0.0001155	0.000158161	0.000119954	-2.21499e-05	9.70155e-05	-0.000209195	0.000231513	-7.60143e-05
		KVMKCVLEVISDSL	-6.98045e-05	-0.000146342	-0.000135285	-8.58299e-05	2.49538e-05	0.000103813	4.3468e-05	-3.60506e-05
		MKCVLEVISD	6.3768e-05	9.8816e-06	-2.44268e-05	-7.4211e-05	1.37225e-06	4.4209e-06	-3.00542e-05	-3.95489e-05
		NAYGSYCYYLIEDRLTW	-4.34919e-05	4.80209e-05	-0.000104839	-7.53517e-05	1.91857e-05	3.75632e-05	-3.88798e-05	0.000267433
		PEGANAYGSYCYYLIEDRLT	-1.93241e-05	-7.62203e-05	-9.32336e-05	9.74315e-06	-5.73989e-06	-2.21838e-05	-5.53482e-05	-6.78483e-05
		QLAKELTAEKR	-2.42539e-05	-0.000129414	-9.76851e-06	1.64008e-05	-0.000143256	-6.72947e-06	5.03212e-05	1.45867e-05
		SALGLWVRME	0.000217246	0.000223824	0.000182768	0.000138555	6.18545e-05	0.000574461	0.000245949	0.000193912
		SRLGAWVRME	0.000175179	0.000522389	0.000684135	0.000306155	0.000243438	0.000631925	0.000764793	0.000784376
		SRLGLWARME	0.000593693	0.000890462	0.000982899	0.000722969	0.000811238	0.00131273	0.0012028	0.00106322
		SRLGLWSRMD	0.000771794	0.00107367	0.0014938	0.00130141	0.00110411	0.0020008	0.00148109	0.00135089
		SRLGLWVAME	-1.41757e-05	-5.03081e-05	-4.31407e-05	-0.000116327	-8.76266e-05	-0.000100587	0.000122258	0.00011661
		SRLGLWVRMA	0.000344928	0.000691767	0.000603471	0.00035817	0.000683404	0.00085809	0.000600484	0.000465009
		SRLGLWVRMEQLAKELTAE	0.00118392	0.00179533	0.0027026	0.00197765	0.00245398	0.00276766	0.00252589	0.00212844
		TKGDTKVMKCVLE	-0.0001329	1.73591e-05	-0.000200297	0.000267442	5.71767e-05	5.99804e-05	4.53749e-05	-0.000105319
		TKVMKCVLEVISD	-6.03151e-06	6.50705e-05	-6.65956e-05	-0.000143152	-7.15058e-06	-0.000414137	-6.21055e-05	-2.19956e-05
		VMKCVLEVISD	-0.000145808	-8.54387e-05	-6.86054e-05	0.000282901	-0.000146463	-0.000183834	-0.000119893	5.90306e-05
		WSRMDQLAKELTAEKR	0.00016344	-3.1354e-05	-1.87012e-06	-5.79307e-05	0.000119299	-0.000102243	-0.000133654	-5.4366e-05
		HLVERLYLVCGEEG	-5.19864e-05	1.00424e-05	-9.59727e-07	-6.34241e-05	-0.000139651	0.000108613	0.000118175	-6.44988e-07
		HRPIWARMD	0.000504866	0.000451986	0.00053454	0.000221606	0.000505262	0.000914355	0.00106949	0.000686944
		MKRHGLDNYRGY	-1.69222e-05	-0.000108854	0.000101515	1.39691e-05	4.42514e-05	-0.000140414	2.23903e-05	9.29221e-06
		PVSQMRMATPLLARP	4.68592e-05	6.98354e-05	-0.00012928	-6.90731e-05	2.02464e-05	9.52179e-05	-9.62084e-05	3.07359e-05
		PVSQMRMATPLLCRP	3.47661e-05	-3.53974e-05	4.20596e-06	-0.000127354	-2.6287e-06	-3.45766e-05	0.000196568	-6.80002e-05
		PVSQMRMATPLLDRP	7.66662e-05	3.33486e-05	-1.81778e-05	0.000217477	1.88746e-05	-0.000101849	-5.56838e-05	-0.000129789
		PVSQMRMATPLLERP	-3.4455e-05	-8.89802e-05	4.66198e-05	-0.000176184	-1.11982e-05	-0.00010522	1.27469e-05	8.85177e-06
		PVSQMRMATPLLFRP	-4.55204e-05	0.00015817	0.000296104	-4.99362e-05	-7.77177e-05	0.000535219	2.20335e-05	4.94579e-06
		PVSQMRMATPLLGRP	1.73536e-05	4.94409e-05	-0.000113527	-1.48952e-05	-0.000135783	-0.000145853	7.68808e-05	-1.52567e-05
		PVSQMRMATPLLHRP	-5.24984e-05	-7.1581e-05	-8.13209e-05	-0.000164348	-5.38646e-05	-0.000121595	-7.11996e-05	-9.95163e-05
		PVSQMRMATPLLLRP	-3.86604e-05	-2.77401e-05	2.93883e-06	0.000119276	-7.75068e-05	-1.9453e-05	-3.49758e-05	5.55623e-05
		PVSQMRMATPLLMRP	-9.40444e-05	-3.70024e-05	-7.01663e-06	6.45552e-05	-0.0001085	-0.000153912	9.19917e-05	-7.49666e-05
		PVSQMRMATPLLNRP	0.000190874	7.1724e-05	-1.96673e-05	-6.45394e-05	-2.46269e-05	-0.000194011	4.39061e-05	0.000112095
		PVSQMRMATPLLQRP	-1.56689e-05	-0.000153088	-9.88699e-05	-9.63822e-05	-6.83014e-06	3.34974e-05	-6.89471e-05	6.76576e-07
		PVSQMRMATPLLSRP	0.000123613	5.66671e-05	-0.000108228	-4.51429e-05	8.20038e-05	-0.000149319	-0.000103198	4.476e-05
		PVSQMRMATPLLTRP	0.000151972	8.22516e-06	-0.000117076	0.000149146	0.000283375	0.000109063	-0.000142477	4.54242e-06
		PVSQMRMATPLLVRP	-5.20149e-05	0.000123902	3.39856e-05	-0.000154043	-2.58288e-05	-4.57175e-05	-7.20661e-06	0.000232667
		PVSQMRMATPLLWRP	7.24545e-05	1.85918e-05	-0.0002019	-0.000148543	1.81399e-05	-0.000264886	-8.00531e-05	-1.73541e-05
		PVSQMRMATPLLYRP	6.50338e-06	-8.22701e-05	-1.45953e-05	0.000278235	-8.43332e-05	-7.68503e-05	-2.36822e-05	1.99457e-05
		GHVAGSLAILTDAA	3.28874e-06	-3.40289e-05	-3.90064e-05	-2.89191e-05	-3.08597e-05	-2.26208e-05	-2.55907e-05	-3.29708e-05
		GYNHKDVQANASVR	2.05181e-05	-0.000103591	0.000101273	-5.47902e-05	-0.000110965	-0.000206648	8.30344e-06	5.14479e-05
		LTIQIESAADQDPSC	-9.2976e-05	-8.75597e-06	-7.88635e-05	0.000156625	4.14753e-05	3.75818e-05	1.34908e-05	0.000151788
		LVLASTVMILKDFS	0.000100467	-3.05764e-05	0.000156191	7.01593e-05	5.08276e-05	0.000121018	5.32946e-05	-0.000121731
		NSVKEIILAVDGVI	0.000125945	0.000171829	-0.000411975	0.000136299	-9.46205e-05	-0.000119645	0.000343803	6.6088e-05
		RTGIAQALSSFDLHS	-8.64916e-05	-2.36505e-05	5.07151e-05	-6.68153e-05	0.00014811	-7.05615e-05	-3.9705e-05	0.000143676
		SVRAAFVHALGDVF	0.000166683	9.94626e-05	6.02629e-05	0.000104757	0.00021094	-0.00021344	-7.84283e-05	-2.05731e-05
		ALKEVKQIKTQIEQTN	6.76893e-05	6.55971e-05	3.11726e-05	-0.000133056	2.76002e-05	5.28312e-05	1.30152e-05	-2.43482e-05
		DLQGRLVSIHSQKEQD	4.7989e-05	-0.000188133	-3.71787e-05	6.25681e-05	0.000151846	9.12224e-06	0.000220669	-0.000208068
		DNSHVEMKLAADEEENA	-8.65477e-05	6.34876e-05	4.61391e-05	0.000251688	-3.84802e-05	6.68298e-05	-0.000127536	7.38615e-05
		EEIAQVATISANGDKD	4.16542e-05	-7.36142e-05	-7.32238e-05	-4.29408e-05	3.36922e-05	0.000118807	-9.65215e-05	-8.45133e-05
		EPVSELLKNYLDAQY	4.22143e-05	-1.3059e-05	0.00016043	-2.66997e-05	8.51055e-05	-3.37078e-06	4.8812e-06	-7.29966e-05
		ERQNGVLNSWTDQDS	0.0002287	2.60807e-05	0.000104922	0.000106017	3.72962e-05	0.000121258	-8.37822e-05	-0.000153947
		FAEQYSIQDWAKNLK	-1.99823e-05	-2.78488e-05	2.51025e-05	4.40984e-05	-2.0246e-05	-9.59201e-06	-1.6134e-05	-5.73945e-05
		FETVAVKIFPYEEYSS	-3.45202e-05	-2.09014e-05	-4.55146e-05	7.64862e-05	3.018e-05	1.36455e-05	0.000108888	1.39621e-05
		FIRHRSQKGPRGPPPAGLLQ	-4.12918e-05	-1.48589e-05	-6.23852e-05	1.80246e-05	-4.39113e-05	1.12462e-05	1.4367e-05	-3.69143e-05
		GSELQTQAKAYFEKTQ	3.04642e-05	-6.67839e-05	-1.37836e-05	-5.31241e-05	-9.81372e-05	0.000141065	-1.06508e-05	-6.82436e-05
		IGNKADLEAQRDVT	-0.00011639	4.67748e-05	-8.83079e-05	-0.000144443	0.000160107	-0.000200989	1.14981e-05	4.79482e-05
		INTYVRKLDDFVETG	0.000120567	-1.10743e-05	-7.37509e-05	-0.000248674	-0.00012511	-9.0107e-05	0.000106222	2.88274e-06
		ISWYDNEYGYSNRVVDL	-5.28538e-05	3.31856e-05	-5.98494e-05	-0.000160215	-3.99243e-05	-0.000122699	1.22119e-06	-4.89385e-05
		IVHDFNKKLTAYLDL	8.88149e-05	-1.08849e-05	0.000127571	-4.03073e-05	3.64915e-05	-5.18108e-05	-9.54234e-05	2.43117e-05
		KDTIIKPLLVEPEG	-3.59426e-06	-0.000200185	-0.000109702	-0.000231343	6.47102e-06	-0.000213136	1.34426e-05	-0.000300435
		KFLKHMNSAMEDSSS	-0.000102151	-0.000116945	1.94961e-05	-0.000205075	-0.000188479	0.000208619	3.68427e-05	0.000356174
		KPLLEKSHCIAEVEKD	-4.89091e-05	-5.78425e-05	5.77965e-05	-0.000178045	-0.000159556	0.000111117	-0.000180931	0.000342468
		KSTEGEVNAEEEGFE	-2.921e-05	0.000109654	-0.000128819	-2.2051e-05	7.9744e-05	-8.3121e-05	-0.000229718	-3.05916e-05
		KVKAEPAKIDAFRASLS	-1.50895e-05	-2.67393e-05	-2.56682e-05	-1.85699e-05	-3.18208e-05	-1.45825e-05	-1.18957e-05	-2.71009e-05
		LELPAGKYVRRAEKKATL	-2.2866e-05	4.48485e-05	-1.90647e-05	-3.56239e-05	-1.25534e-05	-2.40433e-05	-2.44478e-06	-9.18271e-05
		LGKQEVIRGWEEGVA	4.60144e-05	1.38004e-05	5.35521e-05	-1.31034e-05	2.88632e-05	-2.54756e-05	-2.23086e-05	-6.55605e-05
		LIHEHMVITDRIENVD	7.3961e-05	-7.48081e-05	-0.000113476	0.000230787	0.000102091	6.08192e-05	4.38981e-05	-2.35018e-05
		LQRLRGMFAFALWD	0.000114359	-6.10484e-05	-0.000154103	-0.000211021	-3.751e-05	-0.000150927	-2.75832e-05	-7.50378e-05
		LSPLQQAVSDLQENPE	-2.20266e-05	-5.98679e-05	-3.13781e-06	-9.50819e-05	-1.03477e-05	3.49619e-05	-3.26746e-05	1.91185e-05
		LVINGKPITIFQERDPT	-3.20125e-05	-2.54604e-05	-2.06759e-05	-3.06028e-05	4.8928e-06	-2.85307e-05	-7.1899e-06	3.87563e-05
		MVEKGIIDPTKVVRTALL	9.82501e-05	0.000137208	-0.000101216	-8.74862e-05	0.000150255	-6.87934e-05	4.13154e-05	-1.03886e-05
		MVPSHAVVARTVGGKED	-6.21067e-06	-5.93513e-06	-3.94408e-05	7.87234e-05	2.03905e-05	7.13396e-05	-0.000118784	2.82834e-05
		QTIEENIKIFEEDA	-6.37186e-05	-1.84886e-06	-4.58765e-05	-6.19115e-05	-5.98931e-05	-0.000124997	-8.58397e-05	5.87631e-05
		QVSHYIEPYLEFEA	-6.03283e-06	-4.18505e-05	3.14988e-05	-0.000114771	-1.07461e-05	2.15587e-05	2.10374e-05	-3.358e-05
		RLDNQGKINAWTAQS	7.68639e-05	-3.26566e-05	0.00019447	-0.000167412	0.000189958	1.08887e-05	6.06598e-05	-6.40979e-05
		RPSVNPAEGFYENIS	0.000231599	-1.84522e-06	-4.44415e-05	-1.81172e-05	0.00021611	7.38197e-05	0.000190641	-0.000165458
		RQRLTARLEALKEGGG	-0.000128718	4.05283e-05	4.56862e-05	1.13182e-05	-6.42506e-07	-9.93483e-05	1.20964e-05	-0.000119633
		TPEEIAQVATISANGDKDIG	-2.47186e-05	6.2783e-06	0.000169195	-8.75377e-07	0.000269262	-0.000189679	0.000252061	0.000118172
		TSLSSKLAAFDEPSK	2.71219e-06	-6.96778e-05	-3.98399e-05	-0.000130975	-0.000186103	-1.14446e-05	1.63333e-05	-0.000211253
		VDQWSTETIASHEDIER	-3.81078e-06	-0.000197678	-7.09528e-05	0.000161682	-3.54186e-05	2.30186e-05	-6.40076e-05	4.73401e-05
		YAPSLSKLVAEWEGQD	7.78603e-05	-0.000185855	-0.000112623	-5.95369e-05	0.000139545	-6.21353e-05	7.15052e-05	0.000100061
		YGPSGQKTIYSEQE	-0.000160076	9.54956e-05	6.43821e-05	-0.000138305	5.0509e-05	-0.000150725	-0.000116849	4.02463e-06
		YQTIEENIKIFEEDA	7.44663e-06	-3.10741e-05	-2.83993e-05	-7.79816e-05	1.83967e-05	-0.000132212	-3.35995e-05	-4.15113e-05
		YTDLQQILESEKDLEEA	5.21728e-05	-7.59702e-06	-0.000104506	0.000144496	-4.56203e-05	-0.000187692	-1.32659e-05	-0.000126371
		WTSDTQGDEAEAGEGGEN	0.000157687	9.13349e-05	0.000120302	4.66777e-05	0.000361687	3.30998e-05	-5.82237e-05	0.000175332
		APAEEKKVEAKKEESEE	-9.10849e-05	-3.54648e-05	5.27834e-05	-6.69259e-05	5.12172e-05	4.10933e-05	4.1006e-05	-7.67442e-06
		APGPGRLVAQLDTEG	9.20911e-05	-3.88879e-05	-0.00011462	-0.000122156	-2.53453e-05	-0.000150849	9.78961e-05	-1.8251e-05
		AVAKADKLAEEHGS	0.0001243	0.000167558	-1.84269e-05	-4.09091e-05	5.83686e-06	-0.000196754	-3.41101e-05	6.57476e-06
		AVGPGAAGPSNVPAFLTKL	-4.85641e-05	-2.27387e-05	-9.02278e-06	-1.96299e-05	-2.90707e-06	-3.68837e-05	4.64008e-05	4.8535e-05
		DAAKNQLTSNPEN	-3.22712e-05	1.66075e-05	-0.000117691	-0.000122968	-8.60026e-05	-4.21741e-05	-3.05358e-05	7.39577e-05
		DLKGRLVSIHSQKEQD	5.06115e-05	0.00010799	3.31601e-05	0.000233235	9.10359e-05	-0.000122182	4.88493e-06	-7.49745e-05
		DSDIIVQKIQPYTEQST	-2.14985e-05	1.95612e-05	-1.69438e-05	-5.44009e-05	-4.64542e-05	-4.71769e-05	-7.66526e-05	0.00012562
		DSLHVHAQVAEKEEEGN	-0.000159883	3.27683e-05	1.0584e-05	6.08981e-05	-9.48361e-05	-8.41927e-05	0.000116063	2.01337e-06
		EAQKSSSIASFKDP	-8.7132e-06	-7.52915e-05	-4.35146e-05	-1.99325e-05	6.56391e-05	5.73788e-05	-8.54325e-05	3.91344e-05
		EDIGGGQKVNDD	-3.65106e-05	3.5501e-05	-9.59914e-05	-7.46504e-05	0.000154151	-2.0342e-05	-1.7537e-05	-5.66202e-05
		EETMKEVKAYKEE	-0.000115491	5.97029e-05	-1.46098e-05	-7.85533e-05	1.54867e-07	1.36745e-05	2.34477e-05	0.000185557
		EKEINGLASYLENLS	-0.000211579	-7.15833e-05	-0.000107509	-4.00218e-05	-8.15851e-05	-1.58087e-05	-4.66805e-05	0.000218021
		EPEVWVVEAEDEP	3.04731e-05	-1.76773e-05	7.44752e-06	-3.59907e-05	4.55773e-05	-4.43229e-05	-3.00779e-05	3.04561e-05
		EPGKQGTVHAEVEENPG	-6.44624e-05	-4.33518e-05	4.49185e-05	8.25859e-05	-4.92492e-05	-5.46344e-05	-2.0688e-05	-6.2522e-05
		EPVSELLKNYLDA	-7.54507e-05	-4.69476e-05	-3.53013e-05	5.78371e-05	-3.75879e-05	-4.3565e-05	-5.9274e-05	-3.39499e-05
		ESVGKGAVHDVKDVL	0.000143589	-6.14039e-05	-0.000148841	6.39868e-05	7.00947e-05	0.000147962	8.85527e-05	-0.000112841
		FIDHSPKATPDN	-1.98867e-05	-4.84954e-05	-4.23864e-05	-1.70484e-05	3.64009e-06	-7.10755e-06	-2.63978e-05	-3.15168e-05
		FKTLTKQEETDDL	7.42239e-05	1.89485e-05	4.17405e-06	7.87645e-05	-6.01822e-05	-7.18477e-05	5.25844e-05	-6.40962e-05
		FPMPRVIYAMAEDG	0.00017204	-9.66162e-05	0.00017973	4.94257e-05	4.90186e-05	0.000302188	7.58832e-05	-0.00025781
		FRFTQAGSEVSAL	0.000317203	0.000157037	-0.000159221	-0.000244032	0.000183796	0.00026126	0.000131943	-8.95504e-05
		FTPFHVMLLIRCIL	6.05149e-05	5.52749e-05	-8.3906e-05	-0.000129742	-9.30737e-05	4.20317e-05	2.73556e-05	-4.22856e-05
		FTRGADPGMPEPSVL	-1.16122e-05	-4.35442e-06	-3.12176e-05	-2.16078e-05	7.21562e-07	5.54339e-07	-2.86422e-05	-3.23677e-05
		GAMENWGLTTYRESSL	-1.67132e-05	-5.96132e-05	-6.24444e-05	-8.07537e-05	-1.49924e-05	9.18472e-06	1.49144e-05	-8.01535e-05
		GETKDQVANSAFVE	-0.000107209	-8.13289e-05	-9.77072e-06	-0.0001939	5.02453e-05	4.18788e-05	-8.25221e-06	-8.24353e-05
		GMRHEEMAQAFEEWNK	-5.93607e-05	-2.72719e-05	-1.06619e-05	-0.000141285	-5.61789e-06	0.000150094	-0.000109921	-1.97047e-05
		GPGPESSPVVVRTDED	-0.000149804	-0.000128052	2.21845e-05	0.000209325	-6.07451e-05	7.8156e-05	8.64816e-06	0.000345807
		GPSGQKTIYSEQEIFD	0.000219704	0.000116971	0.000223634	4.25505e-05	0.000170059	6.22409e-05	-0.000265765	-0.000317653
		GSVTISLQALQDTRD	3.22293e-05	-7.51798e-05	0.000360014	-2.33001e-05	9.26275e-05	0.000182636	-0.000116515	-6.21749e-05
		GTARGIVVYTGDR	4.01732e-05	-0.000101188	6.39085e-05	-4.82372e-05	4.65469e-05	1.51235e-06	-4.61559e-05	-0.000132916
		GTSKESAMKTYVEKVDE	1.87387e-05	-0.0001365	-8.29352e-05	0.000231652	8.57703e-05	-2.53592e-05	0.000332306	-0.000151445
		GVRTPALQLSAMQEGDY	6.81024e-05	-0.00017622	6.92368e-06	0.000176417	-0.000112673	-0.000199336	5.139e-05	-6.99373e-05
		HDLEVAQTTALPDEDD	-0.000177877	8.96966e-05	0.000142439	-0.00031611	-0.000168244	-0.000266735	-0.000217872	-0.000237303
		HVESELLHTYSEIVG	-5.224e-05	-5.11125e-06	-5.10065e-05	4.25513e-06	0.000136133	-0.000122339	0.00020945	-6.47062e-05
		IAKQSVTIKTMLEDLG	-5.16691e-05	0.000153581	-2.38203e-05	-0.000177768	4.12455e-06	8.69914e-05	1.57338e-05	4.45465e-05
		IDNGIVKALNVEPDG	-8.45836e-05	4.96661e-05	-0.000147728	0.000233532	4.61951e-05	3.13589e-05	-6.73594e-05	0.000191909
		IGNKADLEAQRDVTY	-8.68177e-05	0.000204329	-7.64424e-05	3.47658e-05	-0.000136788	-8.89912e-05	2.77558e-05	0.000226627
		IIHDFQRGLTAYHDISL	-5.80021e-05	1.12425e-05	0.000144909	4.53249e-05	6.27881e-05	-8.41498e-06	-0.000102214	-0.000220597
		INTPLTTTSGNLHGQPVS	7.20753e-08	-1.32739e-05	-3.06585e-05	-4.21711e-06	-5.11716e-05	-3.51074e-05	-3.35719e-05	-3.31251e-05
		IPLAAGQAVSAYSEERD	-6.28984e-05	-2.89225e-05	5.26262e-05	-0.000170421	-6.44702e-05	-1.73413e-05	-7.1026e-05	4.15755e-05
		ISEAEQRTIQAQKESSQ	0.000133509	2.36129e-06	3.44024e-05	-6.62202e-05	1.52451e-05	-9.7284e-06	5.10297e-05	5.5383e-05
		KADLEAQRDVTYEEAKQ	-3.74138e-05	0.000165252	-0.00012712	-4.6859e-05	-1.34771e-06	6.289e-05	-3.90925e-05	4.9731e-05
		KDLHMERVISYEEG	-9.47454e-06	2.65418e-06	-0.000112101	0.000102845	0.000180074	-5.83652e-05	-0.000131831	0.000154926
		KFLKHMNSAMEDS	-1.89557e-05	1.9102e-05	-0.000132424	-0.000110846	-2.69271e-05	-1.52284e-05	4.49596e-06	0.000170024
		KKGKTISLTDFLAEDG	-7.15854e-05	1.90222e-05	-0.000156377	-2.26317e-05	7.17618e-06	-7.43928e-05	-0.000205664	-9.80368e-05
		KPDGAAGMAAEEEEDE	-8.50929e-05	5.6973e-05	-9.98354e-05	-9.04475e-05	-0.000246056	-4.30646e-05	3.35865e-05	0.000112491
		KPKNLVVVGQSAFADFDGDG	-0.000101187	3.02089e-05	6.25855e-05	-0.000117942	-7.22434e-05	3.3244e-05	6.58478e-05	5.29003e-05
		KPLLEKSHCIAEVEK	-4.01215e-05	8.10248e-05	-8.43172e-05	-5.0486e-05	9.67347e-05	4.08343e-05	1.75413e-05	0.000112387
		KPRSPQVIPIEEFQDCECY	-2.04729e-05	-9.90292e-05	-1.65647e-05	1.53712e-06	0.000111488	-4.66432e-05	0.000122129	-3.57467e-05
		KPSTPESGVEDFEDYQN	-1.13955e-05	6.39028e-05	-5.15046e-05	-0.000167751	0.000177476	-0.000264417	1.95343e-05	-0.000150267
		KSLSHLPLHSNKEDGYD	-6.35769e-05	-7.80277e-05	5.32223e-06	9.4612e-05	1.12927e-05	-4.37047e-05	-1.64135e-05	-6.01307e-05
		LAVQTKRVAAQVDGGA	-6.96765e-05	6.70995e-05	2.1535e-06	0.000119663	-2.64054e-05	-7.37398e-05	-5.05551e-06	-7.28668e-05
		LDTMRQIQVFEDEPA	-4.22407e-06	3.25213e-05	-1.58072e-06	-7.34436e-05	-5.87811e-05	9.72191e-05	-5.2771e-05	2.64163e-05
		LGEPNILICFIDKFSPP	-1.89232e-05	-1.604e-05	-1.85353e-05	-1.80616e-05	-1.99606e-05	-2.28575e-05	-1.91015e-05	-2.8451e-05
		LISGGTSYVPDDGLTAQQL	6.2361e-05	1.95447e-05	0.000104605	0.000118601	0.000230183	-0.000104744	-8.17612e-05	-1.85883e-05
		LPFQKIQHSITAQDHQPTPD	-1.00301e-05	4.60392e-06	3.99397e-06	-7.56616e-05	-1.52873e-05	-3.96116e-05	1.7018e-05	-8.01065e-05
		LPGISSIKDLQDL	6.32181e-05	-7.16041e-06	3.14727e-05	-8.05302e-05	-6.50084e-05	-3.42487e-05	-5.72632e-05	-2.96664e-05
		LQKQVTELEAEREQKQ	-7.54993e-06	-8.16904e-06	-0.000136572	3.74536e-05	3.16341e-05	-0.000123128	0.000130317	-5.58504e-05
		LRELISNSSDAL	-0.000102271	-3.56808e-05	1.56831e-05	3.88161e-05	-0.000108856	0.000221377	-9.25204e-05	2.43878e-05
		LTQVQESLLGYWDTAK	-0.000121144	4.696e-05	-9.59321e-05	-8.21019e-06	-0.000155315	9.43007e-05	9.8868e-05	-4.90379e-05
		LVAVDGVNAL	-8.01293e-08	4.63726e-05	-9.43155e-05	-4.01273e-05	9.16462e-05	-0.000149949	-2.75433e-05	0.000171799
		LVGQQRISGNLDSPEG	-6.91252e-05	-8.12361e-05	0.000128145	1.20011e-05	-0.000121803	1.53728e-05	-6.32916e-05	-0.000113949
		LVKAAQKAAAFEDQ	-3.05689e-05	2.51079e-05	-6.96448e-05	-2.48582e-05	-6.65599e-05	-0.000126961	0.000146375	-1.68984e-05
		LVLKKDEDLFREW	-5.33916e-05	-6.36048e-07	-3.18883e-06	-2.75109e-05	-6.26019e-05	0.000197591	9.87464e-05	-1.12341e-05
		MATSGQQNNIGM	-2.65645e-05	-1.3854e-05	-1.42952e-05	-7.46363e-05	0.000227803	-5.09068e-05	-4.43886e-05	-0.000111116
		MHTYQVGMNDMGDMTN	2.17184e-05	6.96169e-06	-0.00014607	-2.41548e-05	2.15598e-05	-1.51639e-05	-2.90736e-05	-0.000239299
		MPEGHQVDLQGYRDA	9.65364e-06	-0.000106042	-1.5487e-05	-8.61417e-06	-5.14127e-05	0.000108896	7.79053e-06	-5.4093e-05
		MPKKSSVPAEEGLIQ	0.000114341	5.44394e-05	-8.62182e-05	-0.000148895	1.46338e-05	-0.000241796	3.19876e-05	-5.23189e-05
		MRQLIMANPQMQQL	-2.26447e-05	-1.77599e-06	-4.34351e-06	-0.000119065	1.06324e-05	0.0003422	-9.23349e-05	-1.05571e-05
		NPDGMVALLDYREDG	0.000285621	-0.00013499	6.5741e-05	-0.000221182	0.000145838	4.95623e-05	-6.62908e-05	-0.000227862
		QAGADATESFEDVGHSPD	-6.1083e-05	-7.84316e-05	-1.46012e-05	-3.20362e-06	-1.34707e-05	0.000103657	-6.22422e-05	-2.90383e-05
		QQKKAAIISAEGDSK	-0.000130678	-7.53788e-05	-3.10474e-05	1.5649e-05	-0.00011403	-5.51964e-05	7.58741e-05	0.000200076
		RFQSSAVMALQEASE	-9.32506e-05	-2.6084e-05	-4.93331e-05	8.21499e-05	3.70133e-05	0.000808305	-1.89405e-05	6.0783e-05
		RGVEEQTKAFLDG	-6.5021e-05	0.000116194	5.4389e-05	0.000299924	0.00037779	5.59287e-05	2.75286e-05	1.32686e-05
		RPIAEYLNTQKDM	-4.17817e-05	-1.27869e-05	-0.00011639	-0.000114244	0.000223086	-0.000107361	4.62964e-05	-5.69935e-05
		RPIVEYLNTQKDMLDN	4.78257e-05	0.000116993	-0.000155536	2.22488e-05	-5.25175e-05	-4.13568e-05	-2.09311e-05	2.00596e-05
		RPQKSLLVEVEEGGN	-4.13279e-05	2.34706e-05	-9.32216e-05	-5.14639e-05	8.83265e-05	-1.37205e-05	0.000102475	-3.27634e-05
		RVVDLMAYMASKEE	1.3563e-05	-0.000122198	4.77105e-05	-0.000128734	9.46796e-05	-0.000148661	1.03701e-05	-7.53816e-05
		RVVDLMAYMASKEEATKPSSG	-4.77882e-05	-3.53251e-06	-5.20726e-05	-6.79453e-05	-7.2863e-05	0.000119757	4.58037e-05	-1.62837e-05
		SDLKGRLVSIHSQKEQDFL	-0.000149996	-1.53603e-05	-2.8305e-05	-7.21892e-05	-0.000159862	0.000274153	-6.91907e-05	-7.40749e-05
		SHVEMKLAADEEEN	0.000164995	0.000124147	-7.42347e-05	-0.000113231	5.8773e-05	0.000351798	0.000157029	-1.0148e-05
		SPVLLGQPNTL	2.99995e-05	-5.78359e-05	-7.47259e-05	0.000157356	-7.48477e-05	5.45124e-05	-2.01497e-05	4.28048e-06
		TDLQQILESEKDLEE	-0.000111036	-2.89377e-05	-7.84022e-06	-6.94582e-05	-0.000210257	3.18333e-05	-4.95798e-05	0.000215757
		TEATIPLVPGRDEDF	-1.92371e-05	-3.2346e-05	-0.000179864	-0.000211274	-2.11778e-05	-2.65254e-05	-0.000158227	0.000262466
		TIAKSGTKAFMEAL	1.47836e-05	5.95956e-05	-0.00011405	-9.50738e-05	3.25631e-05	-7.99132e-05	-3.60331e-05	0.000295893
		TIRHYQHVLAVDPEKAA	-6.82825e-05	-7.32508e-05	-2.90617e-05	-7.78582e-05	-0.000105668	-5.32426e-05	0.000130098	-0.000184304
		TPAEVGVLVGKDRS	0.00024742	-4.14756e-05	-0.00022008	-0.000163325	8.47616e-05	2.01676e-05	5.95911e-05	-7.4913e-05
		TPEEIAQVATISANGDKD	-8.48002e-05	-1.83641e-05	-0.000117633	0.000411424	6.49679e-05	-3.98474e-05	-0.000113866	0.000278395
		TPSSIIAFKEPFL	6.4914e-05	-0.000113511	3.43487e-05	0.000169776	-6.59287e-05	2.95161e-05	-4.84608e-05	-8.6495e-05
		TSLSSKLAAFDEPS	6.00986e-06	-4.40739e-05	-0.000102733	-2.15103e-05	-6.42691e-05	-0.00019293	0.000165207	-7.94501e-05
		VDQWSTETIASHEDIE	9.10841e-05	8.64414e-05	0.000230259	1.857e-05	0.000140766	-0.000272579	-0.000171448	-0.000131913
		VDSAIEKALKVWEE	-3.74723e-05	3.21755e-05	-2.92609e-05	-1.0792e-05	9.92813e-05	-0.000137248	9.49505e-05	-6.08997e-05
		VEEEEEDGEMRE	-5.59249e-06	-1.72383e-05	-3.81525e-06	9.96037e-05	-6.37283e-06	-3.20022e-05	3.70111e-05	-6.90221e-05
		VHDFNKKLTAYLDL	-5.81108e-05	6.77945e-05	0.00014916	0.000114872	0.000130358	-1.71427e-05	-4.77253e-05	-0.00015943
		VPISGWNGDN	-8.79182e-05	7.4732e-05	0.000234228	0.0001302	0.000133245	0.000370921	-2.37165e-05	-1.05564e-05
		VPNPGVSVIHDYADWVK	4.54514e-05	-9.24922e-05	9.40963e-05	0.000114315	-6.23269e-05	-0.000232235	-1.22304e-05	-3.02515e-05
		VPQQIKVATLNSEEEN	-0.00018875	1.69473e-05	9.02237e-05	1.44712e-05	0.000126385	7.78832e-05	0.000179128	-7.65235e-05
		VPQTSSVFSIEVYPEDHN	-9.95578e-05	0.000169036	-2.75958e-05	-0.000209789	-0.00011266	-7.58009e-05	-7.00117e-05	9.51589e-05
		VPVVSKTNIKEYKDSFS	0.000161651	-4.76544e-05	8.30538e-05	7.63367e-05	-0.000240469	8.36682e-07	4.61136e-05	5.41179e-07
		VSALEKSLTSLSEVVL	-3.22648e-05	-1.16997e-05	6.62961e-05	-8.62918e-05	-3.48413e-05	0.000161981	-4.99124e-05	3.342e-06
		WEAFARGTKSLMDE	-4.12231e-05	6.13909e-05	0.000137879	-8.82599e-05	4.32473e-05	-0.000155651	3.87909e-05	-0.00018312
		WPSMEEGTRAFKDIVVT	-5.59776e-05	-0.00014591	-2.8551e-05	5.14904e-06	-5.14735e-05	0.000105349	-4.46085e-06	-1.49267e-06
		YGEGESGPMGN	1.5997e-05	3.68759e-05	-1.63743e-05	5.80443e-05	2.15167e-06	-0.000146626	4.62268e-05	-6.75261e-05
		YGSGGPPPTGEEDTSEKDEL	-7.12751e-06	-1.90994e-05	9.80079e-05	-2.06592e-06	-1.65767e-05	7.20834e-05	-4.65391e-05	3.69639e-05
		YIRGVEEEEEDGEMRE	6.30493e-05	2.53667e-05	-5.74504e-05	-3.54507e-05	-2.92839e-05	-5.88314e-05	-4.00444e-05	-6.67831e-05
		YKVVQEYIDAFSDYAN	-8.28555e-05	6.35599e-05	-6.43899e-05	-3.51065e-05	3.31877e-05	-4.13488e-05	-0.000103745	5.81844e-05
		YPIEHGIITNWDDME	8.36892e-06	3.09917e-05	7.18651e-06	-0.000155173	-5.35421e-06	-3.41957e-05	0.000166393	-0.000182269
		YQDTYGQQWK	-2.00037e-05	7.63511e-06	-0.000109944	-6.69056e-05	1.28263e-05	-6.69988e-05	2.74622e-05	-9.75377e-05
		YRHFWADSKSS	-9.02024e-05	9.24522e-06	2.79488e-05	-0.000147323	0.000208797	-6.59441e-05	-6.187e-05	4.40688e-05
		YVQSMDVAAFNKI	7.29199e-06	0.000109131	0.00015602	-1.3223e-05	0.000167418	-0.00013567	-0.000134393	0.000199996
		HDLEVAQTTALPDEDDD	-0.00014181	8.23404e-05	-3.0638e-05	-0.000275793	-3.78796e-05	-0.000181187	-0.000239825	0.000205472
		IPAFKIGLRALQEAT	4.09276e-06	8.46277e-06	-2.48401e-05	-1.51138e-05	-6.66122e-06	-2.65947e-05	-3.49674e-05	-2.54055e-05
		IPAFKIGLRALQEATY	-1.94513e-05	-2.89981e-05	-2.76673e-05	-1.88571e-05	-3.97076e-05	-2.03352e-05	-2.29733e-05	-2.91164e-05
		YPIEHGGITNWDD	4.2676e-07	-5.6554e-05	-9.07602e-05	0.000215944	3.28384e-05	-5.38156e-05	-0.000112802	-7.01047e-05
		YPIEHGIIGNWDD	8.90436e-05	0.000105316	-7.79383e-05	-4.88323e-05	2.98675e-05	-0.00022811	-0.000124249	-2.07652e-05
		YPIEHGIITNWDD	-8.37107e-06	-0.000137168	0.000115462	0.0001918	-5.81735e-05	-7.17313e-05	6.48703e-05	0.000213197
		YPIEHGIITNWDDM	-1.41708e-05	4.30518e-05	3.13702e-05	8.8968e-06	3.71099e-05	-0.000219631	-8.43365e-05	-7.1222e-05
		YPIEHGIITNWGG	1.19887e-05	-9.68088e-05	2.94476e-05	3.07817e-05	-0.000127533	-0.000109671	0.000112694	-0.00023064
		YPIGHGIITNWDD	-1.98846e-05	6.73873e-05	-2.35668e-05	-3.26406e-05	-0.00026679	-0.000400041	-4.71807e-05	-0.00010404
		RLGLWSRMDQLAKELTAE	0.00115092	0.00177145	0.00265462	0.00143547	0.00242766	0.00271048	0.00246781	0.00266115
		SRLGLWSRMDQLAKELTAE	0.00112883	0.00204183	0.00268777	0.00212268	0.00329766	0.00274079	0.00232007	0.00312052
		RRAGDLQTLWSRMDARR	0.00132225	0.00251696	0.00279666	0.00241852	0.00242782	0.00218658	0.00260504	0.00254203
		RRALQTLALNAARDARR	-0.000154724	4.5758e-06	-5.81429e-06	-7.47039e-06	-0.000165117	-0.000114173	-4.96975e-06	-5.93881e-05
		RRALQTLALWSRMDARR	0.00166931	0.0020165	0.00317603	0.00219665	0.00288179	0.00301885	0.00271369	0.00300752
		HLVERLYLVAGEEG	1.01988e-05	3.51719e-05	-9.4018e-06	8.59489e-06	-0.000202278	0.000247385	-0.000103228	-7.78292e-05
		AVPPLWVRME	3.99358e-05	-2.00348e-05	-2.27807e-05	-1.86696e-05	2.05719e-05	-2.48412e-05	6.00971e-06	-3.73406e-05
		HLVERLYLVCGGEG	6.81972e-05	1.4709e-05	6.34989e-05	5.39374e-05	-0.000126558	-0.000190107	-3.94521e-05	-0.000106812
		VVYPWTQRYFDSF	4.44132e-06	-2.7179e-06	-2.72435e-05	4.36065e-05	0.000541315	8.02904e-05	0.000175786	-0.000127319
		HLVERLYLVCGEE	5.27695e-06	4.79483e-05	7.42941e-05	-0.000127647	-0.000100736	6.48562e-05	-7.13055e-05	-6.29715e-05
		HLVERLYLVCGGE	-0.000106947	-5.74951e-05	-2.23852e-05	0.000122298	-0.000134269	-0.000163553	2.76178e-05	-8.48651e-05
		VEALYLVAGEE	0.000111924	3.11132e-05	-1.3182e-05	0.000141484	-6.59554e-05	0.000193451	-2.28497e-05	-0.000134721
		VEALYLVAGER	9.01253e-05	4.96879e-05	-0.000102943	-5.63782e-05	-3.75149e-05	-6.16442e-06	-0.000106402	0.000122405
		VEALYLVAGGE	6.80715e-05	1.72674e-05	5.0473e-05	2.09016e-05	-8.87137e-05	-0.00011127	5.44006e-06	1.79889e-05
		KPSNSPKGDVNYAFLHATDL	-1.97391e-05	-2.67393e-05	-1.97019e-05	-3.74712e-05	-2.2964e-05	-1.71708e-05	-1.28825e-05	-3.42903e-05
		SNMYAMLIARYKMFPEVKEKG	0.000107922	0.000380559	-0.000236821	0.000371905	0.000198578	9.03108e-05	8.02793e-05	-0.000135798
		LYRALYLVAGER	-1.05766e-06	-7.67336e-05	0.000141791	-2.08343e-05	5.30338e-05	-7.7163e-05	-4.97928e-05	-2.99409e-05
		FENRKRIEPVLIRK	8.51617e-06	-6.87972e-05	0.00011959	-4.47261e-06	9.13496e-06	8.38712e-05	-0.00021548	8.28756e-06
		FTKKMVENAKKIEVEFDKG	-0.000147099	0.000188553	-4.90176e-05	-0.000251331	1.54766e-05	0.000429822	0.000175059	-4.89348e-05
		KRHGLDNYRGYSLGNWVCAAKFE	4.18776e-05	-8.88023e-05	-8.32562e-05	8.76468e-05	-0.00010066	-3.86796e-05	-7.92542e-05	-4.61984e-05
		LSQAVHKAVLTIDETG	-6.29412e-05	-0.000103149	8.64294e-05	5.00624e-05	-4.25547e-05	2.94215e-05	-1.43125e-05	-5.74028e-05
		MSKALELFRNDIAAKYKELGFQG	-0.000126346	-3.54455e-05	0.000118204	6.70623e-05	-6.7388e-06	-3.44732e-05	2.09326e-05	0.000207982
		MTKALELFRNDIAAKYKELGFQG	-3.5939e-05	9.37962e-05	4.0086e-05	7.84657e-05	-5.12673e-05	6.85247e-05	0.00014283	0.000322761
		MVKEALEEAEKAQVAAEKA	0.000123565	-2.62804e-05	5.32464e-05	9.54039e-05	-8.44937e-05	-2.79723e-05	-1.46332e-05	-6.21894e-05
		LQTLALNAARDP	2.13915e-05	-5.73834e-05	-1.48487e-05	-9.5967e-05	5.09332e-05	-4.88167e-05	-9.17418e-05	5.29424e-05
		LQTLALWSRMD	0.000706687	0.000802256	0.000696756	0.00111289	0.00137339	0.00148306	0.00121022	0.00138619
		LVERLYLVCGGEG	-7.22309e-05	3.93165e-05	2.85735e-05	-0.000177574	3.46659e-05	-0.000159341	4.91717e-05	-4.85654e-05
		VEALYLVAGDLQ	3.37749e-05	-0.000150106	-2.28699e-05	-3.16821e-05	-5.72388e-05	0.000163429	-2.72946e-05	-1.70481e-05
		VEALYLVAGEEVE	-3.44529e-05	-1.6564e-05	-4.65262e-05	0.00012998	-0.00018143	8.34423e-05	6.89701e-05	-0.000207063
		VEALYLVALELG	-2.19283e-05	1.88916e-05	-0.000102898	-3.35852e-05	-3.42755e-05	-0.000164552	-4.52268e-05	-0.000112744
		VEALYLVAVEQL	8.61679e-05	5.24697e-05	-2.32162e-05	7.46964e-05	1.32267e-05	3.42793e-06	0.000139601	-7.68718e-05
		KATAEQLKTVMDD	2.24434e-05	2.27681e-05	-6.69949e-05	-4.08814e-06	-1.56988e-05	-1.10153e-05	0.000159357	0.000132486
		KPKAAAEQLKTVMD	0.000106179	0.000174333	-1.26022e-05	3.34389e-05	-7.86531e-05	-8.1491e-05	-3.67173e-05	-4.00573e-05
		KPKAEAEQLKTVMD	1.88353e-05	-0.000155183	-0.000158663	-1.55522e-05	2.5233e-05	2.4063e-05	-0.000124517	-4.68423e-05
		KPKAKAEQLKTVMD	1.02548e-05	-0.000259909	-4.95171e-05	-5.82696e-05	7.2563e-05	-7.79488e-05	-4.85087e-06	-5.16535e-05
		KPKALAEQLKTVMD	2.13451e-05	-4.90511e-05	5.98736e-05	-4.19286e-05	4.30738e-06	0.000344431	-5.12522e-05	-0.000104083
		KPKANAEQLKTVMD	9.56887e-05	-4.93527e-05	1.51588e-05	-8.33143e-05	0.000201111	0.000169526	-4.34199e-05	-7.66239e-05
		KPKARAEQLKTVMD	-7.29442e-05	-8.68321e-05	-6.83555e-05	-0.000195252	-8.7152e-05	6.50599e-05	-7.90068e-05	-3.85081e-05
		KPKASAEQLKTVMD	7.96458e-05	0.000159644	4.4565e-06	-0.000144097	-4.94294e-05	0.000158845	-0.000133381	-4.48035e-05
		KPKATAAQLKTVMD	2.94602e-05	8.92619e-05	-1.22141e-05	-0.000120124	-0.000142879	0.000130987	6.77455e-05	-7.268e-05
		KPKATAEALKTVMD	5.0547e-05	-2.58139e-05	9.99749e-05	7.4304e-05	-4.89788e-05	4.10036e-05	2.49762e-05	-5.1893e-05
		KPKATAEQLATVMD	5.34297e-05	-5.14837e-05	2.5583e-06	-5.91561e-05	0.000195978	5.24219e-05	-5.62685e-05	0.000132769
		KPKATAEQLKAVMD	-2.06098e-07	-1.70085e-06	-5.18143e-05	5.8538e-05	3.63537e-05	-0.000137822	-2.37756e-06	-8.77808e-06
		KPKATAEQLKTVMA	-5.06301e-06	9.44906e-05	-1.43804e-05	1.70555e-05	-3.07254e-05	8.79085e-05	1.69069e-05	-8.33121e-06
		KPKATAEQLKTVMD	-5.99397e-06	-8.96332e-05	2.89403e-05	1.15596e-05	-5.64437e-05	6.76339e-05	4.40605e-05	-2.27189e-05
		KPKATAEQLKTVMDK	-2.1287e-06	5.27292e-05	-2.13175e-05	-7.54308e-06	-1.62692e-05	0.00021288	-3.63227e-05	9.16983e-05
		KPKATAEQLRTVMD	-1.29598e-06	-2.6322e-05	-0.00011063	-1.79362e-05	-8.66439e-05	0.000160596	0.00020964	-2.78526e-05
		KPKAYAEQLKTVMD	-7.7448e-05	-7.43955e-05	-6.57964e-05	4.36305e-05	6.57307e-05	-0.000124333	-4.33831e-05	0.000141475
		KPKYTAEQLKTVMD	0.000131304	-2.5862e-05	0.000126452	3.95544e-05	2.2845e-05	-0.000213618	0.000196468	-2.24277e-05
		PKEPEQLRKLFIGGL	-5.3534e-05	-8.51306e-05	6.16608e-05	-8.50049e-05	-1.49178e-05	-6.67891e-05	7.87127e-06	3.4528e-05
		VVMRDPASKRSRGFGF	-5.12305e-05	-6.92989e-05	1.72922e-05	9.50471e-05	-2.67313e-05	3.69481e-08	0.000130497	0.000175939
		VVMRDPQTKRSRGFGF	4.14707e-05	2.26387e-05	-3.98293e-05	-5.15033e-06	0.00017558	4.00008e-05	-7.02294e-05	-3.73555e-05
		EKPQDIEAFKNYTLD	-0.000127173	1.11092e-05	5.63075e-05	-6.19019e-05	0.000182743	-1.10495e-05	-0.00011514	2.32106e-05
		LAEIETDKATIGFEVQ	1.74531e-05	4.80227e-06	-3.89165e-07	-1.32914e-05	-0.000119494	0.000107992	0.000106153	-3.92216e-05
		LITNLSSALKDETVW	0.00026504	1.08208e-06	9.53687e-05	2.77657e-05	3.14523e-05	-0.000244679	-0.000163004	-0.00012972
		VVEGALHAARTASQL	-0.000189087	2.30422e-05	-0.000127202	5.23235e-05	-4.81794e-05	-0.000109728	-8.07112e-05	-8.05688e-05
		MDFLHRSGVLIIHHLQED	6.80096e-05	-2.47605e-05	1.47449e-05	5.73809e-05	-7.7698e-05	-3.53311e-05	-3.43765e-05	-5.78353e-05
		VLIIHHLQEDYRTYYGFL	-0.000132613	-7.30321e-05	3.06076e-05	0.000101875	0.000121875	0.000110073	-4.55586e-05	-4.43989e-06
		FLNFMSNVGDPRNIFSIY	1.60849e-05	0.000212633	-5.69104e-05	-4.20784e-05	6.66318e-05	4.91015e-05	4.54185e-05	1.28871e-05
		GDPRNIFSIYFPLWFQLN	-0.000129414	0.000125464	0.000145923	-0.000138399	2.33621e-05	2.85076e-05	0.000161009	2.33103e-05
		IYFPLWFQLNQNVGTK	2.60456e-05	-2.43351e-05	-5.3668e-05	-1.16855e-05	-0.000147453	0.000170219	-2.30143e-05	1.36476e-05
		LNQNVGTKMIWVAVIG	-2.8035e-05	-1.25063e-05	-2.20045e-05	2.52116e-05	8.59542e-05	4.73081e-05	-6.78553e-05	-0.000104485
		IGDWFNLIFKWILFGHRP	-6.802e-05	0.000111119	2.12543e-05	-6.52422e-05	-0.000146899	5.96401e-05	-5.06641e-05	9.66617e-05
		FKWILFGHRPYWWIQETE	-5.68994e-05	-0.000107947	2.77626e-05	5.74182e-05	-9.99984e-05	-8.93916e-05	0.000311552	0.000133491
		RPYWWIQETEIYPNHSSP	7.82305e-05	6.40183e-06	-6.04296e-06	-5.67614e-05	-5.60041e-07	-9.17177e-06	-4.29912e-05	2.25546e-05
		TEIYPNHSSPCLEQFP	-3.53776e-06	4.63054e-06	-0.000129313	2.96688e-05	-9.70159e-05	-7.67902e-05	-1.93932e-05	1.6622e-05
		SPCLEQFPTTCETGPG	-2.37724e-05	-1.81077e-05	-6.57156e-06	0.000169307	-4.07918e-05	2.57433e-05	-4.10875e-06	-1.47193e-05
		FPTTCETGPGSPSGHAMG	-2.82856e-05	-2.86931e-05	-3.38556e-05	-3.10642e-05	-5.28535e-05	-8.72377e-05	4.26713e-05	-5.91744e-05
		PGSPSGHAMGSSCVWYVM	-8.77081e-05	-8.55834e-05	-0.000148481	-0.000230906	-0.000165556	0.000380918	9.29642e-05	-0.000241132
		MGSSCVWYVMVTAALSYT	4.0252e-05	4.33829e-05	-5.70247e-05	-6.12029e-05	-7.3194e-05	9.05252e-05	-0.000109735	-8.95322e-05
		YTISRMEESSVTLHRLTW	1.97359e-05	1.30074e-05	-0.000180138	-6.84767e-05	-0.000133528	7.65167e-05	-2.71913e-05	-0.000160747
		LWTWSFLWSVFWLIQISV	-0.000103101	6.68929e-06	0.000121215	0.000102728	-0.000154534	-1.81624e-05	-1.23747e-05	7.81009e-05
		SVFWLIQISVCISRVFIA	-3.20644e-05	5.26925e-06	-5.15194e-05	-7.87982e-05	-0.000102269	-5.82414e-05	-5.28854e-05	-3.34799e-05
		SVCISRVFIATHFPHQVI	5.82244e-06	1.92188e-05	2.87374e-05	0.000112476	-9.81286e-05	-4.81175e-06	5.49699e-05	-7.78799e-05
		IATHFPHQVILGVIGGML	-9.03168e-05	3.14082e-05	8.28664e-05	-0.000180626	-5.68156e-05	-0.000277219	-0.000135228	-0.000142556
		MLVAEAFEHTPGVHMA	-5.46897e-05	-0.000121277	-3.83233e-05	0.000114946	-1.08926e-05	3.08412e-07	0.000129952	-7.97637e-05
		HTPGVHMASLSVYLKT	0.000107425	1.02239e-05	5.51088e-05	7.44556e-05	-0.000111238	0.000226473	-0.000126958	0.000178087
		MASLSVYLKTNVFLFLFA	4.8551e-06	7.72436e-05	8.63758e-06	3.44588e-05	-5.53092e-05	-5.66218e-05	7.19752e-05	-0.000130725
		KTNVFLFLFALGFYLLLR	0.000120778	6.17963e-05	-0.000135364	-9.49031e-05	8.98396e-05	3.71375e-05	-0.000201949	1.94856e-05
		FALGFYLLLRLFGIDLLW	-4.73597e-05	1.5561e-05	1.68216e-05	-0.000111267	-7.65417e-05	3.69362e-05	4.95698e-05	-3.39706e-05
		LRLFGIDLLWSVPIAKKW	-2.63524e-05	-0.000161994	7.29334e-05	8.51424e-05	0.000218921	1.92124e-05	0.000130578	-3.91227e-05
		LWSVPIAKKWCANPDWIH	-6.63468e-05	4.13631e-05	1.22232e-05	-7.15732e-05	-6.84348e-05	-0.000109826	0.000226545	-8.66565e-05
		IHIDSTPFAGLVRNLG	-8.48483e-05	0.000219865	1.34205e-05	-8.06136e-05	-9.78041e-05	-6.53609e-06	7.70621e-05	-0.00012914
		PFAGLVRNLGVLFGLGFA	-1.78798e-05	2.95079e-05	-0.000101903	-2.09103e-05	5.63974e-05	-0.000130393	0.00017374	-7.56403e-05
		LGVLFGLGFAINSEMFLR	4.97968e-05	-4.90407e-06	-4.10049e-05	0.0001191	-0.00022165	-0.000228434	3.8172e-05	0.000121059
		LRSCQGENGTKPSFRLLC	3.35148e-05	-4.51109e-05	-5.63811e-05	-7.83694e-05	-0.000131019	-5.31875e-05	-5.8582e-05	4.4273e-06
		GTKPSFRLLCALTSLT	-1.1472e-05	3.17519e-05	-1.52616e-05	-8.69367e-05	4.37351e-05	-9.66085e-05	1.78531e-05	-0.000136701
		LCALTSLTTMQLYRFI	0.000469425	9.58084e-05	-1.90109e-05	-3.00901e-05	-3.32262e-05	1.11842e-05	-6.2162e-05	1.71407e-05
		EPLFYLLSFCKSASIPLM	7.79198e-07	3.1666e-06	-1.00644e-05	-3.62088e-05	-2.98141e-05	-1.30396e-05	-3.45953e-05	-2.93689e-05
		FCKSASIPLMVVALIPYC	-4.7091e-05	-2.70877e-05	-3.61664e-05	0.000140246	-0.000141102	-0.000155544	3.25974e-05	-0.000101113
		LMVVALIPYCVHMLMRPG	2.41709e-05	-5.90451e-06	-3.25444e-05	0.00015387	0.000192493	8.96953e-05	-5.32651e-05	-1.88833e-06
		YCVHMLMRPGDKKTK	3.19481e-05	0.000197555	0.000129452	2.86261e-05	-7.92753e-05	0.000431218	6.7288e-05	6.99578e-05
		GCKNFFWKT	-3.85562e-05	-4.98544e-05	7.16054e-07	-3.08037e-05	-9.99613e-05	8.10685e-05	-1.55149e-05	-3.3154e-05
		FVKQHLCGS	-6.69796e-05	2.32306e-05	-4.49081e-05	6.32755e-05	2.73894e-05	9.48707e-05	-6.40028e-06	-0.000130759
		MDQLAKELT	-7.62692e-05	-8.79269e-05	-4.84446e-05	-3.2712e-05	-5.50189e-05	2.29512e-05	-2.39211e-05	-5.13601e-06
		MALQQEGFD	-3.23242e-05	-3.93224e-05	-3.8513e-05	3.73726e-05	-4.39696e-05	-0.000118764	-1.66218e-05	0.000119398
		SMVQNRVFL	-5.81361e-05	7.09958e-06	-6.40587e-05	-7.60576e-05	-6.35244e-05	-4.4729e-05	0.000141834	-4.47977e-05
		AMAPRTLLL	-3.22244e-05	-3.7252e-05	-4.57282e-05	-4.18466e-05	2.28634e-05	3.01848e-05	-4.5121e-05	-2.5175e-05
		VMVTNVTSL	2.56398e-05	-2.59355e-05	-7.16454e-05	3.48203e-05	-5.25066e-05	0.000231478	-4.26765e-05	-2.20301e-05
		SRMDQLAKE	-2.09281e-05	3.86629e-05	-2.0942e-05	-5.07427e-05	-4.93503e-05	-8.13118e-05	-2.23409e-05	-1.57478e-05
		DFVQWLMNT	-4.5167e-05	-1.48051e-06	2.05836e-05	-5.88044e-05	-7.96926e-05	-2.78904e-05	-1.9269e-05	-3.61478e-05
		DYQSKLAMS	1.33954e-05	-0.000167155	-1.30591e-06	7.70619e-05	1.32556e-05	0.000112525	-1.55623e-05	-8.47725e-05
		RGFFYTPMS	-3.69551e-06	-0.000104463	-2.85513e-05	-4.25421e-05	-1.0585e-05	-5.08213e-05	-1.82581e-05	1.05878e-05
		ASLSTFQQM	-4.5875e-05	-3.63057e-05	-2.4099e-05	-3.12614e-05	-6.07597e-05	7.4729e-06	4.3351e-06	-4.96117e-05
		SAPENAVRM	2.16955e-05	-4.09621e-05	-3.34916e-05	-3.49174e-05	-6.06644e-05	-6.14685e-05	-3.08164e-05	-3.38777e-05
		PKPARKQKM	-2.29355e-05	-3.2317e-05	1.22544e-05	4.87241e-05	-3.78299e-05	-8.41385e-05	-1.36266e-05	-4.68922e-05
		AQDFVQWLM	-5.756e-06	-4.6645e-05	-2.55466e-05	-6.36959e-05	-4.79298e-05	-6.57456e-05	-5.07954e-05	-8.07687e-05
		VRSGTNPQM	-7.80799e-06	-5.10527e-05	-2.29615e-05	-1.82523e-05	-5.14263e-05	2.06861e-05	-2.4842e-05	7.21748e-06
		ERGFFYTPM	-2.54588e-05	-3.74218e-05	-7.71398e-05	-1.79962e-07	4.33933e-05	-4.31304e-05	-2.88192e-05	-5.95511e-05
		FVNNVEVHT	-3.0555e-05	-2.79519e-05	-5.96685e-05	2.39959e-05	2.20753e-05	-2.50323e-05	-4.8604e-05	4.20839e-05
		GFQNAILVR	4.20961e-06	-2.50959e-05	-4.23762e-05	-9.15675e-05	-3.90012e-05	-6.42826e-05	-1.4259e-05	-6.36783e-05
		LCPQRLVGS	3.53054e-06	-1.20721e-05	-5.24656e-05	-4.33395e-05	-3.20881e-05	9.17597e-06	8.97307e-05	-6.01332e-05
		EVEDPQVAQ	-3.44385e-06	3.47101e-05	2.27395e-06	-2.92255e-05	7.46346e-05	-8.29709e-05	-8.95006e-05	0.000108074
		EVEDPQVEQ	-5.96102e-05	-4.59772e-05	-5.81753e-05	-5.05517e-05	-5.70612e-05	-2.45666e-05	-5.62301e-06	-5.64403e-05
		SAVVDKDFL	5.04409e-06	-1.29667e-05	5.2543e-05	-5.77111e-06	-4.1483e-06	-3.825e-05	-7.62099e-06	-3.86871e-05
		ASVLNVNHI	1.35617e-05	9.47472e-05	-7.18907e-05	-3.12266e-05	-8.34698e-05	3.62543e-05	-8.75976e-06	-9.41668e-05
		NSIRNLDTI	-1.58318e-05	-2.46138e-05	-1.69627e-05	7.38127e-05	-6.91352e-08	-4.25866e-05	-1.53959e-05	-1.62456e-05
		FGPVNHEEL	-7.73577e-05	-3.99059e-05	-5.41294e-05	-3.30611e-05	-1.34321e-05	-7.49065e-05	-3.74144e-05	-1.60019e-05
		SFVDTRTLL	-1.57997e-05	2.29155e-05	-8.26154e-05	-4.58245e-05	-2.01261e-05	-0.000103311	-4.96947e-05	6.4045e-05
		GYLPNKQVL	6.83661e-05	6.75078e-07	8.29076e-06	-7.17395e-05	-4.02877e-05	-5.45476e-05	-8.98877e-05	7.62649e-05
		SYNPVTHQL	1.28371e-05	-4.1878e-05	-3.02848e-05	9.11954e-06	0.000133878	-8.13218e-05	-3.95346e-05	-6.51534e-06
		AAITNKYQL	1.13801e-05	-4.10862e-05	-5.53377e-05	-4.60148e-05	2.06878e-05	-0.00012223	5.17372e-05	-3.00172e-06
		ILSVHVATA	-1.50895e-05	-2.67393e-05	-2.56682e-05	-1.85699e-05	-3.18208e-05	-1.45825e-05	-1.18957e-05	-2.71009e-05
		KALINADEL	1.48685e-06	-3.35448e-05	-3.9694e-05	-4.90835e-05	-3.81777e-05	-4.18173e-05	-6.3985e-05	-4.53665e-05
		SYGDLKNAI	5.83502e-05	1.00464e-05	-5.58278e-05	4.18752e-05	1.03729e-05	-6.05353e-05	-3.78565e-05	-3.16668e-05
		LAVQHRQVF	9.91712e-06	-4.34078e-05	-1.30039e-05	-2.93037e-05	-9.79712e-05	7.94324e-05	-4.1748e-05	-4.00385e-05
		IAFSQYLQK	2.23333e-05	-6.56239e-05	-4.73016e-05	-1.4197e-05	0.000175123	-3.81648e-05	-2.5382e-05	-1.68592e-05
		GAVQNIAHL	-1.79643e-05	-1.19866e-05	-3.88424e-05	-2.00784e-05	-3.19214e-05	-1.92789e-05	-1.26437e-05	-3.38872e-05
		EQLEFIHDI	-5.82344e-05	-7.96907e-06	-0.00013493	8.08304e-05	3.61856e-05	1.35329e-05	-1.15784e-05	2.14478e-05
		SYHPALNAI	9.74836e-05	-2.11246e-05	-6.72559e-05	0.000114972	3.30029e-07	-4.10931e-06	-6.98691e-05	1.52668e-05
		AAVENVSEL	-1.83833e-06	-6.24855e-05	2.43523e-06	-4.34711e-05	3.08336e-05	-3.8666e-05	-1.02387e-05	-6.2536e-05
		KVLDVLHSL	-5.15876e-05	-2.62396e-05	-3.69903e-05	-6.2846e-05	-2.02846e-05	5.20108e-05	-6.51077e-05	0.000102536
		KYQEVTNNL	2.14452e-05	-2.61865e-05	-6.98154e-05	-6.4399e-05	-2.00326e-05	-0.000114999	-4.90334e-06	-0.000133375
		ALNTQIHDL	1.54971e-05	-6.57923e-06	6.27675e-06	-5.22803e-05	-4.08396e-05	-5.40306e-05	-3.79418e-05	9.76405e-06
		DYQALRTSI	4.54518e-05	-3.3552e-06	-6.28701e-05	-0.000113238	-1.89115e-05	-7.46297e-05	-2.5531e-05	1.60002e-05
		KSVENFVSL	-8.22038e-05	-2.95392e-05	1.78476e-05	-2.35224e-06	-0.0001293	9.91382e-05	-5.37525e-05	-5.82793e-05
		IVAAGVGEF	-5.55905e-05	-1.88924e-05	-8.70389e-05	-5.37369e-05	-5.37305e-05	0.000157347	4.89224e-05	-2.64829e-05
		SAIINEDNL	-9.35701e-06	-3.93533e-05	1.48462e-05	-4.90196e-05	-0.000115076	-3.72305e-05	1.90679e-05	-8.21325e-05
		GAVTNVKVI	3.40137e-05	-2.73776e-05	-2.21236e-05	-6.02261e-05	-4.22949e-05	-7.10101e-05	5.36945e-06	-9.11666e-05
		QQLQQQHLL	5.40242e-05	8.61455e-05	-5.29674e-05	1.77251e-05	-7.92737e-05	6.67462e-05	0.000130994	-2.05979e-05
		KFTETLTNI	-1.3716e-05	-2.93138e-05	1.53914e-05	-0.000106957	-4.76597e-05	-5.20283e-05	-2.72853e-05	-1.91625e-05
		VGIVVGTIF	-7.27737e-06	-1.7087e-05	-2.7203e-05	-5.09495e-05	-3.44093e-05	-4.53657e-05	-2.45554e-05	-7.55831e-05
		SQVINPTAI	7.05154e-05	-2.08961e-06	-4.26339e-05	-1.78276e-05	-5.12674e-05	6.60895e-05	-2.21861e-05	-5.19582e-05
		PNRESLDFL	-3.10015e-06	2.26415e-06	-3.58996e-05	-2.05345e-05	-7.45817e-05	-7.05552e-05	-9.26561e-06	-4.78387e-05
		GGIQNVGHI	2.39081e-05	-2.98561e-05	3.612e-05	-5.52792e-05	-1.91351e-05	-3.12098e-07	-3.54086e-05	-1.32337e-05
		PQVEQLELG	1.917e-05	-5.09244e-05	-4.51386e-05	-6.90517e-05	-1.09214e-05	4.11536e-05	-3.21141e-05	2.53471e-05
		KYQDILNEI	4.62367e-05	9.59895e-05	-9.71157e-05	3.19183e-05	-5.79361e-05	-0.000129732	-4.05197e-05	6.13571e-05
		SYFPEITHI	-5.73039e-05	6.80076e-05	7.42973e-06	3.45064e-05	-3.8559e-05	2.59293e-05	-6.49159e-05	-3.57835e-05
		LQIDNARLA	3.16766e-05	-4.02789e-05	4.24831e-05	2.4909e-07	-2.07666e-06	5.07845e-06	1.00105e-05	2.51677e-05
		NVELDPEIQ	4.01985e-05	-4.15187e-05	1.08373e-05	0.000338454	-3.97281e-05	-1.31448e-05	-3.37639e-05	-0.000122263
		LYDPVISKL	1.25244e-05	-8.92634e-05	-9.3488e-06	-9.36691e-05	-6.41605e-05	-9.15861e-05	2.99885e-05	-1.51639e-05
		IGIENIHYL	1.79791e-05	9.61911e-05	-4.14455e-05	-4.81854e-05	7.35585e-05	-0.000128826	5.08629e-05	-9.68971e-05
		TEKEDSSSK	0.000121618	-1.83633e-05	-0.000111063	1.32068e-05	-0.000130645	2.08691e-05	4.85246e-05	-5.57902e-05
		VYLPTHTSL	5.16456e-05	-2.5222e-05	-5.69194e-05	-1.11755e-05	-2.60324e-05	1.5482e-05	-2.39776e-05	3.72054e-05
		KYQEALDVI	3.10721e-05	-7.37032e-06	2.48474e-05	-6.25923e-05	-6.47331e-05	0.000657398	2.19595e-05	-8.53712e-05
		SFVSILSSL	3.77542e-05	-6.90573e-05	-7.16248e-05	-4.44956e-05	-2.66077e-05	-7.53222e-05	-6.16307e-05	-0.000108199
		AALQNLEQL	-3.10013e-05	-2.14941e-05	-2.43103e-05	2.75367e-05	-6.10162e-05	-6.13673e-05	-5.87836e-05	-1.72842e-05
		TQLIQTHVL	5.19257e-06	3.79841e-05	-5.60356e-05	-9.98049e-05	-9.99955e-05	-0.000214244	-2.8117e-05	-0.000112128
		VSILNRQVL	-3.04661e-05	-3.14628e-06	-2.62301e-05	-2.90646e-05	-3.7023e-05	-7.99268e-05	-3.85373e-05	-6.9163e-05
		SYKQNLENL	-1.50439e-06	-0.000105912	1.23853e-06	-4.44578e-05	1.49849e-05	9.43363e-05	-2.5238e-05	-9.14419e-06
		FAHTNIESL	9.47981e-06	-3.58487e-05	-5.45828e-05	5.79214e-05	-2.50079e-05	-4.66749e-05	-3.64605e-05	-4.55402e-05
		YGLKNLTAL	-5.16152e-05	1.95228e-05	1.6679e-05	-2.32307e-05	-8.14942e-05	-2.48556e-05	-2.1308e-05	4.44376e-05
		NYVNGKTFL	-2.82877e-05	-3.69753e-05	-1.98167e-05	-9.60206e-05	-2.0879e-05	0.00013472	-5.58126e-05	-7.77764e-05
		GYLPGNEKL	-8.2643e-06	1.6969e-05	1.13972e-05	-2.16258e-05	-4.64402e-05	-4.58035e-05	4.95018e-05	9.30392e-05
		KYVYVVTEL	9.28133e-05	-7.03627e-05	-6.56758e-05	-3.14437e-05	1.02113e-06	-1.35619e-05	-4.48664e-05	-5.0254e-05
		FQIVNPHLL	-1.06837e-05	-2.74438e-05	-2.93347e-05	-4.20586e-05	-2.43734e-05	-1.09009e-05	-1.99855e-05	7.96436e-06
		IGPKNYEFL	-3.81984e-05	-5.06565e-05	1.35376e-05	-7.62517e-05	3.75411e-05	-2.3548e-05	-5.93128e-05	-7.102e-05
		EQLFQEHRL	-8.04158e-06	-4.92626e-05	2.15269e-06	8.75769e-06	-9.50992e-05	8.32143e-05	-1.50152e-07	9.66688e-06
		VQVQNIQSL	-1.2642e-05	-2.70598e-05	-3.27716e-05	-4.05098e-05	-4.88576e-05	3.54698e-05	-4.30401e-06	-7.16726e-05
		ATIINEEVL	-2.25544e-06	-2.76229e-05	2.67023e-06	-3.7855e-05	-4.54919e-05	0.000148366	-3.27234e-05	2.80657e-06
		SSLVNSQTL	-6.24598e-05	-1.80607e-05	-0.000139128	-3.86344e-05	-8.54012e-05	4.79177e-05	-5.15718e-06	-4.50263e-05
		TFITDKTVL	-1.84583e-05	3.1362e-05	9.14334e-05	6.13217e-06	-6.24104e-05	9.25925e-05	-6.74253e-05	-7.54748e-05
		FVSHIPITL	-2.13444e-05	-6.00123e-05	1.64455e-05	1.21864e-05	-7.79849e-05	-9.47176e-05	-3.63698e-05	-3.22028e-06
		SYKTSITAL	-1.5516e-05	-3.37158e-05	-7.06192e-05	-3.03039e-05	-7.20529e-05	-6.34607e-05	9.50417e-05	-0.000102099
		TQVIEPHDI	2.47741e-05	-3.31112e-05	-8.57667e-05	8.33863e-05	-6.88119e-05	-9.72474e-05	4.08379e-05	-6.75095e-05
		ASLVNADKL	-1.65145e-05	-2.64461e-05	-5.73411e-05	-5.86212e-05	2.66085e-05	1.69145e-05	-2.07366e-05	6.40661e-07
		SYLESKGLL	3.52395e-05	-4.122e-05	-4.21867e-05	6.20878e-05	-0.00010005	4.69094e-05	-1.128e-05	-6.87454e-07
		SDHYPVEVT	1.52703e-05	-4.01853e-06	4.6085e-05	-3.57552e-05	-5.70279e-05	1.13724e-05	-2.03728e-05	-3.22378e-05
		ISVINGGSK	0.000183858	-4.01418e-05	-3.33652e-05	-6.87757e-05	1.0203e-06	-2.31992e-05	5.61696e-05	-2.00892e-06
		VAISLSRTE	2.28235e-05	-4.17421e-05	0.000123344	-8.76905e-05	2.25671e-06	-7.50496e-05	-5.10676e-05	3.22855e-05
		SGVSLAALK	5.64691e-06	-8.10989e-05	4.99524e-05	-9.13201e-05	-4.47521e-05	-9.42192e-05	-8.07449e-05	-2.96837e-05
		KTTPPSVYP	-4.2663e-05	-2.76051e-05	2.52421e-05	-4.60646e-05	4.15609e-05	0.000208437	-1.69609e-05	-1.65804e-05
		AQYEDIAQK	-1.57561e-05	-1.74247e-05	-2.08167e-05	9.09045e-06	-2.62798e-05	-6.30137e-05	2.15824e-05	-1.71923e-05
		SYSATKETL	-4.869e-05	-8.56419e-06	-5.32195e-05	-3.22111e-05	-1.32755e-05	-1.82198e-05	2.45208e-05	4.60244e-05
		SAVKNLQQL	2.97806e-05	8.1595e-05	-8.18391e-06	-1.48619e-05	1.1378e-05	8.89894e-05	3.32503e-07	-2.45398e-05
		NQVDSIHAL	0.000117386	-1.77891e-05	-1.55883e-05	-5.35404e-05	0.000123888	-8.22447e-06	7.7704e-05	-6.77764e-05
		LEAQAATGF	-3.13307e-05	-2.4186e-05	-4.22035e-05	-5.83076e-05	-5.06903e-05	-2.0259e-05	-1.39589e-05	-2.86908e-05
		VYLKTNVFL	3.1822e-05	7.36196e-05	-2.9611e-05	-8.32473e-05	2.42678e-05	6.07131e-05	-6.20249e-05	9.36807e-05
		DPNRESLDF	-5.31746e-05	-4.23111e-05	1.26661e-05	-6.15799e-05	-5.15302e-05	-5.96682e-05	2.08906e-06	2.10666e-05
		SSHRSPPAP	-2.70904e-05	2.1552e-06	-5.81737e-05	-1.95149e-05	0.000103775	-6.0084e-05	2.17742e-06	-2.3364e-05
		NVEIDPEIQ	-7.05613e-07	6.10148e-05	-2.86147e-05	-0.000116372	-8.54875e-05	-3.29203e-05	-6.32222e-05	-6.25347e-05
		DQLAKELTA	-1.24735e-05	-2.8663e-05	-2.51836e-05	3.1845e-05	-3.43858e-05	-3.64749e-05	1.30393e-05	-8.28955e-05
		QLAKELTAE	6.30473e-05	-7.06007e-05	4.10311e-05	2.99625e-05	5.94909e-05	0.000135683	7.76346e-05	-0.000167517
		AYGFRDPGP	-4.66305e-05	-3.76065e-05	-1.02139e-05	0.000105297	6.34432e-06	-3.15163e-05	-5.03802e-06	-7.3989e-05
		YGFRDPGPQ	3.34512e-05	-8.37702e-05	-3.03839e-05	7.72253e-05	-1.34204e-05	-5.26428e-05	0.000128371	-7.24543e-05
		GFRDPGPQL	2.87863e-05	-8.97753e-05	-5.84551e-05	-2.49825e-06	-5.07127e-05	-4.93737e-05	-8.15758e-06	-3.88477e-05
		LLDEGHYPV	-4.69612e-05	-3.26118e-07	-4.89161e-05	-3.02036e-05	5.04709e-05	-2.20818e-05	-4.44664e-05	-7.80646e-06
		YPQSKWQEQ	2.12047e-05	-5.58232e-05	-2.47484e-06	6.07279e-05	-8.94174e-05	-3.70451e-05	-4.68621e-05	7.72091e-05
		SFARAPQLD	8.57328e-05	6.29003e-05	5.1567e-05	1.80857e-05	-3.50719e-05	0.000146862	-6.42434e-05	-3.26604e-05
		FARAPQLDL	-3.27447e-05	-2.39588e-05	-3.02323e-05	8.62157e-06	-1.34585e-05	-7.60639e-06	5.3423e-05	-1.9935e-05
		GPAGDPGKP	-3.17685e-05	-1.81809e-05	-8.38606e-05	-8.93385e-05	-5.73269e-05	-4.63696e-05	7.0181e-05	-1.84981e-05
		GYSNRVVDL	-8.19489e-05	-5.83912e-05	-3.63503e-05	-3.68278e-05	-1.90101e-05	-5.77897e-05	1.32032e-05	5.35849e-06
		ALQDTEENP	-2.63428e-05	-3.58665e-05	-1.63845e-05	-3.2835e-05	-4.61947e-05	-3.54131e-05	1.6909e-05	-8.16358e-06
		LQDTEENPR	-3.41481e-05	-9.24543e-05	-7.86832e-05	-1.81023e-05	-6.86352e-05	0.00010595	-1.57852e-05	6.06064e-05
		TFTSDYSKY	8.25196e-05	5.53959e-05	-0.000168783	4.76565e-06	-5.15386e-05	0.000149161	4.88354e-05	2.37206e-05
		SDYSKYLDS	-3.01169e-05	4.79634e-05	-1.44058e-05	-5.28596e-05	3.55063e-05	-1.58705e-05	-2.5973e-05	5.05779e-05
		RRAQDFVQW	-4.00256e-05	1.63877e-05	-3.17875e-05	4.07017e-05	0.000139774	-8.78041e-05	4.47845e-05	-8.26702e-05
		ITAFNEGLK	-3.38324e-05	-6.05686e-05	-6.21879e-05	4.33907e-05	4.647e-05	-3.25805e-06	-3.93322e-05	-6.68924e-05
		VDPENFRLL	-5.03466e-06	-1.02199e-05	-2.14369e-05	2.91544e-05	-0.000100462	-5.89596e-05	-2.02084e-06	-1.38235e-05
		AGLQFPVGR	-4.97795e-05	1.55088e-05	-4.30158e-05	0.000315804	-9.73946e-05	-4.48368e-05	-8.8624e-05	-5.3748e-05
		TPVRSGTNP	-2.21007e-05	-2.51373e-05	-2.4193e-05	-1.18825e-05	-4.1295e-06	-1.03953e-05	-1.03851e-05	-9.16899e-05
		LPPTNVGSN	-1.023e-05	-5.69146e-05	-5.52767e-05	-5.11023e-05	-4.58777e-05	2.78871e-05	-5.48368e-05	-2.76561e-05
		NRESLDFLL	4.02769e-06	7.22967e-06	-7.3106e-05	-1.83843e-05	0.000101616	-8.42976e-05	-5.18072e-05	0.000148964
		RESLDFLLV	-2.13942e-05	1.05174e-05	-2.3055e-06	-4.47202e-05	-5.91895e-05	0.000153895	-3.9205e-05	-3.16304e-05
		VEDPQVEQL	-2.39319e-05	1.08168e-05	1.06338e-05	-5.69182e-05	-7.94492e-05	4.74498e-05	2.53116e-05	-5.05747e-05
		LGGSPGDLQ	2.49229e-05	5.14342e-06	-3.03788e-05	6.00491e-05	-4.98521e-05	-8.62792e-05	-7.5556e-05	1.15178e-05
		GGSPGDLQT	3.62777e-05	2.76143e-05	-8.3196e-05	-0.000115644	5.32095e-05	-0.000208384	-2.66598e-05	-3.62244e-05
		SPGDLQTLA	-4.4083e-05	-2.23729e-05	-0.000101797	-6.92512e-05	5.30697e-05	5.82217e-05	-5.91673e-05	-4.68347e-05
		PGDLQTLAL	-4.59444e-05	2.62308e-05	-3.84726e-05	-5.34411e-05	0.000137413	-2.30226e-05	-4.49809e-05	0.000201744
		TLALEVARQ	-1.52029e-05	-2.99869e-06	-3.67236e-05	-6.57465e-06	2.52464e-05	6.9401e-05	-4.59903e-05	-5.26576e-05
		HLCGSHLVE	7.44814e-05	-1.38612e-05	-3.30325e-05	-2.79561e-05	-3.42505e-05	-2.7846e-05	-5.18417e-06	-3.21336e-05
		GSHLVEALY	-6.34454e-05	1.95821e-06	-3.55039e-05	-3.12156e-05	-6.66033e-05	0.000100653	-4.11011e-06	-8.98728e-05
		VEDPQVAQL	-9.80088e-06	-1.11877e-05	-2.30185e-05	-2.60286e-05	-7.41945e-05	-7.48653e-05	-4.92171e-05	-7.03224e-05
		GPGAGDLQT	-3.88394e-05	-5.97362e-05	-8.1991e-06	1.93356e-05	-6.38542e-05	2.61464e-05	-1.69586e-05	-0.000127602
		TLALEVAQQ	-7.58751e-06	-2.23623e-05	3.27144e-05	-6.29257e-05	-4.37221e-05	-0.000108265	1.88385e-05	-1.9405e-05
		AQYEDIANR	1.76558e-06	-8.08789e-05	-7.77037e-05	-9.47551e-05	-2.74201e-05	-8.47472e-05	4.8047e-05	-3.61106e-05
		ERPVFTNHF	-3.21883e-05	7.38707e-05	-4.68259e-05	-2.08542e-05	-9.5429e-05	-1.53401e-05	-2.30926e-05	-4.17811e-05
		PELLNTNQL	-7.43311e-05	4.11952e-05	9.31879e-06	-0.000112531	3.34901e-05	-7.54087e-05	-6.3776e-05	-5.95695e-05
		IAEAEADKI	9.24747e-06	4.6274e-06	-1.39452e-05	-3.764e-05	-2.6492e-05	-3.63737e-05	6.3699e-05	-5.08272e-05
		LYEKMKGGQ	-2.08501e-05	2.52797e-06	-5.30418e-05	0.000127082	-3.28923e-05	-6.00571e-05	-1.775e-05	2.16662e-05
		QDEMRLELQ	-5.6903e-05	-7.8463e-05	-5.73288e-05	0.000114868	-9.17177e-05	-2.97038e-05	-6.04836e-05	-1.94148e-05
		SNPAMAPRE	-2.57888e-05	-1.32476e-05	-0.000101232	1.94067e-05	-4.48411e-05	-6.60906e-05	-0.00010882	-3.15644e-05
		KLEDVPLLS	3.78306e-05	2.08996e-05	-4.50535e-05	8.39576e-05	3.35928e-06	-0.00014144	1.10222e-06	4.04226e-05
		RPAGKHRVV	-1.06756e-05	-4.02781e-06	-7.16939e-05	-3.23689e-05	-4.80093e-05	-8.10642e-05	-7.30154e-06	-4.53901e-05
		IQKTPQIQV	-9.23081e-05	-1.06823e-05	-2.32295e-05	6.12285e-05	5.68961e-05	9.94533e-06	-2.86618e-05	4.97485e-05
		KTPQIQVYS	-5.63428e-05	7.78558e-05	2.59369e-05	4.59407e-07	-4.68032e-05	-1.09963e-05	-2.39944e-05	3.59343e-05
		GLFPQGGKG	-8.12455e-05	-2.54685e-05	4.6759e-05	-5.27505e-05	0.000177979	8.49479e-06	2.40848e-06	-0.000154174
		RMDQLAKEL	-5.10496e-05	-6.3161e-06	-1.71765e-05	8.03176e-05	-7.91584e-05	1.73161e-05	3.61793e-05	-3.14662e-05
		DVATVRLGE	0.000208934	-4.02224e-05	-3.93853e-05	-0.000122817	-6.24204e-05	0.000209422	-1.8422e-05	1.49412e-05
		QYEPYPITE	-7.97686e-06	-3.41917e-05	-2.98293e-05	-2.3609e-05	-2.34093e-05	-2.22221e-05	-1.69696e-05	-3.61385e-05
		SEDVNWGYE	2.58936e-05	6.16403e-05	6.68764e-05	-4.60024e-05	9.87465e-06	-7.37161e-05	-5.16655e-05	-1.28453e-05
		DGVAELDQL	6.75617e-05	-1.53648e-05	-2.17562e-06	-5.7205e-05	-2.64185e-05	-0.00011162	7.71115e-05	-5.87177e-05
		GVAELDQLL	-2.78704e-05	-7.928e-05	-1.69045e-05	4.17307e-05	-4.5632e-05	-5.24911e-05	-4.42591e-05	-5.20049e-05
		AELDQLLHY	-6.07174e-05	-1.3814e-05	-7.86992e-05	0.000103412	-6.20209e-05	-8.04297e-05	4.50023e-05	8.05773e-06
		LHLARLRRF	-3.85098e-05	-1.85726e-05	-5.99396e-05	-3.20311e-05	-1.24634e-05	-4.83089e-05	-7.93272e-06	-1.66819e-05
		DTEENPRSF	3.30076e-05	-2.75056e-05	-4.81261e-05	0.000123188	-7.9539e-05	4.44507e-05	-8.5872e-05	-4.95085e-05
		FTSDYSKYL	1.33448e-05	9.5127e-06	4.39679e-05	-3.58113e-05	-6.17768e-06	-5.06294e-05	9.95835e-05	-5.98967e-05
		RAQDFVQWL	3.99861e-05	-0.000105746	2.75748e-05	2.10196e-05	-7.5358e-05	-0.000121115	-4.43192e-05	-7.38232e-05
		LEGQAAKEF	-8.0507e-06	-5.12099e-05	-7.86557e-06	-8.69821e-07	-3.55288e-05	-4.72715e-05	3.80271e-05	-0.00015997
		ILDNLATRD	-3.13615e-05	-3.92295e-06	-1.1674e-05	-3.53785e-05	-4.84571e-05	-5.428e-05	6.52034e-05	0.000163112
		ATRDFINWL	3.7224e-06	-1.8948e-05	1.37258e-05	-4.36935e-05	-5.57206e-05	-2.42306e-05	5.68593e-05	7.35576e-05
		TGEGFYKYK	6.73029e-05	6.44571e-05	-2.1747e-05	-6.18872e-05	-4.65536e-05	-2.60143e-05	-5.76978e-06	0.000145473
		LLLPGELAK	-2.15084e-05	-1.30669e-05	9.01582e-06	-1.99904e-05	-2.19982e-05	-6.57947e-05	9.22769e-06	-2.02284e-05
		TQRLANFLV	-1.84188e-05	-4.19068e-06	4.85336e-05	2.19912e-05	-4.20706e-05	2.89473e-05	-8.3556e-05	2.15021e-05
		NFLVRSSNN	-5.0462e-05	0.000138977	3.54608e-05	-6.65299e-05	9.82033e-05	-0.000118433	-3.13536e-06	-6.29377e-05
		FLVRSSNNL	-5.77157e-05	-8.25081e-05	-4.72645e-05	-3.83034e-05	1.2425e-05	0.000126392	-5.78479e-06	-5.62883e-05
		LGPVLPPTN	-1.73149e-05	-2.29752e-05	-2.56682e-05	-2.59824e-05	-3.18208e-05	-1.52269e-05	-1.85642e-05	-2.94926e-05
		ISELKAEAV	-4.17922e-05	3.04081e-05	0.000112276	-1.57242e-05	-3.08576e-05	-7.0108e-05	5.10666e-05	-0.000119906
		DPQVEQLEL	-3.31196e-05	-4.83818e-05	-8.35332e-07	-1.42559e-05	1.49145e-05	-6.27808e-05	1.38658e-05	-5.42011e-05
		ELGGSPGDL	-1.97814e-05	-7.90188e-05	-7.62154e-06	9.77235e-06	-3.46773e-05	-4.33275e-05	1.90851e-05	-4.35119e-05
		GSPGDLQTL	-2.69293e-05	-5.33836e-05	-1.41277e-05	-6.2217e-05	2.29298e-06	-3.37216e-05	-1.06532e-05	-7.85388e-05
		AGDLQTLAL	-2.01339e-05	2.16517e-05	-2.88906e-06	-3.05467e-06	-7.93205e-05	-0.000130998	-4.84044e-05	-4.47489e-05
		LSDDDRVTW	-6.14525e-05	5.27084e-05	3.9487e-05	-0.000113483	-8.00707e-05	5.30735e-05	-5.1152e-05	1.14226e-05
		GVEKMVNVV	6.64437e-06	-4.15677e-05	-0.000101013	-7.47752e-05	-2.73136e-06	9.1374e-05	-3.13536e-05	-6.65022e-05
		VETSTPLRL	-5.1731e-06	-1.32272e-05	-6.17503e-06	1.43511e-05	-4.42725e-05	5.41549e-05	-1.04739e-05	-6.27228e-05
		LENPSPQAP	6.00774e-07	-2.58907e-05	-3.02783e-05	-3.13649e-05	-4.55626e-05	-3.10361e-05	-3.51852e-05	-1.69426e-05
		LPFAEGLYH	-1.90708e-05	-4.33242e-05	-3.11484e-05	-1.61976e-05	-3.47161e-05	-3.32989e-05	-3.36254e-05	-2.59249e-05
		EEELDEAVE	3.05772e-05	-1.16856e-05	-0.000130379	-2.35265e-05	-1.12482e-05	-2.20342e-05	-8.92796e-05	-1.14242e-05
		SLQSILRKN	2.78107e-05	-6.81321e-05	6.68686e-06	3.76928e-06	-5.11464e-06	7.44906e-05	-4.07142e-05	-1.59395e-06
		LEPMYPGDY	9.38557e-06	-3.46712e-05	1.50925e-05	-6.28971e-05	-1.40877e-05	-7.72799e-05	-3.08029e-05	-0.000106466
		AQELPVPGR	-1.67113e-05	-5.7166e-06	-2.61478e-05	-1.88312e-05	-3.21525e-05	-1.73562e-05	-9.55445e-06	-2.753e-05
		PFSATALSQ	-1.51632e-05	-2.67393e-05	-2.56682e-05	-1.85699e-05	-3.18208e-05	-1.45825e-05	-1.45483e-05	-2.74301e-05
		DVPAALFSK	-3.91066e-05	-7.88648e-05	-5.84631e-05	-2.35398e-05	3.89236e-06	-1.52151e-05	-5.55674e-05	-9.68645e-05
		VPAALFSKL	-3.83141e-05	-5.46567e-05	-4.9621e-05	-2.92894e-06	-4.92632e-05	-3.19752e-05	-2.82419e-05	-3.631e-05
		PAALFSKLL	-2.67853e-06	2.46404e-05	-6.22389e-05	-1.82096e-05	-3.52019e-05	-3.16745e-05	-3.90247e-05	-1.91955e-05
		FRPEGLDQW	9.78924e-06	-4.19636e-06	5.76689e-05	-8.73759e-06	-4.37731e-06	-4.09991e-05	-5.44594e-05	-9.48407e-05
		SFQRNQLLQ	-2.5706e-05	-2.92344e-05	9.12414e-05	-7.16422e-05	2.84166e-05	1.90529e-05	-4.89805e-05	1.24927e-05
		EENSRENPF	-5.72979e-05	4.57305e-06	9.31309e-05	-2.20102e-05	0.00010663	-2.05628e-05	-6.0638e-06	-3.92592e-05
		VAWIPDVES	-8.88849e-05	-3.07606e-05	-8.22924e-05	-7.21806e-05	2.2113e-05	-0.000127826	-6.9969e-05	1.14918e-05
		AITEKETVE	7.62498e-05	-2.06205e-06	-3.61785e-05	-3.15211e-05	-6.91631e-05	-3.92321e-05	-4.96252e-05	-6.98728e-05
		KNFFWKTFT	-4.16908e-05	2.08689e-05	-8.54052e-05	-5.94462e-05	6.10481e-05	-3.28009e-05	-1.40837e-05	3.39868e-05
		NKLEDVPLL	-3.20314e-05	-5.12054e-05	-3.94636e-05	-4.81507e-05	-4.80643e-05	0.00036994	-4.629e-05	-4.11981e-05
		FNPYFDPLQ	-4.42249e-05	2.32473e-05	1.15723e-05	3.49943e-05	-6.16137e-05	-9.58044e-05	5.59619e-05	-7.03977e-05
		LQWKNSDFE	-7.01939e-05	-1.62584e-05	-3.73393e-05	-0.000100883	1.29161e-06	-7.85228e-05	-8.245e-05	3.28482e-05
		RDPNRESLD	-2.06736e-05	-5.60555e-05	-2.24624e-05	-9.39029e-05	-7.36296e-05	2.30289e-05	-3.8872e-05	-1.83781e-06
		LYLVCGERG	-3.19993e-05	-5.40984e-05	6.1283e-05	-1.53627e-05	6.08553e-05	-8.38282e-05	-6.29326e-05	9.38421e-05
		GERGFFYTP	5.46059e-05	6.10786e-05	-1.93061e-05	-5.41454e-05	-4.53615e-05	-4.30556e-05	1.38748e-05	2.28663e-05
		ERGFFYTPK	-1.71215e-05	-3.97273e-05	-3.28303e-05	-2.41125e-05	-4.76791e-05	-1.57222e-05	4.25086e-05	1.72623e-05
		RGFFYTPKS	7.24561e-06	-1.16008e-05	-2.64746e-05	-1.44415e-05	0.000109428	-2.44437e-05	-6.40781e-05	-8.89046e-05
		EDPQVEQLE	2.98086e-05	-3.01279e-05	-3.25674e-05	-1.81148e-05	-3.0354e-05	-4.58105e-05	3.29742e-05	4.21709e-06
		LELGGSPGD	-4.73582e-05	-5.8476e-06	-2.73177e-05	-7.99267e-05	-1.12269e-05	-5.12193e-05	-1.48567e-05	-5.23381e-05
		EDPQVAQLE	9.55877e-06	2.8559e-05	-6.36304e-05	6.78758e-05	1.25629e-05	-8.28954e-05	-1.71121e-05	-9.97446e-05
		PQVAQLELG	8.87323e-07	-1.38712e-05	-3.55304e-05	-6.83329e-05	3.51607e-05	-1.92004e-05	-1.25949e-06	1.48264e-06
		LELGGGPGA	2.41743e-05	-3.65525e-05	9.75807e-06	1.51773e-05	-3.97555e-05	-3.15738e-05	4.40945e-05	-1.36363e-05
		GGPGAGDLQ	-2.98853e-06	1.56457e-05	-3.22104e-05	-4.60071e-05	-4.45225e-05	-3.14928e-05	1.58847e-05	5.2515e-05
		GAGDLQTLA	-2.36008e-05	5.20523e-05	-2.20053e-05	-3.80553e-05	-3.1332e-05	-6.39791e-05	4.48156e-05	-6.19557e-05
		IVEEQYTPQ	9.06828e-05	3.67277e-06	-6.6912e-05	1.74804e-05	-5.97871e-05	-8.00632e-05	4.08457e-06	-4.62383e-05
		VEEQYTPQS	-4.6953e-05	-2.61928e-06	2.05432e-05	-2.54038e-05	-7.655e-05	-2.85009e-05	9.46961e-06	-2.52805e-05
		DRVSETDIQ	1.45837e-05	-7.15865e-05	-4.28209e-06	0.000160732	7.625e-06	3.96581e-05	-4.77503e-05	-4.04628e-06
		ISDHYPVEV	-2.28552e-05	1.59078e-06	4.03306e-05	2.63094e-05	-7.12434e-05	-4.87681e-05	2.35622e-05	-1.99123e-05
		KLEPSGPIS	-2.90144e-05	3.61818e-06	1.27814e-05	-8.87532e-05	7.91951e-05	1.71034e-05	-5.92359e-05	-5.75915e-05
		SSVHTFPAL	-4.20989e-05	-2.50267e-05	-0.000102944	-1.69625e-05	4.04012e-05	-6.49027e-05	7.79588e-05	3.15777e-05
		AENEFVTIK	-4.22519e-05	-4.19103e-05	-6.7512e-05	-7.14205e-05	4.73358e-06	-6.86528e-06	-7.29538e-05	6.23029e-05
		NKDLPSPIE	3.60962e-05	1.28525e-05	-9.63244e-05	-5.36846e-05	-4.88643e-05	3.99267e-05	2.74374e-06	-3.32837e-05
		SGPELVKPG	5.85407e-05	-2.51401e-05	-1.2752e-05	1.29503e-05	-7.3661e-05	-0.000128764	-1.11774e-05	7.416e-05
		EENIKIFEE	-3.63743e-05	-3.06548e-05	-7.9764e-05	5.44289e-05	-3.89772e-05	-3.76359e-05	6.66495e-05	-2.5827e-05
		SHLVEALYL	2.9862e-05	-2.62948e-05	0.000112925	4.60234e-05	-3.26385e-05	4.24905e-05	-4.5492e-05	-3.55574e-05
		LYLVSGERG	-1.37539e-05	-3.03559e-05	5.46522e-05	-0.000103536	-5.8923e-05	-0.0001386	-1.90786e-05	-2.5565e-05
		FVDNIFPPV	8.59517e-05	-6.4369e-06	-7.75511e-05	-4.8671e-05	9.26506e-05	-5.95837e-05	-6.36619e-05	7.4731e-05
		VDNIFPPVI	2.23477e-05	-2.68804e-05	-1.9572e-05	-9.59388e-05	-3.49326e-05	5.37691e-05	-4.68933e-05	-1.82626e-05
		AGCKNFFWKT	-4.92778e-05	-7.04913e-05	4.58091e-05	-7.5975e-05	-3.16384e-05	-6.58003e-05	7.7099e-06	-4.12919e-05
		FVKQHLCGPH	-1.01585e-05	2.27191e-06	-1.83668e-05	2.4527e-05	-8.57717e-05	1.27473e-05	-2.98826e-05	-3.72865e-05
		FVKQHLCGSH	1.7314e-05	-1.20475e-05	1.11193e-05	-6.04894e-05	-7.70792e-05	-5.71232e-05	-2.06056e-05	-1.47481e-05
		MDQLAKELTA	5.11117e-05	7.2116e-05	2.77357e-05	-1.03223e-05	-7.94132e-05	-3.97561e-05	2.87042e-05	4.57217e-05
		GERGFFYTPM	-2.49688e-06	-1.39582e-05	-6.10806e-05	-2.70144e-05	-1.05434e-05	0.000107697	-3.36608e-05	-6.33705e-05
		GMLKRTKKLI	4.57752e-05	6.35476e-06	1.77595e-05	-2.50696e-05	-6.46554e-05	-3.28073e-05	-5.99131e-05	2.90587e-05
		KMALQQEGFD	6.01732e-05	9.79149e-06	-8.81198e-05	-3.82312e-05	-7.02128e-05	3.29138e-05	-5.11988e-05	-0.000125432
		RMDQLAKELT	-9.61799e-05	-0.000181202	5.33373e-05	0.000142574	-0.000222036	5.51817e-05	-7.8521e-05	5.01776e-05
		SRMDQLAKEL	8.7878e-05	-0.000116212	5.31418e-06	-7.67264e-05	-6.63009e-05	0.000111529	-8.30935e-06	-0.000146279
		WSRMDQLAKE	-4.22329e-05	2.24381e-05	-1.46798e-05	-0.000150802	-0.000157185	0.000148004	-2.83216e-05	1.19505e-05
		GVEKMVNVVE	1.78321e-05	-8.22579e-06	-7.18133e-06	-4.58887e-05	-4.72358e-05	-3.3769e-06	-7.34425e-05	-4.16101e-05
		EQDEMRLELQ	2.67954e-05	-2.02121e-05	-5.5606e-05	-2.51077e-05	-8.68652e-05	0.000322835	7.46243e-06	2.60348e-05
		LLYEKMKGGQ	-4.48577e-05	5.97231e-08	4.02898e-06	-4.22007e-06	-4.44014e-06	-9.75189e-05	-3.10168e-05	7.18592e-05
		NSNPAMAPRE	0.000172637	-7.81709e-06	-2.89326e-05	1.37691e-05	-0.000114053	-0.000119733	-2.65359e-05	3.07192e-05
		SANSNPAMAP	-4.94799e-05	-5.46562e-05	4.41265e-05	-3.64512e-05	-1.76158e-05	-4.84632e-05	2.13174e-05	-8.34103e-06
		QDFVQWLMNT	-2.99726e-05	6.88729e-06	-2.02891e-05	-2.4629e-05	-1.32334e-05	-9.12772e-05	6.64701e-05	-8.94161e-05
		VRSGTNPQMD	0.00011948	-1.90594e-05	-1.174e-05	-7.19611e-05	0.000126885	-1.11899e-05	-5.5998e-05	-1.35504e-05
		ERGFFYTPMS	1.88232e-05	-7.62806e-05	9.53891e-05	0.000159371	-2.56583e-05	1.46519e-05	9.10709e-05	1.49384e-05
		FVNNVEVHTA	-1.64024e-05	-2.83686e-05	6.44023e-06	-2.69103e-05	-4.25267e-05	-2.77021e-05	-2.05046e-05	-4.62138e-05
		GGGPGAGDLQ	4.69746e-05	-2.34084e-05	-5.59435e-05	-8.82422e-05	1.26446e-05	-2.03193e-05	-1.38079e-05	-5.89217e-05
		PQVEQLELGG	4.11503e-05	3.36901e-05	-6.40872e-05	2.88347e-06	-5.57452e-05	-1.15199e-05	-7.67614e-05	-0.000120072
		YGFRDPGPQL	-1.61827e-05	3.08732e-05	-2.79388e-05	-4.15461e-05	-5.73703e-05	-0.00010217	-6.36854e-05	-0.000125271
		DLAGRDLTDY	-3.17559e-05	-6.85008e-05	-8.36129e-05	-4.58058e-05	-8.33214e-05	-5.55553e-05	-5.3378e-05	-0.000145484
		YAGSNFPEHI	-9.47451e-06	4.44902e-06	9.72736e-05	2.58016e-06	-6.95243e-05	-0.000122772	-1.52061e-05	-1.20348e-05
		IQKTPQIQVY	2.88894e-05	5.91044e-05	-4.49647e-05	-6.61194e-05	-6.81345e-05	5.30934e-06	-2.41213e-05	3.08024e-05
		ALEEQLQQIR	1.27859e-05	-6.41552e-05	-1.16825e-05	9.05296e-05	-6.19266e-05	-3.21223e-05	-1.99758e-05	1.61911e-05
		ILSVHVATAA	-1.50895e-05	-2.67393e-05	-2.56682e-05	-1.85699e-05	-3.18208e-05	-1.45825e-05	-1.18957e-05	-2.71009e-05
		VTIITVPIVL	-1.47649e-05	-5.73441e-05	-2.05705e-05	-5.88876e-05	-1.24402e-05	4.30051e-05	1.45088e-05	-0.000109044
		SAPRNFVENF	-2.87903e-05	3.36144e-05	0.000207401	5.24285e-05	-5.73229e-05	2.27028e-05	1.92804e-05	-7.93326e-05
		PNRESLDFLL	-4.88753e-05	4.49287e-05	-5.02691e-05	0.00019314	1.60221e-05	6.03255e-05	4.0476e-05	-9.41389e-05
		VLYDEIKKYT	1.753e-05	9.09692e-06	-4.42642e-05	-9.72943e-05	-9.19264e-05	9.40231e-05	8.6241e-05	-1.95434e-06
		AGFAGDDAPR	-1.07851e-05	-3.39004e-05	-2.40878e-05	-2.34038e-05	-3.04852e-05	-2.86178e-05	-2.16637e-05	-3.26654e-05
		GYSFTTTAER	-1.82928e-05	-2.91032e-05	-2.57435e-05	-1.85699e-05	-3.2022e-05	-1.45825e-05	-1.18957e-05	-2.7318e-05
		AAPAAPAAGE	-5.80081e-06	-2.68449e-05	-2.61478e-05	-1.85699e-05	-3.18208e-05	-1.54209e-05	-1.28603e-05	-2.71009e-05
		APSVPPPGTV	2.24125e-06	-1.84406e-05	-6.67964e-05	-4.75086e-05	1.86197e-05	9.53721e-06	-3.09677e-05	-2.94917e-05
		ISGLIYEETR	-4.5634e-05	2.75427e-05	7.33915e-05	-2.94127e-06	-4.80878e-05	-5.52891e-05	-1.749e-05	-2.1308e-05
		LSSSVHTFPA	8.90977e-05	-8.97162e-06	-3.06411e-05	-8.94401e-05	-7.48634e-05	-4.90343e-05	-5.73115e-05	-9.98193e-05
		AKTTPPSVYP	3.77138e-05	-1.69341e-05	-1.96794e-05	-7.02174e-05	-4.81863e-05	-0.000112126	-5.41689e-05	-7.61285e-05
		EFQLQQSGPE	6.92356e-06	-3.28576e-05	-6.97521e-05	6.3131e-05	-8.79847e-05	6.28936e-05	0.000177116	-0.000160399
		LTVTAGEKVT	4.7882e-06	-1.29957e-05	4.6887e-06	-4.6917e-05	2.63842e-05	-7.544e-05	-0.000158783	-8.26927e-05
		SVQAEDLAVY	4.43883e-05	-6.78962e-05	-3.50263e-05	4.82834e-05	-8.25477e-05	-0.00015222	3.67886e-05	-7.36017e-05
		EESNYELEGK	2.94846e-05	-1.66059e-05	-6.10731e-05	-0.000103208	5.2161e-05	0.000140273	-5.67762e-05	-2.10089e-05
		AQYEDIAQKS	-6.38397e-05	2.30543e-05	-7.80367e-05	-7.7037e-05	-5.86206e-05	-5.3913e-05	8.19485e-05	-1.37689e-05
		SLVLLLLPLA	-1.70085e-05	-2.67393e-05	-2.62746e-05	-2.24735e-05	-3.35937e-05	-1.97116e-05	-1.19943e-05	-3.2312e-05
		RVAPEEHPVL	-6.7759e-06	-2.79942e-05	-4.28646e-05	-5.16635e-05	-0.000205372	4.75908e-05	3.33061e-05	-6.9878e-05
		TVLRIPLRVV	6.20749e-05	0.000102612	1.38977e-06	2.05949e-05	-3.14752e-05	-0.000138907	-5.23898e-05	-0.00011197
		DQLAKELTAE	1.07792e-05	-3.95495e-06	-4.04156e-05	-7.34504e-05	-9.85115e-05	-2.04479e-05	-7.0363e-05	-0.00019258
		AYGFRDPGPQ	-4.57628e-05	-9.229e-05	2.24785e-05	-7.00787e-05	-5.63581e-05	-4.15564e-05	-1.18145e-05	-6.40768e-05
		ADVATVRLGE	-1.76931e-05	-5.24406e-05	6.14492e-05	-3.14371e-05	-0.000144574	-0.000175384	-7.46716e-06	-0.000160538
		SFARAPQLDL	-4.4734e-06	5.46441e-06	-2.15796e-05	0.000157489	-7.79186e-05	-6.8947e-05	4.37681e-05	-8.8407e-05
		ADQRVLTAEE	-4.80969e-05	3.46117e-06	-6.87291e-05	-6.4654e-05	-7.88067e-05	-5.77874e-05	1.16241e-05	-0.000113836
		HALQDTEENP	-1.07814e-05	4.38574e-05	-3.31693e-05	-1.85853e-05	-4.22021e-05	-8.03035e-05	-3.25044e-05	-2.46265e-06
		ALQDTEENPR	-2.58679e-05	1.04234e-05	-5.20594e-05	4.04226e-05	-5.01286e-05	3.84615e-05	-2.21673e-05	-2.67379e-05
		HSQGTFTSDY	2.84963e-05	-9.59242e-06	-3.51517e-05	-6.23495e-05	-0.000126461	-9.46916e-05	5.5606e-05	5.0853e-05
		SQGTFTSDYS	-6.15237e-05	-6.97862e-05	4.60853e-05	0.0001676	-2.56168e-05	0.000231279	-1.12589e-05	6.90965e-05
		QGTFTSDYSK	-1.79664e-05	-8.24304e-05	-6.92621e-05	0.00016565	-3.93125e-05	0.000116141	-6.10849e-05	1.84607e-05
		GTFTSDYSKY	2.35778e-05	-1.19532e-05	-8.93007e-05	-0.000151657	-0.000142006	2.60737e-05	-6.40855e-05	8.73599e-05
		TSDYSKYLDS	-8.07185e-05	6.99754e-05	5.71451e-05	4.41748e-05	9.13913e-05	-0.000214169	-4.74975e-05	-5.44373e-05
		SDPGLRGNIL	-2.26337e-05	-1.38779e-05	-3.00884e-05	-1.49629e-05	-8.52281e-05	5.05672e-05	-1.09689e-05	6.03161e-06
		VITAFNEGLK	-7.3533e-05	-6.12281e-05	-1.78795e-05	-9.40246e-05	-4.76238e-05	1.52127e-05	-7.87483e-05	-6.53031e-05
		TPVRSGTNPQ	0.000117502	-6.44827e-05	-3.14489e-06	-1.94163e-05	-3.03757e-05	-4.03085e-05	-5.14072e-05	-3.2653e-05
		GPVLPPTNVG	-1.73291e-05	-2.93971e-05	1.60837e-06	-4.41404e-05	-1.53216e-05	-2.32423e-05	-1.37927e-05	-3.24707e-05
		LPPTNVGSNT	-1.7558e-05	-2.67393e-05	-3.01602e-05	-2.05479e-05	-3.19022e-05	-1.54209e-05	-1.60342e-05	-2.71009e-05
		PPTNVGSNTY	-1.74606e-05	-1.80333e-05	2.24581e-06	1.86672e-05	-3.21229e-06	-5.67449e-05	5.63847e-05	-4.19457e-05
		RDPNRESLDF	-7.415e-05	-2.60878e-05	-0.000183546	-0.000139032	-0.000185203	-2.57526e-05	-4.39532e-05	-2.76796e-05
		DPNRESLDFL	-1.26494e-05	1.90283e-05	-7.47565e-05	0.000186449	9.54107e-05	7.48588e-05	-1.86414e-05	1.95772e-05
		NRESLDFLLV	1.52123e-05	-5.02917e-05	-0.000119273	-5.16723e-05	-4.39168e-05	3.56521e-05	2.65264e-05	2.79238e-06
		ERGFFYTPKS	1.88296e-05	2.12495e-05	1.03107e-05	-1.67986e-05	-4.15558e-05	-2.17969e-05	-3.11203e-05	-8.05526e-05
		EVEDPQVEQL	3.69263e-06	6.77975e-06	-2.27862e-05	-6.51096e-05	8.33799e-05	2.15354e-05	-3.51817e-05	-4.12136e-05
		VEDPQVEQLE	-5.34566e-05	3.8764e-05	-0.000102176	-0.000104324	-9.97609e-05	0.000299756	0.000130519	6.05331e-05
		ELGGSPGDLQ	-2.35863e-05	-5.59304e-05	4.93879e-05	-2.21774e-05	-4.52003e-05	-1.08039e-06	7.69195e-05	-2.73602e-05
		LGGSPGDLQT	-7.96236e-05	8.48321e-06	-8.11701e-06	-0.0001023	-5.56197e-05	5.22366e-05	-1.31535e-05	-5.0875e-05
		GGSPGDLQTL	2.76892e-05	-0.000125078	-6.14372e-05	-6.76199e-05	-3.71771e-05	-2.94586e-05	-2.8884e-05	-2.07723e-05
		SPGDLQTLAL	-4.57512e-05	-7.63594e-05	-1.19248e-05	2.30279e-05	-8.69769e-05	-9.89957e-05	-7.06625e-05	-4.38025e-05
		QTLALEVARQ	-3.91846e-05	6.47437e-05	-3.54967e-05	4.98521e-05	1.73113e-05	-9.63698e-05	-4.55896e-05	-0.000131753
		EVEDPQVAQL	-2.52581e-05	-3.61175e-05	2.23984e-05	-3.99048e-05	-3.3561e-05	-4.79228e-05	-1.82143e-05	-3.6999e-05
		VEDPQVAQLE	5.38912e-07	8.04249e-05	-6.56024e-05	5.43783e-05	7.32387e-05	8.98547e-05	0.000102096	-0.000101183
		LGGGPGAGDL	-6.9897e-06	-8.85207e-05	-1.16394e-05	-2.40996e-05	-2.46538e-05	2.86456e-05	-2.73237e-05	-4.76287e-05
		GGPGAGDLQT	5.77899e-05	-0.000107787	4.70564e-05	-7.15409e-05	1.82036e-07	-3.88209e-05	-3.13889e-06	-0.000138486
		GPGAGDLQTL	-1.56887e-05	-5.64583e-05	1.75941e-05	-6.6022e-06	-5.52396e-05	1.22151e-06	-1.35287e-05	-5.53026e-05
		GAGDLQTLAL	-1.79204e-05	7.08946e-06	-8.18547e-05	-8.51882e-05	-5.52774e-05	-8.54715e-05	-3.55849e-06	-8.12074e-05
		QTLALEVAQQ	-4.50201e-05	-1.83543e-05	-6.98914e-05	1.04793e-05	-7.29655e-05	9.43204e-05	-3.0582e-05	-5.20284e-05
		LVETSTPLRL	-3.25281e-06	-9.73158e-06	-5.61799e-05	-4.84253e-05	-3.97634e-05	-2.76483e-05	-1.6507e-05	1.19655e-05
		LENPSPQAPA	-1.13405e-05	-5.27188e-05	-2.28504e-05	-3.41372e-05	-2.74464e-05	-2.37694e-05	-2.37813e-05	-2.43326e-05
		ERPVFTNHFL	4.26295e-06	8.19006e-05	-2.63762e-06	0.000100284	-9.82569e-05	0.000119618	-4.60154e-05	2.30605e-05
		LEEELDEAVE	2.91733e-05	-6.14754e-05	-4.61701e-05	0.000246501	-0.000117008	3.07326e-05	2.48871e-05	-9.54656e-05
		YPAKPEAPGE	-2.37779e-05	-3.12815e-05	-3.67153e-05	-3.44499e-05	-5.13602e-05	-3.92052e-05	9.81559e-07	-2.19753e-05
		DVPAALFSKL	4.34156e-05	-1.13184e-05	-5.69172e-05	0.000171716	7.59218e-06	1.57525e-05	-2.6637e-05	-3.92375e-05
		TDDSDSENLP	-4.47215e-05	4.49135e-05	8.2922e-05	6.47268e-05	7.67591e-05	-0.000114952	-2.62377e-06	0.000199348
		IVEEQYTPQS	0.000120134	-5.8747e-05	-6.29767e-05	5.12974e-05	-0.000135039	0.000236424	-7.3178e-05	1.91434e-05
		SGQLGLPDEE	1.55149e-05	-1.51464e-05	-4.02296e-05	8.2028e-05	-1.18359e-05	-7.21341e-05	4.6987e-05	-0.000109316
		ELSAERPLNE	-9.6531e-08	-4.32058e-05	-2.44551e-05	3.1185e-05	1.38284e-05	-4.2901e-05	-2.70739e-05	-5.68834e-05
		IATGSVGKNL	-0.000107135	-3.55208e-05	-6.22393e-05	5.98287e-05	-8.90826e-05	-1.10957e-05	-5.30469e-05	-8.95793e-06
		NKLEDVPLLS	-2.11141e-05	4.42275e-05	0.000134724	-0.000100202	3.5893e-06	-6.67545e-06	0.000108652	2.63759e-05
		QKTPQIQVYS	7.0663e-06	0.000106958	-7.83203e-05	1.90361e-05	-0.000115694	0.000119524	3.99878e-05	-0.000111544
		AAEVPSRDTM	1.09605e-05	-6.41119e-05	-2.66174e-05	-3.96431e-05	-5.78236e-05	-4.09092e-05	1.68598e-06	-5.54818e-05
		AEVPSRDTME	-6.21016e-05	-2.78206e-05	-6.54036e-05	6.6375e-05	-0.000167261	0.000166041	2.77072e-06	-6.39679e-05
		EGEDDPDRSM	-5.91522e-05	1.36853e-05	-7.6041e-05	-6.48681e-05	-8.35625e-06	-9.8741e-05	-5.82222e-05	-5.13847e-05
		DDPDRSMKLS	8.38681e-05	-3.48791e-05	2.24742e-05	0.00016122	-0.00011138	-0.000120274	4.63683e-05	-3.95943e-05
		DPDRSMKLSF	5.11626e-05	-6.15522e-07	-2.27326e-05	2.42801e-05	-0.000109771	-0.000157932	7.40485e-05	5.52271e-05
		YPQSKWQEQE	-6.90732e-05	2.55049e-05	3.16566e-05	-4.79847e-05	-1.25454e-05	0.000175982	-0.000106899	-8.5079e-05
		LGALFNPYFD	3.81852e-05	1.9263e-05	-1.92661e-06	-0.000111547	-4.4708e-05	-4.20489e-05	-3.56136e-05	-0.000117563
		PLQWKNSDFE	-1.43909e-05	-2.94808e-06	-0.000105271	7.1509e-06	-0.000138125	-1.04393e-05	-4.22302e-06	6.5865e-05
		DGVAELDQLL	1.29677e-05	4.31488e-07	-1.81251e-05	0.000121709	6.98041e-05	-9.11431e-05	3.60932e-05	1.33919e-05
		GVAELDQLLH	-2.39481e-05	-4.02007e-05	6.60522e-05	-2.2367e-05	-5.02704e-05	-5.37102e-05	-3.19497e-05	-4.08373e-05
		EAGAQGPMGP	-1.45455e-05	-2.98386e-05	-2.58832e-05	-2.26397e-05	-4.24591e-05	-8.80424e-06	-2.78143e-05	-4.70753e-06
		PASQTEAHED	-2.12642e-05	-0.000124097	-7.9353e-05	-0.000132932	-6.73963e-06	-8.46168e-05	-0.00014685	6.38806e-05
		TFTSDYSKYL	9.20675e-05	-0.000101397	-5.18641e-07	-4.97629e-05	-9.75016e-05	-0.000124839	2.21722e-05	-0.000135414
		FTSDYSKYLD	1.40622e-05	-2.54099e-05	0.000193088	1.25233e-05	2.58889e-05	0.000106661	7.39221e-05	-1.61068e-05
		SRRAQDFVQW	-4.30016e-06	-5.42338e-05	6.20955e-06	1.96556e-05	-8.07186e-05	-7.0678e-05	3.27974e-05	-0.000172009
		RRAQDFVQWL	0.00010934	-5.12787e-05	-1.70646e-05	2.06671e-05	-6.3188e-05	-1.24254e-07	-3.09796e-05	0.000141389
		YLEGQAAKEF	-4.34251e-05	-1.3338e-05	-5.24619e-05	-1.4012e-05	-4.52081e-05	-9.88447e-05	-3.25266e-05	-6.40319e-05
		ATQRLANFLV	9.39777e-05	-2.28327e-05	5.34113e-05	2.47992e-05	3.82017e-05	-8.9314e-05	-5.13065e-05	4.32493e-06
		LANFLVRSSN	7.60934e-05	-9.06665e-05	-5.54941e-05	7.10388e-05	-2.75726e-05	-0.000176749	4.27428e-05	-2.79596e-05
		ANFLVRSSNN	0.000171076	6.51611e-05	-6.12852e-05	-0.000135383	-2.87953e-05	-4.27259e-05	-0.000106627	-4.40193e-05
		NLGPVLPPTN	-1.52369e-05	-2.67393e-05	-2.81619e-05	-2.26299e-05	-3.44526e-05	0.00011641	-1.22904e-05	-2.74301e-05
		VLPPTNVGSN	3.99532e-05	-1.18168e-05	-6.98346e-06	-5.2897e-05	-1.16507e-05	-3.71513e-05	4.99673e-07	-4.45579e-05
		EDPQVEQLEL	-4.48469e-05	3.56884e-05	-5.56748e-05	-5.92183e-05	-1.99856e-05	-8.89163e-05	3.39935e-05	-4.36969e-05
		LELGGSPGDL	2.32218e-05	-4.04881e-05	-4.01816e-05	-7.66126e-05	-3.26722e-05	-3.49535e-05	-1.69813e-05	-8.06265e-05
		GSPGDLQTLA	2.89087e-05	-9.7217e-05	0.000139991	-3.42536e-06	1.55106e-05	-1.1971e-05	-2.22108e-05	-8.2652e-05
		LELGGGPGAG	-2.44922e-05	-8.15994e-05	-6.02437e-05	-5.07416e-05	-5.1622e-05	0.000125351	-3.2305e-05	-6.6177e-05
		EEQLQQIRAE	1.79747e-05	3.98202e-05	-6.5635e-06	-6.35972e-05	-5.52827e-05	-2.48212e-05	-5.99171e-05	6.00242e-05
		VPPENVLGAL	-1.94369e-06	-0.000111031	-4.50749e-05	4.54784e-07	5.40135e-05	-4.24605e-05	-7.82507e-05	-0.000108786
		QVAAEHGFGV	-3.91874e-05	1.12018e-05	-6.1558e-05	8.70207e-05	-6.14855e-05	-1.94734e-05	-2.27446e-05	-2.52275e-05
		IKMALQQEGF	1.85962e-05	-1.80724e-05	-6.236e-05	8.19381e-06	-1.70863e-05	9.88371e-06	8.16226e-05	-2.00622e-05
		NQLHDEVHQW	-3.65294e-05	5.04529e-05	1.39154e-05	-0.000143169	-0.000105277	-0.000186028	1.64554e-05	3.70411e-05
		YGGFLRKYPK	-1.8927e-07	-5.91814e-05	-3.06991e-05	-7.76154e-05	-0.000101746	6.03536e-05	2.63878e-05	-0.000137001
		ERYEEVQRYS	-6.05628e-05	1.58762e-05	1.01566e-05	-8.52618e-05	-5.70136e-05	-9.59353e-05	-1.81882e-05	-4.17054e-06
		ASFQRNQLLQ	4.9255e-05	-0.000100592	-2.36438e-05	-5.23953e-05	0.000123604	6.85365e-05	9.41772e-05	-1.51604e-05
		YEENSRENPF	2.17418e-05	-4.41144e-05	-4.13819e-06	6.69049e-05	-1.23345e-05	4.89354e-05	-4.93831e-05	4.06996e-05
		GQLGLPDEEN	-3.18997e-05	-4.95061e-05	-2.76671e-05	-3.44803e-05	3.16735e-06	-3.30884e-05	-2.54338e-05	-3.95392e-05
		IPVGSLKNED	5.02428e-05	-3.04143e-05	-2.58383e-05	-1.61422e-05	-5.50962e-05	-4.22856e-05	-7.6506e-05	8.74607e-05
		LSAERPLNEQ	-2.01955e-05	-3.0515e-05	-1.94493e-05	-5.70877e-05	-4.70938e-05	-9.297e-06	-5.24341e-05	-6.60982e-05
		APSDPRLRQF	-1.88333e-05	2.02266e-05	-1.17251e-05	-8.34533e-05	2.25835e-05	-6.11509e-05	-3.48933e-05	-7.88045e-05
		ALEPEDLPQA	-3.30862e-05	-3.75144e-05	-2.54154e-05	-4.31385e-05	-5.54203e-05	3.1171e-07	2.75738e-05	-2.17048e-06
		DVPTNIMNIL	-0.000102047	-4.96614e-05	-6.59295e-05	7.54686e-05	-4.96741e-05	1.96962e-05	-3.69543e-05	0.000129223
		LFNPYFDPLQ	-2.69122e-05	6.55664e-06	-5.51946e-05	-4.575e-05	-3.42526e-05	0.000171522	0.000144298	-0.000115377
		ARDPNRESLD	-2.83357e-05	3.78245e-05	-2.33737e-05	-1.89906e-05	-8.01884e-05	-1.2019e-06	5.14675e-06	-4.61889e-05
		GERGFFYTPK	-1.23839e-06	3.77247e-05	-5.10533e-05	5.0464e-05	-3.46699e-05	-1.65919e-05	6.54681e-05	9.09056e-05
		REVEDPQVEQ	0.000191057	6.56581e-05	-4.58334e-06	1.07071e-05	-5.71219e-05	-3.78821e-05	7.71371e-06	-9.41604e-05
		VEQLELGGSP	1.15287e-05	4.00285e-05	-1.57093e-05	-6.47569e-05	-1.14875e-05	-3.73744e-05	2.24883e-05	9.7313e-05
		QLELGGSPGD	0.000202996	-0.000113939	-2.51222e-05	0.000191053	-7.18944e-05	-0.000139646	-2.74245e-05	9.05017e-05
		REVEDPQVAQ	5.80315e-06	5.56268e-05	-6.48866e-05	4.12657e-05	-6.48175e-05	-5.85727e-05	-7.00444e-05	-8.83381e-05
		EDPQVAQLEL	5.7976e-05	8.6829e-05	-1.86531e-05	4.56021e-05	-0.000130368	-1.62054e-05	5.78078e-05	-4.09232e-06
		PQVAQLELGG	-8.4072e-06	-3.81442e-05	-7.26485e-05	1.36381e-06	-5.29265e-05	6.2518e-05	-5.75584e-05	-2.13007e-05
		QLELGGGPGA	-7.09061e-05	5.49022e-05	2.54849e-05	-7.29347e-05	5.70576e-06	-9.52644e-05	3.12189e-06	-5.72442e-05
		ELGGGPGAGD	2.17093e-05	-0.000105389	-8.14581e-05	-3.57289e-05	-5.54596e-05	-6.5937e-05	5.76003e-05	-6.27625e-05
		PGAGDLQTLA	6.65148e-05	3.48495e-05	-0.00014631	7.47628e-05	-6.96421e-05	-9.16842e-05	-9.9843e-05	-9.36828e-05
		NQLLQKEPDL	-8.75388e-05	-0.000152402	-1.30722e-05	-2.73915e-05	-3.0384e-05	0.000100409	-9.70513e-06	-1.14807e-05
		TNEIVEEQYT	4.51146e-05	-3.21803e-05	-4.77114e-05	-1.74298e-05	-2.62069e-05	-8.47849e-05	-2.42151e-05	-5.32807e-05
		QELGKLTGPS	-3.44951e-05	-3.01237e-05	2.38629e-05	5.75872e-05	-4.45321e-05	-3.76557e-05	-1.08883e-05	-1.03812e-05
		VGSLKNEDTP	-5.38374e-05	-7.08629e-05	-5.98509e-05	-5.87028e-05	-8.40014e-05	4.61974e-06	7.88241e-06	-0.000118283
		LKVALPSYEE	-7.85306e-06	-7.89989e-05	-5.44005e-05	-2.37258e-05	3.40763e-05	-8.58542e-05	-2.11942e-05	-6.47139e-05
		NAENEFVTIK	2.80862e-05	-2.83419e-05	-4.23776e-05	3.70787e-05	-2.11838e-05	3.02201e-05	-3.50915e-05	-4.3057e-05
		SSSVHTFPAL	1.14747e-05	2.01065e-05	-9.46133e-06	4.32771e-05	-3.3645e-05	-3.30617e-07	-6.89017e-05	-5.09717e-05
		ISDHYPVEVT	-4.52811e-05	-8.22376e-05	0.00014732	-3.61304e-06	-5.93354e-05	-0.000200733	8.44072e-05	-8.201e-05
		AHAAAITAYA	-1.50895e-05	-2.67393e-05	-2.56682e-05	-1.85699e-05	-3.18208e-05	-1.45825e-05	-1.18957e-05	-2.71009e-05
		KDLPSPIERT	-1.54829e-05	4.8979e-05	-4.91847e-05	-3.07027e-05	-3.73503e-05	3.26271e-06	-7.23917e-05	5.81751e-05
		GLQFPVGRVH	5.77228e-06	-3.06568e-05	-5.01674e-05	-3.3278e-05	-0.000102671	-5.4987e-05	7.62471e-05	-1.65297e-05
		VITDRIENVD	1.51606e-05	6.17569e-05	7.82071e-05	5.54136e-05	6.69831e-05	4.0385e-05	0.000248622	0.000100628
		GVLNSWTDQD	-9.95625e-05	-0.000164073	-6.84825e-05	-0.000158552	0.000254012	-0.000192799	-7.76687e-05	5.11319e-05
		ASYIDGFKEP	4.56791e-05	1.70742e-05	-8.16583e-05	-3.32276e-05	5.19411e-05	9.42975e-05	-2.25114e-05	1.53525e-05
		ALYLVSGERG	-5.68669e-05	3.4514e-06	-9.30455e-06	-4.7833e-05	-6.72811e-06	-6.58132e-05	-6.38161e-05	-1.07004e-05
		ENIKIFEEDA	7.13897e-05	2.334e-05	-3.93759e-05	0.000165518	0.000109667	0.000182442	-0.000138702	-7.16509e-05
		MDQLAKELTAE	4.45356e-06	-4.38907e-06	4.40132e-05	-0.000121874	-5.0431e-05	8.42551e-05	-1.2391e-05	7.26746e-05
		VSTGDVNVEMN	-8.28351e-05	-4.84165e-05	0.000101927	-3.21788e-05	0.000186966	0.000386177	1.56368e-06	4.06188e-05
		VALPGVGVSML	-3.36036e-05	-9.75793e-05	-8.20547e-05	-0.000134257	2.26629e-05	3.59799e-05	-5.34034e-05	-0.000154602
		EITALAPSTMK	0.000369483	2.94233e-05	-9.53742e-05	0.000197159	-4.18355e-05	-5.71265e-05	5.33678e-05	-6.46076e-05
		GERGFFYTPMS	-5.3007e-05	5.19345e-05	-7.12026e-05	-3.5483e-05	5.5746e-05	6.52135e-05	9.50332e-05	-2.51493e-05
		LEGEDDPDRSM	-4.95559e-05	-7.63135e-05	-0.000118008	5.56402e-05	-2.40718e-05	-2.69662e-05	0.000170377	-0.000164925
		TPVRSGTNPQM	4.44245e-05	-9.41198e-06	1.42032e-05	-1.13706e-05	-3.51052e-05	-3.50837e-05	4.11178e-05	-6.3221e-05
		AAAEVPSRDTM	-5.4046e-05	5.1154e-05	8.36499e-05	-1.03056e-05	2.41903e-05	-2.28652e-05	-4.57791e-05	-6.36383e-05
		RMDQLAKELTA	-3.47811e-05	3.16445e-05	-1.19872e-06	-9.59102e-05	-7.4282e-05	1.44834e-05	5.68835e-05	1.07109e-05
		SRMDQLAKELT	7.8666e-05	6.08804e-05	-5.00486e-05	-0.000125182	-0.000108053	0.000123366	-0.000124894	7.356e-05
		IKMALQQEGFD	-1.18247e-05	-6.78725e-05	-3.71162e-05	4.29122e-05	7.53791e-07	-3.04135e-05	9.00624e-05	-0.000127392
		LAMAAFPKKQN	1.7658e-05	8.70991e-05	1.12406e-05	-3.33866e-05	-9.23329e-05	-0.000131162	-6.54271e-05	-0.000150045
		WSRMDQLAKEL	6.28817e-05	-1.44105e-05	0.00013706	-0.000162355	9.35335e-07	-4.3203e-05	-0.000114204	0.000221197
		PDRSMKLSFRT	0.000102756	0.000126745	-9.38064e-05	-6.10805e-05	0.000245239	4.87634e-05	-1.4471e-06	-7.15427e-05
		LPVNSPMTKGD	-8.11802e-05	-7.3665e-05	-0.00013515	-2.77022e-05	0.000279797	0.000301844	8.26983e-05	-7.31371e-06
		ANSNPAMAPRE	-4.63933e-05	1.3259e-05	-0.000110801	4.6584e-05	-3.8039e-05	-9.45425e-06	5.84587e-05	1.96595e-06
		SANSNPAMAPR	-0.000170652	5.29682e-06	-4.68095e-05	-9.06933e-05	-7.05727e-05	-0.000147146	0.000360747	-8.94541e-05
		AQDFVQWLMNT	1.86848e-05	-1.41822e-05	-8.17971e-05	-3.5889e-05	-7.12895e-05	0.000100155	7.86279e-05	7.57761e-05
		NAARDPNRESL	4.45791e-05	-1.93542e-05	3.07991e-05	-5.03931e-06	-1.91565e-05	-4.09012e-05	-6.00962e-05	-9.09168e-05
		QLELGGGPGAG	-3.42234e-05	-4.09119e-05	1.34632e-05	7.17719e-05	0.000106691	-0.000176081	7.77912e-05	4.98143e-05
		LGGGPGAGDLQ	-2.95233e-05	2.22073e-05	-5.82151e-05	5.38088e-06	0.000103295	3.89424e-05	3.458e-05	-6.43997e-05
		EVEDPQVAQLE	2.50827e-05	1.73115e-05	3.24045e-05	0.000130626	-2.18786e-05	-1.28121e-05	-0.000136769	-4.84045e-06
		PKFEVIDKPQS	0.000107068	-0.000111375	-9.96921e-05	-0.000109448	-0.000100123	-0.000146062	-8.20878e-05	5.36379e-05
		AGLQFPVGRVH	7.28629e-05	9.82786e-06	-3.45141e-05	-0.000173284	-0.000218897	0.000303704	-5.79991e-05	9.35039e-06
		LQTLALNAARD	0.000133541	8.28868e-05	-9.24321e-05	-6.06935e-05	-6.64432e-06	-1.46708e-05	3.33081e-05	-3.13392e-05
		TNAENEFVTIK	1.11125e-05	-0.000130207	1.82331e-05	-0.000122799	-0.000107355	-0.000232856	3.34457e-05	-0.000108088
		QHLGESTVRTI	-2.57772e-05	-1.12129e-05	-2.58248e-05	2.10105e-05	8.61132e-05	-0.000223975	-0.000101662	8.07489e-06
		VTRQELGQVTL	6.3341e-07	-8.78065e-05	-0.000100102	5.16893e-07	-7.70677e-05	-0.000104544	4.05711e-05	5.25059e-06
		LAYEQVARALK	-4.81253e-05	-4.06186e-07	1.04552e-06	-5.74923e-05	9.1558e-05	5.18022e-05	-1.64164e-05	-4.91525e-05
		IPPDNILPLII	-4.91712e-05	2.46156e-05	-4.93318e-05	-1.1067e-05	-0.000104184	0.000148709	0.000175149	0.000102788
		AISDHYPVEVT	5.7957e-05	-4.33496e-05	5.50414e-05	-3.1352e-05	4.67965e-05	2.98128e-05	-2.57153e-05	-8.68125e-05
		VTRYIYNREEY	-1.5565e-05	-9.06822e-06	3.67575e-05	8.38654e-06	-4.31531e-05	0.000135229	7.80989e-05	-5.0498e-06
		STITSREIQTA	-7.277e-06	5.61889e-05	-9.61828e-05	-6.73049e-05	-3.27114e-05	3.15162e-05	-1.97992e-06	0.000167961
		LENVIRDAVTY	3.61733e-05	5.7606e-05	-1.29551e-05	0.000104128	3.80919e-05	3.89015e-06	-0.000152355	-0.000147854
		PNRESLDFLLV	-4.16859e-05	-4.88171e-05	-1.33204e-05	-1.54625e-05	-0.000119137	-0.000106514	9.0621e-05	-1.38712e-05
		PQVEQLELGGS	-0.000120732	0.000135939	-9.21217e-05	-3.10592e-05	-7.2255e-05	7.20529e-05	-8.75819e-06	-0.000120812
		ATAQTVEDYVE	1.28815e-05	3.36699e-05	-2.5923e-05	-6.40028e-07	-2.42657e-05	2.39819e-06	-2.90337e-05	-7.69755e-05
		QRGLTAYHDIS	2.73675e-06	-3.06539e-05	-1.06993e-05	-2.65754e-05	0.000112393	4.40715e-05	-0.000144826	9.07369e-05
		RGLTAYHDISL	9.15389e-05	-1.15817e-05	-3.69541e-06	-0.000153143	-8.86618e-05	-0.000178183	4.49e-05	-0.000102412
		AIQPGSINYDL	3.20283e-05	-2.72286e-05	-1.07003e-06	-0.000102394	0.000112594	-0.000126776	-8.42932e-05	-0.000141604
		LTVTGKTVRLL	-2.99911e-05	5.31416e-05	-9.98741e-05	-9.95199e-05	0.000136141	0.000182647	1.94542e-05	-2.87866e-05
		SLGKNPTDAYL	2.62497e-05	3.71225e-05	5.37264e-05	-4.7264e-05	-0.000124296	4.95406e-05	3.95072e-05	9.73477e-05
		GIAQIIAAQEE	4.20251e-05	6.4874e-05	0.000116193	-0.000105827	0.000226777	-3.36286e-05	-9.35711e-05	-6.73588e-05
		ALAAAGYDVEK	-3.44704e-05	-4.35005e-05	7.62017e-06	-1.64348e-05	-9.76865e-06	-8.60406e-05	9.45917e-05	-5.40585e-05
		VEIIANDQGNR	-2.97904e-05	7.72626e-06	-4.63301e-05	-2.73279e-05	-0.00014984	0.000370662	7.85262e-06	-0.000127353
		LSSSVHTFPAL	0.000172217	-4.89948e-05	5.82271e-06	-0.000116215	2.1816e-06	-0.000158375	1.04708e-06	-2.77871e-05
		KSDLEMQIESL	-1.6299e-05	0.000137249	4.85614e-06	3.42579e-05	-1.25339e-05	-6.47782e-05	0.000171339	-2.24118e-05
		TEELNREVATN	-1.51153e-05	-3.71042e-05	-2.25296e-05	-2.32833e-05	-3.36212e-05	-1.50618e-05	-1.41801e-05	-2.75825e-05
		LALDIEIATYR	-5.12301e-05	-2.21388e-05	-4.03143e-05	3.07319e-05	-4.79674e-05	-2.42846e-05	-6.56444e-05	2.05866e-06
		KNLQTVNVDEN	0.00021692	5.3551e-05	0.000195459	-4.68444e-05	9.69118e-05	-5.41966e-05	4.9666e-05	3.30143e-06
		IALLNVELELK	0.000112795	9.48218e-05	-7.33408e-05	-4.58647e-05	-0.000172418	-0.000107282	-3.59245e-05	-9.50241e-05
		DPNRESLDFLL	-2.46371e-05	-4.25057e-06	-4.31912e-05	-5.06623e-05	1.82272e-05	0.000133076	-2.97338e-05	-2.59687e-05
		LVTRYIYNREE	-0.000179098	-5.77188e-05	4.57732e-05	0.000107034	6.83378e-05	4.15816e-05	-2.73895e-05	0.00019784
		SLEWIGVINPY	8.12329e-07	-1.38752e-05	-1.5193e-05	-0.000112117	-4.09071e-05	-0.000145533	-0.000124041	-1.12218e-05
		IQKTPQIQVYS	-4.57841e-05	-4.62883e-05	-2.83975e-05	0.000144048	-6.15205e-05	0.000250653	0.000102467	3.57669e-05
		AAEVPSRDTME	-5.5633e-06	-2.51144e-05	-4.21951e-05	-4.74582e-05	-0.000137451	-7.42656e-05	-4.67341e-05	-6.37233e-05
		AYGFRDPGPQL	-8.4772e-06	-7.15144e-05	-3.48789e-05	-1.87905e-05	-2.27207e-05	0.000252957	9.37786e-06	0.000112305
		IEAELEKVAHQ	-6.76188e-06	-4.9881e-05	-3.96942e-05	-4.83266e-05	-9.5076e-05	-2.58358e-05	-3.01276e-05	-3.09585e-05
		DPADASGTRWA	-4.39949e-05	-0.000143863	-2.85251e-05	0.000163895	-5.87802e-05	-6.08062e-05	-8.58853e-05	-9.25891e-05
		SSYEGHPLSEE	-7.92327e-05	-9.75868e-05	6.17736e-05	-1.67046e-05	0.000152425	0.000242719	-5.15468e-05	6.93351e-05
		DGVAELDQLLH	1.79885e-05	-3.47044e-05	1.52375e-05	-1.81824e-06	8.84306e-05	-5.87777e-05	-2.73643e-05	-2.88155e-05
		GVAELDQLLHY	-4.45742e-05	-6.70165e-05	-5.41683e-05	-1.6788e-05	5.52405e-06	9.61596e-05	-3.7442e-05	-1.87774e-05
		HALQDTEENPR	0.000123598	9.49981e-05	-3.51989e-05	-4.79357e-05	-0.000114007	4.7859e-05	-5.96754e-05	-9.8537e-05
		HSQGTFTSDYS	-2.17237e-05	-0.00016657	0.000238021	0.000383215	-0.000139582	-0.000173264	-1.99088e-05	0.000115996
		QGTFTSDYSKY	8.27142e-05	7.21105e-05	-3.03917e-05	0.000140854	8.72021e-05	0.00021374	8.88507e-05	-0.000109828
		FTSDYSKYLDS	0.000169092	6.96248e-05	-9.28598e-05	-4.07428e-05	0.000154469	5.43414e-05	3.104e-06	-6.84524e-05
		KVITAFNEGLK	-3.03184e-06	-1.33143e-05	3.29871e-05	-3.45574e-05	-7.45802e-06	-3.25308e-05	-2.01671e-06	2.70148e-06
		LANFLVRSSNN	2.98029e-05	3.73698e-05	-1.34318e-05	-5.98063e-05	-1.76235e-05	0.000149545	-9.9719e-05	-0.000237605
		NNLGPVLPPTN	-1.80053e-05	-3.25177e-05	-2.68995e-05	-1.90981e-05	-3.21909e-05	8.11732e-05	-1.49063e-05	-2.76472e-05
		VLPPTNVGSNT	-1.52626e-05	2.3736e-05	-5.68619e-06	-4.18967e-05	1.78282e-06	-2.97402e-05	-1.1314e-05	-4.38463e-05
		LPPTNVGSNTY	-6.1874e-05	5.60857e-06	-4.73423e-05	-3.31424e-05	-8.28767e-05	-7.24392e-05	8.3688e-06	-2.7766e-05
		ARDPNRESLDF	-1.35138e-05	1.49092e-05	-3.50968e-05	-1.18843e-05	-4.69833e-05	1.82546e-05	8.98271e-05	-2.39419e-05
		RDPNRESLDFL	2.32744e-05	-5.42908e-05	-8.06071e-05	-1.64043e-05	-1.61074e-05	-8.78116e-05	-4.47782e-05	-5.66831e-05
		GERGFFYTPKS	5.00137e-06	-1.7553e-07	-2.87722e-05	4.65494e-05	-9.69245e-05	-3.02625e-05	-5.16737e-05	3.84565e-05
		EVEDPQVEQLE	-4.60305e-05	-2.25593e-05	1.37194e-05	-5.67453e-05	-8.22206e-05	-0.000141597	4.31067e-05	-7.00016e-05
		VEDPQVEQLEL	1.08809e-08	-3.06847e-05	-3.80108e-06	-9.45689e-05	-0.000108746	-6.35001e-05	-5.29549e-05	-0.000113808
		LELGGSPGDLQ	-2.77192e-05	5.39227e-05	-7.6896e-05	-6.33617e-05	7.05635e-06	-0.000119427	4.31693e-05	4.20837e-05
		ELGGSPGDLQT	-4.61037e-05	-3.09073e-05	0.000116803	9.19783e-05	5.66339e-05	0.000148182	-9.87275e-05	0.000192427
		LGGSPGDLQTL	-2.34878e-05	-4.41976e-05	-1.04785e-05	2.03155e-05	-5.94016e-05	2.83013e-05	-6.16113e-05	-6.72035e-05
		GGSPGDLQTLA	0.000191442	2.77249e-05	-0.000160362	-1.95059e-05	-7.63288e-05	-0.000117732	-2.01938e-05	4.52022e-05
		LQTLALEVARQ	5.06795e-05	8.74666e-06	6.11805e-05	-4.46849e-05	-1.47637e-05	5.00658e-06	3.73364e-05	4.46761e-05
		LELGGGPGAGD	-0.000127656	-7.06441e-05	-2.74602e-06	-1.33179e-05	-9.45916e-08	-0.000111676	9.96782e-07	2.77717e-05
		ELGGGPGAGDL	1.09995e-05	4.96182e-07	8.39751e-06	-1.08189e-05	4.96543e-05	-0.000103076	1.87208e-05	-2.09269e-05
		GGGPGAGDLQT	-4.40013e-07	-1.54764e-05	-2.20188e-05	2.26158e-05	0.000276116	8.35471e-05	4.34636e-05	-2.42819e-05
		GGPGAGDLQTL	9.6669e-07	-2.36186e-05	-4.76036e-05	0.000146628	-8.57018e-05	-3.96081e-05	0.000144951	-6.52102e-05
		PGAGDLQTLAL	6.61469e-05	-1.52221e-06	-2.10026e-05	0.00013787	7.76621e-05	8.35849e-06	-3.87436e-05	1.68488e-05
		LQTLALEVAQQ	-4.30923e-05	4.6801e-06	-7.6215e-05	7.16155e-05	5.26245e-05	-2.17145e-05	-3.26897e-05	-8.38598e-05
		ELEEELDEAVE	-2.33846e-05	2.93683e-06	-5.73865e-05	7.05416e-05	2.8165e-05	-9.09185e-05	-3.90513e-05	-5.21758e-05
		YPAKPEAPGED	-3.82245e-05	9.96665e-07	-2.55566e-06	-4.47741e-05	-5.31718e-05	-4.67624e-05	-3.12215e-05	-3.88797e-05
		DVPAALFSKLL	-5.40148e-05	-6.67391e-05	-2.61051e-05	5.71318e-06	-3.01294e-05	-0.000141686	-1.50572e-05	-6.97739e-05
		FTDDSDSENLP	-8.71378e-05	-1.3229e-05	0.000251412	-0.000155993	-4.16972e-05	5.39966e-05	8.18394e-05	-9.02818e-05
		LPFRPEGLDQW	2.56005e-05	-8.29863e-05	-3.81533e-05	-4.81334e-05	-7.17454e-05	6.78944e-05	1.32393e-05	-5.39541e-05
		SGQLGLPDEEN	0.000121577	0.000161171	-2.43885e-05	3.4038e-05	0.000220533	-0.000102758	-1.67561e-05	0.000107268
		DDIPEADLDRP	1.62715e-05	-9.38621e-05	4.35817e-05	0.000239074	-0.00013383	-1.5315e-05	-4.1098e-05	-9.97944e-05
		ELSAERPLNEQ	-1.96294e-05	-4.07604e-05	-1.55658e-05	6.73549e-05	-7.52096e-05	-9.00535e-05	-3.76489e-05	-6.40562e-05
		SLAAATGKQEL	-2.66902e-05	-3.24127e-05	-2.69516e-05	-2.81389e-05	-1.50772e-05	-2.19487e-05	-1.70701e-05	-3.46164e-05
		AEQDEMRLELQ	6.45875e-05	-9.00507e-05	-9.53033e-05	-0.000107675	-0.000112548	-9.49768e-05	7.46376e-05	7.375e-06
		IWHHTFYNELR	0.000160749	3.7032e-05	1.07056e-05	-5.3266e-05	2.39422e-05	-8.41825e-05	-8.00737e-05	-7.13065e-05
		DAAAEVPSRDT	-1.50895e-05	-2.65653e-05	-2.54695e-05	-2.10816e-05	-3.22233e-05	-1.48734e-05	-1.34905e-05	-2.71009e-05
		GLFPQGGKGRE	2.71827e-06	-4.41605e-05	3.71958e-05	7.12479e-05	7.22082e-06	1.19062e-05	-2.56001e-05	-8.39349e-05
		GEDDPDRSMKL	-4.89754e-05	-8.27263e-05	1.27498e-05	-6.87307e-05	-0.000101169	-1.49384e-05	-6.15432e-05	-1.70044e-05
		DDPDRSMKLSF	-4.64806e-05	-2.41525e-05	1.01968e-05	4.90374e-05	-0.000133793	-0.000100053	0.000134889	-9.2694e-05
		EPEYGEESRSY	-2.76529e-05	-1.40308e-05	-3.15328e-05	-7.70066e-05	-1.57796e-05	3.18157e-05	-2.62535e-05	-5.5595e-05
		DRQYEPYPITE	-1.08008e-05	-7.01649e-05	-1.0469e-05	-7.2476e-05	-0.000121008	2.53732e-05	-1.37597e-05	-5.00251e-05
		YFDPLQWKNSD	1.48554e-05	0.000131394	1.98997e-05	-7.10261e-05	-6.17247e-05	0.000201334	-2.70545e-05	-6.703e-05
		DPLQWKNSDFE	-5.73505e-06	-6.62764e-05	1.23986e-05	0.000187989	5.22671e-05	-9.03139e-05	1.34955e-06	4.46963e-05
		PFSEDVNWGYE	-1.72306e-05	-4.36066e-05	-0.000186533	-9.07842e-05	-5.93934e-07	0.000191115	-4.78882e-05	1.47074e-05
		QYDGVAELDQL	0.000116464	6.59177e-05	-6.09835e-05	0.000282095	0.000152804	0.000178907	-4.39075e-05	-0.000145952
		PHFLYPKSRLV	-2.98747e-05	4.29986e-05	-0.000155914	0.000110778	5.47508e-05	3.72232e-05	0.000135687	-5.26696e-05
		NFFGQNQNTRS	2.84116e-05	-0.00014273	9.77705e-06	-0.000212165	0.000167516	-8.68335e-05	-5.43873e-06	-9.14342e-05
		SQGTFTSDYSK	1.09966e-05	4.42928e-05	-4.61743e-05	-2.33962e-05	4.22121e-05	1.85321e-05	6.75102e-05	7.61064e-06
		GTFTSDYSKYL	-1.36709e-05	-0.00016192	0.000188923	-0.000218392	1.60914e-05	-0.00022418	6.18776e-05	9.93299e-06
		TFTSDYSKYLD	-2.72189e-05	8.08094e-05	8.58623e-05	3.40831e-05	1.51153e-05	0.000312708	8.80344e-05	0.00029435
		DSRRAQDFVQW	-6.92977e-05	2.20556e-05	-0.000117491	-4.23237e-06	-3.66348e-05	-9.8928e-05	-2.4576e-05	-0.000141653
		INWLIQTKITD	-2.2458e-05	3.17853e-05	5.92328e-05	-0.00011084	-3.66874e-05	0.0002422	-9.25357e-05	2.98753e-05
		GKKVITAFNEG	5.25888e-05	-0.000135141	-0.00011711	-1.63968e-05	0.000128976	-7.80762e-06	-1.39155e-05	-0.000196205
		FLVRSSNNLGP	0.000137053	3.9216e-05	-1.78775e-05	-2.00465e-05	8.90634e-05	0.000125276	-0.000100924	-3.57273e-05
		GPVLPPTNVGS	-3.47769e-05	-3.17049e-05	-3.60505e-05	-2.72744e-05	-4.54504e-05	-5.05221e-05	3.15646e-05	8.71511e-05
		EDPQVEQLELG	1.91051e-05	-2.47567e-05	-1.72856e-05	1.41684e-05	-6.55849e-05	-0.000102919	-3.43768e-05	1.49769e-05
		QLELGGSPGDL	7.90603e-05	-4.49025e-05	-2.08807e-05	-6.05154e-05	-4.74112e-05	6.48133e-05	-6.27315e-05	-9.01968e-05
		GSPGDLQTLAL	6.2485e-05	-2.82177e-05	0.000183359	-6.88332e-05	-2.08213e-05	-0.000187795	4.543e-06	8.38659e-06
		VEDPQVAQLEL	2.33382e-05	-8.40391e-06	1.81886e-05	-7.01308e-05	-2.41293e-05	-0.000120619	0.000121152	5.12638e-05
		GPGAGDLQTLA	6.73466e-05	-2.01402e-05	-8.32923e-05	0.000109958	-7.63507e-05	-5.93089e-05	0.000128051	-0.000134254
		NLALSRESLVV	3.27695e-05	-4.04474e-05	9.37124e-05	5.10265e-05	0.000310652	0.000680298	3.54273e-05	-0.000107377
		MDQAITVGAPV	2.79503e-05	-5.06399e-05	-3.02938e-05	0.000111009	-3.69276e-05	-8.03203e-05	-3.30699e-05	-8.56952e-05
		NPNTYSEDLDV	8.74817e-05	7.22624e-05	-0.000136629	-8.4062e-05	4.85899e-05	-0.000104108	-0.000120256	0.000170763
		APELWEDEESL	2.39825e-05	-8.31865e-06	1.43075e-05	-2.03791e-06	-1.59236e-05	-6.27135e-06	-4.35576e-05	2.08145e-05
		LMYEENSRENP	2.74462e-05	3.92446e-05	-3.2262e-05	5.88245e-05	-2.13099e-05	5.90631e-05	-2.99636e-05	-4.60861e-05
		MYEENSRENPF	0.00010116	1.6468e-05	-6.20738e-05	-8.26078e-06	-0.000116875	-3.45586e-05	1.82588e-06	5.58046e-05
		IVEEQYTPQSL	-6.82775e-06	4.03176e-05	-6.22327e-05	3.08589e-05	2.76875e-05	-4.66398e-06	3.05059e-05	7.73456e-05
		ELGKLTGPSNQ	-1.701e-05	-1.09887e-05	-1.43293e-05	3.44971e-05	-6.22315e-05	6.12237e-06	-7.60481e-05	2.67724e-05
		LRAITEKETVE	0.000151834	-2.24982e-05	-4.94109e-05	-3.03168e-05	7.97335e-05	4.28652e-06	3.26295e-05	0.000131657
		VMEQLGIARPR	9.981e-05	1.01764e-05	3.65312e-05	5.76488e-05	-1.87444e-05	-0.000145883	6.90379e-05	-2.1356e-05
		IIATGSVGKNL	2.848e-06	-7.2095e-05	2.64921e-05	-2.64087e-05	-4.12668e-05	1.1111e-05	-1.07818e-05	-7.3756e-05
		LAAATGKQELA	-1.50895e-05	-2.67393e-05	-2.56682e-05	-1.85699e-05	-3.19052e-05	-1.45825e-05	-1.18957e-05	-2.71009e-05
		QAAEQDEMRLE	-3.91971e-05	-5.06796e-05	-4.72504e-05	4.72375e-05	3.15572e-06	-6.60216e-05	-4.69897e-05	-3.45307e-05
		HKFYNTGPVFS	-3.90377e-05	-7.18532e-06	-2.94911e-05	5.24471e-05	-5.66419e-05	3.01209e-05	4.68359e-05	-0.000103827
		AARDPNRESLD	2.57887e-05	-5.05105e-05	5.82148e-05	-2.13469e-05	1.11096e-05	-0.000107828	1.14824e-05	5.2634e-05
		VEALYLVCGER	-9.66285e-05	-8.09028e-05	-8.58424e-05	-5.71196e-05	0.000118257	-0.000108159	-7.36127e-05	-0.000104399
		QVEQLELGGSP	-2.3405e-05	-2.90855e-05	-3.88058e-06	-6.96206e-05	-6.85803e-05	-0.000100871	-5.44442e-05	3.56767e-08
		VEQLELGGSPG	-0.000105659	1.68256e-05	-7.66441e-05	-7.12155e-05	-5.71884e-05	-0.000126627	-5.07264e-05	-8.7182e-05
		EQLELGGSPGD	8.3295e-06	7.40091e-06	-4.69046e-05	-3.08977e-05	-1.30551e-05	-5.46865e-05	-1.23866e-05	-5.2896e-05
		PQVAQLELGGG	4.85775e-05	-7.55901e-05	-5.56232e-05	-8.46712e-05	-5.37085e-05	-0.000128643	-4.84664e-07	-0.000118774
		QVAQLELGGGP	-4.69775e-05	1.05471e-05	-6.77346e-05	-3.23864e-05	4.2496e-05	-7.44265e-05	-4.81736e-05	-5.25419e-05
		NEIVEEQYTPQ	-1.24219e-05	-2.6125e-05	-2.81556e-05	-1.12713e-05	-3.68414e-05	-1.55094e-05	-1.26849e-05	-2.18914e-05
		EIVEEQYTPQS	3.05819e-05	-5.599e-05	0.000108205	0.000381472	8.88772e-05	-1.40829e-05	-3.78829e-05	0.000138604
		TPQSLATLESV	1.01859e-05	-0.000110775	5.85027e-06	-8.5935e-05	-2.37546e-07	-0.00012976	0.000227874	2.67113e-05
		VGSLKNEDTPN	3.95477e-05	1.40104e-05	-0.00010681	5.57486e-05	-5.07204e-05	-0.000117402	-1.83796e-05	8.32161e-06
		YSPRTPDRVSE	7.34804e-05	-4.30851e-05	1.32422e-05	-6.66053e-05	-4.43725e-05	-0.000110214	0.000117982	3.39488e-05
		TPDRVSETDIQ	-9.35596e-06	-4.39714e-05	-0.000139308	2.02641e-05	-2.16222e-06	-9.4635e-05	-0.000114407	-0.000193362
		LKVALPSYEEA	0.000128197	2.52581e-05	0.000117444	-2.90281e-05	-0.000101146	-4.07245e-06	3.29403e-05	-0.000103191
		TYVRKLDDFVE	3.56758e-05	-3.58469e-05	5.30179e-05	2.4769e-05	1.23447e-06	-4.59681e-05	-7.46103e-05	2.82506e-05
		AHAAAITAYAL	-1.51576e-05	-2.67393e-05	-2.56682e-05	-1.85699e-05	-3.18208e-05	-1.45825e-05	-1.18957e-05	-2.71009e-05
		GTARGIVVYTG	5.90926e-05	3.57217e-05	0.000105677	-6.90879e-05	-5.42957e-05	-9.15036e-06	-8.9673e-05	-0.000123802
		NKDLPSPIERT	-3.84373e-05	-1.58925e-05	-3.13065e-05	-1.31907e-05	8.62826e-06	8.98335e-05	0.000150681	1.07392e-05
		GVQVALPSYEE	-5.71055e-06	-1.4232e-05	-7.6874e-05	-6.34957e-05	-4.26912e-05	-2.15367e-05	-8.96561e-05	0.000139276
		HEHMVITDRIE	1.46344e-05	3.54924e-05	1.6352e-05	-0.000147021	9.63899e-05	-3.03097e-05	5.26872e-06	-3.8131e-05
		LRVAPEEHPVL	-3.89697e-05	3.53004e-06	-4.20526e-05	-9.08163e-05	-0.00012818	-0.000121075	7.58354e-06	2.08109e-05
		RVIEITIYEDR	1.74928e-06	-7.1318e-05	-5.58399e-05	-0.000125929	-3.96699e-05	-1.04595e-05	-6.0272e-05	-1.48382e-05
		GIGKITPFEEK	0.000105091	-8.58793e-05	8.46608e-05	2.90614e-05	-6.3538e-05	2.69486e-06	-4.62875e-05	-8.82325e-05
		FESNIKSYRDD	-7.59559e-05	4.57325e-05	-6.36729e-05	-0.000113719	3.72986e-05	4.46593e-05	-1.16991e-05	-1.64362e-05
		TVVKSVIVEPE	6.92905e-06	-3.6222e-05	0.000155929	8.37736e-05	-3.18441e-06	0.000215658	-8.89585e-05	0.000121537
		RVAPEEHPVLL	2.37721e-05	-0.000147474	-6.10384e-05	0.000137176	-4.10259e-05	3.87344e-05	-3.36846e-05	-1.43329e-05
		YLERTRAELDT	3.93398e-06	-1.35943e-05	1.84404e-06	-1.89831e-05	-4.0444e-05	-3.92762e-05	-8.20226e-05	-5.18171e-05
		AQAKVDVFRED	-5.55353e-05	1.02938e-05	-5.45232e-05	-2.92749e-05	-9.57861e-05	-0.000157256	-7.50531e-05	-2.20466e-05
		HHGLDVFQDDD	-5.7137e-05	-4.91928e-05	-7.2121e-05	-4.48131e-05	-0.000126848	-0.000257979	-0.00010734	-0.000109029
		GQPNTLICFVD	-4.47218e-05	6.24492e-05	-0.000151746	-3.25354e-05	-4.61e-05	9.06196e-05	-7.6157e-05	-2.89215e-05
		EIEIIPVQEEE	1.05624e-06	-1.90274e-05	-7.18916e-05	1.16101e-06	6.39345e-07	-0.000130451	-7.86619e-05	-1.42256e-05
		ARLGADMEDLR	-4.97213e-05	-3.30571e-05	-5.01375e-05	-5.92756e-05	-0.000112515	0.000163527	-1.85483e-05	2.95969e-05
		IEIIPVQEEEE	6.96423e-06	-1.07788e-05	-6.02379e-05	9.26739e-06	-1.31145e-05	-4.14922e-05	0.000142147	-4.91631e-05
		IDGSERQNGVL	-9.30186e-05	-5.34122e-05	-8.37777e-05	0.000115614	-2.07797e-05	0.000235562	4.61062e-05	-0.000103421
		TIEENIKIFEE	0.000107015	-2.27235e-06	-6.71489e-05	0.000100007	-0.000159557	-0.000213934	-4.30039e-05	-0.000233903
		GVLNSWTDQDS	0.00019784	0.00016092	-4.38784e-05	8.85817e-05	5.53842e-05	-0.000169643	-9.02712e-05	1.41497e-05
		ATIPLVPGRDE	-1.7164e-05	-2.75318e-05	-1.8798e-05	-2.25144e-05	-3.20059e-05	-1.72431e-05	4.36452e-06	-3.79644e-05
		EVAQTTALPDE	-6.49446e-05	-6.77893e-05	-2.2031e-05	-6.39121e-05	-6.0671e-05	-4.95845e-05	5.00315e-05	-4.22038e-05
		PPCCQPSSCETT	-1.50895e-05	-2.67393e-05	-2.56682e-05	-1.85699e-05	-3.18208e-05	-1.45825e-05	-1.18957e-05	-2.71009e-05
		MNAAPGVDLTQL	5.41425e-05	1.57166e-05	3.90186e-05	-2.07205e-05	-0.000199379	-0.000142953	7.31302e-06	4.14421e-05
		RAQDFVQWLMNT	1.59561e-05	-2.02199e-05	-5.26991e-06	-7.26129e-05	1.72658e-05	-8.45745e-05	-8.46934e-06	-1.65164e-05
		AAAEVPSRDTME	2.23901e-05	-2.55933e-05	-1.72672e-05	4.06519e-05	-0.000157077	-5.96706e-05	-3.20981e-05	-0.000139018
		TPVRSGTNPQMD	1.87534e-05	-4.69519e-05	0.000148638	0.000185337	3.86948e-05	0.000444101	-0.000139136	-4.8621e-05
		GIAQIIAAQEEM	-5.37762e-05	-4.09501e-05	-3.58207e-05	7.11319e-05	0.000160529	-2.63218e-05	-1.63261e-05	0.000103418
		DAAAEVPSRDTM	-6.05619e-05	-2.36871e-05	2.61958e-06	4.3927e-06	-6.75068e-05	0.000104026	1.97961e-05	-6.70318e-05
		NMIVIVLGHHLG	-1.43382e-05	-4.86275e-06	-2.56682e-05	-1.85699e-05	-3.18208e-05	-1.45825e-05	-1.18957e-05	-2.71009e-05
		RMDQLAKELTAE	-0.000128652	1.90534e-05	0.000216458	3.7786e-05	-4.75036e-05	-0.000182622	2.02559e-05	9.25796e-05
		SRMDQLAKELTA	-1.84058e-05	1.44525e-05	-6.96289e-06	-0.000117506	-0.000110872	0.000137028	2.01415e-06	-7.66387e-05
		WSRMDQLAKELT	3.53036e-06	0.000163175	8.00073e-06	-0.000160473	5.63105e-05	-1.17877e-05	-4.57697e-06	-8.39446e-05
		IALYMASQPRNK	3.6282e-05	2.24218e-05	5.53367e-05	-5.0628e-05	-1.26184e-05	-0.00011518	-3.86394e-05	-0.000114015
		TVTAMDVVYALK	-0.000163878	-6.22023e-06	4.46966e-05	-5.96756e-05	0.000127881	0.000199622	-0.000144874	-0.000140409
		AAEQDEMRLELQ	-1.76356e-05	-2.36349e-05	-2.90259e-05	1.5023e-05	-5.59527e-05	-2.96512e-05	5.33599e-05	-2.45616e-05
		SANSNPAMAPRE	0.000237917	-9.51081e-05	-0.00014094	-0.000134939	2.70628e-05	-5.86737e-05	-3.54933e-07	6.78332e-05
		NAARDPNRESLD	3.70166e-05	-0.000110293	-1.5194e-05	-2.36098e-05	0.000107867	-0.000100889	0.000246549	0.000152592
		VNNKDLPSPIER	3.09835e-05	-6.58357e-05	-3.20037e-05	-8.3987e-05	-7.4938e-05	-7.68262e-05	0.000103096	-4.88304e-05
		KCNTATCATQRL	-2.58724e-05	6.82429e-05	5.87697e-06	3.38974e-06	-0.000109532	-6.67115e-05	1.84013e-05	-4.2829e-05
		QLELGGSPGDLQ	-2.45855e-05	5.03628e-05	6.65107e-06	0.000264953	8.74737e-05	5.75037e-05	-4.66817e-06	0.000279536
		QERNAGDPAQPR	-5.59415e-05	2.52702e-05	-5.83382e-05	0.000177805	-0.000126557	-1.22244e-05	-7.87094e-05	0.000108573
		EESNYELEGKIK	-1.83252e-05	-2.94397e-05	-4.46341e-05	8.33323e-05	-0.000173916	8.50565e-06	-2.30516e-05	-0.00011574
		ALEEQLQQIRAE	5.02309e-05	-8.49474e-05	0.000128029	0.000112888	3.57167e-05	0.000114373	-3.99406e-05	-0.000113607
		GEAIPIYAEIEN	-6.41195e-05	-0.000113796	-0.000169202	0.000148403	-8.56223e-05	7.93871e-05	-3.455e-05	7.14396e-05
		NHEKYDNSLKIV	3.89387e-05	5.98286e-05	-4.91927e-05	-0.000120786	-6.02335e-05	2.86036e-05	-4.42777e-05	-0.000124113
		GISVPIILYPDG	-6.22253e-05	-2.79648e-05	3.69694e-06	-9.80024e-05	-9.99848e-05	-0.000247315	-0.000101267	-0.000103457
		VHLTDAEKAAVS	-6.03984e-05	4.4395e-05	-5.50373e-05	0.000182834	-0.00018093	9.85966e-06	-6.41099e-05	-0.000189475
		PQVEQLELGGSP	7.29568e-06	-5.91008e-05	9.40611e-06	-7.01168e-05	-4.84245e-06	-6.86872e-05	-5.31444e-05	-5.44417e-05
		ATAQTVEDYVEE	6.51306e-06	-5.0152e-05	-5.00886e-05	2.04033e-05	-5.91217e-05	-4.66073e-05	9.10835e-06	2.80174e-05
		HDFQRGLTAYHD	5.74161e-06	-4.47687e-05	-1.81421e-06	-0.00011914	-7.88303e-05	-3.33656e-05	-1.92667e-05	7.38407e-06
		FLKVALPSYEEA	-7.52778e-05	-0.000106932	-8.01694e-05	-7.15072e-05	-2.38431e-05	0.000154247	-8.35197e-05	-5.99762e-05
		VGPRVGLARAQS	0.000122994	4.99171e-05	4.02581e-05	0.000135324	-7.05573e-05	-0.000133178	-0.000102269	-2.13494e-05
		DAAASPLIAEQE	-1.72173e-05	-2.96374e-05	-2.62746e-05	-2.01429e-05	-2.28415e-05	2.04177e-06	-1.47538e-05	-2.5176e-05
		KVVQEYIDAFSD	-2.34662e-05	-3.72874e-05	8.02456e-05	-0.000151129	-6.61828e-05	-7.82082e-05	2.00974e-05	0.000232025
		LAYLTSESSRPT	-1.21133e-05	4.2436e-05	1.06776e-06	-2.50579e-05	-3.9617e-05	-1.85528e-05	-2.70818e-05	-2.88484e-05
		AKALANVNIGSL	4.28186e-05	-3.4051e-05	7.61275e-05	-6.9084e-05	5.38258e-05	-0.00010048	-9.81828e-05	-4.0153e-05
		VGDEAQSKRGIL	1.9679e-05	4.08698e-05	0.000101364	-7.47139e-05	3.7176e-05	-9.82304e-05	-5.29245e-05	-4.9453e-05
		VQTKGTGASGSF	9.89733e-06	-1.91163e-05	-3.63551e-05	0.000208461	3.77266e-05	0.000389659	6.28507e-05	7.73074e-05
		VGGTSDVEVNEK	-2.58521e-05	8.57596e-05	-0.00016331	0.000201049	-5.51548e-05	-0.000118385	-5.58821e-05	-0.000129079
		YYLKKTISRSPG	9.87194e-07	8.96211e-05	1.63683e-05	0.000142857	4.70209e-05	-1.85171e-05	6.18941e-05	-9.34362e-06
		LQQSGPELVKPG	-7.31036e-05	-2.41357e-05	3.07416e-05	-0.000128213	0.000195007	-6.35429e-05	-5.06644e-05	0.000118238
		ISPNAISAEEDG	-0.000106112	-1.63381e-05	-0.000166125	-0.00010494	-0.000181857	-0.000239394	-4.78747e-05	-7.31288e-05
		VDAGAALVQEDH	1.01402e-05	3.40536e-05	-8.66066e-06	-4.40852e-05	1.55861e-06	-5.9782e-05	-5.63025e-05	-4.57226e-05
		EQEEAFLLAEEE	-2.48208e-05	-1.18943e-05	-9.49348e-05	3.68971e-05	1.6364e-05	-6.41144e-05	-1.92008e-05	-3.72477e-06
		GVQVALPSYEEA	0.000114213	-4.37852e-05	-6.4856e-05	0.000112432	-0.000232052	-6.95861e-05	-0.000101324	-0.000197118
		SLVSKGTLVQTK	3.40008e-05	-8.57479e-05	-2.45337e-05	-0.000177319	-0.000208173	0.000140854	-0.000170897	-0.000220896
		DPNRESLDFLLV	-4.78008e-06	3.25367e-05	6.02786e-05	2.77235e-05	-8.33303e-05	-9.29058e-05	0.000176118	3.13914e-05
		QTIEENIKIFEE	1.59104e-05	2.46101e-05	3.53163e-05	3.06344e-05	0.000333836	2.71916e-05	3.71272e-05	-3.55025e-05
		SRIVENLQSFNE	-9.06811e-05	-5.89806e-05	6.70049e-05	-4.15104e-05	-0.000168112	-8.06789e-05	-8.59286e-05	-5.3878e-06
		AHAAAITAYALT	-1.65708e-05	-2.87157e-05	-2.17317e-05	-2.73404e-05	-3.93382e-05	-1.18202e-05	1.54223e-05	-2.97635e-05
		LSHNAITDLPEH	2.52222e-05	-2.45848e-05	8.6009e-06	-1.72319e-05	-6.30578e-05	-5.12823e-05	6.55508e-05	-6.94259e-05
		AASAILTAQLDE	-1.57881e-05	-2.67393e-05	-2.57642e-05	-2.14014e-05	-3.35937e-05	-2.07873e-05	-1.36111e-05	-2.71009e-05
		LVTRYIYNREEY	5.87817e-05	-5.74296e-05	-2.80625e-05	-1.44416e-05	5.76034e-05	-0.000187499	-0.000113751	-6.09964e-05
		GYQQFAYDGRDY	-2.86563e-05	0.00016234	-4.3904e-05	2.72352e-05	-2.13113e-05	-0.000252622	-9.44875e-05	7.64693e-05
		QIDNARLAADDF	9.24593e-05	5.34688e-05	-5.371e-05	-0.000110419	-0.000199085	0.000846683	8.94837e-05	-2.87557e-05
		GVEEQTKAFLDG	-2.03737e-05	-7.79662e-05	-0.000167677	-7.25809e-06	0.000171938	-0.000282584	-0.000144663	-0.00014828
		PNQLYNELNLGR	1.82572e-06	6.96434e-05	9.72932e-05	-0.00013623	5.80473e-05	-0.000136316	5.66613e-05	-4.07382e-05
		GEDDPDRSMKLS	-0.00010834	1.62601e-05	-5.71798e-05	0.000139368	0.00016241	-0.000206616	-2.94259e-05	2.74694e-05
		YDGVAELDQLLH	-3.49554e-05	-2.10961e-05	-5.00608e-05	7.28594e-06	-0.000102098	-6.0709e-05	2.50376e-05	-4.45784e-05
		DGVAELDQLLHY	-1.25018e-05	3.99735e-05	-9.78312e-05	-2.73439e-05	-6.65102e-05	0.000139923	0.000108555	-8.15612e-05
		SFPASQTEAHED	-0.00012508	-1.95027e-05	4.22284e-06	3.35169e-05	-0.000207523	0.000220429	-1.0128e-05	-0.00014552
		SQGTFTSDYSKY	0.000127732	-0.000169275	-5.36182e-06	-9.0578e-06	-8.86122e-05	0.000109844	4.78251e-05	-8.42259e-05
		HDEFERHAEGTF	0.000230537	0.000100221	-0.000108766	-0.000101139	-4.19768e-05	-0.000173226	-8.59263e-05	-8.43054e-05
		KKVITAFNEGLK	2.94439e-06	6.91418e-05	-4.23449e-05	-0.000115484	-7.1535e-05	-0.000134124	-1.94045e-05	-0.00010808
		DNIQGITKPAIR	7.90526e-05	-1.11437e-07	-5.27541e-05	7.89602e-05	-1.82798e-05	-0.000103154	-0.000140226	-9.1661e-05
		GPVLPPTNVGSN	-2.25823e-05	-6.45113e-05	-1.00966e-05	-3.15443e-05	-4.60679e-05	-3.32886e-05	-1.40568e-05	-4.01916e-05
		AARDPNRESLDF	-2.68379e-05	6.86361e-05	-2.62289e-05	-0.000138645	0.000266295	-1.69509e-05	1.28233e-05	1.72823e-05
		ARDPNRESLDFL	1.4974e-05	-4.02243e-05	-7.4028e-05	0.000144868	-5.89418e-05	2.76606e-05	-5.78193e-05	-0.000115634
		RDPNRESLDFLL	3.62744e-05	-6.29313e-05	-1.31012e-05	1.45295e-05	4.4577e-05	-0.000152261	1.9638e-05	-0.000113698
		EVEDPQVEQLEL	-0.000155975	3.3313e-05	-7.54584e-06	-0.000134595	-8.50687e-05	-1.77569e-05	-8.21741e-07	-0.000112348
		LELGGSPGDLQT	-3.76947e-06	-2.85843e-05	-2.56656e-05	-0.000142392	0.000221678	-4.62492e-06	-8.44208e-05	-2.64839e-05
		ELGGSPGDLQTL	9.42926e-05	-0.000100609	9.39037e-06	6.4895e-05	-6.98581e-05	0.000116261	0.000120894	-5.00219e-05
		LGGSPGDLQTLA	-7.38779e-05	-0.000116323	-5.16008e-05	-0.000203783	-1.54669e-05	-0.000113222	2.66123e-06	0.000438439
		GGSPGDLQTLAL	0.000108881	2.67005e-05	-5.81094e-05	-8.56729e-05	-4.48868e-05	-8.52328e-07	-2.41561e-05	-5.90385e-05
		DLQTLALEVARQ	7.47958e-06	1.01313e-05	1.48975e-05	-4.11872e-05	-1.55549e-05	0.000113331	5.91281e-06	2.71145e-05
		EVEDPQVAQLEL	-8.97558e-05	6.67598e-06	6.41762e-05	8.85787e-05	9.6054e-06	-0.000143643	5.60639e-05	3.64177e-05
		PQVAQLELGGGP	5.058e-05	2.26469e-05	-2.13265e-05	1.89334e-05	2.23115e-05	-3.93833e-06	5.49011e-06	-8.49971e-06
		LELGGGPGAGDL	-2.57319e-06	1.51057e-06	-1.70931e-05	-5.5694e-05	-1.81894e-05	-7.52703e-05	-6.33182e-05	1.17203e-05
		ELGGGPGAGDLQ	-3.40497e-05	-0.000137523	9.20198e-05	6.36916e-05	2.31272e-05	4.98897e-05	-3.92803e-05	-0.000109886
		LGGGPGAGDLQT	0.000113611	1.02021e-05	-0.000114888	-6.87955e-05	2.33925e-05	0.000227276	5.29774e-05	4.02829e-05
		GGGPGAGDLQTL	-6.88977e-05	-0.000131464	-7.82626e-05	-0.00010977	1.1618e-05	-3.13653e-05	-3.04464e-05	-5.13668e-05
		GGPGAGDLQTLA	3.61009e-05	-5.19399e-05	-4.03295e-05	-1.06344e-06	-2.26265e-05	-0.000123859	4.89044e-05	6.94353e-06
		GPGAGDLQTLAL	-2.65009e-05	3.45908e-05	5.67842e-06	-5.68063e-05	-5.09527e-05	0.000177505	-2.40944e-05	-5.84845e-05
		ALAHLLEAERQE	-1.49632e-05	-6.02879e-05	-4.5668e-05	5.95528e-05	-2.45158e-05	-3.3343e-05	-2.53933e-05	-5.99427e-05
		ERPVFTNHFLVE	2.04724e-05	-0.000102446	-6.00641e-05	-6.79357e-05	1.13019e-05	-0.000137485	-9.17128e-05	-0.000140839
		QELEEELDEAVE	3.35478e-05	-2.04729e-06	-9.99035e-05	0.00041134	8.66231e-05	-0.000140087	6.96937e-05	-0.000184484
		QELGKLTGPSNQ	-5.20738e-05	6.23643e-05	-2.92475e-05	-0.000173591	3.75893e-05	8.4229e-05	3.54839e-05	-9.63503e-05
		DQLSEDASKVIT	-4.16301e-05	8.7255e-06	-8.61903e-05	3.24128e-05	0.000122639	-3.24128e-05	-1.34051e-05	-7.26685e-05
		LDDIPEADLDRP	-8.57882e-05	5.42214e-05	7.37538e-05	-0.000117943	4.77061e-05	4.68431e-05	4.00343e-07	6.84125e-05
		SKVAFSAVRSTN	6.50934e-05	-3.904e-05	0.000239507	0.000114481	-4.07077e-05	-7.60569e-05	-2.85398e-05	-6.16722e-05
		EGEDDPDRSMKL	-6.77334e-05	-7.02284e-05	-0.000127952	-6.76164e-05	-0.000143856	-2.68529e-05	-7.95664e-06	-7.89682e-05
		EDDPDRSMKLSF	-1.72628e-05	6.25639e-06	0.000171549	3.75654e-05	-5.45273e-05	-5.45635e-05	7.69433e-06	-5.1733e-05
		DPDRSMKLSFRT	-1.50294e-05	-5.65187e-05	3.55781e-05	-8.29646e-05	-6.72093e-05	-1.93294e-05	-7.48776e-05	0.000123528
		EDSVEARSDFEE	1.44825e-05	-2.47768e-05	3.07095e-05	-8.50483e-05	0.000121771	0.000224662	7.20062e-05	-0.000154969
		NHPDSELESTAN	-3.32396e-05	-4.29557e-05	-1.50963e-05	-5.77496e-05	-0.000117655	-9.48175e-05	-3.84706e-05	-1.49472e-05
		PDRQYEPYPITE	1.64889e-05	7.02656e-05	-3.70616e-05	-4.22631e-05	7.88415e-07	-7.72237e-05	-4.15804e-05	-3.08882e-05
		RPFSEDVNWGYE	4.13707e-05	1.83743e-05	-2.92562e-05	-5.05982e-05	-6.86954e-05	0.00015502	-2.53391e-05	5.61956e-06
		SAARSVPASNYV	-9.76875e-06	5.2581e-06	5.79949e-05	3.91346e-05	0.000111567	-1.1081e-05	-7.49282e-05	-7.37986e-05
		PGQGGLEGPSGP	-9.57376e-06	1.94088e-05	-1.05295e-05	4.51496e-05	6.94869e-05	-7.70889e-05	-0.000110583	5.15295e-06
		TEAHEDPDEMNE	-8.27303e-05	4.47172e-05	0.000286462	-8.90151e-05	0.000141062	-6.38936e-06	-6.31854e-05	-6.28957e-05
		QGTFTSDYSKYL	0.000207114	-1.51509e-06	2.5436e-05	-0.000132919	0.000179285	9.11883e-05	-4.22484e-05	1.85565e-05
		GTFTSDYSKYLD	-0.000101451	2.70526e-05	0.000352524	-0.000183763	4.53164e-05	0.000145678	5.24562e-05	-4.69376e-05
		TFTSDYSKYLDS	0.000125403	4.72147e-05	-2.90885e-05	-4.36518e-05	-0.000138962	0.000389516	8.36593e-05	-4.56899e-05
		FTSDYSKYLDSR	7.71771e-06	4.23875e-05	7.45181e-05	-5.924e-05	-6.38615e-05	-6.71099e-05	-6.89895e-06	0.000129876
		SDYSKYLDSRRA	-0.000139549	0.000186227	0.000135233	-5.97877e-05	1.44729e-05	7.72413e-05	-3.94555e-05	9.71659e-05
		LDSRRAQDFVQW	2.76304e-05	-4.38911e-06	2.33485e-05	-8.73208e-05	-9.89462e-06	1.35634e-05	-6.21615e-05	-0.000140518
		DSRRAQDFVQWL	5.84476e-05	3.52396e-05	-2.89435e-05	-9.07276e-05	-1.48689e-05	-1.09672e-05	-1.76237e-05	-9.35809e-05
		FINWLIQTKITD	9.43719e-05	0.000147893	-4.18756e-05	-0.000110387	4.06285e-05	9.77325e-05	-0.00014532	4.40674e-05
		ASGPPVSELITK	5.27309e-05	-0.00011632	-8.58078e-05	-3.78535e-05	4.04628e-05	-8.20699e-05	-3.58237e-05	-9.52541e-05
		NFLVRSSNNLGP	3.45928e-05	2.47347e-05	-0.000180974	6.93067e-05	-3.76401e-05	0.000247182	1.58676e-05	-0.000205073
		EQLELGGSPGDL	-7.43908e-05	-2.48613e-05	2.92312e-05	-5.4347e-05	-3.63148e-05	-6.62813e-05	2.74596e-06	-2.21481e-05
		QLELGGGPGAGD	-3.14245e-05	-7.82148e-05	-3.51191e-05	-0.000136051	2.83601e-05	8.09222e-05	-0.000102973	9.5852e-06
		EIELQSQLALKQ	1.93343e-05	-3.16525e-05	-6.2275e-05	6.14733e-05	1.23609e-05	8.43171e-05	-9.18265e-05	-0.000113174
		TWEQEPLQEQPR	9.49543e-05	1.46134e-05	-0.000122061	-3.72447e-05	-6.42195e-05	-1.24359e-05	-7.16939e-05	-0.00012192
		APLVETSTPLRL	-1.50895e-05	-2.67393e-05	-2.56682e-05	-1.85699e-05	-3.18208e-05	-1.45825e-05	-1.18957e-05	-2.71009e-05
		RPVFTNHFLVEL	9.92553e-05	-3.52397e-05	-3.22169e-05	-6.34972e-06	-0.000119686	-2.18571e-06	-2.18563e-05	9.99754e-05
		DVPAALFSKLLF	0.000138153	4.57036e-06	1.39739e-05	-7.54113e-05	-1.50479e-05	-5.19304e-05	-7.87186e-05	-0.000117828
		LMYEENSRENPF	-4.47524e-05	-3.55268e-05	2.98121e-05	-3.96285e-05	-6.71372e-05	-3.70766e-05	-3.47807e-05	0.000159082
		TNEIVEEQYTPQ	-3.22037e-05	2.6807e-05	0.000168237	3.34138e-05	2.70185e-05	0.000135556	3.05129e-05	-9.30542e-06
		VKYPELLNTNQL	5.8006e-06	-6.07635e-06	-1.66891e-05	-9.10781e-05	-7.81248e-05	-0.000212374	0.000150618	-6.41084e-05
		VQMEFLASSESV	5.73562e-05	-7.04979e-05	-4.46783e-05	-6.02764e-05	6.66615e-05	-8.39347e-05	-6.11479e-05	-0.000176909
		LIIATGSVGKNL	1.99796e-05	-6.06336e-05	-0.000107203	-4.38761e-05	-1.12361e-05	-5.09638e-05	0.000136944	2.88751e-05
		APSDPRLRQFLQ	-2.38221e-05	-9.13007e-06	4.53829e-06	-2.30721e-05	5.80229e-05	-9.79505e-06	7.39493e-05	-6.46604e-05
		SLAAATGKQELA	-2.10531e-05	-2.68968e-05	-2.66397e-05	-1.86552e-05	-3.68797e-05	-1.9552e-05	-1.31479e-05	-3.85462e-05
		EEEPEYGEESRS	9.65289e-05	-3.025e-05	-2.54653e-05	-0.000103523	3.80998e-05	-0.000176626	0.000122096	5.05978e-06
		FDPLQWKNSDFE	1.64263e-05	-0.00011155	3.26778e-05	0.00010255	-3.07808e-05	-7.36035e-05	-0.00012999	-9.5568e-05
		EDPQVEQLELGG	-2.33868e-05	4.72487e-05	-2.10013e-05	0.000123412	4.65531e-05	0.000117735	9.06251e-05	3.90938e-05
		VEQLELGGSPGD	-2.23324e-07	-2.28624e-05	-3.5191e-05	2.44032e-05	-0.000137821	-0.000109029	8.19952e-05	-0.000190825
		REVEDPQVAQLE	0.000110144	-3.21768e-05	-0.000150178	-0.000172806	-1.84153e-05	-0.000125655	0.000142756	0.00012921
		VEDPQVAQLELG	-1.27227e-05	-4.22304e-06	7.50627e-05	0.000175443	-7.58075e-05	-8.66884e-06	0.000142461	-1.71079e-05
		VAQLELGGGPGA	9.82831e-05	-6.23263e-05	0.00032728	-2.53178e-05	-3.10045e-05	-7.47168e-05	-3.2314e-05	0.000194685
		AQLELGGGPGAG	-3.29207e-05	-0.000105974	-4.49467e-05	-5.23447e-05	-2.29088e-06	-6.80553e-05	2.74945e-05	-6.62208e-05
		DLQTLALEVAQQ	-4.72441e-05	-2.64168e-06	-4.28582e-05	3.5972e-05	-6.40701e-05	0.000128123	-6.23468e-05	-7.13912e-05
		ASFQRNQLLQKE	-4.95027e-06	9.76655e-05	-2.88779e-05	-1.72715e-05	4.15366e-05	-9.12518e-05	0.00013681	7.6518e-06
		NEIVEEQYTPQS	-1.35685e-05	-2.52005e-05	-2.91542e-05	-3.27582e-05	-2.59053e-05	-1.59164e-05	-1.97738e-05	-2.76855e-05
		NQEQAEQGREHL	6.79221e-05	-3.69302e-05	6.47566e-05	3.97536e-05	-1.56779e-05	0.00028598	2.68847e-06	6.78835e-06
		VSETDIQRLLHG	9.26412e-06	9.39881e-05	-5.60156e-05	-6.94219e-05	-7.12187e-05	0.000165998	-5.27792e-05	7.81231e-05
		NTYVRKLDDFVE	9.59909e-05	-5.14784e-05	5.73287e-05	9.32967e-05	8.41913e-05	0.00016484	-4.46092e-05	-7.66267e-05
		NELRVAPEEHPV	9.22927e-05	6.97489e-05	3.83204e-05	-1.89896e-06	-0.000151639	0.000311979	-0.000125338	-8.45244e-05
		LKVALPSYEEAL	3.18864e-05	7.64902e-07	-5.93122e-05	-1.55096e-05	5.93887e-05	-1.60256e-06	1.95566e-05	-0.00019215
		ETVAVKIFPYEE	0.000120274	-5.78682e-05	-9.249e-05	5.92033e-05	0.000155016	-4.45223e-05	-0.000121578	-6.61862e-05
		VAEVGISDYGDK	0.000103957	-7.23434e-05	-4.02453e-05	0.00011628	-2.57226e-06	-9.84454e-05	-6.02836e-05	-6.25383e-05
		APQKVELTVEKE	2.76198e-05	-8.22119e-05	-7.46905e-05	-4.48026e-05	-6.10846e-05	3.34717e-05	-2.21307e-06	-4.40143e-05
		GQPNTLICFVDN	-2.39628e-05	-9.19147e-05	-3.16559e-05	3.58028e-05	9.0521e-05	2.0738e-05	-7.31167e-05	7.98332e-05
		DHGATGILVFPN	0.000110573	-0.000105985	-1.29168e-05	-0.000194085	-4.58494e-05	-0.000125911	1.38699e-05	-5.88677e-05
		PEQKALVIGGEA	5.56324e-05	7.94624e-05	3.28802e-05	-0.000153599	1.65832e-05	-0.000110676	5.68087e-07	-0.000133817
		AFQEALAAAGDK	-2.31045e-05	0.00010717	-6.64003e-06	-4.87349e-05	-0.000117816	-6.5003e-05	0.000170814	2.86983e-05
		NNKDLPSPIERT	-5.7347e-06	0.0001295	-2.11975e-05	7.81038e-05	0.000230049	-4.74361e-05	5.80297e-05	7.77196e-05
		EGTARGIVVYTG	6.05439e-05	-3.87486e-05	-2.86812e-05	-4.80548e-05	2.0786e-05	-0.000181222	-8.54077e-06	-8.52418e-05
		QSTAITAYKSEG	0.000140517	-0.000101179	-1.16278e-05	-7.68595e-05	-1.70198e-05	-6.2717e-05	-6.33617e-05	1.1795e-05
		PAEVGVLVGKDR	0.000180289	4.76335e-06	0.000109461	-7.99457e-05	-0.000165162	-0.00027921	-2.18773e-06	3.63056e-05
		TIEENIKIFEED	0.00012029	0.000127419	1.54943e-05	-1.70071e-05	2.06496e-05	0.000112665	0.000230362	-0.000103584
		YPIEHGIITNWD	-0.00012549	2.08802e-05	-8.82541e-05	-0.000148546	-5.24939e-05	0.000259202	-0.000108473	0.00010618
		LGKQEVIRGWEE	-0.000110797	-0.000131074	-0.000101275	7.5362e-06	-1.56684e-05	-9.50996e-05	5.53328e-05	-3.16644e-05
		IHEHMVITDRIE	-3.57793e-05	-0.000266301	-7.06214e-05	-0.000131913	1.64132e-05	-4.78453e-05	2.6347e-05	-0.000124278
		INASYIDGFKEP	3.36862e-05	-1.47403e-05	-3.78128e-05	7.55238e-05	-5.92719e-05	-6.81994e-05	-2.2428e-05	-5.3172e-05
		DTTVSVKSYPDE	-4.70091e-05	-1.86285e-05	4.04758e-06	-0.000119344	-1.3529e-05	7.37277e-05	-4.66296e-05	-5.70863e-05
		AQQEALLVFAEH	4.08288e-05	-3.60697e-05	-3.00693e-05	-2.33734e-05	-6.26525e-05	1.8822e-05	-1.5748e-05	-2.45417e-05
		GTARGIVVYTGD	3.26905e-05	-3.76368e-05	9.8809e-05	-5.8237e-05	-2.16691e-06	-6.10763e-06	-0.000113397	3.3103e-05
		TIQQVIKSGSDE	-2.06086e-05	-9.66581e-05	-3.42383e-05	-0.000173423	-0.000208504	6.64345e-05	-0.000120632	5.85615e-05
		NTFKTLDSWRDE	2.91776e-05	9.63354e-05	-6.38669e-06	-6.69657e-05	4.02258e-05	-9.4007e-05	-5.11273e-05	5.82888e-06
		AVAEEIQDEVDE	-2.19322e-05	-9.36596e-05	-0.000121124	-0.000105969	3.05366e-05	0.000146324	-5.36284e-05	7.73548e-05
		HEHMVITDRIEN	4.00393e-05	2.45788e-05	-0.000108306	6.85229e-06	-7.7211e-05	-0.000252277	-5.80122e-05	0.000210429
		GKIETIEVMEDR	-1.30838e-05	4.16891e-05	-0.000141014	0.000140329	-0.000140571	4.87573e-05	0.000223629	-8.52072e-05
		ALHHGLDVFQDD	-2.80273e-05	-9.72382e-05	-6.15017e-05	0.000130209	3.9218e-05	2.17672e-05	-8.96597e-05	-2.44343e-05
		GIVKALNVEPDG	8.56497e-05	-8.85647e-05	-1.52221e-05	-8.99276e-06	-6.85134e-05	-4.28462e-05	-3.48983e-05	1.0491e-05
		AAQKAAAFEDQE	-5.90227e-05	3.91565e-05	-5.85607e-05	-8.86806e-05	8.1949e-05	-8.85145e-05	3.64197e-05	0.000222434
		EATIPLVPGRDE	-2.38001e-05	-5.04978e-05	-5.04536e-05	-9.66849e-06	-5.46411e-05	-4.8663e-07	-4.17188e-05	7.87887e-06
		YKEQYAFVYKEK	-4.86723e-05	-0.000116292	-0.000108266	3.84854e-06	-3.72178e-05	1.37454e-05	-3.66259e-05	-3.93107e-06
		SIAQLNAENDHP	-1.95588e-05	-3.52839e-05	-2.1772e-05	-2.33746e-05	1.13754e-06	-1.59328e-05	-7.93022e-06	-3.33322e-05
		KQVTELEAEREQ	-0.000100976	-0.000184369	0.000117061	-7.73484e-05	5.3804e-06	0.000207493	-1.03679e-05	4.18483e-05
		IVEQIPTYVEYS	4.59254e-05	-1.73817e-05	3.05047e-05	-9.67605e-05	4.79181e-05	-0.000171917	-3.28763e-05	-3.99815e-05
		EAQAKVDVFRED	2.08284e-05	-0.000150784	-0.000200298	4.92559e-05	1.98894e-05	0.000334861	-0.000103919	-8.15346e-05
		ATIPLVPGRDED	-4.58867e-05	-3.55189e-05	-4.60547e-05	-4.31408e-05	-1.37747e-05	0.000148407	-3.39532e-05	-5.60222e-05
		LHHGLDVFQDDD	3.3878e-05	3.93524e-05	-7.80909e-05	-6.52358e-05	-9.18284e-06	3.57626e-05	-4.47371e-05	-0.000153967
		LGQPNTLICFVD	-6.12535e-05	-7.78631e-05	-9.55346e-05	-0.000139964	-0.000119573	-0.000143037	-8.19365e-05	-6.05177e-05
		EVAQTTALPDED	-6.5677e-05	-4.66226e-05	-7.63608e-05	-0.000138648	-4.63383e-05	0.000187025	-9.46631e-05	7.60105e-06
		VSVSVIMSEGDG	-3.82998e-05	-3.32631e-05	-0.000147861	-0.000103238	-0.000147214	1.88421e-06	-9.90972e-05	-3.1734e-05
		AQAKVDVFREDL	7.29402e-05	-7.39122e-05	0.000110779	-8.52163e-05	3.54778e-05	6.84456e-05	5.3161e-05	-6.68515e-05
		HHGLDVFQDDDA	-0.000145965	-0.000147564	-0.000105815	-0.000100569	8.75951e-06	-0.000161299	-7.08826e-05	4.87249e-05
		RLVTRYIYNREE	7.52718e-05	-9.72099e-05	-9.01106e-06	-0.000122445	6.61367e-06	-0.000271443	0.00014816	-1.48577e-05
		ISVPVPEFADSD	0.000206451	6.79804e-05	-0.000194271	-4.58497e-05	0.000123825	0.000117254	-0.000157339	0.000245259
		EEEIEIIPVQEE	1.41383e-05	-6.64919e-06	-7.93026e-05	0.000118326	-8.67799e-06	-0.000118178	3.88056e-06	3.60535e-06
		EEIEIIPVQEEE	-5.12753e-05	-3.02706e-05	4.9851e-05	-6.40096e-05	8.43118e-05	-0.000108221	5.85515e-05	-0.000118121
		EIEIIPVQEEEE	-4.84682e-05	-1.05426e-05	-1.79449e-06	0.000195378	8.03454e-06	-3.1051e-05	3.45096e-05	2.96866e-05
		IEIIPVQEEEEE	1.80125e-05	-5.41195e-05	-2.24301e-05	-3.56497e-05	-1.15417e-05	-3.4256e-05	5.16625e-05	-0.000111087
		GVLNSWTDQDSK	3.34417e-05	5.15279e-05	3.27188e-05	-0.000133598	8.08364e-05	-0.000109911	0.000110241	4.80735e-05
		QNGVLNSWTDQD	0.000238447	5.67982e-05	7.30591e-05	-0.000199572	-0.000158101	-0.000146811	-4.13274e-05	-0.000194825
		IDGSERQNGVLN	0.000160942	-7.04892e-05	0.000313809	0.000261856	0.000104781	2.09499e-05	0.000228831	-6.66572e-05
		EIQSQAKAYFEK	-9.61226e-05	4.89247e-06	-2.18994e-05	9.05058e-05	-6.57047e-05	-3.28217e-05	2.44901e-05	-7.38884e-05
		TRAYGFRDPGPQ	-5.72126e-05	2.75908e-05	-5.39975e-05	1.24401e-05	-2.52305e-05	-6.05452e-05	5.34429e-06	-0.000109288
		LVEALYLVCGERG	2.41501e-05	-6.52511e-05	3.77493e-05	-0.000138899	-0.000101245	1.04803e-05	-4.69142e-05	-2.03264e-05
		RRAQDFVQWLMNT	-8.42637e-05	0.000101764	-5.08671e-05	0.000165261	-1.96974e-05	-5.66961e-05	-0.000126406	-5.63676e-05
		NIAVDKANLDVMK	0.000106919	0.000110121	-8.1652e-05	4.23531e-05	-0.00012753	-6.24426e-05	0.000127042	-9.00234e-05
		DAAAEVPSRDTME	-6.702e-05	-6.8337e-06	-2.63636e-05	-4.8321e-05	-6.96436e-06	-9.01316e-05	-8.32424e-05	-3.27995e-05
		AATLAVIDSEKDM	6.91149e-06	-7.76806e-05	0.000113417	-3.84099e-05	6.36786e-05	-7.58972e-05	7.84217e-05	7.86954e-05
		SRMDQLAKELTAE	8.1997e-05	3.59324e-06	-0.000152026	0.000442854	0.000249709	0.00011621	-0.000131999	-0.000241186
		EQEMATAASSSSL	0.000104333	-7.5904e-06	-3.16962e-05	6.15294e-05	-5.27454e-05	-1.24683e-05	-1.12169e-05	-6.54527e-05
		WSRMDQLAKELTA	3.22025e-06	-1.7839e-05	2.5155e-05	4.61702e-05	-9.97688e-05	-2.91265e-05	-7.42413e-05	-4.19343e-05
		HTYQVGMNDMGDM	9.82322e-05	0.000106138	-5.56146e-05	0.000202496	1.64625e-05	0.000103933	-0.000105992	-9.18241e-05
		GEDDPDRSMKLSF	2.05956e-05	-0.000131536	-4.33557e-05	1.41657e-05	0.000237831	-8.64654e-05	-0.000123512	-1.14572e-05
		NAARDPNRESLDF	4.10798e-05	-1.36779e-05	-4.76577e-05	-8.33975e-05	3.81722e-06	0.000156446	-4.36792e-07	8.73615e-05
		KKLEPSGPISTIN	4.54442e-05	-2.95517e-05	0.000144971	0.000120971	-4.4834e-05	-8.40896e-05	-6.74146e-05	1.59009e-05
		VNNKDLPSPIERT	1.6529e-05	-4.57513e-05	-8.56055e-05	-8.89682e-05	-5.01433e-06	-2.95521e-05	-6.11158e-05	0.000107814
		GKKVITAFNEGLK	6.76709e-05	-4.36136e-05	4.83524e-05	-2.3028e-05	1.1757e-05	-0.000107992	-0.00011084	-9.15873e-05
		QLELGGGPGAGDL	0.000161349	4.00475e-05	1.15739e-05	-8.96965e-05	0.000215599	-0.000167065	8.89343e-05	-0.000108042
		QLELGGSPGDLQT	-4.66531e-05	-2.30241e-06	-6.83433e-05	-0.000154237	0.000130885	-8.04692e-05	-7.73333e-05	-6.98534e-05
		PQVEQLELGGSPG	-2.17509e-05	4.28441e-05	0.000333881	-0.000183371	6.1278e-05	-9.58743e-05	-0.000109827	-2.21111e-05
		NYREQEELKVRVE	-7.14639e-05	-9.94841e-08	6.38955e-05	-7.69997e-05	-1.76212e-05	2.10209e-05	-9.25122e-05	-0.000153018
		FVKQHLCGSHLVE	-1.94503e-05	-3.58588e-05	-6.74217e-05	-4.97154e-05	2.37795e-05	-2.37809e-05	-4.50046e-05	-9.43269e-05
		LQIDNARLAADDF	-3.91749e-05	2.85834e-06	-2.30325e-06	-0.000106974	-7.03414e-05	0.000249744	6.43301e-05	6.84307e-05
		VSIQNLVKVYRDG	8.45532e-05	-4.66148e-05	-2.07147e-05	5.14378e-05	2.31986e-05	8.10996e-07	7.82766e-05	2.07328e-05
		GVQIGIWARPSAI	-4.19688e-05	7.53785e-05	3.23486e-05	6.31178e-05	6.61422e-05	-7.00546e-05	-1.81663e-05	-0.000148075
		EEIKKELEDLRDR	1.22351e-05	1.59005e-06	-3.74851e-06	0.00026611	4.48113e-05	0.000160734	0.000119969	-1.50243e-05
		VEGTARGIVVYTG	9.16997e-05	8.85778e-05	3.85179e-05	-3.54487e-05	1.20724e-05	-0.000243436	-0.00010847	0.000130208
		SKDWSFYILAHTE	7.46417e-07	3.95117e-05	1.79099e-05	2.43234e-05	-3.59822e-05	-7.7808e-05	5.31186e-05	0.000111343
		AHTEFTPTETDTY	-9.45676e-06	1.09271e-05	3.9113e-05	-0.000111867	1.7874e-05	-2.52301e-05	-2.45514e-06	-1.1656e-05
		QLTEEQIAEFKEA	9.89262e-05	8.83857e-05	-0.000117501	-0.000219153	7.98091e-05	-0.000227976	7.29676e-05	0.000152805
		GRAQLGVQAFADA	-3.10374e-05	8.96361e-06	2.17015e-05	-3.22652e-05	0.000166415	5.61072e-05	-9.70919e-05	5.07278e-05
		RPQKSLLVEVEEG	2.67927e-05	-6.85262e-05	-4.37444e-05	6.97558e-05	-0.00013644	-0.000107391	-7.79934e-05	-4.41605e-05
		VALLLAGQATTAY	-1.50895e-05	-2.67393e-05	-2.56682e-05	-1.85699e-05	-3.18208e-05	-1.45825e-05	-1.18957e-05	-2.71009e-05
		SVVGGLAVGKEGP	7.13823e-05	-4.04697e-05	-0.000185029	0.000350395	-3.79457e-05	-2.97648e-05	-4.53454e-05	-7.2043e-05
		EPGAPGENGTPGQ	-2.55122e-05	-5.28663e-05	-4.35811e-05	3.77965e-06	-3.78398e-05	-1.84461e-05	-1.66308e-06	-3.56743e-05
		RPPFVAYPHLRIR	8.11159e-05	3.91874e-05	3.74257e-05	-8.78342e-05	-9.54226e-05	1.23036e-05	-8.62513e-05	-5.27011e-05
		RLKTHLPIFSQED	0.000218706	0.000121695	-9.7314e-05	-0.000241692	-4.88111e-06	-0.000269869	3.32086e-05	0.000121789
		EFIKASSIEARQA	3.97109e-05	-0.000183905	-2.53348e-05	-8.41154e-05	2.66553e-05	0.000122661	-1.52372e-05	0.000205276
		VALLTHNPSLLRK	9.904e-05	5.89324e-05	4.55011e-06	8.23353e-05	-0.000155207	0.000279066	-0.00013658	-3.22511e-05
		YPRQTQVSVLPEG	1.69547e-05	-7.06481e-06	-9.31843e-05	5.66728e-05	2.51513e-05	0.00023667	-0.000152196	-0.000144168
		VTRYIYNREEYLR	-4.62085e-05	3.56695e-05	0.000166163	0.000616121	-3.85746e-05	-0.000150564	7.5695e-05	-0.000121826
		TRPNQEGIDVREE	1.23195e-05	-0.000119089	-0.000125315	0.000108232	-9.06935e-05	-9.8067e-05	6.4886e-06	-0.000169285
		EVEDPQVAQLELG	-1.92035e-06	-4.86961e-05	-2.55518e-05	-0.000148185	-1.42316e-05	-2.34988e-05	6.66182e-05	-0.000154861
		FKQSQNFPTAQQE	-2.13277e-05	-9.54829e-05	9.75762e-05	-0.000113667	5.42619e-05	-3.49953e-05	-3.99663e-05	-9.10849e-06
		IHDFQRGLTAYHD	-1.53111e-05	1.21744e-05	-0.000127276	-5.37855e-05	-0.000103581	-6.46761e-05	9.24386e-06	-8.66412e-06
		DFQRGLTAYHDIS	4.18605e-05	-3.02411e-05	4.21516e-05	-7.6735e-05	-4.73273e-05	7.17265e-05	-5.47434e-05	-3.2695e-05
		YTAEELCIRAAQE	7.02024e-05	-0.000106541	0.000149505	-0.000163412	7.98246e-05	4.00167e-05	-1.75137e-05	3.15361e-05
		SDIIVQKIQPYTE	6.46817e-05	8.92582e-05	6.96753e-05	-4.02763e-06	0.000123678	0.000217847	-4.73096e-05	-0.000178498
		ALEARPLLSQEDS	-4.39772e-05	-0.000147255	-0.000111045	-0.000131181	2.92133e-05	8.93055e-05	-7.52453e-05	3.18828e-05
		HSIAQLNAENDHP	-2.66228e-05	-3.08399e-05	-2.85455e-05	-7.82915e-06	-4.48314e-05	-1.76591e-05	-2.23974e-05	-2.39471e-05
		SISPNAISAEEDG	0.000116046	-0.000254704	4.49689e-05	-2.65905e-05	1.99213e-05	-6.92016e-05	-2.07297e-05	-6.12454e-05
		IEKPAGPPGILAL	-9.8909e-05	-8.41139e-05	-0.000155875	2.24538e-05	-6.39704e-05	-0.000104458	1.06018e-05	0.000130788
		KLQLQEQLQAETE	-1.50895e-05	-2.67393e-05	-2.47774e-05	-1.91669e-05	-4.35138e-05	-2.15605e-05	-1.70067e-05	-4.25347e-05
		IVDYIADKKDVYE	0.000107722	0.000137097	-7.01369e-05	0.000110251	-1.3303e-05	-0.000181249	-7.5547e-05	-0.000174102
		IGNKADLEAQRDV	-0.000102821	2.81563e-06	-3.2292e-05	9.36404e-05	-3.85255e-06	-0.000121123	-0.000101518	-0.000130402
		INTYVRKLDDFVE	0.000136971	0.000286012	-8.39621e-05	-0.000156656	0.000198482	-6.86705e-05	6.65537e-05	0.000160978
		VIHKSFVEVNEEG	-8.35207e-05	-1.82511e-05	-0.000112544	4.0951e-05	7.85094e-05	-0.000164351	3.98359e-05	8.90148e-05
		GHVESELLHTYSE	7.02132e-05	6.33342e-05	1.31923e-05	-2.2585e-05	-0.000144689	-2.8712e-05	-3.28254e-05	-3.57241e-05
		FETVAVKIFPYEE	-3.55619e-05	3.18216e-05	-3.94408e-06	-7.31388e-05	-0.000141552	6.31469e-05	-4.7015e-05	4.81506e-05
		SDLVNAIKADAEG	-1.00913e-05	-8.05473e-05	4.95521e-05	5.39507e-06	-6.49895e-05	-9.78282e-05	-6.33685e-05	-0.000101513
		QRQHEINLIAYRE	-4.83698e-05	-6.6811e-05	-7.42109e-05	-1.33956e-05	1.45264e-05	-0.000153312	1.56537e-07	-0.000259349
		KSRIVENLQSFNE	-5.28559e-05	0.000141948	-3.00055e-05	3.9872e-05	-7.85914e-05	-0.000121898	1.33891e-05	-0.000113934
		DIEEAGIVAREFG	-6.61509e-05	0.000154706	-2.59707e-05	-5.55963e-06	0.000100014	-0.000149228	0.000118925	-0.000240295
		LVAEVGISDYGDK	-1.01684e-05	2.49324e-05	-7.00491e-05	-4.19586e-05	-1.29094e-05	-6.78847e-05	1.95667e-05	3.55396e-05
		TAPQKVELTVEKE	0.000108163	-2.80319e-05	0.000157148	7.06589e-05	-0.000140717	9.77789e-06	5.92244e-05	-6.22016e-05
		SLEEIYLFSLPIK	0.000170404	8.60536e-05	-2.3261e-05	1.71219e-05	2.08501e-05	-5.64056e-05	-2.61855e-05	-3.87912e-05
		GLRVIEITIYEDR	1.08163e-05	7.60524e-06	6.38236e-05	-1.52273e-05	-0.000140497	-0.00010138	-0.000127017	0.00012312
		IRLVTRYIYNREE	0.000271739	4.72539e-05	0.000216063	-2.41494e-05	6.27797e-05	0.000198908	0.000116318	0.000101157
		RLVTRYIYNREEY	-4.87517e-05	-1.68043e-05	-8.19704e-05	4.02952e-05	6.16743e-05	-0.000127749	3.2956e-05	-0.000169008
		RGYQQFAYDGRDY	0.000301046	-4.50891e-05	4.66552e-05	0.000226394	0.00017536	0.000271328	-0.000109526	-0.000104635
		ATAQTVEDYVEEM	-3.67669e-05	2.92151e-05	-4.15426e-05	-9.38265e-05	1.98719e-05	-5.98228e-06	-1.10896e-05	-3.16098e-05
		ASSTQPLLVHEDA	3.2e-05	3.80412e-05	6.55174e-05	-2.92034e-05	-7.5741e-05	-3.0213e-05	2.42164e-05	-8.1729e-05
		TDHGATGILVFPN	-0.000125594	3.43186e-05	-1.71976e-05	0.000247262	-6.13209e-05	-0.000163479	-8.6844e-05	-0.00021573
		NKHEAMITDLEER	-0.000131219	3.44919e-05	-4.82349e-05	-8.11299e-05	5.98656e-05	0.000492234	0.000116876	-9.1685e-05
		VYQGASLQAQTDR	0.000136509	-7.46747e-05	-0.00019228	8.37053e-05	9.76215e-05	-0.000166249	-0.000151612	-0.000155639
		KDTVVKSVIVEPE	2.34678e-05	-2.36462e-05	-1.00149e-05	-7.83993e-05	1.83007e-05	-3.79065e-05	6.90969e-05	-0.00024882
		ALGLPLTQLPVPL	-8.24751e-06	-5.3686e-05	-5.25079e-05	2.02609e-05	-3.17523e-05	-8.39388e-06	-7.48946e-07	-5.21782e-05
		EREIAEAIKNHEE	-0.000106147	-5.1538e-05	3.85639e-05	-4.70109e-05	-0.000101852	-7.65847e-05	5.82175e-05	-0.000144565
		AGPASVPLRTEEE	-5.01829e-05	-5.8778e-05	-2.67834e-05	-8.04048e-05	-7.30427e-05	3.02353e-05	-6.25972e-05	5.67968e-05
		SAVSGIIADLDTT	-1.50895e-05	-2.67393e-05	-2.56682e-05	-1.85699e-05	-3.18208e-05	-1.45825e-05	-1.18957e-05	-2.71009e-05
		MIILSHIYIIIMR	6.46012e-05	8.97403e-05	0.000177313	-0.000101008	-9.60952e-05	-4.48572e-05	0.000145404	2.29598e-05
		MTIQQVIKSGSDE	-7.21075e-05	-0.000107016	6.44274e-06	2.67404e-05	2.91316e-05	5.02502e-05	-1.62151e-05	-0.00021053
		AASAILTAQLDEE	-1.82928e-05	-2.67393e-05	-3.47954e-05	-1.85699e-05	-3.59055e-05	-1.67737e-05	-1.18957e-05	-2.71009e-05
		TPEQKALVIGGEA	0.000117515	1.25095e-05	-9.15976e-05	-6.76665e-05	0.000169182	2.64828e-05	-8.65286e-05	1.4156e-05
		YQTIEENIKIFEE	-2.2051e-05	2.97631e-06	-1.61265e-05	-7.80768e-05	-5.42443e-05	-7.11886e-05	-2.0767e-05	1.46637e-06
		SVGQQLVFSFNDK	-2.2171e-05	-3.50729e-05	4.47774e-05	9.85797e-05	4.92772e-05	0.000187495	7.57478e-05	-0.000105045
		YINASYIDGFKEP	4.57808e-05	-5.65935e-05	-5.08376e-05	0.000127824	3.64609e-05	-0.000150565	0.000195999	9.73181e-05
		FESNIKSYRDDID	-0.000136538	0.000125976	-3.79462e-05	0.000159154	3.41999e-05	-0.000132525	-9.9432e-05	0.000156617
		EAFQEALAAAGDK	-3.89758e-05	-1.78165e-05	-1.82119e-05	-6.53389e-05	-1.47294e-05	2.89844e-05	2.82943e-05	2.11013e-05
		HIEDSGEKPNTFS	5.08326e-05	-4.56226e-05	-0.000122511	-0.000229284	-8.14546e-05	-2.1185e-05	-1.24767e-05	5.68428e-05
		SKEADVATVRLGE	5.80135e-05	2.91456e-05	2.26488e-05	9.89837e-05	-8.89993e-05	-4.27917e-05	-7.21548e-05	-0.000132196
		QYDGVAELDQLLH	-7.97349e-06	6.96772e-06	3.3924e-06	0.000107897	-4.6192e-05	-0.000105808	-9.67088e-05	-2.13621e-05
		YDGVAELDQLLHY	-4.13311e-05	-2.72185e-05	2.86738e-05	-2.90351e-05	-2.48327e-05	4.38988e-05	7.80622e-06	4.55116e-06
		YSAARSVPASNYV	-1.12751e-05	5.29503e-06	-1.35039e-05	-2.37513e-05	-0.000198005	-0.000102378	-4.04245e-05	-6.89407e-05
		VNKVLDIVSCKSK	3.72762e-05	9.20394e-05	-4.64039e-06	-0.000107481	0.000136577	3.08755e-05	-8.28564e-06	1.96985e-05
		HALQDTEENPRSF	-1.47963e-05	-5.64239e-05	-4.99591e-05	0.000357563	-9.64694e-05	-5.62234e-06	-0.000101293	0.00021791
		HSQGTFTSDYSKY	-9.74638e-05	0.000163855	-5.43189e-06	-0.000175132	-0.000250207	-0.000134827	7.43402e-05	0.000171037
		GTFTSDYSKYLDS	0.00026052	-0.000104821	3.95337e-05	-0.000109345	4.56074e-05	0.000317997	9.66335e-05	-0.000241993
		HDEFERHAEGTFT	-4.01819e-05	1.6499e-06	0.000161326	3.68172e-05	-0.000123627	0.000100052	-5.0495e-05	9.19313e-05
		SSNNLGPVLPPTN	-2.09007e-05	-6.25602e-05	-3.82035e-05	-3.49001e-05	-3.5421e-05	-2.16306e-05	-1.597e-05	-3.57922e-05
		LGPVLPPTNVGSN	4.21997e-06	-2.19487e-05	-2.24121e-05	-1.93898e-05	-5.78739e-05	-1.92533e-05	-1.37192e-05	0.000150678
		GPVLPPTNVGSNT	-1.64867e-05	-2.58562e-05	-4.52925e-05	-9.32014e-06	1.58816e-05	-4.12272e-05	-1.89081e-05	2.94107e-05
		AARDPNRESLDFL	8.53079e-06	6.58069e-05	1.57312e-05	5.1735e-05	1.17911e-05	-9.1255e-05	9.61474e-05	-6.13716e-05
		RDPNRESLDFLLV	-1.72714e-05	4.66973e-05	4.63052e-05	-0.000104342	1.06573e-05	7.17789e-05	-1.30471e-05	4.73309e-06
		EVEDPQVEQLELG	-1.85028e-06	-3.67712e-05	0.000100137	1.48987e-05	-8.7625e-06	0.000108144	3.65718e-05	0.000255018
		VEQLELGGSPGDL	-3.15836e-05	7.29327e-06	-8.47545e-05	0.000153258	-5.20428e-05	-6.50073e-05	7.08949e-05	-0.000130044
		EQLELGGSPGDLQ	6.13462e-05	6.35725e-05	-6.87684e-05	-1.75535e-05	-6.95968e-05	-6.85132e-05	-5.368e-05	-0.000115268
		LELGGSPGDLQTL	-6.6885e-05	-1.60649e-05	8.02294e-05	-7.11377e-06	-1.494e-05	8.76313e-05	-1.86147e-05	-8.76553e-06
		ELGGSPGDLQTLA	7.27473e-05	5.46497e-05	-7.8454e-05	4.49895e-05	-0.000132998	-2.21339e-05	-0.000136217	7.48259e-05
		LGGSPGDLQTLAL	-2.43529e-05	2.97313e-05	4.11485e-05	0.00017293	-3.08083e-05	-0.000140168	-7.09269e-05	-3.26781e-05
		REVEDPQVAQLEL	-5.52737e-05	-1.90232e-05	-2.2131e-05	-8.25531e-05	-6.33204e-05	1.40824e-05	-0.000106437	-0.000123023
		PQVAQLELGGGPG	-1.33217e-05	-0.000115464	-5.80276e-05	-8.68902e-05	-9.33666e-05	-8.65197e-05	-2.53787e-05	-0.000100219
		LELGGGPGAGDLQ	-1.85305e-05	-8.89665e-05	-9.67933e-05	-7.12074e-06	2.93819e-06	-1.4261e-05	3.58031e-05	-8.2322e-05
		ELGGGPGAGDLQT	-5.21017e-05	-1.75571e-05	-7.37199e-05	5.99676e-05	0.000116539	-6.80708e-05	-9.98946e-05	-3.39126e-05
		LGGGPGAGDLQTL	-7.14145e-06	-5.44682e-05	-0.000101293	-1.69081e-05	-4.71024e-05	-6.8163e-05	-4.32395e-05	-2.92985e-05
		GGGPGAGDLQTLA	-6.43521e-05	-2.45214e-05	0.000106013	-1.33587e-05	0.000184684	-9.95026e-05	-8.79504e-05	-0.000139461
		GGPGAGDLQTLAL	5.20144e-06	-6.63729e-05	-8.48029e-05	9.89964e-06	-7.06495e-05	-0.000112602	-2.81312e-05	-1.37905e-05
		TNEIVEEQYTPQS	7.91294e-05	-1.59977e-05	-3.2783e-05	6.8379e-05	0.000144468	7.28233e-05	-0.000113745	-4.86285e-05
		IPVGSLKNEDTPN	-7.69688e-05	-3.94324e-05	4.46169e-05	-9.00181e-05	7.53574e-05	-0.000102417	8.20047e-07	-2.09419e-05
		TEKETVEKERQSI	7.04502e-05	0.000138689	4.36437e-05	-7.43509e-05	8.11083e-06	-0.000212393	-2.75125e-05	0.000132804
		SVPHFSEEEKEAE	6.71504e-05	-7.53257e-05	5.64218e-05	-6.08254e-05	0.000103619	0.000182179	-2.85911e-05	-5.86458e-05
		LEGEDDPDRSMKL	-8.6224e-05	-9.11077e-05	-1.35814e-05	-7.07205e-05	-1.09217e-06	-2.69463e-05	3.90857e-05	-1.68546e-06
		EGEDDPDRSMKLS	0.00026094	4.1316e-05	-5.67921e-05	-0.00022653	4.10444e-05	0.000108848	7.7905e-05	-9.34233e-06
		DDPDRSMKLSFRT	2.33881e-05	9.56102e-07	-9.48263e-05	4.86213e-05	-0.000107979	-0.000125797	-6.40755e-05	-0.000159636
		TRAYGFRDPGPQL	-4.06858e-05	-0.000111813	-9.0917e-05	-0.000145093	0.00010239	-6.39872e-05	0.000143888	0.00018932
		GWRPSSREDSVEA	-4.85162e-05	-6.82027e-06	0.000155695	-0.000102517	-8.76122e-05	-0.000268504	2.26092e-05	-0.000187292
		AEDQELESLSAIE	4.59337e-05	2.51554e-05	9.30773e-05	-0.000146694	-2.60426e-05	1.6129e-05	0.000164155	-3.81724e-05
		SAIEAELEKVAHQ	-3.58777e-05	-1.39589e-05	2.15437e-05	-3.03242e-05	-1.06346e-06	-8.1408e-05	3.27433e-05	-7.38399e-05
		DPADASGTRWASS	6.06849e-05	-3.97792e-05	-5.74088e-05	-8.82622e-05	-3.81017e-05	-0.000102354	0.000130316	-7.23644e-05
		FPDRQYEPYPITE	-4.96465e-05	-2.91795e-05	-6.42789e-05	4.6647e-06	-7.18596e-06	1.25048e-05	4.75848e-05	-9.43816e-05
		TEAHEDPDEMNED	0.000177435	-8.02918e-05	0.00020074	-1.17373e-05	-0.000142039	-0.000189945	1.55377e-05	0.000134462
		SQGTFTSDYSKYL	-1.74022e-05	-9.08674e-05	9.45255e-05	0.000169183	5.39718e-05	-0.000174025	-4.92739e-05	-0.000156773
		QGTFTSDYSKYLD	8.68707e-05	-4.02215e-05	-9.94839e-05	-8.44814e-05	-5.56611e-05	2.99544e-05	2.81838e-05	0.00015084
		ATRDFINWLIQTK	-6.55991e-06	1.75583e-05	-3.27689e-05	2.8475e-05	-7.72832e-05	0.000177507	-4.01438e-05	-3.5855e-05
		DFINWLIQTKITD	-0.000121826	-4.79025e-06	-7.37843e-05	8.37731e-05	-0.000178495	0.000195897	8.38966e-05	-5.82034e-05
		KCNTATCATQRLA	-2.80778e-05	-3.4119e-05	2.5632e-05	-5.2027e-05	-2.37601e-05	-5.21137e-05	-1.99653e-06	-1.27194e-06
		NNLGPVLPPTNVG	-3.51026e-06	-3.86428e-05	-1.26019e-05	-8.02863e-06	-3.53232e-05	-3.83102e-05	8.83172e-05	-1.42705e-06
		NLGPVLPPTNVGS	-1.81247e-05	-6.5642e-05	-2.34508e-05	9.55478e-06	-3.3025e-05	3.22664e-05	-9.42445e-06	-2.32405e-06
		ARDPNRESLDFLL	6.99745e-05	0.000154271	-0.000107254	-0.000133345	-0.000117269	0.000247904	-1.2428e-06	0.000122601
		VEDPQVEQLELGG	-5.46805e-05	-0.00015927	-0.00015147	-0.000179223	-0.00023283	-0.000129839	-1.71222e-05	2.53022e-05
		YEDIAQKSKAEAE	-1.19934e-06	-0.00010599	0.000143478	3.71701e-05	-6.83209e-05	-7.72427e-05	-7.88746e-05	0.000222274
		DLAQYDAAHHEEF	1.2033e-05	-2.01745e-05	-3.9476e-05	-3.76324e-05	1.97942e-05	-4.67656e-05	-1.30257e-05	5.50617e-06
		DDDRVTWAEQQYE	0.000100567	-4.50546e-05	-2.2453e-05	-3.46145e-05	-1.84494e-05	-0.000151506	-0.000136024	4.25336e-05
		SAPLVETSTPLRL	-2.06462e-05	-2.71949e-05	-2.56682e-05	-1.92686e-05	-3.35093e-05	-1.48734e-05	-1.18957e-05	-1.15245e-05
		ERPVFTNHFLVEL	2.35992e-06	-0.000132138	-5.71304e-05	-0.000171446	-4.28532e-05	6.21662e-05	-4.96662e-05	-6.16674e-05
		SQENPNTYSEDLD	3.49371e-06	-0.000167111	2.33717e-05	6.95204e-05	-1.88513e-05	-0.000154182	-6.63298e-05	-0.000177498
		AQELPVPGRARAP	-2.57807e-05	-4.61794e-05	-5.0593e-05	-2.6515e-05	-1.25896e-05	-2.65297e-05	-2.51481e-05	-2.29951e-05
		SENLPFRPEGLDQ	3.89065e-05	2.03324e-06	-3.93491e-05	0.0003082	-0.000192792	4.03595e-05	-6.29267e-05	0.000226584
		PLMYEENSRENPF	-1.54075e-05	3.78596e-05	-0.00012302	5.40153e-05	-1.29287e-05	-2.19483e-05	-4.78417e-05	-3.59144e-06
		IVEEQYTPQSLAT	-1.55699e-05	-3.15915e-05	-2.74675e-05	-1.87229e-05	-1.17255e-05	-1.9948e-05	-1.58854e-05	-2.96196e-05
		FQELGKLTGPSNQ	4.65107e-05	-3.50187e-05	-3.52919e-05	3.41936e-05	2.57819e-05	3.8491e-05	1.18397e-05	-1.57524e-05
		LVKYPELLNTNQL	0.000151133	5.96824e-05	-5.36556e-05	7.2596e-05	8.73633e-05	-7.62562e-05	2.33598e-05	4.11017e-05
		PKPEGSQDKSLHN	8.48836e-05	1.83778e-06	2.93332e-05	-0.00011283	-6.63321e-05	-4.90775e-05	4.75007e-05	-0.000112521
		ELSAERPLNEQIA	6.22059e-05	5.12974e-05	-0.000105113	0.000293599	-2.00278e-05	-2.52782e-05	-3.42067e-05	2.99581e-05
		LRAITEKETVEKE	-5.01103e-05	-1.09163e-05	0.00010366	-0.000119318	-5.909e-06	-9.9692e-05	9.31004e-05	0.000215611
		SAPGLIIATGSVG	-8.66029e-05	1.17157e-05	-8.78714e-05	2.97621e-06	-7.30856e-05	-9.13343e-05	-8.80054e-05	-4.36129e-05
		APSDPRLRQFLQK	1.93693e-05	-0.000108363	4.01335e-06	-9.93626e-05	-4.54758e-05	0.000110535	-4.66703e-05	-9.03175e-05
		ENDALEPEDLPQA	-2.73292e-05	0.000127383	7.95596e-06	-4.06296e-05	-4.18212e-05	-4.27047e-05	-7.77621e-05	-4.24109e-05
		LPQAAEQDEMRLE	0.000101856	-0.00010024	-1.75237e-05	-5.01604e-05	1.80119e-05	-5.51511e-05	-6.89844e-06	-3.46578e-05
		SEEEPEYGEESRS	6.23479e-06	-9.89625e-06	-3.82624e-05	3.89014e-06	0.000113428	-7.54091e-05	-4.95415e-05	1.82873e-05
		LGALFNPYFDPLQ	9.91283e-06	7.47397e-05	-4.67418e-05	-1.20969e-05	-6.63897e-05	-0.000108094	-6.70264e-05	8.07721e-05
		YFDPLQWKNSDFE	-3.76789e-05	-0.000162799	-0.000106164	1.78139e-05	3.81681e-05	-6.74807e-05	7.85967e-05	2.66564e-05
		DPQVEQLELGGSP	-2.48484e-05	-6.41718e-06	6.64585e-05	2.65404e-05	6.60471e-05	-4.54553e-05	0.000113952	-8.99475e-05
		QVEQLELGGSPGD	-3.50615e-05	-4.47429e-05	-4.42707e-05	6.41035e-05	0.000251511	6.99668e-05	-8.32642e-05	-0.000197021
		GGSPGDLQTLALE	0.000205849	0.000142344	7.70933e-05	2.33455e-05	0.000135686	0.000116785	3.1668e-05	-8.13967e-05
		DPQVAQLELGGGP	-2.17195e-05	-2.76864e-05	-4.37357e-05	-8.27703e-05	-2.41046e-05	-3.72653e-05	-8.49216e-05	8.03424e-05
		QVAQLELGGGPGA	-8.98893e-06	9.29556e-06	-5.99975e-05	0.000247889	6.29011e-05	-8.48236e-05	-9.87445e-05	-0.000151445
		VAQLELGGGPGAG	4.4162e-05	-4.04884e-05	-4.00911e-05	-3.57374e-05	5.04224e-05	-9.62226e-05	-0.000125631	-3.3788e-05
		AQLELGGGPGAGD	-4.02907e-05	-8.33745e-06	-4.57691e-05	-9.31128e-05	-2.45449e-05	-6.02885e-05	1.21553e-06	-3.64884e-05
		NEIVEEQYTPQSL	-1.49242e-05	-2.73675e-05	-2.42025e-05	-2.43586e-05	-3.20116e-05	-1.75587e-05	-1.492e-05	-8.92212e-06
		SVFQELGKLTGPS	-4.25376e-05	0.000102163	-3.33991e-05	-5.0988e-05	-5.78931e-05	-5.53807e-05	-6.81845e-05	4.93278e-05
		VGSLKNEDTPNRQ	2.14327e-05	-6.76596e-05	-0.0001195	-0.000119318	3.81601e-07	3.23107e-05	-1.87872e-05	-7.04156e-05
		YLNQEQAEQGREH	0.000229295	7.21118e-05	-0.000112262	-1.83646e-05	3.23048e-05	-2.62913e-05	-4.12686e-05	-8.59739e-05
		NQEQAEQGREHLA	8.88293e-06	8.85585e-05	7.77431e-06	0.000136985	8.92722e-05	-0.000122844	3.31043e-05	1.22628e-05
		YSPRTPDRVSETD	-3.55959e-06	2.71523e-05	-4.87999e-05	8.7786e-05	-9.22914e-05	-6.75219e-06	-0.00015752	0.000131911
		DRVSETDIQRLLH	-3.00441e-05	-1.50102e-05	4.34053e-05	-1.24094e-05	-6.84056e-05	-0.000126924	-7.22089e-05	-4.53627e-05
		RVSETDIQRLLHG	-9.67879e-05	7.91186e-05	-8.13047e-05	-9.01999e-05	0.000123163	-0.000403901	7.82352e-05	-0.000106424
		TPAEVGVLVGKDR	7.33028e-05	8.43943e-05	0.000114923	-1.63136e-05	6.69732e-05	-7.81182e-06	-3.82046e-05	0.000124842
		NTYVRKLDDFVET	9.03878e-05	-9.26729e-05	-3.72745e-05	2.67222e-05	8.41031e-05	-4.68659e-05	8.78039e-05	4.39498e-05
		KPKKENIIAFDDM	6.10737e-05	9.62649e-05	-0.000219229	-1.60307e-05	1.52827e-05	-2.12019e-05	0.000146999	1.79027e-05
		LIHEHMVITDRIE	0.000116258	0.00013536	3.45601e-05	0.0001494	-3.46704e-06	0.000145373	-3.0121e-05	-5.51668e-05
		KYPIEHGIITNWD	-1.92587e-05	-2.16897e-05	6.2806e-06	-3.13489e-05	7.71523e-05	0.000605195	-0.000122581	-9.36189e-05
		TLSHNAITDLPEH	1.25898e-05	-9.47718e-06	-7.5616e-05	-1.11433e-05	1.16746e-05	-5.31691e-05	-3.20952e-05	-2.47131e-05
		SPLQQAVSDLQEN	-2.43443e-05	-5.66064e-05	6.07892e-05	-7.67093e-05	2.73091e-05	5.29803e-05	-4.33212e-05	2.4255e-05
		AAQQEALLVFAEH	5.03829e-06	-4.36649e-05	-1.37511e-05	-6.53527e-05	-6.47178e-06	-3.02918e-05	-2.42832e-05	-6.26063e-05
		TLGKQEVIRGWEE	4.75846e-05	9.32381e-05	3.36101e-05	-7.16824e-05	6.17648e-06	5.17221e-06	1.19759e-06	1.79009e-05
		QPNVAISLSRTEA	9.24395e-05	9.10861e-05	-7.19656e-05	-2.58579e-05	4.70211e-05	0.000391162	1.30724e-05	2.39642e-05
		AGTAEYFRAYVEG	-0.000154026	2.43429e-05	2.46056e-05	-4.1033e-05	-0.000208873	-0.000152025	0.000116491	-3.28768e-05
		NKQYLERTRAELD	-9.77607e-05	-0.000133672	-9.69495e-05	-0.000185044	-5.30249e-05	-0.000189647	-0.000230132	-6.99972e-05
		ARSRPLPVHVREE	6.3663e-06	9.32195e-05	-8.14644e-05	-0.000211342	-1.98257e-05	-8.14744e-05	-2.89693e-06	-9.73012e-05
		DIIVQKIQPYTEQ	-0.0001226	-7.89966e-05	-3.91747e-05	-6.02913e-05	-7.27618e-05	-1.92824e-05	-6.15263e-05	0.000196693
		LKVALPSYEEALS	-6.25116e-05	-3.363e-05	4.84333e-06	-7.62324e-05	1.34257e-05	4.25942e-06	-1.52126e-05	0.000136541
		APDALKIITENDH	-2.57402e-05	1.89634e-05	-5.27354e-05	-6.54955e-05	-0.000106921	5.00445e-05	2.075e-05	-1.58614e-06
		KEKEINGLASYLE	8.3393e-05	-5.01385e-05	8.04646e-05	-0.000155007	-2.66632e-05	1.7451e-06	9.83851e-06	-6.97192e-05
		VAASAILTAQLDE	-1.89228e-05	-2.67393e-05	-2.56682e-05	-1.85699e-05	-3.18208e-05	-1.45825e-05	-1.18957e-05	-2.71009e-05
		AQKSSSIASFKDP	4.63265e-06	-2.01613e-05	1.90234e-05	2.64098e-05	-0.000116141	-1.01465e-05	1.07444e-05	-6.15363e-05
		IVHKSFVEVNEEG	-4.00249e-05	-8.21967e-05	0.000110898	-0.000269625	0.000222603	0.000155636	-3.48796e-05	-0.000229071
		ETVAVKIFPYEEY	0.000279339	0.000134796	-3.58973e-05	2.47097e-05	-2.99874e-05	-6.42578e-05	3.58646e-06	-1.84718e-05
		AFQEALAAAGDKL	4.24397e-05	2.768e-05	-5.52201e-05	-0.000111919	-2.84802e-05	-5.41454e-05	3.06883e-05	-5.3809e-05
		VRLSSETGGMGSS	4.41489e-05	8.78647e-05	-4.74967e-05	4.97864e-06	0.000165764	-0.000157629	-3.72559e-05	-7.87597e-05
		EGTARGIVVYTGD	8.54885e-05	-0.000281603	6.54208e-05	5.95319e-05	0.000109186	0.000632575	-4.78489e-06	-9.27823e-05
		FQSTAITAYKSEG	0.000135817	-1.31464e-06	6.73444e-05	-0.000119261	-4.70884e-05	-2.41987e-05	3.26509e-05	-4.18215e-05
		GPVEGAFTVFSDF	2.08025e-06	-5.52946e-05	-6.49434e-05	5.44136e-05	-0.000113568	1.71272e-05	-5.30964e-05	-5.6866e-05
		SHHPADFTPAVHA	-2.32393e-05	-1.30095e-05	-4.01e-05	-2.39063e-05	-3.09689e-05	-1.98811e-05	-2.0185e-05	-4.01774e-05
		NLGIGKITPFEEK	5.4796e-05	1.30574e-05	-4.50192e-05	-7.72206e-05	-3.64022e-05	-8.2932e-05	-8.85143e-05	-0.000100109
		TNIESLVKEYDDN	-0.000178045	9.46336e-05	-7.71209e-05	3.32854e-05	0.000150765	0.000211371	0.000102046	-1.42997e-05
		HPEAQAKVDVFRE	9.76419e-05	-0.00010301	-9.95605e-05	7.27701e-05	-4.24753e-05	-6.97461e-05	3.35706e-06	-6.53311e-05
		SRKTLFVLAHTDR	-2.19361e-05	-4.62271e-05	-4.06792e-05	-3.14458e-05	9.73839e-06	-1.72733e-05	-2.21507e-05	-5.08182e-05
		WVPYINGKFKKDD	0.000246906	-1.93294e-05	8.05102e-05	-0.000126828	-6.19635e-05	0.000104796	3.54218e-05	-7.94827e-05
		FDTTVSVKSYPDE	-2.22322e-05	-0.00010107	-5.47692e-05	5.1809e-05	-3.17228e-05	2.20937e-05	-0.000176054	-0.000109593
		TYKEQYAFVYKEK	-3.13302e-06	4.89754e-05	-5.60518e-05	-0.000110601	4.05519e-05	1.83523e-05	-5.71641e-05	-1.60947e-05
		ASAAGSALVYRDV	-8.40763e-05	-6.62604e-05	-3.20922e-05	-8.12294e-05	-5.92735e-05	5.63481e-05	2.94997e-05	-7.97642e-05
		ADKSSSTAYMELR	-2.06628e-05	-2.09825e-05	-0.000131299	0.000173643	1.87594e-05	-4.55429e-05	-2.75241e-05	0.000152339
		VDKSSSTAYMELR	-0.000135553	6.60139e-05	-9.91059e-05	-0.000153835	5.68904e-05	-8.53587e-05	1.52458e-05	5.22417e-05
		IHEHMVITDRIEN	3.53016e-05	-1.54223e-05	5.55165e-05	5.21602e-05	0.000246256	-0.000296458	-2.45321e-05	0.000154673
		GKKAEGIPEFYDY	-3.70289e-05	-5.73014e-05	4.4897e-05	0.000210719	1.66419e-06	8.35325e-07	-0.000106083	9.72894e-05
		LSHNAITDLPEHV	-2.94855e-05	-8.73502e-05	-2.91239e-05	-0.000132317	1.80221e-05	-7.17888e-05	6.77927e-05	-5.10526e-05
		TYVRKLDDFVETG	-0.000130561	0.00013097	0.000103004	3.51758e-05	1.65409e-05	0.000224605	0.000130592	-8.83459e-05
		GNKADLEAQRDVT	-1.41162e-05	-7.71465e-05	-0.000194529	0.000145452	3.52116e-05	-0.000100339	-2.9543e-05	-0.000143294
		ATIVHQDQAYDDK	8.63848e-05	2.73075e-05	-3.41266e-05	3.95047e-05	9.24438e-05	0.000149299	-3.96394e-05	-0.000193708
		RQQSQVLDAMQDS	3.3038e-05	-0.000150858	-9.35061e-05	-6.21554e-05	6.78427e-05	5.28284e-05	-0.000146615	-0.000116425
		AHAAAITAYALTL	2.17129e-05	-1.34019e-05	-4.64027e-05	-4.79986e-05	-2.97399e-05	-3.81986e-05	8.71032e-05	-3.80907e-05
		QSTAITAYKSEGE	4.57378e-05	-7.94072e-05	-2.79643e-05	2.0249e-05	7.68186e-06	-2.67124e-05	5.1206e-05	-9.77095e-05
		KQYLERTRAELDT	4.62058e-05	-5.76614e-05	-3.45253e-05	-3.51433e-05	-6.70422e-06	-5.66275e-05	2.42316e-05	7.88669e-06
		HNYVTAIRNQQEG	3.54697e-05	-0.000155817	-7.95562e-05	0.000207634	0.000200073	0.000102662	2.35821e-05	1.71739e-05
		DTTVSVKSYPDEN	2.98285e-05	-6.87016e-05	-2.24881e-06	6.89935e-05	-0.000118973	-0.000165941	-6.61979e-06	-7.73108e-05
		LQGRLVSIHSQKE	-7.30886e-05	-8.99036e-05	-7.00947e-05	6.33367e-07	-9.55805e-05	3.41143e-07	-8.62701e-05	-0.00010701
		FKHQSTITVNEEG	0.000111104	4.50302e-05	5.0125e-05	0.000131256	7.88779e-05	0.00057181	-6.13062e-05	2.07391e-06
		SEIQSQAKAYFEK	-2.50287e-05	9.36335e-05	-3.14409e-05	4.8668e-05	9.45328e-05	-5.20395e-05	-5.44202e-05	0.000172043
		TEATIPLVPGRDE	1.75374e-06	-6.35449e-05	-3.44301e-05	-1.10745e-05	-1.62015e-05	4.95141e-05	4.68979e-05	-4.23023e-05
		IALHHGLDVFQDD	-4.94231e-06	-8.06524e-05	-0.000112241	4.16784e-05	3.79713e-05	7.83365e-05	-0.000177131	-0.000198211
		AAGQAVSAYSEER	-0.000161827	3.21576e-05	-7.92021e-05	2.41903e-05	-2.99901e-05	-0.000117829	-5.21546e-05	-9.80651e-05
		NRIGGRIFTFRDE	8.52788e-05	-0.000111445	0.000146081	-9.21243e-05	0.000140592	0.000100655	6.16512e-05	-1.87656e-05
		IEPSQAVYSFKDQ	-8.26433e-06	-2.50608e-05	-3.49273e-05	-2.25265e-05	-6.0028e-06	-2.82866e-05	1.30667e-05	-2.20979e-05
		GVQVALPSYEEAV	-9.02132e-05	8.28535e-06	-0.000222259	5.5737e-05	-0.000112555	-0.000263873	4.29679e-05	2.93223e-05
		AGADATESFEDVG	1.68358e-05	6.47414e-06	-2.79698e-05	2.9189e-05	-1.02743e-05	-1.74312e-05	9.72339e-05	4.82556e-06
		LPAEVYIQDHGDG	-6.21268e-05	5.93123e-05	-7.63946e-05	-7.35381e-05	-5.26913e-05	-0.00018042	-0.000115261	-0.00011045
		GKIETIEVMEDRQ	4.97164e-05	-3.95016e-05	-1.31512e-06	-6.93594e-05	2.23718e-05	3.60529e-05	3.85434e-05	3.13732e-05
		ALHHGLDVFQDDD	-7.94206e-06	-0.000140598	1.6716e-05	9.15658e-05	-0.000143527	-7.96016e-05	-7.7147e-05	-0.000105479
		AEAMCTSFKENPT	-2.12116e-05	1.89144e-05	-2.33419e-05	-3.25986e-05	-2.83105e-05	-1.61992e-05	-1.54561e-06	-3.40282e-05
		AAQKAAAFEDQEN	-1.58821e-05	-3.33023e-05	-5.89051e-05	-2.27956e-06	-4.85891e-05	-7.81773e-05	2.03779e-05	0.000132721
		STAITAYKSEGES	8.99284e-05	8.69606e-05	-4.00619e-05	2.85413e-05	-8.86471e-05	-0.000106405	-0.000114482	-4.00113e-05
		SPLLKRQLTSFIE	-0.000115397	5.31763e-05	-5.79121e-05	3.2912e-05	7.57234e-05	-6.18982e-05	-3.69667e-05	-6.81484e-05
		EKIEWLESHQDAD	8.48393e-06	-7.15148e-05	-0.000108152	-0.000119375	2.17235e-05	2.1474e-05	3.80439e-05	8.08325e-05
		SSETAAFVKSYEN	-7.04535e-05	0.000208817	0.000185929	-0.000107429	-6.6005e-05	0.000103232	-1.05291e-05	-0.000168846
		APVDFLHASEDAR	0.00021839	6.04022e-05	-0.000111875	-0.000141253	-0.000200708	-2.48227e-05	8.3764e-05	-0.000270553
		EELQTKVSAKIDQ	-0.000143056	2.42147e-05	-4.53913e-06	3.76084e-05	7.4256e-05	0.000268161	-2.77255e-05	-0.000111509
		EEVGIDSYEDEDE	-3.54081e-06	-1.44939e-05	-7.08197e-05	-0.000112369	-1.81298e-05	-0.000120213	1.6003e-05	-7.21285e-05
		AVAEEIQDEVDEL	8.62282e-05	-4.49426e-05	-5.49243e-05	-0.000166718	-0.000167887	-6.08222e-05	-4.30363e-05	-0.000150616
		KQEVIRGWEEGVA	-6.25347e-05	2.87148e-05	2.77486e-05	-8.8839e-05	-8.18817e-05	0.000264771	-7.43944e-05	0.000206008
		IAQVATISANGDK	-5.29204e-05	4.21799e-05	4.58195e-05	-0.000110142	0.00016681	-3.82105e-05	-8.36196e-05	6.89812e-05
		WSTETIASHEDIE	0.000129855	7.88991e-05	-7.90879e-05	-0.000247206	-0.000130221	-0.000425545	-6.73506e-05	-9.54463e-05
		IVEQIPTYVEYSD	-7.18374e-05	-4.16154e-05	-6.09619e-05	-0.000113271	4.9228e-05	1.14435e-05	-1.06922e-05	-0.000135969
		EAQAKVDVFREDL	-9.64321e-05	-8.94563e-05	4.58149e-06	-3.15291e-05	-6.11561e-06	-1.35838e-05	-0.000109636	-0.000119448
		ERQNGVLNSWTDQ	-0.000107583	-5.12077e-05	-6.43523e-05	-0.000135968	-0.000104088	-0.000113116	-0.000108799	-0.000119228
		EHMVITDRIENVD	-6.7418e-05	-4.92139e-05	1.39102e-05	-0.000216677	-6.41448e-05	-0.000311794	-6.41345e-07	-0.000109119
		APQKVELTVEKEV	6.41701e-05	-8.94868e-06	-4.06664e-05	3.11325e-05	8.94011e-06	4.14167e-05	-7.70735e-05	-8.86479e-05
		AQVATISANGDKD	1.63401e-05	-5.76291e-05	-1.45919e-05	-0.000177744	-1.89737e-05	-0.000133602	-2.21101e-05	-3.19262e-05
		VTHHPIPSEEDIN	-2.58222e-05	8.64539e-06	-0.000166483	-8.72012e-05	-1.6981e-06	-0.000114469	-7.85274e-05	-0.000166036
		RQNGVLNSWTDQD	-7.30053e-05	-0.000225742	0.000370718	0.000258045	-0.000133372	-0.000202866	0.000239961	0.000163479
		NGKPITIFQERDP	7.16221e-05	3.75617e-05	-5.12912e-05	3.63384e-05	9.79266e-05	-1.99623e-05	-2.14267e-05	-1.59368e-05
		HHGLDVFQDDDAK	1.51367e-06	-7.48456e-05	9.5773e-05	-0.000212477	8.45951e-06	-0.000211554	5.28084e-06	3.67394e-05
		EEEIEIIPVQEEE	3.69597e-05	-3.77195e-05	-4.16792e-05	7.71158e-05	-0.000134134	-0.000107393	-0.000147571	-0.000114751
		ISVPVPEFADSDP	-0.000121751	-1.88247e-05	-1.61479e-05	-0.000107882	-0.000218753	-0.000178334	-2.38509e-05	2.03048e-05
		DKRRSARIDSYIE	-1.48698e-05	-9.78253e-05	3.03458e-05	-9.35625e-05	-0.000129612	-0.000133253	1.06061e-05	0.000270472
		GKAQVEIITDGEE	1.64311e-05	-5.32305e-05	-0.000143912	-0.000107793	-2.83809e-05	0.000103372	-0.000113694	-5.79702e-05
		LKRQLTSFIEKGQ	-3.16168e-05	-0.000140873	-3.24983e-05	0.000158236	6.76159e-05	-0.000108199	-0.000108291	-0.000205971
		KKYQLNLPSYPDT	-1.85934e-05	-3.20222e-05	-0.000166527	-4.62206e-06	2.39296e-05	-1.96254e-05	-1.42406e-05	-4.60448e-05
		TATINNIKPGADY	-0.000164755	-0.000154713	-0.000131023	0.000160796	-0.000104641	-0.000158938	-0.00011938	-0.000180591
		EEIEIIPVQEEEE	-0.000179648	-0.000194695	0.000279775	6.25227e-05	-3.64725e-05	6.02389e-05	-7.45872e-05	8.03925e-05
		KAQVEIITDGEEP	-1.31125e-05	-1.57986e-05	-5.45301e-05	6.79367e-05	2.65901e-06	-3.86115e-05	-2.46585e-05	-9.74403e-06
		EIEIIPVQEEEEE	-1.59101e-05	-5.68821e-05	-5.77336e-05	-6.83301e-06	6.10243e-07	-5.93349e-05	3.48028e-05	-4.91972e-05
		RLVSIHSQKEQDF	1.58282e-05	2.57426e-05	-4.48343e-05	-5.08507e-05	-0.000101708	-0.000163969	-2.42839e-05	0.000105141
		ATIPLVPGRDEDF	-3.09809e-05	-5.11161e-05	-5.852e-05	-4.43627e-05	-8.18705e-05	2.32138e-05	0.000111687	-7.17764e-05
		QNGVLNSWTDQDS	0.000361819	-3.17433e-05	0.000101683	-0.000181516	-6.04922e-05	-0.000284318	-2.13957e-05	-0.000231007
		QTIEENIKIFEED	0.000233482	0.000152944	-0.000198208	-9.87162e-05	-0.000345573	-0.000192422	-4.82348e-05	0.000173391
		DESGPSIVHRKCF	-0.000140877	7.96227e-06	0.000171789	-4.76579e-05	6.01644e-05	-0.000242163	0.000133478	-0.0001454
		TIEENIKIFEEDA	-3.76075e-05	5.11136e-05	-2.42722e-05	0.000266667	-5.05763e-05	0.000230649	-6.48874e-05	0.000184659
		TSEIQSQAKAYFE	-3.82584e-05	6.25812e-05	0.000527578	-1.18998e-05	-1.46585e-05	0.000191931	-0.000103542	-0.000280932
		DLEVAQTTALPDE	5.88565e-05	-7.53238e-05	-6.20237e-05	-1.5804e-05	-1.38052e-05	-6.65727e-05	-2.28596e-05	3.40175e-05
		EVAQTTALPDEDD	-5.28878e-05	-5.62844e-05	0.000187565	0.000210195	-5.479e-05	0.000184291	0.000110414	4.26407e-05
		EATIPLVPGRDED	-0.000146957	2.60824e-05	3.542e-05	-4.67268e-05	-1.52701e-05	4.9447e-05	-0.000120246	-0.000206702
		LVCGERGFFYTPKS	1.77385e-05	0.000101318	1.99674e-05	-4.43236e-05	-3.13288e-05	4.86238e-05	3.85941e-06	-4.58707e-05
		DERTVRKICALDDN	-0.000195688	-3.11415e-06	-0.000256719	0.000199018	0.000224185	-0.000159161	-9.78382e-05	-0.000147154
		EGEDDPDRSMKLSF	-3.53708e-05	-0.000156094	1.33856e-05	0.000120927	3.16862e-05	-0.000283911	-0.000135728	0.000206866
		KDIATQLISNMDIN	0.000189763	9.50601e-05	-0.000120929	-0.000204146	0.000469811	-0.00020803	5.55317e-05	-2.37782e-05
		RTGTYIGIDAMLEG	2.17576e-05	-2.34887e-05	5.72507e-06	-2.18622e-05	3.81517e-05	-0.00034014	-7.78773e-05	0.000169089
		DAGSAFAIHDMEED	-0.000144984	7.58547e-05	4.77131e-05	4.76143e-05	-5.23974e-05	-0.000181981	0.000123853	-0.000208073
		NVRLSSETGGMGSS	5.66965e-05	0.000371144	2.30879e-05	5.80907e-05	0.000150028	7.71013e-05	1.0558e-05	-4.56444e-05
		TVDKSSSTAYMELR	-1.68228e-05	-5.83395e-07	-6.64413e-05	3.29284e-05	2.97774e-05	-0.000237206	8.24474e-05	1.41226e-05
		LEGEDDPDRSMKLS	-4.94715e-05	0.000212015	1.85575e-06	0.000114138	0.000140304	-0.000242251	-9.42388e-05	-0.000324955
		NPSIVKKVQDFMEK	6.3045e-05	6.20026e-05	0.000109777	3.96981e-05	-3.11187e-05	0.000147689	-7.02818e-05	-7.4389e-05
		SRRAQDFVQWLMNT	-4.29322e-05	-4.26519e-05	9.60655e-05	6.41968e-05	5.7081e-05	3.4796e-05	1.30242e-05	-0.000170053
		ATAQTVEDYVEEMK	-6.12012e-05	-6.65306e-05	-5.96057e-05	-9.01705e-05	-4.02109e-06	1.50263e-05	5.24174e-05	2.97912e-05
		DAATLAVIDSEKDM	-2.5568e-05	1.71262e-05	-3.30221e-05	-8.88493e-05	-3.88346e-06	-8.55795e-05	-3.15208e-05	-9.88114e-05
		TMTIQQVIKSGSDE	-0.00012489	-5.74451e-05	0.000137008	0.000260901	0.000185353	0.000335772	-2.07245e-05	-0.000144558
		VMVTVFKVGARTEK	5.82924e-06	3.72053e-05	-3.3876e-05	-0.00017091	0.000140259	-0.000246613	-2.82361e-05	6.61481e-05
		FPLMYEENSRENPF	-2.49807e-05	-1.89225e-05	-3.45298e-05	-5.75404e-05	-7.98854e-05	4.68873e-05	-1.08994e-05	-6.90365e-05
		DVLVMPNLYGNIID	0.000155231	-1.30691e-05	2.00539e-06	-0.000263289	-5.74874e-05	8.27487e-05	-0.000146231	2.87799e-05
		KNKHEAMITDLEER	5.00382e-05	3.77989e-05	-6.94469e-05	-8.44825e-05	8.86399e-05	5.19545e-05	-4.13569e-05	-1.55817e-05
		AAVYEAMVTVDPDA	-7.66471e-06	-0.000123396	0.00013867	-2.99571e-06	-9.45728e-05	-5.98392e-05	-0.000203758	3.48709e-05
		YKFLKHMNSAMEDS	1.59328e-05	-4.79407e-05	-1.20046e-05	0.000197713	9.55419e-05	-0.00020021	0.000127685	6.57874e-05
		NAARDPNRESLDFL	-1.27107e-05	9.83795e-06	2.53879e-05	-4.40094e-05	5.17584e-05	3.73458e-05	-5.41226e-05	6.04747e-05
		QLELGGGPGAGDLQ	-0.000137794	-8.23066e-05	4.02109e-05	-8.65669e-05	3.91517e-05	-0.000110819	0.000165421	-7.75904e-06
		PQVEQLELGGSPGD	3.34869e-05	0.00011765	4.05774e-05	6.83256e-05	0.000171232	-0.000112311	5.71446e-06	6.66103e-05
		EVEDPQVAQLELGG	3.82149e-05	-3.40608e-05	-4.49856e-05	1.66097e-05	5.61485e-05	-1.31688e-05	-5.27873e-05	-8.34851e-06
		YNELRVAPEEHPVL	0.000154272	7.23935e-05	-6.58096e-05	5.08142e-05	-6.70704e-05	5.15827e-05	8.95793e-05	0.000165931
		GKAQVEIITDGEEP	-9.76101e-06	0.000121098	-3.34075e-05	-3.60968e-05	-4.97288e-05	5.99648e-05	-1.0497e-05	-9.94851e-06
		PASKRYEVPLETPR	-5.39726e-05	0.000117857	6.34702e-05	-0.000202716	-6.09795e-05	0.00014439	0.000169365	6.16243e-05
		EIAQVATISANGDK	-2.76611e-05	2.34889e-05	9.30671e-05	9.29192e-05	6.50422e-05	-4.90995e-05	-4.45938e-05	7.13237e-06
		HDFQRGLTAYHDIS	6.59051e-05	-4.53689e-05	-0.000154426	7.48511e-05	-0.000173561	-9.27114e-05	-5.31784e-05	9.30864e-05
		ITPAEVGVLVGKDR	0.000256114	6.40939e-05	6.81397e-05	-0.00019801	1.45429e-05	-0.000315823	-6.05301e-05	-0.000102464
		DRPYSHALVAGIDR	6.26602e-05	-0.000142924	-9.75313e-05	-0.00013534	-0.000128606	4.93349e-05	-5.8784e-05	0.000141618
		ASFQRNQLLQKEPD	-3.92451e-05	-6.55204e-05	4.5493e-05	0.000106078	-0.000135409	-8.16391e-05	9.44185e-05	2.76025e-05
		KEAFQEALAAAGDK	1.95825e-06	-0.000123212	-0.000105342	-4.65595e-06	-2.61235e-05	0.000263722	-3.81855e-05	4.11617e-05
		ENPSQYGITAFNHP	-2.46471e-05	-6.61901e-05	-2.56396e-05	-1.37633e-05	-3.32924e-05	-1.81946e-05	-1.29276e-05	4.9704e-06
		AFDTTVSVKSYPDE	-5.01225e-05	9.11334e-05	-7.5242e-05	-0.00020028	6.90991e-06	-0.000104268	-0.000114031	1.52592e-05
		RDNTINLIHTFRDY	-5.60782e-05	-8.40854e-05	-0.000102962	-2.98049e-05	-5.35628e-05	-9.19505e-05	-9.27567e-05	-0.000172533
		VEGTARGIVVYTGD	-5.66785e-05	-1.02748e-05	-0.000158715	0.000414504	0.000155546	-7.46137e-05	6.57716e-05	0.00014552
		VEKHVVKSISVQQE	2.90177e-05	4.0268e-05	7.68656e-05	7.11821e-05	-4.67412e-05	-1.32489e-05	-5.41136e-05	-0.000262542
		AHTEFTPTETDTYA	-0.000118082	-3.89369e-05	-2.94598e-05	3.10652e-05	-8.12462e-05	-8.48788e-05	-6.80947e-05	-8.23461e-05
		FNYREQEELKVRVE	-7.27699e-05	-0.000107667	-1.78131e-05	-2.33495e-05	-9.18083e-05	-0.000154184	-5.12999e-05	4.97752e-05
		LGAHAAAITAYALT	-1.30105e-05	-6.46991e-06	-2.60163e-05	1.72346e-05	-5.6214e-05	-2.61913e-05	-2.36311e-05	-1.84591e-05
		KQNLEKAVEDYIDE	-0.000176267	0.000345337	-0.000207754	-5.03347e-05	0.000286674	2.49208e-05	-0.000117407	0.000169542
		DQFTPVKIEGYEDQ	7.85917e-05	-5.35435e-05	-9.40596e-05	0.000440195	-0.000108581	-5.50556e-05	-0.000214076	-0.000108816
		RPQKSLLVEVEEGG	-5.78156e-05	-9.49158e-05	0.000107323	-0.000136714	-6.55755e-05	0.000201854	-1.23781e-05	2.0242e-05
		TQQVAAQLLSNLEQ	-1.55602e-05	-0.000115936	0.000303481	-0.000104436	-9.4038e-05	-9.63624e-05	-0.000166085	-0.000180476
		EQRRASLEDFYGSP	-7.58029e-05	3.783e-05	1.57737e-05	-1.04651e-05	-6.79639e-05	1.66036e-05	0.000140482	-0.000109285
		AIIDRLIAFKNNDN	2.92766e-05	-0.000116806	0.000105606	3.26487e-05	3.79956e-05	-6.82485e-05	3.37152e-05	4.39704e-05
		EGLVQVKLVDQDER	5.93318e-05	-1.27751e-05	3.84361e-05	-9.84978e-05	-0.000148148	-0.000115068	-2.12026e-05	0.000130781
		GASAAGSALVYRDV	-7.48151e-05	6.78246e-05	3.81357e-05	-6.26412e-05	-7.37281e-05	3.3414e-06	4.31868e-05	-5.27405e-05
		EQALKTDLSDLTDH	-3.38484e-05	-7.14311e-05	-8.28334e-05	-4.46967e-05	6.23123e-05	9.42534e-05	3.51962e-05	-7.29064e-05
		VVVASSEVHVEVER	0.000103685	3.45276e-05	-1.96141e-05	-5.64996e-05	-0.00011227	-6.00698e-05	8.60926e-05	-8.8798e-05
		DPRTEWQLNAHRDK	9.58264e-05	0.000131775	1.88546e-06	3.44507e-05	-4.77452e-05	3.95921e-05	-3.74214e-05	-0.000104965
		KIAYQLAVEAESEQ	-0.000107048	9.71407e-05	0.000119607	-8.68805e-06	0.000164005	4.82566e-06	1.76717e-05	4.35962e-05
		LTLSHNAITDLPEH	-2.39256e-05	-1.85164e-05	-3.44582e-05	-4.89575e-05	-4.70599e-05	-3.05999e-06	-6.5304e-06	-9.31252e-06
		NGPVEGAFTVFSDF	7.10206e-05	-8.36026e-06	-8.51358e-05	0.000225538	-1.80379e-05	5.8483e-05	-2.99332e-05	6.30027e-05
		KQPGIVFVAAKFDG	0.000173555	5.47767e-05	6.75627e-05	-7.98571e-05	-0.000202111	-0.000274007	1.15107e-05	-0.000268536
		AWVLDKLKAERERG	-7.77076e-06	-4.64989e-05	-0.000134743	2.40935e-05	0.000198504	8.5571e-05	2.69959e-05	-3.00762e-06
		EGIRQFYINVEREE	4.08772e-05	-5.70365e-05	-8.5694e-05	0.000191895	3.45199e-05	0.000110683	-0.000109796	-4.98736e-05
		EFIKASSIEARQAI	-2.93995e-05	9.43891e-05	-2.20295e-05	-0.000125674	-3.00103e-05	-2.74819e-05	-0.000118976	-0.000142704
		FKVVPEMTEILKKK	6.05211e-05	-3.97433e-05	-0.00013422	7.98596e-05	-6.37171e-05	9.20352e-05	5.90651e-05	3.44638e-05
		TVVSNTFVKKEYER	1.08104e-05	-0.000115606	-6.45388e-05	-6.81418e-05	-7.02865e-05	-0.000180105	-7.85264e-05	0.000119779
		FTLGKQEVIRGWEE	0.0001344	-9.9647e-05	-3.44445e-05	-0.000158337	6.76285e-05	-0.000118527	8.90937e-05	-7.29193e-06
		GISVPIILYPDGSE	-0.000178572	-0.000150255	7.84065e-05	0.000228242	-0.000156971	-0.000240676	-7.07406e-05	-0.00018017
		EKVQVVSIKDYFLE	-4.01397e-05	3.87999e-05	-3.96374e-05	-3.86212e-05	-7.04022e-05	0.000290961	-1.4421e-05	7.06075e-05
		RIAQSDYIPTQQDV	7.71351e-05	-6.33993e-05	7.45545e-06	-0.000175516	-4.24013e-06	-6.69144e-05	-0.000133169	9.4605e-05
		RLVEQLKLEAGVER	0.000227767	-1.01631e-05	-0.000126225	2.87033e-05	2.61306e-05	-6.77071e-05	-5.52266e-05	8.99943e-06
		TVRTLNNLYAEAEK	-7.69686e-05	-3.59609e-06	4.51577e-05	2.01557e-05	-5.74952e-05	5.03832e-05	1.18579e-05	-0.000132838
		QYPRQTQVSVLPEG	-0.000203465	-6.50511e-05	-0.000207293	0.000105941	1.99836e-05	2.71938e-05	-0.000293565	-0.000229768
		YPRQTQVSVLPEGG	-2.00307e-07	9.43933e-05	4.43173e-05	-6.25077e-05	0.000278555	-0.000152434	0.000102159	-0.000338404
		SPVLLGQPNTLICF	-0.000107493	-6.95825e-05	-0.000192328	0.000190132	0.000140364	2.89497e-05	6.64074e-05	0.000213369
		SAGTAEYFRAYVEG	4.53546e-06	5.56261e-05	9.98272e-05	-0.000115882	-0.000124919	2.97887e-05	-2.4345e-05	5.59437e-05
		YNKQYLERTRAELD	0.000117008	-1.09212e-05	9.83202e-07	-0.000266394	-8.01899e-05	-3.39421e-05	-0.000116789	-2.4937e-05
		AIERASQLTSERDT	-1.31573e-06	-0.000165368	-3.55904e-05	-8.28434e-05	-1.29773e-05	0.000516703	-3.31412e-05	-5.21631e-05
		SARSRPLPVHVREE	-8.17774e-05	-0.000189924	7.14113e-05	0.00019318	9.81248e-05	-0.000200666	0.000213295	0.000324895
		DAHEAKLIATFPDT	2.50744e-05	4.46938e-05	-6.40536e-05	-5.39501e-05	-1.07112e-05	7.50961e-05	5.68109e-05	-0.000103483
		RFGAAITALTDING	-6.32133e-05	3.09601e-05	-5.13672e-06	0.000195441	-0.000159383	-0.000112484	-0.000161501	-3.48887e-05
		IIHDFQRGLTAYHD	-4.22401e-06	-1.19641e-05	4.87823e-05	5.97249e-06	-7.64255e-05	-5.40274e-05	-6.61148e-05	-5.38134e-05
		DFQRGLTAYHDISL	4.8387e-05	4.93436e-05	-7.78097e-05	1.33603e-05	6.14731e-05	-0.000229708	5.54419e-05	7.16157e-05
		KKVEQRTLPPFPDE	-9.45986e-05	0.000137314	-0.000148289	4.88792e-05	3.91145e-05	-9.57499e-05	-0.0001899	0.000139154
		SDIIVQKIQPYTEQ	-2.31248e-05	0.000100075	1.91322e-05	5.00632e-05	-0.000327656	-7.99594e-05	-0.000134898	-1.82453e-05
		GHSIAQLNAENDHP	-2.03952e-05	-1.27436e-05	-5.91554e-06	-1.99998e-05	-4.07552e-05	-2.18535e-05	-1.30692e-05	-7.06263e-05
		EQSPRRLVVFPTDD	-4.57295e-05	-4.74116e-05	-4.63576e-05	-4.15224e-05	-5.20097e-05	-2.64085e-05	-1.7387e-05	-3.00898e-05
		DLPVQHYVPEFPEK	-8.00859e-05	6.75058e-06	-4.29779e-05	-0.000159399	2.31966e-06	-0.000133405	-6.43545e-05	0.000203612
		ARKIGARVYALPED	-1.44691e-05	-9.80817e-05	-0.000112553	7.67643e-05	9.0553e-05	-0.000164848	6.04392e-05	8.54112e-05
		KNLGIGKITPFEEK	0.00013117	-2.3655e-05	2.23833e-05	3.49991e-05	-6.50005e-05	-7.38458e-05	9.76254e-05	6.03422e-06
		PAVSALISRNAESD	2.99973e-05	7.01528e-05	8.58665e-05	-1.45658e-06	-7.96582e-05	-1.62374e-05	0.000145355	1.71908e-05
		KDTVVKVLIVEPEG	6.05412e-05	0.000117769	8.19881e-05	-6.20427e-05	-0.00010674	-0.000237403	-8.86847e-05	5.5321e-05
		LVYQGASLQAQTDR	-3.30733e-05	9.14204e-05	-0.000300858	-0.000202628	7.73837e-05	-0.000191326	0.00016794	-0.000157722
		DPVPAQYVRVYPER	-5.1152e-05	-6.80275e-05	0.0001538	-5.93759e-05	2.16087e-05	-0.000158491	-1.18877e-05	-4.19224e-05
		HTNIESLVKEYDDN	9.70153e-05	0.000141098	-0.000126602	1.48455e-05	-9.01301e-05	-5.63307e-05	1.73093e-05	0.000397883
		NRTVSKVDDFLANE	0.000245958	0.000126976	-8.89126e-05	0.000211939	-2.2391e-05	2.51373e-05	-0.000142677	0.000126098
		KVVEVGSKIYVDDG	7.99348e-06	3.13001e-05	-0.000125411	0.000140126	-0.000192934	-0.000129988	-1.82416e-05	-0.000122789
		SQLEAVFLRDWESP	6.44529e-05	8.09751e-05	-7.53147e-05	-0.00013082	-0.000120912	0.000159424	-1.88052e-05	4.55513e-05
		DPAARKTLVSWPEP	-2.64325e-05	-3.34351e-05	-6.94042e-06	3.25417e-05	-3.21354e-05	-3.91492e-05	-3.88736e-06	0.000172385
		ADLEAQRDVTYEEA	-0.000114606	-0.000105519	-0.000203165	-0.000286156	0.000152431	0.000151817	6.72474e-07	-0.000120434
		APNTFKTLDSWRDE	-9.58047e-05	-0.000120086	-9.72543e-05	-5.06363e-05	0.000136467	-0.000118655	-7.31835e-05	-8.85066e-05
		EVEEQLRALEEERP	-3.64136e-05	2.68062e-05	-3.9987e-05	8.69165e-05	5.26598e-05	-7.0532e-05	-1.04042e-05	-0.000116622
		KILDSVGIEADDDR	-0.000129821	-4.24001e-05	1.4854e-05	-0.000100982	0.000217111	0.000163144	9.5345e-05	0.000157644
		INTYVRKLDDFVET	-5.20132e-05	0.000104285	0.000183562	-0.000165918	0.000171697	1.92231e-05	0.00028765	-1.90193e-05
		EEDSQRPLIDGAEN	-0.000181715	8.43892e-05	-2.54591e-05	4.00211e-05	-1.22878e-06	-0.000134551	0.000119462	0.000204045
		ESLVAEGLATRREG	-1.92041e-05	-9.80354e-05	-3.55871e-05	-3.49996e-05	-6.35145e-05	5.8217e-05	-5.17141e-05	7.49085e-05
		SAPDALKIITENDH	-3.58133e-05	-4.93626e-05	3.42465e-05	9.48653e-05	-3.16392e-05	0.000105168	-9.57197e-05	-1.20353e-06
		VDGVQVALPSYEEA	3.07297e-05	4.7863e-05	9.07055e-06	-0.000146687	0.000197131	7.51492e-05	-0.000136332	-0.000102891
		LGHNYVTAIRNQQE	7.47915e-05	3.50294e-06	-8.49675e-05	-0.000122064	-0.000155529	-0.000150636	8.1076e-05	7.51414e-06
		FETVAVKIFPYEEY	-7.7496e-05	-1.70698e-05	4.7366e-05	-2.28231e-05	4.49334e-05	-7.70223e-05	-3.392e-05	-2.32246e-05
		GSRKTLFVLAHTDR	-2.46595e-05	9.8404e-06	-4.18917e-05	-5.55433e-05	1.78346e-06	-7.04137e-05	-4.68711e-05	-5.46519e-05
		LLAQQRLLEDRKDV	-1.32517e-05	4.73125e-05	4.23032e-05	0.000139203	-7.98887e-05	-4.55518e-06	-2.013e-05	-0.000100345
		YNFKADEIESYLEN	-4.98395e-05	-0.000153369	-0.000166138	-3.94994e-05	-4.81995e-05	-0.000126907	-2.67212e-05	7.50516e-05
		VAKLEKTIDDLEDK	-0.000118335	9.56668e-05	-0.000122502	-2.3024e-05	0.000201418	0.000119923	0.000150239	4.68238e-05
		DWVPYINGKFKKDD	-5.10589e-05	4.59404e-05	-0.000202386	0.000121621	-2.03221e-05	0.000440953	-0.000210786	-2.39262e-05
		AGGHKLGLALELEA	5.37957e-05	-8.5554e-05	-5.01209e-05	-0.00025624	0.000169472	6.36699e-05	-2.01508e-05	-0.000176024
		QRQHEINLIAYREA	-0.000162752	2.94149e-05	0.000114074	0.000665814	0.000263518	-6.41943e-05	3.73744e-05	-0.000125262
		KYPIEHGIITNWDD	0.000124236	-4.3966e-05	-4.35253e-05	-7.13084e-05	-3.05424e-05	-0.000236191	-0.00014156	0.000209264
		GPPQSHSLPDLPDQ	1.85168e-05	-8.26428e-05	1.00664e-05	-4.73145e-05	8.75894e-05	-4.50881e-05	4.88587e-05	-0.000107231
		VENGQERVEVEEDG	3.33139e-05	-3.3125e-05	1.8909e-05	6.05718e-05	0.000181041	0.000337659	-5.93811e-05	-0.000101091
		NTYKEQYAFVYKEK	-2.67246e-05	2.34571e-05	2.51216e-06	-3.3499e-05	-4.78974e-05	-4.97025e-05	-5.63552e-05	6.79099e-05
		YHVQEGLQDEGAEP	-1.49744e-05	-3.03114e-05	-2.58415e-05	8.13093e-06	-3.21065e-05	-1.45825e-05	1.88243e-06	-2.74007e-05
		KLVEQLKMEANIDR	-5.92321e-05	-5.76453e-05	-0.000123116	-5.1718e-05	-3.95519e-05	0.000143009	2.87215e-05	-9.12494e-05
		IRLVTRYIYNREEY	8.73161e-05	-0.000237513	0.000148954	9.34451e-05	-4.69339e-05	-0.000135333	-0.000157294	-0.000177456
		GTPEQKALVIGGEA	8.92589e-05	6.73457e-05	2.6898e-05	-0.000210633	-0.000137669	-9.02555e-05	-3.20412e-06	0.000119619
		ETKDQVANSAFVER	-9.29153e-05	4.18773e-05	5.47631e-05	-8.34642e-05	-3.20794e-05	-4.21222e-05	-5.82124e-05	-0.000120089
		LQQSGPELVKPGAS	-8.94807e-06	5.11546e-05	5.27039e-05	-5.67251e-05	-3.74691e-05	7.92729e-05	-8.29701e-05	0.000286962
		VEALYLVCGERGFF	8.20132e-05	0.000102522	-4.76437e-06	-2.33784e-05	4.95642e-05	-2.88186e-06	-2.95507e-05	2.82509e-05
		AEPEVWVVEAEDEP	-1.50895e-05	-2.66624e-05	-2.56682e-05	-1.85699e-05	-3.18208e-05	-1.45825e-05	-1.18957e-05	-2.89115e-05
		VHPEAQAKVDVFRE	-2.31601e-05	-5.29026e-05	-8.8927e-05	-9.98127e-05	0.000123573	4.17985e-05	-0.000118085	-1.36903e-05
		TYINASYIDGFKEP	-0.00017321	2.9549e-06	0.000305268	6.96552e-05	-5.80947e-05	6.53071e-05	0.000247965	0.000118294
		KDTVVKSVIVEPEG	-3.94901e-05	-7.8741e-05	0.000246757	7.23043e-05	0.000188944	-0.000264836	-1.65985e-05	-4.42791e-06
		EREIAEAIKNHEEL	-6.07433e-05	8.42402e-06	-0.000108934	-5.64385e-05	-3.46706e-06	-5.24876e-05	8.96368e-05	-9.52282e-05
		SSVKYPVAQFDDHT	-3.57854e-05	-7.94455e-06	-2.80169e-05	2.29079e-05	-1.46411e-05	-2.66608e-05	-3.8465e-06	-4.58132e-05
		QQAQQQLIVEQQDE	8.30149e-05	-3.91896e-05	7.8128e-05	0.000257214	-0.00013946	-0.000222969	-9.65912e-05	2.7871e-05
		NGGGGGVSARSVAG	-0.000213583	-0.000225795	-0.000154117	0.000185183	0.000581526	-0.000172235	9.941e-05	8.80904e-05
		AAEAATVAAATEAG	-1.50895e-05	-2.67393e-05	-2.56682e-05	-1.85699e-05	-3.18208e-05	-1.45825e-05	-1.18957e-05	-2.71009e-05
		LEKRTQVEVYSFPE	0.000123663	4.98921e-05	-3.61657e-05	0.000459516	0.000112317	-0.000100584	-4.68081e-05	1.73518e-06
		VEHPEFLKAGKEPG	0.000115171	6.43439e-05	-5.77955e-07	-2.92484e-05	3.81161e-05	0.00032031	-9.73804e-05	-4.04267e-05
		ESKEQVANSAFVER	-3.35454e-05	1.03044e-05	-7.05486e-05	-4.05003e-05	-4.53389e-05	0.000133005	7.83292e-05	-7.52352e-05
		KTEATIPLVPGRDE	-9.39255e-05	-2.65881e-05	-6.17766e-06	-3.34592e-05	-2.94584e-05	7.26418e-05	-2.43256e-05	-7.77759e-05
		HPEAQAKVDVFRED	-8.39351e-05	-8.81698e-05	-9.68682e-05	-0.000259891	0.000211415	-8.57278e-05	-1.9121e-05	0.000120057
		HKDTVVKSVIVEPE	0.000124272	-7.30932e-05	0.000134909	-0.00018585	0.000232592	0.000254657	0.000110351	-3.29448e-05
		ESEIIDFFLGASLK	-2.62066e-05	0.000110059	-4.67856e-05	3.92481e-05	-1.07162e-05	-0.000153248	9.40273e-05	8.08541e-05
		IDFYFDENPYFENK	0.000120411	5.39347e-07	0.000294848	-0.000134259	-1.00064e-05	2.62743e-05	-3.47547e-05	-5.73305e-06
		GKKAEGIPEFYDYD	-0.000130585	0.000105887	0.000125445	0.000319251	-0.000124953	-0.000168484	2.71234e-05	-0.00012261
		NPHVNPLPTGYEDE	0.000151204	-3.76616e-05	-0.000123497	0.000286604	2.58816e-06	-0.000102392	-3.7331e-05	-0.000165679
		HEGLAQPLTVDLDS	-2.87136e-05	2.95607e-05	-5.84609e-06	5.75889e-05	-5.63389e-05	0.000135354	-3.14419e-05	-0.000171803
		APQKVELTVEKEVA	-1.36551e-05	3.13717e-05	3.37706e-05	5.69234e-06	-5.86672e-05	-9.84359e-05	-4.37683e-05	-4.48979e-05
		QPNVAISLSRTEAL	5.15872e-05	2.44611e-05	2.34846e-05	-7.33256e-05	-0.000113884	0.000327782	-1.82758e-05	-9.86451e-06
		IPLAAGQAVSAYSE	-1.42127e-05	-8.8116e-05	7.56098e-05	0.000219827	9.32185e-05	6.34673e-06	-1.61503e-05	7.0512e-05
		LVVVGQSAFADFDG	1.99329e-05	-1.11738e-05	-3.34353e-05	-3.74448e-05	-5.11908e-05	-1.09431e-05	-9.01225e-05	-5.46985e-05
		YQTIEENIKIFEED	-1.72953e-05	3.41504e-05	-4.24699e-05	-0.000190567	4.63138e-05	-4.66308e-05	3.24315e-05	0.000125454
		APPQEQESLPVENE	1.72763e-06	-2.73798e-05	-7.8889e-05	-7.87968e-05	-4.49396e-05	1.42555e-05	-3.95099e-05	-3.48794e-05
		AEAEAEAVAAGPEE	-2.37329e-05	-1.70632e-05	-1.23208e-05	0.000126025	3.15924e-06	-4.28625e-05	-3.63866e-05	6.29257e-05
		EAFQEALAAAGDKL	-1.15824e-06	5.96165e-05	-2.56206e-05	-3.56806e-05	-8.42106e-05	-8.37782e-05	-3.55115e-05	-0.000101054
		DEGHYPVRESPIDT	-2.99276e-05	-0.000101521	-1.88401e-05	2.06182e-05	-3.02605e-05	0.000139986	-9.98747e-06	-9.22325e-05
		QYDGVAELDQLLHY	-8.5243e-05	2.49964e-05	-1.26463e-05	-8.01575e-05	-9.89799e-05	3.88994e-05	-6.77575e-05	-5.04906e-05
		SWQHALQDTEENPR	-1.27033e-05	4.7256e-05	-5.08441e-06	-2.67897e-05	-4.98673e-05	-0.000186564	0.000153746	3.46607e-05
		FPASQTEAHEDPDE	-3.11309e-05	-2.94389e-05	6.78973e-05	-9.57043e-05	5.35687e-05	0.000161684	-4.37566e-05	-9.25762e-05
		HSQGTFTSDYSKYL	-0.000138275	-1.07713e-05	-1.80308e-05	-1.96791e-05	-2.35353e-05	-6.85309e-05	-3.17277e-05	0.000137574
		GTFTSDYSKYLDSR	2.94196e-05	-7.05153e-05	-9.43378e-05	-9.28708e-05	4.92384e-05	2.80567e-05	-8.42389e-05	0.000152463
		GKKVITAFNEGLKN	-8.124e-05	-8.13559e-05	-3.13391e-05	-3.22103e-05	7.21013e-05	0.000126084	-8.53917e-06	-2.02173e-05
		LGPVLPPTNVGSNT	4.90374e-06	-5.01484e-05	-3.47876e-05	-2.06903e-05	-4.91339e-05	-3.43854e-05	-3.23654e-05	-5.66072e-05
		GPGLVKPSQSLFLT	1.45847e-05	-7.52626e-05	3.26878e-05	9.86274e-05	5.41881e-05	-4.27665e-06	-4.23078e-05	-4.98503e-05
		EVEDPQVEQLELGG	1.14356e-05	1.42428e-05	0.000299562	-3.17221e-05	3.6628e-05	-8.22216e-05	-8.21144e-05	-0.000105952
		QVEQLELGGSPGDL	-1.07006e-05	-2.85459e-05	6.87105e-06	-8.11631e-05	-0.000135913	2.41893e-05	-3.15456e-05	-8.57703e-05
		VEQLELGGSPGDLQ	2.98639e-05	-6.17149e-05	-0.000186521	-0.00016737	0.000185652	-3.82659e-05	7.12616e-06	-1.05495e-05
		LELGGSPGDLQTLA	7.51404e-05	-8.41612e-05	-3.97252e-07	4.71791e-05	-9.3056e-05	-0.000106167	-0.000160437	0.000121556
		ELGGSPGDLQTLAL	-9.06411e-05	-5.02652e-05	-3.81368e-05	9.64298e-05	-3.43422e-05	2.5176e-05	-1.85028e-05	-4.20625e-05
		PGDLQTLALEVARQ	1.33989e-05	-0.000118029	-9.55942e-06	-9.39741e-05	-2.14895e-05	1.29919e-05	6.96862e-05	6.60083e-08
		VAQLELGGGPGAGD	6.20113e-05	7.58783e-05	-4.93435e-05	-5.74178e-05	0.00027634	-2.94941e-05	-6.07453e-05	3.07137e-05
		AQLELGGGPGAGDL	1.20862e-07	1.04064e-06	-7.34925e-05	-1.23433e-05	0.000108698	-8.56857e-07	-5.64635e-05	-6.8133e-05
		LELGGGPGAGDLQT	-3.21351e-05	4.10652e-05	-4.41104e-05	-4.91613e-05	0.000263142	0.000110442	4.30122e-05	-0.000172786
		ELGGGPGAGDLQTL	-9.13972e-06	-6.94019e-06	3.65734e-05	4.40179e-05	5.55082e-05	-7.5732e-05	0.000113717	0.000164386
		LGGGPGAGDLQTLA	-3.51141e-05	5.73272e-05	-1.103e-05	-0.000105859	8.5213e-05	-0.000284685	9.68201e-05	0.000112265
		GGGPGAGDLQTLAL	-9.80451e-05	-1.78606e-05	0.000107841	-0.000131508	7.81864e-05	-0.000147564	-1.23847e-05	-2.918e-05
		SDDDRVTWAEQQYE	7.35189e-05	4.69464e-05	0.000129074	0.000119813	4.30695e-05	0.000120816	-0.000114925	-0.000146029
		NPSPQAPARRLLPP	-1.56092e-05	-9.37327e-06	-2.56682e-05	-2.05809e-05	-3.19897e-05	-1.53031e-05	-1.23257e-05	-2.71009e-05
		ERPVFTNHFLVELH	1.37499e-05	6.54233e-05	-1.93249e-05	-0.000129507	-8.52553e-05	2.75799e-06	4.66256e-05	-7.56506e-05
		TNEIVEEQYTPQSL	4.95161e-05	-3.35929e-05	-1.65326e-05	-5.25569e-06	9.92468e-05	-9.08371e-05	-6.43383e-06	-5.93216e-05
		FPKPEGSQDKSLHN	-2.47526e-05	-1.3744e-05	0.00013716	2.72639e-05	-6.81902e-05	-3.31762e-05	8.95355e-05	-6.47659e-06
		ELSAERPLNEQIAE	-1.52771e-05	-5.25262e-05	-1.95925e-05	-0.000118655	-2.81892e-05	-5.87957e-05	-0.000146973	-6.14148e-05
		FLQKSLAAATGKQE	-4.06076e-07	-2.37461e-05	-4.22228e-05	-3.39715e-05	-4.30673e-05	2.21152e-05	-2.08474e-05	-4.44983e-06
		LQAGASQFETSAAK	-2.13778e-05	-3.19847e-05	-3.65291e-05	-4.91157e-05	-8.06923e-05	6.37516e-05	-1.51757e-05	-4.82158e-05
		SDFEEKKEEEGSAN	-4.32889e-05	-1.18742e-05	0.000328747	-9.51718e-05	2.24558e-05	5.99937e-05	7.08609e-05	0.000102914
		SAIEAELEKVAHQL	-4.55579e-05	2.33377e-05	4.94171e-05	-0.000110927	-7.02472e-05	0.000206586	-5.51879e-05	1.65359e-05
		APVDNRDHNEEMVT	-6.39852e-05	-8.49202e-05	5.47456e-06	-9.06405e-05	7.04299e-06	-6.09181e-05	0.000250884	-1.61367e-05
		HIEDSGEKPNTFSN	4.23613e-05	7.99206e-05	-5.52508e-05	-1.11684e-05	2.5886e-05	0.00019218	-9.28744e-05	-0.000179229
		FNPYFDPLQWKNSD	5.27397e-05	3.31784e-05	6.9475e-05	1.46209e-05	0.000208349	-6.44619e-05	-0.000256093	4.03985e-05
		SQTEAHEDPDEMNE	4.38048e-05	2.89102e-05	0.000165727	4.36734e-05	6.4548e-05	-2.29559e-05	-0.000133848	-8.79177e-05
		SQGTFTSDYSKYLD	0.000187462	-1.13531e-06	-0.000112883	-0.000106876	-2.06996e-05	-8.74892e-05	1.4989e-05	-0.00021162
		QGTFTSDYSKYLDS	0.000181842	-5.7097e-05	-1.04692e-05	0.000108998	4.84883e-05	0.000181311	-9.40299e-05	0.000224149
		RSSNNLGPVLPPTN	-2.04781e-05	-3.84538e-05	-3.57923e-05	-1.91277e-05	-4.18502e-05	-8.25217e-06	-2.27407e-05	-3.23889e-05
		NLGPVLPPTNVGSN	-5.03097e-05	-1.42223e-06	-2.78201e-05	-4.92962e-05	-4.21895e-05	-2.74337e-05	-2.45504e-05	-3.10652e-05
		GPVLPPTNVGSNTY	-7.24028e-05	-5.30486e-05	2.87197e-05	5.09922e-05	4.54979e-07	-3.83093e-05	0.000107787	-2.41537e-05
		AARDPNRESLDFLL	7.17877e-05	0.00013999	-4.96051e-05	-5.88078e-06	0.000255092	-4.3224e-05	7.01403e-06	3.11321e-05
		ARDPNRESLDFLLV	-3.73655e-05	1.67533e-05	-0.000168063	4.08648e-05	6.55505e-05	-4.29191e-06	3.77677e-05	-0.00010262
		EQLELGGSPGDLQT	4.47239e-06	5.25515e-05	-2.86347e-05	-8.82791e-06	6.8989e-05	-3.09343e-05	2.09799e-05	-3.86748e-05
		EDPQVAQLELGGGP	1.49123e-05	1.19648e-05	-1.65381e-05	-4.95842e-05	-5.81344e-05	-8.65637e-06	7.38552e-05	-5.56441e-05
		GSIITVYPKEIRTF	-6.7865e-05	8.51909e-05	0.000191375	0.000269799	6.48697e-05	5.24168e-05	-0.000101908	8.90621e-05
		AVPRGEAAGAVQEL	-1.23235e-05	-3.15572e-05	-2.11708e-05	-8.99035e-06	8.54281e-05	-7.14758e-05	-6.8071e-05	4.41509e-05
		FAEGLYHFYHNGLA	-4.20724e-05	-1.26713e-05	-2.31681e-06	-3.46217e-05	-3.58437e-05	-4.12243e-05	-2.08987e-05	-7.98926e-05
		SQENPNTYSEDLDV	0.00013421	3.92762e-05	0.000134524	-0.000199688	4.44608e-05	4.84983e-05	-6.39965e-06	6.36076e-05
		MAQELPVPGRARAP	-9.71829e-05	0.00013424	6.14008e-05	-9.45467e-05	-8.97564e-05	-5.61671e-05	3.01646e-05	5.7222e-07
		AKPEAPGEDASPEE	-4.03617e-05	-2.73592e-05	-5.06139e-05	8.54599e-05	5.55155e-08	-4.44334e-06	1.76118e-06	8.32058e-05
		FTDDSDSENLPFRP	0.000107129	0.000201557	-0.000129937	-0.000149355	-5.66347e-05	0.000123872	1.27537e-05	0.000386004
		SENLPFRPEGLDQW	8.57279e-05	8.78759e-05	-8.04196e-05	-4.08011e-05	7.78573e-05	-4.94195e-05	7.51318e-05	-8.96241e-05
		VFQELGKLTGPSNQ	-6.39856e-05	-1.83313e-05	-5.54928e-05	7.41844e-05	-2.34211e-05	1.24716e-05	0.000112816	9.25634e-06
		IPVGSLKNEDTPNR	2.08643e-05	3.47672e-05	-2.84455e-05	7.04859e-05	9.3061e-05	1.16776e-05	-3.63881e-05	0.000120307
		LNQEQAEQGREHLA	3.4098e-05	0.000155721	6.3905e-05	7.84384e-05	-0.00015131	8.81286e-05	-1.76545e-05	-5.87297e-05
		SAERPLNEQIAEAE	-3.8341e-06	3.26315e-05	-1.79612e-05	-2.95225e-05	0.000102949	-6.11179e-05	-2.82373e-05	7.09855e-06
		AITEKETVEKERQS	5.57037e-05	-4.83105e-06	0.000229829	0.000151676	0.000111789	-0.000180431	9.41686e-05	-9.97981e-05
		ITEKETVEKERQSI	-9.63984e-05	6.50555e-05	0.000146885	0.000129778	0.000159693	-1.23991e-05	0.000123361	0.000241396
		GLITESQAHTLEDE	8.56719e-06	2.69789e-05	-2.27589e-05	9.99113e-05	-8.8268e-05	6.75058e-05	0.000106614	4.33072e-05
		SAPGLIIATGSVGK	-5.45922e-05	3.12117e-06	8.58792e-05	-9.85414e-05	-8.99384e-05	1.38227e-05	0.000240538	0.000183963
		PGLIIATGSVGKNL	-7.98487e-05	-7.95019e-05	-4.50027e-05	-5.7718e-05	-4.33164e-05	0.000106595	-0.000116851	-0.000131895
		SLAAATGKQELAKY	-3.52225e-05	-0.000122848	6.13575e-05	-6.09901e-05	4.8609e-05	-4.2138e-05	-2.19654e-05	8.0915e-05
		AGGHKLGLGLEFQA	-7.89377e-05	-2.57387e-05	-0.000132056	-0.000174529	-0.000183458	1.64223e-05	-3.22448e-05	-3.11223e-05
		GEEKGENQNSKFEV	0.000112383	-4.02138e-05	0.000189823	9.38451e-05	0.000167202	0.000112358	-0.000102971	-6.13834e-06
		PYFDPLQWKNSDFE	-4.17093e-06	-5.73567e-05	-7.80568e-06	0.000238929	0.000216372	-3.74398e-05	6.55196e-05	-0.000151887
		VEDPQVEQLELGGS	3.0478e-05	0.000169318	-6.45012e-05	0.00010515	-7.49268e-05	-0.000217029	-0.000100452	3.6015e-05
		EDPQVEQLELGGSP	-2.64847e-05	-7.16072e-06	9.356e-05	0.000168291	5.61139e-05	-7.3711e-05	-6.35383e-05	3.27425e-05
		FVKQHLCGSHLVEA	5.65347e-05	-5.24729e-05	-4.80054e-05	-0.000111591	-7.69297e-05	-0.000125629	9.74337e-06	0.000179922
		VEDPQVAQLELGGG	-4.42617e-05	1.71414e-05	0.000104444	-0.000164593	-3.11016e-05	0.000117241	-4.30601e-05	-0.000277856
		PQVAQLELGGGPGA	-2.35516e-05	-8.61336e-05	-5.83786e-05	-5.40158e-05	-9.0227e-06	-6.32359e-05	3.89739e-05	-8.93021e-05
		SFQRNQLLQKEPDL	-2.95989e-05	-5.97584e-07	2.79646e-05	-9.12863e-05	0.000150606	0.000216457	7.02258e-05	-0.000110648
		SVFQELGKLTGPSN	-2.47607e-05	5.77345e-05	4.95045e-06	8.48653e-05	4.27018e-05	0.00014931	-7.65845e-05	-4.56306e-05
		EYLNQEQAEQGREH	-1.66185e-05	-3.78061e-05	-2.64941e-05	-9.72115e-05	-5.51674e-05	-9.58095e-05	-4.71667e-07	-7.274e-05
		YLNQEQAEQGREHL	9.57494e-06	9.05388e-05	-6.61619e-05	-2.06189e-05	-1.94905e-05	-0.000101088	-6.05098e-06	-0.000172699
		SPRTPDRVSETDIQ	-7.68158e-05	-0.000103201	-4.63032e-05	-6.14641e-05	-0.000147937	-4.20542e-05	-0.0001579	-0.000104583
		TPDRVSETDIQRLL	7.07202e-05	5.81109e-06	-0.000105437	8.67172e-05	0.0001259	-0.000177247	7.14571e-05	-0.000110264
		DRVSETDIQRLLHG	2.62709e-05	0.000156754	0.000333705	4.38693e-06	0.000130724	3.42617e-05	-1.21682e-05	0.000126952
		QKTPQIQVYSRHPP	1.70255e-05	-1.27782e-05	3.08597e-05	-4.27372e-05	-6.11892e-06	0.000213291	-1.31283e-05	9.02945e-05
		DNGIVKALNVEPDG	0.000131499	3.04432e-05	0.000194056	-0.00012429	-0.000172948	6.91303e-05	-0.000126719	4.8866e-05
		NTYVRKLDDFVETG	0.000227803	-0.000147508	0.000168748	0.000292079	-0.000128919	-0.00013215	0.000130885	-8.55258e-06
		SQVTQELTALMEDT	4.59953e-05	-4.49959e-05	3.97571e-05	5.90891e-05	-9.93334e-05	-9.34918e-05	-9.37827e-05	-0.000130021
		KYGKIETIEVMEDR	1.18423e-06	1.03278e-06	-4.08978e-05	-0.00018604	-0.000152379	-3.62474e-05	-1.53078e-05	-0.000167565
		TADKSSSTAYMELR	2.15901e-05	1.30284e-05	-0.000116774	0.000123611	5.19199e-06	0.000110746	0.000132279	0.000319669
		DRQQSQVLDAMQDS	2.91229e-05	-8.96329e-05	0.000150643	3.69039e-05	0.000299956	-0.000165713	0.000253073	-0.000129324
		LIHEHMVITDRIEN	-3.58324e-05	0.000187185	7.58162e-05	-2.0791e-05	0.000408262	0.000175242	-3.93289e-05	-0.000204855
		EETITLIESHLEDK	-5.53604e-05	-0.00018706	-0.00013375	5.00198e-05	0.000166102	0.000182297	7.33605e-05	-6.12601e-05
		TVHLIEPLDADEEG	-2.90061e-05	3.24128e-05	-3.64931e-05	-0.000103044	-0.00017572	0.000171107	6.69998e-05	-7.76019e-05
		GPSGQKTIYSEQEI	-5.48985e-05	-1.08151e-05	-0.000187028	0.000104601	0.000209344	-8.22072e-05	3.78593e-05	4.70484e-05
		NYREQEELKVRVEL	-5.24183e-05	4.44792e-05	-2.53438e-05	3.66534e-06	-6.16137e-05	-4.65143e-05	-2.41845e-05	0.000101303
		TLSHNAITDLPEHV	-2.12764e-06	2.12952e-05	-5.72492e-06	-0.00011062	-3.40575e-05	-4.03806e-05	-5.96856e-05	-9.31084e-05
		SPLQQAVSDLQENP	-2.78025e-06	3.82728e-05	1.05394e-05	-6.21236e-05	-6.74766e-05	1.42442e-05	-6.56614e-05	1.1834e-05
		VQKSWTATAYKEYE	-3.20433e-06	1.02573e-05	-1.18401e-05	-3.91711e-05	-2.7702e-06	1.684e-05	-4.4197e-05	-6.1014e-05
		VNEERTLEVEIEPG	-1.79727e-05	-1.49826e-05	3.08695e-05	-0.000125936	-5.48682e-05	5.05259e-05	6.00072e-05	5.74843e-05
		AAQQEALLVFAEHR	-3.40776e-05	-4.07193e-05	-5.51529e-05	5.06257e-05	-0.000161986	3.87556e-05	-3.47176e-05	-7.75028e-05
		TLGKQEVIRGWEEG	3.48509e-05	8.93407e-05	-6.56751e-05	-0.000165894	-3.6956e-05	0.000198189	-0.000154953	-0.0001162
		AGTAEYFRAYVEGE	2.3322e-05	-9.58882e-05	-5.61306e-05	-0.000106308	-9.02842e-05	-5.57631e-05	-6.62116e-05	-0.000115714
		LRGYQQFAYDGRDY	-3.14433e-05	4.69011e-05	-3.42726e-05	-0.000147797	-3.95386e-05	-0.000186204	8.67481e-05	0.000123655
		NKQYLERTRAELDT	3.41751e-05	-5.29583e-05	2.75325e-05	-3.99246e-05	7.13453e-05	7.8879e-05	8.49879e-06	-3.9813e-05
		GESKEQVANSAFVE	0.00010622	3.6158e-05	-8.22708e-05	0.000149176	-2.58283e-05	-0.000104737	-9.37758e-05	4.10517e-05
		TVNKSSSTAYMELR	-0.000177267	0.000100065	-0.000208346	-0.000139052	0.000167831	-0.000122383	-2.61233e-05	5.11427e-05
		ARSRPLPVHVREEG	0.000158471	-5.69605e-05	-4.36164e-05	0.000417319	-0.00021742	-0.000187334	-9.66958e-06	0.000209438
		SASSTQPLLVHEDA	-3.2972e-05	7.4334e-05	-0.000108349	-9.29302e-05	-9.95691e-06	0.000102224	6.57494e-05	7.87834e-06
		DHGATGILVFPNDD	-2.84769e-05	0.000260937	-4.66931e-05	-1.76579e-05	-7.12295e-05	8.70019e-06	0.000215721	-1.52352e-05
		TKTHLSEVQAFFEN	0.000109765	-0.000131401	-0.000141043	-0.000128635	-4.25274e-05	-0.000233036	-5.70062e-05	-7.48119e-06
		RNQVYDLVTHQDIA	8.23744e-05	-8.01969e-05	4.93724e-05	-0.000223977	-2.93311e-05	-3.91843e-05	-5.84627e-05	-2.20235e-05
		IHIASFTLAQDEAG	0.000143108	6.64678e-05	3.2076e-06	6.57794e-05	1.18136e-05	-7.59879e-05	7.43494e-05	-5.99058e-05
		APDALKIITENDHV	-7.39996e-05	2.1543e-05	2.67082e-05	-4.84175e-05	-3.6954e-05	9.11041e-05	4.9207e-05	-0.000127105
		IRKNILRFLDAERD	-0.000173541	0.000219976	-0.000102804	0.000158152	-0.000119361	-9.31149e-05	6.80213e-05	0.000266377
		KEKEINGLASYLEN	0.000214339	-6.41213e-05	6.03624e-06	5.6922e-05	6.58109e-05	-1.84852e-05	5.08308e-05	0.000181154
		ETVAVKIFPYEEYS	3.75087e-05	-5.12992e-05	-0.000110499	0.000111791	-5.49639e-05	-0.000191485	-6.05304e-05	2.08029e-05
		EKRTQVEVYSFPED	-0.000100127	7.505e-05	4.94358e-05	-2.72992e-05	1.0648e-05	5.0047e-05	9.88532e-05	-2.35947e-06
		RPGVKLTLSALVDG	-3.80279e-05	-5.40513e-05	0.000228656	-0.000135393	-4.3802e-05	-7.60676e-05	-2.273e-05	4.90404e-07
		TRGVEEQTKAFLDG	6.03501e-05	7.11284e-05	0.000305953	6.57027e-05	-0.000122174	0.00026718	0.000102655	3.6027e-05
		VQAAQARLGADMED	-6.76899e-06	5.0347e-05	0.000231789	5.0263e-06	-6.38497e-05	5.12322e-05	-7.31149e-05	0.000211895
		DLQGRLVSIHSQKE	-4.37155e-06	-5.21058e-05	0.00011349	0.000167917	-2.63919e-05	0.000168184	-0.000127054	4.70543e-06
		VAASAILTAQLDEE	-1.50895e-05	-2.67393e-05	-2.56682e-05	-1.85699e-05	-3.18208e-05	-1.45825e-05	-1.19943e-05	-2.71009e-05
		AVINAIAPEKDVDG	1.95612e-05	-0.00013769	0.00011688	-0.000145265	0.000121495	4.17542e-05	-1.35581e-05	6.3838e-05
		YINASYIDGFKEPR	-5.94613e-05	6.78963e-05	-8.73756e-05	7.75899e-05	7.11392e-05	4.95751e-05	6.68975e-05	5.25306e-05
		HDLEVAQTTALPDE	-7.38384e-06	-2.00686e-05	4.1185e-05	-5.97849e-05	-0.000158767	-8.37606e-05	-9.1852e-05	-3.05282e-05
		HEHMVITDRIENVD	-2.02915e-05	-4.41688e-05	-6.61346e-05	0.000100982	0.00054152	-6.55261e-05	7.86555e-05	-0.000101289
		EGTARGIVVYTGDR	-2.85297e-05	-3.32753e-05	-5.47545e-05	0.000140354	1.44536e-05	0.000239429	-0.00011003	0.000208808
		VPYVAQEIQEEIDE	0.000230037	2.35253e-05	1.86553e-05	0.000142467	0.000244475	5.68214e-05	0.000155131	-2.52796e-05
		ELEEQLGPVAEETR	-7.93907e-05	0.000102369	-3.18003e-05	0.000316981	3.59565e-05	0.000129402	-0.000107411	0.0001118
		AQKGVQIIVFPEDG	-4.08217e-06	0.000162226	9.20842e-05	3.13796e-05	0.000118751	0.000468576	6.04863e-05	6.8116e-05
		FQSTAITAYKSEGE	-3.94479e-05	-1.05488e-05	6.48685e-05	-7.82597e-07	6.85455e-05	-0.000156607	-0.000140232	-0.00010997
		RVPVSRPVLTFGDS	2.45045e-05	-0.000137566	-0.00012263	0.000231773	-0.000174014	-0.00020348	-2.60129e-06	-4.52892e-06
		GLPAEVYIQDHGDG	1.32402e-05	6.25734e-05	-1.54544e-08	-7.78276e-05	3.07974e-05	6.4229e-05	4.83199e-05	0.000281195
		ATKYEVSVYALKDT	3.42832e-05	-2.52459e-05	0.000148566	-8.03673e-05	5.10177e-06	6.81114e-05	2.9278e-05	-2.37746e-05
		RNPQARLEPFGDVT	-0.000133453	-0.00013978	-4.96751e-05	0.000125957	-0.000218701	0.000120532	0.000306052	-9.02654e-05
		GLRVIEITIYEDRG	2.73478e-05	-9.97942e-05	9.9417e-05	-0.000139954	-9.75372e-05	-2.17794e-05	-1.54392e-05	-0.00018873
		DNRIGGRIFTFRDE	0.000228432	-3.28149e-05	-4.84287e-05	-1.0679e-05	-0.000149031	-6.44137e-05	-3.10991e-05	1.43087e-05
		FQPAVAGIKADKAD	-5.48237e-05	8.85903e-05	1.89292e-05	0.000131031	-3.80684e-05	-0.000176013	5.84425e-05	-0.000260216
		DQWSTETIASHEDI	8.57841e-06	0.000199853	0.000161825	-5.47909e-05	0.000158698	8.04453e-05	-0.000152485	-0.000237495
		GSVTISLQALQDTR	1.78357e-05	-0.000110975	4.18134e-05	-1.63118e-05	-3.40368e-05	-0.000126198	-0.000137364	-8.47685e-05
		HSATVVTIADENEN	0.000147646	0.000250774	0.000415558	-0.000357969	-5.70132e-05	-9.88912e-05	-0.000178739	0.000257697
		KIEPSQAVYSFKDQ	-8.82605e-05	-2.01456e-05	-8.30493e-05	-5.86824e-05	7.84724e-05	-6.34149e-05	2.70708e-06	-8.59648e-05
		KDQWEERIQVWHEE	-0.000127627	0.000193213	3.79448e-05	-0.000160195	-1.15456e-05	0.000125067	-0.000177714	-5.68901e-05
		FSPQHKITSFEEAK	0.000130994	7.62739e-05	2.18962e-05	-0.000149082	-0.000101656	4.35821e-05	7.46001e-05	4.14984e-06
		VKLVKNVINVQTDL	0.000123654	-0.000131308	-0.000176089	-2.00412e-05	-9.02353e-06	0.000380532	0.00021667	-0.000385384
		RKNILRFLDAERDV	0.000174584	4.53927e-05	-0.000149026	-2.69793e-05	-0.000329545	-0.000236414	6.45266e-05	0.000158468
		VIALHHGLDVFQDD	2.00705e-05	9.08465e-05	7.68767e-05	-1.82708e-05	-3.64046e-05	-0.000153765	-0.000100803	-1.7106e-05
		QSTAITAYKSEGES	9.5435e-06	1.11245e-05	-0.000206706	-8.26887e-05	-1.84666e-05	9.18095e-05	-0.000220787	7.35293e-05
		SPLLKRQLTSFIEK	-2.7675e-05	-4.72261e-05	-9.47368e-06	-0.000117032	-2.27031e-05	-0.000130966	-8.00753e-06	-9.22912e-06
		LQKQVTELEAEREQ	8.47932e-05	4.38136e-05	5.39889e-05	-6.49909e-05	-0.000108742	-3.1268e-05	-9.50663e-05	0.000131209
		AEELQTKVSAKIDQ	-0.000129965	0.000142069	-5.42835e-05	-7.73318e-05	0.000250356	-0.000413747	-0.000261834	0.000392932
		NQINALTSFVDASG	2.73159e-05	-3.62439e-05	-7.94374e-05	-6.55397e-05	-0.000103813	-2.1998e-05	-0.000120842	8.44169e-06
		ASAAGSALVYRDVL	-2.53458e-05	-5.31395e-05	1.16299e-05	0.000165835	-5.18032e-05	6.03233e-05	-4.04609e-05	-7.44892e-06
		HTYQVGMNDMGDMT	4.53831e-05	-2.26493e-05	8.12958e-05	-1.73959e-05	-0.000288305	-0.000235675	-0.00012601	1.76353e-05
		KKTLSQLSVQEDVK	-2.06442e-05	6.87724e-05	1.52265e-05	-0.000122562	-0.000121627	5.58354e-05	-0.000137823	-0.000129888
[truncated: 2,076 more rows]

## Sheet: ExDataFig 4B
		EPITOPE	EXPT1	EXPT2	EXPT3		Extended Data Figure 4B
		AAVEEGIVAGGGVTLL	6.33522e-05	-6.36555e-05	-1.56275e-05		Enrichment scores across 3 biological experiments for 4-8Ins
		AEKVRNLPAGHGLNAQ	-3.1932e-06	0.000151725	-4.24411e-05
		AGGVAVIKAGAATEV	2.61464e-05	-2.48921e-05	4.89956e-05
		AKAAVEEGIVAGGGV	-1.84219e-05	0.000130215	-6.80716e-05
		ALVREGLRNVAAGANP	-1.06351e-05	-1.26614e-05	-8.84961e-06
		AMKAHGLDNYRGYSL	-2.5296e-05	3.23824e-05	-1.47641e-05
		AMKDHGLDNYRGYSL	6.39676e-05	-0.000162648	9.26727e-05
		AMKFHGLDNYRGYSL	0.000136975	7.67425e-05	3.80219e-05
		AMKKHGLDNYRGYSL	-1.24851e-05	-1.4031e-05	8.96153e-05
		AMKRHGADNYRGYSL	-9.79355e-05	-0.00012216	2.88094e-05
		AMKRHGLDAYRGYSL	1.21487e-05	-1.53147e-05	-4.82727e-05
		AMKRHGLDEYRGYSL	5.15726e-05	-2.85024e-05	6.07159e-05
		AMKRHGLDLYRGYSL	-6.90998e-05	-8.4675e-05	-2.57001e-05
		AMKRHGLDNARGYSL	0.000234453	9.97737e-05	3.83348e-06
		AMKRHGLDNYRAYSL	-3.20652e-05	-0.000104501	5.8612e-05
		AMKRHGLDNYRDYSL	-0.000125298	6.90519e-05	-3.16351e-05
		AMKRHGLDNYREYSL	7.67644e-08	-6.71581e-05	-5.92668e-05
		AMKRHGLDNYRGYSL	6.65083e-05	7.78736e-05	3.46911e-05
		AMKRHGLDNYRKYSL	0.000281798	6.69552e-05	-5.40046e-05
		AMKRHGNDNYRGYSL	0.000188031	-0.000137211	5.44247e-05
		APLKQIAFNSGLEPG	-1.24194e-05	-1.24646e-05	-8.84961e-06
		ASFEAQGALANIAVDKA	-3.03585e-05	0.000110761	8.93072e-05
		ATAEQLKTVMDD	1.38884e-05	1.18976e-05	2.06082e-05
		AVRNAKAAVEEGIVAG	0.000320571	1.00318e-05	-3.84134e-05
		EAPLKQIAFNSGLEPG	-1.69759e-05	-1.26614e-05	-8.84961e-06
		EATGANIVKVALEAPL	-1.17394e-05	-5.58505e-05	1.77181e-05
		EEIAQVATISANGDK	-6.43423e-05	-3.49116e-05	-2.5383e-05
		EEVDMTPADALDDFD	5.34649e-05	0.000140212	-0.000101461
		EQIAATAAISAGDQS	-1.09685e-05	-2.30797e-05	-2.24877e-05
		FLTTEAVVADKPEKEK	-2.09047e-05	-2.32445e-05	7.13451e-05
		GHNYVTAIRNQQEG	0.000115619	-0.000202939	6.02203e-05
		GVAVIKAGAATEVELK	-0.000138772	-7.05664e-05	0.000103441
		HLVEALYLVCGERG	9.92912e-05	0.000326036	1.81163e-05
		HSNYVSTVTVSPDGSL	-8.09486e-05	-0.000140271	5.01173e-05
		ILQSSSEVGYDAMLG	5.91188e-05	0.000100625	-0.000183459
		IPAMTIAKNAGVEGS	-2.15911e-05	-5.66442e-05	0.00012413
		IQKTPQIQVYSRHPPE	-4.36778e-05	5.80282e-05	-1.71034e-05
		ISQAVHAAHAEINEAGR	-1.53613e-05	-8.80328e-05	5.19285e-05
		IVAGGGVTLLQAAPTL	-8.57298e-05	-6.25933e-05	2.43258e-06
		KKMREIIGWPGGSG	-8.73778e-05	-0.000128558	-9.95164e-05
		KPKATAEQLKTVMDD	-6.81233e-05	2.05742e-05	-6.16882e-05
		LAKLAGGVAVIKAGAA	-2.12661e-05	-2.54068e-05	-1.56705e-05
		LEDARRLKAIYEKKK	0.000119536	1.38379e-05	-2.41838e-05
		LPAGHGLNAQTGVYED	-8.10056e-05	0.000217572	1.74381e-05
		LSIALHVGFDHFE	-0.000151257	0.000131745	-1.71594e-05
		MAKTIAYDEEARRGLE	6.3491e-05	-5.06624e-06	-2.24426e-05
		NMYAMMIARFKMFPEVKEKG	-3.33202e-05	-3.02474e-05	-4.97933e-05
		NYVTAIRNQQEG	-1.45242e-05	-2.05296e-05	-0.000118544
		PPSLRTLEDNEERMS	6.2777e-05	7.65916e-05	7.20028e-05
		QMCVTQYQKESQAYYDGRRS	-0.000130863	8.68227e-05	3.89715e-05
		RGLERGLNALADAVKV	-2.36481e-05	0.000196462	-0.000128277
		RVAQIRQEIENSDSDY	6.89389e-05	7.52434e-05	-0.00011959
		SALQNAASIAGLFLTT	3.14234e-06	2.46058e-05	-2.3433e-05
		SAMSRPMIHFGNDWEDRYYR	-6.08774e-05	1.59758e-05	2.59016e-05
		SDGVAVLKVGGTSDV	5.8618e-05	6.23423e-05	-1.39347e-06
		SHLVEALYLVCGERG	7.53175e-05	8.11163e-05	0.000100859
		SKVSTVKDLLPLLEKV	7.81582e-05	0.000103387	-4.34038e-05
		SLKKGAAALGIGTDSVI	-3.38485e-05	6.42524e-05	-1.68525e-06
		SLLGKARKVVVTKDET	0.000108803	-0.000114473	7.59633e-05
		SLSVYDLESKAVIAEL	0.000108133	-6.77238e-05	1.10654e-05
		SRLSKVAPVIKARMM	0.000130586	0.00014099	3.162e-05
		TDAIAGRVAQIRQEIE	1.62791e-05	-0.000118327	-5.76813e-05
		TLKGHSNYVSTVTVSP	-1.18002e-05	-0.000107805	-4.6688e-05
		TLKKMREIIGWPGGSGDG	6.29892e-05	-7.64988e-05	9.19362e-05
		TRAAVEEGIVLGGGC	-0.000149844	0.000168051	-4.29087e-05
		TYEIAPVFVLLEYVT	-3.16664e-05	-1.42258e-05	2.09729e-05
		VHAAHAVHAAHAVHA	-2.77827e-05	-1.64028e-05	5.63755e-05
		VRNLPAGHGLNAQTG	-0.000148733	-8.68871e-05	1.20082e-05
		VYEDLLAAGVADPVKV	-3.39508e-05	-7.85151e-05	-6.32887e-05
		YDLESKAVIAELTPDG	7.19309e-05	-0.000172616	3.25514e-05
		YEIAPVFVLLEYVT	1.59381e-06	-1.33463e-05	-1.73008e-05
		YILLVSSKVSTVKDLL	6.2052e-05	4.44112e-05	-6.6063e-06
		SRLSKVAPVIKARMMEYGTT	-1.44923e-05	-1.37058e-05	-9.7674e-06
		YEIAPVFVLLAYVT	-3.11378e-05	-1.43455e-05	-7.6007e-07
		YEIAPVFVLLDYVT	4.58419e-05	-1.11833e-05	-2.38388e-05
		YEIAPVFVLLGYVT	-1.6614e-05	-1.88122e-05	-1.50568e-05
		YEIAPVFVLLMYVT	4.16018e-05	-1.26292e-05	-1.06165e-05
		AAMKRHGLDNYRGY	7.79748e-06	1.66076e-05	-6.18142e-05
		AQVATISANGDK	-2.81408e-05	-3.42552e-05	-1.18517e-05
		EEIAQVATISANGDKDIGNI	-2.87856e-05	9.94308e-05	-5.1171e-06
		FFYTPMSRREVED	0.00014442	-2.65259e-05	-6.84797e-05
		FSPAVGVDFELESFSERKEEEKEEL	5.99121e-05	5.55526e-06	-2.60775e-05
		GCALLRCIPALDSLTPANED	-7.96649e-05	-4.25957e-05	3.97929e-05
		GFFYTPMSRRE	0.000122094	-2.94382e-05	-7.528e-05
		IDFLIEEIERLGQDL	-5.90854e-05	4.7829e-05	0.000120347
		IPPSLRTLEDNEERMSRLSK	-2.36754e-05	7.62217e-05	7.86943e-05
		KKGAAALGIGTDSVI	5.12634e-05	-2.82211e-05	7.2477e-05
		LKKMREIIGWPGGSG	-6.66986e-05	-0.000206405	-4.60776e-05
		NTNMFTYEIAPVFVLLEYVT	0.000152771	-2.54563e-05	4.1595e-05
		PGGSGDGIFSPGGAISNMYA	0.000238146	0.000193226	9.05506e-05
		TYEIAPVFVLMEQIT	-3.98521e-05	-1.56084e-05	6.84529e-06
		VDKCLELAEYLYNIIKNREG	-3.66313e-05	-6.63326e-05	-5.73663e-05
		VPPSLRTLEDNEERMSRLSK	-3.8441e-05	6.57056e-05	5.7584e-06
		AVRPLWVRME	-3.77299e-05	1.3796e-05	-8.41013e-05
		DYEYLINVIHAFQYV	4.12575e-05	0.000202326	-1.8358e-05
		EIAPVFVLLE	0.000182205	1.03429e-05	-4.12482e-05
		IPPSLRYLEDNEERMSRLSK	3.39033e-05	-6.66939e-05	-4.01038e-06
		RVRPLWVRME	9.33809e-05	-4.65591e-05	9.70844e-06
		SRLSKVAPVIKA	0.000272588	-2.49138e-05	-3.4457e-05
		VLGGGCALLRCIPALDSLTPANED	-5.06875e-05	2.44428e-05	6.02615e-05
		ALYLVCGER	3.12901e-05	-4.63555e-05	1.2404e-05
		APVIKARMMEYGTT	-1.09341e-05	-1.27992e-05	-9.61383e-06
		LKKMREIIGWPGGSGDGIFS	-7.88605e-05	8.21782e-05	9.23006e-05
		AAEALALVCGE	-1.06351e-05	-1.26614e-05	4.66242e-06
		AAEALALVCGK	-1.07466e-05	-1.39356e-05	-8.33774e-06
		AALALVCGE	-4.54178e-05	-3.40019e-05	-2.83383e-05
		AALGIGTDSVILIKCDERGK	6.39885e-05	0.000134369	7.96121e-06
		AALKLVCGE	-3.81261e-05	-4.35327e-05	-2.63874e-06
		AALYLVCGE	3.29835e-06	1.93803e-05	-0.000101147
		AALYLVCGERG	-6.61187e-05	7.92953e-05	-1.85606e-05
		AALYLVCGERK	-4.58276e-05	-1.02022e-05	2.44418e-05
		AALYLVCKERG	0.000151692	0.000121772	-7.44311e-05
		AALYLVCKERK	-0.0001088	9.3059e-05	-3.28389e-06
		AAVEALYLVCG	2.2317e-05	1.39656e-05	-1.91163e-05
		AAVEALYLVCK	7.47755e-05	-1.31789e-05	-6.24465e-06
		AFIKATGKKEDE	8.02334e-05	-6.99268e-05	2.01947e-05
		ALYLVCGE	1.23245e-05	3.92382e-05	-4.61857e-05
		APVIKARMMEY	-1.46147e-05	-3.96006e-05	-5.38573e-07
		EALALVCG	-6.85025e-05	8.9806e-06	4.98705e-06
		EALALVCGK	5.8622e-05	-5.04432e-05	-4.43537e-05
		EALYLVCG	1.30451e-05	-5.86275e-05	5.32983e-06
		EALYLVCGE	-7.71475e-07	-6.71538e-05	-4.30164e-05
		EALYLVCGK	-5.9179e-05	-6.01224e-05	5.58137e-05
		EKAHHAIWARMDAKK	-8.41936e-06	-0.000146929	4.6658e-05
		EKAHHAIWAYNDAKK	-4.37105e-05	5.0693e-05	0.000161416
		EKAHHPIWARMDAKK	-5.43829e-05	-1.87832e-05	6.20868e-05
		EKAHHPIWAYNDAKK	-3.08166e-05	6.46499e-05	8.23648e-05
		EKAHIPIWARMDAKK	0.000105433	-4.90536e-05	4.96686e-06
		EKAHLAIWAKMDAKK	-2.98321e-05	3.39959e-05	-3.33872e-05
		EKAHLAIWARMDAKK	1.88211e-05	8.54748e-05	0.000103695
		EKAHRPIWARMDAKK	2.94937e-05	2.1701e-05	3.21837e-05
		EKAHRPIWAYNDAKK	-6.37286e-05	-6.12206e-05	-9.25092e-05
		EKAHVPIWARMDAKK	-0.000169037	4.12306e-05	-0.000114684
		ERRILEVKQKGFVPFLVSAT	-1.58383e-05	-1.82537e-05	-1.14745e-05
		EYVTLKKMREIIGWPGGSGD	-0.000141044	-3.95919e-05	9.62272e-05
		FAKFASFEAQGALANIA	1.73581e-06	-9.87243e-05	-8.06383e-05
		FFYTPKSRREVED	8.50432e-05	-9.06304e-05	2.71178e-05
		FKADEKKFWGKYLYE	-5.12968e-05	9.29022e-05	4.37158e-05
		HTPGVHMASLSVYLKTNVFL	-9.4972e-05	-6.79106e-05	-7.3966e-05
		LHRSGVLIIHHLQEDYRTY	-1.68155e-05	-4.84234e-05	6.23355e-05
		LVSATAGTTVYGAFD	-2.28505e-05	-2.56084e-05	-1.98919e-05
		PHLVEALYLVCGERG	-2.81152e-05	-2.10774e-05	-2.60851e-05
		PHLVEALYLVCGKRG	-2.02556e-05	-2.48991e-05	-1.87986e-05
		PHLVEALYLVCKERG	-1.94613e-05	-1.77454e-05	-1.11354e-05
		PHLVEALYLVCKKRG	-1.20767e-05	-5.40155e-06	1.53089e-05
		PLQCSALLVREEGLM	-8.20602e-05	-5.34907e-05	-2.17872e-05
		PVIKARMMEYGT	-5.94777e-05	-5.06082e-05	7.16365e-06
		PVIKARMMEYGTTMV	-1.86469e-05	-7.79462e-06	3.04604e-05
		SHLVEALYLVAGERG	4.36894e-05	0.000110732	0.000162126
		TAALSYTISRMEESSVTL	-3.41279e-05	5.32905e-07	-8.75816e-07
		VEALALVCG	3.18691e-05	6.34867e-05	1.76636e-05
		VEALKLVCG	3.21495e-05	-9.70923e-05	-8.1571e-05
		VEALYLVC	7.05276e-05	2.83852e-05	1.08302e-05
		VEALYLVCG	0.000137263	-5.64021e-06	-1.27977e-06
		VEALYLVCK	1.08554e-05	-9.66915e-06	4.5131e-05
		VPPSLRTLEDNEERMS	-4.46909e-05	-4.99552e-05	5.51893e-05
		VPTSLRRLEQPNVAIS	-7.4331e-05	3.39382e-05	-4.63587e-05
		WYVMVTAALSYTISRMEESSVTL	-2.32655e-05	7.0614e-05	-2.04824e-05
		AAAAVRPLWVRMEAA	-1.85657e-05	5.43073e-07	-8.60777e-06
		AAAHHPIWARMDA	-4.40852e-05	-4.37055e-05	1.54108e-05
		AAVRPLWVRMEAA	-1.04657e-06	-4.13479e-05	9.59728e-06
		AVRPLRVRMEA	-5.35466e-05	-8.87049e-05	-5.74638e-05
		AVRPLWVRMEA	-4.17393e-05	-2.72636e-05	-5.00612e-05
		EALYLVCGERG	4.54581e-05	-7.55838e-05	4.76186e-05
		GAGDLQTLALEVAQQKRG	3.20878e-05	0.000256739	6.40496e-06
		GDLQTLALEVARQ	-1.30736e-05	-3.83113e-06	-1.19559e-05
		GKKVATTVHAGYG	-1.06351e-05	-1.26614e-05	-8.84961e-06
		IATQGPLSHTIADFWQMV	-0.000106634	0.00013127	-1.90774e-05
		IKLKVESSPSRSDYINAS	7.27879e-05	-9.14503e-05	5.8722e-05
		ISNPAATHQDIDFLI	1.01954e-05	6.77983e-05	-0.00010918
		KKGAAAIGIGTDSVI	5.47011e-05	2.4259e-05	-7.04237e-06
		KLSGLGADPSADATEAYQEL	-1.44468e-05	-3.55021e-05	4.1916e-05
		KNSLINYLEQIHRGVKGFVR	-0.000116521	0.000103093	0.000155166
		LCRQHMATKSLFNRAEGP	-1.69993e-05	-1.69792e-05	-1.86124e-05
		LKKMRFIIGWPGGSG	3.36124e-05	5.97275e-07	5.37548e-05
		PSWCEEPAQANMDISTGH	-5.28535e-05	5.69518e-05	-3.24991e-05
		QREENAPKNRSLAVLTYDHASRI	9.24096e-05	-3.8983e-06	2.89891e-05
		RAVTELGRHSAEY	5.31342e-05	0.000275058	1.91795e-05
		RDRLAKEWQALCAYQAEP	-2.3383e-05	8.67297e-06	3.18748e-05
		SHLVEALY	-4.88388e-05	-4.45796e-05	-6.21182e-06
		SPGDLQTLALEVARQKRG	-9.74724e-05	-5.35135e-05	-5.79365e-05
		SRLSKVAPVIKARMMEYGT	-1.23939e-05	-3.05232e-05	2.102e-05
		TGHMILAYMEDHLRNRDR	-0.000167718	7.83769e-05	-9.27385e-05
		WLMWRAKGTTGFEAH	-6.60413e-05	9.33056e-05	-3.75021e-05
		AQAATISANGDK	-2.86505e-05	-2.51773e-05	5.79683e-05
		AQVATISANGDA	-2.72161e-05	9.12962e-05	-1.44939e-05
		YVRPLWVRME	3.59824e-05	1.69452e-05	5.61162e-05
		KPTQAFVKQHLCGPHL	-1.5383e-05	-6.57988e-06	-2.32219e-05
		SPGDLQTLALEVARQK	-4.48563e-05	-7.50437e-05	2.53175e-06
		VKQHLCGSHLVEALYL	0.00011629	0.000160469	5.88739e-05
		AELNQLRAKEPTKLA	-6.69546e-05	2.11379e-05	-5.76076e-05
		AVATSNMQETEEWYR	8.50453e-05	9.06865e-05	-7.67372e-05
		DVYQAELRELRLRLD	1.4828e-05	-5.06882e-05	-0.000109726
		EGQSLKEEMARHLQE	-1.1948e-05	9.3975e-05	-1.16665e-07
		ELRELRLRLDQLTAN	-3.93916e-05	-1.66871e-05	-1.02798e-06
		FLRKIYEEEVRELRE	5.11937e-05	3.46727e-05	0.000336389
		IPVQTFSNLQIRETS	6.09174e-05	-5.38691e-05	-4.04076e-05
		LAAYRQEADEATLAR	0.000129033	1.34972e-05	6.15268e-05
		LAGALNAGFKETRAS	5.22317e-05	-1.66195e-05	1.90944e-05
		NKALAAELNQLRAKE	-0.000135574	-6.30472e-05	-0.000139963
		PDLTAALREIRTQYE	-7.95158e-06	-3.59536e-05	0.000124172
		PTKLADVYQAELREL	8.47453e-05	-6.79311e-05	-7.40829e-05
		QVHVEMDVAKPDLTA	-9.67854e-05	-1.49115e-05	5.12722e-05
		RELREQLAQQQVHVE	-4.36354e-05	-0.000282789	1.87487e-05
		RFASYIEKVRFLEQQ	-0.000119329	5.25144e-05	0.000259026
		RTRPLWVRME	-3.38257e-05	-0.000100045	4.33435e-05
		SYIEKVRFL	0.000103609	-6.27732e-05	-8.44184e-05
		VDKANLDVMKERS	6.9654e-05	-0.000113194	-6.81515e-05
		VDKANLEIMTKRS	7.80624e-05	0.000173334	-1.72703e-05
		VDLERKVESLEEEIQ	9.85046e-05	-2.03421e-05	-1.20447e-05
		WYRSKFADL	4.55478e-05	-1.44742e-05	-4.15611e-05
		YQEALARLEEEGQSL	-4.70507e-05	2.42007e-05	-5.46406e-05
		LSIALHVGFDHF	0.000116032	0.000164403	2.45963e-05
		AVDGVISVHSLHIW	-7.94054e-05	-8.15878e-05	-3.12514e-05
		GGGCALLRCIPA	5.03427e-05	-3.51383e-05	1.71317e-05
		ILSVHVATAASQDS	-2.94201e-05	6.28289e-06	-2.27565e-05
		DRFSVNLDVKHFSPEE	-6.16698e-05	5.72212e-05	6.87586e-05
		MDIAIHHPWIRRPFFP	-4.03469e-06	2.62424e-05	0.00010638
		PSFLRAPSWID	2.7736e-05	3.05378e-05	-2.19392e-05
		SGPERTIPITREEKPA	5.7372e-05	4.69738e-05	-1.55425e-05
		MEVGWYRSPFSRVVHLYRNGK	-4.66112e-05	0.000183049	1.05788e-05
		SPFSRVVHLYRNGK	-3.18252e-05	-6.66027e-05	-2.47566e-05
		KLHRVAPKIKAKMMESGT	-1.03341e-05	8.84826e-06	-6.97923e-05
		IREADIDGDGQVN	-7.08855e-05	-2.93117e-05	0.000239898
		YLLTSHRTATAAEEFAFLMQ	-6.65058e-05	-0.000132266	5.28634e-05
		DEAIRQALVDSVFQVSVLPG	-3.5376e-05	7.60763e-05	2.59813e-05
		DFSTVVSEEDLVTKLNAGLQ	4.32543e-05	9.56542e-05	5.13935e-05
		GPEAGPVHLFTTYDRRTNIT	-7.91919e-06	7.57362e-05	2.17568e-05
		GPRYSTQRGVYLLTSHRTAT	-1.08112e-05	-3.64696e-06	-8.02869e-06
		GVVHCLQEVLKDYYTLVDRV	-5.30893e-05	9.4542e-08	-4.99419e-05
		ADASVLGVLAPYVLRQVREP	1.98755e-05	-0.000187002	-9.91916e-05
		EVLEFHQSLGALVEGTGHLL	7.53925e-06	-3.9806e-05	-3.18342e-05
		LQDTEHLIMDLRHNPGGPSS	2.62731e-05	-1.13124e-05	1.38744e-05
		LVTKLNAGLQAASEDPRLLV	-1.9154e-05	-8.35851e-05	-2.28762e-05
		SLALTVPVLTFIDNHGEAWL	-0.000128496	-4.47075e-05	-5.20265e-05
		SVFQVSVLPGNVGYLRFDSF	8.08657e-05	-0.000114742	0.000215458
		TTYDRRTNITQEHFSHMELP	7.75152e-05	-4.28216e-05	3.13948e-05
		LSKVAPVIKARMM	-3.28349e-05	7.90057e-05	-1.99421e-05
		AAAAAAAAAAA	-1.06351e-05	-1.26614e-05	-8.84961e-06
		AAAAAAAAAEA	-1.06351e-05	-1.26614e-05	-8.84961e-06
		AATHQDIDFLIEEIE	0.000192441	8.11083e-05	-0.000127845
		AVADICKKYKIWMHV	-0.000139991	-1.55821e-05	6.17912e-05
		EDKRWSRMDQLAKELTAE	-0.000114715	-0.000142081	8.78357e-06
		EDNEERMSRLSKVAP	-3.2353e-05	-4.1504e-06	-7.78908e-05
		EEILTHCQTTLKYAI	1.96144e-05	-4.61994e-05	-1.08221e-05
		FTYEIAPVFVLLEYV	-5.80436e-05	-2.5657e-05	-1.72579e-05
		GTTVYGAFDPLLAVA	7.72888e-05	2.61095e-06	3.71235e-05
		IARYKMFPEVKEKGM	-0.000107967	-0.000186938	8.32471e-05
		KGFVPFLVSATAGTT	-1.06351e-05	-1.26614e-05	-8.84961e-06
		KGMAAVPRLIAFTSE	7.31511e-05	0.000216787	8.53465e-05
		PGGAISNMYAMLIAR	5.84325e-05	0.000421445	0.000104584
		RPTLAFLQDVMNILL	8.2141e-05	5.13771e-05	1.03368e-05
		SDLERRILEVKQKGF	2.02045e-05	-0.000139377	-3.80906e-05
		SRLGLWVRME	4.96785e-05	2.21052e-05	-7.20066e-06
		TSEHSHFSLKKGAAA	-1.19496e-05	-2.44681e-05	-1.18377e-05
		VAPVIKARMMEYGTT	-1.06351e-05	-1.26614e-05	-8.84961e-06
		WSRMDQLAKELTAE	-0.000187899	-7.16575e-06	-1.30804e-05
		VEALYLVCGERG	7.50657e-05	3.61451e-05	0.00012953
		FLPLLALLALWEPKPTQA	-4.23974e-05	-6.14159e-05	-8.30157e-05
		ALYLVAGEE	-4.36083e-05	-1.79071e-06	-3.83722e-06
		ALYLVAGER	-4.46142e-05	-1.54122e-05	-1.1489e-05
		EALYLVAGE	0.000197812	-2.24505e-05	-2.57206e-05
		MKRHGLDNYRGYSL	-7.88529e-05	0.000122841	-5.75683e-05
		RALYLVAGE	9.29771e-05	-1.32024e-05	9.30018e-05
		REALYLVAE	2.7678e-05	3.9551e-05	-5.46301e-05
		RLYLVAGEE	-4.92124e-05	4.03529e-05	5.65205e-05
		RLYLVAGER	5.49728e-05	-4.02846e-05	1.70429e-05
		VEALYLVAG	-7.46288e-05	5.86663e-06	-3.26498e-06
		ETTEESLRNYYEQ	3.01147e-05	0.000216528	8.76914e-05
		GDSERHFVHQFKGECY	-5.67709e-05	9.25863e-05	5.52307e-05
		GLQNIAAEKHNLGILTKRS	-0.000100014	0.000243907	3.89453e-06
		AHHPIWARMDA	-2.61723e-05	-6.79901e-05	1.06862e-05
		DTKVMKCVLEVISD	0.000271096	-2.8295e-06	4.80644e-05
		KCVLEVISDSL	-9.52959e-05	-0.000126623	-2.92693e-05
		VLEVISDSL	9.13824e-05	-7.51276e-06	-2.54666e-05
		AHHPIWARMGA	-1.55762e-05	-3.53185e-05	1.10334e-05
		AHHPIWARMQA	5.55557e-07	1.3857e-05	-2.15911e-05
		AMKRHGLDNYREYSLGN	-3.3264e-05	0.000246747	3.14237e-05
		AMKRHGLDNYRGYSLGN	-3.64712e-05	-8.35859e-05	-0.000125811
		GAMKRHGLDNYRGYSLGN	7.05841e-05	-0.000163726	5.75961e-05
		SHLVEALYLVCGEEG	0.00102634	0.00068474	0.000685868
		SHLVEALYLVCGGEG	2.31518e-05	-0.000142852	0.000135443
		GTEVEALYLVCGEGGS	2.862e-05	7.13038e-06	0.000254885
		TEGALYLVCGERGGS	-6.51564e-05	-3.392e-05	-8.67151e-05
		TEGEALYLVCGEGGS	0.000384854	0.000103225	0.000167708
		TEGEALYLVCGKGGS	0.000121128	-6.93962e-05	7.78088e-05
		TEGVEALYLVC	3.68884e-05	7.96974e-05	-0.000107518
		TEGVEALYLVCGERGGS	-4.21212e-05	5.8373e-05	3.36302e-05
		TEGVEALYLVCGGGS	0.000101341	0.000134866	-6.08564e-05
		EDYRTYYGFLNFMSNVGD	-8.33851e-05	0.000238902	-4.69399e-05
		FAINSEMFLRSCQGENGT	-4.42368e-05	-5.88348e-05	-1.1613e-05
		FIKIPTHAEPLFYLLSFC	-1.92346e-05	1.7449e-05	1.42431e-05
		KWCANPDWIHIDSTPF	-3.16273e-05	4.04563e-05	-4.83616e-05
		LTTMQLYRFIKIPTHAEP	4.05907e-05	-1.71754e-05	-1.10287e-05
		SSVTLHRLTWSFLWSV	-3.07948e-05	-2.6709e-05	-0.000102958
		TKMIWVAVIGDWFNLIFK	-2.26055e-05	-4.8209e-05	3.01585e-05
		VILGVIGGMLVAEAFEHT	1.15233e-05	-7.43457e-05	-2.34202e-05
		VMVTAALSYTISRMEESS	-0.000111055	7.79152e-05	5.71623e-05
		AHYPIPADMDV	-3.9892e-05	0.000130367	-5.66474e-05
		CNTATCATQRLANFLVRSS	0.000183578	-4.21274e-05	0.000147737
		DKRKCNTATCATQRLANFLVRSS	3.61549e-05	6.62077e-05	0.000181326
		KCNTATCATQ	-6.69839e-06	-1.87979e-05	-7.78286e-06
		KCNTATCATQRLAN	-5.05971e-05	6.9542e-06	-0.000118715
		KCNTATCATQRLANFLV	-4.07968e-05	-1.13866e-05	1.19886e-05
		KCNTATCATQRLANFLVRSS	6.65121e-06	9.32102e-05	4.2335e-05
		NTATCATQRLANFLVRSS	4.0883e-05	0.000180377	-8.89139e-05
		TATCATQRLANFLVRSS	-0.000127703	0.000120472	-3.06177e-05
		AAKRHGLDNYRGYSL	-7.92965e-05	-0.000121432	6.61701e-05
		ALKDIRAQYEKLAAKN	2.96312e-05	0.000166853	2.98115e-05
		AMARHGLDNYRGYSL	6.61644e-05	9.89057e-05	-2.14463e-05
		AMKRAGLDNYRGYSL	-8.5803e-05	-6.02694e-05	-0.00012305
		AMKRHALDNYRGYSL	-0.00011292	0.00024496	-4.31423e-06
		AMKRHGLANYRGYSL	3.2775e-06	-2.86935e-05	0.000134627
		AMKRHGLDNY	-2.06966e-05	4.48273e-05	0.000116102
		AMKRHGLDNYAGYSL	-2.85405e-05	-0.000132729	2.44476e-05
		AMKRHGLDNYR	1.19122e-05	-5.98217e-05	0.000110877
		AMKRHGLDNYRG	1.3892e-05	0.000124171	2.00944e-05
		AMKRHGLDNYRGASL	-5.59993e-05	9.22524e-05	-7.41072e-05
		AMKRHGLDNYRGY	-0.000127469	-4.48383e-05	-0.00015066
		AMKRHGLDNYRGYAL	0.000251127	2.13371e-05	-9.68351e-05
		AMKRHGLDNYRGYS	-0.000118235	7.49315e-05	-1.02467e-05
		AMKRHGLDNYRGYSA	-5.92968e-05	2.65399e-05	-2.88817e-05
		HGLDNYRGYSL	-1.9741e-05	-4.39711e-05	-2.77386e-05
		KLENELRSTKSEMARY	0.000288075	0.000286126	-8.43181e-05
		KRHGLDNYRGYSL	-2.00292e-05	5.60171e-06	-7.31213e-05
		MQNAEEWFKSRFTVLT	0.000164922	-2.05414e-05	9.44182e-05
		QISVEMDVSSKPDLSA	-0.000204857	-0.000160721	-0.000119279
		RHGLDNYRG	-6.47169e-05	-5.23801e-05	-2.69755e-05
		RHGLDNYRGYSL	-6.3562e-05	-0.000166499	-5.90078e-06
		SAMQDTINKLENELRS	1.42319e-05	0.000118412	0.000326067
		SSKPDLSAALKDIRAQ	-4.47141e-05	3.55e-05	5.87409e-07
		YEKLAAKNMQNAEEWF	-3.25754e-05	-1.23155e-05	-2.70008e-05
		APGRGMVEALPDGLS	3.70279e-05	8.71812e-05	-1.11739e-05
		AVAGAPHSYIDTYF	1.29605e-06	7.32501e-05	-2.60296e-05
		DVYKTNNIAYEDVVG	-0.000228831	-0.000104753	0.000212643
		ETKTTVELLPVNGEFS	-0.00016386	0.000237096	7.74315e-05
		FAVAGAPHSYIDT	4.8098e-05	-6.16199e-05	-5.39946e-05
		FAVAGAPHSYIDTY	-9.78199e-05	-0.000122232	-3.09102e-05
		FAVAGAPHSYIDTYF	-3.11212e-05	6.32149e-05	-4.52214e-06
		FAVAGAPHSYIDTYFD	6.43308e-05	-0.000102597	5.84424e-05
		IAVLLGHSHDV	3.28572e-05	-6.19647e-05	-5.46569e-06
		IPEKVTPVAAVQDGFT	-4.46881e-05	7.69525e-05	8.39633e-05
		IQEAHGLPVMDDQ	-7.35107e-05	1.37035e-05	4.79948e-05
		IQEAHGLPVMDDQTQ	-6.58171e-05	-2.31736e-05	-2.62649e-05
		KFPPEETLKSYWEDNK	-5.2619e-05	-7.13914e-05	-0.000108252
		KFPPEETLKSYWKDNK	7.2391e-05	-6.30626e-05	5.78714e-05
		KSEFPTEADLEDF	-1.60407e-06	-0.000112487	-6.862e-05
		LQTPSQQAAKSFYDR	-3.2629e-05	0.000107687	3.99647e-05
		NVPAVAEEIQDEVDE	6.01225e-05	0.000105519	-7.04461e-05
		QPPTETAESSQAEEEKDA	7.73349e-05	-0.000178465	7.05621e-05
		QTPSQQAAKSFYDR	9.28253e-05	-3.05602e-05	-0.00014681
		RNQISKVSSGKELTE	8.87224e-05	-0.00018134	6.20084e-05
		RPSSREDSVEARSDFEE	1.98644e-05	5.31096e-05	3.08851e-05
		SAPKVAPLVDLSDT	-1.82179e-05	-1.56927e-05	-1.27023e-06
		SGRPRARSVDALDDINRP	0.000184894	-2.04961e-05	-7.44965e-05
		SGRPRARSVDALDKINRP	1.67381e-05	1.7775e-05	1.75273e-06
		SNFAVAGAPHSYIDTYF	-4.3076e-05	5.4115e-05	-4.20422e-05
		SSNFAVAGAPHSYIDTY	-8.81184e-05	2.54798e-06	-2.87279e-05
		SSNFAVAGAPHSYIDTYF	1.02697e-05	-0.000118634	8.95531e-05
		TPPVVIKSQLKSQEDEEE	-5.73676e-05	7.02753e-05	-4.51747e-05
		TPSQQAAKSFYDR	-7.15925e-05	-4.26353e-06	-8.42969e-05
		TVTSQLMLKVHKEDDG	0.000257541	-0.000150522	-9.30523e-05
		TVVPVEARADGAG	2.04089e-05	4.02257e-05	-3.77488e-05
		VAEEIQDEVDE	-0.000100327	-6.96428e-05	-3.77298e-05
		VAVQAISADEEAPD	2.32142e-05	-3.23615e-05	-1.6289e-06
		VPAVAEEIQDEVDE	-9.90994e-05	0.000112171	4.31758e-05
		VPVIVEKAPKARIGDLD	0.000145986	0.000212329	-7.19704e-05
		VTSQLMLKVHKEDDG	-0.000144587	-2.96859e-05	-3.42256e-05
		VVTIQEAHGLPVMDDQTQ	4.5394e-05	0.000174457	2.37357e-05
		DTKVMACVLEVISD	-9.74987e-05	3.22079e-05	-0.000125048
		DTKVMKCVAEVISD	-0.000152889	-0.000127322	-6.52083e-05
		DTKVMKCVLE	-0.000100857	-3.80006e-05	9.37801e-05
		DTKVMKCVLEAISD	-4.40967e-05	-2.65628e-05	7.36193e-05
		DTKVMKCVLEVASD	0.000117442	0.000126516	-2.14723e-05
		DTKVMKCVLEVISDSL	4.47048e-05	0.00010096	-1.45153e-06
		DTKVMRCVLEVISD	0.000176524	0.000163787	8.21468e-05
		EDRLTWGEADLFCQNMN	7.67242e-05	-1.08623e-05	0.000206286
		GQVAEEDFPLAEKDLPSAKINC	1.67023e-06	-8.29964e-05	-1.78494e-05
		KCVLEVISD	-3.64365e-05	-2.15518e-05	4.0022e-05
		KDLPSAKINCPEGANAYGSY	-2.94146e-05	-3.19641e-05	-5.25996e-05
		KVMKCVLEVISD	0.000118477	0.000138839	-1.84934e-05
		KVMKCVLEVISDSL	6.94141e-06	-4.73979e-05	4.19515e-05
		MKCVLEVISD	1.83641e-05	0.000161694	0.00013466
		NAYGSYCYYLIEDRLTW	-0.000134188	8.80792e-05	-5.33468e-05
		PEGANAYGSYCYYLIEDRLT	-1.67247e-05	5.92681e-05	-2.81335e-05
		QLAKELTAEKR	1.24517e-05	0.000125499	9.86434e-05
		SALGLWVRME	2.6869e-05	-1.00402e-05	2.26658e-05
		SRLGAWVRME	2.07683e-06	-0.000113815	-6.40302e-05
		SRLGLWARME	2.11029e-05	0.000127304	1.04137e-05
		SRLGLWSRMD	-5.93041e-05	7.33625e-05	2.59885e-05
		SRLGLWVAME	-7.56261e-05	4.34629e-05	9.74323e-05
		SRLGLWVRMA	-3.45637e-05	-3.96558e-06	-0.000138299
		SRLGLWVRMEQLAKELTAE	-0.000111467	1.23412e-05	-4.65568e-06
		TKGDTKVMKCVLE	0.000260773	-7.48582e-05	5.38886e-05
		TKVMKCVLEVISD	-4.23374e-05	0.000156486	3.68096e-05
		VMKCVLEVISD	8.61113e-05	-8.57294e-05	3.85786e-05
		WSRMDQLAKELTAEKR	0.000105118	-3.7419e-05	2.48348e-05
		HLVERLYLVCGEEG	2.72178e-05	0.000458299	1.90626e-05
		HRPIWARMD	4.13544e-05	-4.59828e-05	-3.96816e-05
		MKRHGLDNYRGY	6.21049e-05	0.000131339	3.02224e-05
		PVSQMRMATPLLARP	-7.8751e-05	9.13497e-05	-4.42744e-05
		PVSQMRMATPLLCRP	-0.000123071	-1.37567e-05	-6.09452e-05
		PVSQMRMATPLLDRP	5.88283e-05	-8.90324e-05	0.000158307
		PVSQMRMATPLLERP	2.00185e-06	5.83476e-05	-0.00012227
		PVSQMRMATPLLFRP	3.65669e-05	0.000131543	4.89648e-05
		PVSQMRMATPLLGRP	1.28742e-05	-9.30019e-05	1.60993e-06
		PVSQMRMATPLLHRP	-4.31536e-05	1.59908e-05	-0.000111975
		PVSQMRMATPLLLRP	-4.67281e-05	2.92926e-05	-8.09795e-05
		PVSQMRMATPLLMRP	2.102e-05	-8.89877e-05	0.000121635
		PVSQMRMATPLLNRP	-5.17636e-05	-4.12618e-05	-1.11179e-05
		PVSQMRMATPLLQRP	-0.0001109	0.000148286	-5.44188e-05
		PVSQMRMATPLLSRP	-4.29391e-05	-2.96453e-05	-8.80496e-05
		PVSQMRMATPLLTRP	-5.59064e-05	2.29427e-05	-8.71141e-07
		PVSQMRMATPLLVRP	-0.000131343	2.68448e-05	-5.83491e-05
		PVSQMRMATPLLWRP	0.000101439	0.00015935	-3.3275e-05
		PVSQMRMATPLLYRP	-3.12683e-05	-4.55977e-05	0.000143636
		GHVAGSLAILTDAA	3.01402e-05	-2.29342e-05	9.4406e-06
		GYNHKDVQANASVR	-0.00012789	7.66674e-06	-0.00024687
		LTIQIESAADQDPSC	5.05354e-05	6.94494e-05	2.84481e-05
		LVLASTVMILKDFS	-9.11352e-05	2.63605e-05	-7.37022e-05
		NSVKEIILAVDGVI	7.34394e-05	2.38851e-05	-9.87725e-06
		RTGIAQALSSFDLHS	0.000167936	-7.17036e-06	-6.28795e-05
		SVRAAFVHALGDVF	-2.69455e-06	-0.000153732	-2.45478e-05
		ALKEVKQIKTQIEQTN	0.000147576	4.20867e-05	-5.22355e-06
		DLQGRLVSIHSQKEQD	-0.000190238	-7.2107e-05	-0.000181316
		DNSHVEMKLAADEEENA	8.23762e-05	8.81484e-05	4.73809e-05
		EEIAQVATISANGDKD	-5.50825e-05	4.65595e-06	8.7214e-05
		EPVSELLKNYLDAQY	3.71302e-05	1.8185e-05	-2.22581e-05
		ERQNGVLNSWTDQDS	-9.33245e-05	-7.59287e-05	-7.71258e-05
		FAEQYSIQDWAKNLK	-1.59039e-05	-1.22926e-05	-6.43203e-06
		FETVAVKIFPYEEYSS	-8.15156e-05	-6.69967e-05	-8.59976e-06
		FIRHRSQKGPRGPPPAGLLQ	6.7106e-06	-1.06199e-05	2.71915e-05
		GSELQTQAKAYFEKTQ	0.000300761	7.51325e-05	5.83104e-05
		IGNKADLEAQRDVT	-5.11589e-05	5.86972e-05	-6.18223e-05
		INTYVRKLDDFVETG	-0.000185756	8.32906e-05	0.000346816
		ISWYDNEYGYSNRVVDL	4.26536e-05	8.58821e-05	8.45137e-05
		IVHDFNKKLTAYLDL	-0.000184093	-6.48513e-05	-1.55793e-05
		KDTIIKPLLVEPEG	-7.85335e-05	-2.02023e-05	0.00012392
		KFLKHMNSAMEDSSS	5.63324e-05	6.49724e-05	-3.42085e-06
		KPLLEKSHCIAEVEKD	-0.000163028	-8.57723e-05	5.01377e-05
		KSTEGEVNAEEEGFE	2.28708e-05	8.74638e-05	4.59374e-05
		KVKAEPAKIDAFRASLS	-1.06351e-05	-1.26614e-05	-8.84961e-06
		LELPAGKYVRRAEKKATL	-1.16389e-05	-2.93383e-05	7.93165e-05
		LGKQEVIRGWEEGVA	-0.000100582	5.20927e-05	-5.91345e-05
		LIHEHMVITDRIENVD	0.000148325	6.06755e-06	-0.000114173
		LQRLRGMFAFALWD	-0.000111705	0.000121446	1.28483e-05
		LSPLQQAVSDLQENPE	7.13357e-06	-3.6005e-05	-8.57913e-06
		LVINGKPITIFQERDPT	-1.02491e-05	-1.55553e-05	6.46363e-06
		MVEKGIIDPTKVVRTALL	5.17683e-05	8.07568e-05	0.000146436
		MVPSHAVVARTVGGKED	4.47897e-05	-4.08288e-05	1.01222e-05
		QTIEENIKIFEEDA	-0.000187113	-7.91388e-05	0.000178805
		QVSHYIEPYLEFEA	-4.1135e-05	-3.2181e-07	-5.66393e-05
		RLDNQGKINAWTAQS	-0.000159025	5.85577e-05	-7.02142e-05
		RPSVNPAEGFYENIS	-0.000181778	3.38623e-05	-0.000107827
		RQRLTARLEALKEGGG	-3.7262e-05	-0.000123516	-5.11355e-05
		TPEEIAQVATISANGDKDIG	-4.57914e-05	3.23677e-05	2.25342e-05
		TSLSSKLAAFDEPSK	-5.36993e-05	7.52324e-05	-5.20276e-05
		VDQWSTETIASHEDIER	-6.94363e-05	7.17987e-05	6.50767e-05
		YAPSLSKLVAEWEGQD	-1.38069e-06	2.60247e-05	-0.000233992
		YGPSGQKTIYSEQE	-6.09664e-05	0.000116173	0.000239002
		YQTIEENIKIFEEDA	3.71106e-07	8.88205e-06	-2.34953e-05
		YTDLQQILESEKDLEEA	0.000105185	9.83036e-05	-0.000176215
		WTSDTQGDEAEAGEGGEN	0.000231188	7.07541e-05	0.000215442
		APAEEKKVEAKKEESEE	0.000102917	1.30463e-05	-4.63116e-05
		APGPGRLVAQLDTEG	-2.474e-05	1.77219e-05	-9.14559e-06
		AVAKADKLAEEHGS	9.36477e-05	0.000112187	-6.62674e-05
		AVGPGAAGPSNVPAFLTKL	-1.5054e-05	-4.72586e-05	-1.88894e-05
		DAAKNQLTSNPEN	8.16036e-05	-5.40518e-05	6.88804e-05
		DLKGRLVSIHSQKEQD	-1.81183e-05	8.96765e-06	-8.37254e-05
		DSDIIVQKIQPYTEQST	-4.73813e-05	-9.82078e-05	-0.000147354
		DSLHVHAQVAEKEEEGN	7.42711e-05	2.21541e-05	0.000234844
		EAQKSSSIASFKDP	5.6768e-05	-5.70409e-05	-8.16905e-05
		EDIGGGQKVNDD	7.40492e-05	-0.000221752	-0.000150443
		EETMKEVKAYKEE	-6.75646e-05	-0.000158245	5.54656e-05
		EKEINGLASYLENLS	-3.17418e-05	-4.95847e-05	4.60346e-05
		EPEVWVVEAEDEP	-3.85129e-05	-7.72564e-06	1.8745e-05
		EPGKQGTVHAEVEENPG	-2.82554e-05	-6.18489e-05	8.49011e-06
		EPVSELLKNYLDA	-2.42615e-05	-5.42038e-05	1.12565e-05
		ESVGKGAVHDVKDVL	4.10493e-05	-3.60122e-05	2.52799e-05
		FIDHSPKATPDN	-2.19706e-05	9.7111e-06	-3.74651e-05
		FKTLTKQEETDDL	4.17886e-05	-2.30738e-07	-3.58775e-05
		FPMPRVIYAMAEDG	-3.56378e-05	-0.00010504	-0.000135148
		FRFTQAGSEVSAL	0.000309851	0.000307721	4.01414e-06
		FTPFHVMLLIRCIL	0.00083137	-0.000183262	0.000184925
		FTRGADPGMPEPSVL	4.76384e-06	-2.6852e-05	-2.09986e-05
		GAMENWGLTTYRESSL	-7.23681e-05	2.34731e-05	-2.04641e-05
		GETKDQVANSAFVE	-9.43213e-05	8.37587e-05	4.81579e-05
		GMRHEEMAQAFEEWNK	-5.64906e-05	-4.64261e-05	5.83631e-05
		GPGPESSPVVVRTDED	-0.000146315	0.000249101	4.66836e-05
		GPSGQKTIYSEQEIFD	0.000208451	-0.000124212	4.08607e-05
		GSVTISLQALQDTRD	-3.06938e-05	-0.00010461	6.96203e-05
		GTARGIVVYTGDR	7.13795e-06	-6.89413e-05	-3.58223e-05
		GTSKESAMKTYVEKVDE	8.83582e-05	7.05956e-05	-4.98901e-05
		GVRTPALQLSAMQEGDY	5.40874e-05	8.28602e-05	-6.64086e-05
		HDLEVAQTTALPDEDD	-0.000239282	0.000192136	0.000180377
		HVESELLHTYSEIVG	-0.00018702	-0.000115913	1.08993e-05
		IAKQSVTIKTMLEDLG	1.76804e-05	-7.99641e-05	-0.00011405
		IDNGIVKALNVEPDG	-0.00019068	6.87224e-05	-0.000102727
		IGNKADLEAQRDVTY	-1.37926e-05	-5.53974e-05	-1.17289e-07
		IIHDFQRGLTAYHDISL	-0.000196189	-4.21803e-06	-2.59655e-05
		INTPLTTTSGNLHGQPVS	5.19233e-05	-1.21296e-05	-4.17361e-06
		IPLAAGQAVSAYSEERD	1.13277e-05	-4.03497e-05	9.08982e-05
		ISEAEQRTIQAQKESSQ	-4.85899e-05	3.2326e-05	3.7898e-05
		KADLEAQRDVTYEEAKQ	2.49433e-05	9.50492e-06	-1.71169e-05
		KDLHMERVISYEEG	7.03058e-05	4.64244e-05	-0.000105981
		KFLKHMNSAMEDS	0.00012186	-0.000191384	0.000286145
		KKGKTISLTDFLAEDG	-1.02386e-05	0.000251049	7.80996e-05
		KPDGAAGMAAEEEEDE	-0.000124382	-2.34263e-05	-4.99121e-05
		KPKNLVVVGQSAFADFDGDG	-4.59506e-05	0.000110356	-4.68064e-05
		KPLLEKSHCIAEVEK	-5.27884e-05	-4.62301e-05	1.27288e-05
		KPRSPQVIPIEEFQDCECY	0.000112255	-3.04046e-05	1.74071e-05
		KPSTPESGVEDFEDYQN	6.80424e-05	-5.60011e-05	7.32436e-05
		KSLSHLPLHSNKEDGYD	-7.59676e-05	-5.57585e-05	-5.1903e-06
		LAVQTKRVAAQVDGGA	-2.01516e-05	-7.04799e-05	1.49149e-05
		LDTMRQIQVFEDEPA	4.69397e-05	3.93034e-05	-3.75007e-05
		LGEPNILICFIDKFSPP	-1.20741e-05	8.4907e-06	8.90261e-06
		LISGGTSYVPDDGLTAQQL	0.000108915	8.45015e-05	2.46274e-05
		LPFQKIQHSITAQDHQPTPD	-2.14131e-05	4.68741e-06	-4.29951e-06
		LPGISSIKDLQDL	-0.000111599	-4.81627e-05	6.25018e-05
		LQKQVTELEAEREQKQ	-1.6354e-05	0.000119032	5.74181e-05
		LRELISNSSDAL	-8.76121e-05	-1.80711e-07	-3.74782e-05
		LTQVQESLLGYWDTAK	5.1615e-05	-8.16571e-05	2.17461e-05
		LVAVDGVNAL	-2.78662e-05	4.55327e-05	-9.9555e-05
		LVGQQRISGNLDSPEG	1.82373e-08	-0.000227499	-1.72355e-05
		LVKAAQKAAAFEDQ	-9.45938e-05	-6.98912e-05	9.68518e-05
		LVLKKDEDLFREW	3.847e-05	3.20744e-06	7.04666e-05
		MATSGQQNNIGM	-7.47983e-05	-4.47786e-05	-7.86101e-05
		MHTYQVGMNDMGDMTN	-1.08229e-05	-3.76991e-05	1.61364e-06
		MPEGHQVDLQGYRDA	1.48879e-05	-2.43356e-05	-6.53672e-05
		MPKKSSVPAEEGLIQ	-3.50389e-05	0.00014889	9.30801e-05
		MRQLIMANPQMQQL	0.000236727	-7.09595e-05	-3.80684e-05
		NPDGMVALLDYREDG	-2.9778e-05	-2.51561e-05	-0.000161142
		QAGADATESFEDVGHSPD	-4.40968e-05	7.34673e-06	-4.43021e-05
		QQKKAAIISAEGDSK	-6.00507e-05	-7.04359e-05	2.20328e-05
		RFQSSAVMALQEASE	3.51946e-05	-2.05684e-05	-2.53556e-05
		RGVEEQTKAFLDG	0.000290842	0.000218934	-5.17281e-05
		RPIAEYLNTQKDM	7.17709e-05	-0.000122377	7.18791e-05
		RPIVEYLNTQKDMLDN	0.00029644	8.70132e-05	-8.67466e-05
		RPQKSLLVEVEEGGN	1.47168e-05	-5.18007e-05	0.000171283
		RVVDLMAYMASKEE	0.00013688	-2.61618e-05	-5.82735e-05
		RVVDLMAYMASKEEATKPSSG	-6.95213e-05	-5.30256e-05	-7.23813e-05
		SDLKGRLVSIHSQKEQDFL	-0.000155492	-2.39048e-06	-4.86473e-05
		SHVEMKLAADEEEN	-2.84958e-06	8.50637e-05	5.43446e-06
		SPVLLGQPNTL	-6.87323e-05	-1.59993e-05	-5.83274e-05
		TDLQQILESEKDLEE	-5.75991e-05	-0.000122153	-6.18344e-05
		TEATIPLVPGRDEDF	-0.000186156	4.30589e-05	9.00513e-05
		TIAKSGTKAFMEAL	0.000211028	-0.000135964	-6.95727e-05
		TIRHYQHVLAVDPEKAA	1.80667e-05	-4.41081e-05	-2.95566e-05
		TPAEVGVLVGKDRS	0.000132701	0.000242601	5.9494e-05
		TPEEIAQVATISANGDKD	4.11858e-05	-5.95862e-05	-9.00725e-05
		TPSSIIAFKEPFL	-6.34938e-05	-3.12132e-05	8.2298e-05
		TSLSSKLAAFDEPS	1.71667e-05	-3.13791e-05	-8.87733e-06
		VDQWSTETIASHEDIE	-0.000336955	0.000228516	0.000255817
		VDSAIEKALKVWEE	-1.33493e-05	-7.1893e-06	1.80719e-05
		VEEEEEDGEMRE	2.69625e-07	-2.2083e-05	-2.39453e-05
		VHDFNKKLTAYLDL	1.58835e-05	-6.31944e-05	-0.000157529
		VPISGWNGDN	0.000201216	-9.35946e-05	-1.62675e-05
		VPNPGVSVIHDYADWVK	-9.18051e-05	2.53176e-05	-6.24028e-05
		VPQQIKVATLNSEEEN	-9.78568e-05	-0.000209241	4.55055e-05
		VPQTSSVFSIEVYPEDHN	-0.000112752	-0.000108793	9.16052e-05
		VPVVSKTNIKEYKDSFS	-1.49071e-05	0.000105493	1.94843e-05
		VSALEKSLTSLSEVVL	-0.000102332	1.97185e-05	4.0197e-05
		WEAFARGTKSLMDE	3.83965e-05	-3.42297e-05	2.50874e-05
		WPSMEEGTRAFKDIVVT	-6.99881e-05	5.8477e-05	8.67416e-06
		YGEGESGPMGN	-0.00010966	8.41976e-05	9.64355e-05
		YGSGGPPPTGEEDTSEKDEL	-8.19801e-05	0.000143105	2.92271e-05
		YIRGVEEEEEDGEMRE	0.000208914	-7.18505e-05	7.17007e-05
		YKVVQEYIDAFSDYAN	-6.46976e-05	3.89424e-05	-1.14769e-05
		YPIEHGIITNWDDME	-2.13093e-05	-8.433e-05	0.000163502
		YQDTYGQQWK	-0.000114843	2.32277e-05	-7.37285e-05
		YRHFWADSKSS	4.58036e-05	-0.000114553	4.75766e-05
		YVQSMDVAAFNKI	6.84648e-05	0.000223676	-4.1477e-05
		HDLEVAQTTALPDEDDD	-0.000237954	-1.52031e-05	2.55682e-05
		IPAFKIGLRALQEAT	-1.65369e-05	-2.72246e-05	-2.08915e-05
		IPAFKIGLRALQEATY	-1.00806e-05	2.66801e-05	-1.55849e-05
		YPIEHGGITNWDD	9.88228e-05	8.93811e-05	4.5874e-05
		YPIEHGIIGNWDD	-7.47395e-05	-5.17861e-05	-7.06398e-05
		YPIEHGIITNWDD	-2.85765e-05	-0.000157897	4.04373e-05
		YPIEHGIITNWDDM	0.000104105	5.24865e-05	-4.20559e-05
		YPIEHGIITNWGG	2.16969e-05	2.86157e-05	-0.000103544
		YPIGHGIITNWDD	-4.80522e-05	4.18185e-05	2.94832e-05
		RLGLWSRMDQLAKELTAE	-0.000142611	-8.77949e-05	7.62291e-05
		SRLGLWSRMDQLAKELTAE	-1.20219e-05	0.000131828	3.18565e-05
		RRAGDLQTLWSRMDARR	-0.000103717	1.78394e-05	-0.000125755
		RRALQTLALNAARDARR	-3.1489e-05	8.37064e-05	-3.75879e-05
		RRALQTLALWSRMDARR	-1.13806e-05	5.7363e-05	-7.05404e-05
		HLVERLYLVAGEEG	9.44892e-05	0.00045902	7.19366e-05
		AVPPLWVRME	-1.46601e-05	0.000116802	-8.85844e-06
		HLVERLYLVCGGEG	-4.37317e-05	-2.25161e-05	-0.000107624
		VVYPWTQRYFDSF	0.000380484	-3.49274e-05	-0.000114172
		HLVERLYLVCGEE	0.000273567	0.000232725	5.12969e-05
		HLVERLYLVCGGE	-1.18349e-05	-0.00015261	-0.000122226
		VEALYLVAGEE	0.000741881	0.000305118	0.000395018
		VEALYLVAGER	0.000161936	-4.91269e-05	0.000148587
		VEALYLVAGGE	-4.96662e-05	5.18713e-05	-4.78507e-05
		KPSNSPKGDVNYAFLHATDL	-1.24199e-05	-1.736e-05	-6.75339e-06
		SNMYAMLIARYKMFPEVKEKG	0.000304576	2.54525e-05	0.000175625
		LYRALYLVAGER	-5.83132e-05	-6.36662e-05	5.02462e-05
		FENRKRIEPVLIRK	-8.52405e-05	6.43059e-06	-4.91176e-05
		FTKKMVENAKKIEVEFDKG	0.000184186	-0.000215406	-6.07438e-05
		KRHGLDNYRGYSLGNWVCAAKFE	4.0839e-05	-6.88594e-06	-1.95884e-05
		LSQAVHKAVLTIDETG	-7.47225e-05	2.07837e-05	0.000109405
		MSKALELFRNDIAAKYKELGFQG	0.000111431	-5.48187e-05	3.1309e-05
		MTKALELFRNDIAAKYKELGFQG	-3.60806e-05	-2.23355e-05	-2.47788e-05
		MVKEALEEAEKAQVAAEKA	6.04527e-05	-1.66565e-05	4.82986e-05
		LQTLALNAARDP	-6.92474e-05	-2.97347e-05	3.29637e-05
		LQTLALWSRMD	1.46851e-05	-3.30639e-05	9.60539e-05
		LVERLYLVCGGEG	-8.69636e-05	0.000260061	-6.45773e-05
		VEALYLVAGDLQ	4.3885e-05	-5.72831e-05	-0.000104214
		VEALYLVAGEEVE	0.00144931	0.000753174	0.00098274
		VEALYLVALELG	3.9778e-05	5.4752e-05	-2.67975e-05
		VEALYLVAVEQL	-6.74015e-05	7.6083e-05	-0.00014223
		KATAEQLKTVMDD	7.78758e-05	-4.38229e-05	0.00018777
		KPKAAAEQLKTVMD	-3.33662e-05	-4.21952e-05	0.000150556
		KPKAEAEQLKTVMD	-5.0463e-05	4.32534e-05	-7.30611e-07
		KPKAKAEQLKTVMD	-7.26894e-05	9.84016e-05	0.000136093
		KPKALAEQLKTVMD	-4.38502e-05	-2.58762e-05	-9.77011e-05
		KPKANAEQLKTVMD	-1.94106e-06	0.00011027	2.5382e-05
		KPKARAEQLKTVMD	7.28268e-05	-6.60466e-05	6.69166e-06
		KPKASAEQLKTVMD	-3.511e-05	1.22084e-05	-0.00010553
		KPKATAAQLKTVMD	-8.48192e-05	-9.32607e-05	-9.0856e-05
		KPKATAEALKTVMD	-4.94366e-05	-4.81374e-05	9.52688e-05
		KPKATAEQLATVMD	1.31715e-05	-2.35826e-05	-2.05246e-05
		KPKATAEQLKAVMD	-1.65051e-05	4.86535e-05	-7.98502e-05
		KPKATAEQLKTVMA	-5.23178e-05	-6.03851e-05	-9.16487e-05
		KPKATAEQLKTVMD	2.28564e-05	8.11617e-05	-0.000110468
		KPKATAEQLKTVMDK	1.75546e-06	-8.14878e-06	-4.41349e-05
		KPKATAEQLRTVMD	-9.37947e-05	-5.64398e-05	5.39083e-05
		KPKAYAEQLKTVMD	-7.26808e-05	-3.59051e-05	1.31701e-05
		KPKYTAEQLKTVMD	0.000105568	-7.39397e-05	-1.60893e-05
		PKEPEQLRKLFIGGL	0.000151565	1.86339e-06	5.0837e-05
		VVMRDPASKRSRGFGF	-2.88533e-05	5.70104e-05	2.84984e-05
		VVMRDPQTKRSRGFGF	-3.2358e-05	1.74709e-05	0.000125592
		EKPQDIEAFKNYTLD	1.82322e-05	1.23865e-06	6.50121e-05
		LAEIETDKATIGFEVQ	-3.53343e-05	1.74392e-05	-9.49194e-05
		LITNLSSALKDETVW	-0.000186595	8.56051e-06	3.69481e-07
		VVEGALHAARTASQL	6.23224e-05	-0.000175773	-6.74182e-05
		MDFLHRSGVLIIHHLQED	0.000101968	0.000100314	4.46543e-05
		VLIIHHLQEDYRTYYGFL	-5.9413e-05	1.32166e-05	-4.83944e-05
		FLNFMSNVGDPRNIFSIY	-0.000103221	-6.29722e-05	4.30377e-05
		GDPRNIFSIYFPLWFQLN	-2.56014e-05	-2.40671e-05	-3.05879e-05
		IYFPLWFQLNQNVGTK	3.34357e-05	5.51869e-05	-1.71104e-05
		LNQNVGTKMIWVAVIG	-7.39018e-05	-6.51747e-06	-0.00010945
		IGDWFNLIFKWILFGHRP	7.20435e-06	8.75516e-06	5.92428e-05
		FKWILFGHRPYWWIQETE	0.000101024	-3.04864e-05	-1.66302e-05
		RPYWWIQETEIYPNHSSP	-2.34392e-05	7.73443e-05	2.79815e-05
		TEIYPNHSSPCLEQFP	6.71044e-05	-2.71519e-05	-6.85253e-05
		SPCLEQFPTTCETGPG	-3.03542e-05	-2.62594e-05	-1.68008e-05
		FPTTCETGPGSPSGHAMG	2.64647e-05	8.85885e-05	4.07743e-07
		PGSPSGHAMGSSCVWYVM	9.84705e-06	-0.000198806	-5.58347e-05
		MGSSCVWYVMVTAALSYT	-6.09707e-05	-2.71787e-05	-3.03793e-05
		YTISRMEESSVTLHRLTW	-7.54857e-05	-3.07875e-05	0.000196493
		LWTWSFLWSVFWLIQISV	-3.93146e-05	-1.42313e-05	2.46702e-05
		SVFWLIQISVCISRVFIA	-3.60976e-05	-0.000114748	-4.39471e-05
		SVCISRVFIATHFPHQVI	-3.78205e-05	0.000166729	0.000133637
		IATHFPHQVILGVIGGML	5.95738e-07	-2.77331e-05	-0.000115229
		MLVAEAFEHTPGVHMA	-2.82715e-05	5.9465e-05	-4.39761e-05
		HTPGVHMASLSVYLKT	0.000374558	0.000169241	1.48241e-05
		MASLSVYLKTNVFLFLFA	0.000192484	-7.77017e-05	-1.30315e-05
		KTNVFLFLFALGFYLLLR	-8.06328e-05	9.38442e-05	9.95797e-05
		FALGFYLLLRLFGIDLLW	6.37781e-06	9.80801e-05	-7.34504e-05
		LRLFGIDLLWSVPIAKKW	-9.85544e-06	0.000145191	-0.000187077
		LWSVPIAKKWCANPDWIH	-3.73469e-06	-2.1222e-05	-5.75075e-05
		IHIDSTPFAGLVRNLG	-0.000114157	0.000181236	-6.74777e-05
		PFAGLVRNLGVLFGLGFA	1.56874e-05	-0.000115416	-6.96346e-05
		LGVLFGLGFAINSEMFLR	9.61931e-05	9.8054e-05	-0.000166696
		LRSCQGENGTKPSFRLLC	7.28951e-05	-8.2004e-05	-0.000135247
		GTKPSFRLLCALTSLT	9.24315e-05	-9.68701e-05	-1.49817e-05
		LCALTSLTTMQLYRFI	-0.000168519	1.76026e-05	-5.38736e-05
		EPLFYLLSFCKSASIPLM	-1.88067e-05	-2.37682e-05	2.32262e-05
		FCKSASIPLMVVALIPYC	9.75165e-05	-0.000163423	5.54114e-05
		LMVVALIPYCVHMLMRPG	8.39605e-06	6.76651e-06	-5.81741e-05
		YCVHMLMRPGDKKTK	6.80186e-05	-3.9627e-05	-1.10403e-05
		GCKNFFWKT	-8.30656e-06	-5.83283e-05	-6.00347e-05
		FVKQHLCGS	-1.96347e-05	-9.84235e-05	-1.78685e-05
		MDQLAKELT	-2.69763e-05	-5.26346e-05	-1.16551e-05
		MALQQEGFD	-3.77539e-05	-1.52123e-06	-4.76587e-05
		SMVQNRVFL	3.47397e-05	9.89323e-05	-9.81357e-06
		AMAPRTLLL	-4.55438e-05	3.67549e-05	-2.68303e-05
		VMVTNVTSL	-3.3638e-05	0.000154777	-4.83963e-05
		SRMDQLAKE	8.76735e-05	-4.60139e-05	-7.87541e-05
		DFVQWLMNT	1.67853e-05	-5.42607e-05	1.8431e-05
		DYQSKLAMS	-1.1089e-05	-7.11068e-05	4.53017e-05
		RGFFYTPMS	2.27418e-05	-3.69472e-05	-2.8021e-05
		ASLSTFQQM	0.00012188	-3.75469e-05	-1.1654e-05
		SAPENAVRM	-4.59587e-05	-3.41776e-05	3.32505e-05
		PKPARKQKM	-2.13348e-05	-4.84359e-05	-3.50565e-05
		AQDFVQWLM	-8.3246e-05	-4.00736e-06	-4.55563e-05
		VRSGTNPQM	-1.96963e-05	-3.81317e-05	-3.85528e-05
		ERGFFYTPM	-1.78462e-05	2.59856e-06	-3.95328e-06
		FVNNVEVHT	-3.12825e-05	-1.08638e-05	-1.39652e-05
		GFQNAILVR	-1.77726e-05	-3.20763e-07	-3.28324e-05
		LCPQRLVGS	0.000128312	1.01133e-05	-2.82166e-05
		EVEDPQVAQ	-2.97513e-05	1.45553e-05	-7.88858e-06
		EVEDPQVEQ	-7.42318e-07	-3.87265e-05	-9.71752e-06
		SAVVDKDFL	-1.41009e-05	-1.51599e-05	-4.97753e-05
		ASVLNVNHI	0.000135657	-4.14948e-05	-2.8179e-05
		NSIRNLDTI	-2.59614e-05	-9.00088e-05	2.61907e-05
		FGPVNHEEL	4.38777e-05	-8.37063e-05	4.3086e-05
		SFVDTRTLL	4.05409e-07	3.318e-05	-2.0869e-05
		GYLPNKQVL	-4.1655e-05	2.60878e-05	1.06882e-05
		SYNPVTHQL	7.20497e-06	-1.18158e-05	7.01824e-05
		AAITNKYQL	-7.98619e-05	2.30253e-05	-3.55591e-05
		ILSVHVATA	-1.06351e-05	-1.26614e-05	-8.84961e-06
		KALINADEL	-2.22261e-05	-1.16963e-05	-1.31998e-05
		SYGDLKNAI	7.89626e-05	-8.68884e-05	2.59195e-05
		LAVQHRQVF	-5.06117e-05	4.77177e-05	3.81923e-05
		IAFSQYLQK	9.65018e-05	1.58836e-05	-2.10198e-05
		GAVQNIAHL	-9.44495e-06	-1.47657e-05	-1.2025e-05
		EQLEFIHDI	-5.60301e-05	1.28328e-05	4.12223e-05
		SYHPALNAI	-3.31644e-05	0.000114619	-2.42075e-05
		AAVENVSEL	-4.03376e-05	-3.77699e-05	-3.44173e-05
		KVLDVLHSL	-5.80495e-05	-1.98953e-05	-3.76134e-05
		KYQEVTNNL	-1.18214e-05	-1.29544e-05	9.37324e-05
		ALNTQIHDL	-6.61998e-05	-3.15819e-05	2.34675e-05
		DYQALRTSI	-1.60678e-05	-4.67349e-05	-2.16374e-05
		KSVENFVSL	4.59601e-05	6.01333e-06	3.21664e-05
		IVAAGVGEF	5.63012e-07	-2.45705e-05	-2.40279e-05
		SAIINEDNL	-4.08185e-05	-9.78731e-05	-6.19328e-05
		GAVTNVKVI	-2.32937e-05	0.000131827	3.34615e-06
		QQLQQQHLL	-5.02839e-05	3.13026e-06	-9.71013e-05
		KFTETLTNI	-7.33155e-05	6.51284e-06	-2.7059e-05
		VGIVVGTIF	-1.02863e-05	-4.31241e-05	1.80359e-05
		SQVINPTAI	-4.78197e-05	-1.92015e-05	-2.28496e-05
		PNRESLDFL	-4.67479e-05	-6.79802e-05	-1.23367e-05
		GGIQNVGHI	4.08972e-05	-3.8977e-05	-6.87196e-05
		PQVEQLELG	9.57412e-05	-1.3361e-06	-3.16323e-05
		KYQDILNEI	5.91594e-05	-2.19077e-05	-3.1472e-05
		SYFPEITHI	-8.30938e-05	-1.41667e-05	-5.60667e-05
		LQIDNARLA	-7.93543e-05	4.97375e-05	8.59733e-06
		NVELDPEIQ	5.40704e-05	-3.70051e-05	-1.63606e-05
		LYDPVISKL	3.13756e-05	-1.03007e-05	-4.56656e-05
		IGIENIHYL	-6.65693e-05	-2.10473e-05	1.17231e-05
		TEKEDSSSK	-1.838e-05	-2.05313e-05	-6.82932e-05
		VYLPTHTSL	5.00051e-05	-2.25527e-05	-1.61375e-05
		KYQEALDVI	5.45963e-05	0.000252321	-2.49346e-05
		SFVSILSSL	2.73501e-05	2.29372e-05	-2.97646e-05
		AALQNLEQL	2.10253e-05	4.76101e-06	-3.14369e-05
		TQLIQTHVL	3.44358e-05	-7.8664e-05	-3.87702e-05
		VSILNRQVL	5.1761e-05	4.7933e-05	-7.11791e-05
		SYKQNLENL	-4.00483e-05	-9.25965e-06	3.95127e-05
		FAHTNIESL	-8.19177e-06	7.05584e-05	-7.93922e-05
		YGLKNLTAL	-2.79957e-05	-1.40703e-05	-3.09816e-05
		NYVNGKTFL	-1.895e-05	-2.79949e-05	-2.41763e-05
		GYLPGNEKL	-2.10992e-05	-2.26935e-05	-1.73279e-05
		KYVYVVTEL	-1.35835e-05	1.90916e-05	-4.52425e-05
		FQIVNPHLL	2.01728e-07	-1.66458e-05	-3.85396e-06
		IGPKNYEFL	8.50547e-06	1.37994e-05	-1.19446e-05
		EQLFQEHRL	-1.93539e-05	-5.77991e-05	-2.06753e-05
		VQVQNIQSL	-2.62938e-05	-2.46475e-05	-2.44931e-06
		ATIINEEVL	-2.00001e-05	1.60907e-05	-1.63124e-05
		SSLVNSQTL	7.42339e-05	-8.80709e-05	7.91298e-05
		TFITDKTVL	0.000145332	2.93378e-05	-7.62957e-05
		FVSHIPITL	3.58858e-05	6.26134e-05	-4.66994e-05
		SYKTSITAL	2.75147e-05	3.45254e-06	4.41065e-05
		TQVIEPHDI	-1.1686e-05	3.54529e-05	-2.90486e-05
		ASLVNADKL	-5.78343e-05	-6.21807e-05	-2.72151e-05
		SYLESKGLL	1.11622e-05	9.94679e-05	8.03746e-05
		SDHYPVEVT	-2.40881e-05	-1.78205e-05	2.88503e-05
		ISVINGGSK	1.03134e-05	7.44905e-05	8.10366e-07
		VAISLSRTE	1.38844e-05	9.90112e-05	6.50519e-05
		SGVSLAALK	0.000240189	4.12154e-05	-1.41644e-06
		KTTPPSVYP	-4.32425e-05	-2.17155e-05	-3.42218e-05
		AQYEDIAQK	-1.90465e-05	-6.12722e-05	3.21966e-05
		SYSATKETL	-3.66543e-05	-4.86362e-06	3.4245e-05
		SAVKNLQQL	-4.15853e-05	-7.07882e-05	1.64974e-05
		NQVDSIHAL	-6.44609e-05	-4.85507e-05	2.00826e-05
		LEAQAATGF	4.08507e-05	-2.72942e-05	-2.45382e-05
		VYLKTNVFL	-5.17431e-05	7.86131e-05	-3.60245e-05
		DPNRESLDF	2.98316e-05	1.3853e-05	-7.87907e-05
		SSHRSPPAP	-3.71992e-05	1.18088e-05	3.46457e-05
		NVEIDPEIQ	-3.79788e-08	-1.04327e-05	-3.15155e-05
		DQLAKELTA	-4.90157e-05	-4.43517e-06	-2.01498e-05
		QLAKELTAE	0.000117629	-1.44196e-05	-7.01269e-05
		AYGFRDPGP	-4.73476e-05	-6.01131e-05	-8.33169e-06
		YGFRDPGPQ	-1.44534e-05	5.92932e-05	4.99632e-05
		GFRDPGPQL	-7.28848e-05	9.48585e-06	-1.03703e-05
		LLDEGHYPV	-3.34515e-05	-4.01665e-05	-1.20923e-05
		YPQSKWQEQ	-3.84566e-05	-1.57828e-05	4.53716e-05
		SFARAPQLD	4.94124e-05	2.14883e-05	-2.53497e-05
		FARAPQLDL	8.81526e-06	-1.76591e-05	-6.77664e-06
		GPAGDPGKP	-3.28041e-05	-2.85282e-05	-5.15527e-06
		GYSNRVVDL	1.14859e-05	-3.30545e-05	-4.9272e-05
		ALQDTEENP	8.03733e-05	2.28284e-05	1.72705e-06
		LQDTEENPR	-5.20484e-06	3.37921e-05	-2.21689e-05
		TFTSDYSKY	1.69131e-05	6.45095e-05	-8.97147e-05
		SDYSKYLDS	5.65234e-05	-7.38978e-05	-4.07937e-05
		RRAQDFVQW	-1.5827e-05	-2.18141e-05	-1.96308e-05
		ITAFNEGLK	1.60417e-05	0.000101565	1.72513e-05
		VDPENFRLL	3.66839e-05	9.98843e-05	1.33831e-05
		AGLQFPVGR	2.41869e-05	-4.23196e-05	1.12054e-05
		TPVRSGTNP	-1.91615e-05	-5.03877e-06	1.48612e-09
		LPPTNVGSN	1.83062e-05	-1.47869e-05	-2.00739e-05
		NRESLDFLL	-2.04333e-05	-9.01032e-05	-5.60337e-05
		RESLDFLLV	-1.0111e-05	3.27434e-05	7.12677e-06
		VEDPQVEQL	-7.57671e-05	-4.46396e-05	-4.32679e-05
		LGGSPGDLQ	-5.45425e-05	4.02462e-05	-2.33962e-05
		GGSPGDLQT	-3.59946e-05	-2.69506e-05	-1.08278e-05
		SPGDLQTLA	-0.000101602	1.40351e-05	-2.09389e-05
		PGDLQTLAL	0.000116645	-3.55127e-05	-3.41495e-05
		TLALEVARQ	3.69401e-05	-1.99895e-05	-4.04094e-05
		HLCGSHLVE	-2.59066e-05	-8.34806e-06	2.77383e-05
		GSHLVEALY	-4.34671e-05	-2.8588e-06	-1.40953e-05
		VEDPQVAQL	-9.33422e-06	-7.51912e-05	1.25199e-05
		GPGAGDLQT	-3.4414e-05	-5.94093e-05	-1.47559e-05
		TLALEVAQQ	-8.4671e-05	-5.96211e-05	4.56741e-05
		AQYEDIANR	0.000121059	4.90848e-05	1.22361e-05
		ERPVFTNHF	-2.95763e-05	-1.08977e-05	6.14662e-06
		PELLNTNQL	1.68984e-05	-7.93357e-05	-8.60146e-05
		IAEAEADKI	1.51299e-05	1.85763e-05	-1.39966e-05
		LYEKMKGGQ	-4.17646e-05	-6.08187e-06	-2.59886e-05
		QDEMRLELQ	2.00941e-05	9.03364e-05	1.10294e-05
		SNPAMAPRE	-7.93051e-06	3.53333e-05	1.84827e-05
		KLEDVPLLS	-1.02635e-05	-4.56668e-05	-7.63362e-06
		RPAGKHRVV	0.000102494	-3.73686e-05	1.77509e-05
		IQKTPQIQV	2.25283e-05	-0.000104502	-9.29911e-06
		KTPQIQVYS	6.05057e-06	-1.468e-05	6.68017e-05
		GLFPQGGKG	2.25371e-05	2.87785e-05	-8.07052e-05
		RMDQLAKEL	2.96281e-05	-5.2132e-05	1.41249e-05
		DVATVRLGE	-2.63386e-05	8.4997e-06	-9.71803e-06
		QYEPYPITE	-2.9584e-05	-1.9252e-05	-1.94971e-05
		SEDVNWGYE	-3.06371e-07	-6.10492e-05	6.62966e-05
		DGVAELDQL	-4.74801e-05	2.44217e-05	-6.73101e-05
		GVAELDQLL	-3.18942e-05	-1.59734e-05	-1.75839e-07
		AELDQLLHY	-1.29508e-05	1.08834e-05	1.86925e-05
		LHLARLRRF	1.47266e-05	2.05052e-06	1.24228e-05
		DTEENPRSF	-7.83871e-05	-4.01567e-05	-1.1685e-05
		FTSDYSKYL	7.19363e-05	-0.000127099	3.41013e-05
		RAQDFVQWL	-4.45707e-05	-7.11195e-05	-1.02786e-05
		LEGQAAKEF	-3.61949e-05	-3.35207e-05	1.72419e-05
		ILDNLATRD	-6.12255e-05	-3.83187e-05	-4.46708e-05
		ATRDFINWL	-2.41092e-05	-3.47882e-05	-2.06595e-05
		TGEGFYKYK	5.86698e-05	-5.06263e-05	3.23928e-06
		LLLPGELAK	-5.39193e-05	-3.67381e-06	-2.20178e-05
		TQRLANFLV	-6.77853e-05	-1.17171e-05	-3.66957e-05
		NFLVRSSNN	-8.22609e-05	-4.38836e-05	-3.2618e-05
		FLVRSSNNL	-0.000118937	-0.000100797	2.34069e-05
		LGPVLPPTN	-1.20848e-05	-8.32543e-06	-8.84961e-06
		ISELKAEAV	7.33104e-05	-3.26353e-05	-2.09147e-05
		DPQVEQLEL	-4.47981e-05	5.28183e-05	-3.60366e-05
		ELGGSPGDL	-5.23948e-05	-1.07388e-05	1.47375e-05
		GSPGDLQTL	-2.64249e-05	-3.41834e-05	-4.08722e-05
		AGDLQTLAL	-1.88251e-05	-1.99399e-05	-6.07653e-05
		LSDDDRVTW	-4.86322e-06	5.54958e-05	-6.98571e-05
		GVEKMVNVV	7.63005e-05	-2.46575e-05	7.01709e-06
		VETSTPLRL	-4.12991e-05	-1.86793e-05	1.3117e-05
		LENPSPQAP	-8.19694e-06	-3.25147e-05	1.5743e-05
		LPFAEGLYH	-3.35836e-05	-2.70299e-05	-2.80623e-05
		EEELDEAVE	3.61499e-05	6.06521e-05	-3.56581e-05
		SLQSILRKN	4.90243e-05	-3.86559e-05	-3.94424e-05
		LEPMYPGDY	0.000114487	-4.74949e-05	-3.93313e-06
		AQELPVPGR	-1.49661e-05	-7.36996e-06	6.22136e-06
		PFSATALSQ	-1.28368e-05	-1.27359e-05	-8.84961e-06
		DVPAALFSK	2.28854e-06	2.83901e-05	-5.76928e-05
		VPAALFSKL	-2.62501e-05	-3.98474e-05	-9.66599e-06
		PAALFSKLL	-3.11745e-05	2.13514e-05	7.80389e-05
		FRPEGLDQW	-4.82811e-05	-5.04378e-05	-3.54483e-05
		SFQRNQLLQ	-2.45061e-05	3.18785e-05	4.63867e-05
		EENSRENPF	-7.09462e-05	-0.000101497	-3.43866e-05
		VAWIPDVES	1.88619e-05	8.21479e-05	0.000104255
		AITEKETVE	-3.14426e-05	-7.38956e-06	-8.59577e-06
		KNFFWKTFT	1.89767e-05	0.000108722	-2.11244e-05
		NKLEDVPLL	6.70345e-05	1.54527e-05	-9.93453e-06
		FNPYFDPLQ	3.50695e-05	-3.58588e-05	9.90884e-05
		LQWKNSDFE	0.000133027	-7.11989e-05	5.3056e-06
		RDPNRESLD	-6.97097e-05	4.18609e-06	4.77725e-05
		LYLVCGERG	2.96961e-05	-3.55004e-05	-4.69782e-05
		GERGFFYTP	-1.68483e-05	-3.36797e-05	-1.93897e-05
		ERGFFYTPK	-2.94399e-05	-1.40779e-05	8.09847e-06
		RGFFYTPKS	1.03494e-05	7.56398e-06	-4.55049e-06
		EDPQVEQLE	2.59055e-05	-0.000105181	4.24666e-05
		LELGGSPGD	-3.82184e-05	-2.17475e-05	5.65001e-05
		EDPQVAQLE	-8.9924e-05	5.90379e-05	3.24861e-05
		PQVAQLELG	5.16349e-05	2.24153e-05	8.29123e-06
		LELGGGPGA	3.82683e-05	-3.02543e-05	2.05497e-06
		GGPGAGDLQ	6.32128e-05	-1.62449e-06	-3.91262e-06
		GAGDLQTLA	-1.50871e-05	3.90565e-05	-4.56908e-05
		IVEEQYTPQ	3.18338e-06	-5.05811e-05	4.55628e-05
		VEEQYTPQS	-2.08575e-05	-1.14564e-05	7.93146e-05
		DRVSETDIQ	-8.67918e-05	-3.98818e-05	-7.80782e-06
		ISDHYPVEV	3.80967e-06	1.51025e-07	3.34758e-05
		KLEPSGPIS	1.60463e-05	-7.45563e-05	-6.01385e-05
		SSVHTFPAL	-1.21096e-05	6.21693e-05	-8.82845e-05
		AENEFVTIK	-6.66001e-05	-1.15069e-05	0.000110339
		NKDLPSPIE	-4.15182e-05	6.17605e-05	1.69378e-05
		SGPELVKPG	-6.21836e-05	-6.24667e-06	-6.96786e-05
		EENIKIFEE	2.29476e-05	-1.18354e-05	6.42619e-05
		SHLVEALYL	-7.17694e-05	3.34946e-08	-9.22761e-06
		LYLVSGERG	2.47264e-05	3.06937e-05	4.87575e-05
		FVDNIFPPV	-1.80267e-05	2.47424e-06	2.17829e-05
		VDNIFPPVI	8.79736e-05	5.46821e-05	-2.95154e-05
		AGCKNFFWKT	1.47484e-05	-5.21209e-06	-3.86973e-05
		FVKQHLCGPH	-7.68309e-06	3.14588e-05	1.30579e-05
		FVKQHLCGSH	-6.85552e-05	-4.99251e-05	-5.95533e-05
		MDQLAKELTA	-5.28813e-05	-3.79343e-05	1.90256e-05
		GERGFFYTPM	-1.07957e-05	9.412e-06	1.27796e-05
		GMLKRTKKLI	-8.06776e-05	-3.13115e-05	5.76779e-05
		KMALQQEGFD	-1.46165e-05	7.50055e-05	-8.05848e-05
		RMDQLAKELT	-5.74066e-05	8.69493e-05	-3.08926e-05
		SRMDQLAKEL	-8.95675e-05	-9.16125e-05	-1.76647e-05
		WSRMDQLAKE	2.85203e-05	-4.79714e-05	5.37494e-05
		GVEKMVNVVE	0.00012661	2.13843e-05	6.17178e-06
		EQDEMRLELQ	-3.09981e-05	-5.99026e-05	-2.86669e-05
		LLYEKMKGGQ	-1.14187e-05	-1.97283e-05	-1.31096e-06
		NSNPAMAPRE	6.53219e-05	9.30412e-05	1.94499e-05
		SANSNPAMAP	9.37695e-06	1.79339e-05	-2.64298e-05
		QDFVQWLMNT	-7.13536e-05	-4.55812e-05	-2.19284e-05
		VRSGTNPQMD	2.68606e-05	-6.08405e-06	-4.10549e-05
		ERGFFYTPMS	0.000138936	-2.31421e-05	3.58716e-05
		FVNNVEVHTA	-1.50069e-05	-1.39882e-05	-8.84961e-06
		GGGPGAGDLQ	-1.56179e-05	-4.23398e-05	4.72585e-06
		PQVEQLELGG	-8.91243e-05	2.08922e-05	-7.82197e-05
		YGFRDPGPQL	-1.12958e-05	-2.24832e-05	-5.03095e-05
		DLAGRDLTDY	-7.63379e-05	3.60665e-05	7.28571e-05
		YAGSNFPEHI	4.93261e-05	-2.70036e-05	7.54067e-06
		IQKTPQIQVY	-4.44644e-05	7.80477e-05	4.54741e-05
		ALEEQLQQIR	1.57656e-05	3.89702e-05	1.66865e-05
		ILSVHVATAA	-1.06351e-05	-1.26614e-05	-8.84961e-06
		VTIITVPIVL	4.99223e-05	-2.2447e-05	-2.30836e-05
		SAPRNFVENF	3.31399e-05	-4.25105e-05	2.58931e-05
		PNRESLDFLL	5.21734e-05	-8.55748e-05	-4.56923e-06
		VLYDEIKKYT	-9.54795e-05	-3.28343e-05	-9.37877e-05
		AGFAGDDAPR	-1.86787e-05	1.40874e-05	-1.76362e-05
		GYSFTTTAER	-1.08581e-05	-1.58985e-05	-8.84961e-06
		AAPAAPAAGE	-1.06351e-05	-1.26614e-05	-1.25083e-05
		APSVPPPGTV	-5.08937e-05	1.44302e-05	-2.77561e-05
		ISGLIYEETR	-0.000126261	1.96693e-05	-9.82094e-05
		LSSSVHTFPA	-4.86089e-05	2.9651e-05	-8.75525e-06
		AKTTPPSVYP	3.92656e-05	4.50656e-05	-6.65971e-05
		EFQLQQSGPE	9.70989e-07	-1.69991e-05	3.46462e-05
		LTVTAGEKVT	-6.49413e-05	-6.76223e-05	-3.70225e-05
		SVQAEDLAVY	3.54292e-06	3.68206e-05	4.81286e-05
		EESNYELEGK	-1.35446e-05	1.08335e-05	1.05435e-05
		AQYEDIAQKS	1.59706e-05	0.00011397	4.23977e-05
		SLVLLLLPLA	-1.552e-05	-1.46007e-05	-8.84961e-06
		RVAPEEHPVL	-4.34501e-05	2.13422e-06	7.70971e-05
		TVLRIPLRVV	-1.65829e-05	-1.45849e-05	1.68767e-05
		DQLAKELTAE	8.83275e-05	-4.81132e-05	-6.17006e-06
		AYGFRDPGPQ	-3.14312e-05	-3.00806e-05	6.39898e-05
		ADVATVRLGE	-9.42209e-05	2.34304e-05	5.22774e-05
		SFARAPQLDL	0.000136549	0.000219911	-5.73974e-05
		ADQRVLTAEE	-4.73261e-05	-5.98476e-05	2.98718e-05
		HALQDTEENP	-6.58941e-05	-4.01718e-05	-2.3791e-05
		ALQDTEENPR	-2.12998e-05	-1.71516e-05	-1.15691e-05
		HSQGTFTSDY	-7.07183e-05	2.37411e-05	3.07431e-05
		SQGTFTSDYS	4.91899e-05	0.000179437	3.04061e-05
		QGTFTSDYSK	4.67451e-05	-1.48952e-05	3.96906e-05
		GTFTSDYSKY	-1.90345e-05	8.4142e-05	-2.57021e-06
		TSDYSKYLDS	0.000135395	-7.14205e-05	-8.48736e-05
		SDPGLRGNIL	-9.1094e-06	-5.37326e-05	-1.6933e-05
		VITAFNEGLK	-6.38109e-05	2.35262e-05	-6.45959e-05
		TPVRSGTNPQ	8.48978e-05	3.84736e-05	1.15552e-05
		GPVLPPTNVG	-1.81413e-05	-1.49246e-05	-1.207e-05
		LPPTNVGSNT	-1.28302e-05	-1.5156e-05	4.47622e-06
		PPTNVGSNTY	-6.18456e-05	7.35991e-05	1.62898e-05
		RDPNRESLDF	-9.36809e-05	-6.0207e-05	7.36012e-05
		DPNRESLDFL	1.98586e-05	1.89842e-05	-3.83637e-05
		NRESLDFLLV	-6.64478e-05	2.59252e-05	9.70963e-05
		ERGFFYTPKS	4.1665e-05	-9.38449e-06	5.83468e-05
		EVEDPQVEQL	-7.09319e-05	1.38859e-05	-5.58992e-05
		VEDPQVEQLE	-1.60148e-05	-3.32e-05	2.2193e-05
		ELGGSPGDLQ	-5.93731e-06	-1.26176e-06	8.8269e-06
		LGGSPGDLQT	-3.79534e-05	-5.19611e-05	8.3978e-05
		GGSPGDLQTL	4.81848e-05	1.10002e-06	-5.01582e-05
		SPGDLQTLAL	4.77401e-05	-9.88831e-05	-8.50239e-06
		QTLALEVARQ	5.68287e-05	6.07721e-05	7.39451e-06
		EVEDPQVAQL	0.000193364	-3.06901e-05	7.38793e-06
		VEDPQVAQLE	7.4288e-05	6.72801e-05	2.1367e-05
		LGGGPGAGDL	-1.43441e-05	-5.17573e-05	-2.06634e-05
		GGPGAGDLQT	-6.06095e-05	-1.06955e-05	6.43909e-05
		GPGAGDLQTL	2.21377e-05	-5.47836e-05	-7.20738e-06
		GAGDLQTLAL	-3.84191e-05	-5.19068e-05	2.10858e-05
		QTLALEVAQQ	1.17857e-06	-4.76652e-05	-6.48242e-05
		LVETSTPLRL	5.87927e-05	-1.10347e-05	-1.34374e-05
		LENPSPQAPA	-3.34012e-05	-1.43923e-05	-2.1726e-05
		ERPVFTNHFL	2.96427e-06	1.84284e-05	1.04649e-05
		LEEELDEAVE	7.62863e-05	4.19323e-05	-3.66966e-05
		YPAKPEAPGE	-3.68356e-05	-1.65784e-05	-1.08544e-05
		DVPAALFSKL	9.89405e-05	2.83971e-05	-5.09646e-05
		TDDSDSENLP	3.53968e-05	1.98854e-05	3.3182e-05
		IVEEQYTPQS	0.000138777	8.43028e-05	-4.82725e-06
		SGQLGLPDEE	7.0593e-06	5.41655e-06	5.99854e-05
		ELSAERPLNE	-5.62012e-05	-1.76455e-05	2.80955e-05
		IATGSVGKNL	-2.62418e-05	2.82164e-05	1.41823e-05
		NKLEDVPLLS	-1.95601e-05	-0.000107384	5.9773e-05
		QKTPQIQVYS	0.000153504	-5.80067e-05	8.32267e-05
		AAEVPSRDTM	-4.67167e-05	-2.75971e-05	-9.039e-06
		AEVPSRDTME	7.55088e-05	-4.02933e-05	-1.59639e-05
		EGEDDPDRSM	-1.8601e-05	8.72352e-06	2.47661e-05
		DDPDRSMKLS	8.43299e-06	3.9849e-05	-5.61029e-05
		DPDRSMKLSF	-8.22919e-05	-1.93987e-05	-2.61987e-05
		YPQSKWQEQE	6.44229e-05	1.01138e-05	8.64017e-05
		LGALFNPYFD	-3.07774e-05	-3.06868e-05	6.49211e-05
		PLQWKNSDFE	-0.000113196	7.16501e-05	-2.09228e-05
		DGVAELDQLL	0.000193056	-5.0292e-05	-6.64872e-05
		GVAELDQLLH	1.53478e-05	-2.92297e-05	-1.07465e-05
		EAGAQGPMGP	-2.09338e-05	-2.10579e-05	-2.11275e-05
		PASQTEAHED	-6.12727e-05	0.000117795	5.81087e-05
		TFTSDYSKYL	6.05719e-06	0.000111066	-3.25375e-05
		FTSDYSKYLD	0.000237033	-2.87961e-05	8.42877e-06
		SRRAQDFVQW	-8.69397e-06	-4.03562e-05	-4.84119e-05
		RRAQDFVQWL	-6.45753e-05	3.24537e-05	-3.41874e-05
		YLEGQAAKEF	1.5106e-05	-5.65407e-05	4.38851e-06
		ATQRLANFLV	3.36754e-05	7.36387e-05	-2.26369e-05
		LANFLVRSSN	-8.95148e-06	-1.09383e-05	-2.21749e-05
		ANFLVRSSNN	6.30967e-06	1.73592e-05	2.72478e-05
		NLGPVLPPTN	-1.06351e-05	-1.28104e-05	-8.84961e-06
		VLPPTNVGSN	-2.81848e-05	2.11777e-05	-1.78049e-05
		EDPQVEQLEL	-2.15966e-05	-1.54566e-06	-6.87129e-05
		LELGGSPGDL	-6.21208e-05	-6.44639e-05	1.95556e-05
		GSPGDLQTLA	-5.12804e-05	-4.74468e-05	-3.97909e-05
		LELGGGPGAG	3.8417e-05	2.11781e-05	5.29786e-05
		EEQLQQIRAE	-3.03427e-05	-5.98984e-05	-1.20762e-05
		VPPENVLGAL	-2.99645e-05	1.06397e-05	-3.05149e-05
		QVAAEHGFGV	0.000130115	-6.05294e-06	-7.77293e-06
		IKMALQQEGF	5.18026e-05	-4.37736e-05	3.65305e-05
		NQLHDEVHQW	6.87197e-05	-2.86654e-06	-4.45627e-05
		YGGFLRKYPK	7.42422e-05	-7.05883e-05	5.52327e-05
		ERYEEVQRYS	1.33787e-05	-4.22587e-05	1.76685e-05
		ASFQRNQLLQ	4.6398e-05	7.76998e-05	-2.57339e-05
		YEENSRENPF	-2.06325e-05	-6.05796e-05	7.04034e-05
		GQLGLPDEEN	1.28271e-05	-5.6718e-05	-1.81179e-05
		IPVGSLKNED	0.000149119	-1.1681e-05	2.71915e-05
		LSAERPLNEQ	-3.16107e-05	2.6188e-06	-3.79764e-05
		APSDPRLRQF	-4.11827e-05	-7.14282e-05	1.34383e-05
		ALEPEDLPQA	-4.57089e-05	-2.20705e-05	-3.28912e-05
		DVPTNIMNIL	-6.73862e-06	-2.31443e-05	5.58515e-05
		LFNPYFDPLQ	2.7799e-05	-5.93575e-05	2.64437e-05
		ARDPNRESLD	-7.31417e-05	1.05293e-05	1.91444e-05
		GERGFFYTPK	-4.53469e-05	5.37364e-05	-3.65156e-05
		REVEDPQVEQ	-0.000117327	-4.03207e-05	-2.9984e-05
		VEQLELGGSP	2.14876e-05	-5.05342e-05	5.44843e-07
		QLELGGSPGD	-3.85344e-05	4.09879e-05	-7.85478e-06
		REVEDPQVAQ	-1.57793e-05	1.1924e-05	-4.13012e-05
		EDPQVAQLEL	-1.25325e-05	0.000133019	-4.09128e-05
		PQVAQLELGG	1.75403e-05	-2.92065e-05	-3.25596e-05
		QLELGGGPGA	-3.39423e-05	-2.14749e-05	1.27179e-06
		ELGGGPGAGD	-5.59874e-05	-3.4293e-05	-8.53858e-05
		PGAGDLQTLA	7.861e-05	-2.50599e-05	4.01244e-05
		NQLLQKEPDL	1.2641e-05	-9.88388e-05	3.3201e-05
		TNEIVEEQYT	-3.79999e-05	-2.65762e-05	-1.45495e-05
		QELGKLTGPS	-1.90482e-05	8.54767e-05	2.32868e-05
		VGSLKNEDTP	6.36022e-05	-3.267e-05	2.17565e-05
		LKVALPSYEE	-4.41372e-06	5.17359e-05	-3.73369e-05
		NAENEFVTIK	1.65391e-05	2.76633e-05	1.60428e-05
		SSSVHTFPAL	8.27676e-05	4.9496e-05	-1.18058e-07
		ISDHYPVEVT	-2.95591e-05	-5.11243e-05	9.38129e-05
		AHAAAITAYA	-1.06351e-05	-1.26614e-05	-8.84961e-06
		KDLPSPIERT	9.61192e-05	4.65024e-06	-1.83431e-05
		GLQFPVGRVH	-4.9759e-05	3.62108e-05	-3.44082e-05
		VITDRIENVD	-7.24431e-05	7.54565e-05	-6.93279e-06
		GVLNSWTDQD	1.67705e-05	-3.23218e-05	-4.00635e-05
		ASYIDGFKEP	-2.75017e-05	-3.83398e-05	-6.73977e-05
		ALYLVSGERG	-3.43661e-05	-7.56824e-05	7.89516e-05
		ENIKIFEEDA	1.73675e-05	0.000157094	-0.000103329
		MDQLAKELTAE	-1.96871e-05	1.24909e-05	6.91728e-05
		VSTGDVNVEMN	0.000118563	-0.000135071	-3.86345e-05
		VALPGVGVSML	0.000182206	2.55073e-05	-0.000106537
		EITALAPSTMK	-4.98157e-05	6.99415e-05	4.68012e-05
		GERGFFYTPMS	-7.31091e-05	-2.92704e-05	-3.52067e-05
		LEGEDDPDRSM	4.67565e-05	-8.46546e-05	0.000110083
		TPVRSGTNPQM	-7.08855e-05	-8.05161e-06	7.4455e-07
		AAAEVPSRDTM	-9.39282e-05	1.17407e-05	-2.93435e-05
		RMDQLAKELTA	4.38901e-05	-3.62367e-05	3.21845e-05
		SRMDQLAKELT	0.000136472	-4.49766e-05	-4.13975e-05
		IKMALQQEGFD	0.000145166	-4.76115e-05	-7.9322e-05
		LAMAAFPKKQN	-8.25225e-06	-6.2541e-06	-8.70872e-05
		WSRMDQLAKEL	-2.03147e-05	2.94814e-05	-3.25851e-05
		PDRSMKLSFRT	-0.000117335	-7.11851e-05	0.000109757
		LPVNSPMTKGD	-7.1246e-06	-8.74787e-05	3.1488e-05
		ANSNPAMAPRE	-3.87535e-05	7.66274e-05	-4.08899e-05
		SANSNPAMAPR	-2.69783e-05	-6.30858e-05	-3.92974e-05
		AQDFVQWLMNT	-6.2095e-05	5.41566e-05	-5.07907e-05
		NAARDPNRESL	-1.72649e-06	-3.71858e-05	-6.72029e-07
		QLELGGGPGAG	2.59721e-06	-9.12168e-05	1.49558e-05
		LGGGPGAGDLQ	5.13665e-05	-5.58518e-05	1.72391e-05
		EVEDPQVAQLE	1.43633e-05	-4.12561e-05	-1.4265e-06
		PKFEVIDKPQS	-9.48771e-05	-8.06592e-07	-0.000113671
		AGLQFPVGRVH	-4.8859e-05	-5.17027e-05	9.06719e-06
		LQTLALNAARD	2.11587e-05	-6.51401e-05	-1.2507e-05
		TNAENEFVTIK	-0.00010145	-4.13723e-05	0.000127857
		QHLGESTVRTI	0.000230055	-4.24472e-05	5.45108e-05
		VTRQELGQVTL	-2.4783e-05	2.07686e-05	-1.63991e-05
		LAYEQVARALK	-6.05023e-05	2.2279e-05	4.83714e-05
		IPPDNILPLII	-5.2097e-05	-4.31732e-05	0.000205066
		AISDHYPVEVT	-2.6155e-05	-5.60427e-05	-2.92569e-05
		VTRYIYNREEY	-2.08484e-05	-8.74267e-05	2.34427e-05
		STITSREIQTA	2.33774e-05	0.000245498	9.44351e-07
		LENVIRDAVTY	3.00908e-05	4.97599e-05	9.74744e-06
		PNRESLDFLLV	-6.934e-05	3.07279e-05	6.28132e-05
		PQVEQLELGGS	9.42577e-05	6.74688e-05	-5.54094e-05
		ATAQTVEDYVE	-1.54712e-05	3.45401e-05	1.62344e-06
		QRGLTAYHDIS	-3.69935e-05	-7.80777e-05	-0.000119626
		RGLTAYHDISL	-5.74723e-05	4.66556e-05	-3.14682e-05
		AIQPGSINYDL	-3.29669e-05	2.65308e-05	-7.35006e-05
		LTVTGKTVRLL	0.000119556	0.000106878	0.000239799
		SLGKNPTDAYL	3.9808e-05	0.000173723	9.10935e-05
		GIAQIIAAQEE	-0.000133801	-4.71362e-05	8.22588e-05
		ALAAAGYDVEK	-5.51585e-05	-5.28173e-05	-3.31127e-05
		VEIIANDQGNR	-1.53827e-06	-0.000104876	-3.02264e-05
		LSSSVHTFPAL	-4.41827e-05	1.97715e-05	-4.97282e-05
		KSDLEMQIESL	5.14814e-05	-9.75686e-05	-7.82367e-06
		TEELNREVATN	-1.30772e-05	-1.67673e-05	8.11319e-06
		LALDIEIATYR	0.000104716	-5.59516e-05	3.75364e-06
		KNLQTVNVDEN	7.80689e-05	0.000151949	-3.0863e-05
		IALLNVELELK	-5.62633e-05	4.48974e-06	-5.57474e-05
		DPNRESLDFLL	0.000115875	-8.73929e-05	1.66443e-06
		LVTRYIYNREE	0.00013439	0.00013416	-0.000176324
		SLEWIGVINPY	-4.90567e-05	9.7141e-05	-2.26115e-05
		IQKTPQIQVYS	-1.19764e-05	3.32462e-05	-0.000127629
		AAEVPSRDTME	2.55358e-05	3.50129e-05	5.6957e-05
		AYGFRDPGPQL	5.50314e-05	0.000139857	3.29137e-06
		IEAELEKVAHQ	-4.60633e-05	-4.59357e-05	-4.01662e-05
		DPADASGTRWA	-3.73226e-05	-5.99001e-05	2.81959e-05
		SSYEGHPLSEE	5.58577e-05	7.2436e-05	7.9758e-06
		DGVAELDQLLH	-3.9386e-05	-5.12793e-05	2.21078e-05
		GVAELDQLLHY	5.73354e-05	-2.44608e-06	-1.51609e-05
		HALQDTEENPR	0.000116987	8.51749e-05	8.34719e-05
		HSQGTFTSDYS	2.93931e-06	-1.07424e-05	-4.12803e-05
		QGTFTSDYSKY	3.02728e-06	0.000150372	-0.000159029
		FTSDYSKYLDS	0.000377872	0.000173232	-0.00012296
		KVITAFNEGLK	0.000136739	2.51043e-05	-5.12694e-05
		LANFLVRSSNN	3.15332e-05	3.8956e-05	-2.52237e-05
		NNLGPVLPPTN	-6.72942e-06	-1.5608e-05	-9.80457e-06
		VLPPTNVGSNT	-2.83358e-05	-1.87312e-05	-1.43993e-05
		LPPTNVGSNTY	2.08907e-05	-2.70099e-05	1.63113e-05
		ARDPNRESLDF	-6.2036e-05	-3.3075e-05	2.48254e-05
		RDPNRESLDFL	-4.66799e-05	3.64767e-05	6.50013e-05
		GERGFFYTPKS	0.000126358	7.73331e-06	4.96088e-05
		EVEDPQVEQLE	-2.69055e-05	-8.6256e-05	-3.72473e-05
		VEDPQVEQLEL	0.000157569	3.28556e-07	-2.74498e-05
		LELGGSPGDLQ	4.8188e-05	-5.27157e-05	6.56867e-05
		ELGGSPGDLQT	-1.24273e-05	5.92246e-06	-5.78156e-05
		LGGSPGDLQTL	4.7157e-05	8.26034e-05	2.56843e-05
		GGSPGDLQTLA	-4.97705e-05	-0.000101513	4.53235e-05
		LQTLALEVARQ	1.46979e-05	-3.78749e-05	5.24866e-05
		LELGGGPGAGD	-4.7073e-05	-8.13672e-05	-3.27355e-05
		ELGGGPGAGDL	-6.78906e-05	-6.98337e-05	-5.76832e-05
		GGGPGAGDLQT	-1.21284e-05	2.46907e-05	3.36649e-05
		GGPGAGDLQTL	7.5998e-05	8.81984e-05	-1.25143e-05
		PGAGDLQTLAL	-6.87093e-05	0.000158305	-6.41644e-06
		LQTLALEVAQQ	-0.000106587	6.81305e-05	2.06487e-05
		ELEEELDEAVE	9.4312e-05	6.99764e-05	0.000104881
		YPAKPEAPGED	-1.13701e-05	-5.37059e-05	1.13576e-05
		DVPAALFSKLL	5.78409e-05	4.67546e-05	-2.43656e-05
		FTDDSDSENLP	7.35147e-06	5.22619e-05	-0.000103189
		LPFRPEGLDQW	4.17986e-06	-4.95426e-05	-8.21595e-05
		SGQLGLPDEEN	-1.9624e-05	1.19607e-05	-6.37051e-05
		DDIPEADLDRP	-4.4371e-05	-0.000122427	-1.6945e-05
		ELSAERPLNEQ	-1.93844e-05	-4.38517e-05	-7.18563e-05
		SLAAATGKQEL	-1.14444e-05	-2.43844e-05	1.19647e-05
		AEQDEMRLELQ	0.000185358	-0.000100327	3.47861e-05
		IWHHTFYNELR	8.18168e-05	4.23573e-05	-7.43756e-05
		DAAAEVPSRDT	-1.06351e-05	-1.26614e-05	-1.28142e-05
		GLFPQGGKGRE	-4.9174e-05	-2.57142e-05	-8.94586e-05
		GEDDPDRSMKL	0.000200741	1.84276e-05	-2.79081e-05
		DDPDRSMKLSF	7.13448e-05	4.66756e-05	1.52979e-06
		EPEYGEESRSY	-1.69108e-05	2.00956e-06	2.08632e-05
		DRQYEPYPITE	-5.71692e-05	9.53257e-05	-2.50348e-05
		YFDPLQWKNSD	-5.22406e-05	0.000104784	-3.54142e-05
		DPLQWKNSDFE	6.04233e-05	0.000144814	-2.3195e-05
		PFSEDVNWGYE	-2.06062e-05	6.57201e-05	-5.44635e-05
		QYDGVAELDQL	-1.89279e-05	-8.27215e-05	-5.09269e-05
		PHFLYPKSRLV	8.41986e-05	-7.94014e-05	-0.00014481
		NFFGQNQNTRS	1.88741e-05	5.32687e-05	3.75681e-05
		SQGTFTSDYSK	0.000106489	4.03449e-05	-0.000107858
		GTFTSDYSKYL	-1.96124e-05	-6.81617e-05	-8.69258e-05
		TFTSDYSKYLD	0.000196898	4.7603e-07	0.000186801
		DSRRAQDFVQW	3.00289e-05	2.06752e-05	7.96137e-05
		INWLIQTKITD	-1.06961e-05	-3.65065e-06	-9.15177e-06
		GKKVITAFNEG	4.73975e-05	9.07683e-05	-6.06403e-05
		FLVRSSNNLGP	1.42193e-05	-1.79959e-05	2.43637e-05
		GPVLPPTNVGS	-2.4846e-05	-4.1435e-05	1.31224e-05
		EDPQVEQLELG	-6.13434e-05	3.68111e-05	4.37241e-05
		QLELGGSPGDL	4.33594e-05	-8.96299e-05	-5.20272e-05
		GSPGDLQTLAL	3.60573e-05	-9.26082e-05	-3.4819e-05
		VEDPQVAQLEL	0.000133986	3.0919e-05	-1.86241e-05
		GPGAGDLQTLA	6.10917e-05	3.08247e-05	1.19662e-05
		NLALSRESLVV	-3.03345e-05	-1.82802e-05	-3.38507e-05
		MDQAITVGAPV	-3.22624e-05	-5.38491e-05	6.70404e-05
		NPNTYSEDLDV	-9.21742e-05	0.00016567	2.49255e-05
		APELWEDEESL	5.28022e-06	-2.16307e-05	-4.26076e-05
		LMYEENSRENP	-3.03517e-05	-2.75753e-05	-7.27707e-05
		MYEENSRENPF	-4.14134e-05	-1.10897e-05	-4.93597e-05
		IVEEQYTPQSL	-8.1694e-05	-9.33394e-05	4.12889e-05
		ELGKLTGPSNQ	-9.18092e-05	-3.29043e-05	-3.93235e-05
		LRAITEKETVE	3.34994e-05	7.21373e-05	0.000109491
		VMEQLGIARPR	5.49065e-05	-2.59898e-05	1.34313e-05
		IIATGSVGKNL	4.59331e-05	-0.000126762	-3.95548e-05
		LAAATGKQELA	-1.06351e-05	-1.26614e-05	-8.84961e-06
		QAAEQDEMRLE	2.76687e-05	-4.83908e-05	-5.44015e-05
		HKFYNTGPVFS	-0.000103048	7.70177e-05	3.67605e-05
		AARDPNRESLD	-1.87222e-05	-8.34631e-05	-3.02537e-05
		VEALYLVCGER	0.000245346	-5.17804e-05	4.18109e-05
		QVEQLELGGSP	0.000211316	-9.60184e-06	3.91366e-05
		VEQLELGGSPG	2.2355e-05	2.47738e-05	-1.17507e-05
		EQLELGGSPGD	-2.01036e-05	2.23999e-07	-1.25289e-05
		PQVAQLELGGG	0.00012683	3.79835e-05	-4.63695e-06
		QVAQLELGGGP	-3.81519e-05	-5.26652e-05	-2.27068e-05
		NEIVEEQYTPQ	1.10464e-05	-1.08965e-05	1.45743e-05
		EIVEEQYTPQS	6.92429e-05	8.28589e-06	-7.61453e-05
		TPQSLATLESV	5.12305e-05	1.66392e-05	9.31944e-06
		VGSLKNEDTPN	-3.14167e-05	-2.00894e-05	-4.78658e-05
		YSPRTPDRVSE	-0.000119532	4.25071e-05	0.000152705
		TPDRVSETDIQ	3.42845e-05	0.000117232	2.53866e-05
		LKVALPSYEEA	1.88579e-05	5.87878e-05	-3.55648e-05
		TYVRKLDDFVE	7.20312e-05	-7.15896e-05	9.68325e-06
		AHAAAITAYAL	-1.06351e-05	-1.27303e-05	-8.84961e-06
		GTARGIVVYTG	-5.19771e-05	6.82641e-05	-6.20828e-05
		NKDLPSPIERT	3.14981e-05	5.13814e-06	-8.11968e-05
		GVQVALPSYEE	-9.12411e-05	-2.01625e-05	-1.08042e-05
		HEHMVITDRIE	0.000169893	0.000101778	1.72927e-05
		LRVAPEEHPVL	-1.49964e-05	7.53522e-05	2.21842e-06
		RVIEITIYEDR	7.70117e-05	0.000151654	9.88543e-06
		GIGKITPFEEK	8.84813e-05	2.16866e-05	-1.27227e-05
		FESNIKSYRDD	9.41199e-05	1.05405e-05	-3.48212e-06
		TVVKSVIVEPE	1.74582e-05	-0.000151343	-6.96786e-05
		RVAPEEHPVLL	-9.79951e-05	-8.45214e-05	1.1558e-05
		YLERTRAELDT	4.45552e-05	-4.23813e-05	2.54356e-05
		AQAKVDVFRED	-3.43611e-05	-5.89858e-05	-3.03304e-05
		HHGLDVFQDDD	-8.3788e-05	-0.000156835	5.61112e-05
		GQPNTLICFVD	6.70174e-06	2.72998e-05	-6.70398e-05
		EIEIIPVQEEE	1.20653e-05	-8.64349e-05	-1.46751e-05
		ARLGADMEDLR	-7.96174e-05	8.03054e-05	3.48748e-05
		IEIIPVQEEEE	-7.3568e-06	-6.48416e-06	-1.72371e-05
		IDGSERQNGVL	2.05701e-05	-3.45895e-05	-0.000123927
		TIEENIKIFEE	-6.51014e-05	-6.30456e-05	-7.84555e-06
		GVLNSWTDQDS	-9.95775e-05	0.000176456	9.06126e-05
		ATIPLVPGRDE	-2.0879e-05	8.6413e-06	-9.0406e-06
		EVAQTTALPDE	-1.5414e-05	2.57931e-05	-2.332e-05
		PPCCQPSSCETT	-1.06351e-05	-1.26614e-05	-8.84961e-06
		MNAAPGVDLTQL	0.000307883	2.02579e-05	-1.40643e-05
		RAQDFVQWLMNT	5.9581e-05	5.50805e-06	-1.76018e-05
		AAAEVPSRDTME	4.4499e-05	-0.000101471	-8.8292e-05
		TPVRSGTNPQMD	-0.000207894	0.000111446	1.01615e-06
		GIAQIIAAQEEM	-0.000120196	-5.00626e-05	-5.81137e-05
		DAAAEVPSRDTM	-3.09867e-05	-1.99356e-05	7.65454e-05
		NMIVIVLGHHLG	-1.06351e-05	-1.26614e-05	-9.83217e-06
		RMDQLAKELTAE	2.41652e-05	0.000166404	-4.30824e-05
		SRMDQLAKELTA	-5.68321e-05	-7.23807e-05	6.16549e-05
		WSRMDQLAKELT	3.64871e-05	2.48249e-05	2.39354e-05
		IALYMASQPRNK	7.30353e-05	-8.41532e-05	-2.45126e-05
		TVTAMDVVYALK	0.000171282	-0.000191178	-8.72878e-05
		AAEQDEMRLELQ	-2.36007e-05	-2.10718e-05	1.71103e-06
		SANSNPAMAPRE	0.00012408	-7.44066e-05	-1.56286e-05
		NAARDPNRESLD	1.66034e-06	-8.78911e-06	-7.21197e-06
		VNNKDLPSPIER	-1.49049e-05	8.38404e-05	-3.7516e-05
		KCNTATCATQRL	-3.1462e-05	-6.89539e-05	3.97557e-05
		QLELGGSPGDLQ	-2.48598e-05	-7.75345e-05	4.3878e-05
		QERNAGDPAQPR	5.03542e-05	-1.83668e-05	9.38863e-06
		EESNYELEGKIK	0.000133748	0.000120579	7.08047e-05
		ALEEQLQQIRAE	5.49329e-05	-1.49022e-05	2.0575e-05
		GEAIPIYAEIEN	-0.000106871	7.1352e-06	-0.000105797
		NHEKYDNSLKIV	3.4465e-05	-1.21451e-05	-0.000162414
		GISVPIILYPDG	8.04166e-06	9.15543e-05	0.00012929
		VHLTDAEKAAVS	-3.73817e-05	-0.000161183	-6.63341e-06
		PQVEQLELGGSP	3.83613e-05	3.82994e-05	-9.5447e-06
		ATAQTVEDYVEE	-1.61673e-05	1.05089e-05	1.14111e-05
		HDFQRGLTAYHD	-9.41132e-06	1.92098e-05	2.37202e-05
		FLKVALPSYEEA	-7.46979e-06	5.92493e-05	-8.55206e-05
		VGPRVGLARAQS	-6.98597e-05	0.000182837	-4.21067e-05
		DAAASPLIAEQE	-1.33018e-05	-1.48116e-05	-1.57462e-05
		KVVQEYIDAFSD	-0.00021515	-0.00010814	1.40214e-05
		LAYLTSESSRPT	-2.08758e-05	-2.28844e-05	-2.00905e-05
		AKALANVNIGSL	0.000114983	0.000203996	-8.12864e-05
		VGDEAQSKRGIL	0.000102901	6.60531e-05	8.83719e-06
		VQTKGTGASGSF	-3.71752e-05	-8.00823e-05	0.000108477
		VGGTSDVEVNEK	0.000110401	3.28205e-05	2.72558e-05
		YYLKKTISRSPG	4.16921e-05	-0.000219755	-4.02121e-05
		LQQSGPELVKPG	-3.14884e-05	2.04684e-05	-5.01474e-05
		ISPNAISAEEDG	5.76032e-06	-0.000194675	8.44772e-05
		VDAGAALVQEDH	-7.14968e-05	2.31588e-05	-6.89021e-05
		EQEEAFLLAEEE	-6.16492e-06	1.27572e-05	1.78322e-05
		GVQVALPSYEEA	4.50801e-05	-3.94061e-05	3.83841e-05
		SLVSKGTLVQTK	0.000117465	-0.000113728	0.000100827
		DPNRESLDFLLV	-2.91747e-06	3.08884e-05	-3.37967e-05
		QTIEENIKIFEE	3.17186e-05	0.000122647	-4.55932e-05
		SRIVENLQSFNE	4.59835e-05	-8.01102e-06	-4.92762e-05
		AHAAAITAYALT	-5.26081e-05	-2.14317e-05	-8.83156e-06
		LSHNAITDLPEH	-4.25394e-05	0.000125676	-3.79925e-06
		AASAILTAQLDE	-1.12807e-05	-1.33674e-05	-8.84961e-06
		LVTRYIYNREEY	-0.000120454	5.27508e-05	-4.94659e-05
		GYQQFAYDGRDY	3.19462e-05	-4.16286e-07	4.40191e-05
		QIDNARLAADDF	1.57057e-05	-4.87975e-05	-5.26675e-05
		GVEEQTKAFLDG	-2.77732e-05	0.000163054	-0.000186671
		PNQLYNELNLGR	-0.000127557	-4.45215e-05	-3.89814e-05
		GEDDPDRSMKLS	-1.83948e-05	8.98747e-05	-6.76592e-05
		YDGVAELDQLLH	-2.76716e-05	-4.80987e-05	5.64307e-05
		DGVAELDQLLHY	-6.56746e-05	-9.35668e-05	1.79758e-06
		SFPASQTEAHED	-0.000163058	-9.50409e-05	-0.000186768
		SQGTFTSDYSKY	0.000143424	5.06989e-05	1.97216e-05
		HDEFERHAEGTF	2.32286e-05	-0.000231933	2.94424e-05
		KKVITAFNEGLK	-6.07872e-05	6.63389e-05	2.27932e-05
		DNIQGITKPAIR	-3.57001e-05	1.00955e-05	4.91931e-05
		GPVLPPTNVGSN	-1.4863e-05	-3.10397e-05	-6.88072e-06
		AARDPNRESLDF	-0.000126398	-1.34543e-05	-8.73151e-06
		ARDPNRESLDFL	4.37566e-05	-8.41344e-05	5.73323e-05
		RDPNRESLDFLL	-1.61611e-05	0.000105194	-3.95564e-05
		EVEDPQVEQLEL	1.81029e-05	-0.00014718	5.58851e-05
		LELGGSPGDLQT	-7.6029e-05	-9.12598e-05	7.39841e-05
		ELGGSPGDLQTL	-3.21171e-05	-1.81084e-05	9.48085e-05
		LGGSPGDLQTLA	-0.00013553	-0.000117614	-2.35941e-05
		GGSPGDLQTLAL	1.92482e-05	-9.63033e-05	9.33353e-06
		DLQTLALEVARQ	-1.2107e-05	-7.25488e-05	8.18667e-05
		EVEDPQVAQLEL	-9.69723e-05	9.9854e-06	4.93913e-05
		PQVAQLELGGGP	8.06513e-05	-2.08101e-05	1.21688e-05
		LELGGGPGAGDL	3.37621e-05	2.11021e-05	7.91542e-05
		ELGGGPGAGDLQ	-2.20781e-05	-1.66392e-05	-5.70631e-05
		LGGGPGAGDLQT	7.92622e-05	-0.000139472	-4.83186e-05
		GGGPGAGDLQTL	-2.24974e-05	-6.21912e-05	2.17316e-06
		GGPGAGDLQTLA	0.000198867	-2.49441e-06	-9.32268e-07
		GPGAGDLQTLAL	7.94371e-05	9.46396e-05	-1.14861e-05
		ALAHLLEAERQE	-4.28098e-05	-1.78345e-05	-4.11883e-05
		ERPVFTNHFLVE	-7.92583e-05	-4.15209e-05	8.30509e-05
		QELEEELDEAVE	-3.62346e-05	0.000202184	9.99975e-05
		QELGKLTGPSNQ	-3.46079e-05	-0.000101122	-3.24076e-05
		DQLSEDASKVIT	-0.000124266	-4.80068e-05	-9.35e-05
		LDDIPEADLDRP	5.09577e-05	0.000197575	-0.000100388
		SKVAFSAVRSTN	-3.22666e-05	-9.81138e-05	2.47374e-06
		EGEDDPDRSMKL	-4.09267e-05	5.66416e-06	-1.44586e-05
		EDDPDRSMKLSF	7.84901e-05	-3.20935e-05	0.000163244
		DPDRSMKLSFRT	8.82659e-05	-2.49203e-05	0.000113526
		EDSVEARSDFEE	5.70368e-05	-9.05573e-05	0.000133456
		NHPDSELESTAN	-5.50663e-05	2.15167e-06	-1.25277e-05
		PDRQYEPYPITE	-7.2121e-05	6.08231e-05	3.29042e-05
		RPFSEDVNWGYE	-2.83726e-05	-1.07958e-06	9.08922e-06
		SAARSVPASNYV	2.75271e-05	-9.71753e-05	1.66111e-05
		PGQGGLEGPSGP	-6.23082e-05	5.64647e-05	-2.52442e-05
		TEAHEDPDEMNE	0.000163864	0.000118426	-1.49533e-05
		QGTFTSDYSKYL	-0.000104153	0.000206106	4.35564e-05
		GTFTSDYSKYLD	-4.10315e-05	0.000108817	-7.33618e-05
		TFTSDYSKYLDS	-5.82714e-05	3.77911e-05	-1.49308e-06
		FTSDYSKYLDSR	6.43794e-05	7.04796e-05	3.90778e-05
		SDYSKYLDSRRA	-5.5018e-05	-3.96876e-06	-4.1606e-05
		LDSRRAQDFVQW	-9.1877e-05	-1.72845e-05	-1.94999e-05
		DSRRAQDFVQWL	-4.60895e-05	-2.16939e-05	-3.81713e-05
		FINWLIQTKITD	6.1506e-05	5.04397e-05	0.000161594
		ASGPPVSELITK	-7.70077e-05	-4.21244e-05	0.000138324
		NFLVRSSNNLGP	-8.3769e-05	-0.000120044	-4.38368e-05
		EQLELGGSPGDL	-6.07178e-05	-6.0007e-05	-6.21407e-05
		QLELGGGPGAGD	-2.60898e-05	-8.72196e-05	-8.50167e-06
		EIELQSQLALKQ	-1.53762e-06	-6.0436e-05	9.3414e-06
		TWEQEPLQEQPR	6.77926e-05	-4.24265e-06	1.50848e-05
		APLVETSTPLRL	-1.06351e-05	-1.26614e-05	-8.84961e-06
		RPVFTNHFLVEL	9.20673e-05	1.71195e-06	-5.92737e-05
		DVPAALFSKLLF	4.31043e-05	5.88938e-05	7.31215e-05
		LMYEENSRENPF	-9.30258e-05	7.13632e-05	-1.17962e-05
		TNEIVEEQYTPQ	-3.07458e-05	-7.0473e-05	-8.72326e-05
		VKYPELLNTNQL	-5.93882e-05	-7.90373e-05	-3.19889e-05
		VQMEFLASSESV	0.00012101	7.11644e-05	-6.07077e-05
		LIIATGSVGKNL	-3.43192e-05	0.000175954	7.62532e-05
		APSDPRLRQFLQ	-6.77303e-05	6.11597e-06	1.46273e-05
		SLAAATGKQELA	-1.54575e-05	-1.86879e-05	-3.0143e-06
		EEEPEYGEESRS	4.39524e-05	-8.25809e-05	-7.49353e-05
		FDPLQWKNSDFE	7.63457e-06	-6.78095e-05	7.02653e-05
		EDPQVEQLELGG	-1.77202e-05	4.98146e-05	-2.63569e-05
		VEQLELGGSPGD	3.47277e-05	-0.000121601	-4.1406e-05
		REVEDPQVAQLE	-0.000173583	-0.000103377	-0.000117903
		VEDPQVAQLELG	-5.09613e-05	6.85324e-05	-7.83314e-05
		VAQLELGGGPGA	-1.82043e-05	-2.09174e-05	3.97752e-05
		AQLELGGGPGAG	2.90033e-05	7.35911e-06	1.54282e-05
		DLQTLALEVAQQ	-2.38345e-05	-9.68171e-05	-8.23923e-05
		ASFQRNQLLQKE	5.31118e-05	-0.000143953	1.98563e-05
		NEIVEEQYTPQS	4.85072e-06	-1.2296e-05	8.59063e-06
		NQEQAEQGREHL	0.000107842	0.000137747	-4.5082e-05
		VSETDIQRLLHG	0.000114575	0.000173555	9.96316e-05
		NTYVRKLDDFVE	-3.5574e-05	0.000119518	-0.000143623
		NELRVAPEEHPV	3.64246e-05	6.57943e-05	-2.79389e-05
		LKVALPSYEEAL	-6.92289e-05	-2.74837e-05	-3.43767e-05
		ETVAVKIFPYEE	5.83466e-05	-1.21108e-05	3.58761e-06
		VAEVGISDYGDK	-1.77375e-05	4.80612e-06	2.80763e-05
		APQKVELTVEKE	-3.07691e-05	-4.28028e-05	2.11872e-05
		GQPNTLICFVDN	-8.80495e-05	-0.000148953	-0.000106543
		DHGATGILVFPN	6.56087e-05	-3.72278e-05	-1.38536e-05
		PEQKALVIGGEA	-1.89426e-05	-9.83555e-05	1.77631e-05
		AFQEALAAAGDK	1.96793e-06	3.16489e-05	-3.2229e-05
		NNKDLPSPIERT	-4.4128e-05	4.5461e-06	4.06941e-05
		EGTARGIVVYTG	-8.45662e-05	-3.76569e-05	-3.74242e-05
		QSTAITAYKSEG	-9.50957e-05	1.68644e-05	-5.21305e-06
		PAEVGVLVGKDR	-1.7589e-05	0.000174561	-8.7953e-05
		TIEENIKIFEED	9.58857e-05	0.000219561	1.41456e-05
		YPIEHGIITNWD	8.49263e-05	-0.000200141	-3.73421e-05
		LGKQEVIRGWEE	-3.58714e-05	-5.46161e-05	-1.73655e-05
		IHEHMVITDRIE	5.43742e-05	6.49382e-05	-3.95264e-05
		INASYIDGFKEP	-1.54934e-06	-4.84789e-05	7.56305e-05
		DTTVSVKSYPDE	0.000169728	-6.1304e-05	-3.42808e-05
		AQQEALLVFAEH	-1.89007e-05	-3.96705e-05	-1.60251e-05
		GTARGIVVYTGD	-0.000630449	-3.13921e-05	4.90157e-05
		TIQQVIKSGSDE	-8.10591e-05	0.000164246	-8.5521e-06
		NTFKTLDSWRDE	-4.70254e-05	0.000116749	0.000250129
		AVAEEIQDEVDE	0.000224075	5.06344e-05	1.29354e-05
		HEHMVITDRIEN	-4.84222e-05	-8.60754e-05	-4.41312e-06
		GKIETIEVMEDR	3.11551e-05	-1.7628e-06	2.57373e-05
		ALHHGLDVFQDD	-3.33374e-05	0.000107387	-0.000108303
		GIVKALNVEPDG	0.000142213	-6.30454e-05	-8.63592e-05
		AAQKAAAFEDQE	-9.75422e-05	-4.40707e-05	-2.00828e-06
		EATIPLVPGRDE	-1.44733e-05	-2.14855e-05	-3.31827e-06
		YKEQYAFVYKEK	-2.22988e-05	-2.78277e-05	7.12227e-05
		SIAQLNAENDHP	-2.3243e-05	-1.53105e-05	-2.22093e-05
		KQVTELEAEREQ	0.000144984	-7.07313e-05	5.32115e-05
		IVEQIPTYVEYS	-2.29508e-05	-8.32704e-05	-7.20272e-06
		EAQAKVDVFRED	0.000135573	-3.43371e-05	-7.71451e-06
		ATIPLVPGRDED	-2.63368e-05	-5.2237e-05	3.14043e-05
		LHHGLDVFQDDD	0.000159304	8.16959e-05	5.49178e-05
		LGQPNTLICFVD	0.000115617	5.24354e-05	3.7148e-05
		EVAQTTALPDED	7.94149e-05	-9.58996e-05	-7.87927e-05
		VSVSVIMSEGDG	-5.08989e-05	0.000120594	6.99919e-05
		AQAKVDVFREDL	-2.80618e-05	-7.71736e-05	2.32852e-05
		HHGLDVFQDDDA	4.95445e-05	-7.52079e-05	-1.93952e-05
		RLVTRYIYNREE	-3.87566e-05	-8.06929e-05	-2.36589e-05
		ISVPVPEFADSD	0.000192207	-0.00015919	-8.40653e-05
		EEEIEIIPVQEE	-7.16122e-05	0.000105079	2.26819e-05
		EEIEIIPVQEEE	-9.33113e-05	-9.44977e-05	1.52306e-05
		EIEIIPVQEEEE	6.03552e-05	7.92173e-05	1.51153e-06
		IEIIPVQEEEEE	2.37833e-05	-1.14518e-05	-6.48543e-05
		GVLNSWTDQDSK	-8.56268e-05	4.44308e-05	-1.19066e-05
		QNGVLNSWTDQD	-5.6422e-05	-0.000120257	0.000149468
		IDGSERQNGVLN	-9.76008e-05	0.000228493	4.86854e-05
		EIQSQAKAYFEK	1.55583e-05	4.95219e-05	2.14256e-05
		TRAYGFRDPGPQ	-3.65609e-05	0.000206443	-7.04175e-05
		LVEALYLVCGERG	3.13955e-05	0.000131813	0.000159725
		RRAQDFVQWLMNT	0.000117895	-2.03053e-05	2.86073e-05
		NIAVDKANLDVMK	-0.000114339	-0.000183696	8.92285e-05
		DAAAEVPSRDTME	-8.68449e-05	0.000137211	-8.58429e-06
		AATLAVIDSEKDM	-0.000131062	4.80469e-05	-2.39214e-05
		SRMDQLAKELTAE	0.000166167	4.26546e-05	-3.52557e-06
		EQEMATAASSSSL	-5.21758e-05	2.66616e-05	-2.88943e-05
		WSRMDQLAKELTA	-1.49907e-05	-4.36689e-05	2.85761e-05
		HTYQVGMNDMGDM	2.46413e-06	-0.000128103	6.01171e-05
		GEDDPDRSMKLSF	-5.85637e-05	-0.000156481	-4.36824e-05
		NAARDPNRESLDF	3.99009e-05	3.94533e-05	2.73667e-05
		KKLEPSGPISTIN	8.13832e-05	2.52294e-06	3.04571e-05
		VNNKDLPSPIERT	-8.91446e-05	-4.60208e-05	-1.72096e-05
		GKKVITAFNEGLK	0.000111748	-0.000148484	-4.67966e-05
		QLELGGGPGAGDL	-0.000102701	-3.09712e-05	3.84859e-06
		QLELGGSPGDLQT	-8.8149e-05	-0.000113861	-5.57909e-05
		PQVEQLELGGSPG	-6.87908e-05	-3.6614e-05	-2.01268e-05
		NYREQEELKVRVE	-0.000100377	7.04965e-05	2.76749e-05
		FVKQHLCGSHLVE	-6.42136e-05	5.46392e-05	4.2692e-05
		LQIDNARLAADDF	-2.32736e-05	0.000193095	-0.000101226
		VSIQNLVKVYRDG	5.67502e-06	-3.48743e-05	-2.20681e-06
		GVQIGIWARPSAI	-2.28778e-05	3.1204e-05	-0.000102288
		EEIKKELEDLRDR	-4.90683e-05	-5.08466e-05	-1.73039e-05
		VEGTARGIVVYTG	-0.000113682	6.12188e-05	0.000205849
		SKDWSFYILAHTE	-0.000131192	3.86732e-05	-0.000143289
		AHTEFTPTETDTY	-1.48722e-05	-3.20011e-05	-4.9864e-06
		QLTEEQIAEFKEA	-9.00649e-05	0.000127432	1.02981e-05
		GRAQLGVQAFADA	-7.19001e-05	1.00046e-05	-5.54173e-05
		RPQKSLLVEVEEG	-8.88733e-05	-0.000114735	-3.35371e-05
		VALLLAGQATTAY	-1.06351e-05	-1.26614e-05	-8.84961e-06
		SVVGGLAVGKEGP	-5.00789e-05	0.000107422	-6.48296e-05
		EPGAPGENGTPGQ	1.55614e-05	-2.91979e-05	-2.16809e-05
		RPPFVAYPHLRIR	7.11343e-05	4.75415e-05	-0.000107902
		RLKTHLPIFSQED	-7.66535e-05	0.000196519	-0.000172258
		EFIKASSIEARQA	-9.77252e-05	-3.39743e-05	-4.24402e-05
		VALLTHNPSLLRK	-3.0833e-05	-5.63915e-06	0.000102117
		YPRQTQVSVLPEG	0.000116615	-7.14144e-05	-3.16446e-05
		VTRYIYNREEYLR	0.000231013	1.62587e-05	-5.97232e-05
		TRPNQEGIDVREE	1.32363e-05	1.48804e-05	6.39411e-05
		EVEDPQVAQLELG	5.41761e-05	9.18302e-05	-2.78545e-05
		FKQSQNFPTAQQE	-2.61371e-05	-6.31447e-05	9.0312e-05
		IHDFQRGLTAYHD	-3.18399e-05	6.1599e-05	-9.53007e-06
		DFQRGLTAYHDIS	1.80024e-05	3.70912e-05	-5.73993e-05
		YTAEELCIRAAQE	-5.91199e-05	-0.000151002	8.62672e-05
		SDIIVQKIQPYTE	0.000164045	-0.000272506	2.76044e-05
		ALEARPLLSQEDS	9.18451e-05	-2.07186e-05	7.68427e-06
		HSIAQLNAENDHP	-1.17032e-05	-2.43164e-05	-1.48542e-05
		SISPNAISAEEDG	-0.000272382	-1.15018e-05	4.83205e-05
		IEKPAGPPGILAL	-0.000119477	-2.13938e-05	-6.8893e-05
		KLQLQEQLQAETE	-9.76825e-06	-1.09707e-05	-1.08815e-05
		IVDYIADKKDVYE	0.000123493	1.70218e-05	-0.000184263
		IGNKADLEAQRDV	-0.000134831	-7.80901e-05	-3.79043e-05
		INTYVRKLDDFVE	-5.79435e-06	-0.000104648	-4.72567e-05
		VIHKSFVEVNEEG	-9.78732e-05	7.44962e-05	-5.36043e-05
		GHVESELLHTYSE	9.16873e-05	5.79007e-05	-1.74717e-05
		FETVAVKIFPYEE	-3.38517e-05	-6.09563e-05	-2.34258e-05
		SDLVNAIKADAEG	-3.63e-05	-8.68532e-05	-2.14623e-05
		QRQHEINLIAYRE	3.16196e-05	-6.45699e-06	7.76427e-05
		KSRIVENLQSFNE	0.000245665	-9.43562e-05	-6.39823e-05
		DIEEAGIVAREFG	-5.35993e-05	1.81195e-05	0.000125154
		LVAEVGISDYGDK	7.59296e-05	-8.91029e-05	-2.46715e-05
		TAPQKVELTVEKE	0.000232439	0.000243811	-2.13296e-05
		SLEEIYLFSLPIK	-1.54093e-05	0.000121154	7.11589e-05
		GLRVIEITIYEDR	0.00012892	2.07576e-05	4.26445e-05
		IRLVTRYIYNREE	0.000203781	-0.000149973	0.00015107
		RLVTRYIYNREEY	-4.89889e-05	4.67694e-05	0.00012201
		RGYQQFAYDGRDY	-1.51177e-05	-3.3902e-05	0.000389986
		ATAQTVEDYVEEM	2.64404e-06	1.42995e-05	-1.49786e-05
		ASSTQPLLVHEDA	0.000104508	6.97649e-05	3.29201e-05
		TDHGATGILVFPN	-5.19133e-05	-0.000148492	-8.01843e-05
		NKHEAMITDLEER	0.000178545	2.62545e-05	-1.79588e-05
		VYQGASLQAQTDR	0.000109184	1.08655e-05	-3.61122e-05
		KDTVVKSVIVEPE	-0.000119587	4.67317e-05	0.000157061
		ALGLPLTQLPVPL	-3.01686e-05	6.63827e-05	-1.26443e-05
		EREIAEAIKNHEE	4.42261e-05	-7.47838e-05	1.90928e-05
		AGPASVPLRTEEE	-2.08667e-05	-0.000115944	-6.44714e-05
		SAVSGIIADLDTT	-1.06351e-05	-1.26614e-05	-8.84961e-06
		MIILSHIYIIIMR	7.6524e-05	-0.000153309	4.4135e-05
		MTIQQVIKSGSDE	-5.71949e-06	-6.92183e-05	-5.16761e-05
		AASAILTAQLDEE	-1.09578e-05	-1.58985e-05	-8.84961e-06
		TPEQKALVIGGEA	0.000136608	9.50058e-05	-4.29923e-05
		YQTIEENIKIFEE	3.94485e-05	-1.08563e-05	-2.98487e-06
		SVGQQLVFSFNDK	0.000380644	-8.55903e-05	-6.68605e-05
		YINASYIDGFKEP	9.44524e-05	1.66243e-05	-3.53479e-05
		FESNIKSYRDDID	1.63005e-05	-0.000208228	1.53951e-06
		EAFQEALAAAGDK	-3.74113e-05	-6.28647e-06	2.33746e-05
		HIEDSGEKPNTFS	2.00223e-05	-3.13448e-05	-7.3172e-05
		SKEADVATVRLGE	-1.13579e-05	-1.60898e-05	0.00011372
		QYDGVAELDQLLH	6.51558e-05	0.000108203	3.2787e-05
		YDGVAELDQLLHY	0.00014851	-3.93705e-05	-3.90145e-05
		YSAARSVPASNYV	2.6536e-05	-4.15873e-06	-1.72932e-05
		VNKVLDIVSCKSK	0.000155547	0.000112511	0.000115548
		HALQDTEENPRSF	6.50718e-06	-3.55002e-05	-2.00571e-05
		HSQGTFTSDYSKY	0.000122171	6.79374e-05	-9.29946e-05
		GTFTSDYSKYLDS	0.000136788	-2.66583e-05	-2.0878e-05
		HDEFERHAEGTFT	-0.000171638	-0.000101991	0.000189749
		SSNNLGPVLPPTN	-1.87771e-05	-1.85339e-05	-9.50555e-06
		LGPVLPPTNVGSN	-1.09285e-06	-9.69415e-06	-2.95265e-05
		GPVLPPTNVGSNT	-2.94932e-06	3.40902e-06	-1.41713e-05
		AARDPNRESLDFL	-8.19105e-05	8.23543e-05	4.97411e-06
		RDPNRESLDFLLV	-4.87682e-05	-9.55237e-06	-9.62785e-05
		EVEDPQVEQLELG	3.38633e-05	-7.76322e-05	6.81851e-05
		VEQLELGGSPGDL	-7.71619e-05	-0.00011203	4.83196e-05
		EQLELGGSPGDLQ	-1.82345e-05	-4.43944e-06	-1.35751e-05
		LELGGSPGDLQTL	0.000171564	1.55068e-05	-3.43352e-05
		ELGGSPGDLQTLA	-3.26253e-05	-2.51409e-05	2.69647e-06
		LGGSPGDLQTLAL	0.00016236	0.000101908	-3.31733e-05
		REVEDPQVAQLEL	0.000194345	-4.33282e-05	6.75162e-05
		PQVAQLELGGGPG	-4.54802e-05	4.06154e-05	4.56845e-05
		LELGGGPGAGDLQ	5.36115e-05	-8.11388e-05	3.67523e-05
		ELGGGPGAGDLQT	-9.56103e-06	2.26643e-05	1.43965e-05
		LGGGPGAGDLQTL	2.25679e-05	-7.76072e-05	-7.07731e-05
		GGGPGAGDLQTLA	-5.00421e-05	-2.26371e-05	-8.48425e-05
		GGPGAGDLQTLAL	2.89068e-05	-5.3245e-05	-1.44415e-05
		TNEIVEEQYTPQS	-6.74796e-05	0.000230582	8.39973e-05
		IPVGSLKNEDTPN	-2.43896e-05	1.45477e-05	6.96115e-05
		TEKETVEKERQSI	-0.000133934	4.29439e-05	6.80632e-05
		SVPHFSEEEKEAE	-7.38514e-05	0.000151581	8.74516e-05
		LEGEDDPDRSMKL	-1.64007e-05	-0.000128396	-6.36044e-05
		EGEDDPDRSMKLS	0.000457221	0.000127526	-2.36962e-06
		DDPDRSMKLSFRT	-9.71835e-05	2.31054e-05	7.44136e-05
		TRAYGFRDPGPQL	1.23448e-05	0.000134586	2.72557e-05
		GWRPSSREDSVEA	-4.873e-05	-0.000120164	-8.35175e-05
		AEDQELESLSAIE	-8.92704e-06	7.99974e-06	-4.1009e-05
		SAIEAELEKVAHQ	1.23489e-06	-6.93277e-05	2.429e-05
		DPADASGTRWASS	-5.77012e-05	1.40239e-05	8.7156e-06
		FPDRQYEPYPITE	-0.000117603	-6.13781e-05	-6.20921e-05
		TEAHEDPDEMNED	0.000240424	5.2042e-05	0.000141002
		SQGTFTSDYSKYL	-4.82129e-05	6.21736e-05	1.37347e-05
		QGTFTSDYSKYLD	8.26415e-05	0.000342679	-9.87334e-05
		ATRDFINWLIQTK	0.000137404	-8.10356e-05	7.1147e-05
		DFINWLIQTKITD	3.24177e-05	-0.000129375	-3.60112e-05
		KCNTATCATQRLA	-4.94749e-05	-1.04941e-05	-3.22154e-05
		NNLGPVLPPTNVG	-3.78061e-05	-3.65336e-05	-1.39849e-05
		NLGPVLPPTNVGS	-1.38815e-05	1.11556e-06	-8.69788e-06
		ARDPNRESLDFLL	-9.21641e-05	7.78894e-05	1.73153e-05
		VEDPQVEQLELGG	-3.96748e-06	-0.000187628	-5.65237e-05
		YEDIAQKSKAEAE	8.36414e-05	1.34261e-05	-4.1261e-05
		DLAQYDAAHHEEF	-2.7708e-05	-4.68801e-05	1.54394e-05
		DDDRVTWAEQQYE	6.39167e-05	-1.48728e-05	4.46284e-05
		SAPLVETSTPLRL	-1.4345e-05	-1.82767e-05	-1.32314e-05
		ERPVFTNHFLVEL	-2.31143e-05	1.20235e-06	-2.80602e-05
		SQENPNTYSEDLD	-8.06067e-05	-9.37635e-05	5.8603e-06
		AQELPVPGRARAP	-2.62462e-05	-1.44154e-05	-1.21314e-05
		SENLPFRPEGLDQ	3.82101e-05	2.18142e-05	-4.61153e-05
		PLMYEENSRENPF	-0.000109499	3.81763e-05	-1.582e-05
		IVEEQYTPQSLAT	-1.4562e-05	-2.15651e-05	1.0702e-06
		FQELGKLTGPSNQ	0.000164801	-0.00013085	-4.17668e-05
		LVKYPELLNTNQL	1.07146e-05	-4.8757e-05	1.3604e-05
		PKPEGSQDKSLHN	1.9879e-05	-6.18376e-05	0.000147769
		ELSAERPLNEQIA	5.66393e-05	1.84457e-05	-1.62165e-05
		LRAITEKETVEKE	1.76912e-05	-2.92311e-05	-3.33143e-05
		SAPGLIIATGSVG	3.55387e-06	2.23292e-05	2.51814e-05
		APSDPRLRQFLQK	1.9488e-05	2.81573e-05	-2.21344e-05
		ENDALEPEDLPQA	9.9408e-05	0.000120258	1.68305e-05
		LPQAAEQDEMRLE	2.01171e-05	-6.48843e-05	2.75773e-05
		SEEEPEYGEESRS	-0.000152966	4.39483e-05	4.45626e-05
		LGALFNPYFDPLQ	7.22096e-05	7.63801e-05	1.57121e-05
		YFDPLQWKNSDFE	-2.95762e-05	5.01968e-05	-0.000178533
		DPQVEQLELGGSP	-3.76851e-05	-4.58993e-05	6.17035e-05
		QVEQLELGGSPGD	-0.000147854	-7.16371e-05	1.94009e-05
		GGSPGDLQTLALE	4.08496e-05	1.48475e-06	-4.08683e-05
		DPQVAQLELGGGP	-1.28014e-05	-3.90896e-05	5.47379e-05
		QVAQLELGGGPGA	-1.86352e-05	-6.31063e-05	-1.63938e-05
		VAQLELGGGPGAG	-5.92277e-05	3.5049e-05	1.1194e-05
		AQLELGGGPGAGD	-1.56621e-05	-1.68955e-05	2.31568e-05
		NEIVEEQYTPQSL	-2.06475e-06	-1.25114e-05	-7.5025e-06
		SVFQELGKLTGPS	-6.06354e-05	-4.199e-05	7.21514e-06
		VGSLKNEDTPNRQ	-2.99251e-05	-8.81133e-05	6.60382e-05
		YLNQEQAEQGREH	0.000102062	1.58942e-05	-4.06506e-05
		NQEQAEQGREHLA	-0.000143947	4.70363e-05	7.89346e-05
		YSPRTPDRVSETD	1.39482e-05	0.000210122	-1.09066e-05
		DRVSETDIQRLLH	-4.77157e-05	3.56147e-05	-4.96676e-05
		RVSETDIQRLLHG	6.40445e-08	-8.99118e-05	9.03468e-06
		TPAEVGVLVGKDR	0.000131932	-7.63847e-05	7.58675e-05
		NTYVRKLDDFVET	-6.40387e-05	-1.19708e-05	4.38344e-05
		KPKKENIIAFDDM	0.000274294	5.05283e-05	1.60033e-05
		LIHEHMVITDRIE	0.000177671	-8.52225e-05	-8.45625e-05
		KYPIEHGIITNWD	-9.12624e-05	-0.000164842	8.64619e-05
		TLSHNAITDLPEH	-1.81925e-05	-1.34943e-05	-2.09545e-06
		SPLQQAVSDLQEN	-0.000148841	-5.58107e-05	-6.97739e-05
		AAQQEALLVFAEH	-1.56858e-05	5.48974e-05	-1.4123e-05
		TLGKQEVIRGWEE	0.000169263	-4.24867e-05	3.75095e-05
		QPNVAISLSRTEA	-0.000119378	3.66643e-05	-2.27579e-07
		AGTAEYFRAYVEG	7.18251e-05	3.59419e-05	2.73204e-05
		NKQYLERTRAELD	-0.000144448	-0.000147879	-1.44991e-05
		ARSRPLPVHVREE	4.45349e-06	-5.35829e-05	7.79965e-05
		DIIVQKIQPYTEQ	-4.6057e-05	5.70756e-05	4.42307e-05
		LKVALPSYEEALS	0.00019094	0.000237183	-0.000146282
		APDALKIITENDH	5.31974e-05	-2.27037e-05	-2.32258e-05
		KEKEINGLASYLE	-5.30574e-05	0.000159021	-0.00014228
		VAASAILTAQLDE	-1.06351e-05	-1.65351e-05	-8.84961e-06
		AQKSSSIASFKDP	5.11744e-05	-4.75116e-06	3.6165e-05
		IVHKSFVEVNEEG	-7.36111e-05	-0.000181153	-7.48691e-05
		ETVAVKIFPYEEY	-0.00011008	7.80621e-05	-8.2117e-05
		AFQEALAAAGDKL	-5.83695e-05	-7.3621e-05	-6.16024e-05
		VRLSSETGGMGSS	5.10624e-05	0.000178918	6.79592e-05
		EGTARGIVVYTGD	2.09521e-05	4.76059e-05	-9.02973e-05
		FQSTAITAYKSEG	-1.0592e-05	-6.0043e-05	1.91304e-05
		GPVEGAFTVFSDF	-0.000140509	-1.75661e-05	0.000127669
		SHHPADFTPAVHA	1.26511e-05	-2.18506e-05	-2.33904e-05
		NLGIGKITPFEEK	-4.2512e-05	3.99758e-05	7.91263e-05
		TNIESLVKEYDDN	1.13813e-05	-1.22477e-05	9.9516e-05
		HPEAQAKVDVFRE	-0.000114287	0.000279642	7.11144e-05
		SRKTLFVLAHTDR	-5.34632e-06	-5.62746e-05	1.22284e-05
		WVPYINGKFKKDD	0.00021979	9.92625e-07	0.000213657
		FDTTVSVKSYPDE	-9.43097e-06	2.79912e-05	-2.89044e-05
		TYKEQYAFVYKEK	-9.0948e-05	0.000137028	4.46592e-05
		ASAAGSALVYRDV	3.61134e-05	-5.84161e-05	3.25419e-06
		ADKSSSTAYMELR	-2.5973e-05	2.21731e-05	-2.56457e-05
		VDKSSSTAYMELR	0.000171722	-2.84741e-05	-9.88637e-07
		IHEHMVITDRIEN	9.13246e-05	6.81817e-05	0.000109396
		GKKAEGIPEFYDY	3.50987e-06	8.50267e-05	5.05078e-05
		LSHNAITDLPEHV	1.73699e-05	0.000147603	-5.55344e-05
		TYVRKLDDFVETG	7.63571e-06	-0.000142543	-0.000164206
		GNKADLEAQRDVT	8.75037e-05	4.82281e-05	4.3008e-05
		ATIVHQDQAYDDK	4.23275e-05	-5.32254e-05	9.2302e-05
		RQQSQVLDAMQDS	-7.52307e-05	-0.000129025	5.14322e-05
		AHAAAITAYALTL	-1.23188e-05	8.22895e-05	3.52092e-05
		QSTAITAYKSEGE	0.000132968	-9.75133e-05	9.26137e-06
		KQYLERTRAELDT	1.69131e-05	-3.28145e-05	-2.00372e-05
		HNYVTAIRNQQEG	-5.33281e-05	-0.000104023	0.000197091
		DTTVSVKSYPDEN	-0.00012347	-2.57194e-05	2.9278e-05
		LQGRLVSIHSQKE	8.73572e-06	6.08853e-05	-0.000103599
		FKHQSTITVNEEG	-0.000212705	0.00025226	-0.000109201
		SEIQSQAKAYFEK	-8.71617e-05	-4.21976e-05	-4.62414e-06
		TEATIPLVPGRDE	-5.15857e-05	5.39793e-05	-1.56721e-05
		IALHHGLDVFQDD	3.37774e-05	-0.000126176	-0.000114535
		AAGQAVSAYSEER	-8.26372e-06	-0.000111476	5.43379e-05
		NRIGGRIFTFRDE	-0.000163722	-7.85156e-05	1.06547e-05
		IEPSQAVYSFKDQ	-1.13409e-05	-2.2308e-05	2.76077e-07
		GVQVALPSYEEAV	-4.63508e-05	4.71615e-05	-0.000202184
		AGADATESFEDVG	-3.85827e-05	-7.98366e-06	-3.38424e-05
		LPAEVYIQDHGDG	-0.000108331	-5.37101e-05	-6.89707e-05
		GKIETIEVMEDRQ	-0.000127224	5.79225e-05	-6.66736e-05
		ALHHGLDVFQDDD	-6.79158e-05	6.47559e-05	-1.59968e-05
		AEAMCTSFKENPT	-2.17724e-05	-1.4337e-05	2.14014e-05
		AAQKAAAFEDQEN	-3.22157e-05	-0.000117695	6.58215e-08
		STAITAYKSEGES	-8.41954e-05	1.61517e-05	1.21763e-05
		SPLLKRQLTSFIE	3.24351e-05	-3.56582e-05	-0.000154796
		EKIEWLESHQDAD	-6.92253e-05	-6.5089e-05	-9.73677e-05
		SSETAAFVKSYEN	0.000190291	-4.53027e-05	5.59265e-05
		APVDFLHASEDAR	4.90956e-05	-0.000221986	-5.77193e-05
		EELQTKVSAKIDQ	-0.000218081	5.02653e-05	5.97948e-05
		EEVGIDSYEDEDE	-4.06011e-05	9.71541e-05	-2.70909e-05
		AVAEEIQDEVDEL	-4.42954e-05	-6.91667e-05	3.12264e-05
		KQEVIRGWEEGVA	0.000159539	2.07621e-05	2.13237e-06
		IAQVATISANGDK	4.18244e-05	-5.85386e-05	8.78448e-05
		WSTETIASHEDIE	-0.000103798	-4.70262e-05	-0.000107036
		IVEQIPTYVEYSD	-6.58287e-05	-0.000157786	1.56645e-05
		EAQAKVDVFREDL	4.44327e-05	3.94276e-05	8.52618e-05
		ERQNGVLNSWTDQ	-4.06302e-05	-0.00017002	0.000127165
		EHMVITDRIENVD	-9.36718e-05	-0.00014604	4.5764e-05
		APQKVELTVEKEV	1.45766e-05	-1.30131e-05	-8.1296e-05
		AQVATISANGDKD	-3.5775e-05	-1.49351e-06	0.00012886
		VTHHPIPSEEDIN	0.000125264	-0.000160287	-0.000108344
		RQNGVLNSWTDQD	0.000256797	-0.000337205	-0.000169385
		NGKPITIFQERDP	-3.20151e-05	5.50011e-05	6.71943e-05
		HHGLDVFQDDDAK	-5.49558e-05	0.000115267	0.00012602
		EEEIEIIPVQEEE	4.21672e-05	5.81916e-05	4.54597e-05
		ISVPVPEFADSDP	0.000156421	3.45609e-06	-8.78505e-05
		DKRRSARIDSYIE	-4.35602e-05	4.30448e-05	3.15853e-05
		GKAQVEIITDGEE	-0.000104452	-6.08918e-07	4.93275e-06
		LKRQLTSFIEKGQ	2.7432e-05	0.000100486	-1.15277e-05
		KKYQLNLPSYPDT	-7.28143e-05	1.79767e-06	-1.56274e-05
		TATINNIKPGADY	-1.43387e-07	-0.000187652	5.29772e-08
		EEIEIIPVQEEEE	-1.27212e-05	-9.34606e-05	4.26672e-05
		KAQVEIITDGEEP	6.80545e-05	-5.63707e-05	-3.49231e-05
		EIEIIPVQEEEEE	0.000212162	6.53424e-05	-6.68969e-05
		RLVSIHSQKEQDF	0.000121048	0.000120962	-2.65496e-06
		ATIPLVPGRDEDF	-5.55098e-05	-7.02976e-05	5.26902e-06
		QNGVLNSWTDQDS	6.30621e-05	0.00012489	0.000282191
		QTIEENIKIFEED	0.000284142	-0.000137511	0.000162362
		DESGPSIVHRKCF	-4.73065e-05	0.000167803	0.000103585
		TIEENIKIFEEDA	-6.30214e-05	-0.000224652	0.000230695
		TSEIQSQAKAYFE	-6.49362e-05	-8.253e-06	-0.000135644
		DLEVAQTTALPDE	-5.81411e-05	3.29119e-05	-0.000106385
		EVAQTTALPDEDD	-0.00011466	-0.000129683	-1.83117e-05
		EATIPLVPGRDED	-3.55137e-06	-0.000114255	-0.000108632
		LVCGERGFFYTPKS	0.000132952	5.96744e-05	8.9204e-05
		DERTVRKICALDDN	-6.18513e-05	-0.000193928	-0.000165337
		EGEDDPDRSMKLSF	0.000166955	0.000125297	-2.02168e-05
		KDIATQLISNMDIN	-1.50351e-05	-0.000164932	-1.89166e-05
		RTGTYIGIDAMLEG	-0.000148884	0.000124423	3.88292e-05
		DAGSAFAIHDMEED	0.000143417	-1.66565e-06	6.73953e-05
		NVRLSSETGGMGSS	0.000108668	0.000390269	-0.000215496
		TVDKSSSTAYMELR	1.90199e-06	4.93437e-05	-1.814e-05
		LEGEDDPDRSMKLS	-7.47134e-05	0.000101769	-5.51725e-05
		NPSIVKKVQDFMEK	-7.05722e-05	-5.74379e-05	5.1751e-05
		SRRAQDFVQWLMNT	7.92649e-05	1.51717e-05	2.84819e-05
		ATAQTVEDYVEEMK	-2.97359e-06	-1.39393e-05	2.51336e-05
		DAATLAVIDSEKDM	-3.77781e-05	2.10245e-06	1.75539e-05
		TMTIQQVIKSGSDE	4.95817e-05	-0.000169391	0.000163854
		VMVTVFKVGARTEK	0.000104556	0.000131026	-4.66213e-05
		FPLMYEENSRENPF	0.000110073	-5.4917e-06	-2.78083e-05
		DVLVMPNLYGNIID	-8.12943e-06	1.93235e-06	9.24698e-05
		KNKHEAMITDLEER	0.000151036	7.2926e-06	-3.24947e-05
		AAVYEAMVTVDPDA	-6.98884e-05	3.18729e-05	-8.79251e-05
		YKFLKHMNSAMEDS	-3.3782e-05	0.000183693	-7.686e-05
		NAARDPNRESLDFL	5.93952e-06	-2.03086e-05	-4.94903e-05
		QLELGGGPGAGDLQ	-6.69241e-05	-2.83474e-05	-6.50085e-06
		PQVEQLELGGSPGD	-0.000100298	0.000113187	-0.000130425
		EVEDPQVAQLELGG	-9.73389e-05	4.2053e-05	1.2187e-05
		YNELRVAPEEHPVL	-0.000105378	0.000184765	-0.00010107
		GKAQVEIITDGEEP	-2.83971e-05	-3.69127e-05	7.47884e-05
		PASKRYEVPLETPR	0.000125144	-2.29803e-05	0.000125502
		EIAQVATISANGDK	3.91997e-05	-1.29915e-05	-3.96387e-05
		HDFQRGLTAYHDIS	1.08421e-05	-8.05541e-05	6.12353e-05
		ITPAEVGVLVGKDR	-5.83008e-05	-2.91671e-05	-0.000231217
		DRPYSHALVAGIDR	-8.39523e-05	-8.64422e-05	-5.4239e-05
		ASFQRNQLLQKEPD	2.31758e-05	2.75142e-05	0.000132873
		KEAFQEALAAAGDK	5.29068e-05	8.84406e-05	-8.6403e-05
		ENPSQYGITAFNHP	-8.78659e-06	-1.58536e-05	-1.98776e-05
		AFDTTVSVKSYPDE	0.000236756	-3.80131e-05	3.47172e-07
		RDNTINLIHTFRDY	-6.13569e-05	-3.59222e-05	-9.71584e-05
		VEGTARGIVVYTGD	3.99806e-05	-0.000105897	-7.30819e-05
		VEKHVVKSISVQQE	5.83439e-05	-4.43047e-05	5.6839e-05
		AHTEFTPTETDTYA	-4.83855e-06	-0.000132652	-1.62198e-05
		FNYREQEELKVRVE	4.29551e-05	-0.000139065	0.000106529
		LGAHAAAITAYALT	-1.23245e-05	-2.94573e-05	-3.67444e-05
		KQNLEKAVEDYIDE	-0.000260722	-4.75675e-05	-0.00011456
		DQFTPVKIEGYEDQ	-3.14543e-05	4.20716e-05	-5.36494e-05
		RPQKSLLVEVEEGG	-7.05433e-05	-7.77965e-05	1.44942e-05
		TQQVAAQLLSNLEQ	-0.000217958	7.21688e-05	-4.67219e-05
		EQRRASLEDFYGSP	-3.3122e-05	-2.59456e-05	-4.01239e-05
		AIIDRLIAFKNNDN	-4.39386e-05	-6.06537e-05	0.000114928
		EGLVQVKLVDQDER	-2.22005e-05	1.30177e-05	4.64835e-05
		GASAAGSALVYRDV	-1.61368e-05	0.000120613	-2.51499e-05
		EQALKTDLSDLTDH	6.84531e-05	-2.62099e-05	9.05375e-06
		VVVASSEVHVEVER	0.000313141	0.000133242	0.000167979
		DPRTEWQLNAHRDK	-2.24212e-05	4.28888e-05	-7.14101e-05
		KIAYQLAVEAESEQ	6.37911e-05	-9.39998e-05	-0.000151728
		LTLSHNAITDLPEH	0.000107761	9.25976e-05	-5.7168e-06
		NGPVEGAFTVFSDF	-1.20967e-05	0.000194832	-8.32573e-05
		KQPGIVFVAAKFDG	-7.43809e-05	3.35517e-05	5.28114e-05
		AWVLDKLKAERERG	-3.61336e-05	6.43824e-05	-8.01181e-05
		EGIRQFYINVEREE	-4.17954e-05	6.55414e-05	5.66325e-05
		EFIKASSIEARQAI	3.19114e-05	-0.000100498	3.3121e-05
		FKVVPEMTEILKKK	4.56376e-05	-5.84437e-05	3.18265e-05
		TVVSNTFVKKEYER	7.62417e-05	-6.20312e-05	-9.14107e-05
		FTLGKQEVIRGWEE	-8.99963e-05	-0.000109992	-9.63526e-05
		GISVPIILYPDGSE	-0.000159303	-3.90569e-05	-2.66482e-05
		EKVQVVSIKDYFLE	0.000108716	-8.17317e-05	-4.40481e-05
		RIAQSDYIPTQQDV	0.000108393	9.11332e-05	8.21281e-05
		RLVEQLKLEAGVER	7.84819e-05	0.000211145	8.01713e-05
		TVRTLNNLYAEAEK	-4.72951e-06	-9.3327e-05	-1.34828e-05
		QYPRQTQVSVLPEG	0.000176544	4.61916e-05	-0.000125747
		YPRQTQVSVLPEGG	-5.63779e-05	-0.000126874	-9.62978e-05
		SPVLLGQPNTLICF	-0.000110919	1.96115e-05	-7.86846e-05
		SAGTAEYFRAYVEG	2.81474e-05	-6.04387e-05	3.03156e-05
		YNKQYLERTRAELD	-5.77088e-05	-4.29684e-05	8.71789e-05
		AIERASQLTSERDT	5.39862e-06	8.90697e-05	-7.43662e-05
		SARSRPLPVHVREE	-0.000120984	-4.77662e-05	0.000104232
		DAHEAKLIATFPDT	-2.87437e-05	-7.78663e-06	-4.66926e-05
		RFGAAITALTDING	-5.73562e-05	-2.00471e-05	5.90068e-05
		IIHDFQRGLTAYHD	4.81527e-05	-4.39059e-05	-5.44607e-05
		DFQRGLTAYHDISL	-7.3986e-05	-6.22227e-05	3.87449e-05
		KKVEQRTLPPFPDE	-0.000128614	0.000108613	7.94378e-05
		SDIIVQKIQPYTEQ	8.58623e-05	0.000152542	-3.3138e-06
		GHSIAQLNAENDHP	-2.51615e-05	-1.80231e-05	5.13575e-06
		EQSPRRLVVFPTDD	-1.4069e-05	-4.61213e-05	-3.41347e-05
		DLPVQHYVPEFPEK	-7.77825e-05	-7.98741e-05	-1.24428e-05
		ARKIGARVYALPED	2.25071e-05	-0.000115387	0.000166972
		KNLGIGKITPFEEK	-3.92461e-05	1.00944e-05	7.31718e-05
		PAVSALISRNAESD	0.000319933	4.2783e-05	3.36714e-06
		KDTVVKVLIVEPEG	0.000174489	-0.000146806	-1.63047e-05
		LVYQGASLQAQTDR	-0.000159565	2.87579e-06	7.17181e-05
		DPVPAQYVRVYPER	-3.35414e-05	0.000187873	6.49075e-05
		HTNIESLVKEYDDN	-5.31465e-05	0.000103953	6.56707e-05
		NRTVSKVDDFLANE	0.0003186	8.59387e-05	8.63489e-05
		KVVEVGSKIYVDDG	5.2978e-05	-3.48372e-05	4.55182e-05
		SQLEAVFLRDWESP	-9.09702e-05	2.33301e-05	-1.4348e-05
		DPAARKTLVSWPEP	-3.44001e-05	4.63693e-06	1.58785e-05
		ADLEAQRDVTYEEA	0.000101659	-2.4255e-05	-2.47023e-05
		APNTFKTLDSWRDE	-5.15311e-05	9.70726e-05	0.000104633
		EVEEQLRALEEERP	-5.49311e-05	3.49442e-06	-8.59195e-05
		KILDSVGIEADDDR	0.00015538	-0.000119315	-4.4979e-05
		INTYVRKLDDFVET	4.15258e-05	-7.74301e-05	-2.64322e-06
		EEDSQRPLIDGAEN	0.000197941	9.2615e-05	-1.11177e-05
		ESLVAEGLATRREG	2.67422e-05	0.00014043	4.27816e-06
		SAPDALKIITENDH	-1.17172e-05	-1.45516e-05	-3.30572e-05
		VDGVQVALPSYEEA	-0.000212334	2.99608e-05	5.27397e-05
		LGHNYVTAIRNQQE	-0.000124707	-2.12782e-05	5.17888e-05
		FETVAVKIFPYEEY	-0.000131665	-2.89083e-05	-5.59443e-06
		GSRKTLFVLAHTDR	-5.94379e-05	1.43358e-05	-1.40839e-05
		LLAQQRLLEDRKDV	-3.30994e-05	-0.000104165	-6.12619e-05
		YNFKADEIESYLEN	-1.52169e-05	6.98468e-06	6.63261e-05
		VAKLEKTIDDLEDK	0.000223437	-0.000231101	7.95449e-05
		DWVPYINGKFKKDD	0.000214623	8.00393e-05	-5.8877e-05
		AGGHKLGLALELEA	0.000205986	1.44715e-05	-2.99626e-05
		QRQHEINLIAYREA	6.64302e-05	-8.11571e-05	-6.64296e-05
		KYPIEHGIITNWDD	9.4065e-05	0.000284508	0.000172227
		GPPQSHSLPDLPDQ	-2.4005e-05	-3.75443e-05	-1.35826e-05
		VENGQERVEVEEDG	7.37565e-05	0.000184503	0.000138907
		NTYKEQYAFVYKEK	8.54193e-05	-0.000154647	-0.00012675
		YHVQEGLQDEGAEP	-1.32116e-05	-1.27411e-05	-1.25056e-05
		KLVEQLKMEANIDR	8.36222e-05	9.06242e-06	-3.00955e-05
		IRLVTRYIYNREEY	0.000119479	-9.04121e-05	1.62303e-05
		GTPEQKALVIGGEA	-0.000176354	0.000126776	-0.000109838
		ETKDQVANSAFVER	-0.000124306	-6.61584e-05	4.64159e-05
		LQQSGPELVKPGAS	0.000180087	-7.62867e-05	4.93593e-05
		VEALYLVCGERGFF	3.51354e-05	3.21816e-05	3.512e-05
		AEPEVWVVEAEDEP	-1.77816e-05	-1.26614e-05	-8.84961e-06
		VHPEAQAKVDVFRE	9.66741e-05	-3.03703e-05	-0.000171957
		TYINASYIDGFKEP	5.83225e-06	-0.000239724	-3.77795e-05
		KDTVVKSVIVEPEG	7.95162e-05	5.30398e-05	0.00012946
		EREIAEAIKNHEEL	-4.07992e-05	-9.45874e-05	-4.32965e-05
		SSVKYPVAQFDDHT	-1.25201e-06	1.22153e-05	-4.78215e-05
		QQAQQQLIVEQQDE	8.56695e-05	1.96736e-05	-0.000166316
		NGGGGGVSARSVAG	-8.12563e-05	0.000103657	-5.7262e-05
		AAEAATVAAATEAG	-1.06351e-05	-1.26614e-05	-8.84961e-06
		LEKRTQVEVYSFPE	-3.63133e-05	-6.12999e-05	-0.000140899
		VEHPEFLKAGKEPG	6.03408e-05	-0.000103392	-2.34266e-05
		ESKEQVANSAFVER	-4.13748e-05	-5.53689e-05	1.25473e-05
		KTEATIPLVPGRDE	0.000117117	-2.7093e-05	4.11302e-05
		HPEAQAKVDVFRED	-0.00012663	1.91768e-05	0.000114997
		HKDTVVKSVIVEPE	6.53394e-05	0.000181568	-8.81138e-05
		ESEIIDFFLGASLK	5.34544e-05	3.90397e-05	4.26472e-05
		IDFYFDENPYFENK	0.000145614	0.000155249	0.000135539
		GKKAEGIPEFYDYD	-2.03294e-06	-0.000119621	0.000115869
		NPHVNPLPTGYEDE	-0.000254357	-3.15345e-05	-2.31753e-05
		HEGLAQPLTVDLDS	5.41782e-05	-3.33409e-05	0.000110635
		APQKVELTVEKEVA	9.22998e-06	0.000135884	2.00863e-05
		QPNVAISLSRTEAL	-7.97007e-05	-7.75361e-05	0.000205556
		IPLAAGQAVSAYSE	9.96202e-05	-7.91228e-05	2.25358e-06
		LVVVGQSAFADFDG	-6.82985e-06	-5.66397e-05	-2.81723e-05
		YQTIEENIKIFEED	6.3766e-05	1.98688e-05	0.000209747
		APPQEQESLPVENE	6.43927e-05	-3.94164e-05	-4.45297e-06
		AEAEAEAVAAGPEE	-5.9482e-06	-3.7982e-05	-3.0072e-06
		EAFQEALAAAGDKL	4.08199e-05	-8.25656e-05	2.82787e-05
		DEGHYPVRESPIDT	-0.000101212	-3.42116e-05	4.67177e-05
		QYDGVAELDQLLHY	8.82637e-05	-3.03994e-05	0.000123733
		SWQHALQDTEENPR	-5.60029e-06	-0.000111057	-1.31593e-05
		FPASQTEAHEDPDE	-0.000164773	-0.000121437	9.21015e-05
		HSQGTFTSDYSKYL	4.42738e-06	1.47149e-05	9.41081e-05
		GTFTSDYSKYLDSR	-0.000170105	0.00016616	4.61064e-05
		GKKVITAFNEGLKN	-0.000229359	3.87971e-05	-9.32395e-06
		LGPVLPPTNVGSNT	-2.3558e-05	-3.2952e-05	2.12044e-05
		GPGLVKPSQSLFLT	4.33927e-05	2.80656e-06	-2.57495e-05
		EVEDPQVEQLELGG	-9.64539e-05	7.77196e-05	-6.559e-05
		QVEQLELGGSPGDL	0.000104741	-5.21258e-05	-9.77545e-05
		VEQLELGGSPGDLQ	-8.60887e-06	-1.83108e-05	-5.12319e-05
		LELGGSPGDLQTLA	9.11261e-05	-0.000102544	1.17781e-05
		ELGGSPGDLQTLAL	-3.90572e-05	-5.17787e-06	-9.51914e-06
		PGDLQTLALEVARQ	8.20372e-06	0.000124271	-5.74719e-05
		VAQLELGGGPGAGD	-9.45332e-05	8.85223e-05	2.63748e-05
		AQLELGGGPGAGDL	-3.97595e-05	-1.00856e-06	-8.7123e-05
		LELGGGPGAGDLQT	-5.99413e-05	8.84721e-06	5.35882e-05
		ELGGGPGAGDLQTL	2.14331e-05	0.000102152	9.69213e-06
		LGGGPGAGDLQTLA	6.34114e-06	8.10122e-05	-3.83681e-05
		GGGPGAGDLQTLAL	5.09229e-05	1.67474e-05	3.14919e-06
		SDDDRVTWAEQQYE	0.000141844	1.70729e-05	0.000112337
		NPSPQAPARRLLPP	-1.47225e-05	-1.31866e-05	-9.80579e-06
		ERPVFTNHFLVELH	3.03602e-05	-3.99367e-05	-1.02319e-05
		TNEIVEEQYTPQSL	-2.98596e-05	4.43042e-05	1.13754e-05
		FPKPEGSQDKSLHN	-1.54384e-05	2.53427e-05	-4.38287e-05
		ELSAERPLNEQIAE	0.000250075	9.70807e-05	0.000150036
		FLQKSLAAATGKQE	7.87502e-06	-2.05191e-05	3.82291e-05
		LQAGASQFETSAAK	-5.66021e-05	-3.7681e-05	2.18159e-05
		SDFEEKKEEEGSAN	0.000230431	4.61716e-05	6.11907e-05
		SAIEAELEKVAHQL	9.75342e-08	4.2474e-05	-4.62931e-06
		APVDNRDHNEEMVT	-8.73966e-05	0.000113717	7.77358e-05
		HIEDSGEKPNTFSN	-6.44393e-05	-5.96397e-05	2.50117e-05
		FNPYFDPLQWKNSD	0.000206951	-8.79295e-05	-0.000217667
		SQTEAHEDPDEMNE	-3.3121e-05	-6.56139e-05	9.91974e-05
		SQGTFTSDYSKYLD	-0.000134791	0.000208739	6.99417e-05
		QGTFTSDYSKYLDS	-4.18183e-05	0.000105175	0.000121266
		RSSNNLGPVLPPTN	-1.10628e-05	-1.81068e-05	-1.18935e-05
		NLGPVLPPTNVGSN	4.53265e-06	-5.04317e-05	2.27078e-05
		GPVLPPTNVGSNTY	-2.87093e-05	2.42563e-05	-7.69596e-06
		AARDPNRESLDFLL	-0.000131544	-0.000108391	8.59114e-05
		ARDPNRESLDFLLV	1.93717e-05	-1.47584e-05	1.35723e-05
		EQLELGGSPGDLQT	-0.000128566	-4.40319e-05	-4.94908e-05
		EDPQVAQLELGGGP	2.60024e-06	-1.73963e-05	-7.34088e-06
		GSIITVYPKEIRTF	1.61244e-05	0.000144565	6.0503e-05
		AVPRGEAAGAVQEL	-1.59381e-05	-6.38393e-05	-1.92873e-06
		FAEGLYHFYHNGLA	3.77788e-05	-3.99288e-05	2.43056e-06
		SQENPNTYSEDLDV	1.54425e-05	2.65734e-05	-1.11476e-05
		MAQELPVPGRARAP	-3.16912e-05	-0.000115532	-7.8154e-05
		AKPEAPGEDASPEE	7.32186e-06	0.000128938	-0.00016734
		FTDDSDSENLPFRP	0.000176008	0.000231031	0.000112807
		SENLPFRPEGLDQW	0.000184039	-2.6139e-05	1.36156e-05
		VFQELGKLTGPSNQ	-4.93394e-05	-2.7348e-05	-3.70353e-05
		IPVGSLKNEDTPNR	-2.20898e-05	0.000175247	1.14853e-06
		LNQEQAEQGREHLA	-8.09241e-05	3.31497e-05	-3.20871e-05
		SAERPLNEQIAEAE	-1.77426e-05	-6.01033e-05	-1.03641e-06
		AITEKETVEKERQS	-8.98516e-05	-9.59881e-05	6.64783e-05
		ITEKETVEKERQSI	3.23839e-06	-1.29213e-05	4.15977e-05
		GLITESQAHTLEDE	-0.000103326	4.88193e-05	-8.76491e-05
		SAPGLIIATGSVGK	-0.000113274	-6.06673e-05	0.000113687
		PGLIIATGSVGKNL	-4.10634e-05	-3.29467e-05	-5.05753e-05
		SLAAATGKQELAKY	-5.27753e-05	0.000120835	-4.5997e-05
		AGGHKLGLGLEFQA	7.15128e-05	2.65253e-05	2.50639e-05
		GEEKGENQNSKFEV	6.34308e-05	4.06473e-06	-3.67621e-05
		PYFDPLQWKNSDFE	-5.38472e-06	-8.17359e-05	6.89326e-05
		VEDPQVEQLELGGS	0.000360127	-6.89256e-05	-4.70252e-05
		EDPQVEQLELGGSP	3.81756e-05	-1.54622e-05	-7.85063e-06
		FVKQHLCGSHLVEA	-3.32446e-05	-9.09236e-05	-8.90802e-05
		VEDPQVAQLELGGG	7.9718e-05	0.000110936	-1.42567e-05
		PQVAQLELGGGPGA	0.000154438	2.99223e-05	-6.63288e-05
		SFQRNQLLQKEPDL	0.000107062	9.23281e-05	6.24689e-06
		SVFQELGKLTGPSN	-4.75884e-05	2.31257e-06	-2.53573e-05
		EYLNQEQAEQGREH	6.06213e-05	-3.90343e-06	-6.75586e-05
		YLNQEQAEQGREHL	9.95777e-05	-2.58174e-06	5.55771e-05
		SPRTPDRVSETDIQ	-0.00012245	4.48081e-05	1.43484e-05
		TPDRVSETDIQRLL	-1.66481e-05	0.000168183	5.80046e-05
		DRVSETDIQRLLHG	2.7443e-05	-7.48958e-05	0.000163447
		QKTPQIQVYSRHPP	6.58938e-06	2.09938e-05	4.61198e-05
		DNGIVKALNVEPDG	-1.58065e-05	-6.80704e-05	-0.000101811
		NTYVRKLDDFVETG	0.000267734	-8.85903e-06	3.27317e-06
		SQVTQELTALMEDT	0.000180118	0.000111022	-1.34251e-05
		KYGKIETIEVMEDR	3.66317e-05	-7.26343e-05	-6.45009e-05
		TADKSSSTAYMELR	-6.52635e-05	-7.34857e-05	-5.2262e-05
		DRQQSQVLDAMQDS	7.39488e-05	0.000213768	4.7282e-05
		LIHEHMVITDRIEN	4.16627e-05	-4.6094e-06	-0.000119618
		EETITLIESHLEDK	-2.93678e-05	-0.000119339	0.000128718
		TVHLIEPLDADEEG	-1.51355e-05	6.99528e-05	0.00014865
		GPSGQKTIYSEQEI	-3.14197e-05	0.000215113	0.000143974
		NYREQEELKVRVEL	-9.024e-05	6.8365e-06	-5.81266e-05
		TLSHNAITDLPEHV	0.000178413	-1.30159e-05	-1.90508e-05
		SPLQQAVSDLQENP	-3.74798e-06	-2.86998e-05	-2.52281e-05
		VQKSWTATAYKEYE	3.29835e-05	-4.67711e-05	-1.58661e-05
		VNEERTLEVEIEPG	-2.78392e-05	-0.000144231	-3.11528e-05
		AAQQEALLVFAEHR	-4.97244e-05	-1.83678e-05	9.26356e-06
		TLGKQEVIRGWEEG	-5.66409e-05	-6.73995e-05	-8.75011e-05
		AGTAEYFRAYVEGE	-3.76854e-05	6.49439e-06	5.48648e-05
		LRGYQQFAYDGRDY	-2.65573e-05	-0.000173905	-6.26406e-05
		NKQYLERTRAELDT	-6.35591e-05	-9.4806e-05	8.96281e-05
		GESKEQVANSAFVE	-0.000125543	0.000117043	3.09871e-05
		TVNKSSSTAYMELR	0.000113934	2.65452e-05	-2.62057e-05
		ARSRPLPVHVREEG	4.2373e-05	-3.79678e-06	1.95181e-06
		SASSTQPLLVHEDA	8.56076e-06	-1.97857e-05	-2.71991e-05
		DHGATGILVFPNDD	-0.000189993	8.91546e-05	6.76404e-06
		TKTHLSEVQAFFEN	4.32245e-05	9.09153e-05	-0.0001317
		RNQVYDLVTHQDIA	0.000128362	-2.56002e-06	-0.000162194
		IHIASFTLAQDEAG	-9.9571e-05	-0.000102429	0.000198733
		APDALKIITENDHV	-3.5118e-05	-1.04437e-05	-6.89103e-05
		IRKNILRFLDAERD	3.47105e-05	-1.27891e-05	0.000177096
		KEKEINGLASYLEN	-0.000116428	6.87367e-05	-4.87908e-05
		ETVAVKIFPYEEYS	0.000148586	3.64746e-05	-8.30586e-05
		EKRTQVEVYSFPED	-5.38067e-05	3.05734e-05	-0.000240659
		RPGVKLTLSALVDG	0.000137888	-8.13922e-05	7.28303e-06
		TRGVEEQTKAFLDG	5.3258e-05	0.000122439	-0.000105576
		VQAAQARLGADMED	1.73455e-05	1.78416e-05	4.8625e-05
		DLQGRLVSIHSQKE	9.44682e-05	-8.05412e-05	7.37213e-05
		VAASAILTAQLDEE	-1.06351e-05	-1.26614e-05	-8.84961e-06
		AVINAIAPEKDVDG	-8.08788e-05	-4.4081e-05	-8.8195e-05
		YINASYIDGFKEPR	4.44474e-05	7.22461e-05	-5.07596e-05
		HDLEVAQTTALPDE	-6.95459e-05	3.82093e-05	-2.65719e-05
		HEHMVITDRIENVD	8.71145e-05	0.000219688	3.54742e-05
		EGTARGIVVYTGDR	-6.02686e-05	1.55332e-06	-3.1423e-05
		VPYVAQEIQEEIDE	0.000249275	0.000289218	0.000197227
		ELEEQLGPVAEETR	-5.45182e-05	0.000120892	5.24937e-05
		AQKGVQIIVFPEDG	3.18297e-05	0.000102955	4.83031e-05
		FQSTAITAYKSEGE	-3.24255e-05	0.000157518	-3.30971e-05
		RVPVSRPVLTFGDS	-2.71954e-05	0.000119406	-4.19002e-05
		GLPAEVYIQDHGDG	7.92543e-06	-9.20627e-05	2.91848e-07
		ATKYEVSVYALKDT	-5.75983e-05	-0.000106765	-0.000110147
		RNPQARLEPFGDVT	4.13939e-05	-0.00013613	1.76477e-05
		GLRVIEITIYEDRG	-1.20705e-05	-4.54025e-06	-4.24534e-05
		DNRIGGRIFTFRDE	8.00692e-06	-5.10025e-06	-9.32371e-05
		FQPAVAGIKADKAD	0.000230052	5.2506e-05	-6.00577e-05
		DQWSTETIASHEDI	-0.000263101	0.000117004	-3.59109e-05
		GSVTISLQALQDTR	0.000120242	5.9796e-05	-2.4415e-05
		HSATVVTIADENEN	-8.24685e-06	0.00014337	0.000177064
		KIEPSQAVYSFKDQ	5.32803e-05	-4.29779e-05	-2.28981e-05
		KDQWEERIQVWHEE	-0.00011191	-0.000274281	4.36869e-05
		FSPQHKITSFEEAK	0.000106366	-0.000113494	-7.18704e-05
		VKLVKNVINVQTDL	0.000296672	0.000104497	0.000191201
		RKNILRFLDAERDV	-0.000134918	3.85258e-05	0.000291143
		VIALHHGLDVFQDD	-0.000214229	-7.03259e-05	-2.87212e-05
		QSTAITAYKSEGES	-2.53053e-05	-8.39371e-05	9.03732e-05
		SPLLKRQLTSFIEK	-6.72458e-05	8.13873e-05	-1.29126e-05
		LQKQVTELEAEREQ	-6.8689e-05	0.000138988	4.32351e-05
		AEELQTKVSAKIDQ	-0.000212559	-0.00015882	1.29726e-06
		NQINALTSFVDASG	-0.000141245	6.66866e-05	6.70264e-05
		ASAAGSALVYRDVL	-5.06202e-05	1.17118e-05	-1.81102e-05
		HTYQVGMNDMGDMT	0.000151143	0.00024595	0.000111143
		KKTLSQLSVQEDVK	0.000207441	-0.000248511	3.21726e-05
[truncated: 2,076 more rows]
