# Supplementary material for: De novo identification of CD4+ T cell epitopes
Source: Nat Methods. 2024 Apr 24;21(5):846–56. doi: 10.1038/s41592-024-02255-0 (PMC11093748; doi:10.1038/s41592-024-02255-0)
Supplement: Supplementary file 18 — Statistical source data. [file 41592_2024_2255_MOESM18_ESM.xlsx]

## Sheet: ExDataFig 5D
			MOUSE	No. OF TCRs		Extended Data Figure 5D
			8W_m1	6		Number of TCRs in the top expanded TCRs per mouse
			8W_m2	3
			8W_m3	0
			8W_m4	14
			10W_m1	0
			10W_m2	14
			10W_m3	9

## Sheet: ExDataFig 5E
				TRAV Allele	No. of TCRs			TRBV Allele	No. of TCRs
				TRAV9D-3	2			TRBV15	7
				TRAV5-4	7			TRBV1	9
				TRAV7D-3	1			TRBV17	1
				TRAV16N	7			TRBV2	2
				TRAV10D	7			TRBV3	4
				TRAV9-2	1			TRBV20	3
				TRAV9N-4	1			TRBV12-2	4
				TRAV13-1	1			TRBV13-2	4
				TRAV21/DV12	3			TRBV16	3
				TRAV13D-2	1			TRBV13-1	5
				TRAV4-2	2			TRBV19	3
				TRAV17	1			TRBV13-3	1
				TRAV5D-4	3
				TRAV10N	1
				TRAV11	2
				TRAV14-1	1
				TRAV6-7/DV9	1
				TRAV12-3	1
				TRAV1	1
				TRAV6-3	1
				TRAV3-1	1
				Extended Data Figure 5E: Top panel				Extended Data Figure 5E: Bottom panel
				Allele frequencies for TRAV alleles				Allele frequencies for TRBV alleles
