# Supplementary material for: De novo identification of CD4+ T cell epitopes
Source: Nat Methods. 2024 Apr 24;21(5):846–56. doi: 10.1038/s41592-024-02255-0 (PMC11093748; doi:10.1038/s41592-024-02255-0)
Supplement: Supplementary file 19 — Statistical source data. [file 41592_2024_2255_MOESM19_ESM.xlsx]

## Sheet: ExDataFig 6B
		EPITOPE	BDC2.5	TCR1	TCR2	TCR3	TCR4	TCR5		Extended Data Figure 6B
		AAVEEGIVAGGGVTLL	0.000162778	0.00026223	9.94352e-05	-0.000150006	3.88114e-05	3.88114e-05		Enrichment scores across one biological experiments for each TCR
		AEKVRNLPAGHGLNAQ	6.16843e-06	9.23934e-05	0.000131141	-2.56898e-05	-5.54927e-07	-5.54927e-07
		AGGVAVIKAGAATEV	2.07805e-05	3.27962e-09	-1.70001e-05	-3.19078e-05	2.04625e-05	2.04625e-05
		AKAAVEEGIVAGGGV	-9.93917e-05	-8.98823e-05	-6.46583e-05	-0.000129395	-0.000144099	-0.000144099
		ALVREGLRNVAAGANP	-2.56682e-05	-2.02377e-05	-2.23811e-05	-2.32826e-05	-2.37527e-05	-2.37527e-05
		AMKAHGLDNYRGYSL	-2.11002e-05	3.36579e-05	-2.58995e-05	0.000343467	-7.51911e-05	-7.51911e-05
		AMKDHGLDNYRGYSL	-0.000124308	2.5808e-05	-2.68394e-05	3.48102e-05	-7.53402e-05	-7.53402e-05
		AMKFHGLDNYRGYSL	0.000115997	-5.31853e-05	2.22384e-05	-0.000158243	2.21567e-05	2.21567e-05
		AMKKHGLDNYRGYSL	3.11821e-05	1.01219e-07	4.03124e-05	7.36816e-05	-9.89912e-05	-9.89912e-05
		AMKRHGADNYRGYSL	-2.51309e-05	1.28768e-05	2.97679e-05	-5.95162e-05	3.30914e-05	3.30914e-05
		AMKRHGLDAYRGYSL	0.000100859	1.25743e-05	-1.59087e-05	-0.000148547	-0.000176487	-0.000176487
		AMKRHGLDEYRGYSL	4.2693e-05	7.13459e-06	1.17848e-05	-0.000208471	-2.41075e-05	-2.41075e-05
		AMKRHGLDLYRGYSL	-3.46449e-05	-6.81387e-05	-2.22034e-05	-0.00011481	0.000134914	0.000134914
		AMKRHGLDNARGYSL	-0.000169147	2.38881e-06	-4.57074e-05	-0.000114107	2.79299e-05	2.79299e-05
		AMKRHGLDNYRAYSL	-3.62176e-06	-2.89243e-05	-0.000173694	-6.54971e-05	-4.81382e-05	-4.81382e-05
		AMKRHGLDNYRDYSL	0.000271826	-0.000149798	-8.9096e-05	-8.15934e-05	-5.23237e-05	-5.23237e-05
		AMKRHGLDNYREYSL	5.09078e-05	8.76692e-05	0.000120917	-0.000275169	5.71078e-05	5.71078e-05
		AMKRHGLDNYRGYSL	-3.97621e-05	2.23476e-05	4.78648e-05	-8.39943e-05	-2.21188e-05	-2.21188e-05
		AMKRHGLDNYRKYSL	-0.000137906	1.3669e-05	-9.06757e-05	2.97635e-05	0.000116774	0.000116774
		AMKRHGNDNYRGYSL	-2.28702e-06	8.0444e-05	-7.63894e-05	-0.000180415	-9.34695e-05	-9.34695e-05
		APLKQIAFNSGLEPG	-2.60519e-05	-2.06308e-05	-2.27704e-05	-2.2694e-05	-2.41397e-05	-2.41397e-05
		ASFEAQGALANIAVDKA	8.63756e-05	1.90543e-05	-0.000161479	5.45553e-05	-0.000121225	-0.000121225
		ATAEQLKTVMDD	-1.57698e-05	-6.41197e-06	-3.98332e-05	1.76079e-05	-4.76934e-05	-4.76934e-05
		AVRNAKAAVEEGIVAG	0.000149876	-4.83459e-05	0.000203809	8.22318e-05	0.000114357	0.000114357
		EAPLKQIAFNSGLEPG	-2.71501e-05	-2.17562e-05	-2.38851e-05	-2.41921e-05	-3.00154e-06	-3.00154e-06
		EATGANIVKVALEAPL	2.87173e-05	-5.81911e-05	-3.51909e-05	-1.50851e-05	-4.02796e-05	-4.02796e-05
		EEIAQVATISANGDK	-6.03563e-05	4.10676e-05	-0.000120418	0.000210383	-0.000123445	-0.000123445
		EEVDMTPADALDDFD	-2.40486e-05	1.81091e-05	-3.34378e-05	0.000130839	2.02762e-05	2.02762e-05
		EQIAATAAISAGDQS	-2.35593e-05	-1.65469e-05	-1.85729e-05	-2.99945e-05	1.42805e-05	1.42805e-05
		FLTTEAVVADKPEKEK	0.000156091	0.000232534	4.05809e-05	0.000219711	4.82808e-05	4.82808e-05
		GHNYVTAIRNQQEG	-0.000100432	-6.57793e-05	0.000139909	-7.63138e-05	-0.000308311	-0.000308311
		GVAVIKAGAATEVELK	-9.53893e-05	-3.73038e-05	-2.62701e-05	-6.30728e-05	-2.76177e-05	-2.76177e-05
		HLVEALYLVCGERG	4.50498e-05	-4.68526e-06	-5.78481e-05	0.000279689	-8.46332e-05	-8.46332e-05
		HSNYVSTVTVSPDGSL	-1.9316e-06	-1.98986e-05	-5.65872e-05	0.000157657	-9.27157e-05	-9.27157e-05
		ILQSSSEVGYDAMLG	-5.51257e-05	-0.000145948	-0.000212043	0.000203509	9.72619e-05	9.72619e-05
		IPAMTIAKNAGVEGS	9.34928e-06	6.34854e-05	-6.6994e-05	0.000204108	-7.00919e-06	-7.00919e-06
		IQKTPQIQVYSRHPPE	-2.3442e-05	8.5032e-06	-3.79141e-05	-7.16565e-05	-1.76878e-05	-1.76878e-05
		ISQAVHAAHAEINEAGR	2.36291e-05	-2.45899e-05	8.42681e-05	0.000167155	-9.0938e-05	-9.0938e-05
		IVAGGGVTLLQAAPTL	4.23305e-05	3.66605e-05	2.76985e-06	-2.81755e-05	-6.16816e-05	-6.16816e-05
		KKMREIIGWPGGSG	-0.00012238	0.000247213	7.75625e-05	-0.000156444	-0.000107318	-0.000107318
		KPKATAEQLKTVMDD	2.96976e-05	-5.59212e-05	-0.000101868	-7.48708e-05	0.000135835	0.000135835
		LAKLAGGVAVIKAGAA	-2.11824e-05	1.48767e-05	1.33953e-05	-3.61769e-05	-3.78325e-05	-3.78325e-05
		LEDARRLKAIYEKKK	7.28204e-05	0.000141592	-5.64405e-05	9.27105e-06	0.000171801	0.000171801
		LPAGHGLNAQTGVYED	6.81017e-06	2.45826e-05	-0.000133844	6.00797e-05	9.09299e-05	9.09299e-05
		LSIALHVGFDHFE	8.28374e-05	9.02829e-05	0.000108285	-3.15802e-05	-5.81515e-05	-5.81515e-05
		MAKTIAYDEEARRGLE	2.26376e-05	-3.76447e-05	-0.000117192	1.1806e-06	0.000133201	0.000133201
		NMYAMMIARFKMFPEVKEKG	5.11151e-05	7.38551e-05	-5.88875e-05	9.66942e-05	7.82363e-05	7.82363e-05
		NYVTAIRNQQEG	0.000156515	-2.82055e-05	0.000209382	-4.74126e-05	0.000178509	0.000178509
		PPSLRTLEDNEERMS	-4.25322e-05	0.000114387	6.29287e-05	-1.47388e-05	0.000526979	0.000526979
		QMCVTQYQKESQAYYDGRRS	-2.41104e-05	5.7051e-05	0.000106122	0.000111327	-0.00017025	-0.00017025
		RGLERGLNALADAVKV	6.11791e-05	-0.000137768	-0.00012206	-0.000110099	-5.5576e-06	-5.5576e-06
		RVAQIRQEIENSDSDY	0.000137877	0.000230767	6.2089e-05	-0.000223816	-3.14031e-06	-3.14031e-06
		SALQNAASIAGLFLTT	-3.26137e-05	-4.91586e-06	-6.99152e-06	-3.19233e-05	-3.07587e-05	-3.07587e-05
		SAMSRPMIHFGNDWEDRYYR	7.56219e-05	0.000395241	0.000332699	-0.000159058	0.000457141	0.000457141
		SDGVAVLKVGGTSDV	-5.90411e-06	3.22657e-05	-8.2576e-06	0.000127132	-9.92942e-05	-9.92942e-05
		SHLVEALYLVCGERG	1.38928e-05	-4.2605e-05	5.05574e-05	-0.000138612	7.77578e-05	7.77578e-05
		SKVSTVKDLLPLLEKV	-0.000147629	-9.98621e-05	-0.000152783	-7.04441e-05	-0.000321592	-0.000321592
		SLKKGAAALGIGTDSVI	2.27453e-05	7.56137e-05	-2.46049e-05	-0.000146987	-1.51629e-05	-1.51629e-05
		SLLGKARKVVVTKDET	-2.52436e-05	-5.98657e-05	-1.89837e-05	0.000167483	0.000264341	0.000264341
		SLSVYDLESKAVIAEL	-4.90091e-05	0.000114576	-5.05188e-05	-0.000144194	1.19465e-05	1.19465e-05
		SRLSKVAPVIKARMM	6.72338e-05	-2.15322e-05	6.50754e-05	1.67233e-05	7.43569e-05	7.43569e-05
		TDAIAGRVAQIRQEIE	-5.54165e-05	-0.000110539	-0.000186383	5.35985e-05	3.96077e-05	3.96077e-05
		TLKGHSNYVSTVTVSP	0.000237442	2.53037e-05	-7.82239e-05	9.10248e-05	6.05012e-05	6.05012e-05
		TLKKMREIIGWPGGSGDG	-1.01042e-05	-0.000114658	-0.000143809	-2.93611e-05	0.000100449	0.000100449
		TRAAVEEGIVLGGGC	-2.67998e-05	0.000191365	-8.93939e-05	2.16513e-05	0.000183421	0.000183421
		TYEIAPVFVLLEYVT	-1.16205e-05	-7.83624e-06	5.44502e-05	-2.42652e-05	-4.42002e-05	-4.42002e-05
		VHAAHAVHAAHAVHA	-8.34227e-06	3.21799e-05	-0.00010122	-0.000106285	0.000132863	0.000132863
		VRNLPAGHGLNAQTG	6.30233e-05	-0.000150646	-0.000256777	-0.00017895	-0.000120276	-0.000120276
		VYEDLLAAGVADPVKV	-0.000122076	-7.84598e-05	0.000162559	0.000127879	-7.52675e-05	-7.52675e-05
		YDLESKAVIAELTPDG	-5.14813e-05	-4.70238e-05	0.000143116	7.67088e-05	-6.29373e-05	-6.29373e-05
		YEIAPVFVLLEYVT	-3.19202e-06	-1.42553e-05	1.59125e-05	-2.17743e-05	-3.04505e-05	-3.04505e-05
		YILLVSSKVSTVKDLL	-6.69001e-05	-0.000161793	-8.78419e-05	-5.60825e-05	0.000169859	0.000169859
		SRLSKVAPVIKARMMEYGTT	-2.61195e-05	-2.14719e-05	-2.36036e-05	-2.2694e-05	-2.20084e-05	-2.20084e-05
		YEIAPVFVLLAYVT	-2.38211e-05	-2.26056e-05	-1.57963e-05	-2.03764e-05	-1.7278e-05	-1.7278e-05
		YEIAPVFVLLDYVT	-1.77262e-05	-3.15536e-05	-1.58554e-05	-2.0531e-05	-4.14558e-05	-4.14558e-05
		YEIAPVFVLLGYVT	4.76596e-06	-2.72032e-05	-3.77933e-06	-1.61704e-05	-1.45641e-05	-1.45641e-05
		YEIAPVFVLLMYVT	-5.71765e-06	-2.14497e-05	-8.71918e-06	-2.25335e-05	-2.12693e-05	-2.12693e-05
		AAMKRHGLDNYRGY	-0.000195092	-5.60966e-05	-6.18505e-05	-5.15443e-05	-0.00021504	-0.00021504
		AQVATISANGDK	-2.10713e-05	0.000100603	-7.32684e-05	-5.49061e-05	-5.89912e-05	-5.89912e-05
		EEIAQVATISANGDKDIGNI	8.25812e-05	-0.000124321	-0.000212122	-4.55768e-05	0.000110844	0.000110844
		FFYTPMSRREVED	-3.35324e-05	0.000113856	0.000116402	2.37113e-05	6.44998e-05	6.44998e-05
		FSPAVGVDFELESFSERKEEEKEEL	5.02484e-06	-7.20538e-05	-7.56337e-05	-3.25474e-05	-5.2537e-05	-5.2537e-05
		GCALLRCIPALDSLTPANED	1.44021e-05	-0.000116732	3.27577e-05	0.000100993	-6.34973e-05	-6.34973e-05
		GFFYTPMSRRE	-4.65238e-05	-2.52658e-05	6.43249e-05	9.67493e-06	-7.57538e-05	-7.57538e-05
		IDFLIEEIERLGQDL	-2.48237e-05	9.0834e-06	1.97959e-05	-8.4461e-05	-1.88002e-05	-1.88002e-05
		IPPSLRTLEDNEERMSRLSK	-5.31319e-05	-1.21844e-05	-0.00011235	0.000161693	-8.80775e-05	-8.80775e-05
		KKGAAALGIGTDSVI	3.58118e-05	0.000182596	0.000247608	-7.78012e-05	2.11577e-05	2.11577e-05
		LKKMREIIGWPGGSG	-2.71586e-05	-0.000112372	0.000191858	0.00010393	-0.000141681	-0.000141681
		NTNMFTYEIAPVFVLLEYVT	3.45156e-05	-4.93038e-05	-1.01443e-05	1.44324e-05	0.000122873	0.000122873
		PGGSGDGIFSPGGAISNMYA	-0.000123958	1.83339e-05	-3.07099e-05	-0.000247633	0.000168338	0.000168338
		TYEIAPVFVLMEQIT	-3.15749e-05	-3.36662e-05	-1.60862e-05	-1.98549e-05	-1.36256e-05	-1.36256e-05
		VDKCLELAEYLYNIIKNREG	-0.000106162	4.25705e-05	-6.45029e-05	1.16427e-05	5.9056e-05	5.9056e-05
		VPPSLRTLEDNEERMSRLSK	-9.4611e-05	2.49197e-05	-5.13219e-06	0.000192267	0.000124827	0.000124827
		AVRPLWVRME	0.00109232	-0.000116282	-0.000126092	-6.33303e-05	-5.90518e-05	-5.90518e-05
		DYEYLINVIHAFQYV	0.000115066	-4.49752e-05	0.000342671	-0.000190537	5.22702e-05	5.22702e-05
		EIAPVFVLLE	1.88519e-06	-7.01142e-05	8.33598e-05	-9.95393e-05	-2.05805e-05	-2.05805e-05
		IPPSLRYLEDNEERMSRLSK	1.54706e-05	-4.55061e-05	2.76703e-05	-5.63519e-05	4.61391e-05	4.61391e-05
		RVRPLWVRME	0.00158146	-9.28165e-05	-1.82001e-06	1.1039e-05	2.718e-05	2.718e-05
		SRLSKVAPVIKA	-2.41281e-06	0.000235354	0.000138394	-3.79024e-06	6.46923e-05	6.46923e-05
		VLGGGCALLRCIPALDSLTPANED	0.00015902	7.36945e-05	3.52512e-05	-0.000127329	-3.21681e-05	-3.21681e-05
		ALYLVCGER	8.23715e-06	-2.9073e-05	-3.31882e-05	-2.94899e-05	3.4534e-05	3.4534e-05
		APVIKARMMEYGTT	-2.56682e-05	7.27951e-06	5.1361e-06	-2.2694e-05	1.05706e-06	1.05706e-06
		LKKMREIIGWPGGSGDGIFS	-1.32297e-05	0.000160281	4.49916e-05	-0.000107799	-1.06933e-05	-1.06933e-05
		AAEALALVCGE	-2.56682e-05	-2.02377e-05	-2.23811e-05	-2.2694e-05	-2.2018e-05	-2.2018e-05
		AAEALALVCGK	-2.56682e-05	-2.02377e-05	-2.23811e-05	-2.2694e-05	-2.15077e-05	-2.15077e-05
		AALALVCGE	-3.50096e-05	-1.99074e-05	-3.25547e-05	1.11524e-05	1.74652e-05	1.74652e-05
		AALGIGTDSVILIKCDERGK	0.000104979	0.000225105	4.12862e-05	-0.000120805	0.00016593	0.00016593
		AALKLVCGE	-4.74761e-05	-8.0363e-05	-8.1934e-05	0.000194389	-7.3143e-05	-7.3143e-05
		AALYLVCGE	-4.15069e-05	-1.80482e-05	-6.03963e-05	-4.88999e-05	-6.08243e-05	-6.08243e-05
		AALYLVCGERG	-3.07105e-05	1.30954e-05	-6.39271e-05	4.96217e-05	-4.31397e-05	-4.31397e-05
		AALYLVCGERK	-5.45309e-05	0.00015524	0.000165273	0.000104167	5.64914e-05	5.64914e-05
		AALYLVCKERG	-7.13267e-05	-6.75071e-06	0.000147017	1.72092e-05	-1.93678e-05	-1.93678e-05
		AALYLVCKERK	-5.09555e-05	-3.38396e-05	-5.40217e-05	-0.00010704	-9.30803e-05	-9.30803e-05
		AAVEALYLVCG	-1.31049e-05	1.65412e-05	0.000123353	-5.79192e-05	-6.47742e-06	-6.47742e-06
		AAVEALYLVCK	-4.39618e-05	3.60912e-05	-6.70518e-05	-2.45378e-05	-3.96331e-05	-3.96331e-05
		AFIKATGKKEDE	-1.04315e-05	-8.03928e-05	1.38134e-06	2.28314e-05	2.00624e-05	2.00624e-05
		ALYLVCGE	1.22344e-05	-3.47859e-05	-3.07128e-05	-5.37262e-06	-2.22426e-05	-2.22426e-05
		APVIKARMMEY	-3.45039e-05	-6.73504e-05	5.86145e-06	3.77894e-05	-5.92322e-05	-5.92322e-05
		EALALVCG	-1.45892e-05	-6.67761e-05	-5.50447e-05	5.49273e-05	-6.95646e-05	-6.95646e-05
		EALALVCGK	-7.28895e-05	-7.1497e-05	-7.36689e-05	5.0907e-06	-4.02454e-05	-4.02454e-05
		EALYLVCG	-8.7333e-05	-6.56568e-05	3.69204e-06	0.000351903	3.47719e-05	3.47719e-05
		EALYLVCGE	-3.32489e-05	-6.54358e-05	-9.29729e-05	0.000129052	-6.55989e-05	-6.55989e-05
		EALYLVCGK	0.000151015	1.36737e-05	5.82399e-05	-3.54357e-06	-4.19115e-05	-4.19115e-05
		EKAHHAIWARMDAKK	-0.000239905	-9.41984e-05	-0.000152195	-2.22332e-06	-0.000176285	-0.000176285
		EKAHHAIWAYNDAKK	-0.000112491	-6.25101e-05	-0.000133451	-2.99129e-05	-9.65329e-05	-9.65329e-05
		EKAHHPIWARMDAKK	0.0008702	2.16487e-05	4.80688e-05	1.69127e-05	-2.31611e-05	-2.31611e-05
		EKAHHPIWAYNDAKK	8.72739e-05	-0.000138265	-4.12475e-05	-2.16203e-05	-8.98981e-05	-8.98981e-05
		EKAHIPIWARMDAKK	0.00332597	-0.000112093	-0.000171772	0.000112511	-0.000108339	-0.000108339
		EKAHLAIWAKMDAKK	-2.27476e-05	4.16833e-05	5.88562e-05	2.08228e-05	-3.82243e-05	-3.82243e-05
		EKAHLAIWARMDAKK	-1.64289e-05	5.10548e-05	-6.70739e-05	7.67989e-05	-1.3566e-05	-1.3566e-05
		EKAHRPIWARMDAKK	0.00293932	1.26604e-07	1.05037e-05	-0.000157645	5.85163e-05	5.85163e-05
		EKAHRPIWAYNDAKK	6.13016e-05	3.69109e-05	-9.9058e-05	-8.78722e-05	-8.55351e-05	-8.55351e-05
		EKAHVPIWARMDAKK	0.000721756	0.000226164	4.16243e-05	-0.00018139	-0.000129063	-0.000129063
		ERRILEVKQKGFVPFLVSAT	-2.39076e-05	-2.1688e-05	-2.43341e-05	1.6242e-05	-2.56938e-05	-2.56938e-05
		EYVTLKKMREIIGWPGGSGD	-0.000181106	0.000127836	1.47161e-05	-0.000103837	4.51193e-05	4.51193e-05
		FAKFASFEAQGALANIA	-9.4438e-05	7.6214e-05	-0.000113691	-2.70865e-06	-1.52048e-05	-1.52048e-05
		FFYTPKSRREVED	-4.1844e-05	4.71665e-05	0.00013781	8.20972e-05	-2.02331e-05	-2.02331e-05
		FKADEKKFWGKYLYE	3.9814e-05	0.0001184	-1.21752e-05	-0.000161818	2.61728e-05	2.61728e-05
		HTPGVHMASLSVYLKTNVFL	0.000145191	7.11949e-05	0.000425887	-2.73422e-05	3.04118e-07	3.04118e-07
		LHRSGVLIIHHLQEDYRTY	-3.22861e-05	5.79709e-05	2.86848e-06	4.60189e-05	-2.23986e-05	-2.23986e-05
		LVSATAGTTVYGAFD	3.43412e-06	-3.42414e-05	-5.76036e-06	-1.13308e-05	5.78849e-05	5.78849e-05
		PHLVEALYLVCGERG	-2.77567e-05	2.98061e-05	-3.2733e-05	8.12621e-07	-3.3963e-05	-3.3963e-05
		PHLVEALYLVCGKRG	-1.66207e-05	-3.05421e-05	-7.74375e-06	-2.19185e-05	-1.91639e-05	-1.91639e-05
		PHLVEALYLVCKERG	-7.44216e-07	-1.96766e-05	-2.42012e-05	-1.66388e-05	-2.55617e-05	-2.55617e-05
		PHLVEALYLVCKKRG	-1.53731e-05	-2.8888e-06	-6.90126e-06	-5.55527e-06	-4.07095e-05	-4.07095e-05
		PLQCSALLVREEGLM	2.0064e-05	5.24944e-05	-4.24332e-05	9.92714e-05	-1.79473e-05	-1.79473e-05
		PVIKARMMEYGT	5.34686e-05	1.71067e-05	1.21673e-05	3.86946e-05	3.70667e-05	3.70667e-05
		PVIKARMMEYGTTMV	-9.21409e-06	7.02623e-05	1.74952e-05	6.67496e-05	-0.000108473	-0.000108473
		SHLVEALYLVAGERG	-0.000132354	6.99014e-05	-9.85301e-05	0.00011741	-0.000101852	-0.000101852
		TAALSYTISRMEESSVTL	-1.40231e-05	5.60218e-05	-8.18599e-05	3.81321e-05	3.33423e-05	3.33423e-05
		VEALALVCG	-0.000117369	-4.46657e-05	-1.21743e-05	2.45823e-05	-4.73908e-05	-4.73908e-05
		VEALKLVCG	-1.32013e-05	0.000163873	-7.39147e-06	-8.30511e-05	-3.46195e-05	-3.46195e-05
		VEALYLVC	-5.68251e-05	5.33693e-05	-3.12696e-05	-5.63227e-05	1.14626e-05	1.14626e-05
		VEALYLVCG	-2.24569e-05	-8.89006e-05	-7.61226e-05	2.85125e-06	-9.11312e-05	-9.11312e-05
		VEALYLVCK	-4.42825e-05	-1.57701e-05	-4.88009e-05	-2.85934e-05	-4.4571e-05	-4.4571e-05
		VPPSLRTLEDNEERMS	-0.000100424	8.81386e-06	4.39564e-05	1.19003e-05	6.97601e-05	6.97601e-05
		VPTSLRRLEQPNVAIS	-1.58392e-05	-3.44675e-05	7.25083e-06	-4.21016e-05	0.0002299	0.0002299
		WYVMVTAALSYTISRMEESSVTL	9.97391e-07	0.000121304	-0.000140446	1.5908e-05	-7.03696e-05	-7.03696e-05
		AAAAVRPLWVRMEAA	3.97087e-05	-1.54085e-05	-1.73539e-05	1.37255e-05	-1.9857e-05	-1.9857e-05
		AAAHHPIWARMDA	0.000108551	-2.0301e-05	-4.18461e-05	0.000168555	-5.31199e-05	-5.31199e-05
		AAVRPLWVRMEAA	0.000611547	-7.10367e-05	-5.47745e-05	-2.37105e-05	1.22486e-05	1.22486e-05
		AVRPLRVRMEA	-6.10749e-06	5.63547e-05	0.000145066	-6.23667e-05	5.53473e-05	5.53473e-05
		AVRPLWVRMEA	0.000954931	3.18002e-05	-8.7807e-05	0.000175096	7.55907e-05	7.55907e-05
		EALYLVCGERG	-8.87134e-05	-4.64147e-05	1.21525e-05	8.4715e-05	0.000127466	0.000127466
		GAGDLQTLALEVAQQKRG	-8.8853e-05	-0.000111903	8.37853e-05	4.59679e-06	-4.55986e-05	-4.55986e-05
		GDLQTLALEVARQ	-7.85202e-05	4.87556e-05	7.32645e-06	-8.80556e-05	-1.10856e-05	-1.10856e-05
		GKKVATTVHAGYG	-2.56682e-05	-2.02377e-05	-2.23811e-05	-2.2694e-05	-2.37527e-05	-2.37527e-05
		IATQGPLSHTIADFWQMV	0.00010003	-0.000129599	8.4409e-05	1.02342e-06	9.38179e-05	9.38179e-05
		IKLKVESSPSRSDYINAS	5.47602e-06	-1.42357e-05	-0.00010951	-1.07733e-05	-1.63409e-06	-1.63409e-06
		ISNPAATHQDIDFLI	-8.79582e-06	0.000121792	0.000286626	-0.00018445	0.000200273	0.000200273
		KKGAAAIGIGTDSVI	-0.000155198	3.07261e-05	0.000160319	0.000121817	-3.43805e-06	-3.43805e-06
		KLSGLGADPSADATEAYQEL	-2.56806e-05	-8.67258e-05	-2.28207e-05	9.34906e-05	-4.79249e-05	-4.79249e-05
		KNSLINYLEQIHRGVKGFVR	-0.000106588	4.07355e-05	-1.65233e-05	-6.06955e-05	5.33022e-06	5.33022e-06
		LCRQHMATKSLFNRAEGP	0.000107285	0.000162142	1.83861e-05	5.96978e-05	8.40728e-05	8.40728e-05
		LKKMRFIIGWPGGSG	-7.42055e-05	0.000170513	0.000104841	-3.11027e-05	-2.36291e-06	-2.36291e-06
		PSWCEEPAQANMDISTGH	-3.48727e-05	2.03132e-05	4.04441e-05	0.000153213	9.72387e-06	9.72387e-06
		QREENAPKNRSLAVLTYDHASRI	0.000114592	0.000331133	0.000188472	-0.000206079	0.000140746	0.000140746
		RAVTELGRHSAEY	-6.29053e-05	-0.000146435	-0.000113167	0.000478462	-8.11092e-05	-8.11092e-05
		RDRLAKEWQALCAYQAEP	-5.0879e-05	4.07602e-07	-5.32487e-05	-4.38906e-05	-8.63907e-05	-8.63907e-05
		SHLVEALY	-3.87825e-05	4.5439e-05	-6.26728e-05	4.55907e-05	-8.72741e-05	-8.72741e-05
		SPGDLQTLALEVARQKRG	-7.21575e-05	1.77942e-05	-5.70191e-05	3.30333e-05	-0.000152539	-0.000152539
		SRLSKVAPVIKARMMEYGT	-6.55854e-05	-4.88686e-05	0.000105392	6.7936e-05	9.29447e-05	9.29447e-05
		TGHMILAYMEDHLRNRDR	0.000174873	0.000104187	-0.00012782	-6.85338e-05	4.65593e-05	4.65593e-05
		WLMWRAKGTTGFEAH	-5.08264e-05	-1.0089e-05	-8.1143e-05	-3.3791e-05	1.60678e-05	1.60678e-05
		AQAATISANGDK	-4.10843e-05	-2.78679e-05	-1.41246e-05	-3.2663e-05	-4.90088e-05	-4.90088e-05
		AQVATISANGDA	-0.000128477	-0.000128784	-7.43954e-05	1.34372e-05	-0.000129124	-0.000129124
		YVRPLWVRME	0.000709958	0.000174192	0.000471817	-2.19088e-05	-2.57943e-05	-2.57943e-05
		KPTQAFVKQHLCGPHL	2.21893e-05	-2.89483e-05	-3.10088e-05	-2.93288e-05	-1.98517e-05	-1.98517e-05
		SPGDLQTLALEVARQK	5.50598e-05	-4.97406e-05	-7.08915e-05	4.399e-06	0.000192606	0.000192606
		VKQHLCGSHLVEALYL	-0.000128435	0.000146224	0.000206945	-0.000153658	5.11914e-05	5.11914e-05
		AELNQLRAKEPTKLA	7.08972e-06	-2.83119e-06	-6.32094e-05	0.000300211	9.0213e-06	9.0213e-06
		AVATSNMQETEEWYR	0.000137367	-8.38931e-05	-5.34138e-05	-0.000189713	-5.07994e-05	-5.07994e-05
		DVYQAELRELRLRLD	2.89127e-05	-1.47982e-06	0.00014902	0.000129459	-2.61399e-05	-2.61399e-05
		EGQSLKEEMARHLQE	1.106e-06	1.17895e-05	-6.40646e-05	-0.000144798	-1.02507e-05	-1.02507e-05
		ELRELRLRLDQLTAN	-3.1421e-05	-2.95574e-05	-3.56752e-05	-2.8786e-05	-3.74774e-05	-3.74774e-05
		FLRKIYEEEVRELRE	7.94487e-05	-2.02045e-05	0.000254752	0.000171252	0.000270804	0.000270804
		IPVQTFSNLQIRETS	1.49213e-05	0.000229867	0.000241294	0.000424063	0.000243843	0.000243843
		LAAYRQEADEATLAR	-1.81263e-06	-7.29847e-05	-8.00004e-05	-0.00010849	-0.000156129	-0.000156129
		LAGALNAGFKETRAS	6.83543e-05	0.00013513	-7.98736e-07	-4.84075e-05	-3.08032e-06	-3.08032e-06
		NKALAAELNQLRAKE	0.000146118	0.00012111	0.00012277	0.000253318	2.73432e-05	2.73432e-05
		PDLTAALREIRTQYE	0.000168564	6.62397e-05	0.000174738	-0.000203293	6.95517e-05	6.95517e-05
		PTKLADVYQAELREL	-0.000109606	7.26932e-05	1.87298e-05	2.36165e-05	0.000197987	0.000197987
		QVHVEMDVAKPDLTA	-9.27417e-07	9.44542e-05	3.38132e-05	5.62677e-05	2.53658e-05	2.53658e-05
		RELREQLAQQQVHVE	-0.000151655	0.000132799	0.000188826	0.000641026	0.000309894	0.000309894
		RFASYIEKVRFLEQQ	0.000160667	0.000253005	0.000220299	6.58021e-05	1.56649e-05	1.56649e-05
		RTRPLWVRME	0.000770232	2.41568e-05	3.50188e-05	-2.78683e-08	-0.000109449	-0.000109449
		SYIEKVRFL	-0.000226033	-3.4744e-06	-9.26649e-05	3.45796e-05	0.000120009	0.000120009
		VDKANLDVMKERS	6.08461e-05	5.12923e-05	4.78998e-05	0.000501468	0.000201598	0.000201598
		VDKANLEIMTKRS	-3.33969e-05	0.000137245	0.000351336	0.000155036	0.000180684	0.000180684
		VDLERKVESLEEEIQ	-3.61989e-06	-2.89796e-05	-0.000135857	0.000140013	8.53361e-07	8.53361e-07
		WYRSKFADL	-1.44951e-05	-7.28544e-05	4.07429e-05	-4.04686e-05	-7.06997e-05	-7.06997e-05
		YQEALARLEEEGQSL	-3.19588e-05	-5.40384e-05	7.14726e-06	-9.61949e-05	3.72069e-05	3.72069e-05
		LSIALHVGFDHF	0.000102306	0.000127035	5.88911e-06	-0.000191909	-3.01971e-05	-3.01971e-05
		AVDGVISVHSLHIW	-6.09614e-05	0.000105131	0.000227318	-7.48065e-06	0.000169725	0.000169725
		GGGCALLRCIPA	-2.08461e-05	-1.28775e-06	1.15812e-05	-2.8814e-05	7.2434e-05	7.2434e-05
		ILSVHVATAASQDS	-2.70292e-05	-1.56167e-06	-3.22681e-05	-2.60351e-05	-3.34769e-05	-3.34769e-05
		DRFSVNLDVKHFSPEE	4.94279e-05	0.000185926	0.000177918	0.000206545	0.0001773	0.0001773
		MDIAIHHPWIRRPFFP	-2.83065e-05	-0.000193881	-0.000221259	0.000152557	-2.92874e-05	-2.92874e-05
		PSFLRAPSWID	7.07158e-05	4.72331e-05	7.91255e-05	0.000144202	-5.43783e-05	-5.43783e-05
		SGPERTIPITREEKPA	-4.38014e-06	0.000176381	0.000120692	-6.26899e-05	-2.38305e-06	-2.38305e-06
		MEVGWYRSPFSRVVHLYRNGK	-0.000140643	7.09475e-05	3.28765e-05	7.97312e-05	1.07162e-05	1.07162e-05
		SPFSRVVHLYRNGK	4.88163e-05	2.77956e-05	0.000155353	0.0001404	0.000119152	0.000119152
		KLHRVAPKIKAKMMESGT	-3.30879e-05	8.66313e-05	-9.08106e-05	-8.17151e-05	3.63176e-05	3.63176e-05
		IREADIDGDGQVN	-7.82951e-05	0.000168318	4.36433e-05	0.000491953	0.000206086	0.000206086
		YLLTSHRTATAAEEFAFLMQ	-8.95152e-06	-4.12106e-05	-0.000117403	-0.000148984	-0.000101668	-0.000101668
		DEAIRQALVDSVFQVSVLPG	-0.00014847	6.83704e-05	0.000143114	-0.000108941	-9.79349e-05	-9.79349e-05
		DFSTVVSEEDLVTKLNAGLQ	0.000139204	4.22568e-05	3.69527e-05	-0.000100615	-4.79778e-06	-4.79778e-06
		GPEAGPVHLFTTYDRRTNIT	-5.5573e-05	-4.09737e-05	-4.96025e-05	-3.54994e-05	-1.12027e-05	-1.12027e-05
		GPRYSTQRGVYLLTSHRTAT	-2.56682e-05	-2.02377e-05	-2.23811e-05	-2.31581e-05	-2.37527e-05	-2.37527e-05
		GVVHCLQEVLKDYYTLVDRV	-9.3086e-06	9.54974e-05	0.000166726	-3.18257e-05	1.35499e-05	1.35499e-05
		ADASVLGVLAPYVLRQVREP	-0.000131176	0.000198721	-9.9085e-05	-8.04941e-05	5.63981e-05	5.63981e-05
		EVLEFHQSLGALVEGTGHLL	4.42667e-05	-5.1893e-05	8.89953e-06	-0.000104904	-2.16097e-05	-2.16097e-05
		LQDTEHLIMDLRHNPGGPSS	-6.32861e-05	-3.94634e-05	-0.000129463	6.93022e-05	-0.000100631	-0.000100631
		LVTKLNAGLQAASEDPRLLV	6.73833e-05	7.73353e-05	3.50032e-06	-8.62034e-05	-3.66176e-05	-3.66176e-05
		SLALTVPVLTFIDNHGEAWL	8.85364e-05	6.513e-05	0.000111642	1.05515e-05	-0.000113479	-0.000113479
		SVFQVSVLPGNVGYLRFDSF	-4.72826e-05	-0.000118804	-0.000211975	-0.000142301	-0.000375988	-0.000375988
		TTYDRRTNITQEHFSHMELP	1.70244e-05	1.89154e-05	-4.64836e-06	8.46723e-05	-5.94139e-05	-5.94139e-05
		LSKVAPVIKARMM	-3.66371e-05	4.0137e-05	-2.79664e-05	0.000137545	-0.00010509	-0.00010509
		AAAAAAAAAAA	-2.56682e-05	-2.02377e-05	-2.23811e-05	-2.2694e-05	-2.37527e-05	-2.37527e-05
		AAAAAAAAAEA	-2.56682e-05	-2.02377e-05	-2.23811e-05	-2.2694e-05	-2.37527e-05	-2.37527e-05
		AATHQDIDFLIEEIE	-6.81103e-05	-7.52063e-05	5.65209e-05	-1.99953e-05	-2.42398e-05	-2.42398e-05
		AVADICKKYKIWMHV	6.17052e-05	-6.15729e-05	0.000226192	0.000235818	-9.03559e-05	-9.03559e-05
		EDKRWSRMDQLAKELTAE	-8.48317e-05	7.01473e-05	7.38266e-06	6.85362e-05	-0.000120927	-0.000120927
		EDNEERMSRLSKVAP	4.45846e-05	0.000205413	8.08293e-05	-4.49248e-05	0.000161892	0.000161892
		EEILTHCQTTLKYAI	-1.71268e-05	5.10973e-05	-4.54319e-05	0.000309724	0.000192854	0.000192854
		FTYEIAPVFVLLEYV	2.33742e-05	-8.22855e-05	6.91079e-05	5.46055e-05	-8.61849e-06	-8.61849e-06
		GTTVYGAFDPLLAVA	-4.80301e-05	0.000252235	0.000253705	2.64551e-05	-4.67683e-06	-4.67683e-06
		IARYKMFPEVKEKGM	-6.57585e-05	0.000195029	1.17242e-05	2.30446e-06	0.000288529	0.000288529
		KGFVPFLVSATAGTT	-2.56682e-05	-2.02377e-05	-2.23811e-05	-2.2694e-05	-2.37527e-05	-2.37527e-05
		KGMAAVPRLIAFTSE	8.30984e-05	-0.000227436	-9.4589e-05	-7.62734e-05	-8.29892e-05	-8.29892e-05
		PGGAISNMYAMLIAR	1.82488e-05	0.000108964	-1.07923e-05	-8.35823e-05	9.05452e-06	9.05452e-06
		RPTLAFLQDVMNILL	-2.75063e-05	5.10969e-05	1.29531e-05	-5.63374e-05	0.000213453	0.000213453
		SDLERRILEVKQKGF	0.00023739	0.000129165	0.000152567	3.50912e-05	0.000144436	0.000144436
		SRLGLWVRME	0.000873704	-2.53251e-05	-2.51275e-05	3.05224e-05	-9.49614e-05	-9.49614e-05
		TSEHSHFSLKKGAAA	-2.59467e-05	-2.01058e-05	-2.26637e-05	1.47375e-05	-2.40336e-05	-2.40336e-05
		VAPVIKARMMEYGTT	-2.56682e-05	-2.02377e-05	-2.23811e-05	-2.2694e-05	-2.37527e-05	-2.37527e-05
		WSRMDQLAKELTAE	2.79683e-05	-0.000105349	-0.000166849	-1.77379e-05	4.41026e-05	4.41026e-05
		VEALYLVCGERG	-0.000160926	-4.74851e-05	2.66237e-05	7.97719e-06	9.90491e-05	9.90491e-05
		FLPLLALLALWEPKPTQA	-9.15281e-06	9.98824e-05	2.97481e-05	-6.34529e-05	-6.54246e-06	-6.54246e-06
		ALYLVAGEE	-6.43693e-05	-6.34226e-05	-7.60152e-05	-3.00863e-05	-7.14169e-05	-7.14169e-05
		ALYLVAGER	-2.02836e-05	-3.93861e-05	-3.71149e-05	7.59461e-05	5.4839e-05	5.4839e-05
		EALYLVAGE	-0.000102662	-9.465e-05	-9.71848e-05	-2.50132e-05	-4.56033e-05	-4.56033e-05
		MKRHGLDNYRGYSL	-6.1606e-07	-6.31672e-05	-3.96344e-05	-2.13465e-05	0.000168665	0.000168665
		RALYLVAGE	-4.19628e-05	-9.15548e-06	0.000243821	0.000158071	7.89188e-05	7.89188e-05
		REALYLVAE	-1.27548e-05	-2.96072e-05	-5.86006e-05	4.51489e-06	-4.8563e-05	-4.8563e-05
		RLYLVAGEE	5.40269e-05	-6.90576e-05	-5.24662e-05	-1.25486e-05	8.60073e-06	8.60073e-06
		RLYLVAGER	-5.48873e-05	-9.4833e-05	2.66104e-05	-1.23823e-05	0.000115582	0.000115582
		VEALYLVAG	-3.86446e-05	5.32512e-05	4.99185e-05	3.33169e-05	4.81358e-05	4.81358e-05
		ETTEESLRNYYEQ	-2.86314e-05	0.000238385	0.00020085	-5.95704e-05	-3.05094e-05	-3.05094e-05
		GDSERHFVHQFKGECY	-1.99444e-05	-1.54793e-05	9.92904e-05	0.000186934	-9.33632e-05	-9.33632e-05
		GLQNIAAEKHNLGILTKRS	-6.61341e-06	5.11274e-05	0.000103331	-0.000192576	6.81175e-05	6.81175e-05
		AHHPIWARMDA	0.000202557	-6.80279e-05	-6.47251e-05	-2.91435e-05	-7.52146e-05	-7.52146e-05
		DTKVMKCVLEVISD	-0.000101207	-2.39161e-05	-0.000111804	0.000612933	-2.61828e-05	-2.61828e-05
		KCVLEVISDSL	-0.000131027	-0.000131775	4.16643e-05	5.71993e-05	7.49772e-05	7.49772e-05
		VLEVISDSL	-4.75415e-05	-4.74063e-05	-4.0122e-05	9.80769e-06	7.05962e-05	7.05962e-05
		AHHPIWARMGA	4.86509e-05	-8.48049e-06	-1.04962e-05	5.91144e-05	-4.65677e-05	-4.65677e-05
		AHHPIWARMQA	5.96149e-06	-3.5849e-05	-3.78438e-05	-2.92262e-05	-3.60128e-05	-3.60128e-05
		AMKRHGLDNYREYSLGN	4.97032e-05	-3.43153e-05	1.33349e-05	4.82028e-05	1.1545e-05	1.1545e-05
		AMKRHGLDNYRGYSLGN	0.000149801	2.70021e-05	-7.01921e-05	4.80197e-05	-7.11238e-05	-7.11238e-05
		GAMKRHGLDNYRGYSLGN	-4.50791e-05	-0.000118077	-0.000108505	-0.000219628	-8.03928e-05	-8.03928e-05
		SHLVEALYLVCGEEG	5.17379e-05	2.7291e-06	-7.70628e-05	8.70828e-05	5.70384e-06	5.70384e-06
		SHLVEALYLVCGGEG	-8.32429e-05	-0.000176449	-0.000166712	-5.83848e-06	-0.000152341	-0.000152341
		GTEVEALYLVCGEGGS	-6.37247e-05	-5.2564e-05	-3.11321e-05	-3.28445e-05	5.47949e-05	5.47949e-05
		TEGALYLVCGERGGS	-1.39321e-05	0.000257835	0.000148168	5.2948e-05	-8.45566e-05	-8.45566e-05
		TEGEALYLVCGEGGS	-5.58668e-05	9.63106e-05	0.000360044	-0.000152086	-7.11613e-05	-7.11613e-05
		TEGEALYLVCGKGGS	-4.55636e-05	0.000103521	0.000123525	0.000103162	-6.93647e-05	-6.93647e-05
		TEGVEALYLVC	-4.75101e-05	0.000196352	0.000114634	-0.00018383	-7.1643e-05	-7.1643e-05
		TEGVEALYLVCGERGGS	-1.34661e-06	-6.46561e-05	3.70093e-05	8.15553e-05	7.30126e-06	7.30126e-06
		TEGVEALYLVCGGGS	0.000137348	-2.13053e-05	5.87255e-05	8.07096e-05	-2.50738e-06	-2.50738e-06
		EDYRTYYGFLNFMSNVGD	0.000104053	0.000172316	-0.000102121	-0.000131518	0.000103637	0.000103637
		FAINSEMFLRSCQGENGT	-7.45259e-05	2.07187e-06	-7.73908e-05	2.18888e-05	3.9908e-06	3.9908e-06
		FIKIPTHAEPLFYLLSFC	-1.52737e-05	-2.18222e-05	-2.39483e-05	8.91495e-06	-1.58507e-05	-1.58507e-05
		KWCANPDWIHIDSTPF	-3.3456e-05	-4.95685e-05	6.59663e-05	-4.35623e-05	-2.30316e-05	-2.30316e-05
		LTTMQLYRFIKIPTHAEP	0.00013277	-8.16457e-05	-2.44371e-05	4.99379e-05	-4.9011e-05	-4.9011e-05
		SSVTLHRLTWSFLWSV	0.000141876	-4.84374e-05	-0.000236994	-2.43969e-05	-3.02656e-05	-3.02656e-05
		TKMIWVAVIGDWFNLIFK	0.000153031	-4.55781e-05	-5.52479e-06	3.75295e-05	-8.80315e-05	-8.80315e-05
		VILGVIGGMLVAEAFEHT	-0.000109922	-4.44191e-05	1.64663e-05	-0.000164515	-0.000137289	-0.000137289
		VMVTAALSYTISRMEESS	-7.01376e-05	2.91544e-05	0.000188858	-8.57871e-05	-3.85345e-05	-3.85345e-05
		AHYPIPADMDV	-2.37824e-05	-0.000138923	0.000125227	-2.40397e-05	-8.07365e-05	-8.07365e-05
		CNTATCATQRLANFLVRSS	0.000377018	0.000163835	0.000230925	-5.5166e-05	0.000297934	0.000297934
		DKRKCNTATCATQRLANFLVRSS	1.6142e-05	-2.11817e-05	-6.40759e-05	-0.000130534	-2.97432e-05	-2.97432e-05
		KCNTATCATQ	-5.52648e-05	-5.26726e-05	-5.5355e-05	-2.82276e-05	-3.01715e-05	-3.01715e-05
		KCNTATCATQRLAN	-3.41497e-05	5.41367e-05	0.000181284	-9.4414e-05	-7.25203e-05	-7.25203e-05
		KCNTATCATQRLANFLV	-4.4543e-05	-3.68205e-05	8.46619e-07	0.000172755	0.000171126	0.000171126
		KCNTATCATQRLANFLVRSS	-1.78055e-05	-0.000123363	-0.000115045	-2.41238e-05	0.000110844	0.000110844
		NTATCATQRLANFLVRSS	5.87466e-05	-9.71129e-05	-0.000220532	-5.40831e-06	5.59324e-05	5.59324e-05
		TATCATQRLANFLVRSS	-0.000162073	5.07896e-05	-2.58053e-05	-4.43281e-05	9.16784e-05	9.16784e-05
		AAKRHGLDNYRGYSL	-7.05006e-05	-0.000100771	-6.09438e-05	-0.000153802	-8.59843e-05	-8.59843e-05
		ALKDIRAQYEKLAAKN	0.00013407	2.57248e-06	-5.97768e-05	-0.000121931	4.21387e-06	4.21387e-06
		AMARHGLDNYRGYSL	3.40217e-06	0.000115814	-3.04985e-05	-0.000142215	-6.32543e-06	-6.32543e-06
		AMKRAGLDNYRGYSL	-8.411e-05	1.59252e-05	0.000176056	-0.000122509	4.77653e-05	4.77653e-05
		AMKRHALDNYRGYSL	3.20852e-05	-0.000117542	-7.13907e-05	-7.27272e-05	9.19412e-05	9.19412e-05
		AMKRHGLANYRGYSL	-8.95262e-06	0.000178438	0.00014994	-8.4096e-05	-9.66544e-05	-9.66544e-05
		AMKRHGLDNY	4.72714e-05	-6.58359e-05	-0.000105725	-1.68514e-05	-0.000146426	-0.000146426
		AMKRHGLDNYAGYSL	8.66801e-05	4.72178e-05	9.98193e-05	-7.82233e-05	-2.2376e-05	-2.2376e-05
		AMKRHGLDNYR	0.000103376	0.000233782	0.000111135	1.75969e-05	-3.76174e-05	-3.76174e-05
		AMKRHGLDNYRG	-6.98266e-05	-0.000208479	-1.13582e-05	-1.65145e-05	-0.000195131	-0.000195131
		AMKRHGLDNYRGASL	3.11947e-05	3.06157e-05	1.01617e-05	-6.20031e-05	8.24569e-05	8.24569e-05
		AMKRHGLDNYRGY	-0.000136757	-8.1852e-05	-0.000116101	-7.18431e-05	3.50082e-05	3.50082e-05
		AMKRHGLDNYRGYAL	4.15573e-05	0.000237967	-3.72279e-05	-0.000144874	0.000395531	0.000395531
		AMKRHGLDNYRGYS	2.27279e-05	-9.30296e-05	-8.83374e-05	1.74797e-05	-2.35238e-05	-2.35238e-05
		AMKRHGLDNYRGYSA	-0.000112636	-1.99601e-05	-0.000116063	-0.000125866	-9.80477e-06	-9.80477e-06
		HGLDNYRGYSL	-3.634e-05	3.55854e-06	7.72874e-05	0.000111139	-2.57597e-05	-2.57597e-05
		KLENELRSTKSEMARY	-4.95215e-07	6.24939e-05	-5.51974e-05	0.000238353	0.000131645	0.000131645
		KRHGLDNYRGYSL	0.000236278	0.000200386	4.78741e-05	5.15903e-05	-8.57639e-05	-8.57639e-05
		MQNAEEWFKSRFTVLT	-0.000114493	-1.73251e-05	-0.000154933	-8.72773e-05	-7.80283e-05	-7.80283e-05
		QISVEMDVSSKPDLSA	0.000169301	6.20475e-05	6.95253e-05	-0.00040382	0.000232028	0.000232028
		RHGLDNYRG	-2.90582e-05	3.19359e-05	0.000127	-6.2948e-05	5.90279e-05	5.90279e-05
		RHGLDNYRGYSL	-4.46067e-05	-0.000118917	-6.27961e-05	-3.61235e-05	-0.000112755	-0.000112755
		SAMQDTINKLENELRS	-3.06301e-05	-7.82726e-05	9.37487e-05	0.000424498	0.000255108	0.000255108
		SSKPDLSAALKDIRAQ	-1.15861e-05	0.000150894	4.17148e-05	-9.43763e-06	-3.27889e-05	-3.27889e-05
		YEKLAAKNMQNAEEWF	-2.43764e-05	-1.01244e-05	-1.62653e-05	-2.16665e-05	-3.50653e-05	-3.50653e-05
		APGRGMVEALPDGLS	-7.81825e-05	-4.70678e-05	-0.000188786	-3.13956e-05	-7.60944e-05	-7.60944e-05
		AVAGAPHSYIDTYF	-8.25124e-05	-8.79481e-05	-0.000138973	-7.11337e-05	-0.000233188	-0.000233188
		DVYKTNNIAYEDVVG	0.000227083	5.30079e-05	-3.0983e-06	3.23198e-05	-0.00022287	-0.00022287
		ETKTTVELLPVNGEFS	-8.04922e-05	0.000446731	3.57431e-05	3.78464e-05	2.97808e-05	2.97808e-05
		FAVAGAPHSYIDT	8.4085e-05	-4.69141e-05	-3.70176e-05	-7.13984e-05	7.76835e-06	7.76835e-06
		FAVAGAPHSYIDTY	-0.000120839	-2.68262e-05	-8.58644e-06	-3.95614e-05	-3.88573e-05	-3.88573e-05
		FAVAGAPHSYIDTYF	-0.000119504	3.70819e-05	-2.30579e-05	-8.71174e-05	5.23524e-05	5.23524e-05
		FAVAGAPHSYIDTYFD	1.21078e-05	-2.27154e-05	-0.000108593	3.88017e-05	0.000123343	0.000123343
		IAVLLGHSHDV	-6.06905e-05	-6.22212e-05	1.35874e-05	6.87113e-05	-0.000102116	-0.000102116
		IPEKVTPVAAVQDGFT	-7.99708e-05	-7.21335e-05	2.09568e-05	4.87706e-05	-8.09419e-05	-8.09419e-05
		IQEAHGLPVMDDQ	-0.000108869	-0.000238369	-0.000182224	-8.63885e-05	-8.09153e-05	-8.09153e-05
		IQEAHGLPVMDDQTQ	5.7254e-05	-0.000163187	-0.000197701	-6.22061e-05	4.29995e-05	4.29995e-05
		KFPPEETLKSYWEDNK	-5.41184e-05	-6.97639e-06	-0.000130027	3.93633e-06	3.72903e-05	3.72903e-05
		KFPPEETLKSYWKDNK	4.57042e-05	4.08082e-05	-1.38599e-05	9.41244e-05	-0.000133923	-0.000133923
		KSEFPTEADLEDF	0.000171778	0.000119299	-7.47722e-05	2.46092e-05	-0.000185649	-0.000185649
		LQTPSQQAAKSFYDR	2.25564e-05	-9.4177e-05	-0.000136127	2.68611e-05	-3.26543e-05	-3.26543e-05
		NVPAVAEEIQDEVDE	-3.19177e-05	0.000124324	0.000152598	-0.000125369	-0.000150706	-0.000150706
		QPPTETAESSQAEEEKDA	4.30244e-05	0.00015537	0.000115406	-7.80619e-05	7.50891e-05	7.50891e-05
		QTPSQQAAKSFYDR	-0.000102742	-0.000219627	-6.59416e-05	-2.78414e-05	-0.00012055	-0.00012055
		RNQISKVSSGKELTE	6.92341e-05	0.000100395	-0.000186554	0.000735529	-6.63619e-05	-6.63619e-05
		RPSSREDSVEARSDFEE	5.85501e-05	9.36829e-05	-9.56257e-05	-0.000248858	-8.47796e-05	-8.47796e-05
		SAPKVAPLVDLSDT	-2.54383e-05	-2.06035e-05	-2.31566e-05	-2.2694e-05	-2.45235e-05	-2.45235e-05
		SGRPRARSVDALDDINRP	0.000124374	-0.000152594	-2.25414e-05	-0.000174337	1.9747e-05	1.9747e-05
		SGRPRARSVDALDKINRP	-2.76508e-05	-0.000122192	-9.66762e-05	-4.04107e-05	3.10176e-05	3.10176e-05
		SNFAVAGAPHSYIDTYF	-0.000139663	4.74872e-05	-0.000141639	-0.000393834	-8.01456e-06	-8.01456e-06
		SSNFAVAGAPHSYIDTY	0.000233326	-6.00639e-05	-5.53607e-05	0.000174964	-7.27055e-05	-7.27055e-05
		SSNFAVAGAPHSYIDTYF	5.44689e-05	7.71882e-05	-1.09278e-05	4.55385e-05	-3.07015e-05	-3.07015e-05
		TPPVVIKSQLKSQEDEEE	2.26023e-05	6.49392e-06	0.000171371	-5.66664e-05	-0.000136237	-0.000136237
		TPSQQAAKSFYDR	-5.86773e-05	4.94702e-05	1.41335e-05	-3.67712e-05	9.90678e-05	9.90678e-05
		TVTSQLMLKVHKEDDG	-0.000100411	0.000500768	0.000312849	-0.000372072	0.000453003	0.000453003
		TVVPVEARADGAG	-8.46458e-05	4.81578e-05	3.92247e-05	-0.00023617	-2.50774e-05	-2.50774e-05
		VAEEIQDEVDE	1.56063e-05	0.000196033	0.000117104	-5.09419e-05	-4.70128e-05	-4.70128e-05
		VAVQAISADEEAPD	-3.34278e-05	-4.11995e-05	-0.000116946	-3.72204e-05	4.07567e-05	4.07567e-05
		VPAVAEEIQDEVDE	-5.24752e-06	-3.01092e-05	5.17041e-05	8.52511e-05	5.85494e-05	5.85494e-05
		VPVIVEKAPKARIGDLD	-7.3528e-05	-7.65239e-05	-6.27805e-05	-0.000235828	-0.000177478	-0.000177478
		VTSQLMLKVHKEDDG	7.73302e-05	-0.000131761	0.000107693	-0.000151238	3.42719e-05	3.42719e-05
		VVTIQEAHGLPVMDDQTQ	1.35624e-05	0.000215706	0.000277687	-5.01043e-05	-2.87447e-05	-2.87447e-05
		DTKVMACVLEVISD	0.000167171	1.98071e-05	7.70221e-05	4.86828e-05	-9.07868e-05	-9.07868e-05
		DTKVMKCVAEVISD	1.33816e-05	-2.78006e-05	-1.03791e-05	0.00038501	0.000104949	0.000104949
		DTKVMKCVLE	-7.90615e-05	-4.66256e-05	0.000171109	0.000223068	-2.74769e-05	-2.74769e-05
		DTKVMKCVLEAISD	2.89359e-05	0.000116882	9.68999e-05	1.37977e-05	-0.000130948	-0.000130948
		DTKVMKCVLEVASD	-9.17484e-05	-5.14525e-05	-1.29592e-05	0.000131874	-1.96183e-05	-1.96183e-05
		DTKVMKCVLEVISDSL	-7.00893e-05	-0.000142381	-1.03007e-05	-1.98497e-05	-6.55489e-06	-6.55489e-06
		DTKVMRCVLEVISD	-0.000157497	-0.000141909	0.000191771	-6.77773e-05	0.000107963	0.000107963
		EDRLTWGEADLFCQNMN	7.67802e-05	-8.43451e-05	-1.77973e-05	-4.36861e-05	0.000164881	0.000164881
		GQVAEEDFPLAEKDLPSAKINC	-5.26688e-05	1.53032e-05	-4.96865e-05	0.000132197	-3.82025e-05	-3.82025e-05
		KCVLEVISD	-6.46803e-05	-7.3099e-05	-9.30181e-05	3.3361e-06	3.66086e-05	3.66086e-05
		KDLPSAKINCPEGANAYGSY	0.00012655	-6.81302e-05	-0.000187063	-0.00011894	-7.09413e-05	-7.09413e-05
		KVMKCVLEVISD	0.000119954	4.01365e-06	0.000163925	0.000190487	0.000169624	0.000169624
		KVMKCVLEVISDSL	-0.000135285	9.38677e-06	4.65389e-06	5.78051e-05	8.19815e-05	8.19815e-05
		MKCVLEVISD	-2.44268e-05	-3.37173e-06	-7.29054e-05	-9.63248e-05	4.73427e-05	4.73427e-05
		NAYGSYCYYLIEDRLTW	-0.000104839	-4.60794e-06	-5.19379e-05	1.65541e-06	5.39575e-05	5.39575e-05
		PEGANAYGSYCYYLIEDRLT	-9.32336e-05	-1.81131e-05	-6.3607e-05	-7.55665e-06	5.68392e-05	5.68392e-05
		QLAKELTAEKR	-9.76851e-06	6.06692e-06	7.30797e-05	-7.23385e-05	6.29103e-05	6.29103e-05
		SALGLWVRME	0.000182768	-6.1601e-05	-5.04969e-05	-0.000129988	-7.11241e-05	-7.11241e-05
		SRLGAWVRME	0.000684135	-4.80911e-05	-7.27963e-05	-2.85519e-05	-9.78061e-05	-9.78061e-05
		SRLGLWARME	0.000982899	-3.94751e-05	8.65134e-05	-4.51134e-06	-0.000132897	-0.000132897
		SRLGLWSRMD	0.0014938	1.69804e-05	0.000102974	-1.45388e-05	0.000257049	0.000257049
		SRLGLWVAME	-4.31407e-05	-0.000105053	0.000336515	-0.000141819	-3.68868e-05	-3.68868e-05
		SRLGLWVRMA	0.000603471	-2.42954e-05	-4.25036e-05	4.18279e-06	-4.11692e-05	-4.11692e-05
		SRLGLWVRMEQLAKELTAE	0.0027026	-1.85032e-05	-0.000132749	-6.77785e-05	-1.10125e-05	-1.10125e-05
		TKGDTKVMKCVLE	-0.000200297	-0.000165553	-6.32527e-05	1.0291e-05	1.79801e-05	1.79801e-05
		TKVMKCVLEVISD	-6.65956e-05	7.57099e-05	0.000286188	0.00012297	0.000234674	0.000234674
		VMKCVLEVISD	-6.86054e-05	-6.72654e-05	1.64541e-05	-0.000181296	-7.21166e-05	-7.21166e-05
		WSRMDQLAKELTAEKR	-1.87012e-06	0.000312485	0.000288147	-6.70317e-05	-0.000179226	-0.000179226
		HLVERLYLVCGEEG	-9.59727e-07	0.000185362	0.00012896	5.231e-05	-5.73248e-05	-5.73248e-05
		HRPIWARMD	0.00053454	-2.75796e-05	-4.46314e-05	-0.000112733	-5.01723e-05	-5.01723e-05
		MKRHGLDNYRGY	0.000101515	0.000126196	0.000141356	-4.61321e-05	-2.85851e-05	-2.85851e-05
		PVSQMRMATPLLARP	-0.00012928	1.67568e-05	0.000222504	-6.85024e-05	-7.07278e-06	-7.07278e-06
		PVSQMRMATPLLCRP	4.20596e-06	2.88078e-05	0.000126732	-9.47182e-05	1.78749e-05	1.78749e-05
		PVSQMRMATPLLDRP	-1.81778e-05	-7.95977e-05	-6.65302e-05	-0.000137296	-7.38542e-05	-7.38542e-05
		PVSQMRMATPLLERP	4.66198e-05	2.7727e-05	-1.1999e-05	-0.000116633	2.4902e-05	2.4902e-05
		PVSQMRMATPLLFRP	0.000296104	0.000175075	6.09334e-05	8.72011e-06	0.000236544	0.000236544
		PVSQMRMATPLLGRP	-0.000113527	0.000101622	2.40477e-05	4.5478e-05	-4.82233e-05	-4.82233e-05
		PVSQMRMATPLLHRP	-8.13209e-05	3.13241e-05	3.25406e-05	-1.38292e-05	-9.52198e-05	-9.52198e-05
		PVSQMRMATPLLLRP	2.93883e-06	-9.91426e-05	-1.34215e-05	2.35384e-05	5.58028e-05	5.58028e-05
		PVSQMRMATPLLMRP	-7.01663e-06	0.000161141	-2.00138e-05	-5.44333e-06	-3.33881e-05	-3.33881e-05
		PVSQMRMATPLLNRP	-1.96673e-05	-1.4611e-05	-4.01446e-06	0.000225492	-3.1729e-05	-3.1729e-05
		PVSQMRMATPLLQRP	-9.88699e-05	4.29606e-05	-6.42098e-05	-6.53054e-05	5.92842e-06	5.92842e-06
		PVSQMRMATPLLSRP	-0.000108228	-6.27838e-05	-4.7381e-05	-2.41339e-05	-6.55782e-05	-6.55782e-05
		PVSQMRMATPLLTRP	-0.000117076	0.000105023	5.55241e-05	-8.13275e-06	-9.75215e-05	-9.75215e-05
		PVSQMRMATPLLVRP	3.39856e-05	0.000168625	0.000129964	-8.6207e-05	0.000214006	0.000214006
		PVSQMRMATPLLWRP	-0.0002019	-0.0001804	-8.42296e-05	-6.44182e-05	-4.94735e-05	-4.94735e-05
		PVSQMRMATPLLYRP	-1.45953e-05	1.45323e-05	4.13182e-05	0.000142465	1.33805e-05	1.33805e-05
		GHVAGSLAILTDAA	-3.90064e-05	-3.39054e-05	-3.59187e-05	-3.90675e-05	-3.19127e-05	-3.19127e-05
		GYNHKDVQANASVR	0.000101273	8.73069e-06	0.000110662	0.000176023	-0.000175839	-0.000175839
		LTIQIESAADQDPSC	-7.88635e-05	-5.48166e-06	-0.000108933	0.000109025	-9.93126e-05	-9.93126e-05
		LVLASTVMILKDFS	0.000156191	-9.16122e-05	9.90565e-05	-3.97715e-05	3.19853e-07	3.19853e-07
		NSVKEIILAVDGVI	-0.000411975	0.000220343	0.000249738	-5.65781e-05	0.000622985	0.000622985
		RTGIAQALSSFDLHS	5.07151e-05	0.000105056	0.000190278	0.000617988	-4.53723e-05	-4.53723e-05
		SVRAAFVHALGDVF	6.02629e-05	0.000115343	0.00014855	6.31783e-05	-6.3595e-05	-6.3595e-05
		ALKEVKQIKTQIEQTN	3.11726e-05	-2.0572e-05	-4.58307e-05	-9.4156e-05	-0.000121126	-0.000121126
		DLQGRLVSIHSQKEQD	-3.71787e-05	7.40213e-05	6.60015e-05	-7.47062e-05	-5.89439e-05	-5.89439e-05
		DNSHVEMKLAADEEENA	4.61391e-05	-9.39034e-05	-0.000196621	-0.000190089	-5.57426e-05	-5.57426e-05
		EEIAQVATISANGDKD	-7.32238e-05	-3.18905e-05	-9.80887e-05	0.000236137	-2.37353e-05	-2.37353e-05
		EPVSELLKNYLDAQY	0.00016043	-1.17557e-05	7.25029e-06	-8.44379e-05	6.00758e-06	6.00758e-06
		ERQNGVLNSWTDQDS	0.000104922	0.000255292	0.000163437	0.000236992	-2.07152e-05	-2.07152e-05
		FAEQYSIQDWAKNLK	2.51025e-05	-3.00621e-05	-3.21119e-05	-3.48424e-06	-1.24761e-05	-1.24761e-05
		FETVAVKIFPYEEYSS	-4.55146e-05	-0.000157334	-2.50242e-05	-1.42655e-05	-4.5123e-05	-4.5123e-05
		FIRHRSQKGPRGPPPAGLLQ	-6.23852e-05	3.13906e-05	-4.78322e-05	7.45546e-06	-2.18078e-05	-2.18078e-05
		GSELQTQAKAYFEKTQ	-1.37836e-05	0.000113407	-9.30997e-05	-0.000175429	2.73983e-06	2.73983e-06
		IGNKADLEAQRDVT	-8.83079e-05	0.000176549	-6.54699e-05	9.73424e-05	0.000166914	0.000166914
		INTYVRKLDDFVETG	-7.37509e-05	0.00014778	0.00011357	0.000132109	-9.95911e-06	-9.95911e-06
		ISWYDNEYGYSNRVVDL	-5.98494e-05	4.55875e-05	-9.26529e-05	0.000184252	-6.98266e-05	-6.98266e-05
		IVHDFNKKLTAYLDL	0.000127571	9.3419e-06	-3.70147e-05	-2.80265e-05	-7.2273e-05	-7.2273e-05
		KDTIIKPLLVEPEG	-0.000109702	-0.000146628	-0.000141016	-6.89589e-06	-6.25798e-05	-6.25798e-05
		KFLKHMNSAMEDSSS	1.94961e-05	6.45485e-06	-0.000106158	6.38527e-05	-0.000236306	-0.000236306
		KPLLEKSHCIAEVEKD	5.77965e-05	0.000325366	0.000186722	0.000145963	9.4459e-05	9.4459e-05
		KSTEGEVNAEEEGFE	-0.000128819	-3.4599e-06	-0.000134364	0.00020629	-0.000195698	-0.000195698
		KVKAEPAKIDAFRASLS	-2.56682e-05	-2.02377e-05	-2.23811e-05	-2.2694e-05	-2.37527e-05	-2.37527e-05
		LELPAGKYVRRAEKKATL	-1.90647e-05	2.27435e-05	1.21082e-05	1.53342e-06	-7.57241e-06	-7.57241e-06
		LGKQEVIRGWEEGVA	5.35521e-05	4.89145e-05	5.39948e-07	7.19789e-05	8.31751e-05	8.31751e-05
		LIHEHMVITDRIENVD	-0.000113476	0.000102591	8.89796e-05	7.85466e-05	-5.87574e-05	-5.87574e-05
		LQRLRGMFAFALWD	-0.000154103	-1.25435e-05	-0.000179079	0.000102597	8.53071e-06	8.53071e-06
		LSPLQQAVSDLQENPE	-3.13781e-06	-5.89843e-05	-5.68408e-05	-6.80671e-05	-6.64969e-05	-6.64969e-05
		LVINGKPITIFQERDPT	-2.06759e-05	-2.76915e-05	-2.35177e-05	-1.06335e-05	-2.81037e-05	-2.81037e-05
		MVEKGIIDPTKVVRTALL	-0.000101216	-7.86659e-09	-9.93004e-05	2.68167e-05	-0.00011686	-0.00011686
		MVPSHAVVARTVGGKED	-3.94408e-05	3.51784e-05	0.000257992	-0.000286639	5.22031e-05	5.22031e-05
		QTIEENIKIFEEDA	-4.58765e-05	-0.000122213	3.7257e-05	0.000183545	8.25376e-05	8.25376e-05
		QVSHYIEPYLEFEA	3.14988e-05	1.89018e-05	-4.45243e-05	5.61589e-05	2.6326e-06	2.6326e-06
		RLDNQGKINAWTAQS	0.00019447	6.90403e-05	-5.04755e-05	-7.27804e-05	-9.03371e-05	-9.03371e-05
		RPSVNPAEGFYENIS	-4.44415e-05	0.000164885	7.94702e-05	-0.000102008	0.000152974	0.000152974
		RQRLTARLEALKEGGG	4.56862e-05	1.84815e-05	4.20765e-05	-7.34969e-05	-1.20242e-05	-1.20242e-05
		TPEEIAQVATISANGDKDIG	0.000169195	3.2641e-05	-0.000111778	-0.000204502	0.000125117	0.000125117
		TSLSSKLAAFDEPSK	-3.98399e-05	-0.000108453	-2.8242e-05	-8.6558e-05	8.58725e-07	8.58725e-07
		VDQWSTETIASHEDIER	-7.09528e-05	1.54148e-05	0.000167127	0.000109913	-0.000132984	-0.000132984
		YAPSLSKLVAEWEGQD	-0.000112623	-4.04397e-05	6.30777e-05	-0.000210624	5.45852e-05	5.45852e-05
		YGPSGQKTIYSEQE	6.43821e-05	0.000287041	0.000142865	-0.00030654	-5.62592e-05	-5.62592e-05
		YQTIEENIKIFEEDA	-2.83993e-05	7.62262e-05	-6.17957e-05	-1.37754e-05	6.30781e-05	6.30781e-05
		YTDLQQILESEKDLEEA	-0.000104506	-7.40577e-05	-3.28985e-05	-9.63619e-05	0.000122693	0.000122693
		WTSDTQGDEAEAGEGGEN	0.000120302	0.000188897	0.000142576	-9.73122e-05	7.38831e-05	7.38831e-05
		APAEEKKVEAKKEESEE	5.27834e-05	7.95991e-05	-0.00012913	-2.14347e-06	-5.83574e-05	-5.83574e-05
		APGPGRLVAQLDTEG	-0.00011462	-0.000135418	-6.01687e-05	0.000100185	-0.000162028	-0.000162028
		AVAKADKLAEEHGS	-1.84269e-05	-4.20881e-05	-0.00014677	0.000452243	0.000125812	0.000125812
		AVGPGAAGPSNVPAFLTKL	-9.02278e-06	1.25331e-05	5.80888e-05	-3.37768e-05	7.71798e-05	7.71798e-05
		DAAKNQLTSNPEN	-0.000117691	-0.000138814	-0.000136342	-3.2666e-05	-6.28386e-05	-6.28386e-05
		DLKGRLVSIHSQKEQD	3.31601e-05	2.8573e-05	-4.47696e-05	7.10522e-05	9.1919e-06	9.1919e-06
		DSDIIVQKIQPYTEQST	-1.69438e-05	2.92415e-05	-3.80665e-05	2.66539e-05	-5.73044e-05	-5.73044e-05
		DSLHVHAQVAEKEEEGN	1.0584e-05	-5.54233e-05	-5.33552e-06	0.000266761	-3.23018e-06	-3.23018e-06
		EAQKSSSIASFKDP	-4.35146e-05	1.54465e-05	-6.20694e-05	2.25828e-05	-1.76691e-05	-1.76691e-05
		EDIGGGQKVNDD	-9.59914e-05	0.000210261	-1.88494e-05	-0.000184554	-0.000111744	-0.000111744
		EETMKEVKAYKEE	-1.46098e-05	-0.000246267	-9.22812e-05	-0.000154093	-7.39053e-05	-7.39053e-05
		EKEINGLASYLENLS	-0.000107509	-0.000142775	-6.47958e-05	-3.99875e-05	-0.00016495	-0.00016495
		EPEVWVVEAEDEP	7.44752e-06	-6.53478e-05	-6.04622e-05	-2.39091e-05	-1.56708e-05	-1.56708e-05
		EPGKQGTVHAEVEENPG	4.49185e-05	-2.40243e-05	-3.41002e-05	-1.3883e-05	-4.07928e-05	-4.07928e-05
		EPVSELLKNYLDA	-3.53013e-05	-2.32276e-05	-5.35292e-05	-4.97278e-05	-6.31446e-05	-6.31446e-05
		ESVGKGAVHDVKDVL	-0.000148841	-0.000104475	-6.31503e-05	0.000194774	6.245e-05	6.245e-05
		FIDHSPKATPDN	-4.23864e-05	-1.43632e-05	-3.18772e-05	-6.40367e-05	-2.94584e-06	-2.94584e-06
		FKTLTKQEETDDL	4.17405e-06	-0.00018753	-5.03436e-05	4.07328e-05	-5.71776e-05	-5.71776e-05
		FPMPRVIYAMAEDG	0.00017973	-6.71507e-05	0.000103387	-7.62074e-05	0.000276193	0.000276193
		FRFTQAGSEVSAL	-0.000159221	0.000205742	0.000130541	0.000582891	0.000116982	0.000116982
		FTPFHVMLLIRCIL	-8.3906e-05	0.000107219	0.000342701	0.000121314	-8.3143e-06	-8.3143e-06
		FTRGADPGMPEPSVL	-3.12176e-05	-3.72093e-05	-3.85235e-05	-4.03737e-05	-4.04099e-05	-4.04099e-05
		GAMENWGLTTYRESSL	-6.24444e-05	2.26883e-06	-2.07803e-05	-0.000101667	-7.06655e-05	-7.06655e-05
		GETKDQVANSAFVE	-9.77072e-06	-0.000102535	-3.66889e-05	-4.92801e-05	-6.87731e-05	-6.87731e-05
		GMRHEEMAQAFEEWNK	-1.06619e-05	-2.79913e-05	8.0366e-06	-0.000131189	-9.35293e-05	-9.35293e-05
		GPGPESSPVVVRTDED	2.21845e-05	-4.79058e-05	3.47431e-05	-9.43207e-05	-8.46169e-05	-8.46169e-05
		GPSGQKTIYSEQEIFD	0.000223634	-0.000105055	0.000176071	9.59601e-06	-0.000191476	-0.000191476
		GSVTISLQALQDTRD	0.000360014	7.65732e-05	0.000182802	1.49872e-05	-2.27629e-05	-2.27629e-05
		GTARGIVVYTGDR	6.39085e-05	-1.5913e-05	-5.59019e-05	-1.252e-05	2.14128e-05	2.14128e-05
		GTSKESAMKTYVEKVDE	-8.29352e-05	-0.000127061	-0.000132191	-9.00118e-05	-9.36974e-05	-9.36974e-05
		GVRTPALQLSAMQEGDY	6.92368e-06	2.00376e-05	-3.86105e-06	-0.000118362	4.34755e-05	4.34755e-05
		HDLEVAQTTALPDEDD	0.000142439	5.96894e-05	0.000137738	0.000577493	0.000191689	0.000191689
		HVESELLHTYSEIVG	-5.10065e-05	2.81541e-06	-6.37443e-05	-2.79424e-05	1.40197e-05	1.40197e-05
		IAKQSVTIKTMLEDLG	-2.38203e-05	-0.000166629	7.07564e-05	0.000129041	-5.09458e-05	-5.09458e-05
		IDNGIVKALNVEPDG	-0.000147728	0.000243771	0.000214484	-2.0669e-05	0.000136471	0.000136471
		IGNKADLEAQRDVTY	-7.64424e-05	1.55669e-05	-7.83247e-05	-9.51043e-05	3.05846e-05	3.05846e-05
		IIHDFQRGLTAYHDISL	0.000144909	0.000101656	0.000121913	0.000103152	0.000229445	0.000229445
		INTPLTTTSGNLHGQPVS	-3.06585e-05	1.08455e-05	-2.7446e-05	-2.16959e-05	6.92956e-06	6.92956e-06
		IPLAAGQAVSAYSEERD	5.26262e-05	9.32392e-05	3.38592e-05	-4.93544e-05	-2.24674e-05	-2.24674e-05
		ISEAEQRTIQAQKESSQ	3.44024e-05	1.38057e-06	1.68427e-05	-0.000256448	0.000185049	0.000185049
		KADLEAQRDVTYEEAKQ	-0.00012712	-1.48705e-05	-0.000102396	6.1931e-05	-1.74244e-05	-1.74244e-05
		KDLHMERVISYEEG	-0.000112101	-6.16034e-05	0.000131848	3.25442e-06	-3.55924e-06	-3.55924e-06
		KFLKHMNSAMEDS	-0.000132424	-8.56643e-05	4.19293e-06	-0.000360466	4.76015e-06	4.76015e-06
		KKGKTISLTDFLAEDG	-0.000156377	-0.00015672	9.4456e-05	-4.97942e-05	-1.34573e-05	-1.34573e-05
		KPDGAAGMAAEEEEDE	-9.98354e-05	-9.75154e-05	-7.70457e-05	2.6298e-05	6.85805e-05	6.85805e-05
		KPKNLVVVGQSAFADFDGDG	6.25855e-05	0.00014104	5.53227e-06	0.00010387	-2.38166e-05	-2.38166e-05
		KPLLEKSHCIAEVEK	-8.43172e-05	-3.43808e-05	-6.41042e-05	-2.24923e-05	-3.87221e-05	-3.87221e-05
		KPRSPQVIPIEEFQDCECY	-1.65647e-05	1.10293e-05	4.72044e-05	-0.000162229	2.95594e-05	2.95594e-05
		KPSTPESGVEDFEDYQN	-5.15046e-05	0.0001183	9.60361e-05	-7.45599e-05	-1.70447e-05	-1.70447e-05
		KSLSHLPLHSNKEDGYD	5.32223e-06	4.09845e-05	3.06641e-05	-6.21242e-05	-9.42016e-05	-9.42016e-05
		LAVQTKRVAAQVDGGA	2.1535e-06	1.68995e-05	-9.72554e-05	-4.39192e-05	7.25655e-05	7.25655e-05
		LDTMRQIQVFEDEPA	-1.58072e-06	-6.06936e-05	-0.000101638	-7.10494e-05	-7.66851e-05	-7.66851e-05
		LGEPNILICFIDKFSPP	-1.85353e-05	-2.01403e-05	-2.68535e-05	-3.28259e-05	-2.81976e-05	-2.81976e-05
		LISGGTSYVPDDGLTAQQL	0.000104605	5.05301e-05	0.000145119	1.80263e-05	2.11364e-05	2.11364e-05
		LPFQKIQHSITAQDHQPTPD	3.99397e-06	-6.5071e-05	-6.63889e-05	-4.61345e-05	5.61713e-06	5.61713e-06
		LPGISSIKDLQDL	3.14727e-05	-9.30905e-05	-1.65297e-05	5.60863e-06	-5.80408e-05	-5.80408e-05
		LQKQVTELEAEREQKQ	-0.000136572	-0.000126106	-8.34971e-05	-7.7823e-05	-0.000179587	-0.000179587
		LRELISNSSDAL	1.56831e-05	6.63724e-05	0.00016974	0.000178681	0.000125434	0.000125434
		LTQVQESLLGYWDTAK	-9.59321e-05	1.13485e-05	-0.000116067	0.000141967	-8.24419e-06	-8.24419e-06
		LVAVDGVNAL	-9.43155e-05	-0.000138677	-0.000158055	0.000334922	-0.000145703	-0.000145703
		LVGQQRISGNLDSPEG	0.000128145	0.000136982	2.81423e-05	0.000262766	0.000125004	0.000125004
		LVKAAQKAAAFEDQ	-6.96448e-05	-1.50673e-05	-0.000118713	5.44983e-05	-0.000108685	-0.000108685
		LVLKKDEDLFREW	-3.18883e-06	-7.78281e-07	0.00012039	-8.08256e-06	-1.16237e-05	-1.16237e-05
		MATSGQQNNIGM	-1.42952e-05	2.1677e-05	2.41796e-05	0.000225466	1.97534e-05	1.97534e-05
		MHTYQVGMNDMGDMTN	-0.00014607	-0.000138878	-0.000250451	8.95578e-05	-1.59118e-05	-1.59118e-05
		MPEGHQVDLQGYRDA	-1.5487e-05	-8.31914e-05	-1.56944e-05	4.96152e-05	-6.64202e-05	-6.64202e-05
		MPKKSSVPAEEGLIQ	-8.62182e-05	0.000318924	9.75869e-05	0.000147047	-3.02181e-05	-3.02181e-05
		MRQLIMANPQMQQL	-4.34351e-06	-8.90892e-05	0.000154713	1.93662e-05	-6.24388e-05	-6.24388e-05
		NPDGMVALLDYREDG	6.5741e-05	0.000167662	0.000227542	-0.000108357	-6.97867e-05	-6.97867e-05
		QAGADATESFEDVGHSPD	-1.46012e-05	-6.09523e-05	-5.4829e-05	-2.17811e-05	-4.20822e-05	-4.20822e-05
		QQKKAAIISAEGDSK	-3.10474e-05	0.000236943	-3.57524e-05	-0.000257374	7.09502e-05	7.09502e-05
		RFQSSAVMALQEASE	-4.93331e-05	-1.96843e-05	0.000113815	0.000103512	0.000113923	0.000113923
		RGVEEQTKAFLDG	5.4389e-05	-2.60789e-05	-7.43069e-05	0.000124	-0.000238372	-0.000238372
		RPIAEYLNTQKDM	-0.00011639	-4.26301e-05	-7.69634e-05	1.26665e-05	-0.000110422	-0.000110422
		RPIVEYLNTQKDMLDN	-0.000155536	-2.42227e-05	4.35225e-05	0.000152122	0.000106169	0.000106169
		RPQKSLLVEVEEGGN	-9.32216e-05	-3.18305e-05	-2.04428e-05	-1.96282e-05	-0.000131601	-0.000131601
		RVVDLMAYMASKEE	4.77105e-05	-1.29257e-05	9.75862e-05	-3.77069e-05	4.79029e-05	4.79029e-05
		RVVDLMAYMASKEEATKPSSG	-5.20726e-05	0.00011733	-1.95766e-05	-6.64836e-05	2.96834e-06	2.96834e-06
		SDLKGRLVSIHSQKEQDFL	-2.8305e-05	3.35695e-05	-0.000134755	0.000171635	-5.49072e-05	-5.49072e-05
		SHVEMKLAADEEEN	-7.42347e-05	9.36001e-05	-8.6498e-05	0.000165258	0.000361714	0.000361714
		SPVLLGQPNTL	-7.47259e-05	3.88469e-05	0.000145321	1.06689e-05	-9.98295e-06	-9.98295e-06
		TDLQQILESEKDLEE	-7.84022e-06	-4.92674e-05	0.000141191	-0.000231647	7.13333e-05	7.13333e-05
		TEATIPLVPGRDEDF	-0.000179864	-4.13084e-05	1.96725e-05	7.4815e-05	-9.22347e-05	-9.22347e-05
		TIAKSGTKAFMEAL	-0.00011405	1.09212e-05	-4.45027e-06	0.000187103	-9.7256e-05	-9.7256e-05
		TIRHYQHVLAVDPEKAA	-2.90617e-05	4.31632e-05	7.06812e-05	0.000215332	5.91987e-05	5.91987e-05
		TPAEVGVLVGKDRS	-0.00022008	-0.000131149	-0.000209915	8.22594e-05	-0.00021367	-0.00021367
		TPEEIAQVATISANGDKD	-0.000117633	-0.000226642	-0.00026996	5.62752e-05	-5.44242e-05	-5.44242e-05
		TPSSIIAFKEPFL	3.43487e-05	4.01268e-05	2.42783e-05	-7.02827e-05	-0.00012679	-0.00012679
		TSLSSKLAAFDEPS	-0.000102733	-9.69531e-05	3.16866e-05	-0.000109735	-0.00011446	-0.00011446
		VDQWSTETIASHEDIE	0.000230259	9.52482e-05	0.000412913	0.000101681	-0.00012418	-0.00012418
		VDSAIEKALKVWEE	-2.92609e-05	-3.21541e-05	-6.41386e-06	3.38393e-05	-0.000105493	-0.000105493
		VEEEEEDGEMRE	-3.81525e-06	-1.33318e-05	0.000122005	1.99583e-05	4.11815e-05	4.11815e-05
		VHDFNKKLTAYLDL	0.00014916	-9.23407e-06	-1.1499e-05	-5.05692e-05	-7.66983e-05	-7.66983e-05
		VPISGWNGDN	0.000234228	2.74001e-06	0.000271382	-1.57206e-05	-3.09724e-05	-3.09724e-05
		VPNPGVSVIHDYADWVK	9.40963e-05	-5.66554e-05	0.000107049	-3.08136e-05	-8.38571e-06	-8.38571e-06
		VPQQIKVATLNSEEEN	9.02237e-05	-8.87502e-05	0.000133892	-0.000224876	2.00436e-05	2.00436e-05
		VPQTSSVFSIEVYPEDHN	-2.75958e-05	-8.86708e-05	-0.000157912	-4.94951e-05	5.84075e-05	5.84075e-05
		VPVVSKTNIKEYKDSFS	8.30538e-05	8.11939e-05	0.000131508	6.3198e-05	0.000122444	0.000122444
		VSALEKSLTSLSEVVL	6.62961e-05	-9.58229e-05	-9.22106e-05	-3.98638e-05	-7.30326e-05	-7.30326e-05
		WEAFARGTKSLMDE	0.000137879	-7.07853e-05	-3.6453e-05	-8.05448e-05	-1.20179e-05	-1.20179e-05
		WPSMEEGTRAFKDIVVT	-2.8551e-05	6.39354e-05	-1.32947e-05	-6.71611e-05	-7.47979e-05	-7.47979e-05
		YGEGESGPMGN	-1.63743e-05	-5.67912e-05	7.67006e-05	6.0458e-06	0.000185453	0.000185453
		YGSGGPPPTGEEDTSEKDEL	9.80079e-05	-3.6538e-05	-2.80652e-05	-8.28432e-05	-3.83623e-05	-3.83623e-05
		YIRGVEEEEEDGEMRE	-5.74504e-05	-6.5827e-05	-0.000188435	-1.65935e-05	-5.79808e-05	-5.79808e-05
		YKVVQEYIDAFSDYAN	-6.43899e-05	0.000139961	8.69432e-05	-0.000159611	-1.14644e-06	-1.14644e-06
		YPIEHGIITNWDDME	7.18651e-06	-0.000102756	-0.000197565	0.000256525	5.00032e-05	5.00032e-05
		YQDTYGQQWK	-0.000109944	2.99185e-05	0.000224906	-6.38183e-06	-4.32791e-05	-4.32791e-05
		YRHFWADSKSS	2.79488e-05	4.92884e-05	0.000273301	-4.55199e-05	-4.30778e-05	-4.30778e-05
		YVQSMDVAAFNKI	0.00015602	2.21298e-05	3.59563e-05	1.15122e-05	0.00031621	0.00031621
		HDLEVAQTTALPDEDDD	-3.0638e-05	0.000199495	6.30313e-05	-0.000327732	-4.44963e-05	-4.44963e-05
		IPAFKIGLRALQEAT	-2.48401e-05	1.96817e-07	-1.40936e-05	-1.63787e-05	-3.13569e-05	-3.13569e-05
		IPAFKIGLRALQEATY	-2.76673e-05	-2.2515e-05	2.06888e-05	5.68061e-05	-2.59945e-05	-2.59945e-05
		YPIEHGGITNWDD	-9.07602e-05	-0.000113339	2.19946e-05	-4.68617e-05	8.79674e-05	8.79674e-05
		YPIEHGIIGNWDD	-7.79383e-05	-7.35749e-05	0.000179743	0.000138597	-0.00010491	-0.00010491
		YPIEHGIITNWDD	0.000115462	0.000295708	1.96246e-05	6.93383e-05	-3.92906e-05	-3.92906e-05
		YPIEHGIITNWDDM	3.13702e-05	0.000300521	0.000300155	-0.000128415	0.000139278	0.000139278
		YPIEHGIITNWGG	2.94476e-05	0.000156517	0.000235693	-0.000214563	-7.72243e-05	-7.72243e-05
		YPIGHGIITNWDD	-2.35668e-05	0.000165106	0.00020458	0.00033283	3.74618e-05	3.74618e-05
		RLGLWSRMDQLAKELTAE	0.00265462	-8.58801e-05	-0.000138785	-3.50894e-05	-0.000116272	-0.000116272
		SRLGLWSRMDQLAKELTAE	0.00268777	-0.000121702	1.46532e-05	-5.84045e-05	-8.02214e-05	-8.02214e-05
		RRAGDLQTLWSRMDARR	0.00279666	1.51409e-05	5.54052e-06	-2.30394e-05	3.11868e-05	3.11868e-05
		RRALQTLALNAARDARR	-5.81429e-06	-0.000115798	-0.000161863	0.000155681	0.00119154	0.00119154
		RRALQTLALWSRMDARR	0.00317603	-0.0001113	0.000221538	-2.63313e-05	-0.000181522	-0.000181522
		HLVERLYLVAGEEG	-9.4018e-06	-0.000233096	9.69153e-05	0.000159793	-0.000151654	-0.000151654
		AVPPLWVRME	-2.27807e-05	-3.1405e-05	-4.18269e-05	-3.44211e-05	-4.56213e-05	-4.56213e-05
		HLVERLYLVCGGEG	6.34989e-05	-9.84842e-05	1.94098e-05	-3.95592e-05	-2.36028e-05	-2.36028e-05
		VVYPWTQRYFDSF	-2.72435e-05	-4.44107e-05	1.8344e-07	-0.000120321	-6.51124e-06	-6.51124e-06
		HLVERLYLVCGEE	7.42941e-05	-0.000113886	0.000191542	0.000133793	-0.000100611	-0.000100611
		HLVERLYLVCGGE	-2.23852e-05	1.92849e-05	8.25135e-05	0.000258725	0.000172528	0.000172528
		VEALYLVAGEE	-1.3182e-05	4.54065e-06	-9.01623e-05	0.000126091	6.19608e-05	6.19608e-05
		VEALYLVAGER	-0.000102943	7.23264e-05	-4.65393e-05	-5.54638e-05	-1.79452e-05	-1.79452e-05
		VEALYLVAGGE	5.0473e-05	-8.85222e-05	-8.73119e-05	0.000121247	0.00010925	0.00010925
		KPSNSPKGDVNYAFLHATDL	-1.97019e-05	1.80948e-05	1.59575e-05	-2.2694e-05	-2.43831e-05	-2.43831e-05
		SNMYAMLIARYKMFPEVKEKG	-0.000236821	0.000321574	7.98757e-05	2.75129e-05	-0.000123072	-0.000123072
		LYRALYLVAGER	0.000141791	2.26344e-05	2.85293e-07	-5.16789e-05	2.8715e-06	2.8715e-06
		FENRKRIEPVLIRK	0.00011959	0.000212751	0.000171315	-8.11667e-05	0.000105506	0.000105506
		FTKKMVENAKKIEVEFDKG	-4.90176e-05	1.61718e-05	-0.000123051	-0.000182123	-0.000103423	-0.000103423
		KRHGLDNYRGYSLGNWVCAAKFE	-8.32562e-05	3.83616e-05	-8.8229e-05	6.77009e-05	-0.000132872	-0.000132872
		LSQAVHKAVLTIDETG	8.64294e-05	-7.61755e-05	-6.36807e-05	-9.76228e-05	-5.9141e-05	-5.9141e-05
		MSKALELFRNDIAAKYKELGFQG	0.000118204	0.000156511	9.23254e-06	5.20468e-05	-2.29265e-05	-2.29265e-05
		MTKALELFRNDIAAKYKELGFQG	4.0086e-05	3.59917e-06	-5.20397e-05	-3.51306e-05	3.20346e-05	3.20346e-05
		MVKEALEEAEKAQVAAEKA	5.32464e-05	-5.84887e-05	-1.95236e-05	-6.2522e-05	-0.000106937	-0.000106937
		LQTLALNAARDP	-1.48487e-05	-6.21717e-06	-2.61067e-05	6.46011e-05	0.00218805	0.00218805
		LQTLALWSRMD	0.000696756	-0.000154885	-0.000102939	-1.79823e-07	-0.00014462	-0.00014462
		LVERLYLVCGGEG	2.85735e-05	2.2939e-05	-6.58291e-06	8.49459e-05	-4.74628e-05	-4.74628e-05
		VEALYLVAGDLQ	-2.28699e-05	-7.33449e-06	6.91473e-05	2.57938e-05	-4.09124e-05	-4.09124e-05
		VEALYLVAGEEVE	-4.65262e-05	-6.4282e-05	-4.00958e-05	3.69867e-05	-2.88841e-05	-2.88841e-05
		VEALYLVALELG	-0.000102898	-0.000148857	-8.00071e-05	2.38362e-05	-7.22882e-05	-7.22882e-05
		VEALYLVAVEQL	-2.32162e-05	-9.73824e-05	-3.65973e-05	7.09558e-05	-1.20837e-05	-1.20837e-05
		KATAEQLKTVMDD	-6.69949e-05	-0.000125966	-7.07436e-05	-0.000150398	3.6624e-05	3.6624e-05
		KPKAAAEQLKTVMD	-1.26022e-05	1.18114e-05	0.00012682	1.18786e-05	-4.77001e-05	-4.77001e-05
		KPKAEAEQLKTVMD	-0.000158663	-0.000156044	-5.76916e-05	-0.000189501	-0.000245619	-0.000245619
		KPKAKAEQLKTVMD	-4.95171e-05	-7.91664e-05	-0.000166514	6.42322e-05	3.2625e-05	3.2625e-05
		KPKALAEQLKTVMD	5.98736e-05	-7.08284e-06	-1.78075e-05	-0.000100663	9.86624e-05	9.86624e-05
		KPKANAEQLKTVMD	1.51588e-05	-6.7252e-05	-2.09137e-05	-0.000141219	0.000165863	0.000165863
		KPKARAEQLKTVMD	-6.83555e-05	-1.00678e-05	-6.90185e-05	1.4883e-05	0.000186165	0.000186165
		KPKASAEQLKTVMD	4.4565e-06	-2.64752e-05	1.85485e-05	0.00025244	0.000238201	0.000238201
		KPKATAAQLKTVMD	-1.22141e-05	-3.36147e-05	-2.93665e-05	8.14074e-06	5.898e-05	5.898e-05
		KPKATAEALKTVMD	9.99749e-05	0.000118104	0.000100259	-5.25452e-05	-4.31231e-05	-4.31231e-05
		KPKATAEQLATVMD	2.5583e-06	-4.52227e-05	-5.341e-06	-2.37222e-05	-5.58962e-06	-5.58962e-06
		KPKATAEQLKAVMD	-5.18143e-05	-5.83554e-05	-3.72461e-05	4.75574e-05	-4.18375e-05	-4.18375e-05
		KPKATAEQLKTVMA	-1.43804e-05	9.03291e-05	9.5745e-05	7.55373e-05	-3.28346e-05	-3.28346e-05
		KPKATAEQLKTVMD	2.89403e-05	-1.72508e-05	2.96569e-06	-3.48402e-05	1.51261e-05	1.51261e-05
		KPKATAEQLKTVMDK	-2.13175e-05	8.0544e-05	-4.74179e-05	-1.3465e-05	3.88277e-05	3.88277e-05
		KPKATAEQLRTVMD	-0.00011063	1.08252e-05	-4.36686e-05	-0.000147588	9.66266e-05	9.66266e-05
		KPKAYAEQLKTVMD	-6.57964e-05	-1.61249e-05	-3.1635e-05	-7.11495e-05	8.19708e-05	8.19708e-05
		KPKYTAEQLKTVMD	0.000126452	0.000281763	-9.21361e-06	0.000211347	0.000250092	0.000250092
		PKEPEQLRKLFIGGL	6.16608e-05	-8.4858e-05	-0.000132883	-0.000107487	-2.26668e-05	-2.26668e-05
		VVMRDPASKRSRGFGF	1.72922e-05	-1.44669e-05	-9.69477e-05	6.89157e-06	-0.000122288	-0.000122288
		VVMRDPQTKRSRGFGF	-3.98293e-05	3.61989e-05	-0.000112488	6.11263e-05	4.29648e-05	4.29648e-05
		EKPQDIEAFKNYTLD	5.63075e-05	0.000227356	3.33048e-06	-6.59692e-05	0.000433012	0.000433012
		LAEIETDKATIGFEVQ	-3.89165e-07	-3.99553e-05	4.4825e-05	-4.21701e-05	3.88906e-05	3.88906e-05
		LITNLSSALKDETVW	9.53687e-05	3.99186e-05	0.000231909	-0.000168879	0.000146481	0.000146481
		VVEGALHAARTASQL	-0.000127202	9.72952e-06	-0.000128451	0.000114083	0.000206948	0.000206948
		MDFLHRSGVLIIHHLQED	1.47449e-05	0.000125036	6.24474e-05	-6.78538e-05	-1.98715e-05	-1.98715e-05
		VLIIHHLQEDYRTYYGFL	3.06076e-05	-0.000154873	-9.3288e-05	-0.000128472	-7.6322e-05	-7.6322e-05
		FLNFMSNVGDPRNIFSIY	-5.69104e-05	-8.67961e-06	-7.1185e-05	0.000265693	-0.00017282	-0.00017282
		GDPRNIFSIYFPLWFQLN	0.000145923	0.000186594	-1.58682e-05	-0.000123244	-0.000103245	-0.000103245
		IYFPLWFQLNQNVGTK	-5.3668e-05	2.77561e-05	7.85186e-05	0.000124544	-8.63458e-05	-8.63458e-05
		LNQNVGTKMIWVAVIG	-2.20045e-05	0.000268944	-5.68684e-05	-0.00010769	-0.00010229	-0.00010229
		IGDWFNLIFKWILFGHRP	2.12543e-05	-0.000114361	4.51032e-06	0.000212219	-8.19204e-06	-8.19204e-06
		FKWILFGHRPYWWIQETE	2.77626e-05	7.03066e-05	-1.39636e-05	-4.85354e-05	0.000175716	0.000175716
		RPYWWIQETEIYPNHSSP	-6.04296e-06	1.59428e-06	-7.26547e-06	-3.61411e-05	-2.44694e-05	-2.44694e-05
		TEIYPNHSSPCLEQFP	-0.000129313	-0.00014482	-0.000121171	4.11828e-05	6.32447e-05	6.32447e-05
		SPCLEQFPTTCETGPG	-6.57156e-06	-3.8022e-05	-2.88659e-05	-2.93306e-05	0.000143456	0.000143456
		FPTTCETGPGSPSGHAMG	-3.38556e-05	8.56435e-05	5.06673e-05	1.85881e-05	-0.000108141	-0.000108141
		PGSPSGHAMGSSCVWYVM	-0.000148481	7.96325e-05	-7.14357e-05	-0.000192134	5.15216e-05	5.15216e-05
		MGSSCVWYVMVTAALSYT	-5.70247e-05	-8.63653e-05	-1.66081e-05	1.10385e-05	-8.9105e-05	-8.9105e-05
		YTISRMEESSVTLHRLTW	-0.000180138	-4.64439e-05	-0.000108364	0.000247327	4.30165e-05	4.30165e-05
		LWTWSFLWSVFWLIQISV	0.000121215	0.000212948	0.000224393	-3.4762e-06	0.000199263	0.000199263
		SVFWLIQISVCISRVFIA	-5.15194e-05	-0.000178898	-4.96609e-05	0.000538489	-0.000170303	-0.000170303
		SVCISRVFIATHFPHQVI	2.87374e-05	8.18604e-05	0.000101334	-0.000174754	0.000146571	0.000146571
		IATHFPHQVILGVIGGML	8.28664e-05	8.29614e-07	0.000194867	0.000338754	4.26769e-06	4.26769e-06
		MLVAEAFEHTPGVHMA	-3.83233e-05	3.37319e-05	1.22695e-05	-3.82319e-05	1.74425e-05	1.74425e-05
		HTPGVHMASLSVYLKT	5.51088e-05	-7.34088e-05	0.000139614	3.63907e-05	-9.0516e-05	-9.0516e-05
		MASLSVYLKTNVFLFLFA	8.63758e-06	5.18925e-05	0.000181199	1.01501e-05	4.96128e-05	4.96128e-05
		KTNVFLFLFALGFYLLLR	-0.000135364	-0.000105843	-7.03215e-05	8.21272e-05	1.10085e-05	1.10085e-05
		FALGFYLLLRLFGIDLLW	1.68216e-05	0.000158143	4.09171e-05	-0.00011879	5.91532e-05	5.91532e-05
		LRLFGIDLLWSVPIAKKW	7.29334e-05	-0.000147568	-0.000110675	-7.83352e-05	8.42076e-05	8.42076e-05
		LWSVPIAKKWCANPDWIH	1.22232e-05	-1.02697e-05	0.000116665	0.000120674	4.62547e-06	4.62547e-06
		IHIDSTPFAGLVRNLG	1.34205e-05	-0.000119583	-0.000165185	0.000161072	9.28608e-06	9.28608e-06
		PFAGLVRNLGVLFGLGFA	-0.000101903	-0.000205867	-9.8873e-05	-0.000114294	-0.000131092	-0.000131092
		LGVLFGLGFAINSEMFLR	-4.10049e-05	-5.89499e-06	0.000154547	-0.000184534	4.3683e-05	4.3683e-05
		LRSCQGENGTKPSFRLLC	-5.63811e-05	4.9906e-05	3.19697e-05	-4.33424e-06	9.26931e-06	9.26931e-06
		GTKPSFRLLCALTSLT	-1.52616e-05	4.30038e-05	6.91224e-05	-1.0981e-05	0.000258349	0.000258349
		LCALTSLTTMQLYRFI	-1.90109e-05	5.72663e-05	5.132e-06	7.27847e-05	-8.66723e-06	-8.66723e-06
		EPLFYLLSFCKSASIPLM	-1.00644e-05	-1.81556e-06	3.49675e-05	-5.14782e-05	-1.79093e-05	-1.79093e-05
		FCKSASIPLMVVALIPYC	-3.61664e-05	1.50829e-05	3.8149e-05	-0.000130165	8.10594e-05	8.10594e-05
		LMVVALIPYCVHMLMRPG	-3.25444e-05	3.63383e-05	8.03764e-06	-1.57161e-05	0.000160409	0.000160409
		YCVHMLMRPGDKKTK	0.000129452	-7.27984e-05	3.65267e-05	0.000301364	4.00637e-05	4.00637e-05
		GCKNFFWKT	7.16054e-07	-2.78771e-05	1.88137e-05	-8.35121e-05	2.33444e-05	2.33444e-05
		FVKQHLCGS	-4.49081e-05	5.73683e-05	8.72036e-05	-8.28558e-05	4.53582e-05	4.53582e-05
		MDQLAKELT	-4.84446e-05	-3.59603e-05	-4.18098e-05	-8.61255e-05	-4.0985e-05	-4.0985e-05
		MALQQEGFD	-3.8513e-05	-2.34423e-05	-5.04447e-05	0.000236459	5.66095e-05	5.66095e-05
		SMVQNRVFL	-6.40587e-05	0.000335399	0.000109035	2.83971e-05	0.00011198	0.00011198
		AMAPRTLLL	-4.57282e-05	-2.14769e-05	-1.74262e-05	-4.15535e-05	6.38674e-06	6.38674e-06
		VMVTNVTSL	-7.16454e-05	9.64924e-05	-2.80865e-05	-6.78932e-06	1.71376e-05	1.71376e-05
		SRMDQLAKE	-2.0942e-05	4.57462e-05	4.6887e-05	5.0101e-05	-3.54538e-05	-3.54538e-05
		DFVQWLMNT	2.05836e-05	-2.93565e-05	-4.98893e-05	7.59194e-05	-6.46562e-05	-6.46562e-05
		DYQSKLAMS	-1.30591e-06	-3.616e-05	-3.41339e-05	-0.000111581	2.17527e-05	2.17527e-05
		RGFFYTPMS	-2.85513e-05	-6.99083e-05	-4.14246e-05	-0.000107278	-3.17874e-05	-3.17874e-05
		ASLSTFQQM	-2.4099e-05	2.99022e-06	5.5119e-06	-3.36245e-05	-2.00869e-05	-2.00869e-05
		SAPENAVRM	-3.34916e-05	-6.01861e-05	7.24425e-06	-7.36186e-05	-5.07398e-05	-5.07398e-05
		PKPARKQKM	1.22544e-05	-9.2316e-06	-2.50352e-05	-4.31845e-05	-1.13537e-05	-1.13537e-05
		AQDFVQWLM	-2.55466e-05	2.70778e-07	-4.4285e-05	1.59107e-05	4.55609e-06	4.55609e-06
		VRSGTNPQM	-2.29615e-05	-7.82554e-06	-2.75792e-05	-3.0614e-05	-3.01015e-05	-3.01015e-05
		ERGFFYTPM	-7.71398e-05	-4.69767e-05	-7.2236e-05	-7.42747e-05	-6.59958e-05	-6.59958e-05
		FVNNVEVHT	-5.96685e-05	-3.79347e-05	6.0232e-05	8.65331e-05	-6.96644e-05	-6.96644e-05
		GFQNAILVR	-4.23762e-05	-5.00859e-05	-7.70271e-05	3.57763e-05	-4.7322e-05	-4.7322e-05
		LCPQRLVGS	-5.24656e-05	-2.69854e-05	-4.77629e-05	1.65119e-05	-4.68737e-05	-4.68737e-05
		EVEDPQVAQ	2.27395e-06	3.2168e-05	-4.76672e-05	-3.09474e-05	2.72397e-05	2.72397e-05
		EVEDPQVEQ	-5.81753e-05	-4.82649e-05	-5.34627e-05	-4.95852e-05	-4.00392e-05	-4.00392e-05
		SAVVDKDFL	5.2543e-05	-5.83944e-05	-1.12015e-05	-3.73401e-05	-6.40147e-05	-6.40147e-05
		ASVLNVNHI	-7.18907e-05	-2.89444e-05	-3.84337e-05	-7.06017e-05	-0.000139659	-0.000139659
		NSIRNLDTI	-1.69627e-05	-5.57341e-06	7.05215e-05	-5.48931e-05	4.3003e-05	4.3003e-05
		FGPVNHEEL	-5.41294e-05	-6.20151e-05	8.15633e-06	9.716e-05	-4.29255e-05	-4.29255e-05
		SFVDTRTLL	-8.26154e-05	8.51626e-05	3.07707e-05	-3.75983e-05	1.9998e-05	1.9998e-05
		GYLPNKQVL	8.29076e-06	-2.67519e-05	5.37374e-06	6.689e-05	-6.66865e-05	-6.66865e-05
		SYNPVTHQL	-3.02848e-05	-2.07323e-05	-2.05839e-05	-7.12477e-05	-4.08881e-05	-4.08881e-05
		AAITNKYQL	-5.53377e-05	-5.64353e-05	-7.31621e-05	-9.55945e-05	-4.7653e-05	-4.7653e-05
		ILSVHVATA	-2.56682e-05	-2.02377e-05	-2.23811e-05	-2.2694e-05	-2.37527e-05	-2.37527e-05
		KALINADEL	-3.9694e-05	1.84053e-06	-1.53558e-06	-4.43504e-05	0.000134134	0.000134134
		SYGDLKNAI	-5.58278e-05	-1.39527e-06	-4.99729e-05	-3.09394e-05	1.85751e-05	1.85751e-05
		LAVQHRQVF	-1.30039e-05	-6.20666e-05	1.14506e-05	0.000154424	1.81334e-05	1.81334e-05
		IAFSQYLQK	-4.73016e-05	-1.45487e-05	1.49985e-05	-8.24401e-05	3.22714e-05	3.22714e-05
		GAVQNIAHL	-3.88424e-05	-1.93494e-05	-3.57523e-05	-2.2694e-05	-3.70418e-05	-3.70418e-05
		EQLEFIHDI	-0.00013493	-0.000125267	-0.000142689	0.000123609	-0.000182825	-0.000182825
		SYHPALNAI	-6.72559e-05	1.69707e-05	2.18037e-05	3.88336e-05	1.47411e-05	1.47411e-05
		AAVENVSEL	2.43523e-06	4.05747e-05	-1.33737e-05	-8.58434e-05	8.48804e-05	8.48804e-05
		KVLDVLHSL	-3.69903e-05	-2.90391e-05	4.96805e-05	4.17766e-05	-2.76727e-05	-2.76727e-05
		KYQEVTNNL	-6.98154e-05	4.66711e-05	9.68885e-05	8.82069e-05	4.56597e-05	4.56597e-05
		ALNTQIHDL	6.27675e-06	4.80851e-05	-4.1191e-05	-2.66013e-05	1.24019e-05	1.24019e-05
		DYQALRTSI	-6.28701e-05	-4.27684e-05	-6.5258e-05	-2.85367e-05	9.65743e-05	9.65743e-05
		KSVENFVSL	1.78476e-05	-5.48493e-07	2.57746e-05	-1.43338e-05	0.000177774	0.000177774
		IVAAGVGEF	-8.70389e-05	7.84496e-05	0.000438617	-3.01596e-05	-8.2539e-05	-8.2539e-05
		SAIINEDNL	1.48462e-05	-2.63196e-05	-2.63004e-06	4.37473e-05	2.39118e-05	2.39118e-05
		GAVTNVKVI	-2.21236e-05	-3.14239e-05	9.48725e-07	9.18018e-06	2.81898e-05	2.81898e-05
		QQLQQQHLL	-5.29674e-05	5.03505e-06	3.08218e-05	2.33902e-05	4.92727e-06	4.92727e-06
		KFTETLTNI	1.53914e-05	3.00865e-06	-8.46737e-05	-6.73743e-05	0.000113614	0.000113614
		VGIVVGTIF	-2.7203e-05	-6.51763e-06	7.21278e-05	-1.08784e-05	1.18591e-05	1.18591e-05
		SQVINPTAI	-4.26339e-05	-1.86938e-05	-2.17038e-05	-8.03112e-06	-5.76235e-05	-5.76235e-05
		PNRESLDFL	-3.58996e-05	-1.18157e-05	-2.89475e-05	-5.73142e-05	-3.24751e-06	-3.24751e-06
		GGIQNVGHI	3.612e-05	-2.99816e-05	0.000229245	-0.000110748	1.01097e-05	1.01097e-05
		PQVEQLELG	-4.51386e-05	-4.11384e-05	2.72034e-05	-3.11886e-05	-4.68511e-05	-4.68511e-05
		KYQDILNEI	-9.71157e-05	-1.41358e-05	0.000119561	4.62197e-05	2.09075e-05	2.09075e-05
		SYFPEITHI	7.42973e-06	5.43266e-05	0.000345406	7.16607e-05	-7.52886e-05	-7.52886e-05
		LQIDNARLA	4.24831e-05	4.23558e-05	8.85333e-06	0.000232433	-8.27506e-05	-8.27506e-05
		NVELDPEIQ	1.08373e-05	1.42223e-05	-6.25739e-05	-9.86589e-07	-4.09884e-05	-4.09884e-05
		LYDPVISKL	-9.3488e-06	4.42926e-05	-2.12948e-05	-0.000123976	-2.28531e-05	-2.28531e-05
		IGIENIHYL	-4.14455e-05	5.23301e-05	0.000112299	9.83009e-05	2.31482e-05	2.31482e-05
		TEKEDSSSK	-0.000111063	-9.84752e-05	-9.99414e-05	3.69272e-05	7.75533e-06	7.75533e-06
		VYLPTHTSL	-5.69194e-05	-1.80683e-05	-2.92074e-05	-4.24848e-05	-2.66769e-05	-2.66769e-05
		KYQEALDVI	2.48474e-05	2.29193e-05	-7.70414e-05	-6.58297e-05	7.2534e-05	7.2534e-05
		SFVSILSSL	-7.16248e-05	0.0001246	2.41645e-05	-0.000107824	-7.38914e-05	-7.38914e-05
		AALQNLEQL	-2.43103e-05	-2.30064e-06	3.20956e-05	-4.14471e-05	-2.95225e-05	-2.95225e-05
		TQLIQTHVL	-5.60356e-05	3.9264e-05	-1.32881e-05	-3.14003e-05	-3.17365e-05	-3.17365e-05
		VSILNRQVL	-2.62301e-05	-1.86989e-05	-3.77132e-05	2.65747e-05	-2.6082e-05	-2.6082e-05
		SYKQNLENL	1.23853e-06	-4.88268e-05	-9.85998e-06	-4.50018e-05	5.14964e-05	5.14964e-05
		FAHTNIESL	-5.45828e-05	7.90038e-05	8.50878e-05	7.90723e-05	1.12269e-05	1.12269e-05
		YGLKNLTAL	1.6679e-05	-6.00543e-05	3.30382e-05	-3.21632e-05	-2.93151e-06	-2.93151e-06
		NYVNGKTFL	-1.98167e-05	-3.01595e-05	-6.41942e-05	0.000114943	8.67182e-05	8.67182e-05
		GYLPGNEKL	1.13972e-05	9.05985e-05	-3.39072e-05	7.86705e-05	-3.87883e-05	-3.87883e-05
		KYVYVVTEL	-6.56758e-05	-7.29807e-05	-1.54663e-05	-6.90109e-05	2.87878e-05	2.87878e-05
		FQIVNPHLL	-2.93347e-05	-1.42794e-05	-2.16069e-05	-1.32102e-05	3.46555e-06	3.46555e-06
		IGPKNYEFL	1.35376e-05	1.09045e-05	-3.30233e-05	-0.000107506	-3.30073e-05	-3.30073e-05
		EQLFQEHRL	2.15269e-06	-3.44229e-05	1.11291e-05	-5.80152e-06	-4.30379e-05	-4.30379e-05
		VQVQNIQSL	-3.27716e-05	3.79328e-05	7.69738e-06	-3.42185e-05	-1.41233e-05	-1.41233e-05
		ATIINEEVL	2.67023e-06	-2.65416e-05	-2.87187e-05	-3.3562e-05	-9.00613e-06	-9.00613e-06
		SSLVNSQTL	-0.000139128	-0.000196317	-0.000120606	0.00021751	-2.52911e-05	-2.52911e-05
		TFITDKTVL	9.14334e-05	4.07894e-05	0.000123291	-1.57959e-05	-4.54823e-05	-4.54823e-05
		FVSHIPITL	1.64455e-05	-1.01277e-05	2.38099e-05	0.000158454	-4.66365e-05	-4.66365e-05
		SYKTSITAL	-7.06192e-05	-7.05352e-05	1.53722e-05	0.000359482	-6.47354e-05	-6.47354e-05
		TQVIEPHDI	-8.57667e-05	-9.21814e-05	1.09663e-05	9.03146e-06	-9.55347e-05	-9.55347e-05
		ASLVNADKL	-5.73411e-05	7.74825e-05	5.46715e-05	8.1824e-05	-1.70247e-05	-1.70247e-05
		SYLESKGLL	-4.21867e-05	-1.10719e-05	3.37317e-06	-9.6498e-06	-5.31925e-05	-5.31925e-05
		SDHYPVEVT	4.6085e-05	-6.80478e-05	-3.56778e-05	5.80778e-05	-6.0841e-05	-6.0841e-05
		ISVINGGSK	-3.33652e-05	7.27213e-05	9.30107e-05	3.67073e-05	4.05881e-05	4.05881e-05
		VAISLSRTE	0.000123344	0.000100583	4.29552e-05	4.64769e-05	4.54648e-05	4.54648e-05
		SGVSLAALK	4.99524e-05	7.65235e-07	1.69391e-05	0.00013493	-1.5898e-05	-1.5898e-05
		KTTPPSVYP	2.52421e-05	5.77677e-05	0.000105154	-1.92663e-05	3.99073e-05	3.99073e-05
		AQYEDIAQK	-2.08167e-05	-2.05544e-05	9.95537e-05	7.71502e-05	-2.97199e-06	-2.97199e-06
		SYSATKETL	-5.32195e-05	-5.46106e-05	-4.27255e-05	-2.0631e-05	7.47267e-07	7.47267e-07
		SAVKNLQQL	-8.18391e-06	-5.9346e-05	-9.48394e-06	0.000119139	-3.29045e-05	-3.29045e-05
		NQVDSIHAL	-1.55883e-05	-4.91527e-06	0.000250333	-0.000110042	3.16703e-05	3.16703e-05
		LEAQAATGF	-4.22035e-05	-3.63254e-05	-2.33564e-05	-2.99419e-05	-4.13332e-05	-4.13332e-05
		VYLKTNVFL	-2.9611e-05	6.7835e-05	-4.59845e-05	-8.81159e-07	-1.53175e-05	-1.53175e-05
		DPNRESLDF	1.26661e-05	7.11723e-05	5.86019e-05	-6.94798e-05	-3.26873e-05	-3.26873e-05
		SSHRSPPAP	-5.81737e-05	1.15546e-05	5.25231e-06	1.55635e-05	-4.63965e-05	-4.63965e-05
		NVEIDPEIQ	-2.86147e-05	-0.000110209	-0.000128004	5.87257e-05	-9.67199e-05	-9.67199e-05
		DQLAKELTA	-2.51836e-05	-2.29878e-05	-3.80894e-05	-3.83572e-07	0.000104151	0.000104151
		QLAKELTAE	4.10311e-05	-7.21267e-06	1.32196e-05	0.000104977	0.000114974	0.000114974
		AYGFRDPGP	-1.02139e-05	-4.64665e-06	-2.66357e-06	0.000181782	-3.59839e-06	-3.59839e-06
		YGFRDPGPQ	-3.03839e-05	-3.10952e-05	1.73946e-05	-7.5871e-05	-1.46298e-05	-1.46298e-05
		GFRDPGPQL	-5.84551e-05	-2.99485e-05	-2.47534e-05	3.49338e-05	1.26835e-05	1.26835e-05
		LLDEGHYPV	-4.89161e-05	-3.99581e-05	-4.7492e-05	-2.34674e-05	-4.52563e-05	-4.52563e-05
		YPQSKWQEQ	-2.47484e-06	3.40609e-05	9.84287e-06	4.34485e-05	-1.53062e-05	-1.53062e-05
		SFARAPQLD	5.1567e-05	4.61338e-06	-7.39091e-06	2.4876e-05	-0.000111014	-0.000111014
		FARAPQLDL	-3.02323e-05	-4.75497e-05	-5.41993e-05	2.4764e-05	2.98546e-05	2.98546e-05
		GPAGDPGKP	-8.38606e-05	-8.12773e-05	-5.49602e-05	4.53992e-05	-8.30612e-05	-8.30612e-05
		GYSNRVVDL	-3.63503e-05	1.71391e-05	2.02388e-05	4.86171e-06	3.47257e-05	3.47257e-05
		ALQDTEENP	-1.63845e-05	-2.41335e-05	-2.61863e-05	-2.60812e-05	-3.93179e-05	-3.93179e-05
		LQDTEENPR	-7.86832e-05	-2.43868e-05	3.03668e-05	0.000105052	-6.01528e-05	-6.01528e-05
		TFTSDYSKY	-0.000168783	-5.26036e-05	-2.5317e-07	0.000120899	-0.000105085	-0.000105085
		SDYSKYLDS	-1.44058e-05	1.72106e-05	-6.51827e-05	-1.99876e-05	1.713e-05	1.713e-05
		RRAQDFVQW	-3.17875e-05	-6.53547e-05	-8.14555e-05	0.000118571	-2.67707e-05	-2.67707e-05
		ITAFNEGLK	-6.21879e-05	-2.99522e-05	-5.61414e-05	-3.95515e-05	-3.54591e-05	-3.54591e-05
		VDPENFRLL	-2.14369e-05	-6.41405e-05	-7.66548e-05	3.85625e-05	-8.15615e-05	-8.15615e-05
		AGLQFPVGR	-4.30158e-05	8.35643e-05	0.000236466	0.00010668	6.17193e-05	6.17193e-05
		TPVRSGTNP	-2.4193e-05	-3.20067e-05	-6.66178e-06	-2.0992e-05	-2.85988e-05	-2.85988e-05
		LPPTNVGSN	-5.52767e-05	-6.48613e-05	-5.42318e-05	-7.86571e-05	-4.98055e-05	-4.98055e-05
		NRESLDFLL	-7.3106e-05	3.52589e-05	-2.026e-05	3.90873e-05	-4.18261e-05	-4.18261e-05
		RESLDFLLV	-2.3055e-06	1.03813e-05	6.70476e-07	1.30009e-06	-5.50303e-05	-5.50303e-05
		VEDPQVEQL	1.06338e-05	0.000362981	0.00039562	9.24993e-06	5.38877e-06	5.38877e-06
		LGGSPGDLQ	-3.03788e-05	-6.38647e-05	-7.69854e-05	-1.36429e-05	2.25814e-05	2.25814e-05
		GGSPGDLQT	-8.3196e-05	-3.57613e-05	0.000152894	2.09135e-05	-7.26078e-05	-7.26078e-05
		SPGDLQTLA	-0.000101797	7.90527e-06	-6.98815e-06	5.83752e-05	0.000105117	0.000105117
		PGDLQTLAL	-3.84726e-05	-1.5316e-06	1.26021e-05	-3.34236e-05	4.65752e-05	4.65752e-05
		TLALEVARQ	-3.67236e-05	6.61516e-05	7.11542e-06	-5.71845e-06	-4.51527e-05	-4.51527e-05
		HLCGSHLVE	-3.30325e-05	-3.531e-05	-3.73099e-05	-3.17445e-05	-3.73237e-05	-3.73237e-05
		GSHLVEALY	-3.55039e-05	-2.99994e-05	-5.98239e-05	1.59961e-05	4.62188e-06	4.62188e-06
		VEDPQVAQL	-2.30185e-05	0.00010127	0.000121307	0.000132334	-4.42621e-05	-4.42621e-05
		GPGAGDLQT	-8.1991e-06	-6.67627e-05	0.000117966	5.60029e-05	-3.58693e-06	-3.58693e-06
		TLALEVAQQ	3.27144e-05	2.98447e-05	0.000351404	-8.02825e-05	-3.9256e-05	-3.9256e-05
		AQYEDIANR	-7.77037e-05	-9.39122e-05	-6.57903e-05	-7.874e-06	3.36053e-05	3.36053e-05
		ERPVFTNHF	-4.68259e-05	-3.18227e-05	2.72065e-05	1.04455e-05	-2.55936e-05	-2.55936e-05
		PELLNTNQL	9.31879e-06	-1.47461e-06	-8.6131e-05	-6.96141e-05	-8.09958e-05	-8.09958e-05
		IAEAEADKI	-1.39452e-05	-3.18371e-05	-3.61034e-05	-2.87144e-05	-4.45119e-05	-4.45119e-05
		LYEKMKGGQ	-5.30418e-05	8.85003e-05	3.14278e-05	-3.0353e-05	-4.74195e-05	-4.74195e-05
		QDEMRLELQ	-5.73288e-05	-7.22546e-05	1.3941e-05	6.16436e-05	-5.846e-05	-5.846e-05
		SNPAMAPRE	-0.000101232	-0.000126549	-4.89474e-06	3.4552e-06	-8.92006e-05	-8.92006e-05
		KLEDVPLLS	-4.50535e-05	-6.33863e-05	0.000130342	6.34846e-05	-7.59502e-05	-7.59502e-05
		RPAGKHRVV	-7.16939e-05	8.34338e-05	3.37263e-06	-3.39388e-05	3.36392e-05	3.36392e-05
		IQKTPQIQV	-2.32295e-05	1.64515e-05	3.28951e-05	8.51933e-05	-2.61398e-05	-2.61398e-05
		KTPQIQVYS	2.59369e-05	1.25993e-05	-4.65894e-05	-1.60713e-05	8.33934e-05	8.33934e-05
		GLFPQGGKG	4.6759e-05	1.08476e-05	5.85522e-05	1.26933e-05	-2.51864e-05	-2.51864e-05
		RMDQLAKEL	-1.71765e-05	-0.000102002	-1.44072e-06	-3.532e-05	-9.63546e-05	-9.63546e-05
		DVATVRLGE	-3.93853e-05	3.07486e-05	0.000507396	0.000114638	-7.73497e-05	-7.73497e-05
		QYEPYPITE	-2.98293e-05	-4.07038e-06	-6.1732e-06	-3.55071e-05	-4.2638e-06	-4.2638e-06
		SEDVNWGYE	6.68764e-05	9.40778e-06	-2.9238e-05	0.000119631	4.01795e-05	4.01795e-05
		DGVAELDQL	-2.17562e-06	7.57705e-05	5.59959e-05	-9.9892e-05	-7.27535e-06	-7.27535e-06
		GVAELDQLL	-1.69045e-05	-7.41584e-06	-3.04093e-05	-0.000111133	-4.45093e-05	-4.45093e-05
		AELDQLLHY	-7.86992e-05	4.12801e-05	4.23967e-05	4.51977e-05	5.98353e-05	5.98353e-05
		LHLARLRRF	-5.99396e-05	-6.57613e-05	-1.03197e-05	5.70517e-05	8.32909e-06	8.32909e-06
		DTEENPRSF	-4.81261e-05	3.58858e-05	-5.31503e-05	8.43837e-05	-3.49513e-05	-3.49513e-05
		FTSDYSKYL	4.39679e-05	6.10325e-05	7.59358e-05	3.14702e-05	-4.62814e-05	-4.62814e-05
		RAQDFVQWL	2.75748e-05	8.66848e-05	-2.98725e-05	-9.48038e-05	0.000103049	0.000103049
		LEGQAAKEF	-7.86557e-06	-1.05501e-05	-6.86607e-05	-6.49615e-05	-1.96835e-05	-1.96835e-05
		ILDNLATRD	-1.1674e-05	-9.54499e-05	-2.01853e-05	-7.7122e-05	-9.48776e-05	-9.48776e-05
		ATRDFINWL	1.37258e-05	-1.09857e-05	1.46277e-05	-6.22186e-06	-2.63235e-05	-2.63235e-05
		TGEGFYKYK	-2.1747e-05	1.73238e-05	-9.627e-05	-2.65071e-05	-1.86907e-05	-1.86907e-05
		LLLPGELAK	9.01582e-06	-9.78961e-06	-1.19212e-05	-2.08556e-05	-1.83441e-05	-1.83441e-05
		TQRLANFLV	4.85336e-05	0.000137875	0.000172651	3.3653e-05	1.4608e-05	1.4608e-05
		NFLVRSSNN	3.54608e-05	-2.14178e-05	3.25547e-05	4.05457e-07	7.94668e-05	7.94668e-05
		FLVRSSNNL	-4.72645e-05	-1.6964e-06	-8.60017e-05	0.000109612	-2.29507e-05	-2.29507e-05
		LGPVLPPTN	-2.56682e-05	-2.00483e-05	-2.23811e-05	-2.2694e-05	-2.37527e-05	-2.37527e-05
		ISELKAEAV	0.000112276	-0.000106902	-2.40626e-05	-6.58549e-05	-8.37986e-05	-8.37986e-05
		DPQVEQLEL	-8.35332e-07	-4.31151e-05	4.5914e-05	0.000103728	-3.84174e-05	-3.84174e-05
		ELGGSPGDL	-7.62154e-06	-1.40935e-05	-4.32715e-05	-5.63606e-05	2.30411e-06	2.30411e-06
		GSPGDLQTL	-1.41277e-05	2.23295e-05	0.000232945	-8.51633e-05	2.82285e-06	2.82285e-06
		AGDLQTLAL	-2.88906e-06	4.2046e-06	-1.59066e-05	-2.30604e-06	-2.67624e-05	-2.67624e-05
		LSDDDRVTW	3.9487e-05	5.55735e-05	-4.74072e-05	6.51767e-05	-3.22885e-05	-3.22885e-05
		GVEKMVNVV	-0.000101013	-8.75706e-05	0.000300546	-8.17032e-05	-3.33231e-05	-3.33231e-05
		VETSTPLRL	-6.17503e-06	-4.47879e-05	-4.09481e-05	-5.91076e-05	-4.47748e-05	-4.47748e-05
		LENPSPQAP	-3.02783e-05	-2.23826e-05	-3.59633e-05	-6.18049e-05	-3.97779e-05	-3.97779e-05
		LPFAEGLYH	-3.11484e-05	2.60903e-05	2.90872e-05	-4.7064e-05	-1.94271e-05	-1.94271e-05
		EEELDEAVE	-0.000130379	9.8206e-05	0.000104997	-4.75311e-05	-5.05449e-05	-5.05449e-05
		SLQSILRKN	6.68686e-06	1.11474e-05	2.35249e-06	0.000112479	-2.13517e-06	-2.13517e-06
		LEPMYPGDY	1.50925e-05	-1.91931e-05	-3.98535e-05	2.79622e-05	3.36295e-05	3.36295e-05
		AQELPVPGR	-2.61478e-05	-2.07291e-05	-2.16226e-05	7.79588e-06	-1.13456e-05	-1.13456e-05
		PFSATALSQ	-2.56682e-05	-2.02377e-05	-2.23811e-05	-2.2694e-05	-2.37527e-05	-2.37527e-05
		DVPAALFSK	-5.84631e-05	-7.24101e-05	9.80361e-05	1.89367e-05	1.68516e-05	1.68516e-05
		VPAALFSKL	-4.9621e-05	3.53149e-05	-4.65676e-05	-6.4655e-05	-3.47504e-05	-3.47504e-05
		PAALFSKLL	-6.22389e-05	-1.87641e-05	-4.79737e-05	0.000186871	3.04826e-05	3.04826e-05
		FRPEGLDQW	5.76689e-05	-4.13328e-05	-2.72354e-05	5.54845e-06	-4.63585e-05	-4.63585e-05
		SFQRNQLLQ	9.12414e-05	-7.43621e-05	-4.29178e-06	5.03384e-05	-5.27994e-05	-5.27994e-05
		EENSRENPF	9.31309e-05	-4.80829e-05	-3.39878e-05	-7.10038e-05	-2.88587e-05	-2.88587e-05
		VAWIPDVES	-8.22924e-05	-2.1317e-05	7.17649e-05	3.65012e-05	-2.87695e-05	-2.87695e-05
		AITEKETVE	-3.61785e-05	-3.48569e-05	0.000165153	6.88588e-06	-1.68323e-05	-1.68323e-05
		KNFFWKTFT	-8.54052e-05	-5.17552e-05	3.28069e-05	8.08572e-05	5.42254e-06	5.42254e-06
		NKLEDVPLL	-3.94636e-05	-3.63075e-05	-0.000125609	6.60373e-05	-0.000110906	-0.000110906
		FNPYFDPLQ	1.15723e-05	-3.78581e-05	9.85462e-05	-6.49278e-05	-5.24946e-05	-5.24946e-05
		LQWKNSDFE	-3.73393e-05	-8.12908e-07	5.65147e-05	2.30455e-05	-1.69606e-05	-1.69606e-05
		RDPNRESLD	-2.24624e-05	-3.75154e-05	1.23303e-05	2.7973e-05	7.03867e-05	7.03867e-05
		LYLVCGERG	6.1283e-05	-1.69736e-05	-2.39607e-05	0.000119697	-2.03989e-05	-2.03989e-05
		GERGFFYTP	-1.93061e-05	-3.85822e-05	-5.10399e-05	5.56646e-05	-5.13214e-05	-5.13214e-05
		ERGFFYTPK	-3.28303e-05	-5.19118e-06	-1.57856e-05	-4.05609e-05	-5.87729e-08	-5.87729e-08
		RGFFYTPKS	-2.64746e-05	5.53987e-05	5.33974e-05	7.08147e-05	-3.64384e-05	-3.64384e-05
		EDPQVEQLE	-3.25674e-05	-2.2121e-05	-5.80389e-06	-8.06305e-05	-2.49435e-05	-2.49435e-05
		LELGGSPGD	-2.73177e-05	-5.2131e-05	-5.5764e-05	-6.67919e-06	-3.21118e-05	-3.21118e-05
		EDPQVAQLE	-6.36304e-05	-1.65156e-06	0.000118809	1.21464e-05	-2.374e-05	-2.374e-05
		PQVAQLELG	-3.55304e-05	-1.10127e-05	-2.51253e-05	2.76407e-06	-2.90058e-05	-2.90058e-05
		LELGGGPGA	9.75807e-06	-4.51686e-05	-4.24338e-05	-5.38394e-05	0.000141455	0.000141455
		GGPGAGDLQ	-3.22104e-05	2.11365e-05	0.000126504	1.20789e-05	-2.72454e-05	-2.72454e-05
		GAGDLQTLA	-2.20053e-05	-4.68249e-05	6.14616e-05	8.78077e-05	-1.48958e-05	-1.48958e-05
		IVEEQYTPQ	-6.6912e-05	-4.30058e-05	2.1268e-05	0.000198935	-2.87242e-05	-2.87242e-05
		VEEQYTPQS	2.05432e-05	3.83256e-06	0.000169274	7.96433e-05	-2.65254e-05	-2.65254e-05
		DRVSETDIQ	-4.28209e-06	-9.01147e-06	-6.45566e-05	-4.76893e-06	-4.61833e-05	-4.61833e-05
		ISDHYPVEV	4.03306e-05	-7.26977e-05	5.32617e-05	1.12376e-05	1.16021e-05	1.16021e-05
		KLEPSGPIS	1.27814e-05	-1.57502e-05	-1.09318e-05	-8.09781e-06	3.29132e-05	3.29132e-05
		SSVHTFPAL	-0.000102944	-8.5656e-05	-2.17758e-05	-2.39454e-05	-0.00012428	-0.00012428
		AENEFVTIK	-6.7512e-05	5.3374e-05	0.000302732	-7.63771e-06	7.05812e-05	7.05812e-05
		NKDLPSPIE	-9.63244e-05	-9.34482e-06	-5.74342e-05	-4.30072e-05	-9.6963e-05	-9.6963e-05
		SGPELVKPG	-1.2752e-05	-4.89404e-05	-1.13734e-05	-5.84298e-05	3.45796e-05	3.45796e-05
		EENIKIFEE	-7.9764e-05	4.25467e-05	-2.59956e-05	-3.59851e-05	4.38002e-05	4.38002e-05
		SHLVEALYL	0.000112925	-1.86491e-05	-5.36646e-05	2.72674e-05	-4.07633e-05	-4.07633e-05
		LYLVSGERG	5.46522e-05	0.000208023	4.62981e-05	-0.000160433	1.21712e-05	1.21712e-05
		FVDNIFPPV	-7.75511e-05	-4.23485e-05	-7.45034e-05	0.000112167	1.78669e-06	1.78669e-06
		VDNIFPPVI	-1.9572e-05	-8.94589e-05	-0.000101296	-3.5723e-05	-8.54118e-05	-8.54118e-05
		AGCKNFFWKT	4.58091e-05	-3.16307e-05	-1.17297e-05	-0.000139961	-2.71258e-05	-2.71258e-05
		FVKQHLCGPH	-1.83668e-05	-2.24365e-05	-2.53946e-05	-3.06089e-05	-2.71492e-05	-2.71492e-05
		FVKQHLCGSH	1.11193e-05	4.23542e-06	-2.99594e-05	-4.18197e-05	0.000108701	0.000108701
		MDQLAKELTA	2.77357e-05	1.31562e-06	3.02866e-05	-3.5663e-05	-3.24942e-05	-3.24942e-05
		GERGFFYTPM	-6.10806e-05	4.21957e-05	-2.29977e-05	-6.09777e-05	-1.96771e-05	-1.96771e-05
		GMLKRTKKLI	1.77595e-05	0.000153418	-5.03283e-05	-2.44268e-05	0.000140648	0.000140648
		KMALQQEGFD	-8.81198e-05	-3.78203e-05	-7.47323e-05	4.61988e-05	-9.69807e-05	-9.69807e-05
		RMDQLAKELT	5.33373e-05	2.67909e-05	6.21617e-05	-0.000159552	-9.96541e-05	-9.96541e-05
		SRMDQLAKEL	5.31418e-06	1.64456e-05	0.000119811	-2.59934e-05	1.38169e-05	1.38169e-05
		WSRMDQLAKE	-1.46798e-05	7.45941e-05	2.91934e-05	4.62431e-05	-0.000103035	-0.000103035
		GVEKMVNVVE	-7.18133e-06	0.000130762	6.07434e-05	-2.71776e-05	-3.9804e-05	-3.9804e-05
		EQDEMRLELQ	-5.5606e-05	-4.70635e-05	-2.7226e-05	5.38715e-05	6.61639e-05	6.61639e-05
		LLYEKMKGGQ	4.02898e-06	-3.63085e-05	6.43299e-05	4.80476e-05	5.17586e-05	5.17586e-05
		NSNPAMAPRE	-2.89326e-05	-5.96724e-05	-5.72339e-05	-3.37016e-05	0.000149278	0.000149278
		SANSNPAMAP	4.41265e-05	-1.27291e-05	5.46932e-05	-0.00010294	5.50941e-06	5.50941e-06
		QDFVQWLMNT	-2.02891e-05	-1.16803e-07	0.000128463	-6.72665e-05	8.15033e-05	8.15033e-05
		VRSGTNPQMD	-1.174e-05	-0.000100275	-2.03466e-05	-2.97237e-05	-3.15448e-05	-3.15448e-05
		ERGFFYTPMS	9.53891e-05	-1.50975e-05	4.46731e-06	-2.24456e-05	-3.80345e-05	-3.80345e-05
		FVNNVEVHTA	6.44023e-06	-2.15491e-05	-2.368e-05	-2.33082e-05	-2.50437e-05	-2.50437e-05
		GGGPGAGDLQ	-5.59435e-05	-5.96343e-06	-6.22517e-05	-2.21043e-05	-3.7722e-05	-3.7722e-05
		PQVEQLELGG	-6.40872e-05	6.66877e-05	0.000101335	5.38213e-05	-1.75281e-06	-1.75281e-06
		YGFRDPGPQL	-2.79388e-05	-6.10556e-05	-2.90665e-05	-3.22854e-05	1.90618e-05	1.90618e-05
		DLAGRDLTDY	-8.36129e-05	-7.52051e-05	3.11893e-05	1.4776e-05	2.25076e-05	2.25076e-05
		YAGSNFPEHI	9.72736e-05	1.33041e-05	5.9592e-05	5.88352e-05	-5.80361e-05	-5.80361e-05
		IQKTPQIQVY	-4.49647e-05	7.4308e-05	2.78722e-05	2.54341e-05	0.000472842	0.000472842
		ALEEQLQQIR	-1.16825e-05	5.53927e-05	-4.6823e-05	6.61998e-05	-1.82953e-05	-1.82953e-05
		ILSVHVATAA	-2.56682e-05	-2.02377e-05	-2.23811e-05	-2.2694e-05	-2.37527e-05	-2.37527e-05
		VTIITVPIVL	-2.05705e-05	9.31282e-05	0.000109972	-7.64109e-05	-1.56775e-05	-1.56775e-05
		SAPRNFVENF	0.000207401	-1.96219e-05	2.13062e-06	-2.0624e-05	-6.096e-05	-6.096e-05
		PNRESLDFLL	-5.02691e-05	1.35028e-05	6.08131e-06	-9.5183e-05	7.26834e-05	7.26834e-05
		VLYDEIKKYT	-4.42642e-05	-6.97783e-06	2.59539e-05	1.40506e-05	6.55292e-06	6.55292e-06
		AGFAGDDAPR	-2.40878e-05	-2.09066e-05	-2.20475e-05	-3.19512e-05	-2.4181e-05	-2.4181e-05
		GYSFTTTAER	-2.57435e-05	-2.03148e-05	-2.24575e-05	-2.51017e-05	-2.38287e-05	-2.38287e-05
		AAPAAPAAGE	-2.61478e-05	-2.07291e-05	-2.28678e-05	-2.28016e-05	-2.42365e-05	-2.42365e-05
		APSVPPPGTV	-6.67964e-05	-2.57395e-05	1.51252e-05	-6.78585e-06	7.16071e-05	7.16071e-05
		ISGLIYEETR	7.33915e-05	-2.40544e-06	6.22192e-05	-6.07197e-05	0.000135598	0.000135598
		LSSSVHTFPA	-3.06411e-05	-5.2358e-05	5.78865e-05	-6.31742e-06	6.2246e-05	6.2246e-05
		AKTTPPSVYP	-1.96794e-05	-6.02167e-05	0.000204271	0.000123813	-6.49055e-05	-6.49055e-05
		EFQLQQSGPE	-6.97521e-05	-2.87847e-05	-4.00335e-05	0.000103525	-7.85199e-05	-7.85199e-05
		LTVTAGEKVT	4.6887e-06	-5.53919e-05	-9.22156e-05	-6.53156e-05	7.22898e-05	7.22898e-05
		SVQAEDLAVY	-3.50263e-05	-0.000160906	0.000130561	-0.000132243	-0.000107624	-0.000107624
		EESNYELEGK	-6.10731e-05	-3.18787e-05	-1.17445e-05	-5.70624e-05	6.27041e-07	6.27041e-07
		AQYEDIAQKS	-7.80367e-05	-4.91115e-05	0.000162054	0.000190274	-8.75404e-05	-8.75404e-05
		SLVLLLLPLA	-2.62746e-05	-2.0859e-05	-2.29965e-05	-2.2694e-05	-2.43644e-05	-2.43644e-05
		RVAPEEHPVL	-4.28646e-05	2.61398e-05	-3.20697e-05	0.000224533	-6.36258e-05	-6.36258e-05
		TVLRIPLRVV	1.38977e-06	2.58212e-05	6.53858e-05	-8.8387e-06	1.22483e-06	1.22483e-06
		DQLAKELTAE	-4.04156e-05	-0.000119754	0.000145602	-7.15952e-05	-2.60949e-05	-2.60949e-05
		AYGFRDPGPQ	2.24785e-05	-2.00579e-05	-2.10938e-05	-0.000122349	6.30631e-06	6.30631e-06
		ADVATVRLGE	6.14492e-05	-2.21229e-05	-3.01814e-05	0.000143912	8.02717e-05	8.02717e-05
		SFARAPQLDL	-2.15796e-05	-1.87572e-05	7.63435e-05	-3.93878e-05	8.89507e-05	8.89507e-05
		ADQRVLTAEE	-6.87291e-05	7.51361e-05	0.000124131	4.36987e-05	3.16172e-05	3.16172e-05
		HALQDTEENP	-3.31693e-05	-1.95267e-05	3.69883e-05	0.00016177	2.1161e-05	2.1161e-05
		ALQDTEENPR	-5.20594e-05	-7.27366e-05	-4.3087e-05	-3.87127e-05	-2.56406e-05	-2.56406e-05
		HSQGTFTSDY	-3.51517e-05	8.68207e-05	6.47878e-05	7.76809e-06	-6.99749e-05	-6.99749e-05
		SQGTFTSDYS	4.60853e-05	1.03601e-05	-0.000100873	-9.44243e-05	-7.83508e-05	-7.83508e-05
		QGTFTSDYSK	-6.92621e-05	-0.000132987	-9.77157e-05	-1.75985e-05	-2.40674e-05	-2.40674e-05
		GTFTSDYSKY	-8.93007e-05	-0.000139401	-6.7198e-05	2.84575e-05	7.3336e-05	7.3336e-05
		TSDYSKYLDS	5.71451e-05	0.00014673	0.000310348	1.82854e-05	0.000141266	0.000141266
		SDPGLRGNIL	-3.00884e-05	7.15542e-05	1.98002e-06	-1.23425e-05	-7.68212e-06	-7.68212e-06
		VITAFNEGLK	-1.78795e-05	-5.86061e-05	-2.21691e-05	-4.52214e-05	-5.33182e-05	-5.33182e-05
		TPVRSGTNPQ	-3.14489e-06	-3.82542e-05	-4.03294e-05	-3.59222e-05	0.000131412	0.000131412
		GPVLPPTNVG	1.60837e-06	-2.64029e-05	-2.84876e-05	-2.12978e-05	-2.66583e-05	-2.66583e-05
		LPPTNVGSNT	-3.01602e-05	-2.4837e-05	-2.69355e-05	-2.2577e-05	-2.82945e-05	-2.82945e-05
		PPTNVGSNTY	2.24581e-06	-1.4053e-05	0.000153671	-3.99488e-05	-6.60535e-05	-6.60535e-05
		RDPNRESLDF	-0.000183546	-8.50004e-05	3.26571e-05	-5.68057e-05	-0.000184855	-0.000184855
		DPNRESLDFL	-7.47565e-05	-6.14268e-05	-5.67511e-05	-5.37827e-05	-7.2958e-05	-7.2958e-05
		NRESLDFLLV	-0.000119273	-2.02166e-05	4.02654e-05	-6.24419e-05	-3.62645e-05	-3.62645e-05
		ERGFFYTPKS	1.03107e-05	7.86957e-05	4.59985e-05	6.96513e-05	2.69812e-06	2.69812e-06
		EVEDPQVEQL	-2.27862e-05	-0.000102089	2.39369e-05	0.000106319	-7.95826e-05	-7.95826e-05
		VEDPQVEQLE	-0.000102176	-7.90202e-05	-9.0157e-05	-7.31228e-05	-3.61789e-05	-3.61789e-05
		ELGGSPGDLQ	4.93879e-05	-4.10618e-05	-4.51346e-05	4.05593e-05	-5.83316e-06	-5.83316e-06
		LGGSPGDLQT	-8.11701e-06	-9.71549e-06	-4.75246e-05	0.000308174	-4.79483e-05	-4.79483e-05
		GGSPGDLQTL	-6.14372e-05	6.76467e-05	8.72291e-05	-0.000112397	-1.81213e-05	-1.81213e-05
		SPGDLQTLAL	-1.19248e-05	3.11615e-05	8.67795e-05	-7.04901e-05	-2.98561e-05	-2.98561e-05
		QTLALEVARQ	-3.54967e-05	4.60884e-06	3.88429e-05	-1.839e-05	-6.34688e-05	-6.34688e-05
		EVEDPQVAQL	2.23984e-05	-2.8435e-05	-7.09837e-06	-3.84132e-05	-2.96512e-05	-2.96512e-05
		VEDPQVAQLE	-6.56024e-05	-4.43276e-05	-6.99012e-05	1.64219e-05	5.0362e-06	5.0362e-06
		LGGGPGAGDL	-1.16394e-05	-3.57643e-05	-2.68724e-05	-8.88433e-05	-4.18481e-05	-4.18481e-05
		GGPGAGDLQT	4.70564e-05	-2.18248e-06	3.21117e-05	-4.88442e-05	-3.66778e-05	-3.66778e-05
		GPGAGDLQTL	1.75941e-05	-5.26257e-05	-5.15052e-05	4.27582e-05	-4.13166e-06	-4.13166e-06
		GAGDLQTLAL	-8.18547e-05	-8.90062e-05	2.26933e-05	0.000143573	-6.50412e-05	-6.50412e-05
		QTLALEVAQQ	-6.98914e-05	-5.18086e-05	-5.88456e-05	0.000122794	-6.38624e-08	-6.38624e-08
		LVETSTPLRL	-5.61799e-05	-6.82092e-05	-5.86891e-05	-1.03951e-05	-6.68388e-05	-6.68388e-05
		LENPSPQAPA	-2.28504e-05	1.80712e-06	-2.05003e-05	-7.28095e-05	-1.48922e-06	-1.48922e-06
		ERPVFTNHFL	-2.63762e-06	-5.91727e-05	5.67708e-05	-2.6333e-05	2.42713e-05	2.42713e-05
		LEEELDEAVE	-4.61701e-05	-5.77592e-05	-2.96437e-05	-4.55067e-05	-2.66329e-05	-2.66329e-05
		YPAKPEAPGE	-3.67153e-05	-1.06491e-05	-3.62644e-05	2.49924e-05	-3.78502e-05	-3.78502e-05
		DVPAALFSKL	-5.69172e-05	4.19091e-05	0.000174328	-7.06584e-05	7.60638e-05	7.60638e-05
		TDDSDSENLP	8.2922e-05	3.6194e-05	-6.10113e-05	0.000114295	0.00010518	0.00010518
		IVEEQYTPQS	-6.29767e-05	-2.59952e-05	0.000188728	-7.07277e-05	-7.22474e-05	-7.22474e-05
		SGQLGLPDEE	-4.02296e-05	0.000110418	-6.21506e-05	2.05636e-07	6.5891e-05	6.5891e-05
		ELSAERPLNE	-2.44551e-05	2.66175e-05	-2.52595e-05	-1.75377e-05	-1.02978e-05	-1.02978e-05
		IATGSVGKNL	-6.22393e-05	-5.91303e-05	-4.1909e-05	-8.07109e-05	1.62672e-06	1.62672e-06
		NKLEDVPLLS	0.000134724	9.3319e-05	-1.07854e-05	0.000249156	4.99439e-05	4.99439e-05
		QKTPQIQVYS	-7.83203e-05	-0.000134131	0.000106159	-1.18879e-05	-9.50921e-05	-9.50921e-05
		AAEVPSRDTM	-2.66174e-05	0.000107179	9.19388e-05	-4.96692e-05	2.12386e-05	2.12386e-05
		AEVPSRDTME	-6.54036e-05	-5.86488e-05	-4.0013e-05	-1.88815e-05	-9.37293e-05	-9.37293e-05
		EGEDDPDRSM	-7.6041e-05	-0.000110003	0.000291933	-0.000129396	4.54864e-05	4.54864e-05
		DDPDRSMKLS	2.24742e-05	-0.000124495	-9.57832e-05	1.78532e-05	-4.40688e-05	-4.40688e-05
		DPDRSMKLSF	-2.27326e-05	-7.06435e-05	0.000266685	2.88862e-05	5.17781e-05	5.17781e-05
		YPQSKWQEQE	3.16566e-05	0.000122486	-9.83869e-06	-7.5939e-05	-1.79566e-05	-1.79566e-05
		LGALFNPYFD	-1.92661e-06	-0.000104608	-6.32702e-05	-4.17766e-05	-1.19669e-05	-1.19669e-05
		PLQWKNSDFE	-0.000105271	0.00012073	0.000114084	-6.54208e-05	-4.22911e-05	-4.22911e-05
		DGVAELDQLL	-1.81251e-05	5.31556e-05	-2.2928e-05	-5.86725e-05	-7.85833e-05	-7.85833e-05
		GVAELDQLLH	6.60522e-05	-2.55566e-05	-6.45014e-06	-3.73653e-05	-2.41327e-05	-2.41327e-05
		EAGAQGPMGP	-2.58832e-05	-2.59578e-05	1.22484e-05	-2.58507e-05	-2.93835e-05	-2.93835e-05
		PASQTEAHED	-7.9353e-05	3.08026e-05	3.76021e-05	-0.000139091	-2.47486e-05	-2.47486e-05
		TFTSDYSKYL	-5.18641e-07	-5.36672e-05	5.36571e-05	-6.01708e-05	0.00016883	0.00016883
		FTSDYSKYLD	0.000193088	-3.11782e-05	-3.68159e-06	-3.11573e-05	-0.000112307	-0.000112307
		SRRAQDFVQW	6.20955e-06	-3.18668e-05	-2.03503e-05	-2.26686e-05	-5.6158e-05	-5.6158e-05
		RRAQDFVQWL	-1.70646e-05	6.22584e-05	0.000111225	8.31854e-05	-6.65956e-05	-6.65956e-05
		YLEGQAAKEF	-5.24619e-05	0.000114176	0.000206638	-3.91504e-05	-4.1743e-05	-4.1743e-05
		ATQRLANFLV	5.34113e-05	-4.32696e-05	-3.57315e-05	-4.34899e-05	-6.10956e-05	-6.10956e-05
		LANFLVRSSN	-5.54941e-05	1.03899e-05	-2.91032e-05	-0.000104236	-1.50413e-05	-1.50413e-05
		ANFLVRSSNN	-6.12852e-05	-9.13817e-05	1.75702e-05	-2.3407e-05	-8.29681e-06	-8.29681e-06
		NLGPVLPPTN	-2.81619e-05	-1.56936e-05	-2.4912e-05	1.39962e-05	-2.62681e-05	-2.62681e-05
		VLPPTNVGSN	-6.98346e-06	-2.73939e-05	-2.94692e-05	-3.44315e-05	-1.00907e-05	-1.00907e-05
		EDPQVEQLEL	-5.56748e-05	-3.58688e-05	1.30774e-05	1.6778e-05	-6.51572e-05	-6.51572e-05
		LELGGSPGDL	-4.01816e-05	-0.000114671	-0.000104231	-5.00659e-05	-4.16805e-05	-4.16805e-05
		GSPGDLQTLA	0.000139991	-1.24575e-05	-7.94355e-05	-0.00013348	2.22607e-05	2.22607e-05
		LELGGGPGAG	-6.02437e-05	2.0375e-05	5.96271e-05	0.000117107	2.55097e-05	2.55097e-05
		EEQLQQIRAE	-6.5635e-06	-5.25841e-05	2.2163e-05	0.000146708	-3.45362e-05	-3.45362e-05
		VPPENVLGAL	-4.50749e-05	5.16796e-05	1.45515e-06	-6.62956e-05	-4.00596e-06	-4.00596e-06
		QVAAEHGFGV	-6.1558e-05	9.46988e-05	1.78608e-05	-3.50258e-05	1.82261e-05	1.82261e-05
		IKMALQQEGF	-6.236e-05	-1.89521e-05	3.60206e-05	0.000144375	0.000188991	0.000188991
		NQLHDEVHQW	1.39154e-05	9.90335e-05	0.000111001	0.000483412	1.17309e-05	1.17309e-05
		YGGFLRKYPK	-3.06991e-05	8.40802e-06	-2.38415e-05	-4.4601e-05	-5.05177e-05	-5.05177e-05
		ERYEEVQRYS	1.01566e-05	-3.24596e-05	-8.24213e-06	-3.8065e-05	-5.53229e-05	-5.53229e-05
		ASFQRNQLLQ	-2.36438e-05	-2.99186e-05	5.22783e-05	0.000142751	7.27424e-05	7.27424e-05
		YEENSRENPF	-4.13819e-06	-5.02067e-05	-6.80153e-05	2.36714e-05	-5.26757e-05	-5.26757e-05
		GQLGLPDEEN	-2.76671e-05	-2.51831e-05	-1.69146e-05	-3.91893e-05	2.17542e-05	2.17542e-05
		IPVGSLKNED	-2.58383e-05	4.63416e-05	-1.16154e-06	5.07633e-05	3.0914e-05	3.0914e-05
		LSAERPLNEQ	-1.94493e-05	-3.47374e-05	-4.51408e-05	-1.43278e-05	2.43019e-05	2.43019e-05
		APSDPRLRQF	-1.17251e-05	-3.08205e-05	-4.60703e-05	-5.33222e-05	-6.782e-05	-6.782e-05
		ALEPEDLPQA	-2.54154e-05	-2.37888e-05	-1.9307e-05	3.56761e-05	-1.92548e-05	-1.92548e-05
		DVPTNIMNIL	-6.59295e-05	-2.47449e-05	0.00013581	9.11933e-05	-2.17701e-05	-2.17701e-05
		LFNPYFDPLQ	-5.51946e-05	-3.85409e-05	4.12288e-05	3.55702e-05	1.80319e-05	1.80319e-05
		ARDPNRESLD	-2.33737e-05	-2.56959e-05	9.09361e-05	-7.22653e-05	-6.78794e-05	-6.78794e-05
		GERGFFYTPK	-5.10533e-05	-1.1415e-05	-5.04481e-05	-4.41124e-05	2.37116e-05	2.37116e-05
		REVEDPQVEQ	-4.58334e-06	9.77452e-05	-4.69432e-05	-5.21975e-05	-3.74961e-05	-3.74961e-05
		VEQLELGGSP	-1.57093e-05	-2.31698e-05	-4.40688e-05	0.000101695	2.93536e-05	2.93536e-05
		QLELGGSPGD	-2.51222e-05	-2.95282e-05	-1.32917e-05	-0.000152591	-5.42802e-05	-5.42802e-05
		REVEDPQVAQ	-6.48866e-05	-6.63385e-05	-5.44882e-05	8.51068e-05	-2.8137e-05	-2.8137e-05
		EDPQVAQLEL	-1.86531e-05	3.94155e-05	3.44972e-05	-9.99029e-05	-6.82671e-05	-6.82671e-05
		PQVAQLELGG	-7.26485e-05	-3.27692e-05	-8.30899e-05	4.34141e-05	-5.95226e-05	-5.95226e-05
		QLELGGGPGA	2.54849e-05	9.33463e-05	3.00784e-05	-1.17043e-05	4.88892e-05	4.88892e-05
		ELGGGPGAGD	-8.14581e-05	-3.57886e-05	6.0989e-05	-7.46474e-05	-6.75225e-05	-6.75225e-05
		PGAGDLQTLA	-0.00014631	3.83455e-05	0.000109613	8.45842e-05	-4.57703e-05	-4.57703e-05
		NQLLQKEPDL	-1.30722e-05	0.000114749	0.000161504	-4.48257e-05	7.96018e-05	7.96018e-05
		TNEIVEEQYT	-4.77114e-05	-1.2876e-05	1.68014e-05	2.82752e-06	1.13992e-05	1.13992e-05
		QELGKLTGPS	2.38629e-05	-1.2878e-05	5.28669e-06	-4.1075e-05	-3.37119e-05	-3.37119e-05
		VGSLKNEDTP	-5.98509e-05	-6.31074e-05	-8.62912e-05	-9.00415e-05	-9.30154e-05	-9.30154e-05
		LKVALPSYEE	-5.44005e-05	2.82847e-05	4.36807e-05	-0.000126071	-7.72987e-05	-7.72987e-05
		NAENEFVTIK	-4.23776e-05	-7.12239e-06	9.45023e-05	-4.75649e-05	-7.75549e-05	-7.75549e-05
		SSSVHTFPAL	-9.46133e-06	4.18506e-05	1.88223e-05	-4.12665e-05	0.000191475	0.000191475
		ISDHYPVEVT	0.00014732	7.28464e-05	-7.27338e-05	2.4996e-06	-6.84345e-05	-6.84345e-05
		AHAAAITAYA	-2.56682e-05	-2.02377e-05	-2.23811e-05	-2.2694e-05	-2.37527e-05	-2.37527e-05
		KDLPSPIERT	-4.91847e-05	5.09265e-05	-1.68293e-05	-1.65893e-06	-5.84583e-05	-5.84583e-05
		GLQFPVGRVH	-5.01674e-05	-3.99199e-05	-1.46387e-05	-6.80902e-05	-8.20501e-05	-8.20501e-05
		VITDRIENVD	7.82071e-05	-9.65863e-05	-2.02977e-05	8.88099e-05	-6.73185e-05	-6.73185e-05
		GVLNSWTDQD	-6.84825e-05	-6.91454e-06	-5.09582e-05	0.000120563	-8.70303e-05	-8.70303e-05
		ASYIDGFKEP	-8.16583e-05	-5.92305e-05	-5.99798e-05	2.9842e-05	-2.30117e-05	-2.30117e-05
		ALYLVSGERG	-9.30455e-06	5.95783e-05	4.56121e-05	-3.67825e-05	2.06006e-05	2.06006e-05
		ENIKIFEEDA	-3.93759e-05	7.01212e-05	0.000154529	-9.65414e-05	-5.20325e-07	-5.20325e-07
		MDQLAKELTAE	4.40132e-05	-4.70513e-05	-5.25809e-05	-0.000104189	-8.54593e-05	-8.54593e-05
		VSTGDVNVEMN	0.000101927	-2.68006e-06	0.000176342	6.81833e-07	2.14465e-05	2.14465e-05
		VALPGVGVSML	-8.20547e-05	0.000103705	0.000234887	8.76709e-05	0.000117275	0.000117275
		EITALAPSTMK	-9.53742e-05	-3.72888e-05	-8.44444e-05	5.34832e-05	-5.14127e-05	-5.14127e-05
		GERGFFYTPMS	-7.12026e-05	6.84799e-05	3.5634e-05	-8.1321e-05	5.12764e-05	5.12764e-05
		LEGEDDPDRSM	-0.000118008	4.73584e-05	-2.53324e-05	-2.08285e-05	0.000234217	0.000234217
		TPVRSGTNPQM	1.42032e-05	-9.4084e-06	1.75121e-05	-5.54953e-05	-5.53775e-05	-5.53775e-05
		AAAEVPSRDTM	8.36499e-05	-4.36042e-05	-1.31134e-05	4.05204e-05	-3.50705e-05	-3.50705e-05
		RMDQLAKELTA	-1.19872e-06	-2.54888e-05	6.6012e-05	0.000151339	1.80094e-05	1.80094e-05
		SRMDQLAKELT	-5.00486e-05	8.10564e-05	0.0001472	2.33067e-05	-4.87587e-05	-4.87587e-05
		IKMALQQEGFD	-3.71162e-05	0.000140727	8.03156e-05	-9.22303e-06	5.42476e-05	5.42476e-05
		LAMAAFPKKQN	1.12406e-05	4.73486e-05	-0.000155635	7.36309e-05	-3.05226e-05	-3.05226e-05
		WSRMDQLAKEL	0.00013706	0.000111381	0.000246818	2.98854e-05	0.000228762	0.000228762
		PDRSMKLSFRT	-9.38064e-05	-9.78521e-05	0.000162095	4.21953e-05	-0.000134592	-0.000134592
		LPVNSPMTKGD	-0.00013515	-0.000132854	-9.28517e-05	2.97322e-05	3.48432e-06	3.48432e-06
		ANSNPAMAPRE	-0.000110801	2.79302e-05	2.46263e-05	0.000236254	-0.000115231	-0.000115231
		SANSNPAMAPR	-4.68095e-05	-5.32652e-05	-3.85885e-05	3.68995e-05	-0.000102553	-0.000102553
		AQDFVQWLMNT	-8.17971e-05	-6.70261e-05	0.000103666	3.11082e-05	-8.50912e-05	-8.50912e-05
		NAARDPNRESL	3.07991e-05	-4.47248e-05	3.5969e-05	-1.13216e-05	1.04382e-05	1.04382e-05
		QLELGGGPGAG	1.34632e-05	-1.28282e-05	8.41472e-05	8.85531e-05	-7.99476e-05	-7.99476e-05
		LGGGPGAGDLQ	-5.82151e-05	-8.23321e-05	-7.90792e-05	3.33164e-05	-5.81858e-05	-5.81858e-05
		EVEDPQVAQLE	3.24045e-05	5.77294e-05	-4.98319e-05	9.57345e-05	-1.70207e-05	-1.70207e-05
		PKFEVIDKPQS	-9.96921e-05	1.15266e-05	0.000121631	-1.55867e-05	-4.46229e-05	-4.46229e-05
		AGLQFPVGRVH	-3.45141e-05	-1.32442e-06	2.39198e-05	8.47538e-06	-7.85784e-05	-7.85784e-05
		LQTLALNAARD	-9.24321e-05	-4.15302e-05	-2.50059e-05	5.80905e-05	0.00277032	0.00277032
		TNAENEFVTIK	1.82331e-05	-0.000194751	-9.1506e-05	-7.74604e-05	0.000169186	0.000169186
		QHLGESTVRTI	-2.58248e-05	-2.05007e-05	0.000145228	0.000130709	7.53782e-06	7.53782e-06
		VTRQELGQVTL	-0.000100102	-2.38541e-06	0.000106831	0.000146676	-5.67734e-06	-5.67734e-06
		LAYEQVARALK	1.04552e-06	-4.19045e-05	-0.000120929	3.05277e-05	2.40945e-05	2.40945e-05
		IPPDNILPLII	-4.93318e-05	-0.000184508	-0.000136138	0.000229172	-0.000103813	-0.000103813
		AISDHYPVEVT	5.50414e-05	-6.71889e-05	3.60532e-05	-9.271e-05	-0.000146452	-0.000146452
		VTRYIYNREEY	3.67575e-05	-0.000142545	-5.20831e-05	0.000317746	1.8615e-05	1.8615e-05
		STITSREIQTA	-9.61828e-05	-0.000178148	-9.10804e-05	0.000148139	-3.07615e-05	-3.07615e-05
		LENVIRDAVTY	-1.29551e-05	8.37411e-05	7.42727e-05	2.91372e-05	6.94681e-05	6.94681e-05
		PNRESLDFLLV	-1.33204e-05	-5.19223e-05	-6.45414e-05	3.64627e-05	-7.03491e-05	-7.03491e-05
		PQVEQLELGGS	-9.21217e-05	-8.55381e-05	-4.78327e-05	0.00011859	-0.000104753	-0.000104753
		ATAQTVEDYVE	-2.5923e-05	1.14106e-05	-1.85839e-05	0.000128264	8.65664e-06	8.65664e-06
		QRGLTAYHDIS	-1.06993e-05	2.14313e-05	2.38008e-05	-8.08755e-05	-7.26693e-05	-7.26693e-05
		RGLTAYHDISL	-3.69541e-06	-5.92895e-05	-6.19499e-05	-4.3433e-05	8.55665e-05	8.55665e-05
		AIQPGSINYDL	-1.07003e-06	-3.13173e-05	-2.21059e-05	0.000112488	-3.54267e-05	-3.54267e-05
		LTVTGKTVRLL	-9.98741e-05	-0.000164591	0.00014533	-9.86563e-05	0.000165376	0.000165376
		SLGKNPTDAYL	5.37264e-05	0.000225871	2.80384e-05	-4.55418e-05	3.33169e-05	3.33169e-05
		GIAQIIAAQEE	0.000116193	9.19503e-05	0.000111095	3.96827e-05	0.000278725	0.000278725
		ALAAAGYDVEK	7.62017e-06	-7.01013e-06	9.89049e-05	2.80475e-05	-2.89626e-05	-2.89626e-05
		VEIIANDQGNR	-4.63301e-05	-4.22859e-05	-8.8421e-05	0.000198183	-0.000146759	-0.000146759
		LSSSVHTFPAL	5.82271e-06	-5.1326e-05	5.0884e-05	-0.000172133	0.00015554	0.00015554
		KSDLEMQIESL	4.85614e-06	-6.46563e-05	-0.000114462	0.000114303	-2.15253e-05	-2.15253e-05
		TEELNREVATN	-2.25296e-05	-2.40778e-05	-2.6841e-05	-3.32507e-05	-2.81852e-05	-2.81852e-05
		LALDIEIATYR	-4.03143e-05	-2.02717e-05	-1.03355e-05	-3.06408e-05	-3.54817e-05	-3.54817e-05
		KNLQTVNVDEN	0.000195459	6.72016e-05	0.000184079	6.15216e-05	-9.60424e-05	-9.60424e-05
		IALLNVELELK	-7.33408e-05	5.38962e-05	3.1608e-05	0.000291063	-6.54543e-05	-6.54543e-05
		DPNRESLDFLL	-4.31912e-05	-5.81934e-05	-8.20819e-05	5.14617e-05	-3.08139e-05	-3.08139e-05
		LVTRYIYNREE	4.57732e-05	-3.35532e-05	-2.50632e-05	-0.000176909	2.43182e-05	2.43182e-05
		SLEWIGVINPY	-1.5193e-05	-4.09009e-05	0.000200532	0.000102496	-0.000157684	-0.000157684
		IQKTPQIQVYS	-2.83975e-05	2.93442e-05	0.000134166	3.27644e-05	-0.000191132	-0.000191132
		AAEVPSRDTME	-4.21951e-05	-2.92749e-05	-1.61529e-05	-2.15637e-05	-3.84683e-05	-3.84683e-05
		AYGFRDPGPQL	-3.48789e-05	5.29689e-05	-2.48003e-05	-5.27974e-05	-2.58647e-05	-2.58647e-05
		IEAELEKVAHQ	-3.96942e-05	2.3108e-05	2.72567e-07	-2.56285e-05	-7.09339e-05	-7.09339e-05
		DPADASGTRWA	-2.85251e-05	0.000173557	0.000214194	-0.00015716	0.000116248	0.000116248
		SSYEGHPLSEE	6.17736e-05	1.19873e-05	-8.11324e-06	-1.75062e-05	-3.89721e-05	-3.89721e-05
		DGVAELDQLLH	1.52375e-05	-6.8354e-05	-6.05099e-05	-5.13239e-05	-2.33511e-05	-2.33511e-05
		GVAELDQLLHY	-5.41683e-05	2.39097e-05	2.22813e-05	-2.6591e-05	-6.51286e-05	-6.51286e-05
		HALQDTEENPR	-3.51989e-05	-8.68939e-05	0.000348382	0.000208998	7.56528e-06	7.56528e-06
		HSQGTFTSDYS	0.000238021	-5.53756e-05	-3.46765e-05	-6.17145e-05	8.76778e-05	8.76778e-05
		QGTFTSDYSKY	-3.03917e-05	-5.93961e-05	-0.000138514	0.000299076	5.1037e-05	5.1037e-05
		FTSDYSKYLDS	-9.28598e-05	-0.000113571	0.000121008	0.000219226	-0.000163939	-0.000163939
		KVITAFNEGLK	3.29871e-05	8.76758e-07	-5.86358e-05	0.000154342	-8.47232e-05	-8.47232e-05
		LANFLVRSSNN	-1.34318e-05	-1.29301e-07	6.06051e-06	0.000362076	-7.79426e-05	-7.79426e-05
		NNLGPVLPPTN	-2.68995e-05	-2.14994e-05	-2.36308e-05	-2.85353e-05	-2.49948e-05	-2.49948e-05
		VLPPTNVGSNT	-5.68619e-06	-2.90521e-05	9.98015e-06	-2.97335e-05	-2.10991e-05	-2.10991e-05
		LPPTNVGSNTY	-4.73423e-05	-2.88402e-05	-4.02386e-05	0.000151647	5.83124e-05	5.83124e-05
		ARDPNRESLDF	-3.50968e-05	1.91411e-05	-4.81646e-05	-6.94523e-05	5.90811e-06	5.90811e-06
		RDPNRESLDFL	-8.06071e-05	-1.11145e-05	-2.13823e-05	-4.24709e-06	-3.53305e-05	-3.53305e-05
		GERGFFYTPKS	-2.87722e-05	4.86806e-05	-3.19778e-05	-3.06378e-05	-5.007e-05	-5.007e-05
		EVEDPQVEQLE	1.37194e-05	6.78708e-05	-4.11533e-05	5.45221e-05	-1.96825e-05	-1.96825e-05
		VEDPQVEQLEL	-3.80108e-06	-1.94901e-06	2.60757e-05	-2.01764e-06	-5.48105e-05	-5.48105e-05
		LELGGSPGDLQ	-7.6896e-05	-4.0595e-05	3.13518e-05	0.000225983	-3.8675e-05	-3.8675e-05
		ELGGSPGDLQT	0.000116803	1.4713e-06	3.44878e-05	2.02311e-05	-4.55059e-05	-4.55059e-05
		LGGSPGDLQTL	-1.04785e-05	-6.4685e-05	7.54717e-05	4.6061e-05	1.64892e-05	1.64892e-05
		GGSPGDLQTLA	-0.000160362	0.000138374	-7.40828e-05	0.000240402	-6.83875e-05	-6.83875e-05
		LQTLALEVARQ	6.11805e-05	-0.000100735	-6.17292e-05	3.90662e-05	-3.05323e-05	-3.05323e-05
		LELGGGPGAGD	-2.74602e-06	0.000161609	0.000299611	-9.0043e-06	7.09998e-05	7.09998e-05
		ELGGGPGAGDL	8.39751e-06	1.20007e-05	-2.76583e-05	-8.22959e-05	3.82582e-05	3.82582e-05
		GGGPGAGDLQT	-2.20188e-05	5.22228e-05	-7.73992e-05	-4.18496e-05	-1.873e-05	-1.873e-05
		GGPGAGDLQTL	-4.76036e-05	-3.32769e-06	3.78043e-05	3.36075e-06	-2.13182e-05	-2.13182e-05
		PGAGDLQTLAL	-2.10026e-05	8.88014e-05	3.84374e-05	2.19428e-05	-5.18724e-05	-5.18724e-05
		LQTLALEVAQQ	-7.6215e-05	-4.33728e-05	-6.24671e-05	-1.11523e-05	4.2729e-05	4.2729e-05
		ELEEELDEAVE	-5.73865e-05	-6.64373e-05	-0.000113867	0.000116907	-7.89576e-05	-7.89576e-05
		YPAKPEAPGED	-2.55566e-06	-7.88924e-05	-4.78224e-05	0.000106044	-4.74974e-05	-4.74974e-05
		DVPAALFSKLL	-2.61051e-05	-9.17671e-05	-0.00011086	-0.000112196	-6.63965e-05	-6.63965e-05
		FTDDSDSENLP	0.000251412	0.00015107	-2.14731e-05	4.08002e-05	5.80824e-06	5.80824e-06
		LPFRPEGLDQW	-3.81533e-05	5.98324e-05	0.000107492	-7.60019e-05	-1.01796e-05	-1.01796e-05
		SGQLGLPDEEN	-2.43885e-05	-6.66621e-05	-1.86467e-05	0.000438463	8.5851e-05	8.5851e-05
		DDIPEADLDRP	4.35817e-05	-0.000105999	-9.29203e-05	9.15098e-05	1.36277e-05	1.36277e-05
		ELSAERPLNEQ	-1.55658e-05	-4.52413e-05	7.97393e-05	0.00013685	2.02364e-05	2.02364e-05
		SLAAATGKQEL	-2.69516e-05	-2.17467e-05	-2.38757e-05	-2.84724e-05	-2.52382e-05	-2.52382e-05
		AEQDEMRLELQ	-9.53033e-05	3.59994e-05	0.000141949	-0.000104783	-1.16177e-05	-1.16177e-05
		IWHHTFYNELR	1.07056e-05	-1.57764e-05	-1.64524e-05	-4.65775e-05	3.53687e-05	3.53687e-05
		DAAAEVPSRDT	-2.54695e-05	-2.03264e-05	-2.2469e-05	-2.26211e-05	-2.38401e-05	-2.38401e-05
		GLFPQGGKGRE	3.71958e-05	-0.00012712	-4.44839e-05	-3.00263e-05	-3.58868e-05	-3.58868e-05
		GEDDPDRSMKL	1.27498e-05	0.000108485	-3.88585e-05	7.24035e-05	-4.82269e-05	-4.82269e-05
		DDPDRSMKLSF	1.01968e-05	3.32592e-05	1.12228e-05	8.00985e-05	-1.18505e-05	-1.18505e-05
		EPEYGEESRSY	-3.15328e-05	-4.015e-05	-5.01057e-05	-4.77304e-06	8.7776e-06	8.7776e-06
		DRQYEPYPITE	-1.0469e-05	-1.83702e-05	5.79307e-05	0.000103703	-5.61846e-05	-5.61846e-05
		YFDPLQWKNSD	1.98997e-05	0.000111217	-1.13384e-05	2.1416e-05	0.000107534	0.000107534
		DPLQWKNSDFE	1.23986e-05	0.000193696	0.000262402	-6.36811e-05	-1.17997e-05	-1.17997e-05
		PFSEDVNWGYE	-0.000186533	-1.10494e-05	-6.80111e-05	1.28868e-05	-0.000224385	-0.000224385
		QYDGVAELDQL	-6.09835e-05	-2.75596e-05	2.18247e-05	3.72251e-05	0.000328376	0.000328376
		PHFLYPKSRLV	-0.000155914	-0.000223621	-0.000129978	-4.13487e-05	-0.000100669	-0.000100669
		NFFGQNQNTRS	9.77705e-06	7.84443e-05	3.59509e-05	-0.000153148	-9.94745e-05	-9.94745e-05
		SQGTFTSDYSK	-4.61743e-05	5.81031e-05	-6.087e-06	7.05092e-05	1.69173e-05	1.69173e-05
		GTFTSDYSKYL	0.000188923	0.000202735	0.000121516	-5.29719e-05	-2.92799e-05	-2.92799e-05
		TFTSDYSKYLD	8.58623e-05	0.000112436	2.95273e-05	0.000275233	0.000401391	0.000401391
		DSRRAQDFVQW	-0.000117491	-2.21466e-05	-3.11747e-05	3.37499e-06	-4.62863e-05	-4.62863e-05
		INWLIQTKITD	5.92328e-05	-1.70516e-05	6.99017e-05	-2.46624e-06	9.71002e-05	9.71002e-05
		GKKVITAFNEG	-0.00011711	-0.000107255	-0.00011704	-0.000199156	-2.15454e-05	-2.15454e-05
		FLVRSSNNLGP	-1.78775e-05	-6.09148e-05	5.85349e-05	0.000166734	7.18134e-05	7.18134e-05
		GPVLPPTNVGS	-3.60505e-05	-4.78091e-05	2.21527e-05	-3.9965e-05	4.33843e-05	4.33843e-05
		EDPQVEQLELG	-1.72856e-05	7.86122e-05	0.000164107	8.3603e-06	8.13286e-05	8.13286e-05
		QLELGGSPGDL	-2.08807e-05	-9.55893e-05	0.000158417	0.000114904	0.000251449	0.000251449
		GSPGDLQTLAL	0.000183359	-9.263e-05	-2.3542e-05	-0.000102448	-2.96218e-05	-2.96218e-05
		VEDPQVAQLEL	1.81886e-05	-6.23818e-05	-2.03509e-05	0.00016288	0.000193282	0.000193282
		GPGAGDLQTLA	-8.32923e-05	-0.000162769	-5.16475e-05	8.04366e-05	0.000111128	0.000111128
		NLALSRESLVV	9.37124e-05	-1.79466e-05	0.000157306	-5.3327e-05	-4.88235e-05	-4.88235e-05
		MDQAITVGAPV	-3.02938e-05	2.4625e-07	0.000130335	0.000122081	8.90062e-05	8.90062e-05
		NPNTYSEDLDV	-0.000136629	-5.61631e-06	-6.7938e-05	4.94034e-05	-0.000137947	-0.000137947
		APELWEDEESL	1.43075e-05	1.55775e-05	-8.28794e-06	-1.77886e-05	4.36705e-05	4.36705e-05
		LMYEENSRENP	-3.2262e-05	-1.04902e-05	0.000127394	-3.04362e-05	-6.03201e-06	-6.03201e-06
		MYEENSRENPF	-6.20738e-05	2.04184e-05	-9.74688e-05	8.32856e-06	-5.81015e-05	-5.81015e-05
		IVEEQYTPQSL	-6.22327e-05	0.000118035	3.98818e-05	0.000105873	-7.70337e-05	-7.70337e-05
		ELGKLTGPSNQ	-1.43293e-05	6.56161e-06	7.52455e-05	-7.86348e-05	-2.84204e-05	-2.84204e-05
		LRAITEKETVE	-4.94109e-05	-2.7603e-05	4.24293e-06	-2.25245e-05	0.000126128	0.000126128
		VMEQLGIARPR	3.65312e-05	1.70078e-05	-4.55166e-06	-1.2904e-05	5.80719e-05	5.80719e-05
		IIATGSVGKNL	2.64921e-05	-1.25824e-05	0.000155857	-6.55924e-05	0.000210755	0.000210755
		LAAATGKQELA	-2.56682e-05	-2.02377e-05	-2.23811e-05	-2.2694e-05	-2.37527e-05	-2.37527e-05
		QAAEQDEMRLE	-4.72504e-05	-3.10063e-05	2.60218e-05	-4.15919e-05	-5.28064e-05	-5.28064e-05
		HKFYNTGPVFS	-2.94911e-05	-3.7883e-05	-6.90408e-06	5.62808e-05	-0.000133099	-0.000133099
		AARDPNRESLD	5.82148e-05	-6.20959e-05	-6.73434e-05	7.02694e-05	1.1344e-05	1.1344e-05
		VEALYLVCGER	-8.58424e-05	-0.000104487	-8.02405e-05	-7.68439e-05	-3.01566e-05	-3.01566e-05
		QVEQLELGGSP	-3.88058e-06	-7.35982e-06	4.90668e-05	5.99235e-07	0.000112142	0.000112142
		VEQLELGGSPG	-7.66441e-05	-4.61737e-05	-9.96285e-05	9.73306e-05	-6.06228e-05	-6.06228e-05
		EQLELGGSPGD	-4.69046e-05	-4.74782e-05	-3.47746e-05	-5.94744e-05	-4.76251e-05	-4.76251e-05
		PQVAQLELGGG	-5.56232e-05	-5.84059e-05	2.9769e-05	5.43397e-05	5.44369e-05	5.44369e-05
		QVAQLELGGGP	-6.77346e-05	-7.97737e-05	-7.45938e-05	2.55397e-05	-2.17362e-05	-2.17362e-05
		NEIVEEQYTPQ	-2.81556e-05	-8.84532e-06	-5.22458e-06	-2.30321e-05	-2.30187e-05	-2.30187e-05
		EIVEEQYTPQS	0.000108205	4.00053e-05	0.000470942	-6.03036e-05	-5.07996e-05	-5.07996e-05
		TPQSLATLESV	5.85027e-06	9.38361e-05	-3.65658e-05	-0.000142795	-7.07281e-05	-7.07281e-05
		VGSLKNEDTPN	-0.00010681	-8.05594e-05	-7.18493e-05	-0.000113349	-4.39897e-06	-4.39897e-06
		YSPRTPDRVSE	1.32422e-05	0.000150583	0.000555282	0.000236494	-2.43208e-05	-2.43208e-05
		TPDRVSETDIQ	-0.000139308	-2.08478e-05	-4.9157e-05	0.000102545	2.83898e-06	2.83898e-06
		LKVALPSYEEA	0.000117444	-6.04912e-05	-6.3993e-05	1.74498e-05	-7.49821e-06	-7.49821e-06
		TYVRKLDDFVE	5.30179e-05	4.5446e-06	0.000124468	4.9448e-05	-1.91053e-05	-1.91053e-05
		AHAAAITAYAL	-2.56682e-05	-2.02377e-05	-2.23811e-05	-2.2694e-05	-2.37527e-05	-2.37527e-05
		GTARGIVVYTG	0.000105677	5.71682e-05	0.000174523	-2.09102e-05	4.53318e-05	4.53318e-05
		NKDLPSPIERT	-3.13065e-05	6.85271e-05	-4.28955e-06	-1.78444e-05	2.78412e-06	2.78412e-06
		GVQVALPSYEE	-7.6874e-05	-9.86713e-05	6.42825e-05	1.79042e-05	-4.82085e-05	-4.82085e-05
		HEHMVITDRIE	1.6352e-05	0.000145099	0.000188407	-2.98327e-05	2.48284e-05	2.48284e-05
		LRVAPEEHPVL	-4.20526e-05	0.000105986	-5.39059e-05	0.000114599	-8.22551e-05	-8.22551e-05
		RVIEITIYEDR	-5.58399e-05	9.12738e-07	0.000142727	-0.000121545	-7.39304e-05	-7.39304e-05
		GIGKITPFEEK	8.46608e-05	-7.42431e-05	-7.25562e-05	-9.50405e-05	-9.19221e-06	-9.19221e-06
		FESNIKSYRDD	-6.36729e-05	0.000235496	3.38938e-05	9.77938e-05	0.000148069	0.000148069
		TVVKSVIVEPE	0.000155929	0.000104464	0.000137261	0.000141069	-4.20938e-05	-4.20938e-05
		RVAPEEHPVLL	-6.10384e-05	-5.95352e-05	0.000147634	1.38625e-05	-0.000103822	-0.000103822
		YLERTRAELDT	1.84404e-06	1.67944e-05	0.000122199	-1.48093e-05	5.11214e-05	5.11214e-05
		AQAKVDVFRED	-5.45232e-05	-7.89606e-05	-4.53841e-05	0.000108709	-0.000106816	-0.000106816
		HHGLDVFQDDD	-7.2121e-05	-2.97691e-05	-8.18759e-05	0.000274914	-8.01337e-05	-8.01337e-05
		GQPNTLICFVD	-0.000151746	-4.63794e-05	-5.39721e-05	4.64421e-05	4.16272e-05	4.16272e-05
		EIEIIPVQEEE	-7.18916e-05	2.61925e-05	-4.26452e-05	1.69361e-05	-5.57363e-05	-5.57363e-05
		ARLGADMEDLR	-5.01375e-05	-9.38173e-05	-5.78986e-05	5.3141e-05	-9.67795e-05	-9.67795e-05
		IEIIPVQEEEE	-6.02379e-05	-4.71211e-05	-5.38297e-05	-1.50486e-05	3.20069e-05	3.20069e-05
		IDGSERQNGVL	-8.37777e-05	0.000346113	6.45179e-05	0.000152392	6.90847e-05	6.90847e-05
		TIEENIKIFEE	-6.71489e-05	7.81252e-06	0.000339388	7.14022e-05	0.000140554	0.000140554
		GVLNSWTDQDS	-4.38784e-05	3.07797e-05	6.14818e-05	5.85217e-06	2.44394e-06	2.44394e-06
		ATIPLVPGRDE	-1.8798e-05	-2.04342e-05	-2.25758e-05	-2.35012e-05	-2.39462e-05	-2.39462e-05
		EVAQTTALPDE	-2.2031e-05	-1.09929e-05	-2.38945e-06	-5.55894e-05	2.74797e-05	2.74797e-05
		PPCCQPSSCETT	-2.56682e-05	-2.02377e-05	-2.23811e-05	-2.2694e-05	-2.37527e-05	-2.37527e-05
		MNAAPGVDLTQL	3.90186e-05	3.35574e-05	-3.35668e-05	1.3296e-05	0.000100199	0.000100199
		RAQDFVQWLMNT	-5.26991e-06	-5.6419e-05	-6.38022e-05	1.10333e-06	1.15713e-05	1.15713e-05
		AAAEVPSRDTME	-1.72672e-05	-4.25503e-05	-0.000134966	0.000123104	-8.88172e-05	-8.88172e-05
		TPVRSGTNPQMD	0.000148638	-7.43767e-06	-0.000132109	-7.40639e-05	0.000121502	0.000121502
		GIAQIIAAQEEM	-3.58207e-05	1.73638e-05	0.000131748	-8.81669e-05	-3.16692e-05	-3.16692e-05
		DAAAEVPSRDTM	2.61958e-06	-1.9791e-05	3.23311e-05	1.90542e-05	4.0655e-06	4.0655e-06
		NMIVIVLGHHLG	-2.56682e-05	-2.02377e-05	-2.23811e-05	-2.2694e-05	-2.37527e-05	-2.37527e-05
		RMDQLAKELTAE	0.000216458	7.01567e-05	0.000250292	4.60361e-06	3.83335e-05	3.83335e-05
		SRMDQLAKELTA	-6.96289e-06	6.42216e-05	7.39903e-05	-1.51727e-05	-2.03708e-06	-2.03708e-06
		WSRMDQLAKELT	8.00073e-06	0.000107388	0.000133219	0.000149702	-7.42578e-05	-7.42578e-05
		IALYMASQPRNK	5.53367e-05	-2.06892e-05	9.41289e-05	8.19319e-05	-1.09942e-05	-1.09942e-05
		TVTAMDVVYALK	4.46966e-05	7.76031e-05	1.80581e-05	6.3486e-05	9.56764e-05	9.56764e-05
		AAEQDEMRLELQ	-2.90259e-05	-4.2367e-05	-3.84844e-05	-2.59242e-05	-1.82665e-05	-1.82665e-05
		SANSNPAMAPRE	-0.00014094	0.000240563	0.000108663	7.56894e-05	-0.000131804	-0.000131804
		NAARDPNRESLD	-1.5194e-05	-1.03347e-06	3.7974e-05	-0.000108286	2.11559e-05	2.11559e-05
		VNNKDLPSPIER	-3.20037e-05	-5.51127e-05	-7.95996e-05	3.83524e-05	3.56199e-05	3.56199e-05
		KCNTATCATQRL	5.87697e-06	3.54177e-05	-1.15801e-05	-7.41407e-05	-1.99932e-05	-1.99932e-05
		QLELGGSPGDLQ	6.65107e-06	-6.37502e-05	-0.000124089	9.79016e-05	1.25888e-05	1.25888e-05
		QERNAGDPAQPR	-5.83382e-05	-3.16421e-05	0.000111189	-0.00016209	-0.000163391	-0.000163391
		EESNYELEGKIK	-4.46341e-05	-8.58748e-05	-5.69748e-05	2.27981e-05	8.62423e-06	8.62423e-06
		ALEEQLQQIRAE	0.000128029	-2.8432e-06	8.47834e-06	-5.08384e-05	-6.19187e-05	-6.19187e-05
		GEAIPIYAEIEN	-0.000169202	0.000147896	-0.000113009	-7.02866e-05	-0.00013084	-0.00013084
		NHEKYDNSLKIV	-4.91927e-05	-5.27354e-05	-6.03723e-06	7.46335e-05	0.000107659	0.000107659
		GISVPIILYPDG	3.69694e-06	-9.95389e-05	1.04237e-05	0.000252943	0.000143538	0.000143538
		VHLTDAEKAAVS	-5.50373e-05	3.58372e-05	-0.000113895	1.01181e-05	7.12714e-05	7.12714e-05
		PQVEQLELGGSP	9.40611e-06	2.41672e-05	-3.41314e-05	2.74784e-06	4.34439e-05	4.34439e-05
		ATAQTVEDYVEE	-5.00886e-05	5.64431e-05	1.66935e-05	-5.91272e-05	-3.97368e-05	-3.97368e-05
		HDFQRGLTAYHD	-1.81421e-06	-3.67245e-05	7.26436e-06	1.87267e-05	6.12537e-05	6.12537e-05
		FLKVALPSYEEA	-8.01694e-05	-5.15004e-05	-6.03974e-05	-0.000155705	-7.41092e-06	-7.41092e-06
		VGPRVGLARAQS	4.02581e-05	-6.33456e-06	-5.40514e-05	5.86965e-05	-2.70011e-05	-2.70011e-05
		DAAASPLIAEQE	-2.62746e-05	-2.0859e-05	-2.29965e-05	-5.04967e-05	-2.43644e-05	-2.43644e-05
		KVVQEYIDAFSD	8.02456e-05	-9.6127e-05	6.12456e-05	0.000166356	-0.000156145	-0.000156145
		LAYLTSESSRPT	1.06776e-06	1.38522e-05	1.10575e-05	-2.47364e-05	-3.08962e-05	-3.08962e-05
		AKALANVNIGSL	7.61275e-05	4.30996e-05	-0.000151485	0.000209617	-7.56679e-05	-7.56679e-05
		VGDEAQSKRGIL	0.000101364	1.75423e-06	0.000183201	6.49604e-05	-4.0485e-05	-4.0485e-05
		VQTKGTGASGSF	-3.63551e-05	0.000215152	0.000201547	8.12286e-05	2.3906e-05	2.3906e-05
		VGGTSDVEVNEK	-0.00016331	7.72539e-05	0.000191016	-1.30546e-06	7.55977e-05	7.55977e-05
		YYLKKTISRSPG	1.63683e-05	-7.35744e-05	-0.000187565	0.000142609	0.000116427	0.000116427
		LQQSGPELVKPG	3.07416e-05	0.000150619	0.000137196	-6.4324e-05	-5.04283e-05	-5.04283e-05
		ISPNAISAEEDG	-0.000166125	-2.77467e-05	-2.18633e-05	-0.000217476	-9.52644e-06	-9.52644e-06
		VDAGAALVQEDH	-8.66066e-06	-2.93551e-05	-2.99233e-05	-3.77234e-06	-4.39929e-05	-4.39929e-05
		EQEEAFLLAEEE	-9.49348e-05	-8.68578e-05	-3.25747e-05	-0.000119934	-6.92205e-05	-6.92205e-05
		GVQVALPSYEEA	-6.4856e-05	-5.56346e-05	0.000177808	-1.05834e-05	0.000151343	0.000151343
		SLVSKGTLVQTK	-2.45337e-05	0.000255939	0.000183713	-8.7243e-05	1.61182e-05	1.61182e-05
		DPNRESLDFLLV	6.02786e-05	4.54042e-05	5.15508e-05	2.96977e-05	2.8224e-05	2.8224e-05
		QTIEENIKIFEE	3.53163e-05	3.62207e-06	0.000219485	0.000201559	0.000186375	0.000186375
		SRIVENLQSFNE	6.70049e-05	3.23092e-05	-4.28137e-05	-0.000128326	6.86452e-05	6.86452e-05
		AHAAAITAYALT	-2.17317e-05	-4.54063e-06	-2.61793e-05	-2.56459e-05	-3.44555e-05	-3.44555e-05
		LSHNAITDLPEH	8.6009e-06	-2.61659e-05	-8.43525e-06	-5.8424e-05	-2.73399e-05	-2.73399e-05
		AASAILTAQLDE	-2.57642e-05	-2.03359e-05	-1.4011e-05	-2.2694e-05	-2.38495e-05	-2.38495e-05
		LVTRYIYNREEY	-2.80625e-05	-8.40329e-06	2.53119e-05	0.000270112	1.2551e-06	1.2551e-06
		GYQQFAYDGRDY	-4.3904e-05	3.71126e-05	0.000421792	0.000213612	-2.9733e-05	-2.9733e-05
		QIDNARLAADDF	-5.371e-05	-6.68241e-05	-6.40663e-05	1.96157e-05	-7.82155e-05	-7.82155e-05
		GVEEQTKAFLDG	-0.000167677	-6.66014e-05	0.000170976	7.1532e-05	3.60556e-05	3.60556e-05
		PNQLYNELNLGR	9.72932e-05	0.000102965	0.000232931	0.000217137	-2.68476e-05	-2.68476e-05
		GEDDPDRSMKLS	-5.71798e-05	0.000116674	9.25409e-05	3.58479e-05	8.95793e-05	8.95793e-05
		YDGVAELDQLLH	-5.00608e-05	-2.80565e-05	9.02813e-05	-4.67189e-05	-4.68938e-05	-4.68938e-05
		DGVAELDQLLHY	-9.78312e-05	1.67586e-05	3.25979e-05	3.67322e-05	-4.78925e-05	-4.78925e-05
		SFPASQTEAHED	4.22284e-06	-0.000232211	-0.000190035	-0.000320319	-8.12484e-05	-8.12484e-05
		SQGTFTSDYSKY	-5.36182e-06	-0.000127424	-0.000153339	6.80385e-05	-7.67038e-05	-7.67038e-05
		HDEFERHAEGTF	-0.000108766	-0.000212547	0.000251678	-0.00014279	-3.93734e-05	-3.93734e-05
		KKVITAFNEGLK	-4.23449e-05	-7.16497e-05	-5.68375e-05	4.40304e-05	-5.98791e-05	-5.98791e-05
		DNIQGITKPAIR	-5.27541e-05	7.03291e-05	0.000150582	-3.22243e-06	-0.000134644	-0.000134644
		GPVLPPTNVGSN	-1.00966e-05	-3.2423e-05	0.000133923	-6.8129e-05	-2.26115e-05	-2.26115e-05
		AARDPNRESLDF	-2.62289e-05	-8.92309e-05	-8.57235e-05	-9.14686e-06	-7.50747e-05	-7.50747e-05
		ARDPNRESLDFL	-7.4028e-05	-5.3969e-05	-8.84312e-05	-3.95916e-05	-5.87927e-05	-5.87927e-05
		RDPNRESLDFLL	-1.31012e-05	4.22295e-05	2.07802e-05	0.000230857	0.0002179	0.0002179
		EVEDPQVEQLEL	-7.54584e-06	-2.55751e-05	3.74615e-05	-4.05177e-05	8.49124e-05	8.49124e-05
		LELGGSPGDLQT	-2.56656e-05	-1.04625e-07	0.000178208	1.70493e-05	2.03033e-05	2.03033e-05
		ELGGSPGDLQTL	9.39037e-06	-1.42209e-05	-2.84658e-05	-2.69369e-05	-4.5405e-07	-4.5405e-07
		LGGSPGDLQTLA	-5.16008e-05	-8.94433e-05	-9.17464e-06	-8.14574e-06	0.000113148	0.000113148
		GGSPGDLQTLAL	-5.81094e-05	6.02692e-05	4.73744e-06	0.000129106	-2.75824e-05	-2.75824e-05
		DLQTLALEVARQ	1.48975e-05	-5.47459e-05	8.74034e-05	4.9552e-05	-0.000135749	-0.000135749
		EVEDPQVAQLEL	6.41762e-05	-5.32675e-06	1.86192e-05	-1.56097e-05	-3.08357e-05	-3.08357e-05
		PQVAQLELGGGP	-2.13265e-05	-9.90253e-06	7.31917e-06	-2.06689e-05	1.35327e-05	1.35327e-05
		LELGGGPGAGDL	-1.70931e-05	-2.60324e-05	6.59434e-05	-0.000106025	5.88048e-07	5.88048e-07
		ELGGGPGAGDLQ	9.20198e-05	-2.90556e-05	1.64548e-05	-0.000115045	-3.20407e-05	-3.20407e-05
		LGGGPGAGDLQT	-0.000114888	-5.57177e-05	-0.000138797	-4.64944e-05	5.09125e-05	5.09125e-05
		GGGPGAGDLQTL	-7.82626e-05	0.000289129	0.000199759	-2.99674e-05	1.49435e-05	1.49435e-05
		GGPGAGDLQTLA	-4.03295e-05	-8.16919e-05	8.16582e-05	0.00018775	2.40744e-05	2.40744e-05
		GPGAGDLQTLAL	5.67842e-06	-0.000100053	-2.65393e-05	3.40324e-05	6.23349e-05	6.23349e-05
		ALAHLLEAERQE	-4.5668e-05	-3.79475e-05	-3.98728e-05	-7.81341e-05	-2.72593e-05	-2.72593e-05
		ERPVFTNHFLVE	-6.00641e-05	-0.000115665	5.46683e-05	-0.00013992	-7.29069e-05	-7.29069e-05
		QELEEELDEAVE	-9.99035e-05	-0.000132703	6.95921e-05	0.000164966	-4.19078e-05	-4.19078e-05
		QELGKLTGPSNQ	-2.92475e-05	-7.50956e-06	-2.33288e-05	0.000148261	-0.000189783	-0.000189783
		DQLSEDASKVIT	-8.61903e-05	0.000242741	1.75184e-05	0.000233759	0.000129281	0.000129281
		LDDIPEADLDRP	7.37538e-05	3.41646e-05	-8.37539e-05	0.000225893	0.000157911	0.000157911
		SKVAFSAVRSTN	0.000239507	3.66784e-05	4.45465e-06	-2.08409e-05	8.79639e-05	8.79639e-05
		EGEDDPDRSMKL	-0.000127952	-0.000162718	2.40804e-05	-1.1253e-05	-5.86415e-05	-5.86415e-05
		EDDPDRSMKLSF	0.000171549	0.000152107	0.000164962	8.85221e-05	0.000124231	0.000124231
		DPDRSMKLSFRT	3.55781e-05	7.16636e-05	-7.17861e-05	-6.11888e-05	8.58276e-05	8.58276e-05
		EDSVEARSDFEE	3.07095e-05	-0.000106175	-0.000118997	0.000106499	5.546e-05	5.546e-05
		NHPDSELESTAN	-1.50963e-05	-5.60223e-05	0.000161645	0.000166392	5.13962e-05	5.13962e-05
		PDRQYEPYPITE	-3.70616e-05	6.36823e-06	-3.1838e-05	7.73292e-05	-2.6251e-05	-2.6251e-05
		RPFSEDVNWGYE	-2.92562e-05	2.44536e-05	-9.61691e-05	-8.60363e-05	-2.01779e-05	-2.01779e-05
		SAARSVPASNYV	5.79949e-05	-4.61393e-06	6.29317e-05	5.78877e-05	-5.68128e-05	-5.68128e-05
		PGQGGLEGPSGP	-1.05295e-05	-8.07554e-05	-8.93967e-05	-0.000147144	-3.8988e-06	-3.8988e-06
		TEAHEDPDEMNE	0.000286462	0.000110643	0.000211669	0.000295659	9.97108e-05	9.97108e-05
		QGTFTSDYSKYL	2.5436e-05	-2.28594e-05	0.000229898	9.67854e-05	0.000142405	0.000142405
		GTFTSDYSKYLD	0.000352524	-8.36376e-05	4.4548e-05	-4.60757e-05	-0.000105794	-0.000105794
		TFTSDYSKYLDS	-2.90885e-05	-9.03325e-05	0.000212343	0.000294227	-0.000130897	-0.000130897
		FTSDYSKYLDSR	7.45181e-05	0.000116234	0.000130352	0.000150566	-5.81141e-06	-5.81141e-06
		SDYSKYLDSRRA	0.000135233	3.28548e-05	0.000118844	-2.21726e-05	4.82665e-05	4.82665e-05
		LDSRRAQDFVQW	2.33485e-05	-3.58843e-05	-1.49759e-05	0.000209906	-0.000111311	-0.000111311
		DSRRAQDFVQWL	-2.89435e-05	6.92578e-05	-3.75468e-05	2.67815e-07	-3.93983e-05	-3.93983e-05
		FINWLIQTKITD	-4.18756e-05	-0.000149567	-0.000130833	-0.000195166	-0.000114713	-0.000114713
		ASGPPVSELITK	-8.58078e-05	-6.18994e-05	-6.61962e-05	7.19312e-06	-0.000103462	-0.000103462
		NFLVRSSNNLGP	-0.000180974	1.5109e-05	0.000436344	2.9005e-05	2.5077e-05	2.5077e-05
		EQLELGGSPGDL	2.92312e-05	-3.21046e-05	-2.07329e-05	-7.81268e-05	1.91315e-05	1.91315e-05
		QLELGGGPGAGD	-3.51191e-05	9.09699e-05	-4.05978e-05	-0.00010299	-9.46775e-05	-9.46775e-05
		EIELQSQLALKQ	-6.2275e-05	-4.44769e-05	-9.38874e-05	3.33568e-05	7.16847e-05	7.16847e-05
		TWEQEPLQEQPR	-0.000122061	6.4735e-05	-4.98903e-05	0.000121805	-6.20714e-06	-6.20714e-06
		APLVETSTPLRL	-2.56682e-05	-2.02377e-05	-2.23811e-05	-2.2694e-05	-2.37527e-05	-2.37527e-05
		RPVFTNHFLVEL	-3.22169e-05	0.000109474	0.000206466	0.000173745	-1.14066e-05	-1.14066e-05
		DVPAALFSKLLF	1.39739e-05	-6.22705e-05	-9.60917e-05	-6.59236e-05	-7.60342e-06	-7.60342e-06
		LMYEENSRENPF	2.98121e-05	-5.52764e-05	-4.01281e-05	0.000129911	0.000163087	0.000163087
		TNEIVEEQYTPQ	0.000168237	-3.74095e-05	-3.56719e-06	0.00024907	-4.78513e-05	-4.78513e-05
		VKYPELLNTNQL	-1.66891e-05	0.000367862	0.000558794	-2.25387e-05	0.000144405	0.000144405
		VQMEFLASSESV	-4.46783e-05	0.00015561	-1.51176e-05	0.000151867	-7.8078e-05	-7.8078e-05
		LIIATGSVGKNL	-0.000107203	-6.34884e-05	-0.000137737	0.000189086	0.000125768	0.000125768
		APSDPRLRQFLQ	4.53829e-06	0.00019723	-3.70509e-05	0.000136627	4.03306e-05	4.03306e-05
		SLAAATGKQELA	-2.66397e-05	-2.12331e-05	-2.3367e-05	-2.28545e-05	-2.47326e-05	-2.47326e-05
		EEEPEYGEESRS	-2.54653e-05	1.36855e-05	2.71549e-05	2.18887e-05	-6.81514e-05	-6.81514e-05
		FDPLQWKNSDFE	3.26778e-05	0.00035287	0.00017642	-0.000140711	-1.72244e-05	-1.72244e-05
		EDPQVEQLELGG	-2.10013e-05	6.78912e-06	6.78392e-05	-1.46344e-05	4.67526e-06	4.67526e-06
		VEQLELGGSPGD	-3.5191e-05	0.00012099	0.000113154	8.20599e-05	-6.29321e-05	-6.29321e-05
		REVEDPQVAQLE	-0.000150178	-7.68996e-05	0.000250091	7.28666e-05	-8.95722e-05	-8.95722e-05
		VEDPQVAQLELG	7.50627e-05	-8.35262e-05	-5.89855e-05	-0.00012596	-0.000121142	-0.000121142
		VAQLELGGGPGA	0.00032728	-4.66386e-05	7.1383e-05	-1.62055e-05	1.01823e-05	1.01823e-05
		AQLELGGGPGAG	-4.49467e-05	0.00012928	4.14595e-05	-0.000101129	2.2141e-05	2.2141e-05
		DLQTLALEVAQQ	-4.28582e-05	-1.85853e-05	9.4091e-05	-4.54814e-05	4.86244e-05	4.86244e-05
		ASFQRNQLLQKE	-2.88779e-05	-4.88982e-06	0.000112067	6.76407e-05	2.5121e-05	2.5121e-05
		NEIVEEQYTPQS	-2.91542e-05	-2.23525e-05	-1.91125e-05	-2.07733e-05	-8.64542e-06	-8.64542e-06
		NQEQAEQGREHL	6.47566e-05	3.83983e-05	9.75704e-05	0.000266792	-1.94304e-05	-1.94304e-05
		VSETDIQRLLHG	-5.60156e-05	-6.66601e-05	9.75692e-05	0.000331355	-8.4244e-05	-8.4244e-05
		NTYVRKLDDFVE	5.73287e-05	0.000140254	7.77835e-05	0.000237157	-9.67204e-05	-9.67204e-05
		NELRVAPEEHPV	3.83204e-05	7.20827e-05	0.000225204	0.000224766	5.89947e-05	5.89947e-05
		LKVALPSYEEAL	-5.93122e-05	-3.25502e-05	-2.47989e-05	-8.74996e-05	-2.609e-05	-2.609e-05
		ETVAVKIFPYEE	-9.249e-05	-0.000128956	-9.95345e-06	-6.30129e-05	-0.000193869	-0.000193869
		VAEVGISDYGDK	-4.02453e-05	-0.000141711	-0.000114515	3.8017e-05	-5.61624e-05	-5.61624e-05
		APQKVELTVEKE	-7.46905e-05	9.40144e-05	-4.59062e-06	-5.33347e-05	2.23537e-05	2.23537e-05
		GQPNTLICFVDN	-3.16559e-05	-1.7957e-05	-7.07005e-05	-4.95742e-05	-7.36605e-05	-7.36605e-05
		DHGATGILVFPN	-1.29168e-05	-1.60115e-06	-3.52936e-05	-8.11045e-05	0.000177725	0.000177725
		PEQKALVIGGEA	3.28802e-05	-7.85832e-05	4.93096e-05	-8.10456e-05	2.11118e-05	2.11118e-05
		AFQEALAAAGDK	-6.64003e-06	-4.27101e-05	-2.4494e-05	0.000102237	-7.66889e-05	-7.66889e-05
		NNKDLPSPIERT	-2.11975e-05	-7.79322e-05	-0.000140883	7.22361e-05	0.000199372	0.000199372
		EGTARGIVVYTG	-2.86812e-05	-2.61967e-06	-6.50315e-05	-5.99798e-05	-0.000104354	-0.000104354
		QSTAITAYKSEG	-1.16278e-05	-7.59738e-05	-3.43413e-05	-0.000108413	-3.55074e-05	-3.55074e-05
		PAEVGVLVGKDR	0.000109461	0.000379251	0.000332079	0.000182616	9.53192e-05	9.53192e-05
		TIEENIKIFEED	1.54943e-05	0.000374305	-1.49839e-05	0.000333587	-0.000145395	-0.000145395
		YPIEHGIITNWD	-8.82541e-05	-4.43501e-05	0.00050081	-0.000129547	-3.47401e-05	-3.47401e-05
		LGKQEVIRGWEE	-0.000101275	-2.96664e-06	-5.56967e-05	5.39894e-05	-0.000145871	-0.000145871
		IHEHMVITDRIE	-7.06214e-05	0.000201127	6.96076e-05	-0.000191239	0.000117642	0.000117642
		INASYIDGFKEP	-3.78128e-05	1.7632e-05	-7.2804e-05	-9.27252e-05	-6.46309e-05	-6.46309e-05
		DTTVSVKSYPDE	4.04758e-06	-3.52386e-05	-3.52475e-05	-0.000105347	-5.79149e-05	-5.79149e-05
		AQQEALLVFAEH	-3.00693e-05	-3.7001e-05	7.65458e-05	-3.20206e-05	-3.19235e-05	-3.19235e-05
		GTARGIVVYTGD	9.8809e-05	-1.08797e-05	9.88389e-05	-0.0001001	-3.74077e-05	-3.74077e-05
		TIQQVIKSGSDE	-3.42383e-05	-0.000115288	-9.58913e-05	-8.36529e-05	-4.45774e-05	-4.45774e-05
		NTFKTLDSWRDE	-6.38669e-06	0.000172303	1.86176e-05	-1.85178e-06	3.67132e-05	3.67132e-05
		AVAEEIQDEVDE	-0.000121124	-0.000149874	-0.000187883	7.18875e-05	-0.000121222	-0.000121222
		HEHMVITDRIEN	-0.000108306	0.000110747	-0.000115319	0.000136696	-0.000101621	-0.000101621
		GKIETIEVMEDR	-0.000141014	3.72055e-06	-8.43284e-05	5.37169e-05	-3.7976e-05	-3.7976e-05
		ALHHGLDVFQDD	-6.15017e-05	1.57508e-05	-5.66357e-05	-2.17744e-05	-7.09555e-05	-7.09555e-05
		GIVKALNVEPDG	-1.52221e-05	-0.000111102	-0.000147956	3.34005e-05	-6.44803e-06	-6.44803e-06
		AAQKAAAFEDQE	-5.85607e-05	-0.000115557	-4.61204e-05	-3.00555e-05	-8.42747e-05	-8.42747e-05
		EATIPLVPGRDE	-5.04536e-05	-4.55934e-05	3.49698e-05	-5.41679e-05	5.48548e-05	5.48548e-05
		YKEQYAFVYKEK	-0.000108266	1.14722e-05	-5.92724e-05	-8.92949e-05	-0.00012496	-0.00012496
		SIAQLNAENDHP	-2.1772e-05	-2.53329e-05	-3.54909e-05	7.29485e-05	-3.67819e-05	-3.67819e-05
		KQVTELEAEREQ	0.000117061	4.84894e-05	0.000138613	-8.29547e-05	2.59158e-05	2.59158e-05
		IVEQIPTYVEYS	3.05047e-05	1.85428e-05	0.000193207	0.000310516	-4.56702e-06	-4.56702e-06
		EAQAKVDVFRED	-0.000200298	-9.91514e-06	-5.58381e-05	2.23443e-05	0.000124833	0.000124833
		ATIPLVPGRDED	-4.60547e-05	-2.32477e-05	-1.93674e-06	-5.81984e-05	-3.35952e-05	-3.35952e-05
		LHHGLDVFQDDD	-7.80909e-05	-6.08405e-05	7.74899e-06	9.59752e-05	-1.9798e-05	-1.9798e-05
		LGQPNTLICFVD	-9.55346e-05	-6.40484e-06	-4.38891e-05	-0.00012047	2.65382e-05	2.65382e-05
		EVAQTTALPDED	-7.63608e-05	-4.96456e-05	-5.74666e-05	-0.000109515	-1.06778e-05	-1.06778e-05
		VSVSVIMSEGDG	-0.000147861	0.000217509	4.36635e-06	9.72494e-05	-3.02315e-05	-3.02315e-05
		AQAKVDVFREDL	0.000110779	-1.91848e-05	-2.3291e-05	0.000190983	4.18446e-05	4.18446e-05
		HHGLDVFQDDDA	-0.000105815	-1.38151e-05	3.23315e-05	-0.000227738	-0.000178611	-0.000178611
		RLVTRYIYNREE	-9.01106e-06	8.35539e-05	0.000430694	0.000671667	0.000484035	0.000484035
		ISVPVPEFADSD	-0.000194271	5.37926e-05	0.00021958	0.000178837	2.52955e-05	2.52955e-05
		EEEIEIIPVQEE	-7.93026e-05	-5.34787e-07	3.04578e-05	-3.92276e-05	-5.29429e-05	-5.29429e-05
		EEIEIIPVQEEE	4.9851e-05	2.86838e-05	8.34763e-05	-6.11354e-05	-3.77275e-05	-3.77275e-05
		EIEIIPVQEEEE	-1.79449e-06	0.000146251	-3.64014e-05	0.000226677	0.000136175	0.000136175
		IEIIPVQEEEEE	-2.24301e-05	-4.69466e-05	7.03718e-05	-4.88882e-05	-4.64146e-06	-4.64146e-06
		GVLNSWTDQDSK	3.27188e-05	-5.33496e-05	0.000319878	0.000107525	-0.000169798	-0.000169798
		QNGVLNSWTDQD	7.30591e-05	-0.000168407	0.000811185	0.00034927	-0.000106258	-0.000106258
		IDGSERQNGVLN	0.000313809	0.000282951	0.000597944	0.000565757	0.000129094	0.000129094
		EIQSQAKAYFEK	-2.18994e-05	-0.000158693	-0.000143741	-3.88376e-05	-0.000168996	-0.000168996
		TRAYGFRDPGPQ	-5.39975e-05	-6.48361e-05	-4.9272e-05	6.92062e-05	6.36995e-05	6.36995e-05
		LVEALYLVCGERG	3.77493e-05	4.14835e-05	6.91383e-05	0.000249469	-3.87864e-05	-3.87864e-05
		RRAQDFVQWLMNT	-5.08671e-05	-9.69896e-05	-0.000154354	6.72015e-06	-6.54746e-05	-6.54746e-05
		NIAVDKANLDVMK	-8.1652e-05	2.08677e-05	0.000114379	-3.82768e-05	-1.54268e-05	-1.54268e-05
		DAAAEVPSRDTME	-2.63636e-05	2.92872e-05	-3.05458e-05	4.6966e-05	-2.77814e-05	-2.77814e-05
		AATLAVIDSEKDM	0.000113417	6.18904e-05	-5.35022e-05	0.000120433	0.000235611	0.000235611
		SRMDQLAKELTAE	-0.000152026	-0.000172634	-0.0001382	0.000106604	-0.000193653	-0.000193653
		EQEMATAASSSSL	-3.16962e-05	-4.69512e-05	-4.94927e-05	-2.93646e-05	-4.92595e-05	-4.92595e-05
		WSRMDQLAKELTA	2.5155e-05	2.30294e-05	-7.90336e-05	-2.1257e-05	3.52446e-05	3.52446e-05
		HTYQVGMNDMGDM	-5.56146e-05	-3.72109e-05	-4.45175e-05	0.000568704	-0.000235801	-0.000235801
		GEDDPDRSMKLSF	-4.33557e-05	0.00014189	0.00013475	-6.63412e-05	-4.1794e-07	-4.1794e-07
		NAARDPNRESLDF	-4.76577e-05	-0.000162204	-0.000128259	0.000121384	-0.000142993	-0.000142993
		KKLEPSGPISTIN	0.000144971	-1.82518e-05	-6.69183e-05	3.38518e-05	1.50641e-05	1.50641e-05
		VNNKDLPSPIERT	-8.56055e-05	0.000154339	6.19321e-06	5.43379e-05	-1.54319e-05	-1.54319e-05
		GKKVITAFNEGLK	4.83524e-05	0.000111036	7.86356e-05	-0.000120497	-4.9187e-05	-4.9187e-05
		QLELGGGPGAGDL	1.15739e-05	-5.29385e-05	6.39506e-05	0.000111076	-0.000134345	-0.000134345
		QLELGGSPGDLQT	-6.83433e-05	-0.000206868	-1.80284e-05	-0.000146833	7.47914e-05	7.47914e-05
		PQVEQLELGGSPG	0.000333881	0.000186402	0.000186912	0.000273984	6.90692e-05	6.90692e-05
		NYREQEELKVRVE	6.38955e-05	1.03954e-05	-0.000169379	-4.73687e-05	-4.16486e-05	-4.16486e-05
		FVKQHLCGSHLVE	-6.74217e-05	4.31227e-05	-5.07646e-05	-5.99252e-05	3.338e-05	3.338e-05
		LQIDNARLAADDF	-2.30325e-06	-2.04999e-05	0.000114847	-3.43789e-05	3.28819e-05	3.28819e-05
		VSIQNLVKVYRDG	-2.07147e-05	0.000144844	-6.04193e-05	8.10211e-06	0.000165247	0.000165247
		GVQIGIWARPSAI	3.23486e-05	-2.32142e-05	-1.35908e-05	-0.00012555	-2.62168e-05	-2.62168e-05
		EEIKKELEDLRDR	-3.74851e-06	-3.43601e-05	-9.00836e-05	-8.06136e-05	9.03664e-05	9.03664e-05
		VEGTARGIVVYTG	3.85179e-05	0.000187359	-7.65916e-05	-2.67966e-05	1.74204e-05	1.74204e-05
		SKDWSFYILAHTE	1.79099e-05	-3.36386e-05	-7.15499e-05	6.32569e-05	3.27486e-05	3.27486e-05
		AHTEFTPTETDTY	3.9113e-05	-2.64455e-05	0.000116124	-6.46209e-05	-6.46365e-05	-6.46365e-05
		QLTEEQIAEFKEA	-0.000117501	-0.000131325	-0.000195032	0.000418714	6.59535e-05	6.59535e-05
		GRAQLGVQAFADA	2.17015e-05	-0.000109724	-5.74493e-05	-0.000111694	-8.767e-05	-8.767e-05
		RPQKSLLVEVEEG	-4.37444e-05	-4.08351e-05	-0.000132602	-6.32993e-05	1.05056e-05	1.05056e-05
		VALLLAGQATTAY	-2.56682e-05	-2.02377e-05	-2.23811e-05	-2.2694e-05	-2.37527e-05	-2.37527e-05
		SVVGGLAVGKEGP	-0.000185029	-1.14466e-05	0.000171958	0.000106228	1.49217e-05	1.49217e-05
		EPGAPGENGTPGQ	-4.35811e-05	-4.17657e-05	-4.11794e-05	4.11144e-05	-4.25276e-05	-4.25276e-05
		RPPFVAYPHLRIR	3.74257e-05	7.54569e-05	4.45448e-05	1.45478e-05	-8.04648e-05	-8.04648e-05
		RLKTHLPIFSQED	-9.7314e-05	0.000189386	0.00025402	-8.93349e-05	-3.57645e-05	-3.57645e-05
		EFIKASSIEARQA	-2.53348e-05	5.09148e-05	0.00020148	-0.000163947	-4.4451e-05	-4.4451e-05
		VALLTHNPSLLRK	4.55011e-06	-0.000165853	0.000126662	0.000146558	9.61231e-05	9.61231e-05
		YPRQTQVSVLPEG	-9.31843e-05	-0.000282775	0.000379394	-7.27928e-05	0.000416616	0.000416616
		VTRYIYNREEYLR	0.000166163	0.000285748	0.000336983	0.00018108	2.79388e-05	2.79388e-05
		TRPNQEGIDVREE	-0.000125315	-2.50456e-05	9.85956e-05	-0.000134316	-8.66866e-05	-8.66866e-05
		EVEDPQVAQLELG	-2.55518e-05	-0.000160379	-5.93375e-05	1.23851e-05	-1.31034e-05	-1.31034e-05
		FKQSQNFPTAQQE	9.75762e-05	-0.000161633	-4.56132e-05	-8.19056e-05	-7.4615e-05	-7.4615e-05
		IHDFQRGLTAYHD	-0.000127276	-8.4907e-06	-4.42184e-06	-6.21676e-05	-0.000116609	-0.000116609
		DFQRGLTAYHDIS	4.21516e-05	3.08582e-05	-2.60937e-05	0.000124721	0.000140864	0.000140864
		YTAEELCIRAAQE	0.000149505	9.16303e-05	3.95484e-05	-0.000150584	-1.71439e-05	-1.71439e-05
		SDIIVQKIQPYTE	6.96753e-05	0.000162626	-2.3511e-05	0.00038053	3.53214e-05	3.53214e-05
		ALEARPLLSQEDS	-0.000111045	0.000170638	0.000228493	-4.91401e-05	-0.000106515	-0.000106515
		HSIAQLNAENDHP	-2.85455e-05	-2.31861e-05	-2.53014e-05	-1.68109e-05	-2.63098e-05	-2.63098e-05
		SISPNAISAEEDG	4.49689e-05	4.66662e-05	5.46104e-05	8.29155e-06	-0.000161491	-0.000161491
		IEKPAGPPGILAL	-0.000155875	-8.31231e-05	-0.000107027	-0.000111244	-0.000110256	-0.000110256
		KLQLQEQLQAETE	-2.47774e-05	-2.04691e-05	-2.26103e-05	-2.2694e-05	-2.39805e-05	-2.39805e-05
		IVDYIADKKDVYE	-7.01369e-05	-1.05789e-05	-0.000149504	0.000463972	6.03111e-05	6.03111e-05
		IGNKADLEAQRDV	-3.2292e-05	-2.84443e-05	-5.99357e-06	-0.000101217	-4.72835e-05	-4.72835e-05
		INTYVRKLDDFVE	-8.39621e-05	-0.000172424	-0.000205296	0.000217887	-4.64495e-05	-4.64495e-05
		VIHKSFVEVNEEG	-0.000112544	-8.57433e-05	-9.15394e-05	-6.95814e-05	4.31826e-05	4.31826e-05
		GHVESELLHTYSE	1.31923e-05	-4.49346e-05	-3.7258e-06	3.70792e-05	3.76779e-05	3.76779e-05
		FETVAVKIFPYEE	-3.94408e-06	6.64712e-06	-3.88755e-05	-1.11615e-07	4.88153e-05	4.88153e-05
		SDLVNAIKADAEG	4.95521e-05	-6.02436e-05	-0.000106352	0.000166615	2.35109e-05	2.35109e-05
		QRQHEINLIAYRE	-7.42109e-05	-1.71178e-05	4.70849e-05	8.39822e-05	4.97511e-05	4.97511e-05
		KSRIVENLQSFNE	-3.00055e-05	-7.02879e-05	-4.65971e-05	0.000153313	-1.41481e-06	-1.41481e-06
		DIEEAGIVAREFG	-2.59707e-05	-0.00012991	-4.21369e-05	0.000397241	-0.00011218	-0.00011218
		LVAEVGISDYGDK	-7.00491e-05	-7.65818e-05	-2.86057e-05	4.70163e-06	-0.000106996	-0.000106996
		TAPQKVELTVEKE	0.000157148	-8.66047e-05	5.4074e-06	8.20349e-05	-6.48211e-05	-6.48211e-05
		SLEEIYLFSLPIK	-2.3261e-05	-1.94272e-05	-8.18353e-05	-2.66821e-05	4.01834e-05	4.01834e-05
		GLRVIEITIYEDR	6.38236e-05	-2.96652e-05	-9.77471e-05	1.72781e-06	1.0054e-05	1.0054e-05
		IRLVTRYIYNREE	0.000216063	0.0001596	0.000730463	-8.08653e-05	0.00013899	0.00013899
		RLVTRYIYNREEY	-8.19704e-05	4.84419e-05	0.000483441	0.000113228	-5.14971e-05	-5.14971e-05
		RGYQQFAYDGRDY	4.66552e-05	0.000286738	0.00029176	0.000145544	4.11156e-06	4.11156e-06
		ATAQTVEDYVEEM	-4.15426e-05	-8.63882e-05	-8.72627e-05	-3.94115e-05	6.19971e-05	6.19971e-05
		ASSTQPLLVHEDA	6.55174e-05	7.91694e-05	6.10412e-05	0.00011299	6.36139e-06	6.36139e-06
		TDHGATGILVFPN	-1.71976e-05	6.68486e-05	3.11123e-05	0.000196844	-1.17508e-05	-1.17508e-05
		NKHEAMITDLEER	-4.82349e-05	-6.27345e-05	1.76718e-05	4.42009e-06	0.000270585	0.000270585
		VYQGASLQAQTDR	-0.00019228	2.73907e-05	3.51604e-05	0.000168782	-0.000152334	-0.000152334
		KDTVVKSVIVEPE	-1.00149e-05	-0.000171445	-3.40083e-05	-8.37109e-05	9.5083e-05	9.5083e-05
		ALGLPLTQLPVPL	-5.25079e-05	-4.68326e-05	8.3558e-05	2.24266e-05	-3.10797e-05	-3.10797e-05
		EREIAEAIKNHEE	3.85639e-05	-2.28082e-05	-2.20348e-05	4.69484e-05	-4.69218e-05	-4.69218e-05
		AGPASVPLRTEEE	-2.67834e-05	-4.59376e-05	0.000205565	-0.000104918	-5.44816e-05	-5.44816e-05
		SAVSGIIADLDTT	-2.56682e-05	-2.02377e-05	-2.23811e-05	-2.2694e-05	-2.37527e-05	-2.37527e-05
		MIILSHIYIIIMR	0.000177313	4.44633e-05	7.28984e-05	0.000201287	0.00012472	0.00012472
		MTIQQVIKSGSDE	6.44274e-06	0.000367708	0.000247875	0.000176415	0.000126352	0.000126352
		AASAILTAQLDEE	-3.47954e-05	-3.0955e-05	-3.29964e-05	-2.2694e-05	-3.43028e-05	-3.43028e-05
		TPEQKALVIGGEA	-9.15976e-05	0.000383874	0.000140869	3.52387e-05	-0.000148555	-0.000148555
		YQTIEENIKIFEE	-1.61265e-05	-2.61757e-05	-6.01622e-06	3.06038e-05	-5.94208e-05	-5.94208e-05
		SVGQQLVFSFNDK	4.47774e-05	8.31957e-05	0.000116413	3.23848e-05	-5.9673e-05	-5.9673e-05
		YINASYIDGFKEP	-5.08376e-05	0.000165617	-1.09251e-05	-0.000146536	-6.20646e-05	-6.20646e-05
		FESNIKSYRDDID	-3.79462e-05	-0.000171331	-0.000193923	-7.47746e-05	-0.000173942	-0.000173942
		EAFQEALAAAGDK	-1.82119e-05	-4.99583e-05	-5.3348e-05	-7.02169e-05	-1.92276e-05	-1.92276e-05
		HIEDSGEKPNTFS	-0.000122511	-0.000136354	1.0333e-05	1.06766e-06	0.00012613	0.00012613
		SKEADVATVRLGE	2.26488e-05	8.23526e-06	0.00018043	3.06261e-05	-1.80861e-05	-1.80861e-05
		QYDGVAELDQLLH	3.3924e-06	0.000121642	1.98515e-05	0.000164269	0.000111467	0.000111467
		YDGVAELDQLLHY	2.86738e-05	0.000146266	0.00024134	-2.90462e-06	-7.27311e-05	-7.27311e-05
		YSAARSVPASNYV	-1.35039e-05	-9.86375e-05	5.88932e-06	-0.00018278	3.64913e-05	3.64913e-05
		VNKVLDIVSCKSK	-4.64039e-06	6.63457e-05	0.000177619	-0.000125876	-0.000179639	-0.000179639
		HALQDTEENPRSF	-4.99591e-05	-7.13788e-05	-6.33003e-05	-0.000133555	-3.72224e-06	-3.72224e-06
		HSQGTFTSDYSKY	-5.43189e-06	0.000145738	2.10454e-05	0.000294126	4.96079e-05	4.96079e-05
		GTFTSDYSKYLDS	3.95337e-05	5.59885e-05	0.000220082	0.000157454	-3.97922e-05	-3.97922e-05
		HDEFERHAEGTFT	0.000161326	5.07049e-05	3.88307e-05	0.000112697	0.000142494	0.000142494
		SSNNLGPVLPPTN	-3.82035e-05	-2.61845e-05	-4.07706e-05	-5.91777e-05	-4.20292e-05	-4.20292e-05
		LGPVLPPTNVGSN	-2.24121e-05	-1.76119e-05	-2.45081e-05	-3.08024e-05	-2.6201e-05	-2.6201e-05
		GPVLPPTNVGSNT	-4.52925e-05	-4.03498e-05	-4.23955e-05	-2.38949e-05	-4.3644e-05	-4.3644e-05
		AARDPNRESLDFL	1.57312e-05	4.81892e-05	3.46074e-05	-6.59981e-05	-6.30184e-05	-6.30184e-05
		RDPNRESLDFLLV	4.63052e-05	-0.000191839	-0.000165513	0.000133045	-0.000120717	-0.000120717
		EVEDPQVEQLELG	0.000100137	0.000101756	2.72441e-05	-1.01651e-05	2.65473e-05	2.65473e-05
		VEQLELGGSPGDL	-8.47545e-05	-4.33639e-06	-0.000117033	0.000122602	6.58989e-05	6.58989e-05
		EQLELGGSPGDLQ	-6.87684e-05	1.20865e-07	-2.3291e-05	-4.39642e-06	1.01803e-05	1.01803e-05
		LELGGSPGDLQTL	8.02294e-05	0.000110909	6.85991e-05	9.92025e-05	4.86942e-05	4.86942e-05
		ELGGSPGDLQTLA	-7.8454e-05	-0.000115156	-0.000129372	-1.3272e-05	4.04755e-05	4.04755e-05
		LGGSPGDLQTLAL	4.11485e-05	6.23129e-06	-3.14051e-05	4.10368e-05	4.13882e-06	4.13882e-06
		REVEDPQVAQLEL	-2.2131e-05	0.000222957	0.000148295	-0.00015547	0.000140346	0.000140346
		PQVAQLELGGGPG	-5.80276e-05	0.000135528	3.28676e-05	-7.56898e-05	-3.12347e-05	-3.12347e-05
		LELGGGPGAGDLQ	-9.67933e-05	0.000104128	-3.48522e-06	6.15076e-05	-0.000102705	-0.000102705
		ELGGGPGAGDLQT	-7.37199e-05	4.90459e-05	0.000124707	6.15116e-05	0.000102308	0.000102308
		LGGGPGAGDLQTL	-0.000101293	8.8401e-06	2.16149e-05	-6.87906e-05	-8.45639e-06	-8.45639e-06
		GGGPGAGDLQTLA	0.000106013	-1.55173e-05	-8.72961e-05	0.000138045	-6.05053e-05	-6.05053e-05
		GGPGAGDLQTLAL	-8.48029e-05	4.91977e-05	0.000623839	-7.55755e-05	-3.27426e-05	-3.27426e-05
		TNEIVEEQYTPQS	-3.2783e-05	-4.81571e-05	-1.78239e-05	-1.63556e-05	0.000141299	0.000141299
		IPVGSLKNEDTPN	4.46169e-05	-7.07099e-05	-9.88077e-05	-8.23939e-05	0.000173509	0.000173509
		TEKETVEKERQSI	4.36437e-05	0.000297094	0.000416419	-5.6145e-05	7.25722e-05	7.25722e-05
		SVPHFSEEEKEAE	5.64218e-05	-8.75576e-05	-8.77442e-05	0.000178399	-4.20854e-05	-4.20854e-05
		LEGEDDPDRSMKL	-1.35814e-05	1.05655e-05	-0.000135852	7.9688e-05	0.000199892	0.000199892
		EGEDDPDRSMKLS	-5.67921e-05	0.000282499	0.000665905	-7.2078e-05	0.00012833	0.00012833
		DDPDRSMKLSFRT	-9.48263e-05	8.98778e-05	8.90824e-05	-0.000106003	0.000320499	0.000320499
		TRAYGFRDPGPQL	-9.0917e-05	0.00014424	2.07051e-05	-6.41122e-05	0.00016762	0.00016762
		GWRPSSREDSVEA	0.000155695	4.17258e-05	6.78038e-05	0.000143139	3.09268e-05	3.09268e-05
		AEDQELESLSAIE	9.30773e-05	1.42633e-05	7.8554e-05	-0.00011551	2.36338e-05	2.36338e-05
		SAIEAELEKVAHQ	2.15437e-05	9.81262e-05	9.2598e-05	-7.49571e-05	-4.34773e-05	-4.34773e-05
		DPADASGTRWASS	-5.74088e-05	-6.09091e-05	-6.3135e-05	-3.55302e-06	-3.00671e-05	-3.00671e-05
		FPDRQYEPYPITE	-6.42789e-05	-3.84057e-06	-4.21816e-05	1.09847e-05	-1.64652e-05	-1.64652e-05
		TEAHEDPDEMNED	0.00020074	0.000113829	-6.15834e-05	-6.54428e-05	-0.00012823	-0.00012823
		SQGTFTSDYSKYL	9.45255e-05	-4.13545e-05	1.837e-05	-0.000183317	0.000283817	0.000283817
		QGTFTSDYSKYLD	-9.94839e-05	2.9806e-06	0.000206821	-0.000130089	-0.000139502	-0.000139502
		ATRDFINWLIQTK	-3.27689e-05	-0.000180813	-0.000161149	6.96921e-05	-9.15041e-05	-9.15041e-05
		DFINWLIQTKITD	-7.37843e-05	-8.07823e-05	8.78688e-05	-6.11682e-05	0.000125237	0.000125237
		KCNTATCATQRLA	2.5632e-05	1.00587e-05	5.2703e-05	-3.79164e-05	2.48251e-05	2.48251e-05
		NNLGPVLPPTNVG	-1.26019e-05	-8.73746e-08	-8.80118e-06	-7.92385e-06	-3.13197e-05	-3.13197e-05
		NLGPVLPPTNVGS	-2.34508e-05	-2.75884e-05	-3.99849e-05	-4.74336e-05	-2.34022e-05	-2.34022e-05
		ARDPNRESLDFLL	-0.000107254	-2.26648e-05	-9.6502e-05	5.70229e-05	7.22407e-05	7.22407e-05
		VEDPQVEQLELGG	-0.00015147	-6.48493e-06	-6.86136e-05	-5.91918e-05	6.99606e-06	6.99606e-06
		YEDIAQKSKAEAE	0.000143478	-0.000125937	-3.20576e-05	-4.03632e-05	-0.000113775	-0.000113775
		DLAQYDAAHHEEF	-3.9476e-05	-1.32257e-05	-8.33287e-06	-8.00548e-06	-5.02655e-05	-5.02655e-05
		DDDRVTWAEQQYE	-2.2453e-05	0.000235151	0.000120204	0.000158831	-6.23612e-05	-6.23612e-05
		SAPLVETSTPLRL	-2.56682e-05	-2.02377e-05	-2.23811e-05	-2.31581e-05	-2.37527e-05	-2.37527e-05
		ERPVFTNHFLVEL	-5.71304e-05	-9.65838e-05	-0.000125267	-0.00017704	-2.47871e-05	-2.47871e-05
		SQENPNTYSEDLD	2.33717e-05	-3.45812e-05	-0.000165265	-8.80557e-05	4.02229e-05	4.02229e-05
		AQELPVPGRARAP	-5.0593e-05	-4.29625e-05	-4.75777e-05	-2.45568e-05	-4.88948e-05	-4.88948e-05
		SENLPFRPEGLDQ	-3.93491e-05	-6.33592e-05	-8.51085e-05	-9.36055e-05	1.27033e-06	1.27033e-06
		PLMYEENSRENPF	-0.00012302	6.1253e-05	-2.88369e-05	-7.62141e-05	-0.00010256	-0.00010256
		IVEEQYTPQSLAT	-2.74675e-05	-3.54845e-06	-2.67174e-05	-2.7636e-05	-2.80624e-05	-2.80624e-05
		FQELGKLTGPSNQ	-3.52919e-05	-0.000144103	-3.45319e-05	9.56644e-06	-0.000122724	-0.000122724
		LVKYPELLNTNQL	-5.36556e-05	-7.20525e-05	7.72524e-05	-5.60556e-05	3.9572e-05	3.9572e-05
		PKPEGSQDKSLHN	2.93332e-05	0.000133284	0.000109277	-8.02193e-05	-9.62141e-06	-9.62141e-06
		ELSAERPLNEQIA	-0.000105113	0.000107318	4.74556e-05	-1.84201e-05	9.50583e-05	9.50583e-05
		LRAITEKETVEKE	0.00010366	-8.76131e-05	-0.000108916	3.70657e-05	0.000184033	0.000184033
		SAPGLIIATGSVG	-8.78714e-05	-7.84961e-05	-3.28813e-05	-8.5545e-05	-0.000114043	-0.000114043
		APSDPRLRQFLQK	4.01335e-06	-5.80108e-05	1.04919e-05	-0.000132591	9.56807e-05	9.56807e-05
		ENDALEPEDLPQA	7.95596e-06	-0.000129062	-8.20657e-07	-0.00010068	-1.71079e-05	-1.71079e-05
		LPQAAEQDEMRLE	-1.75237e-05	5.91405e-05	-3.14274e-05	-1.14645e-05	-5.71478e-06	-5.71478e-06
		SEEEPEYGEESRS	-3.82624e-05	0.000205143	0.000112854	0.000111273	0.000300623	0.000300623
		LGALFNPYFDPLQ	-4.67418e-05	-7.64799e-05	-9.10308e-05	7.97102e-05	-0.000167334	-0.000167334
		YFDPLQWKNSDFE	-0.000106164	-7.76444e-05	-0.000117704	-0.000184095	-0.000148991	-0.000148991
		DPQVEQLELGGSP	6.64585e-05	-4.64047e-06	-3.50225e-05	2.39841e-05	-4.2756e-05	-4.2756e-05
		QVEQLELGGSPGD	-4.42707e-05	6.60473e-06	-0.000126615	0.000193157	6.34535e-05	6.34535e-05
		GGSPGDLQTLALE	7.70933e-05	-9.99185e-05	-3.33309e-05	-6.43009e-05	-5.98335e-05	-5.98335e-05
		DPQVAQLELGGGP	-4.37357e-05	2.50939e-05	-9.26671e-05	-6.75871e-05	3.3128e-05	3.3128e-05
		QVAQLELGGGPGA	-5.99975e-05	-4.25958e-05	-3.72572e-05	-0.000134713	-0.00014182	-0.00014182
		VAQLELGGGPGAG	-4.00911e-05	0.000170266	0.000148936	-9.11762e-05	5.41679e-05	5.41679e-05
		AQLELGGGPGAGD	-4.57691e-05	-1.67018e-05	7.28294e-05	-8.36765e-05	1.93918e-06	1.93918e-06
		NEIVEEQYTPQSL	-2.42025e-05	-1.74405e-05	-2.18373e-05	-2.30173e-05	-2.53617e-05	-2.53617e-05
		SVFQELGKLTGPS	-3.33991e-05	-4.78544e-05	-5.86014e-05	0.000113858	-2.06092e-05	-2.06092e-05
		VGSLKNEDTPNRQ	-0.0001195	1.66368e-05	-5.18316e-05	0.000165188	-3.40483e-05	-3.40483e-05
		YLNQEQAEQGREH	-0.000112262	7.06667e-05	8.68048e-05	1.95945e-05	4.28101e-05	4.28101e-05
		NQEQAEQGREHLA	7.77431e-06	-6.51248e-06	2.31528e-05	-8.02422e-05	8.9643e-05	8.9643e-05
		YSPRTPDRVSETD	-4.87999e-05	-0.000104756	-7.6547e-05	-9.7948e-05	-1.14649e-05	-1.14649e-05
		DRVSETDIQRLLH	4.34053e-05	-5.01526e-05	1.64874e-06	-1.2333e-05	-3.45784e-05	-3.45784e-05
		RVSETDIQRLLHG	-8.13047e-05	3.853e-05	-8.14753e-06	0.000164523	4.70745e-06	4.70745e-06
		TPAEVGVLVGKDR	0.000114923	8.71148e-06	9.66203e-05	-1.90823e-05	9.44758e-05	9.44758e-05
		NTYVRKLDDFVET	-3.72745e-05	-9.57405e-05	3.58031e-05	-0.000136703	6.06984e-05	6.06984e-05
		KPKKENIIAFDDM	-0.000219229	-0.000133686	-0.000109673	4.90453e-05	-0.00016625	-0.00016625
		LIHEHMVITDRIE	3.45601e-05	-0.000105341	-0.000156273	0.000101452	1.58769e-05	1.58769e-05
		KYPIEHGIITNWD	6.2806e-06	0.000153426	0.000150278	2.07466e-05	0.000105592	0.000105592
		TLSHNAITDLPEH	-7.5616e-05	-3.25909e-05	-3.89756e-05	1.24771e-06	-6.81766e-05	-6.81766e-05
		SPLQQAVSDLQEN	6.07892e-05	1.51857e-05	-5.50989e-05	-3.82792e-05	-5.74427e-05	-5.74427e-05
		AAQQEALLVFAEH	-1.37511e-05	6.80101e-05	5.23987e-05	0.000193169	-4.07004e-05	-4.07004e-05
		TLGKQEVIRGWEE	3.36101e-05	1.35716e-05	-1.66905e-05	5.89938e-05	-2.38158e-05	-2.38158e-05
		QPNVAISLSRTEA	-7.19656e-05	-0.00015354	4.5864e-05	-5.16004e-05	-8.77867e-05	-8.77867e-05
		AGTAEYFRAYVEG	2.46056e-05	-9.02341e-05	-8.82216e-05	8.54767e-06	-9.13814e-05	-9.13814e-05
		NKQYLERTRAELD	-9.69495e-05	7.29517e-05	1.62311e-06	0.0001583	-0.000157972	-0.000157972
		ARSRPLPVHVREE	-8.14644e-05	1.82932e-05	0.000105373	0.000218791	6.80902e-05	6.80902e-05
		DIIVQKIQPYTEQ	-3.91747e-05	-0.000135145	3.55019e-05	0.000112147	-7.51744e-05	-7.51744e-05
		LKVALPSYEEALS	4.84333e-06	-0.000134497	-6.79264e-05	4.68372e-05	6.76272e-05	6.76272e-05
		APDALKIITENDH	-5.27354e-05	-5.18412e-05	4.07694e-05	5.62013e-05	-4.79985e-05	-4.79985e-05
		KEKEINGLASYLE	8.04646e-05	-3.454e-06	-2.40626e-05	0.000163619	-4.97454e-05	-4.97454e-05
		VAASAILTAQLDE	-2.56682e-05	-2.02377e-05	-2.23811e-05	-2.2694e-05	-2.37527e-05	-2.37527e-05
		AQKSSSIASFKDP	1.90234e-05	1.52564e-05	7.0161e-06	-5.53595e-05	6.46861e-05	6.46861e-05
		IVHKSFVEVNEEG	0.000110898	-0.00011354	-3.97673e-05	-1.8976e-05	0.000146149	0.000146149
		ETVAVKIFPYEEY	-3.58973e-05	0.000176331	0.000133331	-8.93276e-05	-9.98262e-07	-9.98262e-07
		AFQEALAAAGDKL	-5.52201e-05	-1.51523e-05	1.44143e-05	-9.19235e-05	9.24273e-05	9.24273e-05
		VRLSSETGGMGSS	-4.74967e-05	-9.34714e-05	-4.99675e-05	0.000356195	0.000159289	0.000159289
		EGTARGIVVYTGD	6.54208e-05	-0.00012863	3.70062e-05	-8.20466e-05	-9.59759e-05	-9.59759e-05
		FQSTAITAYKSEG	6.73444e-05	-7.87152e-06	3.58258e-05	-0.000116816	-3.00169e-06	-3.00169e-06
		GPVEGAFTVFSDF	-6.49434e-05	-1.62473e-05	-0.000114097	-4.63639e-05	-7.22909e-05	-7.22909e-05
		SHHPADFTPAVHA	-4.01e-05	-3.50261e-05	-3.70287e-05	-2.33666e-05	-3.83103e-05	-3.83103e-05
		NLGIGKITPFEEK	-4.50192e-05	2.86837e-05	1.08329e-05	-8.63038e-05	-4.95051e-05	-4.95051e-05
		TNIESLVKEYDDN	-7.71209e-05	-4.86539e-05	-7.36575e-05	-7.14873e-05	0.000193747	0.000193747
		HPEAQAKVDVFRE	-9.95605e-05	4.31975e-05	3.05685e-05	0.000115508	8.38546e-05	8.38546e-05
		SRKTLFVLAHTDR	-4.06792e-05	6.66984e-06	-1.53355e-05	6.98638e-05	-4.72599e-05	-4.72599e-05
		WVPYINGKFKKDD	8.05102e-05	5.52929e-05	-2.54899e-05	3.84538e-05	-1.19238e-05	-1.19238e-05
		FDTTVSVKSYPDE	-5.47692e-05	1.39644e-05	-5.33299e-05	6.62661e-05	-0.000183837	-0.000183837
		TYKEQYAFVYKEK	-5.60518e-05	-6.62564e-05	5.57359e-05	8.27546e-05	-8.1783e-05	-8.1783e-05
		ASAAGSALVYRDV	-3.20922e-05	-2.03465e-05	-1.91578e-05	-7.76827e-05	-2.09288e-05	-2.09288e-05
		ADKSSSTAYMELR	-0.000131299	1.54144e-05	-0.000107272	0.000244691	-0.000126481	-0.000126481
		VDKSSSTAYMELR	-9.91059e-05	-8.17066e-05	5.01882e-05	-0.000223992	-8.95352e-05	-8.95352e-05
		IHEHMVITDRIEN	5.55165e-05	0.00015281	0.00019567	0.000171474	-0.000124302	-0.000124302
		GKKAEGIPEFYDY	4.4897e-05	-9.59573e-05	-2.36376e-05	0.000167468	7.13015e-05	7.13015e-05
		LSHNAITDLPEHV	-2.91239e-05	-8.4937e-06	-3.66906e-05	-6.41429e-05	1.8098e-05	1.8098e-05
		TYVRKLDDFVETG	0.000103004	-7.99744e-05	-0.000168241	5.45505e-05	0.000187	0.000187
		GNKADLEAQRDVT	-0.000194529	-9.76172e-05	1.12991e-05	4.30091e-05	7.16704e-05	7.16704e-05
		ATIVHQDQAYDDK	-3.41266e-05	0.000126476	8.14135e-05	4.22177e-05	-0.000104267	-0.000104267
		RQQSQVLDAMQDS	-9.35061e-05	-0.000112424	-0.000185854	0.000116489	5.20692e-05	5.20692e-05
		AHAAAITAYALTL	-4.64027e-05	4.71789e-05	6.37466e-05	5.36633e-05	-2.8913e-05	-2.8913e-05
		QSTAITAYKSEGE	-2.79643e-05	-9.3129e-05	8.42024e-05	1.50279e-05	-5.79061e-05	-5.79061e-05
		KQYLERTRAELDT	-3.45253e-05	-7.72285e-05	2.94111e-05	4.32605e-05	-4.21737e-05	-4.21737e-05
		HNYVTAIRNQQEG	-7.95562e-05	0.000157565	5.62228e-05	5.83096e-05	0.000179399	0.000179399
		DTTVSVKSYPDEN	-2.24881e-06	-9.45383e-05	1.00541e-05	-6.13144e-05	-9.36484e-05	-9.36484e-05
		LQGRLVSIHSQKE	-7.00947e-05	1.63639e-05	9.50783e-05	8.79544e-06	8.69514e-05	8.69514e-05
		FKHQSTITVNEEG	5.0125e-05	0.000135368	0.000284031	4.2644e-05	-3.95001e-05	-3.95001e-05
		SEIQSQAKAYFEK	-3.14409e-05	4.79424e-05	0.000311334	0.000120834	-8.34618e-05	-8.34618e-05
		TEATIPLVPGRDE	-3.44301e-05	-2.82505e-05	-3.24618e-05	-7.61592e-05	-2.13292e-05	-2.13292e-05
		IALHHGLDVFQDD	-0.000112241	-0.000108113	-2.00354e-05	-0.000181589	-9.28543e-05	-9.28543e-05
		AAGQAVSAYSEER	-7.92021e-05	-8.43e-05	-5.56888e-05	-1.93966e-05	-8.25408e-05	-8.25408e-05
		NRIGGRIFTFRDE	0.000146081	-0.000104024	-2.20108e-05	0.000145582	-0.000145671	-0.000145671
		IEPSQAVYSFKDQ	-3.49273e-05	-2.61784e-05	-3.25432e-05	-3.43544e-05	-3.38524e-05	-3.38524e-05
		GVQVALPSYEEAV	-0.000222259	-2.45481e-05	8.59166e-05	9.03976e-05	-0.00018008	-0.00018008
		AGADATESFEDVG	-2.79698e-05	-5.35553e-05	-2.31275e-05	-4.08135e-05	2.09321e-05	2.09321e-05
		LPAEVYIQDHGDG	-7.63946e-05	-0.000171971	-6.56578e-05	0.000134254	-0.000164415	-0.000164415
		GKIETIEVMEDRQ	-1.31512e-06	3.88929e-05	0.000178241	-6.78083e-05	4.18775e-05	4.18775e-05
		ALHHGLDVFQDDD	1.6716e-05	0.000108959	2.50017e-05	6.21515e-07	-6.97712e-05	-6.97712e-05
		AEAMCTSFKENPT	-2.33419e-05	7.43147e-06	5.37093e-06	-3.04404e-05	-3.23223e-05	-3.23223e-05
		AAQKAAAFEDQEN	-5.89051e-05	-1.72927e-05	-1.58227e-07	-2.19347e-05	-8.59814e-06	-8.59814e-06
		STAITAYKSEGES	-4.00619e-05	-6.51238e-05	-0.000216456	-3.4154e-05	2.31733e-06	2.31733e-06
		SPLLKRQLTSFIE	-5.79121e-05	-2.85574e-05	2.48077e-05	-9.05026e-05	-1.85425e-05	-1.85425e-05
		EKIEWLESHQDAD	-0.000108152	9.0081e-05	0.000158888	6.51746e-05	-2.40736e-05	-2.40736e-05
		SSETAAFVKSYEN	0.000185929	-9.33473e-06	1.20364e-05	0.000249752	-0.000134538	-0.000134538
		APVDFLHASEDAR	-0.000111875	1.45772e-05	5.68549e-06	-9.56079e-05	-3.44782e-05	-3.44782e-05
		EELQTKVSAKIDQ	-4.53913e-06	0.000137932	0.000732004	0.000311923	-4.22382e-05	-4.22382e-05
		EEVGIDSYEDEDE	-7.08197e-05	-0.000125268	3.8449e-05	0.000149609	7.41401e-05	7.41401e-05
		AVAEEIQDEVDEL	-5.49243e-05	0.000246141	0.000208251	1.70302e-05	-7.54723e-05	-7.54723e-05
		KQEVIRGWEEGVA	2.77486e-05	6.63116e-05	0.000121578	0.000133117	5.47996e-05	5.47996e-05
		IAQVATISANGDK	4.58195e-05	-1.23488e-05	5.38412e-05	9.95413e-05	-5.84849e-05	-5.84849e-05
		WSTETIASHEDIE	-7.90879e-05	-6.5075e-06	-0.000102106	0.000133812	-6.66756e-05	-6.66756e-05
		IVEQIPTYVEYSD	-6.09619e-05	-5.79234e-06	9.17485e-06	-4.39656e-05	-0.000131678	-0.000131678
		EAQAKVDVFREDL	4.58149e-06	5.15204e-05	-6.94912e-05	-2.99237e-05	2.99879e-05	2.99879e-05
		ERQNGVLNSWTDQ	-6.43523e-05	-5.322e-05	-5.76977e-05	-9.80178e-05	0.000169848	0.000169848
		EHMVITDRIENVD	1.39102e-05	4.61648e-05	4.27053e-06	-3.74566e-05	4.59565e-05	4.59565e-05
		APQKVELTVEKEV	-4.06664e-05	1.51335e-05	-6.7891e-05	9.89782e-05	-3.24649e-05	-3.24649e-05
		AQVATISANGDKD	-1.45919e-05	-4.83599e-05	0.000123673	5.62073e-05	8.33231e-05	8.33231e-05
		VTHHPIPSEEDIN	-0.000166483	-0.000267992	-0.00028845	-4.53956e-05	-0.000144345	-0.000144345
		RQNGVLNSWTDQD	0.000370718	0.000313751	0.00116121	8.37037e-05	0.000390557	0.000390557
		NGKPITIFQERDP	-5.12912e-05	-9.73515e-06	3.26374e-05	-9.48731e-05	6.44941e-05	6.44941e-05
		HHGLDVFQDDDAK	9.5773e-05	-0.000100677	-0.000120432	-0.000128008	-0.00014997	-0.00014997
		EEEIEIIPVQEEE	-4.16792e-05	-9.59162e-05	-7.69589e-05	0.000257652	4.28959e-05	4.28959e-05
		ISVPVPEFADSDP	-1.61479e-05	0.000154183	4.56804e-05	-1.26212e-06	5.13441e-05	5.13441e-05
		DKRRSARIDSYIE	3.03458e-05	1.79543e-05	-0.000102795	-0.000171004	9.52929e-05	9.52929e-05
		GKAQVEIITDGEE	-0.000143912	-0.000169912	-8.2982e-05	-1.81762e-05	-0.000124748	-0.000124748
		LKRQLTSFIEKGQ	-3.24983e-05	-0.000106132	-6.9898e-05	6.10117e-06	8.639e-05	8.639e-05
		KKYQLNLPSYPDT	-0.000166527	-0.000139666	-0.00010652	-7.0262e-05	-5.99278e-05	-5.99278e-05
		TATINNIKPGADY	-0.000131023	3.09116e-05	7.27886e-06	-0.000229005	7.84776e-05	7.84776e-05
		EEIEIIPVQEEEE	0.000279775	0.000192167	0.000267928	0.000135136	8.90152e-05	8.90152e-05
		KAQVEIITDGEEP	-5.45301e-05	-4.30536e-05	5.7155e-05	1.35356e-05	-4.78955e-05	-4.78955e-05
		EIEIIPVQEEEEE	-5.77336e-05	-8.89858e-06	-0.00010317	-4.60998e-05	-1.62499e-05	-1.62499e-05
		RLVSIHSQKEQDF	-4.48343e-05	-9.22594e-05	9.81825e-05	0.000371093	9.56361e-05	9.56361e-05
		ATIPLVPGRDEDF	-5.852e-05	-3.32382e-05	-5.81291e-05	-5.26172e-05	-2.9098e-05	-2.9098e-05
		QNGVLNSWTDQDS	0.000101683	8.64118e-05	0.000450931	8.36119e-05	-0.000112337	-0.000112337
		QTIEENIKIFEED	-0.000198208	6.80395e-05	-3.44357e-05	0.00018655	-0.000168569	-0.000168569
		DESGPSIVHRKCF	0.000171789	-5.87681e-06	0.000201709	-0.000218659	0.000114766	0.000114766
		TIEENIKIFEEDA	-2.42722e-05	-7.35475e-05	-4.42878e-05	4.33717e-05	-6.07671e-05	-6.07671e-05
		TSEIQSQAKAYFE	0.000527578	-3.41554e-05	-5.66711e-05	-8.96981e-05	2.48794e-05	2.48794e-05
		DLEVAQTTALPDE	-6.20237e-05	-5.20358e-05	1.35287e-05	-1.19476e-05	-1.36601e-05	-1.36601e-05
		EVAQTTALPDEDD	0.000187565	-0.000101699	-0.00015133	6.90467e-05	0.000209511	0.000209511
		EATIPLVPGRDED	3.542e-05	-9.48734e-05	-5.87659e-05	-0.000345863	-0.000101497	-0.000101497
		LVCGERGFFYTPKS	1.99674e-05	1.50075e-05	-6.03883e-05	-0.000150613	-0.000114295	-0.000114295
		DERTVRKICALDDN	-0.000256719	3.09644e-05	9.21533e-05	0.000200691	-0.000152992	-0.000152992
		EGEDDPDRSMKLSF	1.33856e-05	-0.000206624	-9.56299e-05	4.50153e-05	7.21923e-06	7.21923e-06
		KDIATQLISNMDIN	-0.000120929	-5.40342e-05	0.000240252	0.000283859	0.000113261	0.000113261
		RTGTYIGIDAMLEG	5.72507e-06	0.000237605	1.53181e-05	-0.000163635	-2.57435e-05	-2.57435e-05
		DAGSAFAIHDMEED	4.77131e-05	3.11889e-05	9.62709e-05	0.000115934	-6.8495e-05	-6.8495e-05
		NVRLSSETGGMGSS	2.30879e-05	1.7958e-05	-0.00016192	0.000298839	-4.43624e-05	-4.43624e-05
		TVDKSSSTAYMELR	-6.64413e-05	-4.03678e-05	2.16935e-05	0.000263028	-0.000249318	-0.000249318
		LEGEDDPDRSMKLS	1.85575e-06	0.0002071	0.000253783	6.60739e-05	-0.000164745	-0.000164745
		NPSIVKKVQDFMEK	0.000109777	-2.06003e-05	0.000108896	0.000109888	9.37824e-05	9.37824e-05
		SRRAQDFVQWLMNT	9.60655e-05	-4.82138e-05	3.04029e-05	4.9582e-05	-3.77351e-06	-3.77351e-06
		ATAQTVEDYVEEMK	-5.96057e-05	-0.000120424	5.71379e-05	-2.74832e-05	2.06335e-05	2.06335e-05
		DAATLAVIDSEKDM	-3.30221e-05	-0.000159574	-0.000115684	-0.000120148	-8.42761e-05	-8.42761e-05
		TMTIQQVIKSGSDE	0.000137008	1.80441e-05	9.67449e-06	-6.2072e-05	0.000117294	0.000117294
		VMVTVFKVGARTEK	-3.3876e-05	0.000111021	0.000141138	3.71933e-05	3.20752e-05	3.20752e-05
		FPLMYEENSRENPF	-3.45298e-05	9.81376e-05	-3.04389e-05	1.736e-05	-4.86562e-05	-4.86562e-05
		DVLVMPNLYGNIID	2.00539e-06	2.00401e-06	0.000160331	8.32734e-05	-6.38402e-05	-6.38402e-05
		KNKHEAMITDLEER	-6.94469e-05	1.71289e-05	0.000204345	-8.83331e-05	-7.89222e-05	-7.89222e-05
		AAVYEAMVTVDPDA	0.00013867	-7.83235e-05	5.21142e-05	0.000162609	-0.000112576	-0.000112576
		YKFLKHMNSAMEDS	-1.20046e-05	0.000118834	9.75299e-05	-2.31299e-05	5.47806e-05	5.47806e-05
		NAARDPNRESLDFL	2.53879e-05	3.41129e-06	-7.71551e-05	-6.60932e-05	2.29895e-05	2.29895e-05
		QLELGGGPGAGDLQ	4.02109e-05	-2.28314e-05	-1.7188e-05	9.18254e-05	0.000217105	0.000217105
		PQVEQLELGGSPGD	4.05774e-05	-5.81448e-05	-4.018e-05	0.000265493	2.20849e-05	2.20849e-05
		EVEDPQVAQLELGG	-4.49856e-05	7.37683e-05	1.38695e-05	0.000224153	7.58662e-05	7.58662e-05
		YNELRVAPEEHPVL	-6.58096e-05	0.000114739	0.000315448	-0.000147108	0.000164819	0.000164819
		GKAQVEIITDGEEP	-3.34075e-05	-1.63392e-05	-1.06546e-05	-6.68456e-05	1.92674e-05	1.92674e-05
		PASKRYEVPLETPR	6.34702e-05	8.31701e-05	0.000400717	9.08052e-05	9.08177e-05	9.08177e-05
		EIAQVATISANGDK	9.30671e-05	8.41969e-05	-7.3601e-05	5.39673e-05	-2.72406e-05	-2.72406e-05
		HDFQRGLTAYHDIS	-0.000154426	-0.000221824	-0.000183316	-0.000126244	-0.000169496	-0.000169496
		ITPAEVGVLVGKDR	6.81397e-05	-0.000189045	3.4962e-05	0.0003244	-0.000287135	-0.000287135
		DRPYSHALVAGIDR	-9.75313e-05	-5.3221e-05	-0.000124722	3.4553e-05	-0.000147379	-0.000147379
		ASFQRNQLLQKEPD	4.5493e-05	5.49189e-05	-0.000113917	-5.44043e-06	-0.000115989	-0.000115989
		KEAFQEALAAAGDK	-0.000105342	4.44603e-05	0.000108653	-5.24381e-05	-0.00012112	-0.00012112
		ENPSQYGITAFNHP	-2.56396e-05	-2.50141e-05	-2.6863e-05	-6.28747e-05	-2.84546e-05	-2.84546e-05
		AFDTTVSVKSYPDE	-7.5242e-05	-0.000195394	-0.000112793	8.96606e-05	-6.17852e-05	-6.17852e-05
		RDNTINLIHTFRDY	-0.000102962	-8.90892e-05	-5.38878e-05	-8.68346e-05	-0.000226406	-0.000226406
		VEGTARGIVVYTGD	-0.000158715	-2.80419e-05	-0.000138978	-0.000108089	-0.000247575	-0.000247575
		VEKHVVKSISVQQE	7.68656e-05	-7.70156e-05	1.06835e-06	5.20698e-05	6.73787e-05	6.73787e-05
		AHTEFTPTETDTYA	-2.94598e-05	0.000166626	0.000205995	3.55726e-05	6.70543e-05	6.70543e-05
		FNYREQEELKVRVE	-1.78131e-05	1.80425e-05	0.000114623	0.000104392	4.53234e-05	4.53234e-05
		LGAHAAAITAYALT	-2.60163e-05	1.33415e-05	8.08866e-05	-3.27125e-05	-2.42957e-05	-2.42957e-05
		KQNLEKAVEDYIDE	-0.000207754	8.80008e-05	-1.7684e-05	0.000155191	0.000173834	0.000173834
		DQFTPVKIEGYEDQ	-9.40596e-05	-0.000104424	1.08558e-05	-0.00015623	5.84096e-05	5.84096e-05
		RPQKSLLVEVEEGG	0.000107323	5.13016e-05	0.000183136	-0.000119778	5.54185e-05	5.54185e-05
		TQQVAAQLLSNLEQ	0.000303481	-8.72622e-05	0.000215021	-7.56987e-05	9.08223e-05	9.08223e-05
		EQRRASLEDFYGSP	1.57737e-05	-7.37644e-06	-1.61576e-05	9.36724e-05	7.51034e-05	7.51034e-05
		AIIDRLIAFKNNDN	0.000105606	2.10958e-05	5.06959e-05	-0.000291839	0.00028263	0.00028263
		EGLVQVKLVDQDER	3.84361e-05	-4.20208e-05	1.69955e-05	-0.000116852	1.5452e-05	1.5452e-05
		GASAAGSALVYRDV	3.81357e-05	1.46158e-05	-3.74637e-06	-6.17961e-05	-2.31297e-05	-2.31297e-05
		EQALKTDLSDLTDH	-8.28334e-05	-0.000150763	-0.000163593	-2.97062e-05	-6.53398e-05	-6.53398e-05
		VVVASSEVHVEVER	-1.96141e-05	-0.000117115	3.75466e-05	0.000177271	5.20412e-05	5.20412e-05
		DPRTEWQLNAHRDK	1.88546e-06	-2.54056e-05	8.9822e-06	7.73047e-05	2.94545e-06	2.94545e-06
		KIAYQLAVEAESEQ	0.000119607	1.09625e-05	4.66843e-05	-0.000176542	1.15771e-05	1.15771e-05
		LTLSHNAITDLPEH	-3.44582e-05	-7.83299e-05	-2.11337e-05	-4.15619e-05	2.98246e-05	2.98246e-05
		NGPVEGAFTVFSDF	-8.51358e-05	0.000112403	7.91877e-05	-6.69048e-06	-7.16778e-05	-7.16778e-05
		KQPGIVFVAAKFDG	6.75627e-05	-6.45119e-05	0.00016009	0.000534265	-3.22867e-05	-3.22867e-05
		AWVLDKLKAERERG	-0.000134743	-0.000155647	-0.000104096	-7.78516e-05	-0.000193202	-0.000193202
		EGIRQFYINVEREE	-8.5694e-05	2.00962e-06	-7.20025e-05	-0.000140164	-7.10162e-05	-7.10162e-05
		EFIKASSIEARQAI	-2.20295e-05	-4.6366e-05	7.93854e-05	0.000177021	0.000100718	0.000100718
		FKVVPEMTEILKKK	-0.00013422	-6.41591e-05	-0.000247029	-4.46298e-05	7.78818e-05	7.78818e-05
		TVVSNTFVKKEYER	-6.45388e-05	-4.77537e-05	7.24382e-05	-0.000169753	0.000148914	0.000148914
		FTLGKQEVIRGWEE	-3.44445e-05	-0.000100466	-0.000235466	-6.43992e-05	-8.55799e-05	-8.55799e-05
		GISVPIILYPDGSE	7.84065e-05	0.000155525	0.000109048	-0.000136034	-1.53566e-05	-1.53566e-05
		EKVQVVSIKDYFLE	-3.96374e-05	0.000245506	0.000225858	-4.00201e-06	-0.000117447	-0.000117447
		RIAQSDYIPTQQDV	7.45545e-06	9.64169e-05	0.0001542	2.54381e-06	-1.66936e-05	-1.66936e-05
		RLVEQLKLEAGVER	-0.000126225	-1.63905e-05	9.20459e-05	-0.000122438	0.000257361	0.000257361
		TVRTLNNLYAEAEK	4.51577e-05	-6.82113e-05	-0.000101375	-9.30244e-05	-7.59727e-06	-7.59727e-06
		QYPRQTQVSVLPEG	-0.000207293	-0.00020413	0.000447513	0.000158425	9.16568e-05	9.16568e-05
		YPRQTQVSVLPEGG	4.43173e-05	-0.00017394	1.88001e-06	0.000525851	6.96157e-05	6.96157e-05
		SPVLLGQPNTLICF	-0.000192328	-0.00023385	-0.000252209	0.000114434	6.80188e-05	6.80188e-05
		SAGTAEYFRAYVEG	9.98272e-05	-0.000134635	-4.54398e-05	-4.42707e-05	-0.000124452	-0.000124452
		YNKQYLERTRAELD	9.83202e-07	-1.65388e-05	-0.000132059	0.000241889	-0.000121901	-0.000121901
		AIERASQLTSERDT	-3.55904e-05	9.52127e-05	0.000193317	-0.00019855	0.000158249	0.000158249
		SARSRPLPVHVREE	7.14113e-05	-5.21026e-05	-9.45714e-05	-8.89165e-05	-6.12441e-05	-6.12441e-05
		DAHEAKLIATFPDT	-6.40536e-05	-5.79964e-05	-4.99029e-05	0.000128165	-7.80469e-05	-7.80469e-05
		RFGAAITALTDING	-5.13672e-06	2.12446e-05	2.75505e-05	-5.0732e-05	-3.63373e-05	-3.63373e-05
		IIHDFQRGLTAYHD	4.87823e-05	8.11575e-05	-4.20351e-06	-6.04526e-05	-5.69434e-05	-5.69434e-05
		DFQRGLTAYHDISL	-7.78097e-05	-2.02306e-05	6.92323e-06	-3.23297e-05	-6.85022e-05	-6.85022e-05
		KKVEQRTLPPFPDE	-0.000148289	-9.94e-05	-9.54627e-05	1.85002e-05	6.72487e-05	6.72487e-05
		SDIIVQKIQPYTEQ	1.91322e-05	-0.00012935	-0.000120639	0.000231096	-0.000444471	-0.000444471
		GHSIAQLNAENDHP	-5.91554e-06	-2.36727e-05	-2.56521e-05	-2.30449e-05	-2.34871e-05	-2.34871e-05
		EQSPRRLVVFPTDD	-4.63576e-05	-4.70142e-05	-4.59142e-05	-4.94602e-05	-5.01112e-05	-5.01112e-05
		DLPVQHYVPEFPEK	-4.29779e-05	0.000246295	7.11917e-05	-5.39385e-05	4.34443e-05	4.34443e-05
		ARKIGARVYALPED	-0.000112553	-0.000201393	-0.000281996	-5.29049e-05	-0.000248413	-0.000248413
		KNLGIGKITPFEEK	2.23833e-05	-6.57419e-06	-4.34044e-05	-0.000111117	-2.85243e-05	-2.85243e-05
		PAVSALISRNAESD	8.58665e-05	-2.47693e-05	-3.7452e-05	-0.000135844	0.000173281	0.000173281
		KDTVVKVLIVEPEG	8.19881e-05	-3.13312e-05	-4.25072e-05	3.78022e-05	0.000295274	0.000295274
		LVYQGASLQAQTDR	-0.000300858	-0.000168589	-0.000188888	0.000151918	5.21486e-05	5.21486e-05
		DPVPAQYVRVYPER	0.0001538	-9.11487e-06	3.20225e-05	-7.70947e-05	-7.62021e-05	-7.62021e-05
		HTNIESLVKEYDDN	-0.000126602	-0.000198254	-0.000322648	0.000100646	-5.29398e-06	-5.29398e-06
		NRTVSKVDDFLANE	-8.89126e-05	0.00026643	0.000493137	-5.03576e-05	3.10871e-05	3.10871e-05
		KVVEVGSKIYVDDG	-0.000125411	-0.00015384	-0.000146574	-0.00012359	-0.000103175	-0.000103175
		SQLEAVFLRDWESP	-7.53147e-05	-8.18811e-05	-6.8287e-05	2.91074e-05	-5.97942e-05	-5.97942e-05
		DPAARKTLVSWPEP	-6.94042e-06	2.75499e-05	0.000111318	3.87677e-05	-2.57568e-05	-2.57568e-05
		ADLEAQRDVTYEEA	-0.000203165	-0.000319739	-0.000169636	0.000186186	8.87201e-06	8.87201e-06
		APNTFKTLDSWRDE	-9.72543e-05	-8.12936e-05	-0.000126887	4.51412e-06	2.063e-06	2.063e-06
		EVEEQLRALEEERP	-3.9987e-05	6.60013e-05	-3.99017e-05	-0.000108108	-2.33548e-05	-2.33548e-05
		KILDSVGIEADDDR	1.4854e-05	0.000183394	-0.000171017	0.00026361	-4.29211e-05	-4.29211e-05
		INTYVRKLDDFVET	0.000183562	5.28358e-05	3.82886e-05	4.88081e-05	0.000626021	0.000626021
		EEDSQRPLIDGAEN	-2.54591e-05	0.000215346	-1.88611e-05	8.25469e-05	0.000276696	0.000276696
		ESLVAEGLATRREG	-3.55871e-05	-4.78532e-05	-6.67897e-05	-0.000220234	1.38887e-05	1.38887e-05
		SAPDALKIITENDH	3.42465e-05	3.2259e-05	-1.43306e-05	4.30909e-05	-5.09455e-05	-5.09455e-05
		VDGVQVALPSYEEA	9.07055e-06	0.000294522	-3.52557e-05	0.000114534	0.000320926	0.000320926
		LGHNYVTAIRNQQE	-8.49675e-05	-6.47461e-05	9.85932e-05	-3.53188e-05	4.85815e-05	4.85815e-05
		FETVAVKIFPYEEY	4.7366e-05	1.82011e-05	-8.95898e-05	-4.42348e-05	0.000170866	0.000170866
		GSRKTLFVLAHTDR	-4.18917e-05	-4.88779e-05	-3.57296e-05	-5.14024e-06	2.98936e-05	2.98936e-05
		LLAQQRLLEDRKDV	4.23032e-05	1.32854e-05	0.000213224	0.000113465	2.42541e-05	2.42541e-05
		YNFKADEIESYLEN	-0.000166138	0.000273529	-7.92868e-05	-0.000286856	-6.36138e-05	-6.36138e-05
		VAKLEKTIDDLEDK	-0.000122502	7.18867e-05	-4.09536e-06	-3.89127e-05	-7.85614e-06	-7.85614e-06
		DWVPYINGKFKKDD	-0.000202386	9.2599e-05	0.000108372	-2.07116e-05	-0.000197844	-0.000197844
		AGGHKLGLALELEA	-5.01209e-05	-0.000223547	-0.000240557	-7.8184e-05	-0.000218958	-0.000218958
		QRQHEINLIAYREA	0.000114074	-4.38045e-05	0.000224432	3.93181e-05	-4.54894e-05	-4.54894e-05
		KYPIEHGIITNWDD	-4.35253e-05	0.000297753	0.000194788	0.000157189	3.6297e-05	3.6297e-05
		GPPQSHSLPDLPDQ	1.00664e-05	-5.22456e-05	-6.99329e-05	6.66512e-05	1.21243e-05	1.21243e-05
		VENGQERVEVEEDG	1.8909e-05	-0.000172241	0.000219518	0.000293509	-3.73671e-05	-3.73671e-05
		NTYKEQYAFVYKEK	2.51216e-06	-0.000164653	-0.000133218	-2.91927e-05	6.09373e-05	6.09373e-05
		YHVQEGLQDEGAEP	-2.58415e-05	-2.04152e-05	-1.67044e-05	-2.63322e-05	-2.39275e-05	-2.39275e-05
		KLVEQLKMEANIDR	-0.000123116	-0.000116269	-0.000196603	1.13048e-05	-0.000103271	-0.000103271
		IRLVTRYIYNREEY	0.000148954	0.000256419	0.000465751	0.000147947	8.24285e-05	8.24285e-05
		GTPEQKALVIGGEA	2.6898e-05	-0.000150746	-5.33296e-05	-0.000127641	5.44294e-05	5.44294e-05
		ETKDQVANSAFVER	5.47631e-05	5.11924e-06	-0.00011489	-2.75038e-05	-4.32447e-05	-4.32447e-05
		LQQSGPELVKPGAS	5.27039e-05	-2.43305e-05	2.64064e-05	0.000113601	0.000134289	0.000134289
		VEALYLVCGERGFF	-4.76437e-06	-3.58283e-05	-1.24517e-05	-4.60826e-05	-4.77651e-05	-4.77651e-05
		AEPEVWVVEAEDEP	-2.56682e-05	-2.02377e-05	-2.23811e-05	-2.2694e-05	-2.37527e-05	-2.37527e-05
		VHPEAQAKVDVFRE	-8.8927e-05	2.95672e-05	0.000391449	-5.32899e-05	8.21708e-05	8.21708e-05
		TYINASYIDGFKEP	0.000305268	0.000205861	0.00018789	0.000372772	-0.000103644	-0.000103644
		KDTVVKSVIVEPEG	0.000246757	-4.55863e-05	-0.000133796	-0.000168849	2.10837e-05	2.10837e-05
		EREIAEAIKNHEEL	-0.000108934	-3.29623e-05	1.22463e-05	5.04189e-05	-7.2164e-05	-7.2164e-05
		SSVKYPVAQFDDHT	-2.80169e-05	-2.19147e-06	-3.60075e-05	-1.27191e-05	-3.94333e-06	-3.94333e-06
		QQAQQQLIVEQQDE	7.8128e-05	3.35136e-05	-5.16937e-06	0.000164597	-0.000168353	-0.000168353
		NGGGGGVSARSVAG	-0.000154117	5.49797e-05	0.000237209	-0.000266327	8.89911e-05	8.89911e-05
		AAEAATVAAATEAG	-2.56682e-05	-2.02377e-05	-2.23811e-05	-2.2694e-05	-2.37527e-05	-2.37527e-05
		LEKRTQVEVYSFPE	-3.61657e-05	4.95963e-05	0.000144804	1.81655e-05	2.42464e-05	2.42464e-05
		VEHPEFLKAGKEPG	-5.77955e-07	0.00017026	2.9774e-05	0.000178532	0.000129562	0.000129562
		ESKEQVANSAFVER	-7.05486e-05	1.41042e-05	-8.30587e-05	-0.000148407	-3.85494e-05	-3.85494e-05
		KTEATIPLVPGRDE	-6.17766e-06	1.918e-05	0.000135372	-5.68102e-05	-5.26731e-05	-5.26731e-05
		HPEAQAKVDVFRED	-9.68682e-05	4.20097e-05	7.60798e-05	0.000283449	-1.51481e-05	-1.51481e-05
		HKDTVVKSVIVEPE	0.000134909	-6.78591e-06	0.000146788	-0.000207273	0.000237928	0.000237928
		ESEIIDFFLGASLK	-4.67856e-05	0.000113543	-8.37022e-05	3.60981e-05	-5.40502e-05	-5.40502e-05
		IDFYFDENPYFENK	0.000294848	0.000269931	0.000165776	-8.33716e-05	0.000100013	0.000100013
		GKKAEGIPEFYDYD	0.000125445	4.26078e-05	5.36724e-06	3.65084e-05	-0.000104133	-0.000104133
		NPHVNPLPTGYEDE	-0.000123497	-0.000124293	-6.78547e-05	-0.000251495	-0.000172478	-0.000172478
		HEGLAQPLTVDLDS	-5.84609e-06	-2.33686e-05	-0.000121272	5.5326e-05	-0.00013725	-0.00013725
		APQKVELTVEKEVA	3.37706e-05	4.15538e-05	3.69199e-06	5.73026e-05	-6.28106e-05	-6.28106e-05
		QPNVAISLSRTEAL	2.34846e-05	0.000212344	0.000173137	1.87527e-05	3.34614e-05	3.34614e-05
		IPLAAGQAVSAYSE	7.56098e-05	0.000127657	5.80806e-05	-4.82997e-05	4.32099e-05	4.32099e-05
		LVVVGQSAFADFDG	-3.34353e-05	-1.71562e-06	-2.27457e-05	1.46031e-05	-5.01571e-05	-5.01571e-05
		YQTIEENIKIFEED	-4.24699e-05	0.000191593	0.000143776	7.9713e-05	-2.21273e-05	-2.21273e-05
		APPQEQESLPVENE	-7.8889e-05	-1.19058e-05	-5.07951e-05	8.78265e-06	-6.87098e-05	-6.87098e-05
		AEAEAEAVAAGPEE	-1.23208e-05	-4.36221e-05	-3.45216e-05	-3.36049e-05	-3.7488e-05	-3.7488e-05
		EAFQEALAAAGDKL	-2.56206e-05	-9.30072e-06	-7.72842e-05	-1.98642e-05	3.45435e-05	3.45435e-05
		DEGHYPVRESPIDT	-1.88401e-05	-1.75374e-05	-5.59334e-05	1.76778e-05	2.94068e-05	2.94068e-05
		QYDGVAELDQLLHY	-1.26463e-05	7.04715e-05	7.08181e-05	-6.92396e-05	-9.94069e-06	-9.94069e-06
		SWQHALQDTEENPR	-5.08441e-06	0.000128004	0.000211902	4.4881e-05	1.11389e-05	1.11389e-05
		FPASQTEAHEDPDE	6.78973e-05	-0.000177682	-7.85926e-06	-0.000107828	0.000189792	0.000189792
		HSQGTFTSDYSKYL	-1.80308e-05	0.000348009	-5.00997e-05	0.000292948	8.19944e-06	8.19944e-06
		GTFTSDYSKYLDSR	-9.43378e-05	-3.15474e-05	8.439e-05	2.03799e-05	4.34478e-06	4.34478e-06
		GKKVITAFNEGLKN	-3.13391e-05	2.2496e-05	0.000153074	-0.000167583	-1.18077e-05	-1.18077e-05
		LGPVLPPTNVGSNT	-3.47876e-05	2.18966e-05	0.000129355	-6.31427e-05	-2.01759e-05	-2.01759e-05
		GPGLVKPSQSLFLT	3.26878e-05	5.1177e-05	-6.08446e-06	-6.66847e-05	2.61455e-05	2.61455e-05
		EVEDPQVEQLELGG	0.000299562	3.75098e-05	-0.000101335	0.000100766	0.000133907	0.000133907
		QVEQLELGGSPGDL	6.87105e-06	-3.50112e-05	2.83148e-05	-0.000112641	-1.65706e-05	-1.65706e-05
		VEQLELGGSPGDLQ	-0.000186521	-6.60144e-06	-0.000188106	-7.94855e-06	3.7383e-05	3.7383e-05
		LELGGSPGDLQTLA	-3.97252e-07	3.00648e-05	-0.000116448	-8.98247e-05	-5.90956e-05	-5.90956e-05
		ELGGSPGDLQTLAL	-3.81368e-05	0.000126533	2.08608e-05	-0.000148593	0.000108553	0.000108553
		PGDLQTLALEVARQ	-9.55942e-06	0.000138333	-8.2215e-05	-1.95543e-05	2.9943e-05	2.9943e-05
		VAQLELGGGPGAGD	-4.93435e-05	2.87034e-06	-0.000115664	-9.98858e-08	-0.000121962	-0.000121962
		AQLELGGGPGAGDL	-7.34925e-05	-0.000110949	-0.000111445	-5.77987e-05	-9.39582e-05	-9.39582e-05
		LELGGGPGAGDLQT	-4.41104e-05	-6.43558e-06	3.51537e-05	-2.7337e-05	-2.77638e-05	-2.77638e-05
		ELGGGPGAGDLQTL	3.65734e-05	-2.28134e-06	1.14085e-05	-1.69667e-05	-3.29868e-05	-3.29868e-05
		LGGGPGAGDLQTLA	-1.103e-05	-3.35072e-05	-5.62244e-05	4.42594e-05	2.46431e-05	2.46431e-05
		GGGPGAGDLQTLAL	0.000107841	1.48472e-05	3.90413e-06	2.71691e-07	5.35322e-05	5.35322e-05
		SDDDRVTWAEQQYE	0.000129074	0.000202175	0.000197552	0.000287728	0.000122542	0.000122542
		NPSPQAPARRLLPP	-2.56682e-05	-2.02377e-05	-2.23811e-05	-2.2694e-05	-2.37527e-05	-2.37527e-05
		ERPVFTNHFLVELH	-1.93249e-05	-0.000104755	-6.80645e-05	0.000166168	6.95737e-05	6.95737e-05
		TNEIVEEQYTPQSL	-1.65326e-05	-1.74008e-05	-8.61189e-05	-1.53885e-05	2.99569e-05	2.99569e-05
		FPKPEGSQDKSLHN	0.00013716	3.18829e-05	2.99316e-05	7.1471e-05	1.96969e-06	1.96969e-06
		ELSAERPLNEQIAE	-1.95925e-05	-6.63914e-05	-7.32891e-05	0.000172552	9.29619e-05	9.29619e-05
		FLQKSLAAATGKQE	-4.22228e-05	-1.6198e-06	-5.2256e-06	-4.00196e-05	-5.00926e-05	-5.00926e-05
		LQAGASQFETSAAK	-3.65291e-05	9.00009e-05	6.57297e-05	-8.90115e-05	-5.04669e-05	-5.04669e-05
		SDFEEKKEEEGSAN	0.000328747	2.887e-05	-3.0722e-05	-0.000142786	0.000137588	0.000137588
		SAIEAELEKVAHQL	4.94171e-05	-6.18811e-05	-5.56683e-05	-5.81839e-05	-2.8793e-05	-2.8793e-05
		APVDNRDHNEEMVT	5.47456e-06	4.18579e-05	-0.000109594	-0.000100051	-7.87942e-05	-7.87942e-05
		HIEDSGEKPNTFSN	-5.52508e-05	-7.70062e-05	-2.73342e-05	0.000204251	0.000137228	0.000137228
		FNPYFDPLQWKNSD	6.9475e-05	-0.000144641	-7.72112e-06	-0.000146544	-0.000106222	-0.000106222
		SQTEAHEDPDEMNE	0.000165727	-6.07193e-05	-0.000197082	9.21434e-05	7.00771e-06	7.00771e-06
		SQGTFTSDYSKYLD	-0.000112883	-0.00018382	-3.5768e-05	0.000206144	0.00026393	0.00026393
		QGTFTSDYSKYLDS	-1.04692e-05	0.000159504	4.09684e-05	0.000146617	-4.55595e-05	-4.55595e-05
		RSSNNLGPVLPPTN	-3.57923e-05	-3.52641e-05	-3.79876e-05	-3.46253e-05	2.46706e-05	2.46706e-05
		NLGPVLPPTNVGSN	-2.78201e-05	-2.95367e-05	-3.14815e-05	-8.50954e-06	4.33725e-05	4.33725e-05
		GPVLPPTNVGSNTY	2.87197e-05	-6.20017e-05	-5.59609e-05	-4.82639e-05	-9.29274e-06	-9.29274e-06
		AARDPNRESLDFLL	-4.96051e-05	7.62198e-06	2.10464e-05	1.95886e-05	0.000176545	0.000176545
		ARDPNRESLDFLLV	-0.000168063	-0.00019345	-0.000198559	9.32175e-05	9.49502e-05	9.49502e-05
		EQLELGGSPGDLQT	-2.86347e-05	8.03746e-05	-5.19188e-05	-9.63499e-05	-8.46725e-05	-8.46725e-05
		EDPQVAQLELGGGP	-1.65381e-05	-1.68589e-06	-2.72197e-05	-1.81375e-05	4.0312e-05	4.0312e-05
		GSIITVYPKEIRTF	0.000191375	-2.41458e-05	0.000159781	8.96937e-05	0.000455159	0.000455159
		AVPRGEAAGAVQEL	-2.11708e-05	-6.07034e-05	2.24005e-05	1.14248e-05	3.64188e-05	3.64188e-05
		FAEGLYHFYHNGLA	-2.31681e-06	-2.6182e-05	-3.23399e-05	-5.16276e-05	1.49399e-05	1.49399e-05
		SQENPNTYSEDLDV	0.000134524	7.76015e-05	4.04368e-05	-5.38866e-05	4.43592e-05	4.43592e-05
		MAQELPVPGRARAP	6.14008e-05	4.60454e-05	-5.68824e-05	-1.49852e-05	-1.61856e-05	-1.61856e-05
		AKPEAPGEDASPEE	-5.06139e-05	0.000179077	0.000355425	-3.57853e-05	-7.02118e-06	-7.02118e-06
		FTDDSDSENLPFRP	-0.000129937	7.3421e-05	-6.23891e-05	-0.000239593	0.00018298	0.00018298
		SENLPFRPEGLDQW	-8.04196e-05	-0.00021276	-0.00014907	0.000202708	-0.000121095	-0.000121095
		VFQELGKLTGPSNQ	-5.54928e-05	3.58109e-06	0.000145089	-1.58305e-05	-0.000107288	-0.000107288
		IPVGSLKNEDTPNR	-2.84455e-05	-0.00010161	1.48461e-05	7.27125e-05	7.49032e-05	7.49032e-05
		LNQEQAEQGREHLA	6.3905e-05	-3.64766e-05	-3.73715e-05	-7.87784e-05	0.000280828	0.000280828
		SAERPLNEQIAEAE	-1.79612e-05	0.000125273	6.54564e-05	5.24289e-05	0.000127439	0.000127439
		AITEKETVEKERQS	0.000229829	8.51518e-05	-9.00394e-05	-0.000276128	8.50525e-05	8.50525e-05
		ITEKETVEKERQSI	0.000146885	0.000166415	2.06872e-05	0.000213122	0.000200404	0.000200404
		GLITESQAHTLEDE	-2.27589e-05	-8.28414e-05	0.000187022	0.000346224	-0.000145523	-0.000145523
		SAPGLIIATGSVGK	8.58792e-05	9.94668e-05	-2.89167e-05	-8.95851e-05	-6.91127e-05	-6.91127e-05
		PGLIIATGSVGKNL	-4.50027e-05	9.85461e-05	-6.98368e-05	6.78625e-05	5.59088e-05	5.59088e-05
		SLAAATGKQELAKY	6.13575e-05	-6.57918e-05	4.55706e-05	-2.57632e-05	-8.81071e-05	-8.81071e-05
		AGGHKLGLGLEFQA	-0.000132056	-0.000126217	-0.000173838	0.000187174	-6.14119e-05	-6.14119e-05
		GEEKGENQNSKFEV	0.000189823	0.000193979	0.000157917	8.59851e-05	0.000438221	0.000438221
		PYFDPLQWKNSDFE	-7.80568e-06	0.000109022	-4.5182e-05	0.000178234	-2.86102e-05	-2.86102e-05
		VEDPQVEQLELGGS	-6.45012e-05	0.000185661	0.000206001	0.000198629	0.000331772	0.000331772
		EDPQVEQLELGGSP	9.356e-05	-1.13019e-05	3.42241e-05	-2.72673e-05	5.65811e-06	5.65811e-06
		FVKQHLCGSHLVEA	-4.80054e-05	-2.74166e-05	1.94114e-05	-5.94853e-05	-6.86709e-06	-6.86709e-06
		VEDPQVAQLELGGG	0.000104444	0.000148273	0.000208822	-5.84487e-05	-1.92168e-05	-1.92168e-05
		PQVAQLELGGGPGA	-5.83786e-05	-7.29852e-05	-4.84519e-05	-0.000120238	4.43854e-05	4.43854e-05
		SFQRNQLLQKEPDL	2.79646e-05	3.48983e-05	-2.91686e-05	-0.000137599	-2.30283e-05	-2.30283e-05
		SVFQELGKLTGPSN	4.95045e-06	0.000129627	0.000145167	-9.82334e-05	0.000144016	0.000144016
		EYLNQEQAEQGREH	-2.64941e-05	-0.000189025	-0.000181239	-2.43919e-05	5.02286e-05	5.02286e-05
		YLNQEQAEQGREHL	-6.61619e-05	7.31225e-05	9.97654e-05	-4.04704e-05	-3.54697e-05	-3.54697e-05
		SPRTPDRVSETDIQ	-4.63032e-05	-7.51654e-05	-0.000124892	6.56652e-05	0.000209609	0.000209609
		TPDRVSETDIQRLL	-0.000105437	5.22623e-06	-0.000139064	-4.35614e-05	0.000193056	0.000193056
		DRVSETDIQRLLHG	0.000333705	4.14921e-05	3.44193e-05	0.000402975	-3.42328e-05	-3.42328e-05
		QKTPQIQVYSRHPP	3.08597e-05	-3.71203e-06	-3.96536e-05	-4.1168e-05	-1.00835e-05	-1.00835e-05
		DNGIVKALNVEPDG	0.000194056	0.000281504	0.000119229	0.000328182	7.97555e-05	7.97555e-05
		NTYVRKLDDFVETG	0.000168748	3.97764e-05	4.65393e-05	6.53985e-05	2.89273e-05	2.89273e-05
		SQVTQELTALMEDT	3.97571e-05	-2.44868e-05	-8.70624e-05	-0.000111845	-8.56037e-05	-8.56037e-05
		KYGKIETIEVMEDR	-4.08978e-05	7.72491e-05	0.000184479	-0.000102187	5.16764e-05	5.16764e-05
		TADKSSSTAYMELR	-0.000116774	0.000116983	8.4077e-06	0.000146343	-1.79835e-05	-1.79835e-05
		DRQQSQVLDAMQDS	0.000150643	0.000173109	0.000161515	-0.000100809	6.10438e-05	6.10438e-05
		LIHEHMVITDRIEN	7.58162e-05	0.00014596	0.000412199	0.000140896	0.000286622	0.000286622
		EETITLIESHLEDK	-0.00013375	-3.83577e-05	-0.000175619	-0.000453735	-0.000149429	-0.000149429
		TVHLIEPLDADEEG	-3.64931e-05	7.10494e-05	6.99073e-05	8.91113e-05	0.000137294	0.000137294
		GPSGQKTIYSEQEI	-0.000187028	-5.67873e-05	9.09267e-05	5.26338e-05	-7.25724e-05	-7.25724e-05
		NYREQEELKVRVEL	-2.53438e-05	-5.22086e-05	4.02498e-05	9.91057e-05	-5.27989e-05	-5.27989e-05
		TLSHNAITDLPEHV	-5.72492e-06	4.35947e-05	-3.24699e-05	-3.24737e-05	2.98407e-06	2.98407e-06
		SPLQQAVSDLQENP	1.05394e-05	-4.50912e-05	-0.000111283	-7.32095e-05	-5.33312e-05	-5.33312e-05
		VQKSWTATAYKEYE	-1.18401e-05	-2.62328e-05	-2.70686e-05	-2.91667e-05	-7.02125e-06	-7.02125e-06
		VNEERTLEVEIEPG	3.08695e-05	-9.02367e-05	-9.76659e-06	-7.51797e-05	-0.000203961	-0.000203961
		AAQQEALLVFAEHR	-5.51529e-05	4.29047e-05	8.29701e-05	2.07497e-05	-6.33064e-05	-6.33064e-05
		TLGKQEVIRGWEEG	-6.56751e-05	0.000162114	0.000404661	0.000172877	3.24656e-05	3.24656e-05
		AGTAEYFRAYVEGE	-5.61306e-05	-9.5787e-05	-0.000144484	-0.000135585	9.27305e-06	9.27305e-06
		LRGYQQFAYDGRDY	-3.42726e-05	-5.67093e-05	0.000117033	0.000208936	2.5425e-05	2.5425e-05
		NKQYLERTRAELDT	2.75325e-05	6.84532e-05	1.16369e-05	4.52134e-05	-3.04469e-05	-3.04469e-05
		GESKEQVANSAFVE	-8.22708e-05	-0.000120975	-0.0001656	9.24762e-05	-7.23842e-05	-7.23842e-05
		TVNKSSSTAYMELR	-0.000208346	-0.000315631	-0.000140524	6.65151e-05	-0.000138346	-0.000138346
		ARSRPLPVHVREEG	-4.36164e-05	2.75208e-05	-0.000143619	-3.28465e-05	0.000179466	0.000179466
		SASSTQPLLVHEDA	-0.000108349	9.1576e-05	-0.000107699	-8.17387e-05	-0.00013882	-0.00013882
		DHGATGILVFPNDD	-4.66931e-05	8.58993e-05	0.000101047	-0.000173924	-0.000188231	-0.000188231
		TKTHLSEVQAFFEN	-0.000141043	5.57758e-06	-8.03236e-05	0.000132004	0.000139291	0.000139291
		RNQVYDLVTHQDIA	4.93724e-05	0.000137073	0.000299491	-0.000121984	6.87788e-05	6.87788e-05
		IHIASFTLAQDEAG	3.2076e-06	-5.512e-05	0.000302558	7.04071e-05	9.38524e-05	9.38524e-05
		APDALKIITENDHV	2.67082e-05	-1.33011e-06	0.000114833	-0.000108909	5.95798e-05	5.95798e-05
		IRKNILRFLDAERD	-0.000102804	-0.00020567	-0.0002542	-7.12022e-05	-7.33641e-05	-7.33641e-05
		KEKEINGLASYLEN	6.03624e-06	-0.000209911	-0.000112289	7.80186e-05	4.5211e-05	4.5211e-05
		ETVAVKIFPYEEYS	-0.000110499	-0.000228882	-0.000178758	-0.000150302	-0.000191614	-0.000191614
		EKRTQVEVYSFPED	4.94358e-05	5.20417e-05	-9.00828e-05	-0.000245918	-0.000131222	-0.000131222
		RPGVKLTLSALVDG	0.000228656	0.000103786	0.000131663	0.000189319	0.000211598	0.000211598
		TRGVEEQTKAFLDG	0.000305953	-2.14713e-05	-1.33877e-05	0.000176953	2.4581e-05	2.4581e-05
		VQAAQARLGADMED	0.000231789	-7.91681e-05	-7.4244e-05	-9.13498e-05	-1.40978e-05	-1.40978e-05
		DLQGRLVSIHSQKE	0.00011349	-2.44096e-05	-0.000174595	-8.60042e-05	0.000455182	0.000455182
		VAASAILTAQLDEE	-2.56682e-05	-2.02377e-05	-2.23811e-05	-3.37167e-06	-2.37527e-05	-2.37527e-05
		AVINAIAPEKDVDG	0.00011688	4.50938e-05	-7.78016e-05	2.40075e-06	0.000108201	0.000108201
		YINASYIDGFKEPR	-8.73756e-05	7.54155e-05	0.00016712	-2.69506e-05	-6.47385e-05	-6.47385e-05
		HDLEVAQTTALPDE	4.1185e-05	-8.04393e-05	-4.46264e-05	-0.000129148	0.000110305	0.000110305
		HEHMVITDRIENVD	-6.61346e-05	-0.00016362	-0.00021711	-0.000138009	-1.27562e-05	-1.27562e-05
		EGTARGIVVYTGDR	-5.47545e-05	-2.0694e-05	2.33533e-05	-2.34423e-05	0.000135474	0.000135474
		VPYVAQEIQEEIDE	1.86553e-05	-0.000250677	-0.000148668	4.51191e-05	8.95446e-05	8.95446e-05
		ELEEQLGPVAEETR	-3.18003e-05	-1.10276e-05	-8.77659e-05	0.000424223	-4.24801e-05	-4.24801e-05
		AQKGVQIIVFPEDG	9.20842e-05	0.000312984	5.61269e-05	4.4489e-05	-3.81556e-05	-3.81556e-05
		FQSTAITAYKSEGE	6.48685e-05	2.10971e-06	-0.000165353	-0.000157022	-3.76942e-05	-3.76942e-05
		RVPVSRPVLTFGDS	-0.00012263	-0.000200438	0.000145723	-3.62986e-06	0.000224539	0.000224539
		GLPAEVYIQDHGDG	-1.54544e-08	-0.000113715	-4.5104e-05	7.6018e-05	-4.79918e-07	-4.79918e-07
		ATKYEVSVYALKDT	0.000148566	6.77218e-05	0.000169793	0.000216571	4.28239e-05	4.28239e-05
		RNPQARLEPFGDVT	-4.96751e-05	0.000119035	-0.000232089	8.75343e-05	-0.000140613	-0.000140613
		GLRVIEITIYEDRG	9.9417e-05	-9.09298e-05	-5.50248e-05	-0.000120936	-3.81447e-05	-3.81447e-05
		DNRIGGRIFTFRDE	-4.84287e-05	0.00011947	-2.84947e-05	-0.000138613	8.62493e-06	8.62493e-06
		FQPAVAGIKADKAD	1.89292e-05	0.000308225	0.000189488	-0.000131583	-5.99733e-05	-5.99733e-05
		DQWSTETIASHEDI	0.000161825	-1.19834e-05	0.000175561	4.78474e-05	0.000396781	0.000396781
		GSVTISLQALQDTR	4.18134e-05	0.000162324	-0.000194927	-5.05245e-05	-1.34421e-06	-1.34421e-06
		HSATVVTIADENEN	0.000415558	0.00010648	0.000308382	-0.000104236	-5.78812e-05	-5.78812e-05
		KIEPSQAVYSFKDQ	-8.30493e-05	-6.65592e-05	-4.5637e-05	-5.6206e-05	-6.97274e-06	-6.97274e-06
		KDQWEERIQVWHEE	3.79448e-05	-9.79478e-05	-7.69458e-05	0.000271232	-8.42001e-06	-8.42001e-06
		FSPQHKITSFEEAK	2.18962e-05	-5.81676e-05	-7.41859e-05	0.000115846	-5.94904e-05	-5.94904e-05
		VKLVKNVINVQTDL	-0.000176089	-0.000215378	-0.000181749	0.000544003	-0.000257326	-0.000257326
		RKNILRFLDAERDV	-0.000149026	0.000232052	0.000159963	-9.79313e-05	-2.18172e-05	-2.18172e-05
		VIALHHGLDVFQDD	7.68767e-05	0.000327715	0.00014633	6.5425e-05	0.000110895	0.000110895
		QSTAITAYKSEGES	-0.000206706	-0.000214325	-0.000304041	-2.69213e-05	-0.000327652	-0.000327652
		SPLLKRQLTSFIEK	-9.47368e-06	-0.000112263	-9.54751e-05	-0.000119549	-0.0001066	-0.0001066
		LQKQVTELEAEREQ	5.39889e-05	-1.61512e-05	8.736e-05	-3.29398e-05	0.000299979	0.000299979
		AEELQTKVSAKIDQ	-5.42835e-05	0.000232736	-8.46191e-05	-0.000188089	-0.000185108	-0.000185108
		NQINALTSFVDASG	-7.94374e-05	-0.000147766	-0.000246995	5.50396e-05	-0.000306245	-0.000306245
		ASAAGSALVYRDVL	1.16299e-05	4.84547e-06	9.00049e-05	-3.53865e-05	-9.14426e-06	-9.14426e-06
		HTYQVGMNDMGDMT	8.12958e-05	-0.000202121	-0.000235655	0.000238452	2.84056e-05	2.84056e-05
		KKTLSQLSVQEDVK	1.52265e-05	0.000166103	-0.000134795	-3.81777e-05	-9.04181e-05	-9.04181e-05
[truncated: 2,076 more rows]

## Sheet: ExDataFig 6C
	Top panel		TCR	RQNGVLNSWTDQD
			TCR 2	1.56	1.62
			No TCR	1.51	1.42
	Middle panel		TCR	RRALQTLALNAARDP		LQTLALNAARD		LQTLALNAARDP		PGAGDLQTLALNAARDP
			TCR 4	12.8	12.1	22.3	22	21.3	21.3	20.2	20.4
			No TCR	4.17	3.8	4.02	3.97	3.08	3.07	2.65	2.56
	Bottom panel		TCR	RLGLWSRMDQLAKELTAE		EKAHHAIWARMDAKK		EKAHLAIWARMDAKK		RRAGDLQTLWSRMDARR		SRLGLWVRMEQLAKELTAE		SRLGLWSRMDQLAKELTAE		EKAHHPIWARMDAKK		LQTLALWSRMD		EKAHVPIWARMDAKK
			No TCR	1.36	1.22	0.95	0.84	0.84	1	0.37	0.41	1.58	1.53	1.65	1.6	0.55	0.54	0.36	0.38	2.48	2.95
			TCR 5	56.2	56	38	39.6	79.9	77.9	22.4	18.8	21.9	19.4	73.5	71.6	34.4	35.1	62.3	61.8	29.9	30.2
	Extended Data Figure 6C
	Frequency of %GFP+CD69+ cells of SABR-NFAT-GFP-Jurkat cells

## Sheet: ExDataFig 6D
		EPITOPE	TCR6B	TCR9	TCR34	TCR15	TCR24	TCR37		Extended Data Figure 6D
		AAVEEGIVAGGGVTLL	4.39746e-05	-0.000103291	-0.000201832	-0.000165043	0.000161518	-4.87919e-05		Enrichment scores across one biological experiments for each TCR
		AEKVRNLPAGHGLNAQ	-0.000188282	2.25219e-05	6.94231e-05	0.000167962	0.00017129	0.000289886
		AGGVAVIKAGAATEV	0.000154668	-1.06485e-05	-0.000103714	2.95622e-05	-1.09428e-05	-0.00010308
		AKAAVEEGIVAGGGV	0.000119341	0.00028441	3.57489e-05	1.73301e-05	2.96849e-05	-6.50346e-05
		ALVREGLRNVAAGANP	-2.30264e-05	-9.18649e-06	-2.04427e-05	-2.06069e-05	-8.9252e-06	-2.34021e-05
		AMKAHGLDNYRGYSL	8.48052e-05	5.85834e-06	1.6968e-05	5.55787e-05	-1.75907e-05	-2.63326e-05
		AMKDHGLDNYRGYSL	-8.48501e-05	-9.34244e-05	-1.60078e-05	-3.82705e-05	9.93241e-06	4.808e-05
		AMKFHGLDNYRGYSL	-1.58569e-05	-1.6133e-05	-2.09556e-05	4.7593e-05	-9.44512e-05	-3.73414e-05
		AMKKHGLDNYRGYSL	-9.78349e-05	-6.88508e-05	1.26247e-05	0.000104684	-8.80843e-05	-3.46465e-05
		AMKRHGADNYRGYSL	9.20661e-05	2.03668e-05	-0.000115688	7.84518e-05	-7.81662e-05	-4.01812e-05
		AMKRHGLDAYRGYSL	-0.000121593	0.000118888	-0.000117307	-0.000115318	-5.36997e-05	6.18871e-05
		AMKRHGLDEYRGYSL	-0.000201145	2.16655e-05	-9.16518e-05	-8.56198e-05	-0.000160931	-3.11796e-05
		AMKRHGLDLYRGYSL	-0.00015916	0.000114615	-9.34917e-05	1.73349e-05	0.000102347	-5.08745e-05
		AMKRHGLDNARGYSL	2.75321e-05	4.93277e-05	0.000210115	3.42388e-05	8.23955e-06	-0.000148265
		AMKRHGLDNYRAYSL	0.000110623	-0.000253762	-1.32577e-05	0.000318349	-9.14737e-05	3.71406e-05
		AMKRHGLDNYRDYSL	2.58502e-05	0.000180306	-0.000111476	9.80634e-06	8.92673e-05	-2.53756e-05
		AMKRHGLDNYREYSL	-0.0001766	-0.000119168	-0.00013547	-0.000217871	-0.000129698	5.76112e-05
		AMKRHGLDNYRGYSL	3.90327e-05	-0.000216027	8.63902e-06	-0.000104497	8.88657e-05	3.56148e-05
		AMKRHGLDNYRKYSL	-6.49713e-05	-0.000159027	0.000166577	0.00012924	5.2816e-05	-6.35795e-05
		AMKRHGNDNYRGYSL	4.28913e-05	-0.000118679	0.000122921	8.15891e-05	-6.1051e-06	0.000150698
		APLKQIAFNSGLEPG	-2.24372e-05	-1.25972e-05	-2.01005e-05	-2.00113e-05	-1.07225e-05	-1.86371e-05
		ASFEAQGALANIAVDKA	9.24657e-05	-0.00014252	-6.67632e-05	2.38855e-06	5.66163e-05	-4.53244e-05
		ATAEQLKTVMDD	2.26862e-05	3.80223e-05	-7.70354e-06	3.00808e-05	-2.73595e-05	3.67424e-05
		AVRNAKAAVEEGIVAG	0.000160042	1.64486e-06	-7.94686e-05	0.000115133	-9.68115e-05	-0.000254421
		EAPLKQIAFNSGLEPG	-2.3937e-05	-1.3211e-05	-2.04427e-05	-2.15274e-05	-1.53123e-05	-2.34021e-05
		EATGANIVKVALEAPL	3.92757e-06	1.5782e-05	2.52026e-05	-4.92162e-05	-1.09656e-05	-2.60007e-05
		EEIAQVATISANGDK	-2.62271e-06	-9.87539e-05	0.000108096	-5.50633e-05	4.41027e-06	-1.96336e-05
		EEVDMTPADALDDFD	-8.32599e-06	-0.000187208	3.19075e-05	-8.10113e-05	-7.96354e-05	6.15044e-05
		EQIAATAAISAGDQS	-2.97461e-05	-1.53137e-05	-1.84055e-05	-2.73997e-05	-1.6324e-05	-3.4383e-05
		FLTTEAVVADKPEKEK	6.87958e-05	5.62988e-05	-9.09587e-08	0.00020188	5.61393e-05	-4.79922e-05
		GHNYVTAIRNQQEG	0.000126993	-8.59258e-05	3.65607e-05	-6.74898e-05	0.000463172	-0.000135543
		GVAVIKAGAATEVELK	-0.000124563	2.0787e-05	-2.36717e-06	-0.000119701	-4.21944e-05	8.86203e-05
		HLVEALYLVCGERG	8.49716e-05	-0.000162936	-0.000158589	1.55858e-05	-2.792e-05	0.000182809
		HSNYVSTVTVSPDGSL	-6.61158e-05	0.000294046	1.04201e-05	-2.56417e-05	6.56487e-05	-0.000187855
		ILQSSSEVGYDAMLG	0.000178573	-0.000181082	6.30246e-05	-3.11764e-05	0.000106448	0.000172386
		IPAMTIAKNAGVEGS	1.92008e-05	4.18883e-05	-5.04567e-05	0.000212054	0.000156829	0.000313514
		IQKTPQIQVYSRHPPE	-6.77407e-05	-6.13594e-05	-5.31611e-06	7.09374e-06	4.20956e-05	-1.26664e-05
		ISQAVHAAHAEINEAGR	3.59309e-05	-4.3239e-05	-0.000244412	0.00011032	-8.45007e-05	-9.51837e-05
		IVAGGGVTLLQAAPTL	-3.1794e-05	-8.47847e-06	-1.88675e-05	0.000248159	2.22493e-05	3.36989e-06
		KKMREIIGWPGGSG	-2.14982e-05	2.49191e-05	-0.000297025	0.000358371	-2.72251e-05	-0.000179324
		KPKATAEQLKTVMDD	-0.000217822	-0.000165523	-2.52806e-05	-0.000105539	1.0793e-05	-4.6403e-05
		LAKLAGGVAVIKAGAA	-3.90814e-05	-2.97153e-05	-2.71097e-05	-2.76569e-05	-1.97377e-05	-3.39972e-05
		LEDARRLKAIYEKKK	-0.000167087	-0.00021201	0.000126047	0.000138432	4.76269e-05	0.000191037
		LPAGHGLNAQTGVYED	-0.000139475	0.00023428	-0.000139594	-1.02197e-05	-5.74341e-05	4.14613e-05
		LSIALHVGFDHFE	-7.51773e-06	-6.86169e-05	-0.000171677	2.61805e-05	4.61087e-05	-0.000224938
		MAKTIAYDEEARRGLE	-2.92121e-05	-2.66923e-05	-5.7914e-05	-7.28852e-05	6.06457e-05	-3.33164e-05
		NMYAMMIARFKMFPEVKEKG	9.672e-05	-6.90638e-05	0.000115407	-7.80033e-05	5.35856e-05	-0.000178202
		NYVTAIRNQQEG	-0.0002529	-6.0432e-05	-0.000219085	-0.000343332	2.60781e-05	-0.000214411
		PPSLRTLEDNEERMS	0.000210874	-0.000156272	-2.76235e-05	9.6684e-06	6.74212e-05	0.000112231
		QMCVTQYQKESQAYYDGRRS	-1.77554e-05	-0.000123771	0.000112004	0.000258203	1.75328e-05	3.14055e-05
		RGLERGLNALADAVKV	0.000122238	1.86023e-05	2.55714e-05	-7.48625e-05	-4.55241e-05	-5.0542e-06
		RVAQIRQEIENSDSDY	-0.000161818	-0.000177465	-0.000116326	-7.04828e-06	0.000120675	-5.83899e-05
		SALQNAASIAGLFLTT	-3.16771e-05	2.23174e-06	-2.72718e-05	8.8801e-07	5.27828e-05	-2.9066e-05
		SAMSRPMIHFGNDWEDRYYR	0.00126041	-3.53601e-06	-0.000102583	3.68007e-06	0.000100036	0.000159751
		SDGVAVLKVGGTSDV	4.22917e-05	-2.95412e-05	-7.54071e-05	5.05182e-05	-8.69698e-05	-0.000137839
		SHLVEALYLVCGERG	-1.06426e-05	9.10299e-05	-2.39681e-06	5.88474e-05	0.000170262	0.000258414
		SKVSTVKDLLPLLEKV	-0.000108792	-9.91896e-05	0.000329085	5.30417e-05	8.81973e-05	0.000136485
		SLKKGAAALGIGTDSVI	5.31453e-05	1.67392e-05	0.000145937	-6.76232e-05	-8.8292e-06	2.08365e-05
		SLLGKARKVVVTKDET	9.18751e-05	-0.000140535	-3.24018e-05	0.0001726	9.22172e-05	-4.42262e-05
		SLSVYDLESKAVIAEL	-5.55899e-05	-7.8441e-05	-0.00011136	3.7532e-06	-8.24342e-05	-9.6654e-05
		SRLSKVAPVIKARMM	8.56502e-05	-3.41977e-05	9.21106e-05	9.21979e-05	0.000219048	-0.000144116
		TDAIAGRVAQIRQEIE	4.14058e-05	-7.1896e-05	-0.000106548	5.34774e-05	-5.1854e-05	3.75225e-07
		TLKGHSNYVSTVTVSP	7.58903e-05	0.000182015	0.00023849	0.000113785	0.000108364	-0.000101162
		TLKKMREIIGWPGGSGDG	0.000186992	0.000137136	7.78345e-05	1.97013e-05	1.89903e-05	0.000224529
		TRAAVEEGIVLGGGC	-0.000127286	8.62212e-06	2.29804e-05	-3.52173e-05	-2.50363e-05	0.000167438
		TYEIAPVFVLLEYVT	-3.90666e-05	-4.16248e-05	2.53341e-05	-3.46771e-05	-2.20768e-05	3.14071e-05
		VHAAHAVHAAHAVHA	-1.07761e-05	-5.63016e-05	-8.11345e-06	8.32956e-06	-1.85401e-05	-2.63614e-05
		VRNLPAGHGLNAQTG	0.000124971	-0.000106638	-0.000167986	-3.50259e-05	4.74066e-05	-0.000196382
		VYEDLLAAGVADPVKV	-0.000189648	-0.000135456	5.427e-06	-0.000105043	-2.00194e-05	-0.000104688
		YDLESKAVIAELTPDG	9.64376e-05	0.000123193	8.41037e-05	3.58083e-05	4.94613e-05	-0.000162522
		YEIAPVFVLLEYVT	-2.09185e-05	-3.88162e-06	-3.03239e-05	-2.10685e-05	-1.04228e-05	1.64956e-05
		YILLVSSKVSTVKDLL	0.000438332	6.81931e-05	0.000202139	0.000129651	0.00017985	-2.54999e-05
		SRLSKVAPVIKARMMEYGTT	-2.24372e-05	-1.32754e-05	-2.01561e-05	-1.28358e-05	-1.28106e-05	-2.35695e-05
		YEIAPVFVLLAYVT	-2.19292e-05	-1.12119e-06	-3.81727e-06	-1.84949e-05	-2.27113e-07	-8.27583e-06
		YEIAPVFVLLDYVT	-2.06568e-05	-5.50057e-06	-3.57154e-05	-1.90884e-05	1.05017e-05	1.27509e-05
		YEIAPVFVLLGYVT	-2.15542e-05	1.48042e-05	-4.11993e-06	-2.02663e-05	-6.70943e-06	-2.36588e-05
		YEIAPVFVLLMYVT	-2.84528e-05	-6.03222e-06	3.16561e-06	-1.76486e-05	-9.31584e-06	-4.8024e-06
		AAMKRHGLDNYRGY	3.13915e-05	6.34151e-05	-4.54366e-05	9.48098e-05	-6.03518e-05	-5.85916e-05
		AQVATISANGDK	-1.27795e-05	3.68367e-05	-6.80439e-05	-3.58193e-05	-5.5241e-05	-5.72226e-05
		EEIAQVATISANGDKDIGNI	-0.000111131	-9.03521e-05	0.000244569	4.02911e-05	5.49926e-06	-2.03995e-05
		FFYTPMSRREVED	0.000112842	0.000131024	-1.32874e-05	2.54625e-05	7.55951e-05	-4.87043e-05
		FSPAVGVDFELESFSERKEEEKEEL	6.01164e-05	-3.21589e-06	-8.96738e-05	6.3582e-05	-1.86321e-05	-1.45851e-05
		GCALLRCIPALDSLTPANED	5.27427e-05	-8.24405e-05	-5.28943e-05	0.000114686	0.000129242	7.77281e-05
		GFFYTPMSRRE	-6.35901e-05	3.20499e-05	-9.79285e-05	2.30436e-05	-5.83267e-05	-9.8895e-05
		IDFLIEEIERLGQDL	7.5927e-06	-1.00722e-06	6.54e-05	2.29333e-05	7.45677e-05	-2.30533e-05
		IPPSLRTLEDNEERMSRLSK	0.000233051	5.75239e-05	-3.87864e-05	-9.26625e-06	2.4625e-05	-1.46103e-05
		KKGAAALGIGTDSVI	-7.28894e-05	6.32537e-05	8.74903e-05	-0.000179893	8.35346e-05	-2.74626e-05
		LKKMREIIGWPGGSG	0.000274501	-0.000109508	-7.09219e-05	-4.08774e-06	0.000269321	-0.000163959
		NTNMFTYEIAPVFVLLEYVT	-3.76784e-05	3.89661e-05	2.43184e-05	-1.31798e-05	1.81083e-05	6.09783e-05
		PGGSGDGIFSPGGAISNMYA	2.87036e-05	-0.000144535	0.000235701	0.000205696	-0.000107484	0.000295117
		TYEIAPVFVLMEQIT	-2.74229e-05	1.26795e-05	-8.13531e-05	-2.297e-05	-1.14934e-05	-1.6082e-06
		VDKCLELAEYLYNIIKNREG	8.65642e-05	3.25052e-05	-0.000140672	8.52308e-05	-7.20643e-05	-2.01194e-05
		VPPSLRTLEDNEERMSRLSK	-2.48264e-05	-7.78306e-05	-2.19249e-05	0.000308389	-7.74501e-06	2.90322e-05
		AVRPLWVRME	-2.19663e-05	-9.31994e-05	2.99143e-05	6.5463e-05	-6.08593e-05	4.97017e-05
		DYEYLINVIHAFQYV	1.95363e-05	1.94039e-05	0.000101292	-5.58168e-05	-6.22189e-05	-0.000180875
		EIAPVFVLLE	-9.57859e-05	5.52704e-05	-6.45966e-05	5.7361e-07	-6.23553e-05	-9.48762e-05
		IPPSLRYLEDNEERMSRLSK	-9.28525e-05	-5.34301e-05	-3.09478e-05	0.000297905	-5.40963e-05	0.000562733
		RVRPLWVRME	1.69458e-05	-3.94993e-05	2.64582e-05	2.81743e-05	-4.12821e-05	8.25281e-06
		SRLSKVAPVIKA	0.000112951	7.60799e-06	3.39596e-05	-1.0161e-05	2.03659e-05	-6.62137e-05
		VLGGGCALLRCIPALDSLTPANED	-5.88602e-06	2.3461e-05	8.22972e-05	-0.000123686	2.93818e-05	-4.20935e-05
		ALYLVCGER	-4.87861e-05	-2.26988e-05	-3.34846e-05	-4.66975e-05	-2.71459e-05	-2.95454e-05
		APVIKARMMEYGTT	-2.24372e-05	-1.49923e-05	-2.20665e-05	-2.00113e-05	9.35626e-06	-2.50046e-05
		LKKMREIIGWPGGSGDGIFS	1.98699e-05	-0.000151029	0.000111316	0.000105083	-0.000122044	0.000203299
		AAEALALVCGE	-2.24372e-05	-1.5228e-05	-2.04427e-05	-2.00113e-05	-8.9252e-06	-2.34021e-05
		AAEALALVCGK	-2.24372e-05	-1.21587e-05	-2.04427e-05	-2.00113e-05	-9.03753e-06	-2.34021e-05
		AALALVCGE	-3.74926e-05	-3.36356e-05	2.67837e-05	-9.2379e-06	5.3831e-05	1.10787e-05
		AALGIGTDSVILIKCDERGK	-0.000188437	0.000188597	-8.0715e-05	1.56185e-05	0.000170989	-0.000184971
		AALKLVCGE	-1.16569e-05	4.06758e-05	9.98419e-05	-2.68526e-05	4.6267e-05	-1.9212e-05
		AALYLVCGE	-4.30812e-05	1.39792e-05	2.3302e-05	-3.78591e-05	-1.74236e-05	-6.57309e-06
		AALYLVCGERG	0.000188615	-7.29044e-06	-4.15131e-06	-0.000104631	1.64715e-05	-2.95209e-05
		AALYLVCGERK	-2.22663e-06	-1.51226e-05	-1.4417e-05	6.13443e-05	-9.21375e-05	4.38837e-06
		AALYLVCKERG	6.55884e-05	-9.60271e-05	-0.000127416	-4.77398e-05	4.15371e-06	-0.000132193
		AALYLVCKERK	-8.90601e-05	-5.88365e-05	3.68484e-05	-8.67519e-05	-3.79368e-05	-1.32836e-05
		AAVEALYLVCG	-9.53878e-05	-3.66659e-05	-0.000141347	-0.00014057	5.6045e-05	-0.000112597
		AAVEALYLVCK	0.000170409	-3.49187e-05	2.44265e-05	-1.20284e-05	3.69624e-06	1.36222e-05
		AFIKATGKKEDE	-3.04654e-05	8.45853e-06	-2.03911e-05	1.94743e-05	8.74542e-05	4.74166e-05
		ALYLVCGE	-3.3921e-05	-2.89157e-05	-4.57269e-05	-2.48344e-05	-6.32184e-06	-4.81315e-05
		APVIKARMMEY	-5.25441e-05	-8.09693e-05	-1.21254e-05	-5.44454e-05	2.3124e-05	-6.31995e-06
		EALALVCG	-6.2289e-05	-6.3823e-05	-2.00441e-05	-6.05796e-05	-2.12873e-06	6.47645e-05
		EALALVCGK	-1.66614e-05	6.08623e-05	2.91448e-05	-4.32753e-05	-1.4392e-05	-4.77663e-05
		EALYLVCG	-5.36075e-06	-6.01172e-05	0.000129818	0.000114504	0.000110067	2.1333e-05
		EALYLVCGE	-2.99159e-05	4.25476e-05	-9.56916e-06	2.81401e-05	0.000130966	1.72938e-05
		EALYLVCGK	5.49571e-05	9.1828e-06	-4.61441e-05	-2.4249e-05	-3.77281e-05	-4.85031e-05
		EKAHHAIWARMDAKK	0.000242307	0.00514264	-4.20345e-05	-2.27256e-06	-0.00013895	5.04908e-05
		EKAHHAIWAYNDAKK	-1.00207e-06	-0.000141105	9.26916e-06	6.42623e-05	-3.29582e-05	3.93293e-05
		EKAHHPIWARMDAKK	0.00236217	0.00289968	0.000113323	0.000256303	-3.62102e-05	7.70775e-05
		EKAHHPIWAYNDAKK	4.68169e-05	0.000122948	-3.38062e-05	-0.000156514	-0.000102988	7.06549e-05
		EKAHIPIWARMDAKK	0.00540814	1.92272e-05	0.00431168	0.000122436	-4.31709e-05	9.91017e-05
		EKAHLAIWAKMDAKK	-7.76906e-06	-3.73376e-05	0.000213244	-6.83257e-05	-1.77366e-06	-4.09338e-05
		EKAHLAIWARMDAKK	0.00129293	3.0591e-05	0.00121052	-3.31318e-05	8.30425e-06	1.07427e-05
		EKAHRPIWARMDAKK	0.00111742	0.000289695	-1.51977e-05	1.50596e-05	-6.57442e-05	3.65178e-05
		EKAHRPIWAYNDAKK	1.93808e-05	-8.21623e-05	6.83383e-05	3.60004e-05	8.42606e-05	0.000106302
		EKAHVPIWARMDAKK	0.00493508	0.000441931	0.00309218	-0.000139741	-0.00015533	9.55726e-05
		ERRILEVKQKGFVPFLVSAT	-2.84964e-05	-1.41502e-05	-2.43329e-05	-1.09457e-05	-1.41663e-05	-2.72412e-05
		EYVTLKKMREIIGWPGGSGD	-0.000111855	6.5397e-05	-2.66815e-06	6.35748e-05	7.66159e-05	-5.1667e-05
		FAKFASFEAQGALANIA	-0.000108605	-0.000106712	-0.000206535	-0.000136982	0.000104603	-0.000147001
		FFYTPKSRREVED	0.000309578	-0.00010001	5.59745e-05	7.27137e-06	-0.000101895	6.37075e-05
		FKADEKKFWGKYLYE	-7.47748e-05	4.93981e-06	-2.09877e-05	0.000131148	5.53402e-05	-2.87526e-05
		HTPGVHMASLSVYLKTNVFL	-2.09758e-05	1.84932e-05	7.13058e-05	-5.38664e-05	-1.10676e-06	-1.64415e-05
		LHRSGVLIIHHLQEDYRTY	-6.77621e-05	-2.17821e-05	-4.5281e-05	-2.32069e-05	7.23546e-05	-6.96636e-05
		LVSATAGTTVYGAFD	-3.39824e-05	2.29338e-05	-4.64296e-05	9.61522e-06	-4.08121e-05	-5.05103e-05
		PHLVEALYLVCGERG	-2.19305e-05	9.68581e-05	-2.54509e-05	2.90927e-05	-2.19328e-05	-1.59643e-05
		PHLVEALYLVCGKRG	-2.50622e-05	-3.57642e-05	-2.07192e-05	-1.84458e-05	-1.29707e-06	-2.25822e-05
		PHLVEALYLVCKERG	-1.9943e-05	-1.8426e-05	-1.27672e-05	-2.69585e-05	-1.78261e-05	-3.09348e-05
		PHLVEALYLVCKKRG	-8.25961e-06	-2.58541e-05	-1.12744e-05	-1.76541e-05	3.40809e-05	-3.2242e-05
		PLQCSALLVREEGLM	-4.74158e-05	-6.53724e-05	-6.58309e-05	6.19765e-07	-4.3803e-05	-9.17756e-05
		PVIKARMMEYGT	0.000154405	-6.80006e-05	7.46991e-05	-3.0635e-05	-6.12342e-05	5.8182e-06
		PVIKARMMEYGTTMV	7.32129e-05	5.09357e-05	-1.98895e-05	0.000115329	-1.73321e-05	-7.20364e-05
		SHLVEALYLVAGERG	-5.09668e-06	-7.93652e-05	2.41456e-05	1.34005e-05	5.75542e-06	0.000775699
		TAALSYTISRMEESSVTL	0.000198519	-0.000103872	-9.84154e-05	-0.000119317	8.93293e-05	-4.0347e-05
		VEALALVCG	0.0001521	-5.04552e-05	-3.51735e-05	8.35559e-05	8.97676e-05	7.46641e-06
		VEALKLVCG	-0.000100767	-5.82101e-05	-0.00012594	-5.97497e-05	-1.17547e-05	-0.000106417
		VEALYLVC	-3.6128e-05	-3.22446e-05	-7.23297e-05	-4.47366e-05	5.90696e-05	-5.61963e-05
		VEALYLVCG	-4.62807e-05	-3.0709e-05	-1.98217e-05	5.81992e-05	-4.16261e-05	-0.000106101
		VEALYLVCK	4.47052e-05	1.07844e-05	4.73678e-05	-4.06522e-05	-6.09735e-06	4.72965e-05
		VPPSLRTLEDNEERMS	6.58523e-05	6.74816e-05	9.65176e-05	1.01313e-05	0.000108703	-8.20829e-05
		VPTSLRRLEQPNVAIS	-4.54425e-05	1.19298e-05	-1.08958e-05	2.90555e-05	6.94424e-05	9.93915e-06
		WYVMVTAALSYTISRMEESSVTL	3.59297e-05	-7.1438e-05	0.000152034	0.000126929	-4.05596e-05	3.53759e-05
		AAAAVRPLWVRMEAA	-2.52298e-05	-3.93543e-05	4.98349e-05	-2.28343e-05	-1.59924e-05	-6.5941e-06
		AAAHHPIWARMDA	0.000479677	-1.56795e-05	-4.57821e-05	2.1825e-06	1.40788e-05	-1.41158e-05
		AAVRPLWVRMEAA	0.000172764	-6.59263e-05	4.3482e-05	5.90833e-05	9.896e-06	-2.5708e-05
		AVRPLRVRMEA	1.0997e-05	-6.04934e-05	-1.27452e-06	8.39724e-05	-1.80444e-05	-2.34313e-05
		AVRPLWVRMEA	-7.47876e-05	-2.71085e-06	8.36249e-05	0.000111364	-2.41842e-05	-2.36042e-05
		EALYLVCGERG	-0.000118203	-1.42296e-05	5.82745e-06	5.27226e-05	2.82252e-05	8.05964e-05
		GAGDLQTLALEVAQQKRG	-7.80686e-05	-1.61254e-05	-4.91398e-06	-0.000175607	1.5141e-05	-3.89846e-05
		GDLQTLALEVARQ	-6.45707e-05	7.31124e-06	-2.88343e-05	-2.34847e-05	3.17769e-05	0.000101071
		GKKVATTVHAGYG	-2.24372e-05	-1.21587e-05	-2.04427e-05	-2.00113e-05	-8.9252e-06	-2.34021e-05
		IATQGPLSHTIADFWQMV	-7.82048e-05	-6.07185e-05	-2.36119e-06	0.000269525	1.76978e-06	8.27113e-05
		IKLKVESSPSRSDYINAS	-0.000155754	-0.00015972	0.000343557	0.000242482	0.000117319	0.000158482
		ISNPAATHQDIDFLI	-3.23397e-05	-0.000143009	0.000129449	-0.000104876	2.81287e-05	-6.40628e-05
		KKGAAAIGIGTDSVI	-3.83315e-06	-2.60021e-05	-7.2103e-05	-5.16277e-06	-4.73117e-05	-2.36465e-05
		KLSGLGADPSADATEAYQEL	0.000119213	-8.17527e-05	-5.02813e-05	6.18775e-05	-2.25862e-05	-1.51701e-05
		KNSLINYLEQIHRGVKGFVR	-0.000127425	3.40513e-05	0.000104376	1.7844e-05	0.000125735	-2.32152e-05
		LCRQHMATKSLFNRAEGP	-3.81855e-05	-3.36567e-05	-4.17352e-05	5.34017e-05	-3.14082e-05	4.08238e-05
		LKKMRFIIGWPGGSG	-0.000358299	4.07775e-06	-7.21542e-05	0.000185628	5.49279e-06	5.56702e-05
		PSWCEEPAQANMDISTGH	2.69249e-06	-3.95728e-05	-1.63683e-05	8.93231e-08	2.38911e-06	-0.000129333
		QREENAPKNRSLAVLTYDHASRI	-0.000287978	0.000184662	0.000190232	6.14937e-05	0.000148382	0.000343785
		RAVTELGRHSAEY	-8.38952e-05	-5.23588e-05	0.000126171	4.04624e-05	-0.000155836	3.71526e-05
		RDRLAKEWQALCAYQAEP	1.91234e-05	-7.36531e-05	4.08995e-05	-1.84914e-05	5.41419e-06	1.8485e-05
		SHLVEALY	-0.000106892	-3.97502e-05	-5.67771e-05	2.8619e-05	-4.74598e-05	-3.88628e-05
		SPGDLQTLALEVARQKRG	0.000169399	-1.01029e-05	-2.58695e-05	3.42018e-05	8.31393e-06	-3.52493e-05
		SRLSKVAPVIKARMMEYGT	6.49371e-05	-7.91579e-05	3.61544e-05	-4.70377e-05	-1.2801e-06	2.74264e-05
		TGHMILAYMEDHLRNRDR	0.000404373	4.36524e-05	-0.000104466	0.000177895	-5.49253e-06	-8.38671e-05
		WLMWRAKGTTGFEAH	0.000126739	-8.95804e-05	-6.85169e-05	3.09515e-06	-1.56375e-06	2.84191e-06
		AQAATISANGDK	-3.24177e-05	-1.67241e-05	4.54003e-06	-3.00256e-05	-5.91466e-06	3.25803e-05
		AQVATISANGDA	-2.7824e-05	5.63819e-05	2.02094e-05	-2.51053e-05	-2.04054e-05	-7.56834e-05
		YVRPLWVRME	2.9042e-05	2.99257e-05	-5.75498e-05	-4.09977e-05	8.47646e-05	-6.1984e-05
		KPTQAFVKQHLCGPHL	-2.85992e-05	-1.41581e-05	-2.49181e-05	-8.59842e-06	-1.37077e-05	-3.02948e-05
		SPGDLQTLALEVARQK	3.65299e-05	4.34445e-05	-2.14012e-05	0.000233291	-4.43263e-05	-2.96607e-05
		VKQHLCGSHLVEALYL	-3.39815e-05	-9.81443e-05	0.000139794	1.40055e-05	-0.000101553	-2.10167e-05
		AELNQLRAKEPTKLA	4.91384e-06	-3.78281e-05	7.69567e-05	-5.42255e-05	-7.33437e-05	-2.55047e-06
		AVATSNMQETEEWYR	0.00019359	1.06576e-05	8.21043e-05	0.000113975	0.000176936	-1.37637e-05
		DVYQAELRELRLRLD	-4.20294e-05	-5.26045e-05	-1.1298e-05	2.16677e-05	7.59599e-05	-0.000176362
		EGQSLKEEMARHLQE	-9.19768e-05	-1.38739e-05	-0.000199526	2.21699e-06	6.69629e-05	3.84179e-05
		ELRELRLRLDQLTAN	9.24338e-05	2.64508e-05	-3.65519e-05	-6.70467e-06	-2.66352e-05	-3.92994e-05
		FLRKIYEEEVRELRE	0.000404835	-4.07703e-05	-1.84896e-05	-0.000119971	0.000115538	1.59972e-05
		IPVQTFSNLQIRETS	0.000168922	5.4584e-05	-7.38914e-05	5.66466e-05	5.71577e-05	-8.44462e-05
		LAAYRQEADEATLAR	3.36723e-05	-1.7953e-05	7.50452e-05	5.54289e-06	0.000162715	-7.37552e-05
		LAGALNAGFKETRAS	-6.63875e-05	-3.48068e-05	3.53189e-06	-8.64301e-05	-4.77966e-06	0.000147152
		NKALAAELNQLRAKE	0.000325701	-5.63421e-05	-5.02621e-05	-7.18408e-05	-0.000108501	0.000170642
		PDLTAALREIRTQYE	0.000314951	-0.00013025	0.000171337	-0.000160533	2.10089e-05	2.88786e-06
		PTKLADVYQAELREL	-7.57891e-05	0.000118992	0.000143807	5.3682e-05	2.8e-05	0.000164704
		QVHVEMDVAKPDLTA	2.96703e-05	-0.000142936	-5.89461e-05	-8.03298e-05	6.57208e-05	-0.000194229
		RELREQLAQQQVHVE	0.000194507	-2.98558e-05	-8.22069e-05	0.000138807	0.000102288	-9.30336e-05
		RFASYIEKVRFLEQQ	0.000155605	0.000459819	-8.95717e-05	0.000243053	0.000235917	0.00031031
		RTRPLWVRME	7.87091e-06	-3.0629e-05	-3.94152e-05	-4.56972e-06	6.48021e-05	-0.000119741
		SYIEKVRFL	7.63037e-05	-6.3138e-05	2.46416e-05	2.1217e-05	-0.000141576	6.86862e-05
		VDKANLDVMKERS	3.76209e-05	-0.000175028	-6.71737e-05	-8.29508e-05	-0.000101429	-0.000214116
		VDKANLEIMTKRS	7.71085e-05	-9.2855e-05	0.000117096	0.000259728	0.000174256	0.000131172
		VDLERKVESLEEEIQ	-0.000126245	-5.86551e-05	-8.79992e-05	7.55686e-05	2.74835e-05	-7.08849e-05
		WYRSKFADL	0.000350085	-8.15499e-05	-4.19942e-05	-3.61436e-05	5.61902e-05	-7.93632e-05
		YQEALARLEEEGQSL	-3.88072e-05	-0.000113974	-9.37595e-05	-0.000107382	-3.38754e-05	-9.00594e-05
		LSIALHVGFDHF	-4.5019e-05	-4.06066e-05	-7.49489e-05	-0.000138764	0.000104181	4.74795e-05
		AVDGVISVHSLHIW	-0.000142542	0.00012987	-1.36087e-05	-0.000117642	0.000258471	-0.000313633
		GGGCALLRCIPA	-2.72455e-05	7.42459e-05	-1.43887e-05	-2.91536e-05	2.5873e-05	-2.85336e-05
		ILSVHVATAASQDS	-1.9215e-05	-4.53683e-05	-3.38456e-05	-1.8906e-05	-5.53538e-06	-3.66288e-05
		DRFSVNLDVKHFSPEE	-0.000154295	-0.000115861	-4.32189e-05	-8.6203e-05	2.7237e-05	9.88963e-06
		MDIAIHHPWIRRPFFP	0.000119032	8.99502e-05	4.51447e-05	6.20659e-05	0.00011355	-2.4099e-05
		PSFLRAPSWID	8.12888e-05	6.7202e-05	2.04833e-05	0.000189299	1.65353e-06	7.55606e-05
		SGPERTIPITREEKPA	-2.89508e-05	2.21424e-05	6.34664e-05	6.15446e-05	0.000107496	-3.86988e-05
		MEVGWYRSPFSRVVHLYRNGK	-1.05915e-05	-0.000104401	-8.77554e-06	9.28035e-05	-5.94171e-05	0.000189696
		SPFSRVVHLYRNGK	0.000156598	-7.22369e-05	-0.000128475	-1.29185e-05	-1.14736e-05	-6.51494e-06
		KLHRVAPKIKAKMMESGT	-9.68897e-05	-4.88011e-05	-8.25207e-06	-8.29036e-05	7.64332e-05	-4.47108e-05
		IREADIDGDGQVN	0.000128217	-8.06687e-05	-0.000182615	0.000312962	2.18666e-05	-1.09991e-05
		YLLTSHRTATAAEEFAFLMQ	7.83792e-05	3.00569e-05	-4.46229e-05	-0.0001336	-4.50805e-05	-1.06755e-05
		DEAIRQALVDSVFQVSVLPG	-0.000193474	8.74723e-05	0.000153959	-7.62929e-05	0.0001639	-1.08334e-05
		DFSTVVSEEDLVTKLNAGLQ	7.33925e-05	0.000124925	-4.87515e-05	5.89425e-06	6.17744e-08	4.18418e-05
		GPEAGPVHLFTTYDRRTNIT	-3.63911e-05	3.46406e-05	4.94408e-05	3.11587e-05	-1.98124e-05	-2.42876e-05
		GPRYSTQRGVYLLTSHRTAT	-2.29017e-05	-1.28659e-05	-2.04427e-05	-2.04809e-05	-9.10262e-06	-2.34021e-05
		GVVHCLQEVLKDYYTLVDRV	-7.54081e-05	-5.22228e-05	7.31945e-05	-0.00013983	-4.05218e-05	5.52538e-06
		ADASVLGVLAPYVLRQVREP	4.03012e-07	3.62334e-05	6.68892e-05	1.0763e-05	9.66278e-05	-5.21775e-05
		EVLEFHQSLGALVEGTGHLL	2.40788e-05	2.66928e-05	5.56209e-06	-1.67532e-06	3.91907e-05	0.000119789
		LQDTEHLIMDLRHNPGGPSS	0.000303786	-1.70404e-05	4.41558e-05	-1.76863e-05	-3.91624e-05	0.000138781
		LVTKLNAGLQAASEDPRLLV	-9.7917e-05	-4.26822e-05	-1.37674e-05	1.19113e-05	-8.65865e-05	0.000142957
		SLALTVPVLTFIDNHGEAWL	-4.60306e-05	-0.000142812	-6.68476e-05	0.00025593	5.1081e-05	-5.15549e-05
		SVFQVSVLPGNVGYLRFDSF	-9.42173e-05	-8.33051e-06	-0.000174221	-2.19965e-05	0.000183391	-0.000305477
		TTYDRRTNITQEHFSHMELP	-7.152e-05	-2.44287e-05	-4.53506e-05	9.95575e-05	-0.000111912	-2.3714e-05
		LSKVAPVIKARMM	-5.33596e-05	-4.96112e-05	-1.16284e-05	-0.000177867	1.52529e-05	-0.00010479
		AAAAAAAAAAA	-2.24372e-05	-1.21587e-05	-2.04427e-05	-2.00113e-05	-8.9252e-06	-2.34021e-05
		AAAAAAAAAEA	-2.24372e-05	-1.21587e-05	-2.04427e-05	-2.00113e-05	-8.9252e-06	-2.34021e-05
		AATHQDIDFLIEEIE	3.29476e-05	0.000129782	-2.2862e-05	0.00016479	-5.93578e-06	-0.000131234
		AVADICKKYKIWMHV	0.00042284	-8.8423e-05	-5.1707e-05	0.00013071	-0.000219007	0.000146169
		EDKRWSRMDQLAKELTAE	0.000112608	0.000110771	-4.03919e-05	-7.7709e-05	6.96278e-05	8.91208e-05
		EDNEERMSRLSKVAP	-6.00523e-05	-8.89108e-05	6.40288e-05	-0.000114551	-4.23983e-06	9.18122e-05
		EEILTHCQTTLKYAI	-5.71972e-05	9.01868e-05	-0.000168675	0.000133548	-1.53941e-05	-3.05178e-05
		FTYEIAPVFVLLEYV	-1.22859e-05	-4.3774e-06	-1.79484e-05	2.38655e-05	4.51002e-05	2.07325e-05
		GTTVYGAFDPLLAVA	-5.39347e-05	0.000220594	-5.08563e-05	-8.8619e-05	4.04362e-05	-8.47349e-05
		IARYKMFPEVKEKGM	0.000274041	0.000108058	-0.000144281	0.000217531	6.64408e-05	-0.000160221
		KGFVPFLVSATAGTT	-2.24372e-05	-1.21587e-05	-2.04427e-05	-2.00113e-05	-8.9252e-06	2.78577e-05
		KGMAAVPRLIAFTSE	0.000223874	0.000103953	-4.17087e-05	-5.42701e-05	-2.51149e-05	4.91823e-05
		PGGAISNMYAMLIAR	-1.6971e-05	7.2725e-05	-1.39778e-06	0.000166027	1.98532e-05	-0.000135698
		RPTLAFLQDVMNILL	-3.82251e-05	1.17323e-06	-5.98987e-07	1.40526e-05	-3.04314e-05	-0.000123204
		SDLERRILEVKQKGF	6.42031e-05	0.000140346	-6.21543e-05	0.000126707	5.4519e-05	2.87236e-05
		SRLGLWVRME	-3.26996e-05	-5.11387e-05	-1.27423e-05	-8.50588e-05	-7.19398e-05	-2.09978e-05
		TSEHSHFSLKKGAAA	-2.51847e-05	-1.39934e-05	-2.06123e-05	-2.27887e-05	1.09634e-05	-2.34799e-05
		VAPVIKARMMEYGTT	-2.24372e-05	-1.21587e-05	-2.04427e-05	-2.00113e-05	-8.9252e-06	-2.34021e-05
		WSRMDQLAKELTAE	9.37948e-05	1.71968e-05	-3.34902e-05	0.000183091	-0.00016206	-5.81022e-06
		VEALYLVCGERG	-0.000176282	1.87697e-05	0.000269047	-8.78104e-06	0.00021287	0.000374448
		FLPLLALLALWEPKPTQA	-8.67699e-05	-2.21793e-05	-4.99457e-05	-0.000106037	0.00019503	-6.04189e-05
		ALYLVAGEE	-2.53583e-05	-2.62174e-05	-3.24496e-05	-2.77537e-05	-3.6371e-05	1.13184e-05
		ALYLVAGER	-3.50108e-05	1.28699e-05	-1.61641e-05	-1.962e-05	1.04265e-05	4.70805e-06
		EALYLVAGE	-1.1404e-05	-4.61288e-05	2.96982e-05	-6.57109e-05	-5.15888e-05	0.000228165
		MKRHGLDNYRGYSL	2.94857e-05	0.000236927	3.55471e-06	6.50703e-05	-9.00203e-05	-1.96836e-05
		RALYLVAGE	-8.97599e-05	3.98395e-05	4.04403e-05	-4.18806e-05	1.28944e-06	6.59219e-05
		REALYLVAE	0.000215241	-3.13067e-05	-5.10452e-05	2.77849e-05	2.54053e-05	3.35961e-05
		RLYLVAGEE	-6.31865e-05	-1.04849e-05	4.9001e-05	-2.59434e-05	-6.33202e-05	0.000130639
		RLYLVAGER	9.18776e-06	-7.52701e-06	0.000160959	3.46893e-05	-2.34495e-05	-8.89014e-05
		VEALYLVAG	5.4737e-05	-2.44438e-05	-6.21287e-05	-8.60317e-05	4.73674e-05	2.68688e-05
		ETTEESLRNYYEQ	0.000204167	-9.04231e-05	2.89631e-05	-1.68694e-06	-4.30367e-05	-3.38522e-05
		GDSERHFVHQFKGECY	0.000269842	-8.16919e-05	0.000137851	-1.78814e-05	-4.35882e-05	6.55549e-05
		GLQNIAAEKHNLGILTKRS	0.000101211	-0.000173424	-0.000120296	-1.49129e-05	-0.000111845	0.000167085
		AHHPIWARMDA	0.000324809	0.000177456	-3.91254e-05	-3.93765e-05	-4.81759e-05	9.69114e-06
		DTKVMKCVLEVISD	-0.000122843	0.000271909	-9.01445e-05	0.00012605	-3.11309e-05	-0.000234145
		KCVLEVISDSL	1.33847e-05	-2.68304e-05	1.7393e-05	6.58896e-05	7.85849e-06	-0.000109786
		VLEVISDSL	-4.1235e-05	2.00443e-05	-1.51561e-05	-5.38939e-05	3.39242e-05	3.14797e-05
		AHHPIWARMGA	0.000233319	7.49723e-05	2.92692e-05	-1.65649e-05	-4.61769e-05	-4.80828e-05
		AHHPIWARMQA	-2.99363e-05	3.59431e-05	-2.96583e-06	-2.7592e-05	5.37695e-05	-5.98194e-05
		AMKRHGLDNYREYSLGN	4.02393e-05	-8.21745e-05	-0.000216474	0.000144613	-1.58057e-05	-0.000136026
		AMKRHGLDNYRGYSLGN	-0.000101401	2.76411e-05	-4.26754e-05	-6.18792e-05	0.000145376	-6.11644e-05
		GAMKRHGLDNYRGYSLGN	-5.55268e-05	-4.90225e-05	-2.67783e-05	-0.000134348	9.64905e-05	-0.000144147
		SHLVEALYLVCGEEG	0.000204463	-0.000257382	-6.31485e-05	5.76463e-06	0.00069406	0.00195046
		SHLVEALYLVCGGEG	7.8692e-05	-4.0442e-05	-8.07237e-05	-7.44862e-05	-2.49052e-05	-9.47461e-05
		GTEVEALYLVCGEGGS	-9.95378e-05	4.45667e-05	-4.97058e-05	0.000202568	9.51225e-05	0.000378628
		TEGALYLVCGERGGS	0.000167305	3.62741e-05	-6.46636e-05	-4.61508e-05	-7.84821e-05	-8.16716e-05
		TEGEALYLVCGEGGS	2.48138e-05	-3.5544e-05	0.00014078	-0.000108061	-5.54523e-07	0.000425209
		TEGEALYLVCGKGGS	0.00037342	-0.000123799	3.22859e-06	-3.46927e-05	-3.39747e-05	-0.000152976
		TEGVEALYLVC	-0.000170595	6.70238e-05	4.4906e-05	-0.000184811	-2.4311e-05	1.04483e-06
		TEGVEALYLVCGERGGS	0.000163363	-8.01769e-05	-3.09369e-05	-9.90633e-05	7.45048e-05	0.000156669
		TEGVEALYLVCGGGS	-0.000158612	-4.95092e-05	1.84454e-05	9.84268e-05	-2.27169e-05	8.66854e-05
		EDYRTYYGFLNFMSNVGD	0.000103699	-0.000133446	-1.02646e-05	7.13356e-05	0.000178192	0.000197344
		FAINSEMFLRSCQGENGT	-6.28163e-05	0.000106169	-2.57774e-05	4.42687e-05	2.2941e-05	-4.01483e-05
		FIKIPTHAEPLFYLLSFC	6.68933e-05	3.39505e-05	-1.8898e-05	-2.0611e-05	4.92773e-06	-2.6688e-05
		KWCANPDWIHIDSTPF	-9.31728e-05	-7.11181e-05	-9.07869e-06	-4.58409e-05	3.21026e-05	-9.5015e-05
		LTTMQLYRFIKIPTHAEP	-3.10637e-05	-2.23663e-05	1.06535e-05	-5.16776e-05	3.34739e-05	-3.60954e-05
		SSVTLHRLTWSFLWSV	-7.49212e-05	-5.28217e-05	-2.90761e-06	-5.26243e-05	-0.000127808	3.99673e-05
		TKMIWVAVIGDWFNLIFK	0.000179896	-0.000110014	9.88642e-05	2.83075e-05	9.364e-05	0.000202313
		VILGVIGGMLVAEAFEHT	-7.61265e-06	1.89228e-06	3.94951e-05	-9.35308e-06	-4.04711e-05	-1.90553e-05
		VMVTAALSYTISRMEESS	-0.000336305	8.05076e-05	-0.000195879	-0.00025311	0.000117568	6.84879e-05
		AHYPIPADMDV	9.43873e-06	7.89096e-05	4.72094e-05	-1.19442e-05	-5.97147e-05	-4.996e-05
		CNTATCATQRLANFLVRSS	0.00016992	-5.66688e-05	1.56082e-05	-0.000161294	-6.63328e-05	8.71529e-05
		DKRKCNTATCATQRLANFLVRSS	7.93721e-05	1.66081e-05	8.60768e-05	6.94943e-05	0.000271056	4.37136e-05
		KCNTATCATQ	-2.95831e-05	-2.24644e-05	-2.69116e-05	-2.72349e-05	-1.75993e-05	-4.20294e-05
		KCNTATCATQRLAN	-2.43552e-05	2.88664e-05	-1.94806e-05	-6.20503e-05	-6.06478e-05	-5.64602e-05
		KCNTATCATQRLANFLV	-3.86724e-05	-1.69448e-05	7.16926e-05	-0.000136869	6.32973e-05	3.59359e-05
		KCNTATCATQRLANFLVRSS	0.000471024	1.08628e-05	1.94863e-05	5.48592e-05	2.86188e-05	-3.08011e-05
		NTATCATQRLANFLVRSS	-0.000162748	-6.04836e-05	8.1771e-05	-0.000172334	1.16286e-05	-9.0133e-05
		TATCATQRLANFLVRSS	7.45775e-05	-0.000106554	-0.000113196	-2.02516e-05	3.26801e-06	-6.36546e-05
		AAKRHGLDNYRGYSL	-0.000101999	3.08388e-05	-2.09706e-05	-9.0632e-05	6.71815e-05	-2.9863e-05
		ALKDIRAQYEKLAAKN	-9.12673e-05	7.61439e-05	2.01216e-05	-0.000103992	1.74953e-05	-6.97107e-07
		AMARHGLDNYRGYSL	0.000297529	5.6573e-05	6.23942e-05	-0.000146646	1.49122e-05	-0.000101014
		AMKRAGLDNYRGYSL	-5.5147e-05	-3.30804e-05	3.38773e-05	-6.85306e-05	9.87621e-05	0.000143161
		AMKRHALDNYRGYSL	-0.00010721	-9.66557e-05	6.89004e-05	-0.000127318	9.85838e-06	-4.70115e-05
		AMKRHGLANYRGYSL	-0.000116673	7.91189e-05	0.000115142	-1.38385e-05	-3.91123e-05	6.33129e-06
		AMKRHGLDNY	-0.000138317	-7.73109e-05	-6.85085e-05	9.63041e-05	-4.07757e-05	-8.29135e-05
		AMKRHGLDNYAGYSL	7.20832e-05	0.000150167	-9.12175e-05	0.000104751	-5.87165e-05	7.92139e-05
		AMKRHGLDNYR	-0.000108741	-5.21734e-05	4.50596e-05	3.836e-05	-0.000106218	-4.28917e-05
		AMKRHGLDNYRG	-9.64439e-05	-3.95774e-05	2.69204e-05	-7.9364e-05	-4.76367e-05	-4.3826e-05
		AMKRHGLDNYRGASL	-3.18917e-05	-4.13723e-05	5.57667e-05	2.97992e-05	1.57063e-05	-3.40869e-05
		AMKRHGLDNYRGY	-0.000186474	-9.45729e-05	-0.000138377	-2.50687e-05	-0.000113675	-0.000203868
		AMKRHGLDNYRGYAL	-4.36902e-05	5.48757e-05	-0.00012409	1.77698e-05	2.65505e-05	-8.05729e-05
		AMKRHGLDNYRGYS	-2.97929e-05	-0.000152832	-0.000122299	2.00612e-05	-1.4436e-05	-1.24236e-05
		AMKRHGLDNYRGYSA	-4.63497e-05	9.71627e-05	-8.15064e-05	-9.11285e-05	6.31429e-06	-3.92584e-05
		HGLDNYRGYSL	-8.66036e-05	2.24279e-05	-1.13125e-05	-6.75893e-06	7.57111e-05	-5.24624e-05
		KLENELRSTKSEMARY	0.000254739	3.66602e-05	0.000246534	-0.000109193	0.000108962	0.000115197
		KRHGLDNYRGYSL	-0.000266696	0.000103826	-0.000116442	-0.000119255	-7.4363e-05	-0.000116944
		MQNAEEWFKSRFTVLT	-6.8785e-05	-0.000123111	-3.61793e-05	8.73132e-05	1.51829e-05	-6.84705e-05
		QISVEMDVSSKPDLSA	6.28511e-06	-6.27505e-05	-0.000208105	-0.000101108	-3.98773e-05	-0.000110979
		RHGLDNYRG	-5.43511e-05	-5.81314e-05	-3.41074e-05	-1.02207e-05	-7.43853e-05	3.67984e-06
		RHGLDNYRGYSL	-6.3744e-05	-5.08911e-05	1.15779e-05	5.13343e-06	2.44286e-06	0.000105562
		SAMQDTINKLENELRS	2.32773e-05	-9.00895e-05	7.19672e-05	0.00071843	2.63408e-05	0.000273307
		SSKPDLSAALKDIRAQ	-0.000273943	5.77187e-05	-0.000125385	-0.000215107	-5.06167e-05	-2.76006e-05
		YEKLAAKNMQNAEEWF	-2.02552e-05	-3.34025e-05	-2.91999e-05	-1.88989e-05	-1.88747e-05	-4.17496e-05
		APGRGMVEALPDGLS	-0.000258077	6.93287e-05	-7.68335e-05	-4.78852e-05	0.00012348	-3.65715e-06
		AVAGAPHSYIDTYF	0.000108548	-6.64286e-06	-4.42361e-05	-0.000107977	-0.000102904	1.38013e-05
		DVYKTNNIAYEDVVG	0.000224986	-0.000209161	0.00026528	-0.000121837	0.000110257	0.000112029
		ETKTTVELLPVNGEFS	-1.95866e-05	-5.02092e-05	-0.000112416	7.00971e-05	-0.000107099	-8.39306e-05
		FAVAGAPHSYIDT	-7.5549e-05	-4.95713e-05	9.20671e-06	-9.93976e-05	4.57524e-06	-9.87211e-06
		FAVAGAPHSYIDTY	5.83892e-05	-1.99498e-05	-0.000131142	-0.000124294	-0.000103862	-0.00013647
		FAVAGAPHSYIDTYF	-7.04914e-05	9.9036e-07	-1.3674e-05	-0.000128561	0.0002332	7.43383e-05
		FAVAGAPHSYIDTYFD	-0.000139266	-5.97004e-07	2.1911e-05	1.98289e-05	-1.33398e-05	0.000326848
		IAVLLGHSHDV	-9.8798e-05	-1.35489e-05	-5.13205e-06	-0.000147187	-5.53583e-05	1.54915e-05
		IPEKVTPVAAVQDGFT	0.000134707	3.16112e-05	-2.23985e-05	-3.56411e-05	-2.13852e-05	9.10117e-06
		IQEAHGLPVMDDQ	-0.000126951	-0.000168588	-0.000149334	-3.60337e-06	-0.000118045	2.98961e-05
		IQEAHGLPVMDDQTQ	-0.000109019	5.39918e-05	5.59526e-05	0.000120963	-3.10314e-05	-6.8925e-05
		KFPPEETLKSYWEDNK	3.08577e-05	0.000122445	9.76737e-05	5.63252e-05	4.13116e-05	1.79007e-05
		KFPPEETLKSYWKDNK	-3.86909e-05	4.22963e-05	1.40924e-07	4.24438e-05	4.46034e-05	0.000268439
		KSEFPTEADLEDF	-5.89235e-05	0.000111083	-0.000236335	0.000113552	-4.21997e-05	-0.000149892
		LQTPSQQAAKSFYDR	-6.04985e-05	6.87004e-07	-0.000126731	-3.95166e-05	7.93934e-06	-4.06359e-05
		NVPAVAEEIQDEVDE	0.000137002	-0.000153644	0.000338328	-9.03108e-05	9.08241e-05	1.20423e-05
		QPPTETAESSQAEEEKDA	1.95339e-05	0.000276943	-1.64569e-05	-0.000123444	8.65166e-05	-4.02107e-05
		QTPSQQAAKSFYDR	-3.80953e-06	-0.000105902	0.000107106	-0.000207121	-4.59936e-05	0.000259811
		RNQISKVSSGKELTE	-2.37789e-05	2.3658e-06	-1.40519e-05	0.000508665	0.000173615	0.00011416
		RPSSREDSVEARSDFEE	-0.000208757	-0.00015743	-0.000110603	6.7353e-05	2.29546e-05	-0.000111946
		SAPKVAPLVDLSDT	-2.24372e-05	-1.38564e-05	-2.14175e-05	-2.00113e-05	-1.65632e-05	-2.43641e-05
		SGRPRARSVDALDDINRP	-8.22353e-05	-5.86263e-05	6.47329e-05	0.000255972	-8.38137e-05	-3.67946e-05
		SGRPRARSVDALDKINRP	0.000117121	6.68958e-05	6.24018e-05	1.02201e-05	-3.82222e-05	-1.8077e-05
		SNFAVAGAPHSYIDTYF	-0.00011481	-2.34365e-05	0.000244457	-0.000169711	-1.33591e-05	-2.48295e-05
		SSNFAVAGAPHSYIDTY	-0.000126705	3.86514e-05	0.000137711	0.000170935	-0.000143128	-1.57379e-05
		SSNFAVAGAPHSYIDTYF	-0.000107503	9.9109e-05	-3.52597e-05	-5.85057e-05	-3.6767e-05	-3.60036e-05
		TPPVVIKSQLKSQEDEEE	-4.64245e-05	-5.12676e-05	-2.8287e-05	9.1237e-05	-8.3861e-05	-2.31474e-05
		TPSQQAAKSFYDR	-0.000237207	-6.19225e-06	-8.51917e-05	-0.000126809	-5.47334e-05	-4.58628e-05
		TVTSQLMLKVHKEDDG	-0.00053429	-0.000106811	-0.000115973	-0.000277894	-0.000136102	8.51859e-05
		TVVPVEARADGAG	-0.000183819	8.01949e-05	-6.70586e-05	1.56204e-05	-8.02555e-05	-4.75508e-06
		VAEEIQDEVDE	-4.7261e-05	-6.72331e-05	-6.2409e-05	-0.000100217	-3.28931e-05	-6.45648e-05
		VAVQAISADEEAPD	2.04614e-05	-0.000116344	-0.000117822	7.48824e-05	6.7806e-05	-0.000125584
		VPAVAEEIQDEVDE	2.57056e-07	-9.03604e-05	-0.000132051	-8.53175e-06	0.00011276	-0.000159621
		VPVIVEKAPKARIGDLD	-0.000135128	-1.01592e-05	1.55675e-05	0.000118231	9.06547e-05	-1.00603e-05
		VTSQLMLKVHKEDDG	1.76019e-05	6.52866e-07	0.000361142	-6.38047e-05	4.09557e-05	1.58799e-05
		VVTIQEAHGLPVMDDQTQ	-4.39708e-05	-6.82493e-05	-3.39366e-05	-0.000101763	-6.9427e-05	-0.000127578
		DTKVMACVLEVISD	-8.50253e-05	-0.000164825	-3.04353e-06	0.000228564	-0.000152687	9.20172e-05
		DTKVMKCVAEVISD	-0.000112437	4.68473e-05	-0.000126865	-0.000196885	-4.15477e-05	0.00013264
		DTKVMKCVLE	-8.06182e-05	-1.12312e-06	8.10127e-05	3.04176e-05	-8.56392e-05	-2.72104e-05
		DTKVMKCVLEAISD	-6.36452e-05	2.83905e-05	-0.000117111	-6.53096e-05	5.40663e-05	4.87874e-05
		DTKVMKCVLEVASD	0.000110667	0.000113851	0.000125806	0.000139018	7.69627e-05	-3.18129e-05
		DTKVMKCVLEVISDSL	0.000163682	7.9466e-05	6.2159e-06	-0.000103601	-6.05964e-05	-2.65768e-05
		DTKVMRCVLEVISD	-0.000118891	0.000322175	2.82087e-05	0.000102131	1.45049e-05	1.92472e-05
		EDRLTWGEADLFCQNMN	0.000165141	5.09425e-06	4.72106e-05	0.000142949	0.00018791	-2.91657e-05
		GQVAEEDFPLAEKDLPSAKINC	0.000288781	4.76068e-05	8.36817e-05	4.11091e-05	4.4192e-05	-1.55535e-06
		KCVLEVISD	-2.25895e-05	9.46967e-05	-1.77271e-05	-7.59063e-05	4.64417e-05	1.72022e-05
		KDLPSAKINCPEGANAYGSY	-6.85525e-05	-2.87838e-06	8.38804e-05	-0.000149969	-3.7722e-05	0.000120736
		KVMKCVLEVISD	-1.93371e-05	-0.00013069	-9.79308e-05	0.000143565	7.86844e-05	-0.000188011
		KVMKCVLEVISDSL	-0.000144352	5.30516e-05	0.000121629	-0.000138847	-7.44644e-05	0.000134559
		MKCVLEVISD	-8.84632e-05	9.25867e-06	-0.000124857	-3.32917e-06	-1.54456e-05	-8.92217e-05
		NAYGSYCYYLIEDRLTW	0.000202843	0.000213894	-8.73838e-07	-9.51931e-05	-3.35779e-06	9.44747e-05
		PEGANAYGSYCYYLIEDRLT	4.74657e-05	-1.84738e-05	2.67674e-05	9.12847e-05	5.34998e-07	1.78208e-05
		QLAKELTAEKR	8.68779e-05	5.62651e-05	1.16376e-05	-0.000144179	1.44711e-05	0.00010057
		SALGLWVRME	1.83681e-05	-1.03074e-05	6.54779e-05	5.71603e-06	-2.0023e-05	-4.2909e-05
		SRLGAWVRME	-1.57983e-05	-8.31971e-05	0.000108425	-4.66145e-05	5.19487e-05	-7.65951e-05
		SRLGLWARME	0.000144947	-5.09793e-05	-0.000154713	-8.08035e-05	-7.34975e-05	-0.000237484
		SRLGLWSRMD	-1.18725e-05	6.85447e-05	9.38359e-05	-7.40492e-05	-5.02939e-05	-2.70552e-05
		SRLGLWVAME	0.000107572	-5.26748e-05	-1.41108e-05	5.06517e-05	3.75766e-05	-2.29469e-05
		SRLGLWVRMA	-6.27318e-05	-9.56972e-05	0.000218355	0.000124976	-1.73436e-05	7.24452e-05
		SRLGLWVRMEQLAKELTAE	-4.95882e-05	0.000158706	0.000381231	0.000161009	9.12219e-05	-5.23879e-05
		TKGDTKVMKCVLE	-0.000224248	0.000143172	3.09895e-05	0.000135159	5.19645e-05	7.22244e-05
		TKVMKCVLEVISD	-0.000106152	-0.000109454	-0.000131774	-2.22942e-05	2.78275e-06	-6.23156e-05
		VMKCVLEVISD	-2.50278e-05	-0.000104529	-5.58256e-06	-5.12376e-05	-1.08252e-05	7.90001e-05
		WSRMDQLAKELTAEKR	-0.000117747	-6.19473e-05	1.6153e-05	4.12508e-05	2.22669e-05	5.70418e-05
		HLVERLYLVCGEEG	6.00219e-05	6.80154e-05	-6.33394e-05	0.000110878	0.00157035	0.000446714
		HRPIWARMD	0.000211749	3.44721e-05	3.48612e-05	-6.49973e-05	4.78212e-05	-7.40195e-05
		MKRHGLDNYRGY	-5.73395e-05	-0.000153862	6.81708e-05	-2.91171e-05	-7.06786e-05	0.000217251
		PVSQMRMATPLLARP	5.67205e-05	-3.03869e-05	0.000166262	1.58638e-05	-4.02727e-05	-2.23395e-05
		PVSQMRMATPLLCRP	-5.60335e-05	-9.82625e-05	-6.28352e-05	-8.08294e-05	-3.57999e-06	-0.000178405
		PVSQMRMATPLLDRP	-1.03496e-05	-6.3503e-05	-3.60996e-05	-7.84446e-05	-7.35971e-05	-0.000177568
		PVSQMRMATPLLERP	2.89531e-05	5.80966e-05	-1.7928e-05	-3.70002e-05	-7.26036e-05	8.07327e-05
		PVSQMRMATPLLFRP	2.18947e-05	4.37941e-05	-0.000108872	0.000163947	0.000183516	-8.76054e-05
		PVSQMRMATPLLGRP	9.05328e-05	3.78945e-05	-9.02338e-05	5.34413e-06	-5.01508e-05	-6.96304e-05
		PVSQMRMATPLLHRP	-0.000103709	-0.000157429	-0.000134319	-6.11717e-05	-1.40038e-05	-0.000112659
		PVSQMRMATPLLLRP	0.000138707	5.41356e-05	4.25881e-05	-2.59034e-05	6.69245e-05	1.2434e-05
		PVSQMRMATPLLMRP	0.000163779	-4.21162e-05	-1.37559e-05	-2.74696e-06	-0.000136386	1.39367e-05
		PVSQMRMATPLLNRP	0.00034237	-4.63234e-05	1.15702e-05	-7.39917e-05	-5.2015e-05	-5.44987e-05
		PVSQMRMATPLLQRP	0.000225801	2.5567e-06	-1.89696e-05	6.95089e-05	-4.3172e-05	-4.89061e-06
		PVSQMRMATPLLSRP	-6.9746e-05	-8.65579e-05	9.7078e-06	9.01155e-05	7.03099e-05	3.51866e-05
		PVSQMRMATPLLTRP	0.000257884	1.27812e-05	6.14728e-05	-1.64425e-05	-0.000147105	-7.9977e-05
		PVSQMRMATPLLVRP	6.43229e-05	-5.97019e-05	8.55154e-05	3.86232e-05	4.30019e-06	-2.81769e-05
		PVSQMRMATPLLWRP	-9.02784e-05	1.15655e-05	-8.62441e-05	-2.95986e-05	-3.57198e-05	-0.000140324
		PVSQMRMATPLLYRP	-0.000129527	0.000111202	4.34021e-05	2.05337e-05	0.000242675	-9.07481e-05
		GHVAGSLAILTDAA	-3.24246e-05	-2.08224e-05	-1.57035e-05	-3.64293e-05	3.24124e-05	-3.15892e-05
		GYNHKDVQANASVR	-0.000153868	0.000241245	0.000113823	5.1728e-06	-2.75564e-05	-0.000226766
		LTIQIESAADQDPSC	-9.24341e-05	4.55426e-05	-0.000117327	0.000170604	3.70397e-05	4.38094e-05
		LVLASTVMILKDFS	-3.3e-05	-5.32581e-05	-5.69366e-05	-0.000159461	9.53146e-05	-5.9447e-05
		NSVKEIILAVDGVI	-0.000297035	6.19553e-05	-0.00020992	-5.87644e-05	-1.6648e-05	-0.000267774
		RTGIAQALSSFDLHS	8.46872e-05	0.000221848	0.000309069	4.39547e-05	6.58555e-05	8.23873e-05
		SVRAAFVHALGDVF	0.000159312	2.2454e-05	5.9789e-05	0.000371692	4.15081e-05	-1.65924e-05
		ALKEVKQIKTQIEQTN	-1.4932e-05	-8.84181e-05	-0.000112382	-6.55624e-05	-2.7076e-05	-4.68329e-05
		DLQGRLVSIHSQKEQD	-0.000156096	0.000283388	-0.000177782	-0.000236133	-0.00017681	0.00010291
		DNSHVEMKLAADEEENA	-0.000191243	-6.22624e-05	-0.000156314	-0.000116657	0.000169444	-0.000113035
		EEIAQVATISANGDKD	-3.87211e-05	2.01959e-05	-0.000180068	2.46471e-05	8.44312e-05	-6.14851e-05
		EPVSELLKNYLDAQY	-4.97333e-05	1.90288e-06	-3.79782e-05	9.7172e-05	-2.89281e-05	-4.52768e-05
		ERQNGVLNSWTDQDS	-8.87609e-05	0.000150692	-1.68745e-05	0.000266078	-0.000264027	-0.000109015
		FAEQYSIQDWAKNLK	-2.35685e-05	-8.0623e-06	-5.30153e-05	-2.75813e-06	-3.30101e-06	-5.55462e-05
		FETVAVKIFPYEEYSS	8.51354e-06	-4.3481e-05	4.71856e-05	5.77606e-06	-0.000114073	3.98491e-05
		FIRHRSQKGPRGPPPAGLLQ	2.95155e-05	5.88389e-05	-3.69954e-06	-1.91953e-05	9.36181e-06	6.47669e-05
		GSELQTQAKAYFEKTQ	-5.1619e-05	7.51906e-05	0.000123138	-3.69275e-05	-2.70044e-05	-4.98307e-05
		IGNKADLEAQRDVT	3.42467e-06	0.000377775	-0.000134324	-1.39228e-05	-4.90971e-05	-7.88068e-05
		INTYVRKLDDFVETG	-5.34429e-06	-9.59505e-06	3.67627e-05	0.000641296	0.000113698	-5.5307e-05
		ISWYDNEYGYSNRVVDL	-0.000219803	-4.49697e-05	-1.10833e-05	4.09058e-05	-0.00013032	-5.42516e-05
		IVHDFNKKLTAYLDL	-3.38092e-05	-0.000152576	-7.92279e-05	-6.28814e-05	9.59829e-05	-0.000147119
		KDTIIKPLLVEPEG	-0.000155925	-4.78327e-05	-0.000217507	0.000355897	-0.000112956	-0.000219502
		KFLKHMNSAMEDSSS	-9.49427e-05	0.000143616	0.00020898	-0.00024229	-4.66557e-05	-0.000197557
		KPLLEKSHCIAEVEKD	-8.93357e-05	9.07358e-05	-2.06893e-05	0.000165621	-7.73513e-05	1.48354e-05
		KSTEGEVNAEEEGFE	8.32897e-06	-2.79632e-05	-0.000240473	6.58271e-05	-7.7802e-05	-0.000130426
		KVKAEPAKIDAFRASLS	-2.24372e-05	-1.21587e-05	-2.04427e-05	-2.00113e-05	-8.9252e-06	-2.34021e-05
		LELPAGKYVRRAEKKATL	3.53823e-05	-5.11531e-05	3.21771e-05	0.000168383	8.70099e-05	-5.04855e-05
		LGKQEVIRGWEEGVA	8.50769e-05	8.30305e-05	5.64073e-05	7.41175e-05	-3.00887e-05	1.92906e-05
		LIHEHMVITDRIENVD	-0.000138286	0.000193393	9.93147e-05	2.36574e-05	4.01815e-06	-0.000290443
		LQRLRGMFAFALWD	3.37366e-05	-8.41773e-05	-9.37756e-05	-0.000261851	2.36181e-06	-0.000179408
		LSPLQQAVSDLQENPE	-7.82375e-05	-6.45451e-05	7.01543e-05	-7.54655e-05	-1.39163e-05	-4.08332e-05
		LVINGKPITIFQERDPT	-2.47435e-05	-2.64133e-05	-1.49114e-05	-2.23427e-05	-1.49952e-05	3.13596e-05
		MVEKGIIDPTKVVRTALL	0.000430575	-9.3626e-05	9.17116e-05	0.000187761	-0.000127049	7.87164e-05
		MVPSHAVVARTVGGKED	8.67878e-05	-2.76831e-05	-6.4761e-05	-0.000157193	-7.90923e-05	5.93269e-05
		QTIEENIKIFEEDA	1.2573e-05	-8.53413e-05	-4.25874e-05	2.66956e-05	5.82597e-05	-6.93683e-05
		QVSHYIEPYLEFEA	3.08847e-05	0.000143237	4.0834e-05	-7.40642e-05	1.20997e-05	3.51981e-05
		RLDNQGKINAWTAQS	-0.000170183	0.00015497	0.00012765	0.000125281	-2.24988e-05	0.000122516
		RPSVNPAEGFYENIS	-1.3761e-05	-2.5005e-05	0.000531173	-0.000127613	-5.01591e-05	-0.000114713
		RQRLTARLEALKEGGG	-8.61068e-05	-8.46388e-05	-0.000100636	-7.44914e-05	-8.29544e-06	-6.44567e-05
		TPEEIAQVATISANGDKDIG	-0.000202014	-5.09267e-05	-1.0867e-05	-0.000100972	-1.66398e-05	7.35746e-05
		TSLSSKLAAFDEPSK	-3.38028e-05	4.27277e-05	-0.000140472	-0.000102216	1.75959e-05	-0.000135146
		VDQWSTETIASHEDIER	-0.000390627	0.000116143	1.82481e-05	-0.000348148	0.000144168	0.000141861
		YAPSLSKLVAEWEGQD	0.000117959	4.8782e-06	0.000424624	-1.16701e-05	-1.52358e-05	0.00017457
		YGPSGQKTIYSEQE	0.000190686	-6.27803e-05	0.000196938	5.08983e-05	6.55595e-05	7.88402e-05
		YQTIEENIKIFEEDA	-1.92053e-05	6.09246e-05	-9.00299e-05	1.9664e-06	-0.000124438	6.33807e-05
		YTDLQQILESEKDLEEA	0.000103986	4.3545e-05	-3.67249e-06	-4.15836e-05	-0.0001306	-9.6973e-05
		WTSDTQGDEAEAGEGGEN	0.000138692	0.000130522	0.000105791	0.000304416	-2.3416e-05	0.000135485
		APAEEKKVEAKKEESEE	-6.30447e-05	0.000109215	-1.91097e-05	2.15062e-05	1.12015e-05	2.14824e-05
		APGPGRLVAQLDTEG	-0.000215925	-5.47063e-05	4.45793e-05	-0.000119007	2.16781e-06	-1.96108e-05
		AVAKADKLAEEHGS	0.000178237	0.000249424	-1.91718e-05	9.6487e-05	-5.85554e-05	0.000154159
		AVGPGAAGPSNVPAFLTKL	-1.93947e-05	-2.88928e-05	-1.27667e-05	3.15991e-05	-2.03985e-05	-4.73286e-05
		DAAKNQLTSNPEN	0.00010208	-0.000112073	7.64681e-05	0.00015595	-8.44388e-05	2.71658e-05
		DLKGRLVSIHSQKEQD	0.000114674	0.000157027	6.08833e-05	-0.000125213	-0.000140887	0.000152929
		DSDIIVQKIQPYTEQST	3.20069e-05	1.09607e-05	2.84006e-05	3.22832e-06	-5.75154e-05	7.50767e-05
		DSLHVHAQVAEKEEEGN	-0.000225697	-4.05058e-05	-4.26318e-05	-5.70535e-06	-0.000127503	-2.20226e-05
		EAQKSSSIASFKDP	-2.04918e-05	0.000106899	-8.4482e-05	-1.33322e-05	-0.000107945	-1.35853e-05
		EDIGGGQKVNDD	-0.000219512	0.000145817	0.000148799	-5.94397e-05	5.27987e-05	0.000190847
		EETMKEVKAYKEE	0.000251925	-0.000112861	-2.02623e-05	-0.000105872	5.75847e-05	6.37616e-05
		EKEINGLASYLENLS	0.000139995	5.29484e-05	0.000157812	-6.19247e-05	-9.67098e-05	-0.000106712
		EPEVWVVEAEDEP	8.74126e-06	-5.3672e-05	-4.19146e-06	-1.90744e-05	-1.35016e-05	-3.59091e-05
		EPGKQGTVHAEVEENPG	-7.33037e-05	9.43036e-06	6.76813e-05	8.28789e-08	-2.20812e-05	-3.84265e-05
		EPVSELLKNYLDA	2.88076e-05	-2.08649e-05	-1.1575e-05	-5.17602e-05	1.23645e-05	2.12018e-05
		ESVGKGAVHDVKDVL	0.000155629	4.77043e-05	4.30275e-05	-0.000119502	-5.24987e-05	0.000101747
		FIDHSPKATPDN	-6.23819e-05	-2.41255e-05	-8.98926e-06	-4.25392e-05	-1.65174e-05	-1.71646e-05
		FKTLTKQEETDDL	4.52126e-05	-2.98685e-05	-8.6029e-06	8.99505e-07	0.000184169	6.62124e-05
		FPMPRVIYAMAEDG	3.05555e-05	-0.000131527	-0.00014337	0.000258739	-8.16669e-05	-5.26627e-05
		FRFTQAGSEVSAL	0.000466621	0.000383185	0.000362835	0.000345241	-0.000145285	4.04312e-05
		FTPFHVMLLIRCIL	2.10523e-05	-0.000115217	0.00015094	-2.37021e-05	7.03831e-05	0.0002094
		FTRGADPGMPEPSVL	-3.94887e-05	-1.57722e-05	-3.54451e-05	-3.7904e-05	-2.16759e-05	-2.74484e-05
		GAMENWGLTTYRESSL	-2.35756e-05	-9.8063e-05	5.52734e-06	-1.90968e-05	-8.31449e-05	6.22429e-05
		GETKDQVANSAFVE	0.000261974	-7.52895e-05	-1.16363e-05	-0.000105084	4.33103e-05	7.2979e-05
		GMRHEEMAQAFEEWNK	2.16241e-05	9.19879e-05	-2.73925e-05	-0.000102049	-3.4301e-05	3.01851e-05
		GPGPESSPVVVRTDED	-2.25479e-05	-0.000159806	-3.53321e-05	-8.98271e-05	-0.000111104	-0.000111185
		GPSGQKTIYSEQEIFD	-8.24809e-05	0.000264591	0.000271462	0.000442012	0.000124967	-9.38117e-05
		GSVTISLQALQDTRD	0.000110502	-8.96955e-05	-4.90028e-05	-0.000136857	1.72948e-05	-2.12809e-05
		GTARGIVVYTGDR	-8.87371e-05	9.60739e-05	-0.000211531	-0.00015819	4.47259e-05	0.000106295
		GTSKESAMKTYVEKVDE	-0.000178611	1.18955e-05	0.000155027	-0.000157296	-8.9881e-06	-1.05885e-05
		GVRTPALQLSAMQEGDY	-0.000216254	-1.0423e-05	-1.38435e-05	-0.000202542	-8.67799e-05	0.000108426
		HDLEVAQTTALPDEDD	0.000335453	-0.00021208	-0.000128685	-1.72105e-05	5.07714e-05	0.000126631
		HVESELLHTYSEIVG	0.000108381	-0.000130223	-3.4003e-05	-5.4354e-05	4.4707e-05	-0.000155166
		IAKQSVTIKTMLEDLG	0.000313754	6.8662e-05	-2.22913e-05	0.000324951	-8.01606e-05	1.30004e-07
		IDNGIVKALNVEPDG	0.000149832	-6.47427e-05	9.92461e-06	2.33572e-05	-0.000220329	-0.000163188
		IGNKADLEAQRDVTY	6.12057e-06	-9.40867e-05	0.000140817	4.27544e-05	-7.69881e-05	-0.000130578
		IIHDFQRGLTAYHDISL	7.44217e-06	6.3761e-05	4.4775e-05	-5.45777e-05	5.87755e-05	-2.76034e-05
		INTPLTTTSGNLHGQPVS	-2.66272e-05	-4.04892e-05	-3.72534e-05	9.30513e-05	-2.51376e-05	-5.32049e-05
		IPLAAGQAVSAYSEERD	-7.723e-05	0.000114906	-1.8691e-05	-2.35397e-05	1.85608e-05	-1.47788e-05
		ISEAEQRTIQAQKESSQ	-0.000256786	-0.000111057	-4.00942e-05	-0.000273156	3.02802e-05	-9.66478e-05
		KADLEAQRDVTYEEAKQ	-0.000141826	-8.65948e-05	2.39714e-05	3.45614e-05	-9.51123e-05	1.48094e-05
		KDLHMERVISYEEG	0.000177691	-0.000110498	6.98186e-05	-6.77149e-05	-4.95195e-05	5.97046e-05
		KFLKHMNSAMEDS	-0.000104309	-6.15152e-05	-2.60324e-05	-1.28577e-05	8.3465e-05	0.000206395
		KKGKTISLTDFLAEDG	-2.1178e-05	0.000268391	5.35713e-05	0.000106737	-0.000280006	-0.000174092
		KPDGAAGMAAEEEEDE	-7.66728e-05	-7.02779e-05	8.37571e-05	-7.67949e-05	1.07273e-05	0.000104009
		KPKNLVVVGQSAFADFDGDG	-4.44224e-05	-5.74061e-05	-7.36007e-05	7.48029e-05	1.40197e-05	6.36564e-05
		KPLLEKSHCIAEVEK	2.82419e-05	-9.49729e-05	0.000184314	0.000161288	-5.44249e-06	-1.30481e-06
		KPRSPQVIPIEEFQDCECY	-0.000226031	-2.1905e-05	7.52247e-05	-0.000141363	-3.18007e-05	-2.21271e-05
		KPSTPESGVEDFEDYQN	2.07864e-05	-6.34505e-05	7.05576e-06	-0.000187467	-9.78415e-05	0.00010799
		KSLSHLPLHSNKEDGYD	-5.99332e-05	-4.17136e-05	-4.20049e-05	-6.91428e-06	7.50163e-05	4.20197e-05
		LAVQTKRVAAQVDGGA	4.06284e-05	0.000181455	-1.17482e-06	0.000105529	-3.04958e-05	-0.000104885
		LDTMRQIQVFEDEPA	0.000131197	-6.21281e-05	-8.40181e-05	2.93565e-05	5.50865e-05	-0.00011381
		LGEPNILICFIDKFSPP	-3.25807e-05	-4.44695e-07	-2.18339e-05	-3.02653e-05	-1.53177e-05	-2.4775e-05
		LISGGTSYVPDDGLTAQQL	-0.000157264	0.000147552	7.78767e-05	0.000252717	2.51105e-05	-1.5951e-05
		LPFQKIQHSITAQDHQPTPD	-1.2819e-05	-9.73693e-05	-2.1316e-05	-6.38866e-05	-1.84953e-05	3.05703e-05
		LPGISSIKDLQDL	0.000142581	6.5644e-05	5.73029e-05	9.36773e-05	4.11314e-05	-5.17235e-05
		LQKQVTELEAEREQKQ	3.95372e-05	-4.63598e-06	-3.97191e-05	-0.000139461	-7.19152e-05	-2.11327e-05
		LRELISNSSDAL	9.17458e-05	6.26449e-05	-1.47085e-05	0.000111576	9.31513e-05	-2.7796e-05
		LTQVQESLLGYWDTAK	-6.41928e-05	-0.000142824	-3.52796e-05	-7.50948e-05	1.80585e-05	6.60113e-05
		LVAVDGVNAL	2.902e-05	5.27969e-05	-1.52136e-06	-4.26154e-05	-1.50526e-05	-3.51355e-05
		LVGQQRISGNLDSPEG	-0.000126252	0.000133951	0.000160569	-2.30667e-05	-5.33088e-05	-2.9221e-05
		LVKAAQKAAAFEDQ	7.11339e-05	1.78165e-05	-0.000105885	1.80742e-05	-7.5793e-05	-4.258e-05
		LVLKKDEDLFREW	-4.41664e-05	-4.97049e-05	9.03109e-05	-4.35975e-06	-2.84877e-05	-6.06188e-05
		MATSGQQNNIGM	0.000238674	5.42989e-05	2.23687e-05	-4.44093e-05	-0.00015843	6.8844e-05
		MHTYQVGMNDMGDMTN	3.408e-05	4.47962e-05	-8.2845e-05	-0.000162517	-2.48696e-05	-0.000136101
		MPEGHQVDLQGYRDA	-0.000136064	-3.70285e-06	5.81347e-05	0.000163775	-6.0517e-06	5.19256e-05
		MPKKSSVPAEEGLIQ	-2.92446e-05	9.30531e-05	0.000176625	-4.79378e-05	3.66024e-06	5.82863e-05
		MRQLIMANPQMQQL	0.000191049	0.000164707	-5.20784e-05	-1.68204e-05	-1.77989e-05	-3.98429e-06
		NPDGMVALLDYREDG	7.50171e-05	-9.23601e-05	-0.000161887	-3.6945e-05	-0.000105558	-0.000190025
		QAGADATESFEDVGHSPD	-0.000133216	4.4812e-06	3.61787e-05	2.86259e-05	-7.98071e-05	5.83941e-06
		QQKKAAIISAEGDSK	-7.87545e-05	-6.3013e-05	-5.27035e-05	-0.000214273	1.99977e-05	5.01816e-05
		RFQSSAVMALQEASE	0.000115515	-4.83439e-05	-0.000101876	-2.1758e-05	-8.0228e-05	-4.99053e-05
		RGVEEQTKAFLDG	-5.47397e-05	-3.85423e-05	-0.000110118	-3.17045e-07	3.16599e-05	7.10662e-05
		RPIAEYLNTQKDM	6.17089e-05	-7.94037e-05	2.59127e-05	6.47296e-06	-6.8043e-05	-8.77313e-05
		RPIVEYLNTQKDMLDN	5.0141e-05	-4.18331e-05	9.37849e-07	-5.77674e-05	6.66857e-06	-8.55521e-05
		RPQKSLLVEVEEGGN	-3.81406e-05	-1.68664e-05	8.62615e-06	9.56731e-05	7.17491e-05	-6.02228e-05
		RVVDLMAYMASKEE	-4.89494e-05	-1.77966e-05	-7.82178e-05	0.000127014	-6.43402e-05	-0.000219621
		RVVDLMAYMASKEEATKPSSG	-3.66112e-05	-0.000110786	1.52191e-09	3.15736e-05	3.94779e-06	-5.23197e-05
		SDLKGRLVSIHSQKEQDFL	-6.07106e-05	-8.6138e-05	0.000211009	-0.000165878	9.46651e-05	0.000108986
		SHVEMKLAADEEEN	1.86081e-06	-4.18571e-05	-1.65051e-05	0.000365565	0.000293254	-6.01319e-05
		SPVLLGQPNTL	4.83344e-05	8.5591e-05	6.81222e-05	-2.44383e-05	0.000131774	9.55694e-05
		TDLQQILESEKDLEE	-0.000176299	-1.12793e-05	0.00022436	-0.000165761	-4.54909e-05	-1.14304e-05
		TEATIPLVPGRDEDF	6.52895e-05	-0.000193308	3.52487e-05	-5.90012e-05	0.000122012	0.000148671
		TIAKSGTKAFMEAL	4.53082e-05	3.73838e-06	-0.000130668	4.84759e-05	2.14752e-05	0.000119399
		TIRHYQHVLAVDPEKAA	-2.49731e-05	-3.18929e-05	-0.000127649	-0.000103182	-3.2579e-05	-0.000104675
		TPAEVGVLVGKDRS	-2.68484e-05	-9.32726e-05	-3.17232e-05	-5.33829e-05	-8.71419e-05	-1.92269e-05
		TPEEIAQVATISANGDKD	0.000124298	4.5627e-05	-5.06215e-05	0.00025939	7.95276e-05	-3.19536e-05
		TPSSIIAFKEPFL	-7.74728e-05	-4.12542e-05	4.68364e-05	-7.57456e-05	-7.05269e-05	-2.26185e-05
		TSLSSKLAAFDEPS	-3.94881e-05	-0.000123193	-6.61262e-06	2.6547e-05	-6.87358e-05	2.62252e-05
		VDQWSTETIASHEDIE	-0.00017329	-0.000135023	-0.000120408	-9.48042e-05	-5.0689e-05	0.000147633
		VDSAIEKALKVWEE	-4.08087e-05	-9.07352e-05	-0.000107753	2.08267e-05	1.5943e-05	1.68986e-05
		VEEEEEDGEMRE	-0.00011236	7.40195e-06	1.62955e-05	5.12406e-05	8.40018e-05	-3.2764e-05
		VHDFNKKLTAYLDL	-1.9291e-05	-0.0001333	-0.000147622	2.04572e-05	-6.22995e-06	-0.000225106
		VPISGWNGDN	5.26281e-05	-4.3516e-06	0.00010746	0.000123268	-1.08443e-05	2.98946e-05
		VPNPGVSVIHDYADWVK	-7.39915e-05	-0.000124855	-0.000142872	-0.00021315	-6.59712e-05	-0.000120806
		VPQQIKVATLNSEEEN	4.80656e-05	-0.000217372	-0.000112294	8.27912e-05	2.04813e-05	-0.000106902
		VPQTSSVFSIEVYPEDHN	-2.85454e-05	-1.49405e-05	0.000121536	0.000110033	2.51047e-06	-3.77827e-05
		VPVVSKTNIKEYKDSFS	0.00029254	2.63073e-05	9.2343e-05	-7.93698e-06	-3.87069e-06	-3.02568e-05
		VSALEKSLTSLSEVVL	-5.13318e-05	0.000134192	-9.51128e-05	-3.64973e-05	0.000100205	3.99093e-05
		WEAFARGTKSLMDE	-1.85031e-05	-3.96122e-05	6.51975e-06	3.78159e-06	2.04732e-05	-9.80007e-06
		WPSMEEGTRAFKDIVVT	-0.000156194	-8.78662e-05	-2.36001e-06	-1.74005e-05	2.59461e-05	-5.32734e-05
		YGEGESGPMGN	0.000223208	0.000117057	-0.000121117	0.000200632	2.61071e-05	-0.000187344
		YGSGGPPPTGEEDTSEKDEL	-4.13975e-05	1.18295e-05	-5.06402e-05	4.66566e-05	2.75018e-05	-4.11658e-05
		YIRGVEEEEEDGEMRE	-3.13859e-05	1.57262e-05	3.39209e-05	-7.20418e-05	-2.4603e-05	-2.3737e-05
		YKVVQEYIDAFSDYAN	0.000218625	0.000125258	0.000222544	0.000280117	-9.91165e-05	5.41811e-05
		YPIEHGIITNWDDME	-0.000120261	0.000168822	3.51824e-05	-0.000121772	3.87426e-06	0.000176242
		YQDTYGQQWK	-4.92442e-05	-6.33418e-05	-9.82079e-05	-1.53129e-05	-7.52139e-05	-6.78284e-05
		YRHFWADSKSS	-9.7045e-05	2.64686e-05	1.38959e-05	5.73283e-05	3.54926e-05	4.0067e-05
		YVQSMDVAAFNKI	0.000179082	4.24479e-05	-1.38451e-05	0.000260203	-0.000164137	0.000105737
		HDLEVAQTTALPDEDDD	-0.000125733	0.000143921	-1.52229e-05	-0.000116937	-5.62935e-05	0.000122255
		IPAFKIGLRALQEAT	-9.19351e-06	1.05909e-05	1.74287e-05	-2.02285e-05	4.35381e-06	-2.04479e-05
		IPAFKIGLRALQEATY	-2.47405e-05	-1.2454e-05	-2.25197e-05	1.47493e-05	-1.00604e-05	-2.54518e-05
		YPIEHGGITNWDD	1.22066e-05	0.000145402	-9.02332e-05	-5.89184e-05	2.65099e-05	5.70236e-05
		YPIEHGIIGNWDD	0.000233801	4.57001e-05	4.11947e-06	7.79147e-05	0.000114818	-7.81493e-05
		YPIEHGIITNWDD	-9.9208e-05	-4.88054e-05	-0.000110439	-3.62639e-05	3.89362e-05	-6.23038e-05
		YPIEHGIITNWDDM	-6.80247e-05	-4.38537e-05	-8.21988e-05	5.22426e-05	-5.49032e-05	4.66283e-05
		YPIEHGIITNWGG	-0.000148976	-0.000111377	6.50878e-05	-0.000155982	-0.000145405	-8.46246e-05
		YPIGHGIITNWDD	3.09594e-05	-0.000112067	-0.000108793	-9.31942e-05	-7.87679e-05	-0.000248009
		RLGLWSRMDQLAKELTAE	-0.000225862	-5.35403e-05	0.000126374	-4.41105e-05	8.48838e-05	6.54461e-05
		SRLGLWSRMDQLAKELTAE	-0.00014628	-1.3888e-05	0.0003492	-0.000176316	-4.91207e-05	-3.19587e-05
		RRAGDLQTLWSRMDARR	0.00144511	-0.000275031	0.00111699	-0.000161565	0.000246823	0.000211061
		RRALQTLALNAARDARR	-5.27385e-05	-0.0001242	-0.000125063	0.00220562	-9.16116e-06	0.000141252
		RRALQTLALWSRMDARR	0.00234622	0.00286756	0.00479898	-1.58578e-05	2.58501e-05	-1.82625e-05
		HLVERLYLVAGEEG	0.000321005	-8.76508e-06	2.65712e-05	3.88013e-05	0.00180526	0.000494124
		AVPPLWVRME	-3.41777e-05	6.92324e-05	-4.49314e-05	-2.52385e-05	-2.56579e-05	-3.95335e-05
		HLVERLYLVCGGEG	-1.63912e-05	0.000154649	0.000100435	-5.13684e-05	-4.97862e-05	0.000100698
		VVYPWTQRYFDSF	0.00015188	-4.73647e-05	-4.68561e-05	7.488e-05	-7.9291e-05	2.16352e-05
		HLVERLYLVCGEE	-3.32466e-05	-5.36247e-05	9.22878e-06	0.000190003	0.00146221	0.000194807
		HLVERLYLVCGGE	9.56654e-05	-1.45721e-05	3.13198e-05	6.33582e-05	-7.84399e-05	8.73958e-05
		VEALYLVAGEE	-3.93687e-05	-1.60827e-07	5.56808e-05	0.000117076	-9.78457e-05	0.000967027
		VEALYLVAGER	0.000229004	-3.01137e-05	-4.18857e-05	7.6749e-05	5.89503e-05	0.00015593
		VEALYLVAGGE	3.40237e-05	-1.38373e-05	-5.65561e-05	-2.1575e-05	-1.4245e-05	-0.000101577
		KPSNSPKGDVNYAFLHATDL	-2.24372e-05	-3.15943e-05	-2.54562e-05	-1.62344e-05	-1.0723e-05	-3.07133e-05
		SNMYAMLIARYKMFPEVKEKG	0.000189792	0.000157394	-9.69651e-05	0.000605876	0.000224269	0.000341436
		LYRALYLVAGER	-4.77844e-05	2.19319e-05	1.12196e-05	-0.000105836	-4.43329e-05	-9.11753e-05
		FENRKRIEPVLIRK	-5.87941e-05	1.79194e-05	-0.000192539	-3.77775e-05	6.22114e-05	-3.4713e-05
		FTKKMVENAKKIEVEFDKG	6.76584e-05	-4.51115e-05	0.00017279	1.81605e-05	1.77613e-05	4.82264e-05
		KRHGLDNYRGYSLGNWVCAAKFE	0.000101033	4.18147e-05	-0.000116415	5.85125e-05	0.000107128	1.90273e-05
		LSQAVHKAVLTIDETG	-0.000121645	-9.76591e-05	-6.96762e-05	9.43084e-05	-9.11026e-06	-0.000202712
		MSKALELFRNDIAAKYKELGFQG	-8.05113e-05	-3.94094e-05	0.000112508	5.26344e-05	0.000118912	0.000279574
		MTKALELFRNDIAAKYKELGFQG	9.85179e-05	0.000291058	4.16161e-05	3.5145e-06	5.28337e-05	5.69158e-05
		MVKEALEEAEKAQVAAEKA	-1.84713e-05	0.000164525	7.89531e-05	-0.000138132	-4.26694e-05	3.59602e-05
		LQTLALNAARDP	-6.95924e-05	-0.000112381	6.41409e-05	0.00111056	4.70808e-07	2.03993e-05
		LQTLALWSRMD	0.00105176	0.00034608	0.00310856	-4.04749e-05	-3.12118e-05	-5.17628e-05
		LVERLYLVCGGEG	7.74141e-05	5.74571e-05	3.67121e-05	0.000115095	7.80722e-06	3.1059e-05
		VEALYLVAGDLQ	-0.000214997	1.99225e-06	-4.28303e-05	-0.000183525	-4.16438e-05	-1.88862e-05
		VEALYLVAGEEVE	0.000145681	5.60498e-05	-2.74943e-05	-6.01987e-05	0.000122483	0.00174793
		VEALYLVALELG	0.000172044	-0.000111465	-0.000153423	-7.9201e-05	-1.64757e-05	-0.000137827
		VEALYLVAVEQL	-4.37779e-05	-8.2126e-06	-6.46641e-05	8.73683e-05	4.34518e-06	0.000469021
		KATAEQLKTVMDD	5.68833e-05	3.53412e-05	4.01007e-05	0.000105838	0.000203833	8.94553e-05
		KPKAAAEQLKTVMD	0.000133186	0.000241206	3.81945e-05	0.000206982	-7.69182e-05	-4.40392e-05
		KPKAEAEQLKTVMD	-5.90982e-05	-7.52163e-05	6.74489e-05	-3.01256e-06	0.000121637	4.03001e-05
		KPKAKAEQLKTVMD	-0.000302077	0.000122738	-1.08758e-05	-0.000236536	-1.55435e-05	-1.57905e-05
		KPKALAEQLKTVMD	0.000164998	-9.24887e-05	5.29545e-05	3.47025e-05	-0.000113857	-5.38149e-05
		KPKANAEQLKTVMD	-5.70844e-05	0.000137533	-0.000139936	0.000151004	5.68124e-06	-0.000125548
		KPKARAEQLKTVMD	-0.000244308	-4.15722e-05	-0.000147225	-0.000174104	1.95038e-05	-0.000191518
		KPKASAEQLKTVMD	-0.00020305	-3.07829e-05	6.4659e-05	0.000187487	-6.77471e-05	-3.00192e-05
		KPKATAAQLKTVMD	0.000224698	-5.55417e-05	-4.54907e-06	4.3519e-05	-6.8046e-05	0.000128043
		KPKATAEALKTVMD	7.28466e-05	6.81896e-06	-6.12774e-06	0.00018518	-1.82179e-05	-3.8572e-05
		KPKATAEQLATVMD	-4.87655e-05	-5.303e-05	-5.07265e-05	1.36024e-05	1.15367e-05	-6.77171e-05
		KPKATAEQLKAVMD	-2.42267e-06	0.000264615	4.45813e-05	-5.46334e-05	-8.76893e-05	8.82254e-05
		KPKATAEQLKTVMA	2.43243e-05	-6.15408e-05	-6.11164e-05	-3.0282e-07	-4.25523e-05	-7.29633e-05
		KPKATAEQLKTVMD	0.000229037	3.37349e-05	3.99423e-05	-9.98013e-05	1.49903e-05	-7.12134e-05
		KPKATAEQLKTVMDK	-6.26527e-05	-2.62384e-05	-3.32677e-05	1.63469e-05	-1.33073e-05	-0.000150555
		KPKATAEQLRTVMD	-0.000148695	6.23844e-05	1.62211e-05	-9.22482e-05	-2.36337e-05	1.87315e-05
		KPKAYAEQLKTVMD	3.54174e-05	-8.08051e-06	-2.33673e-05	-3.20265e-05	0.000123304	7.18223e-05
		KPKYTAEQLKTVMD	-0.000102188	-0.000111256	3.94029e-05	-8.59148e-05	-5.43227e-05	5.4896e-05
		PKEPEQLRKLFIGGL	7.39546e-05	-9.62506e-06	-3.59738e-05	-4.60735e-05	3.56588e-05	4.98994e-05
		VVMRDPASKRSRGFGF	-3.07239e-06	-0.000109955	-1.22115e-05	1.13188e-05	8.37666e-05	0.000320551
		VVMRDPQTKRSRGFGF	-5.88441e-05	0.00027585	-3.86825e-05	-7.67735e-05	-1.37706e-05	-3.22805e-05
		EKPQDIEAFKNYTLD	-5.12062e-05	0.000221983	9.89106e-05	0.000109778	0.000121902	0.000180872
		LAEIETDKATIGFEVQ	-5.7793e-05	-0.00010737	-9.26223e-06	0.000185279	-9.50021e-05	-0.00010167
		LITNLSSALKDETVW	-0.000143431	-5.24201e-05	-1.45444e-05	1.53076e-05	-6.09119e-05	-4.20313e-05
		VVEGALHAARTASQL	7.09227e-06	0.000196426	-7.59568e-05	7.89506e-05	-1.88493e-05	-6.79308e-05
		MDFLHRSGVLIIHHLQED	4.03419e-05	-5.79194e-05	0.000133508	-1.03917e-05	-7.04349e-05	-1.58347e-06
		VLIIHHLQEDYRTYYGFL	-0.000104273	0.000139122	-1.73482e-05	-5.27776e-05	-2.84989e-05	3.04738e-05
		FLNFMSNVGDPRNIFSIY	0.000139932	-0.000104443	4.48833e-05	-7.93649e-05	8.80578e-05	0.000111888
		GDPRNIFSIYFPLWFQLN	3.5357e-06	-0.000148032	2.41563e-06	0.000133665	2.93137e-05	0.000153935
		IYFPLWFQLNQNVGTK	-0.000144177	0.000216601	3.59209e-05	1.23017e-05	0.000130203	9.2521e-05
		LNQNVGTKMIWVAVIG	-9.57041e-06	-1.60829e-05	8.3283e-05	1.60882e-05	-4.89245e-05	9.16798e-05
		IGDWFNLIFKWILFGHRP	5.54218e-05	1.37763e-05	0.000219665	6.27153e-05	-3.2246e-05	5.22834e-05
		FKWILFGHRPYWWIQETE	-7.39667e-05	8.86152e-05	0.000155668	-3.70906e-05	5.63829e-05	0.00013183
		RPYWWIQETEIYPNHSSP	-1.23018e-05	2.36293e-05	1.60186e-05	-1.2701e-05	2.35694e-05	-4.44263e-05
		TEIYPNHSSPCLEQFP	4.38657e-05	2.03375e-05	0.000168774	-2.65124e-05	2.55392e-05	0.000112773
		SPCLEQFPTTCETGPG	3.08421e-05	-1.9502e-05	4.61983e-05	-2.52775e-05	-3.2219e-05	-1.3587e-05
		FPTTCETGPGSPSGHAMG	1.27925e-05	-8.72533e-06	-2.87973e-05	-6.49901e-05	-3.37379e-05	-7.16453e-05
		PGSPSGHAMGSSCVWYVM	-0.000270796	9.18638e-06	-0.000115319	-0.000303288	-9.8885e-05	-0.000174675
		MGSSCVWYVMVTAALSYT	-6.12014e-05	4.17367e-05	-0.000117647	-7.54756e-05	-5.80679e-05	-5.38488e-05
		YTISRMEESSVTLHRLTW	-3.30583e-05	0.000439118	-9.6766e-05	-1.08928e-05	7.58697e-05	-0.000176695
		LWTWSFLWSVFWLIQISV	1.74625e-05	-7.79612e-05	-0.000150444	-2.32801e-05	3.80713e-05	-0.000191003
		SVFWLIQISVCISRVFIA	0.000187807	0.000242983	1.3246e-05	8.86388e-05	6.84495e-05	-6.17586e-05
		SVCISRVFIATHFPHQVI	-0.000172009	-3.7245e-05	-5.92802e-05	-1.58473e-05	3.83611e-05	-0.000126318
		IATHFPHQVILGVIGGML	-0.000271528	-0.000174404	-4.48827e-05	9.44251e-05	1.3846e-05	8.68356e-05
		MLVAEAFEHTPGVHMA	-0.000143291	2.55148e-05	5.145e-05	-2.98673e-05	5.63266e-05	0.00026751
		HTPGVHMASLSVYLKT	-0.00012698	0.000110418	-1.73127e-05	1.92634e-05	1.50064e-05	-4.68525e-05
		MASLSVYLKTNVFLFLFA	7.61697e-05	2.66783e-05	-0.000126347	-6.5352e-05	-9.01428e-05	-0.000199989
		KTNVFLFLFALGFYLLLR	-0.000121264	9.0461e-05	-6.16943e-05	0.000205139	2.82421e-05	3.96997e-05
		FALGFYLLLRLFGIDLLW	-0.000184877	-3.56536e-05	-9.38367e-05	-0.00011998	0.000112938	-1.12993e-05
		LRLFGIDLLWSVPIAKKW	-0.000312963	0.000110131	-2.86013e-05	-0.000150239	-6.58159e-05	-4.81934e-05
		LWSVPIAKKWCANPDWIH	5.18187e-05	-3.85827e-05	-5.84673e-05	-4.38958e-05	8.13518e-05	-6.69814e-05
		IHIDSTPFAGLVRNLG	0.000548205	7.13321e-05	-7.57877e-05	0.000230461	-0.000135368	-7.55333e-05
		PFAGLVRNLGVLFGLGFA	-0.000120373	5.43266e-05	-0.000103332	3.96501e-07	-5.7165e-05	2.5301e-05
		LGVLFGLGFAINSEMFLR	3.71634e-05	4.18283e-05	-2.31443e-05	0.000229632	5.79721e-05	0.000197926
		LRSCQGENGTKPSFRLLC	-1.07033e-05	-3.04671e-05	3.34084e-05	0.000137169	7.92501e-05	0.000456908
		GTKPSFRLLCALTSLT	-1.85077e-05	0.000107398	-9.54119e-05	-7.6605e-06	-0.00010949	-0.000113873
		LCALTSLTTMQLYRFI	0.000330805	-9.82287e-05	0.000286037	6.51913e-05	-8.0089e-05	-6.58966e-05
		EPLFYLLSFCKSASIPLM	-3.16508e-05	-1.3865e-05	-2.12204e-05	-4.71891e-05	1.57903e-05	-3.33462e-05
		FCKSASIPLMVVALIPYC	4.63419e-05	0.00025871	-0.000128717	0.000102837	-1.6839e-05	-0.000102504
		LMVVALIPYCVHMLMRPG	0.000262693	0.00021237	0.000121294	9.54129e-05	-7.07717e-06	-9.32511e-06
		YCVHMLMRPGDKKTK	0.000145342	-0.000142783	-6.0666e-05	8.61361e-05	0.000411289	7.78684e-05
		GCKNFFWKT	-5.56595e-05	8.09577e-05	4.75041e-06	-1.66462e-05	4.68929e-05	8.74434e-05
		FVKQHLCGS	-1.16151e-05	5.26627e-05	-0.000117947	-3.25483e-05	-3.73941e-05	-0.000129441
		MDQLAKELT	-8.75905e-05	-5.69179e-05	1.16423e-05	-7.75736e-05	-6.44822e-05	-9.44827e-06
		MALQQEGFD	6.29479e-05	-3.35015e-05	-4.54839e-05	2.68401e-05	-2.27737e-06	3.15126e-05
		SMVQNRVFL	3.14762e-05	4.68435e-06	-5.09759e-05	-1.48557e-05	-2.05814e-05	2.36671e-05
		AMAPRTLLL	-6.47684e-05	-6.10821e-05	8.93651e-05	-2.13563e-05	8.51331e-06	3.06452e-05
		VMVTNVTSL	-5.13143e-05	-1.93896e-05	-3.03573e-05	-1.07661e-05	-1.91107e-05	-2.57696e-05
		SRMDQLAKE	0.000114331	6.62313e-05	6.65365e-05	3.25915e-05	3.88628e-05	-7.92919e-05
		DFVQWLMNT	-7.60052e-05	-1.67066e-06	-7.48389e-06	-6.18349e-05	1.989e-06	-2.50753e-05
		DYQSKLAMS	-4.95278e-05	1.89339e-05	7.48572e-05	-0.000184939	2.25485e-06	0.0001225
		RGFFYTPMS	-0.000100039	-2.39966e-05	-5.48661e-05	-3.32608e-05	-1.03184e-05	2.27521e-05
		ASLSTFQQM	-3.33803e-05	3.05451e-05	-3.57192e-05	-2.34463e-05	4.10299e-05	-2.03591e-05
		SAPENAVRM	-7.585e-05	2.45412e-05	-1.85853e-06	-4.33094e-05	-6.29175e-05	1.28951e-06
		PKPARKQKM	3.89428e-06	-3.00035e-05	-4.4051e-05	-4.9652e-05	-3.6652e-06	-2.63234e-05
		AQDFVQWLM	-7.14632e-05	-5.77174e-05	-7.46739e-05	-4.03287e-05	3.30321e-05	-0.000106848
		VRSGTNPQM	-4.72289e-05	4.67952e-05	-7.00744e-06	-2.8379e-05	-1.78338e-05	-3.12274e-05
		ERGFFYTPM	-6.0577e-05	4.67382e-05	-6.26615e-05	-7.03629e-05	-4.90014e-06	-5.08121e-05
		FVNNVEVHT	-2.97714e-05	-1.24375e-05	-3.83917e-05	7.1643e-06	-6.63563e-06	-4.37346e-06
		GFQNAILVR	-1.31668e-06	-9.28219e-05	-4.16785e-05	-6.72596e-05	-1.36986e-05	-5.86174e-05
		LCPQRLVGS	5.2846e-05	2.93837e-05	-5.40879e-05	0.000102272	-5.09919e-05	4.45366e-05
		EVEDPQVAQ	-4.22705e-05	-2.27874e-05	1.19881e-05	8.46328e-05	5.47168e-05	-1.65705e-05
		EVEDPQVEQ	-5.14966e-07	5.76886e-07	-6.19981e-06	0.000125604	-4.49256e-05	-2.27658e-05
		SAVVDKDFL	-4.99426e-06	-7.40181e-06	-3.19653e-05	-1.26253e-05	-3.23268e-05	-2.83888e-05
		ASVLNVNHI	-4.76994e-05	-2.82351e-05	-7.48822e-05	5.73237e-05	-4.4122e-05	-0.000158215
		NSIRNLDTI	-6.36037e-05	4.49193e-06	-9.25799e-05	5.27082e-05	5.30457e-05	-4.67794e-05
		FGPVNHEEL	9.93167e-07	-2.64883e-05	5.43933e-05	-5.7e-05	3.06616e-05	-4.07436e-05
		SFVDTRTLL	5.92317e-05	-4.1404e-06	-5.96002e-05	-3.81861e-05	-3.84267e-05	-5.02378e-05
		GYLPNKQVL	-5.73224e-05	-6.14841e-05	-7.1983e-05	-4.52169e-05	-9.30267e-06	-7.46809e-05
		SYNPVTHQL	6.28309e-06	-6.41616e-05	-1.75687e-05	-3.16091e-05	9.68116e-05	-0.000118317
		AAITNKYQL	2.11502e-05	2.8912e-06	6.48539e-05	2.10438e-06	-4.15515e-05	-4.84204e-05
		ILSVHVATA	-2.24372e-05	-1.21587e-05	-2.04427e-05	-2.00113e-05	-8.9252e-06	-2.34021e-05
		KALINADEL	-7.07458e-05	1.29681e-05	-2.13565e-05	-4.55293e-05	2.72738e-05	-8.44125e-05
		SYGDLKNAI	-3.71458e-05	8.9266e-05	0.000147956	3.04724e-05	-7.07839e-05	-4.37001e-05
		LAVQHRQVF	-5.77528e-06	-2.86845e-05	5.16873e-05	1.48669e-05	-5.14682e-05	-2.57576e-05
		IAFSQYLQK	-7.79774e-07	-4.74672e-05	-4.54237e-05	-1.53403e-05	3.53129e-05	-1.50906e-05
		GAVQNIAHL	-2.24372e-05	-1.37099e-05	-2.7436e-05	-2.00113e-05	-1.18873e-05	-3.03034e-05
		EQLEFIHDI	4.95375e-05	-5.26962e-05	4.86923e-05	1.74943e-05	-2.42082e-05	-7.95241e-05
		SYHPALNAI	-7.95589e-06	1.70743e-05	2.57976e-05	0.000140708	-3.4675e-05	-1.77764e-06
		AAVENVSEL	-7.91482e-05	-2.43232e-05	-9.33169e-05	-7.07793e-05	-5.37255e-05	-9.54591e-06
		KVLDVLHSL	0.000210867	-4.07506e-05	1.02072e-05	1.95518e-05	-6.54396e-05	-9.47547e-06
		KYQEVTNNL	-0.000121184	-6.22099e-05	-8.98178e-05	6.8938e-06	-5.158e-05	-4.7117e-05
		ALNTQIHDL	9.13299e-06	3.09756e-05	-1.92311e-05	-2.21379e-05	-0.000108033	-0.00010876
		DYQALRTSI	4.50219e-05	-9.68564e-05	5.91345e-05	5.16188e-05	0.000101193	-6.38545e-05
		KSVENFVSL	-1.82839e-05	-4.45418e-05	-2.09492e-05	-1.7746e-05	0.00010468	-8.54567e-05
		IVAAGVGEF	-7.6402e-06	-1.68592e-05	-4.49144e-05	-2.34873e-06	-2.39004e-05	-3.47949e-05
		SAIINEDNL	-5.26051e-05	1.7761e-05	-7.80418e-06	5.03845e-05	0.000162231	-1.30338e-05
		GAVTNVKVI	-5.35673e-05	2.98785e-06	-4.66692e-05	-1.785e-05	-3.22819e-05	7.40511e-05
		QQLQQQHLL	7.76967e-05	-4.79981e-05	-0.000145884	-2.34276e-05	2.88224e-05	-8.7391e-05
		KFTETLTNI	4.56752e-05	2.01666e-05	2.42982e-05	-8.70265e-05	4.67866e-05	-4.00264e-05
		VGIVVGTIF	7.51855e-06	-7.02397e-05	-8.21501e-05	-1.73929e-05	-2.02749e-06	-8.52037e-05
		SQVINPTAI	1.67598e-05	2.26408e-05	7.52176e-06	-3.77679e-05	-1.29023e-07	4.82277e-05
		PNRESLDFL	0.000124366	-4.55256e-05	-8.25414e-06	-3.84456e-05	-1.73124e-05	-1.87323e-05
		GGIQNVGHI	-5.85216e-05	-1.04673e-05	-3.14589e-05	3.62716e-05	-9.31662e-05	-1.66373e-05
		PQVEQLELG	-5.94116e-05	-6.14151e-05	7.42546e-06	-1.9443e-05	-3.81146e-05	-3.877e-05
		KYQDILNEI	-7.51981e-05	1.87488e-05	1.92936e-05	4.3448e-05	6.28448e-06	3.77719e-05
		SYFPEITHI	-1.67505e-05	-0.000106586	-8.55792e-05	2.96357e-05	-0.000139499	2.72828e-06
		LQIDNARLA	0.000167172	9.49235e-05	-7.58147e-05	3.07198e-05	4.04238e-06	-2.51822e-06
		NVELDPEIQ	-4.27046e-05	-1.0859e-05	-2.80868e-05	-2.21738e-05	5.29381e-06	-0.000117805
		LYDPVISKL	-0.000113804	-5.25572e-05	-8.96933e-05	-8.9793e-05	-6.08355e-05	-5.71847e-05
		IGIENIHYL	2.44893e-05	-4.83781e-06	-0.000113892	-5.5587e-06	-2.92596e-05	4.51259e-06
		TEKEDSSSK	2.6254e-06	2.55588e-05	-3.68887e-05	8.65221e-06	0.000154495	-0.000118114
		VYLPTHTSL	-3.38266e-05	-2.61331e-05	-0.000113715	-2.67837e-05	-6.14449e-05	-0.000110682
		KYQEALDVI	8.9211e-05	2.74976e-05	0.000297973	-6.81453e-05	5.98358e-05	8.4395e-05
		SFVSILSSL	-7.99815e-05	2.20552e-05	-5.30312e-05	0.000138441	-0.000110794	-8.90744e-05
		AALQNLEQL	-4.34205e-05	-4.19397e-05	-2.93124e-06	-3.40498e-05	1.21493e-05	2.77225e-05
		TQLIQTHVL	-4.92327e-05	-5.52484e-05	-4.68367e-05	-0.000105188	-1.77587e-05	-7.99027e-05
		VSILNRQVL	-2.20447e-05	-6.18119e-05	-3.13913e-05	-8.05613e-05	3.24543e-05	-3.17927e-05
		SYKQNLENL	-0.000106802	7.9816e-05	-7.98566e-05	-4.04313e-05	-5.83905e-05	4.62904e-05
		FAHTNIESL	-3.87194e-06	3.62297e-06	-2.71056e-05	2.29526e-05	-1.09414e-05	-2.75807e-05
		YGLKNLTAL	-9.78372e-06	-5.56647e-05	9.88834e-05	-5.06097e-05	-9.53805e-06	-3.13432e-05
		NYVNGKTFL	-0.000106333	-3.35033e-05	3.06269e-05	-3.80441e-05	1.72036e-05	-2.95551e-05
		GYLPGNEKL	-3.48089e-05	0.000101224	1.04344e-05	-2.64502e-06	-3.1075e-05	-4.23136e-05
		KYVYVVTEL	0.000124612	-6.75864e-06	8.48705e-06	-0.000124869	-5.83012e-05	-4.01052e-05
		FQIVNPHLL	-2.9838e-05	8.03276e-06	-2.85841e-05	-2.88103e-05	-2.76218e-05	-4.19909e-06
		IGPKNYEFL	-0.000114792	-2.7294e-05	1.26013e-05	-7.34698e-05	1.76388e-05	-9.56081e-05
		EQLFQEHRL	-5.41209e-05	6.18778e-06	0.00010997	4.03734e-05	-2.01972e-05	1.88261e-06
		VQVQNIQSL	-3.99224e-05	-7.09484e-06	-6.63297e-05	-1.4565e-05	-5.49359e-05	-6.89402e-05
		ATIINEEVL	-4.09826e-05	2.45656e-05	-3.68673e-05	3.77086e-05	8.67121e-06	7.60504e-06
		SSLVNSQTL	4.22642e-05	-4.37106e-05	-9.59997e-05	5.83803e-05	-3.02807e-05	-3.26014e-05
		TFITDKTVL	-6.89926e-06	-1.92822e-05	-7.64732e-05	0.000120998	2.15752e-05	-8.93937e-05
		FVSHIPITL	-7.09029e-05	2.30397e-05	-7.05849e-05	9.29549e-05	-8.21373e-05	-8.37837e-05
		SYKTSITAL	-4.86162e-05	-8.07681e-06	-3.31883e-05	-2.96278e-05	-6.55664e-05	-9.53602e-05
		TQVIEPHDI	-1.499e-05	8.09824e-06	-1.55358e-05	7.21666e-05	5.39451e-05	-3.37873e-05
		ASLVNADKL	-7.59442e-05	-6.88534e-05	-3.43617e-05	-7.28437e-05	3.04098e-05	-5.95088e-05
		SYLESKGLL	-7.26015e-05	7.30429e-05	5.46602e-06	3.38424e-05	3.52102e-06	2.29868e-05
		SDHYPVEVT	0.000156766	0.000110075	-4.50693e-05	0.000125803	-5.18458e-05	-8.48033e-05
		ISVINGGSK	7.65761e-05	4.99905e-06	0.000201185	-4.12144e-05	0.000124389	-3.20796e-05
		VAISLSRTE	-8.38752e-05	9.56791e-06	3.81498e-05	-5.26366e-05	1.11125e-05	-1.36779e-05
		SGVSLAALK	-4.10918e-05	-3.99686e-05	-3.57503e-05	-5.62548e-05	-2.1755e-05	-7.67996e-05
		KTTPPSVYP	-7.94907e-06	-5.59292e-05	5.7784e-05	8.82696e-06	-3.87402e-05	-1.32096e-05
		AQYEDIAQK	-7.17504e-05	-2.13997e-05	-1.88442e-05	9.14682e-06	3.39961e-05	-3.09449e-05
		SYSATKETL	0.000172232	5.87704e-05	6.5278e-07	8.30661e-05	1.93717e-05	-4.66355e-05
		SAVKNLQQL	-7.58808e-05	-3.63097e-05	-8.15153e-06	-5.32128e-05	4.33894e-06	-4.33822e-05
		NQVDSIHAL	-0.000145517	-9.91616e-05	-4.23698e-05	-7.32432e-05	-3.38671e-05	-2.0117e-05
		LEAQAATGF	7.09341e-06	-5.30196e-05	-2.20811e-05	7.93916e-06	1.69003e-05	-2.5019e-05
		VYLKTNVFL	-3.83122e-05	3.70708e-05	6.3552e-05	-2.40426e-05	7.78193e-05	1.99673e-05
		DPNRESLDF	-3.22028e-05	-1.79238e-05	4.57838e-06	-6.39474e-05	-1.06291e-06	-2.42837e-05
		SSHRSPPAP	-3.32813e-05	-2.84723e-05	3.28864e-05	-1.82267e-05	-1.97165e-05	-3.7348e-05
		NVEIDPEIQ	-4.40357e-05	-8.01404e-05	-6.87981e-05	-2.36222e-05	2.00737e-05	-3.54092e-05
		DQLAKELTA	3.74893e-05	-2.83885e-05	-2.12889e-05	3.25126e-05	-3.19653e-05	-3.68571e-05
		QLAKELTAE	2.91561e-05	-1.17045e-05	-8.05501e-05	-9.56367e-06	-1.05562e-05	-0.000165505
		AYGFRDPGP	-1.91826e-06	-2.16487e-05	-5.14217e-05	-3.21811e-05	1.58116e-05	-5.61691e-05
		YGFRDPGPQ	-2.7475e-05	4.90972e-05	-6.26532e-05	-7.84747e-05	-5.5402e-05	-4.12788e-05
		GFRDPGPQL	-0.00010618	-4.7257e-05	1.58661e-06	-8.16343e-05	-5.07142e-05	-5.42096e-05
		LLDEGHYPV	-1.84616e-05	2.04514e-05	4.81036e-05	-2.0794e-05	-2.43175e-05	-2.77469e-05
		YPQSKWQEQ	-1.9783e-05	-2.90667e-05	5.05894e-05	-6.69806e-05	-4.84925e-05	4.79163e-05
		SFARAPQLD	0.000285447	0.000165475	-7.03935e-05	8.896e-05	1.58406e-06	-0.000122743
		FARAPQLDL	-4.0983e-05	-4.70371e-05	-4.25314e-05	-5.30672e-05	4.45745e-05	3.34455e-05
		GPAGDPGKP	-2.64948e-05	-7.96371e-05	1.79842e-05	-4.81731e-05	2.52115e-06	-1.4049e-07
		GYSNRVVDL	-5.45091e-05	-6.78016e-06	6.75721e-05	1.85092e-06	-2.07245e-05	-3.62654e-05
		ALQDTEENP	-1.3127e-06	4.59606e-05	-1.26198e-06	-1.56026e-05	-2.15377e-05	-6.18653e-06
		LQDTEENPR	-8.21495e-05	8.03373e-05	4.16033e-05	-7.34919e-05	-3.56058e-05	-4.29563e-05
		TFTSDYSKY	-8.32031e-05	9.27697e-05	8.09253e-05	-7.02695e-05	1.61188e-05	-1.22769e-05
		SDYSKYLDS	-1.42174e-05	-6.57577e-05	-2.81631e-05	0.000132824	-7.02433e-06	2.35548e-05
		RRAQDFVQW	-6.44001e-05	-7.30108e-05	6.57946e-05	-5.51301e-05	0.000125936	-2.15748e-05
		ITAFNEGLK	-3.20387e-05	0.000233659	-9.4069e-06	-3.36162e-05	2.58541e-05	-2.19779e-05
		VDPENFRLL	-7.62134e-06	3.36001e-05	9.0031e-05	2.2135e-06	2.64876e-06	5.22058e-05
		AGLQFPVGR	3.44301e-05	-2.84415e-05	4.20477e-05	-1.551e-05	-3.48454e-05	5.70199e-06
		TPVRSGTNP	-1.9264e-05	-1.38669e-06	-4.96905e-05	-2.2568e-05	-1.73905e-05	-4.98398e-05
		LPPTNVGSN	-4.99775e-05	-2.66897e-05	-3.79894e-05	-6.4709e-05	-1.70004e-05	-1.54015e-05
		NRESLDFLL	0.000129111	-4.35383e-05	-1.5251e-05	9.93851e-05	1.32462e-05	4.23572e-05
		RESLDFLLV	-9.25736e-06	-4.75444e-06	6.55688e-05	-3.44197e-05	-2.08496e-05	-1.12109e-05
		VEDPQVEQL	-7.53595e-05	3.03925e-05	-4.02486e-05	5.98199e-05	3.25961e-05	-4.49186e-05
		LGGSPGDLQ	-8.53411e-05	4.54222e-05	-5.84824e-05	-6.4592e-05	-3.30485e-05	2.01755e-05
		GGSPGDLQT	5.6304e-05	4.95652e-05	-0.000106078	-5.00987e-05	0.000239896	-8.70491e-05
		SPGDLQTLA	9.94701e-05	-5.97101e-05	-5.13276e-06	-3.66487e-05	-6.05875e-05	-5.05427e-05
		PGDLQTLAL	-4.56049e-05	-8.38324e-06	4.32428e-06	5.75914e-05	-1.11591e-05	4.49423e-05
		TLALEVARQ	2.83837e-05	-3.77199e-05	-4.46966e-05	5.47159e-05	-3.93366e-05	-6.4417e-05
		HLCGSHLVE	-3.2958e-05	-2.17249e-05	-2.54008e-05	5.3748e-05	-2.4308e-05	-2.85201e-05
		GSHLVEALY	6.3053e-05	-5.04363e-05	-6.30304e-05	-3.12393e-05	1.90896e-05	-3.64368e-05
		VEDPQVAQL	2.12037e-05	-4.09423e-06	-2.48352e-05	-2.59771e-05	2.29291e-05	-1.19779e-05
		GPGAGDLQT	5.54015e-05	-3.28056e-05	-6.25273e-05	-9.04698e-05	-2.93748e-05	-3.51439e-05
		TLALEVAQQ	-8.57038e-05	2.72697e-05	-5.0721e-05	-0.000104207	8.20023e-06	-5.9639e-05
		AQYEDIANR	-8.54479e-05	-3.71656e-05	1.42017e-05	-8.8194e-05	3.41202e-06	-6.17074e-05
		ERPVFTNHF	-3.09702e-05	-2.7055e-05	-8.92818e-06	1.74135e-05	-3.10292e-05	1.99745e-05
		PELLNTNQL	-4.59274e-05	-9.10076e-05	-2.2926e-07	5.40304e-05	3.4345e-05	-1.92067e-05
		IAEAEADKI	-1.14387e-05	-5.63427e-05	-7.92106e-06	-1.45776e-05	1.18438e-05	-2.24368e-05
		LYEKMKGGQ	-1.36356e-05	-1.17211e-05	-3.93239e-06	-3.55926e-05	-2.94385e-06	-5.07796e-05
		QDEMRLELQ	-2.80188e-05	-8.03003e-05	-6.56257e-05	2.38948e-05	-1.31113e-05	-2.75231e-05
		SNPAMAPRE	4.82489e-05	0.000283476	-6.37378e-05	0.00018525	8.45588e-05	-6.64717e-05
		KLEDVPLLS	0.000210263	2.85847e-05	-5.0186e-05	1.64037e-05	7.23713e-07	4.14048e-05
		RPAGKHRVV	-3.51288e-05	2.11252e-05	8.71585e-05	-1.85773e-05	-7.23475e-05	-3.04886e-05
		IQKTPQIQV	-8.28874e-05	-5.01228e-05	4.06527e-06	1.79806e-05	-8.88564e-06	6.79985e-05
		KTPQIQVYS	-2.53569e-05	-3.26617e-05	-6.99791e-05	1.55196e-05	7.42418e-05	-5.45085e-05
		GLFPQGGKG	5.35941e-05	-5.00211e-06	-0.000126663	-8.89725e-07	3.45571e-05	-0.000119447
		RMDQLAKEL	-1.02229e-05	0.000142136	-7.1662e-05	0.000137008	-1.14748e-05	-5.30508e-06
		DVATVRLGE	-6.03051e-06	-7.90236e-06	5.71515e-06	-1.33334e-05	0.000112886	0.00012456
		QYEPYPITE	-4.4762e-05	-1.73403e-05	1.38677e-05	-4.25791e-05	-2.84906e-05	-2.87621e-05
		SEDVNWGYE	-5.26551e-05	4.94518e-05	-0.00011798	-1.12648e-05	5.41776e-05	1.12564e-05
		DGVAELDQL	-4.87057e-05	-8.86891e-06	5.70445e-05	-8.68641e-05	-2.55711e-05	1.83177e-05
		GVAELDQLL	-5.61126e-05	-9.82204e-06	6.44936e-05	-0.000109529	-6.9178e-07	5.6478e-05
		AELDQLLHY	-3.0563e-05	-4.59698e-05	-4.12274e-05	7.59126e-07	-1.66706e-06	-4.3309e-05
		LHLARLRRF	-3.99468e-05	-1.41665e-05	-2.84366e-05	-3.0994e-05	-2.77162e-05	-9.87638e-06
		DTEENPRSF	7.19655e-05	-1.36128e-05	-3.17484e-05	0.000181053	-3.68356e-05	5.54604e-05
		FTSDYSKYL	4.30961e-06	-6.22569e-05	-2.53673e-07	8.62383e-05	-3.54735e-05	3.09407e-05
		RAQDFVQWL	-7.8496e-05	4.1428e-05	-6.67664e-06	-8.72819e-05	6.09563e-05	-7.56031e-05
		LEGQAAKEF	-4.77701e-05	-4.47774e-05	-0.000125295	4.36666e-05	-2.18605e-05	-3.22426e-05
		ILDNLATRD	-5.58983e-05	-1.21272e-05	-6.30474e-06	8.37069e-07	-4.09327e-05	-1.01867e-05
		ATRDFINWL	1.54619e-05	-2.35638e-05	8.1575e-06	3.8699e-05	-1.50015e-05	2.64691e-06
		TGEGFYKYK	-0.000111342	-1.63019e-05	1.13032e-05	-6.08605e-05	3.38381e-05	2.53805e-05
		LLLPGELAK	-2.98286e-05	-1.74448e-05	6.30352e-05	-2.74831e-05	-5.23292e-05	-3.74394e-05
		TQRLANFLV	0.000119297	0.000199142	-1.48318e-08	-4.19398e-05	-3.83715e-05	-4.23144e-05
		NFLVRSSNN	0.000133376	4.31325e-05	0.000161185	-3.3921e-05	3.64197e-05	-4.46492e-06
		FLVRSSNNL	2.49763e-05	1.46562e-06	0.000135102	-2.71372e-05	-3.65518e-05	1.9849e-06
		LGPVLPPTN	-2.24372e-05	-1.97807e-05	-2.21089e-05	-2.00113e-05	-1.03855e-05	-2.58343e-05
		ISELKAEAV	3.57833e-05	-3.81835e-05	-0.000114578	4.68478e-05	1.52602e-05	-9.41748e-05
		DPQVEQLEL	-5.33725e-05	0.000111635	-8.14806e-05	6.26789e-05	4.12608e-05	-9.52923e-05
		ELGGSPGDL	-8.61998e-05	-2.38962e-05	-3.70309e-05	-8.23275e-05	-7.09911e-05	-4.97411e-05
		GSPGDLQTL	-9.88226e-05	-1.25249e-05	-9.94541e-06	-0.000104362	-3.06295e-05	-5.90964e-05
		AGDLQTLAL	-7.88915e-05	-1.81955e-05	-4.26223e-05	-5.97907e-05	-3.33494e-05	-2.08369e-05
		LSDDDRVTW	2.81372e-05	-7.47353e-05	-2.69708e-05	-3.12365e-05	1.08002e-05	7.5025e-05
		GVEKMVNVV	-6.39021e-05	4.73578e-05	2.41527e-05	-4.69606e-05	8.26309e-05	-8.00163e-05
		VETSTPLRL	-5.88928e-05	2.46358e-05	-5.96812e-05	-4.15345e-05	-3.42304e-05	-6.55934e-05
		LENPSPQAP	-5.83501e-05	-1.6714e-05	-1.17389e-05	3.09405e-05	-2.28403e-05	-1.23821e-05
		LPFAEGLYH	0.00010813	-4.0932e-05	1.22137e-05	-1.87275e-05	-2.45482e-05	-9.64677e-06
		EEELDEAVE	7.3486e-05	8.69275e-05	-1.42433e-05	-1.6445e-05	-4.09172e-05	-7.1549e-05
		SLQSILRKN	9.65927e-05	4.00054e-05	2.42282e-05	-4.36366e-05	-3.43798e-05	8.68708e-05
		LEPMYPGDY	1.09923e-06	-1.74627e-05	-8.33261e-05	-8.64773e-05	-4.70923e-05	-0.00010088
		AQELPVPGR	-1.31582e-05	-1.24275e-05	-2.08849e-05	-2.36144e-05	4.60139e-06	-2.38385e-05
		PFSATALSQ	-2.24372e-05	-1.21587e-05	-2.07819e-05	-2.00113e-05	-1.11429e-05	-2.37369e-05
		DVPAALFSK	-8.98983e-05	-9.10042e-06	-5.70639e-05	4.82673e-06	-1.73735e-05	-9.63345e-05
		VPAALFSKL	-6.42083e-05	-1.97121e-05	-2.53326e-05	-2.03928e-05	5.01664e-05	-2.32371e-05
		PAALFSKLL	-2.04518e-05	1.60211e-06	-4.95732e-05	-2.79212e-05	-1.68947e-05	-3.36499e-05
		FRPEGLDQW	-2.61612e-05	6.96679e-06	-4.92349e-05	5.69219e-06	-2.22066e-05	-5.76655e-05
		SFQRNQLLQ	-6.92171e-05	-3.25558e-05	-5.28631e-05	-8.03465e-05	-4.07677e-05	2.17637e-05
		EENSRENPF	-9.07058e-05	-1.73359e-05	-3.64906e-05	-6.54747e-05	4.20043e-05	-7.20719e-05
		VAWIPDVES	-5.39657e-05	-5.41313e-05	-8.76614e-06	-5.08696e-05	6.61871e-05	-7.12181e-05
		AITEKETVE	-2.82937e-05	-2.46234e-05	-2.71274e-05	5.70783e-05	-2.98044e-05	-3.86557e-05
		KNFFWKTFT	1.78551e-05	-2.21909e-05	-3.40857e-05	-4.95268e-05	8.20283e-05	-3.58419e-05
		NKLEDVPLL	1.23741e-05	-2.24734e-05	-3.42319e-06	-7.52207e-05	2.41463e-05	0.000235275
		FNPYFDPLQ	-7.49065e-05	4.16054e-05	3.79886e-05	-6.13919e-05	2.51851e-05	3.99962e-06
		LQWKNSDFE	9.56844e-05	-7.00058e-05	-8.90124e-05	-6.45213e-05	-5.11125e-05	-5.36445e-05
		RDPNRESLD	-0.000120398	-5.06975e-05	4.72576e-05	2.11604e-05	8.6035e-05	-4.99159e-05
		LYLVCGERG	-6.47173e-05	-2.60313e-05	5.48122e-05	-6.87859e-05	-7.45897e-05	8.94394e-05
		GERGFFYTP	-9.58375e-06	-4.44077e-05	-2.05571e-05	-2.25817e-05	-2.60852e-05	9.50023e-06
		ERGFFYTPK	-2.63254e-05	5.33677e-05	-9.57318e-06	-2.16427e-05	-4.9359e-05	-2.32446e-05
		RGFFYTPKS	-1.20879e-05	-1.83835e-05	-8.71647e-05	-2.22391e-05	-3.85974e-05	-6.79296e-05
		EDPQVEQLE	1.32338e-05	0.000107306	7.50816e-05	2.98573e-05	5.53917e-05	8.89792e-06
		LELGGSPGD	-2.122e-05	-7.31034e-05	2.25974e-06	-3.68776e-05	-3.04679e-05	-3.77227e-05
		EDPQVAQLE	0.000172848	-1.74283e-05	-7.51425e-05	1.05455e-05	-6.39278e-05	-0.000102733
		PQVAQLELG	5.29904e-05	-5.32645e-05	-5.77509e-05	4.49687e-06	-2.51601e-05	-1.42107e-05
		LELGGGPGA	0.000112704	5.41101e-05	-1.83853e-05	-4.60595e-05	-2.01777e-05	-3.1098e-05
		GGPGAGDLQ	-2.79057e-05	-1.43282e-05	-3.12686e-05	4.47525e-05	6.1075e-05	-3.81247e-05
		GAGDLQTLA	-5.6653e-05	-2.85758e-05	-5.10534e-05	-5.14041e-05	-8.38738e-05	-3.14305e-05
		IVEEQYTPQ	-8.014e-05	-2.25777e-05	-8.90492e-05	1.33507e-05	1.06487e-05	-8.38666e-05
		VEEQYTPQS	-6.51159e-05	-5.04439e-05	4.27621e-05	-7.26853e-05	2.0158e-05	-5.34106e-05
		DRVSETDIQ	-7.34643e-05	-1.98572e-05	-9.58422e-05	-1.64299e-05	1.04484e-05	-4.94575e-05
		ISDHYPVEV	-6.46895e-05	-5.527e-06	5.4007e-06	-2.71968e-05	5.09581e-05	-3.75086e-05
		KLEPSGPIS	-6.72141e-05	-4.47074e-05	-7.00062e-05	-5.06883e-05	-2.63127e-05	-5.1908e-05
		SSVHTFPAL	-3.86583e-05	0.000124697	-3.24886e-07	-5.61615e-05	-7.29943e-05	6.89566e-05
		AENEFVTIK	-2.58498e-06	4.02969e-05	5.79746e-06	8.70152e-05	3.70547e-05	6.18876e-05
		NKDLPSPIE	4.5628e-05	-3.03837e-05	1.26812e-05	2.43537e-05	-7.51732e-05	3.01771e-05
		SGPELVKPG	3.99119e-06	-8.58099e-05	-3.0479e-05	5.43715e-05	8.60143e-06	-6.26692e-05
		EENIKIFEE	5.82486e-05	-1.80271e-05	2.85915e-06	8.41797e-05	3.77934e-05	-2.14988e-05
		SHLVEALYL	-8.23623e-05	-2.91012e-05	-5.2306e-05	1.19272e-05	1.23226e-05	2.1382e-05
		LYLVSGERG	-0.000105287	-0.000103388	-2.0609e-05	-5.60817e-05	-9.80781e-05	2.91595e-05
		FVDNIFPPV	-4.78318e-05	1.4763e-05	3.43533e-05	-6.41801e-06	3.48329e-05	-5.92051e-05
		VDNIFPPVI	-6.21058e-05	-4.86589e-05	6.66464e-05	3.57311e-05	-1.15819e-06	1.4233e-06
		AGCKNFFWKT	-0.000109225	-5.22334e-05	-2.18625e-05	-8.39086e-05	-4.64657e-05	-2.85083e-05
		FVKQHLCGPH	-3.03611e-05	3.21707e-05	-3.35152e-05	-2.80215e-05	-9.19568e-06	-3.027e-05
		FVKQHLCGSH	-3.25352e-05	3.3338e-05	-7.13569e-05	7.97763e-06	-5.92421e-05	-8.36228e-05
		MDQLAKELTA	-1.19397e-05	3.83616e-05	3.43608e-05	1.37753e-05	-5.19679e-05	-2.73533e-05
		GERGFFYTPM	1.39753e-05	-1.16008e-06	-2.37031e-05	-3.05121e-05	-2.75786e-05	-6.33121e-05
		GMLKRTKKLI	6.64287e-05	2.52492e-06	1.79677e-05	-6.7422e-05	-7.29863e-05	-2.94541e-07
		KMALQQEGFD	1.25464e-05	8.34386e-06	3.7456e-05	4.50186e-06	-1.34081e-05	5.89804e-06
		RMDQLAKELT	-3.39115e-05	0.00014666	3.38053e-05	-5.03719e-05	3.1192e-05	-0.000149815
		SRMDQLAKEL	0.000106171	-0.000127714	-3.18394e-05	-9.42676e-05	-6.42891e-05	-3.51471e-05
		WSRMDQLAKE	4.79126e-07	5.10494e-05	-6.22275e-05	-8.99885e-05	-8.7168e-05	4.81899e-05
		GVEKMVNVVE	-1.42913e-05	7.41607e-05	-6.89874e-06	-1.7329e-05	1.09087e-05	-4.68005e-05
		EQDEMRLELQ	-4.3317e-06	7.92436e-05	-8.25021e-05	-2.93609e-05	-1.95994e-05	-2.78021e-05
		LLYEKMKGGQ	-3.26769e-05	-3.80044e-05	9.72626e-05	-2.46948e-05	2.53013e-05	-2.78626e-05
		NSNPAMAPRE	-0.000164906	4.8929e-05	-1.53594e-05	1.17985e-05	-4.69322e-05	-1.61755e-05
		SANSNPAMAP	-0.000114138	-1.59855e-05	4.17176e-06	-0.000117531	3.00021e-05	-4.44883e-05
		QDFVQWLMNT	-7.40257e-05	4.36518e-06	-1.22741e-05	-8.78125e-05	8.54588e-06	4.87735e-05
		VRSGTNPQMD	-1.13236e-05	-0.0001244	3.08791e-05	-6.30815e-05	-6.8992e-05	-3.54008e-05
		ERGFFYTPMS	-8.90203e-05	-1.9412e-05	-3.5205e-05	7.18616e-05	-1.89217e-05	8.55319e-05
		FVNNVEVHTA	6.64374e-06	-2.07349e-05	-4.01385e-05	-2.16908e-05	2.43384e-06	-4.28388e-05
		GGGPGAGDLQ	4.81001e-05	-6.56585e-05	-7.17915e-05	5.1903e-05	-6.15847e-05	-7.39907e-05
		PQVEQLELGG	-2.27848e-05	3.85748e-05	-2.85268e-05	8.06824e-05	-2.31889e-05	7.11343e-05
		YGFRDPGPQL	-4.70935e-05	-2.28997e-05	-9.2803e-05	-3.41385e-05	-4.44105e-05	-3.53084e-05
		DLAGRDLTDY	-0.000114038	-0.000105311	-0.000101022	-1.54125e-05	9.47275e-06	-0.000185062
		YAGSNFPEHI	-4.01388e-05	-7.18508e-06	2.84184e-05	9.63822e-05	2.78446e-07	-7.59228e-06
		IQKTPQIQVY	-9.97341e-06	-1.28114e-05	0.000136445	-0.000139158	2.87454e-05	-1.37687e-05
		ALEEQLQQIR	-1.37015e-05	2.48774e-05	-2.28015e-05	1.07635e-05	-1.1725e-05	0.000107567
		ILSVHVATAA	-2.24372e-05	-1.21587e-05	-2.04427e-05	-2.00113e-05	-8.9252e-06	-2.34021e-05
		VTIITVPIVL	-0.000106342	-5.08666e-05	-3.70143e-05	-2.93115e-05	-3.82957e-05	-7.85048e-05
		SAPRNFVENF	-8.98751e-05	6.55139e-05	-9.178e-06	-6.41534e-05	4.33767e-05	-0.000141615
		PNRESLDFLL	-3.27689e-05	-5.78151e-05	-1.16976e-06	-9.62053e-05	1.19208e-06	-2.84316e-05
		VLYDEIKKYT	3.49413e-05	-1.62221e-05	1.50075e-05	-3.00078e-05	4.18661e-05	8.53603e-05
		AGFAGDDAPR	-3.1705e-05	-1.75731e-06	-9.94733e-06	-2.938e-05	5.77699e-07	4.9609e-05
		GYSFTTTAER	-2.48476e-05	-1.21587e-05	-2.06664e-05	-2.24479e-05	-9.14987e-06	-2.36229e-05
		AAPAAPAAGE	-2.25449e-05	-1.21587e-05	-2.04427e-05	-2.01202e-05	-8.9252e-06	-2.34021e-05
		APSVPPPGTV	-2.74764e-05	4.86885e-05	-3.37909e-05	-2.68898e-05	-1.99274e-05	-6.14827e-05
		ISGLIYEETR	-2.20062e-05	-2.90169e-05	4.15793e-05	0.000103896	-4.4531e-05	-8.43776e-06
		LSSSVHTFPA	0.000169955	-0.000105498	5.31436e-05	1.13248e-06	-7.27343e-06	-3.79981e-05
		AKTTPPSVYP	-1.32738e-06	-9.47685e-05	2.02566e-05	-8.36791e-05	-8.90721e-05	1.33258e-05
		EFQLQQSGPE	-3.20062e-05	2.50327e-05	-2.42972e-06	5.91938e-05	-2.3574e-05	-8.43357e-05
		LTVTAGEKVT	-8.88211e-05	1.50882e-05	-2.79168e-05	-8.43546e-05	8.22789e-06	5.93539e-05
		SVQAEDLAVY	-3.37654e-05	7.62153e-05	7.3381e-05	3.39107e-05	-1.96686e-05	5.76387e-05
		EESNYELEGK	-2.58114e-05	-1.83272e-05	-8.32969e-05	1.69501e-07	9.1847e-06	-1.47665e-05
		AQYEDIAQKS	-6.92261e-05	-2.97511e-05	6.27742e-05	-3.1922e-05	-1.19094e-05	-1.94889e-05
		SLVLLLLPLA	-2.24372e-05	-1.61727e-05	-2.58127e-05	-2.00113e-05	-1.38458e-05	-2.87015e-05
		RVAPEEHPVL	-3.85648e-05	-1.0423e-05	-1.61864e-05	7.39121e-05	9.22337e-06	3.2933e-06
		TVLRIPLRVV	-2.11572e-06	9.34468e-05	3.66365e-05	3.59323e-06	1.56092e-05	-0.000105526
		DQLAKELTAE	-9.71633e-05	-9.5283e-05	-0.000212497	1.91419e-06	-2.26002e-05	4.68363e-05
		AYGFRDPGPQ	-0.000131673	2.16582e-06	-5.11477e-05	-4.63406e-05	8.99783e-06	-9.75092e-05
		ADVATVRLGE	-2.30069e-05	-1.87704e-05	-0.000159743	4.65592e-05	-2.01694e-05	-9.40164e-05
		SFARAPQLDL	0.000117063	0.000182388	-9.1911e-05	-2.0831e-05	0.000162402	-8.11137e-05
		ADQRVLTAEE	5.10746e-05	-4.76855e-05	-1.05469e-06	-3.55959e-05	6.5689e-05	-0.000106125
		HALQDTEENP	0.000101604	9.53331e-05	-7.61064e-05	-5.82933e-05	-2.02071e-05	5.65024e-06
		ALQDTEENPR	-2.22184e-05	-3.54228e-05	-1.92263e-05	-5.14734e-05	-1.46015e-05	-5.18162e-05
		HSQGTFTSDY	-5.77059e-05	-6.77213e-05	-8.00927e-05	6.52111e-06	-4.52465e-05	-8.13415e-05
		SQGTFTSDYS	-3.03231e-05	5.42265e-05	-4.92611e-05	0.000205258	6.12135e-05	4.43e-05
		QGTFTSDYSK	-7.23981e-05	3.98073e-06	-8.88518e-06	0.000271042	6.58359e-05	-9.08844e-05
		GTFTSDYSKY	0.000124255	-4.02542e-05	-8.14667e-05	5.26817e-06	9.70346e-05	3.12945e-05
		TSDYSKYLDS	-5.93678e-05	2.68969e-06	2.53056e-05	3.2339e-05	1.63494e-05	3.11735e-05
		SDPGLRGNIL	2.49393e-05	5.69913e-06	4.6211e-05	-5.80758e-06	1.60964e-05	-4.10555e-05
		VITAFNEGLK	-1.81473e-05	-2.11331e-05	7.08384e-05	-8.2225e-05	-2.48934e-05	3.23875e-05
		TPVRSGTNPQ	-7.92867e-05	-3.79934e-05	1.87965e-05	-7.70588e-05	-4.94352e-05	7.88002e-05
		GPVLPPTNVG	-2.50712e-05	-2.24011e-05	-2.59762e-05	-1.26746e-05	-1.65901e-05	-2.88629e-05
		LPPTNVGSNT	-2.24372e-05	1.58948e-05	-2.04427e-05	-2.00113e-05	-1.11363e-05	-2.34021e-05
		PPTNVGSNTY	-4.28311e-05	-3.6924e-06	-1.93638e-05	-2.37523e-05	-8.05406e-06	2.21982e-05
		RDPNRESLDF	-9.88873e-05	-8.29199e-05	2.18089e-05	-3.8395e-06	2.05221e-06	4.63262e-06
		DPNRESLDFL	-6.52211e-05	-4.41966e-05	-3.40489e-05	-1.12639e-05	-1.67067e-05	-5.90983e-05
		NRESLDFLLV	-0.000112961	-5.35847e-05	6.11224e-06	-2.84347e-05	-2.11466e-05	1.72689e-05
		ERGFFYTPKS	-2.90248e-05	0.000145666	-2.79722e-05	-3.5266e-06	1.92809e-05	-3.67699e-05
		EVEDPQVEQL	-4.81466e-05	-3.64694e-05	-2.0345e-05	-3.7516e-05	7.77241e-05	-2.08539e-05
		VEDPQVEQLE	-8.21291e-05	0.0001234	-2.74966e-06	1.70244e-05	8.07374e-07	5.45748e-05
		ELGGSPGDLQ	-3.6435e-05	5.93321e-05	1.36476e-05	-1.06875e-05	-4.12298e-05	-6.36795e-06
		LGGSPGDLQT	-1.7804e-05	-4.78989e-05	-4.80658e-05	-4.37335e-05	-9.3362e-06	-7.13137e-05
		GGSPGDLQTL	-5.98012e-05	9.0478e-05	-5.47154e-05	-0.000104325	7.94521e-05	-3.57964e-05
		SPGDLQTLAL	3.65051e-06	2.51749e-06	-1.76254e-05	-3.83086e-05	-4.78565e-05	4.97125e-05
		QTLALEVARQ	-2.61752e-05	7.67954e-05	-7.06196e-05	-2.98804e-06	-2.43728e-05	-1.92497e-05
		EVEDPQVAQL	2.22438e-05	-2.61209e-05	-2.94246e-05	-4.89103e-05	2.50142e-07	6.0669e-05
		VEDPQVAQLE	-8.64198e-05	-9.51827e-05	-0.000161391	-2.91086e-05	5.13396e-05	-5.28238e-05
		LGGGPGAGDL	-8.68518e-05	-3.28467e-07	-4.12806e-05	-8.74199e-05	-1.17221e-05	-2.86491e-05
		GGPGAGDLQT	-0.000118722	-5.62037e-05	-9.13126e-05	-0.000124447	3.91828e-05	-2.08147e-05
		GPGAGDLQTL	-1.30623e-05	-1.41295e-05	-5.19021e-05	-2.32605e-05	-3.77181e-05	-7.41585e-05
		GAGDLQTLAL	-9.92149e-06	4.0582e-05	-9.52528e-06	3.86275e-05	6.66495e-05	-2.71015e-05
		QTLALEVAQQ	3.19706e-05	-8.77926e-05	-2.38652e-05	-1.4386e-05	1.88308e-05	-8.61159e-05
		LVETSTPLRL	-5.63542e-05	-3.765e-05	-2.41545e-05	-4.15201e-05	-4.63165e-05	-4.79752e-05
		LENPSPQAPA	-7.58954e-05	-1.89665e-05	-1.34238e-07	-7.40512e-05	-2.3157e-05	-1.9372e-05
		ERPVFTNHFL	-6.41389e-05	2.31566e-05	-4.12082e-05	0.000163068	6.06536e-05	-5.76379e-05
		LEEELDEAVE	8.51557e-05	0.000103015	-2.71251e-05	-8.61735e-05	-5.17737e-05	2.03911e-05
		YPAKPEAPGE	-4.17492e-05	-3.21357e-05	-8.4876e-06	3.13264e-05	8.26296e-05	-2.13681e-05
		DVPAALFSKL	-7.08115e-06	-9.91138e-05	-4.19023e-06	-8.20405e-05	7.60601e-05	3.45581e-05
		TDDSDSENLP	-2.11026e-05	7.84136e-05	7.94261e-05	3.22574e-05	-4.06695e-05	5.15907e-05
		IVEEQYTPQS	-4.17389e-05	-7.21246e-05	-5.90497e-05	-0.000106958	3.44313e-05	8.21874e-06
		SGQLGLPDEE	-3.25933e-05	1.84374e-05	-8.28765e-05	-3.97918e-05	-5.79535e-05	-5.64486e-05
		ELSAERPLNE	-4.77001e-05	-4.3649e-06	-1.64686e-05	9.84076e-06	1.25483e-06	-1.1727e-05
		IATGSVGKNL	5.94553e-05	-4.11955e-05	5.05947e-05	0.000140764	5.59848e-05	6.20765e-05
		NKLEDVPLLS	1.12401e-05	8.06383e-06	2.92628e-05	-5.87814e-05	-3.09786e-05	-0.000217625
		QKTPQIQVYS	-0.000121348	-8.34359e-05	3.12214e-05	-1.98501e-05	8.50889e-05	-1.58816e-05
		AAEVPSRDTM	9.01757e-05	-4.50888e-05	3.98627e-05	-7.04272e-05	1.04272e-05	-5.28966e-06
		AEVPSRDTME	-8.13002e-05	-1.69019e-05	0.000109989	-4.67425e-05	-1.60772e-05	-5.62657e-05
		EGEDDPDRSM	-1.36264e-05	-7.61569e-05	-3.11082e-05	-2.06524e-05	1.46158e-05	-3.94738e-05
		DDPDRSMKLS	2.23592e-05	3.63931e-05	-8.5181e-05	5.35635e-05	1.71505e-05	5.25921e-05
		DPDRSMKLSF	-2.83321e-05	-1.70268e-05	4.14014e-06	-1.34012e-05	-1.79247e-05	3.30628e-05
		YPQSKWQEQE	-7.07884e-05	0.000100334	-0.000130559	5.75812e-05	-2.14539e-05	-0.000165662
		LGALFNPYFD	-0.000102941	9.14458e-05	-9.51115e-05	-4.28759e-05	5.43841e-05	1.143e-05
		PLQWKNSDFE	-3.52969e-05	0.000103102	0.000112714	-0.000109685	1.18874e-05	-8.27616e-05
		DGVAELDQLL	-6.95429e-05	8.61436e-05	5.06496e-05	-0.000100861	-3.09964e-05	2.31841e-05
		GVAELDQLLH	-3.71254e-05	-1.68707e-05	-1.9942e-05	-3.1584e-05	-1.42985e-05	-7.56645e-06
		EAGAQGPMGP	-1.92065e-05	3.5412e-06	-7.25262e-06	-2.3206e-05	-1.9299e-05	-2.69706e-05
		PASQTEAHED	-0.000192276	-0.00011406	-2.06761e-06	1.60672e-05	5.88642e-06	0.000102866
		TFTSDYSKYL	-0.000145478	2.75798e-05	-2.85101e-05	1.57151e-05	2.75447e-05	-3.90249e-05
		FTSDYSKYLD	-0.00011223	5.4619e-05	-3.25496e-05	-0.000112531	4.82656e-05	1.43871e-05
		SRRAQDFVQW	5.55816e-05	-1.58537e-05	-7.93153e-06	-7.12867e-05	-8.50969e-07	-0.000107404
		RRAQDFVQWL	-8.06216e-05	-7.63921e-05	3.37868e-05	4.01992e-06	6.33229e-05	5.76671e-06
		YLEGQAAKEF	-1.89869e-05	-6.24591e-06	-5.91091e-05	-7.96446e-06	-1.99921e-05	-7.97197e-05
		ATQRLANFLV	6.16274e-05	3.18049e-05	-4.17316e-05	1.86721e-06	-3.01962e-05	-3.19428e-05
		LANFLVRSSN	-0.000136628	5.50643e-05	2.09383e-05	-7.77392e-05	7.3326e-05	-0.000147217
		ANFLVRSSNN	2.40402e-05	-4.56925e-05	-9.89463e-07	-6.79617e-05	5.57173e-05	-9.92421e-05
		NLGPVLPPTN	-9.90774e-06	-1.63335e-05	-2.07819e-05	-2.00113e-05	-8.9252e-06	-2.37369e-05
		VLPPTNVGSN	-2.08278e-05	-2.72372e-05	-1.96414e-05	-3.91196e-05	-3.30615e-05	-3.55204e-05
		EDPQVEQLEL	-3.09896e-05	-4.7731e-05	-2.07706e-05	-5.40857e-05	-3.42053e-05	-1.53896e-05
		LELGGSPGDL	-0.000123058	9.57616e-05	-6.59157e-05	3.99139e-05	-4.87361e-05	-3.34583e-05
		GSPGDLQTLA	-0.000155621	-1.41563e-05	-3.79253e-05	-3.93369e-05	0.000111044	5.61577e-05
		LELGGGPGAG	-3.98064e-05	2.93896e-05	8.50953e-05	6.84261e-06	-7.46231e-06	-2.05848e-06
		EEQLQQIRAE	-3.34006e-05	-8.47828e-05	-3.61241e-05	-4.35365e-05	-1.78527e-05	5.06706e-05
		VPPENVLGAL	-0.000146843	-7.08033e-05	-9.09089e-06	-8.14539e-05	-3.25452e-05	-9.11376e-05
		QVAAEHGFGV	-1.8383e-05	-5.84547e-05	3.63033e-05	-5.52778e-05	-8.51725e-06	6.91013e-05
		IKMALQQEGF	-2.74561e-05	-4.22299e-05	3.21299e-07	8.2079e-05	2.03565e-05	0.000132587
		NQLHDEVHQW	5.20826e-05	8.72508e-05	-6.47858e-05	-7.29944e-06	0.000196476	-0.00010737
		YGGFLRKYPK	-0.000117992	-4.61052e-05	-7.71663e-05	-9.6771e-05	-8.3458e-05	-4.21699e-05
		ERYEEVQRYS	3.34473e-05	1.2699e-05	5.11088e-05	-5.94952e-06	6.75249e-05	4.64834e-06
		ASFQRNQLLQ	0.000126776	-2.49802e-05	-1.95884e-05	-2.9018e-05	5.39028e-05	5.75945e-06
		YEENSRENPF	-4.10113e-05	-3.02473e-05	-2.08964e-05	-7.26518e-05	-2.85655e-05	-2.12604e-05
		GQLGLPDEEN	-3.01036e-05	1.23898e-06	-1.71828e-05	-2.76948e-05	-3.22625e-06	3.63947e-05
		IPVGSLKNED	5.19061e-05	-2.19152e-05	-1.18716e-05	0.000123912	9.62264e-05	-0.000117252
		LSAERPLNEQ	-4.74446e-05	1.6449e-05	1.35718e-05	1.67677e-05	-2.64538e-06	-6.43869e-05
		APSDPRLRQF	0.000177112	-6.9429e-05	-1.8098e-07	-1.23555e-05	1.53057e-05	-8.3083e-05
		ALEPEDLPQA	-6.08079e-05	1.59271e-05	2.97147e-05	-6.25307e-05	3.2229e-05	-6.45372e-06
		DVPTNIMNIL	0.000195123	-0.000120009	0.000128886	-6.42989e-05	-1.82384e-05	-6.74303e-05
		LFNPYFDPLQ	2.65209e-05	-8.16348e-06	0.000108338	-1.87992e-05	6.34613e-05	-7.36398e-05
		ARDPNRESLD	-7.78192e-05	-9.78241e-05	-6.26642e-05	-9.10783e-05	-3.62983e-05	-8.9026e-05
		GERGFFYTPK	-4.52956e-05	-2.85492e-05	-2.76588e-05	-2.4797e-05	-1.96638e-05	-3.58761e-05
		REVEDPQVEQ	8.10882e-06	6.79181e-05	-5.82512e-05	2.66272e-05	-5.32378e-05	-8.75756e-05
		VEQLELGGSP	-2.22474e-05	2.67422e-05	-3.737e-05	-3.67887e-05	-3.65874e-05	3.12856e-05
		QLELGGSPGD	-0.000153193	0.000281832	-3.32799e-05	-3.07627e-05	-1.86508e-05	5.2699e-05
		REVEDPQVAQ	-4.23417e-05	5.01225e-05	-0.000124866	-3.53911e-05	9.27902e-06	-1.9341e-05
		EDPQVAQLEL	-0.000100676	-3.78481e-05	-2.31413e-05	-0.000104543	-1.17743e-06	-1.539e-05
		PQVAQLELGG	-9.04177e-05	3.98915e-05	-1.42037e-05	-8.46672e-05	-2.27282e-06	-1.12771e-05
		QLELGGGPGA	-3.67195e-05	9.87874e-05	0.000175138	-1.87325e-06	4.79099e-05	-4.8014e-05
		ELGGGPGAGD	-6.41889e-05	-8.5774e-05	-3.53825e-05	1.67809e-06	-8.39899e-05	6.34905e-05
		PGAGDLQTLA	-5.85766e-06	-5.80149e-05	4.13643e-05	9.23828e-05	-1.89618e-05	1.25359e-05
		NQLLQKEPDL	-0.000141386	-5.71415e-05	-1.75707e-05	-0.000119689	-2.42488e-05	1.56935e-05
		TNEIVEEQYT	-9.41814e-05	-9.20615e-06	-5.68013e-05	-1.09262e-05	2.53978e-05	-6.20709e-05
		QELGKLTGPS	-4.47695e-05	5.08032e-05	-1.19759e-05	-1.67853e-05	-2.6197e-05	-1.76025e-06
		VGSLKNEDTP	-4.96014e-05	-4.21658e-05	2.96697e-05	-8.817e-05	0.00010605	-4.64851e-06
		LKVALPSYEE	-2.6134e-05	-8.52582e-05	-4.38629e-05	-3.85467e-05	-2.26133e-05	-8.79355e-05
		NAENEFVTIK	7.06948e-06	2.53954e-05	4.35377e-05	-7.10876e-05	-4.25848e-05	-1.41652e-05
		SSSVHTFPAL	0.000127723	0.000129492	-5.75107e-05	-8.55422e-05	-6.39621e-05	-9.40744e-05
		ISDHYPVEVT	9.12832e-05	-3.51139e-05	0.000108303	3.57207e-05	-4.60581e-05	0.000177519
		AHAAAITAYA	-2.24372e-05	-1.21587e-05	-2.04427e-05	-2.00113e-05	-8.9252e-06	-2.34021e-05
		KDLPSPIERT	6.90406e-06	-4.20219e-06	-2.83693e-05	0.000135122	-3.10901e-05	-2.22733e-05
		GLQFPVGRVH	-7.59267e-05	3.05932e-05	-5.57135e-05	-5.86334e-05	-4.17525e-05	-9.26848e-05
		VITDRIENVD	-8.12687e-05	-9.80057e-05	-6.79033e-05	-5.19199e-05	5.64502e-06	-8.33946e-06
		GVLNSWTDQD	8.6667e-07	-0.00011247	-9.33143e-05	-0.000203185	-0.00010776	-0.00011929
		ASYIDGFKEP	-7.47371e-05	-1.44962e-06	7.83916e-06	-3.61432e-05	-4.20888e-05	-6.68693e-05
		ALYLVSGERG	-2.28455e-05	6.50029e-06	-3.98286e-05	-3.68922e-05	-4.16521e-05	-8.21509e-05
		ENIKIFEEDA	-0.000115432	-4.66393e-05	-1.71655e-05	1.49875e-05	-2.73733e-05	-0.000129035
		MDQLAKELTAE	0.000103714	-5.66664e-05	4.20698e-05	-3.65509e-05	1.84826e-05	4.96785e-05
		VSTGDVNVEMN	-8.635e-05	-3.02065e-05	0.000280816	-0.000115594	0.000124126	7.78713e-05
		VALPGVGVSML	-0.000181394	3.1598e-05	8.98859e-05	-0.000151731	-6.14298e-05	-6.30261e-05
		EITALAPSTMK	8.23542e-05	-4.67484e-05	-7.10554e-05	0.000162163	-4.06958e-06	6.09424e-05
		GERGFFYTPMS	-4.38856e-05	-2.7202e-05	-1.85258e-05	-2.20174e-05	2.39115e-06	5.72691e-05
		LEGEDDPDRSM	5.93987e-05	-8.14153e-05	-9.08919e-05	-8.76336e-05	6.13751e-05	-5.2922e-05
		TPVRSGTNPQM	5.6097e-06	-5.63559e-05	-1.23604e-05	-2.17576e-05	-4.66017e-05	-4.29894e-05
		AAAEVPSRDTM	3.74538e-06	-2.35083e-05	-8.39753e-05	-2.15831e-05	-5.40202e-05	-2.2448e-05
		RMDQLAKELTA	-1.25976e-05	8.83993e-05	-1.57075e-05	-5.6075e-05	-7.84373e-06	0.000101043
		SRMDQLAKELT	-8.92007e-05	4.97025e-05	5.96283e-06	-9.02035e-05	-0.000109704	-0.000111966
		IKMALQQEGFD	-0.00012705	5.31144e-05	-0.000144894	-7.02677e-05	-4.21403e-05	-0.00010738
		LAMAAFPKKQN	0.000367524	-5.98174e-05	0.000172231	0.000233315	7.34168e-05	-0.000152932
		WSRMDQLAKEL	-0.000229728	-1.80761e-05	-1.887e-05	0.000172953	2.47771e-06	-2.00261e-05
		PDRSMKLSFRT	0.00020278	-7.0599e-05	1.77333e-05	0.000140848	-2.61276e-05	-7.37515e-05
		LPVNSPMTKGD	-9.19407e-05	0.000160827	4.02531e-06	-3.29289e-05	-4.58645e-05	3.37414e-05
		ANSNPAMAPRE	5.85713e-05	3.96987e-05	-2.24944e-05	0.000188126	5.73902e-05	-2.72521e-05
		SANSNPAMAPR	6.146e-05	-2.46798e-05	-7.89715e-05	-4.83641e-05	-4.56267e-05	0.00011718
		AQDFVQWLMNT	1.10135e-05	4.15941e-05	4.65814e-06	2.47821e-05	1.53837e-05	-7.22425e-06
		NAARDPNRESL	6.78446e-05	-7.96412e-06	-5.85851e-05	8.4786e-05	-3.01577e-05	-6.93886e-05
		QLELGGGPGAG	-4.82966e-06	4.29053e-05	0.000205463	-5.55603e-05	-0.000114837	0.000130982
		LGGGPGAGDLQ	0.000111097	5.52827e-06	-9.97405e-05	7.26244e-06	-7.70042e-05	-4.45776e-05
		EVEDPQVAQLE	3.87513e-05	1.02284e-05	0.000131142	0.000157675	9.49624e-05	6.92093e-05
		PKFEVIDKPQS	3.29764e-05	-1.40497e-05	-9.14869e-05	5.60867e-05	-7.53004e-05	0.00012662
		AGLQFPVGRVH	-2.14357e-05	3.97822e-06	2.6231e-05	-2.51661e-05	1.23338e-05	4.07156e-05
		LQTLALNAARD	9.35641e-05	3.7678e-06	1.04708e-05	0.00121759	9.30075e-05	-3.75221e-05
		TNAENEFVTIK	-8.9548e-05	-0.000120367	3.84729e-05	-3.64826e-05	0.000178368	9.83734e-06
		QHLGESTVRTI	0.000201411	5.30737e-05	-5.40219e-05	-3.46385e-05	2.67855e-05	-3.92719e-06
		VTRQELGQVTL	-4.69144e-05	5.54271e-06	-5.6864e-05	2.21253e-06	-9.92327e-05	-6.70462e-05
		LAYEQVARALK	-0.000106964	-6.59097e-05	2.55984e-06	1.43874e-05	-1.68486e-06	-7.53187e-05
		IPPDNILPLII	8.66926e-06	-2.14699e-05	-0.000105289	-4.62038e-05	-5.39288e-06	9.79095e-05
		AISDHYPVEVT	4.72203e-05	-0.000104508	8.33822e-06	-6.30383e-05	1.99791e-06	-8.49817e-05
		VTRYIYNREEY	-9.71549e-05	-2.64444e-05	-7.15895e-05	0.000185771	-7.08695e-05	-4.82349e-05
		STITSREIQTA	7.66934e-05	-8.86808e-05	4.60445e-05	1.81059e-05	2.8403e-05	9.6544e-06
		LENVIRDAVTY	-2.96291e-05	-2.02565e-05	-0.000126921	-1.63176e-05	0.000127351	-0.000180896
		PNRESLDFLLV	0.000219407	-2.66266e-05	-6.651e-05	5.76436e-05	0.000102112	5.12008e-05
		PQVEQLELGGS	-3.64173e-05	-5.65314e-05	-1.97288e-05	-8.752e-05	-3.82472e-05	1.73929e-05
		ATAQTVEDYVE	-3.48541e-05	1.76046e-05	5.99073e-06	3.03637e-05	2.3536e-05	-7.88721e-05
		QRGLTAYHDIS	-0.000128832	5.1624e-05	7.90789e-05	-4.89111e-05	-0.000140066	-9.47768e-05
		RGLTAYHDISL	-0.000129283	-0.000172021	8.51838e-05	1.75807e-05	5.02835e-05	4.49355e-05
		AIQPGSINYDL	0.000169318	5.59418e-05	-0.000163382	0.000129154	-2.5214e-06	-0.000201729
		LTVTGKTVRLL	-7.93921e-05	-9.09649e-06	8.4359e-05	-8.64396e-05	-2.15118e-05	-6.00703e-05
		SLGKNPTDAYL	2.76948e-05	-5.92506e-06	7.79257e-05	-0.000115493	-3.38628e-05	3.53346e-05
		GIAQIIAAQEE	0.000416005	-9.09166e-05	-3.02827e-05	1.98222e-05	-8.61119e-05	3.44502e-05
		ALAAAGYDVEK	-6.27419e-05	-5.95484e-05	6.35473e-05	6.05971e-05	6.34539e-05	-4.99571e-05
		VEIIANDQGNR	2.14199e-05	-0.000126447	-0.000180237	5.68336e-05	-8.20935e-05	-2.46844e-05
		LSSSVHTFPAL	0.000209163	4.60817e-05	-2.83137e-05	-0.000189734	1.33887e-05	-2.49287e-05
		KSDLEMQIESL	0.000143436	5.32382e-05	-5.16986e-05	6.93417e-05	8.23474e-05	5.92621e-05
		TEELNREVATN	2.74825e-06	-1.02658e-05	-2.0939e-05	-5.53325e-06	-1.13851e-05	-4.22535e-08
		LALDIEIATYR	2.55318e-05	-5.02732e-05	1.50308e-05	5.53748e-05	-4.46068e-05	-5.27407e-05
		KNLQTVNVDEN	-2.01649e-06	0.000314874	3.53338e-05	0.000399539	-0.000102708	0.000141229
		IALLNVELELK	-4.66639e-05	2.59907e-05	4.03011e-05	-2.77313e-05	2.09645e-05	-2.01604e-05
		DPNRESLDFLL	0.00010213	3.39659e-05	8.71628e-05	3.18913e-06	8.02281e-05	-4.42631e-06
		LVTRYIYNREE	0.00017157	5.82801e-05	-7.52031e-05	-1.92814e-05	3.98042e-05	-7.36707e-05
		SLEWIGVINPY	3.34049e-05	-8.97079e-05	2.78367e-05	8.66724e-05	-3.87898e-05	-0.0001344
		IQKTPQIQVYS	0.000104994	-2.4466e-06	2.70422e-05	2.81129e-05	8.22741e-05	-7.51813e-05
		AAEVPSRDTME	1.5076e-05	-3.24562e-05	5.89808e-06	2.32774e-05	-2.59498e-06	-7.07442e-05
		AYGFRDPGPQL	-8.11602e-05	0.000127672	5.81074e-05	7.25317e-06	4.74145e-05	3.94334e-07
		IEAELEKVAHQ	-3.78229e-06	6.65696e-05	-6.07816e-05	3.78714e-05	-3.15948e-05	-5.88178e-05
		DPADASGTRWA	-6.32998e-05	0.000159371	-7.43099e-05	-6.06939e-05	-7.69248e-05	-3.80878e-05
		SSYEGHPLSEE	-6.84123e-05	-0.000100703	-9.81177e-05	6.34584e-07	7.59197e-05	-8.85855e-05
		DGVAELDQLLH	-7.01351e-05	1.99187e-05	7.43859e-06	-6.08176e-05	8.55723e-05	5.53379e-05
		GVAELDQLLHY	-4.47889e-05	-3.89596e-05	-2.29336e-05	-6.01681e-05	-2.21128e-05	-5.16093e-05
		HALQDTEENPR	-2.59982e-05	0.000179939	-2.49991e-05	2.02204e-05	7.38892e-05	-4.61713e-05
		HSQGTFTSDYS	-0.000200143	-2.5908e-05	-1.8695e-05	-7.17464e-05	9.02335e-05	6.07655e-05
		QGTFTSDYSKY	0.000310907	8.84142e-05	7.5957e-05	0.000143988	3.99555e-05	4.308e-05
		FTSDYSKYLDS	0.000121689	-4.13046e-05	3.37515e-05	5.70545e-05	2.33792e-05	-0.000151837
		KVITAFNEGLK	-3.72426e-05	-8.30753e-05	-9.19114e-07	0.000112143	-7.28509e-05	5.13805e-05
		LANFLVRSSNN	8.53057e-05	4.07044e-05	-0.000168919	0.00056808	-0.000142223	-9.5856e-05
		NNLGPVLPPTN	-2.82532e-05	-1.27019e-05	-2.10056e-05	-2.59676e-05	-1.30048e-05	-2.39576e-05
		VLPPTNVGSNT	-2.94847e-05	5.98747e-07	-2.53086e-05	1.19631e-05	-1.20156e-05	-4.04312e-05
		LPPTNVGSNTY	4.22789e-05	-1.57326e-05	-1.56487e-05	8.35316e-05	-5.73321e-05	-3.06533e-05
		ARDPNRESLDF	-1.50962e-05	-8.35554e-06	0.000186967	7.95247e-05	-1.73168e-05	4.31934e-05
		RDPNRESLDFL	-0.000141004	0.000106883	-0.000142067	7.29532e-06	-0.000106424	-3.47252e-05
		GERGFFYTPKS	-4.53486e-05	-1.48155e-05	-9.31446e-07	-5.45654e-05	-2.28122e-05	-4.45619e-05
		EVEDPQVEQLE	-4.16079e-05	-1.9773e-05	-1.84161e-05	9.03221e-05	5.66181e-05	-3.28706e-06
		VEDPQVEQLEL	-5.91754e-05	-5.1122e-05	-0.000114272	7.42053e-05	-2.92687e-05	-5.24434e-05
		LELGGSPGDLQ	2.90212e-05	0.000100416	-4.79108e-05	4.73592e-05	-5.67564e-05	-5.57118e-05
		ELGGSPGDLQT	-4.86366e-05	-1.27794e-05	-2.37907e-05	-7.82095e-05	5.1879e-05	-9.74188e-05
		LGGSPGDLQTL	-8.73992e-06	-3.22692e-05	-0.000114027	5.03445e-05	0.000170502	-9.95881e-06
		GGSPGDLQTLA	-1.89888e-06	-7.58691e-05	5.83701e-05	0.000191741	7.82673e-05	8.37468e-05
		LQTLALEVARQ	-4.64399e-05	-4.73037e-05	-5.94103e-05	-5.43854e-05	-4.00569e-05	-4.35129e-05
		LELGGGPGAGD	9.568e-05	-4.21849e-05	9.85258e-05	-0.000102362	2.30278e-05	-7.96875e-05
		ELGGGPGAGDL	2.58782e-05	-1.57521e-05	-2.84945e-05	-6.39015e-05	3.36778e-06	-1.27621e-05
		GGGPGAGDLQT	-5.08505e-05	-1.40409e-05	4.33777e-05	4.82269e-05	3.4862e-05	-4.09848e-05
		GGPGAGDLQTL	-2.84643e-07	5.43216e-05	-6.88995e-05	-6.2252e-05	-1.9677e-05	3.02554e-05
		PGAGDLQTLAL	2.33127e-05	4.35774e-05	-1.79105e-05	-0.000114884	8.28014e-05	6.54552e-05
		LQTLALEVAQQ	-9.90596e-06	3.37612e-05	-8.92037e-05	-0.000104134	3.50221e-05	1.47813e-05
		ELEEELDEAVE	0.000221132	-5.75241e-05	-6.98843e-05	2.59199e-05	-1.50822e-05	0.000147996
		YPAKPEAPGED	3.05235e-05	-3.83618e-05	-4.98882e-06	-4.94206e-05	0.000101472	-7.54391e-06
		DVPAALFSKLL	2.47626e-05	-3.49586e-05	0.000268239	3.63109e-05	2.1028e-05	-0.000139459
		FTDDSDSENLP	0.000134136	4.0605e-05	-0.000120421	4.49272e-06	-6.11506e-05	8.45075e-05
		LPFRPEGLDQW	-9.34922e-05	-7.99764e-05	-1.69663e-05	-7.30066e-05	-2.61733e-05	-1.20727e-05
		SGQLGLPDEEN	6.53005e-05	-3.48228e-05	1.4513e-06	0.000195907	-2.24731e-05	0.000148744
		DDIPEADLDRP	-4.51932e-05	3.23733e-05	1.73418e-05	-1.50129e-05	4.77045e-05	-1.0667e-06
		ELSAERPLNEQ	2.55891e-06	-2.18023e-05	0.000115757	-1.09136e-05	-2.25959e-05	-1.37305e-05
		SLAAATGKQEL	-2.82222e-05	-2.19982e-05	-2.81873e-05	-2.58593e-05	-9.74047e-06	-3.10449e-05
		AEQDEMRLELQ	-8.11479e-05	-0.000113696	4.83857e-05	1.24072e-05	0.0002077	5.52117e-05
		IWHHTFYNELR	-0.000110682	1.46931e-05	8.89013e-06	-4.83147e-05	-6.41984e-05	-3.87778e-05
		DAAAEVPSRDT	-2.24372e-05	-1.4656e-05	-2.03136e-05	-2.00113e-05	-8.9252e-06	-2.34021e-05
		GLFPQGGKGRE	1.80573e-05	0.000208914	9.79139e-05	-4.49873e-05	-2.8342e-05	-3.37244e-05
		GEDDPDRSMKL	-9.19104e-07	0.000104165	-6.58904e-06	-0.000141377	8.53139e-05	1.18325e-05
		DDPDRSMKLSF	0.000224879	-0.00013184	-1.77562e-05	-0.000164665	4.49154e-05	-0.000139281
		EPEYGEESRSY	-6.74408e-05	-5.9443e-05	-3.43305e-05	1.41566e-05	-1.36816e-05	-3.44905e-05
		DRQYEPYPITE	-8.17451e-05	2.03839e-06	7.22909e-05	6.70365e-05	-1.0929e-05	-1.80995e-05
		YFDPLQWKNSD	3.61933e-06	0.000142002	-4.41173e-05	0.000124176	-2.10798e-05	5.18593e-05
		DPLQWKNSDFE	-1.46031e-05	-4.56765e-05	-4.72523e-05	-2.26212e-05	7.9917e-05	-1.42966e-06
		PFSEDVNWGYE	-7.51258e-05	-6.24978e-05	7.10995e-05	8.22633e-05	-1.65172e-05	-3.62382e-05
		QYDGVAELDQL	6.7045e-06	0.000193451	-0.000174164	-8.72724e-06	2.94148e-05	-0.000127863
		PHFLYPKSRLV	6.96284e-05	7.16459e-05	0.000160063	-5.00269e-05	4.07629e-05	0.000169924
		NFFGQNQNTRS	-0.000326837	-8.42591e-05	-0.000245814	-5.10359e-06	1.8383e-05	-9.88208e-05
		SQGTFTSDYSK	-6.09152e-05	3.57254e-05	6.30608e-05	5.68164e-05	1.03383e-05	0.000104842
		GTFTSDYSKYL	-1.47533e-05	-8.14967e-05	-6.10619e-05	-3.58875e-05	2.23958e-05	0.000186787
		TFTSDYSKYLD	5.89463e-05	0.00010706	0.000235515	-5.59943e-06	6.34492e-05	0.000187346
		DSRRAQDFVQW	-3.36249e-05	-4.13664e-06	-4.54914e-05	0.000236529	4.46671e-05	-7.99274e-05
		INWLIQTKITD	-0.000109902	-3.99899e-05	-5.26745e-05	-7.24381e-06	-6.98935e-05	7.00276e-05
		GKKVITAFNEG	-0.000110119	-2.66166e-05	-0.000100269	-7.88513e-05	-5.06921e-05	-0.000175613
		FLVRSSNNLGP	-3.44661e-05	1.67023e-05	-1.47246e-05	0.000152062	6.87238e-05	-2.64167e-05
		GPVLPPTNVGS	3.10145e-05	-5.52643e-06	-3.79019e-05	-3.42757e-05	8.10209e-06	2.74042e-06
		EDPQVEQLELG	-4.35286e-05	1.53438e-05	-9.16923e-05	-3.24411e-05	3.55351e-05	-3.34175e-05
		QLELGGSPGDL	-0.00010142	6.14248e-06	-5.6196e-05	6.62984e-05	-2.26919e-05	-8.26253e-06
		GSPGDLQTLAL	-9.77637e-05	8.61911e-05	-0.000128706	-2.23038e-05	-7.12451e-05	0.000148362
		VEDPQVAQLEL	-3.59379e-05	-3.09508e-05	-7.43011e-05	-1.30044e-05	2.62448e-05	2.29664e-05
		GPGAGDLQTLA	5.61628e-05	0.000118862	-4.22482e-05	-8.17154e-05	2.04765e-05	-9.07883e-06
		NLALSRESLVV	-8.29384e-05	-0.000129284	0.000221844	0.000139983	0.000130863	2.43076e-05
		MDQAITVGAPV	0.000111669	-1.16151e-05	-0.0001432	8.85248e-06	2.91798e-05	-8.19418e-05
		NPNTYSEDLDV	3.43754e-05	1.92534e-05	3.05393e-05	8.30282e-05	-5.82955e-05	6.20888e-05
		APELWEDEESL	-3.27175e-05	-2.44993e-05	-3.43024e-05	-1.60585e-05	-1.46027e-05	-1.59485e-05
		LMYEENSRENP	0.000162297	0.000185442	3.42002e-05	0.000138635	3.74637e-05	6.1683e-06
		MYEENSRENPF	-4.7342e-05	-4.4156e-05	3.78495e-05	-8.83202e-05	1.16271e-05	-1.96021e-05
		IVEEQYTPQSL	-6.77428e-05	-3.3269e-05	-5.14994e-05	-7.62082e-05	8.03589e-05	-3.39945e-05
		ELGKLTGPSNQ	-0.000139111	-2.13617e-05	5.84288e-05	0.000175093	-0.000126705	-5.52931e-05
		LRAITEKETVE	-0.00010511	-6.56718e-05	0.000114729	-4.94157e-05	4.31358e-05	-5.0231e-05
		VMEQLGIARPR	-4.97362e-05	-5.94581e-05	-1.57327e-05	-7.48828e-05	-2.08659e-05	-4.67106e-05
		IIATGSVGKNL	0.000138968	-2.05982e-06	-4.80426e-05	-7.02135e-05	-7.11583e-06	-0.000151052
		LAAATGKQELA	-2.24372e-05	-1.21587e-05	-2.04427e-05	-2.00113e-05	-8.9252e-06	-2.34021e-05
		QAAEQDEMRLE	-2.86003e-05	4.33879e-05	-4.20125e-05	-2.03815e-05	-3.05523e-06	-3.15241e-05
		HKFYNTGPVFS	-4.79534e-05	-1.47327e-05	4.81777e-05	0.000141016	2.80679e-05	-5.81775e-05
		AARDPNRESLD	9.92319e-05	-4.80171e-05	5.2649e-05	-8.39558e-05	-1.42547e-05	-7.88152e-05
		VEALYLVCGER	0.000234187	-1.51668e-05	-0.000115979	-2.19472e-05	9.35211e-05	-8.04849e-06
		QVEQLELGGSP	-5.81524e-05	2.59457e-05	-2.91886e-05	4.36512e-05	-8.60739e-06	-1.70242e-05
		VEQLELGGSPG	9.53377e-05	-7.08975e-05	2.18993e-05	9.04775e-05	2.88865e-05	-8.58143e-05
		EQLELGGSPGD	-2.04636e-05	-1.54331e-05	-2.48071e-05	-1.44297e-05	7.56532e-06	-5.85753e-05
		PQVAQLELGGG	-7.67924e-05	2.11988e-05	-8.34412e-05	3.85065e-05	8.59547e-05	0.00013937
		QVAQLELGGGP	-1.99695e-05	-6.67362e-05	-3.72518e-05	-2.66842e-06	-2.51857e-05	-6.00332e-05
		NEIVEEQYTPQ	-2.20368e-05	-1.53305e-06	-2.0917e-05	-2.08013e-05	2.9823e-06	-1.77237e-05
		EIVEEQYTPQS	-0.000104486	-3.40746e-05	7.32042e-06	-2.08875e-05	-2.71384e-05	-0.000137125
		TPQSLATLESV	-0.000145573	0.000112232	-2.68734e-05	4.86913e-06	-7.95627e-05	-1.91818e-05
		VGSLKNEDTPN	-8.35919e-05	-9.01049e-06	-3.27889e-05	-8.68493e-05	-6.45276e-05	-1.1476e-05
		YSPRTPDRVSE	9.70071e-05	-6.80034e-05	-4.83273e-05	-3.43458e-06	-4.28458e-05	0.000120305
		TPDRVSETDIQ	0.000119592	-2.00968e-05	-4.49043e-05	-1.65061e-05	0.000105081	-0.000126969
		LKVALPSYEEA	2.57252e-05	3.52336e-05	-6.99659e-06	6.27314e-05	2.72447e-05	4.91152e-05
		TYVRKLDDFVE	-0.000109861	0.00010884	-0.000170638	-0.000127551	0.000133174	-6.79401e-06
		AHAAAITAYAL	-2.24372e-05	-1.21587e-05	-2.04427e-05	-2.00113e-05	-8.9252e-06	-2.34021e-05
		GTARGIVVYTG	-3.53832e-05	0.000182515	-0.000128698	-1.73951e-05	-9.44241e-05	-5.06547e-05
		NKDLPSPIERT	-8.35635e-06	1.28238e-05	-5.24578e-05	1.13142e-05	-6.01688e-06	1.83078e-05
		GVQVALPSYEE	5.10884e-05	-4.76491e-06	-2.33343e-05	1.78343e-05	-0.000198401	-1.58713e-05
		HEHMVITDRIE	0.000229963	-1.96568e-05	1.16964e-05	0.000139154	4.67991e-05	4.47446e-05
		LRVAPEEHPVL	-3.60396e-05	-8.33304e-05	-3.10941e-05	4.19645e-05	-7.84912e-05	-7.83455e-05
		RVIEITIYEDR	-0.000144008	-9.05707e-05	6.83316e-05	-2.50021e-05	5.21852e-05	6.22151e-05
		GIGKITPFEEK	2.78538e-05	-1.73431e-05	7.33229e-06	2.1748e-05	-4.8268e-05	3.97458e-06
		FESNIKSYRDD	-0.000128248	-7.75934e-05	0.000168634	-7.70233e-05	9.81634e-05	-2.56182e-05
		TVVKSVIVEPE	-0.000157358	-5.96847e-06	0.000121392	0.000127318	6.19629e-05	4.04747e-05
		RVAPEEHPVLL	-5.56547e-06	-5.57197e-06	0.000306373	-7.51644e-05	-8.59949e-06	5.05049e-05
		YLERTRAELDT	1.58242e-06	4.09085e-05	4.03033e-05	3.26275e-05	-2.31819e-05	7.05786e-05
		AQAKVDVFRED	-7.16415e-05	2.52898e-05	-4.45606e-05	-3.99396e-05	-6.324e-05	8.90497e-05
		HHGLDVFQDDD	-0.000135954	-3.88165e-05	-5.74693e-05	0.00013462	1.27811e-05	-0.000105624
		GQPNTLICFVD	-2.9194e-05	7.02121e-06	-1.76539e-05	-3.40417e-05	-8.78506e-05	-4.80385e-06
		EIEIIPVQEEE	9.61884e-06	-7.65732e-05	-7.29724e-05	-0.000121104	-7.72818e-05	0.000185108
		ARLGADMEDLR	-4.69154e-05	-5.01979e-05	-0.000104581	2.2823e-05	-5.77732e-05	4.07856e-05
		IEIIPVQEEEE	-4.6018e-05	-9.7111e-06	-5.81792e-05	-4.22862e-05	3.64838e-05	-4.24232e-05
		IDGSERQNGVL	4.22646e-05	-2.60311e-05	-2.30246e-05	-0.0001408	-6.29948e-05	-2.20503e-05
		TIEENIKIFEE	7.23182e-05	0.000137982	-0.00010968	-4.93516e-06	-3.83631e-06	-0.000142086
		GVLNSWTDQDS	-9.01953e-05	-6.69414e-05	0.00015297	-4.14457e-05	-0.000103804	-0.000101584
		ATIPLVPGRDE	-2.32452e-05	-1.79446e-05	-3.14094e-05	-2.08282e-05	-6.70315e-07	-2.63843e-05
		EVAQTTALPDE	5.74449e-05	-4.49757e-05	1.43279e-05	7.70924e-05	-5.5318e-05	9.15446e-06
		PPCCQPSSCETT	-2.24372e-05	-1.21587e-05	-2.04427e-05	-2.00113e-05	-8.9252e-06	-2.34021e-05
		MNAAPGVDLTQL	0.000260846	1.31784e-05	2.42256e-05	-8.59655e-05	6.92103e-05	-2.95918e-05
		RAQDFVQWLMNT	-6.16939e-05	-1.4687e-05	-1.66762e-05	-8.10889e-05	2.58443e-05	-5.30913e-06
		AAAEVPSRDTME	1.65724e-05	0.000130611	-6.24671e-05	-4.04317e-05	-3.75953e-05	6.83059e-05
		TPVRSGTNPQMD	-3.38208e-05	-0.000130635	-9.26161e-05	0.000195908	-0.000122537	-7.3316e-06
		GIAQIIAAQEEM	-4.72381e-05	7.03744e-05	9.10135e-05	2.53773e-05	-3.11625e-05	-6.67929e-05
		DAAAEVPSRDTM	-8.02775e-05	-1.78786e-05	-7.428e-05	-5.57669e-05	5.99552e-06	-0.00011744
		NMIVIVLGHHLG	-2.24372e-05	-1.21587e-05	-2.04427e-05	-2.00113e-05	-8.9252e-06	-2.34021e-05
		RMDQLAKELTAE	-1.72777e-05	-9.25959e-05	-7.00374e-05	0.000381769	-9.38417e-05	-2.88421e-05
		SRMDQLAKELTA	-5.83323e-05	-9.65051e-05	5.43144e-05	-3.64538e-05	-4.56793e-07	-9.72472e-05
		WSRMDQLAKELT	-3.39829e-05	1.09292e-05	0.000186089	-7.47718e-06	-6.69395e-05	8.35987e-05
		IALYMASQPRNK	-0.000123251	-6.87826e-05	0.000104798	-6.85714e-05	-2.60164e-05	-6.29505e-06
		TVTAMDVVYALK	0.000218061	-0.000105794	3.41454e-05	-0.000143731	-8.13933e-05	-0.000317311
		AAEQDEMRLELQ	2.98753e-08	2.01524e-05	-2.27486e-05	-2.32804e-05	-1.31312e-05	2.1056e-05
		SANSNPAMAPRE	5.16209e-05	0.000273166	1.09285e-05	-9.23128e-05	-2.44314e-05	-9.1366e-05
		NAARDPNRESLD	1.18011e-05	-2.93277e-05	7.85078e-05	-0.000110254	-5.67185e-05	2.82505e-05
		VNNKDLPSPIER	2.40956e-05	0.000180901	-7.73725e-05	0.000110556	2.83971e-05	2.94067e-05
		KCNTATCATQRL	-6.89504e-05	-2.70734e-05	7.19703e-06	-2.28217e-05	-3.2421e-05	-2.96237e-05
		QLELGGSPGDLQ	-2.4438e-05	0.000100578	-8.74617e-05	-4.34902e-05	7.74697e-05	8.85816e-06
		QERNAGDPAQPR	0.000105246	-5.31357e-05	-6.89394e-06	-4.05422e-05	-8.86066e-05	0.000108304
		EESNYELEGKIK	8.01066e-05	4.84761e-05	-3.98455e-05	-3.57782e-05	5.04447e-05	-2.88829e-05
		ALEEQLQQIRAE	-2.04301e-05	0.000124853	3.17275e-05	-9.47434e-05	4.2487e-05	-1.10176e-05
		GEAIPIYAEIEN	-0.000101968	-6.46801e-05	-2.55847e-06	9.17397e-05	-2.1964e-05	0.00028861
		NHEKYDNSLKIV	-0.000124474	-4.9142e-05	-1.5315e-05	-7.86424e-06	-2.58807e-05	0.000155854
		GISVPIILYPDG	-6.48891e-05	-1.57571e-05	-6.16099e-05	6.84221e-05	5.53387e-05	-2.98629e-05
		VHLTDAEKAAVS	4.48048e-05	-9.32621e-05	-9.27967e-05	0.000122436	-9.47966e-05	3.70747e-05
		PQVEQLELGGSP	-7.43281e-06	-3.32554e-05	-0.000102973	-0.000129219	5.76299e-06	-8.71795e-05
		ATAQTVEDYVEE	-3.15379e-05	-5.6703e-05	4.73331e-06	-7.22438e-05	-2.587e-05	-4.3332e-05
		HDFQRGLTAYHD	-5.30248e-05	-5.20712e-05	-1.61346e-05	-5.30826e-05	2.57748e-05	-2.50305e-06
		FLKVALPSYEEA	-7.03391e-05	6.35805e-05	-5.70125e-05	-0.000141227	-1.06688e-05	-3.00573e-05
		VGPRVGLARAQS	-0.000129187	1.36963e-05	-9.09653e-05	2.0902e-05	-8.59568e-05	6.64232e-05
		DAAASPLIAEQE	-5.02719e-05	-3.4694e-06	-2.85177e-05	-4.81488e-05	1.12704e-05	-1.19295e-05
		KVVQEYIDAFSD	-0.000177186	6.06963e-06	-0.000113764	-0.000119082	1.72787e-05	-3.45684e-05
		LAYLTSESSRPT	-2.82937e-06	-1.93197e-05	1.03706e-05	-1.55134e-05	-1.92405e-05	-2.08813e-05
		AKALANVNIGSL	-3.817e-05	-2.05869e-05	-1.39458e-05	-0.00010805	-1.36284e-05	0.000106018
		VGDEAQSKRGIL	1.76086e-05	-0.000160022	0.000123433	-5.33074e-05	4.12378e-05	-1.1261e-05
		VQTKGTGASGSF	8.10169e-05	-4.88074e-05	-0.000191415	0.000132128	0.000125225	-0.000141401
		VGGTSDVEVNEK	3.8477e-05	-0.000101993	-0.000127703	9.39461e-05	-4.16425e-05	8.6979e-05
		YYLKKTISRSPG	-0.000151171	0.000150831	0.000147541	-3.40702e-05	-9.61021e-05	3.71357e-06
		LQQSGPELVKPG	9.25688e-05	3.95911e-05	-2.26115e-05	0.000106866	-7.1475e-06	2.62944e-06
		ISPNAISAEEDG	-0.000175908	-6.47041e-05	-0.000109623	0.000389813	7.80882e-05	-0.000125111
		VDAGAALVQEDH	-3.3487e-05	1.24073e-05	-1.6147e-05	-1.03937e-05	-4.30335e-05	1.7118e-05
		EQEEAFLLAEEE	-4.42326e-05	-8.53838e-06	-7.96419e-06	-3.52744e-05	9.39137e-05	-2.35902e-05
		GVQVALPSYEEA	-0.000169895	-0.000116509	-0.000123457	3.37935e-05	-1.10361e-05	-8.05764e-05
		SLVSKGTLVQTK	-0.000124406	-9.22353e-06	-6.32243e-05	0.000312835	-2.5408e-05	-1.33241e-05
		DPNRESLDFLLV	4.27585e-05	-4.09813e-05	-7.67373e-05	0.000147292	-4.85714e-05	3.83471e-05
		QTIEENIKIFEE	-0.000132795	-0.000153198	0.000175915	1.58735e-05	2.89002e-05	0.000123511
		SRIVENLQSFNE	-1.50458e-05	-0.00015589	-9.71738e-05	-0.000167392	4.75894e-07	7.81978e-05
		AHAAAITAYALT	-2.53925e-05	-2.15772e-05	-2.44707e-05	-2.29988e-05	-5.12091e-05	-2.73771e-05
		LSHNAITDLPEH	-5.05804e-05	-4.70267e-05	-6.51864e-05	-2.136e-05	0.000167488	-7.14336e-05
		AASAILTAQLDE	-2.24372e-05	-1.50703e-05	-2.04427e-05	-2.00113e-05	-9.57557e-06	-2.34021e-05
		LVTRYIYNREEY	4.34054e-05	-0.000140152	-3.18195e-05	7.41185e-05	-0.00012584	-5.08805e-05
		GYQQFAYDGRDY	7.74182e-05	0.000130464	5.14975e-05	7.84018e-05	-7.831e-05	4.91772e-05
		QIDNARLAADDF	-7.60038e-06	-0.000183527	-3.90127e-05	8.19506e-05	-3.54697e-05	-8.24757e-06
		GVEEQTKAFLDG	-3.68893e-05	-7.30276e-05	-0.000126726	-0.000172657	-3.39357e-05	-6.72959e-05
		PNQLYNELNLGR	0.000221364	7.55849e-05	-2.05716e-05	0.000100048	-4.65878e-05	-4.37785e-05
		GEDDPDRSMKLS	0.000148633	-1.96622e-05	-6.20799e-05	0.000232027	1.2327e-05	-7.97012e-05
		YDGVAELDQLLH	-4.71143e-05	7.2922e-06	-8.14006e-06	8.74442e-06	-6.30281e-05	1.28475e-05
		DGVAELDQLLHY	0.000231696	-3.8478e-05	0.000194162	0.000140553	-6.15922e-05	-2.39643e-05
		SFPASQTEAHED	-0.000252233	-0.000125022	0.000183419	-7.04934e-05	-8.90981e-05	-0.00010785
		SQGTFTSDYSKY	1.8458e-05	-9.81124e-05	5.27073e-05	-1.45728e-05	3.62448e-05	-4.69838e-05
		HDEFERHAEGTF	0.000139252	7.42377e-05	-4.87613e-05	0.000103874	3.30325e-05	-6.94076e-05
		KKVITAFNEGLK	8.53033e-05	2.80243e-05	-3.76611e-05	0.00014198	-6.69917e-05	-0.000147103
		DNIQGITKPAIR	8.63692e-06	2.0694e-05	-4.22908e-05	-9.41199e-06	3.98266e-05	-9.84851e-05
		GPVLPPTNVGSN	2.17837e-05	8.43423e-07	-1.41291e-05	-6.59936e-05	-2.58747e-05	-4.57806e-05
		AARDPNRESLDF	-6.34318e-05	-0.000144872	5.46343e-05	6.14688e-05	5.57472e-05	6.95439e-05
		ARDPNRESLDFL	-2.20601e-05	8.44675e-05	-9.44967e-05	3.169e-05	8.2257e-05	7.44611e-05
		RDPNRESLDFLL	4.85692e-05	4.75428e-05	-0.000122982	-0.000128383	0.000127655	-7.048e-05
		EVEDPQVEQLEL	-5.25412e-05	1.43234e-05	8.70637e-06	-8.89104e-06	7.66967e-05	-0.000105621
		LELGGSPGDLQT	-2.31309e-05	-2.08694e-05	1.64298e-05	-5.438e-05	-2.95489e-05	8.81695e-06
		ELGGSPGDLQTL	6.90995e-05	1.64309e-05	-3.67473e-05	5.83829e-05	-4.02994e-05	-7.10076e-05
		LGGSPGDLQTLA	-9.23292e-05	8.8621e-06	2.93015e-05	-0.000156723	-0.000109456	5.53098e-05
		GGSPGDLQTLAL	0.000102803	-7.96877e-05	-7.54684e-05	0.000209994	-4.96375e-05	-4.14337e-05
		DLQTLALEVARQ	0.000169463	-1.5907e-06	-2.70595e-05	3.0149e-05	-5.88468e-05	-0.000125766
		EVEDPQVAQLEL	-6.4525e-05	4.62354e-05	7.89234e-05	8.56523e-05	-7.72707e-05	4.51572e-05
		PQVAQLELGGGP	7.94522e-07	-2.37417e-05	-2.60139e-05	-2.78422e-05	-2.04565e-05	1.64934e-05
		LELGGGPGAGDL	0.000102189	-2.86812e-05	5.97568e-05	-0.00010958	-4.56541e-05	0.000122023
		ELGGGPGAGDLQ	-0.000107932	-7.43697e-05	3.20373e-05	-8.06958e-05	-6.75344e-05	3.94921e-05
		LGGGPGAGDLQT	-1.3672e-05	0.000136802	0.000235656	-6.19945e-05	3.67857e-05	3.55154e-05
		GGGPGAGDLQTL	7.6387e-05	-0.000122814	-5.61364e-05	-8.61918e-05	5.11171e-05	5.99216e-05
		GGPGAGDLQTLA	-0.000115811	-6.37283e-06	-5.35317e-05	-8.12149e-05	-2.35927e-05	-7.84562e-05
		GPGAGDLQTLAL	5.77605e-05	4.32921e-05	-4.92768e-05	1.99669e-05	-3.99416e-05	-2.2978e-05
		ALAHLLEAERQE	5.25193e-05	-2.39142e-05	-5.25881e-05	-7.98399e-06	-4.66338e-05	-6.00023e-05
		ERPVFTNHFLVE	-0.000112169	-5.57546e-05	8.40748e-06	-7.49377e-05	-2.20451e-05	2.03734e-05
		QELEEELDEAVE	4.72874e-05	0.000120352	-0.000136121	4.5827e-05	-0.000117709	-1.0159e-05
		QELGKLTGPSNQ	-0.000129414	6.80825e-05	-8.88389e-05	8.01393e-05	4.15954e-05	-0.000134253
		DQLSEDASKVIT	-9.69037e-05	0.000173215	2.55593e-05	0.00013866	-2.29804e-05	-5.53852e-05
		LDDIPEADLDRP	0.000140673	-4.78084e-05	-0.000128683	-8.19641e-05	-7.12095e-05	-6.987e-05
		SKVAFSAVRSTN	-0.000115086	-4.20164e-05	-4.56634e-05	-7.48655e-06	4.90007e-05	1.86602e-05
		EGEDDPDRSMKL	-4.4865e-05	-4.37009e-05	-6.88723e-05	-0.000105523	-2.81487e-05	3.52241e-05
		EDDPDRSMKLSF	4.23896e-05	0.000100174	-0.000106518	-1.64772e-05	0.000176957	0.000133701
		DPDRSMKLSFRT	4.02716e-05	0.000139205	-0.000147395	-4.41918e-06	0.000183803	4.28867e-05
		EDSVEARSDFEE	2.13515e-05	3.06859e-05	-1.55044e-05	-0.000152701	-6.49491e-06	-0.00010147
		NHPDSELESTAN	-2.26813e-05	-1.62292e-05	-2.20842e-05	-1.54141e-05	1.02894e-05	-5.24937e-05
		PDRQYEPYPITE	7.82109e-06	-1.03409e-05	-4.59764e-05	-3.30873e-05	-4.17841e-05	-4.33032e-05
		RPFSEDVNWGYE	-6.0805e-05	3.84816e-05	-3.42658e-05	-6.6443e-05	4.8969e-05	-9.89864e-05
		SAARSVPASNYV	-5.04711e-05	7.32802e-05	-4.79568e-05	-6.20649e-05	0.000144137	-6.79482e-05
		PGQGGLEGPSGP	-0.000152512	-4.5114e-05	5.0655e-05	-0.000106808	4.65965e-05	8.93047e-05
		TEAHEDPDEMNE	0.0001211	0.000156199	4.98092e-05	4.74901e-05	0.000194533	-1.09259e-05
		QGTFTSDYSKYL	-9.16275e-05	1.79759e-05	8.03975e-06	-0.00018023	4.88266e-05	5.12239e-05
		GTFTSDYSKYLD	-0.00024448	-0.000180354	-0.000121591	0.000262245	0.000150357	0.000103594
		TFTSDYSKYLDS	-0.000253157	-4.14732e-05	-0.000246067	-3.32995e-05	0.000163693	-8.64487e-06
		FTSDYSKYLDSR	0.000154963	7.12867e-05	0.000142341	9.72392e-06	-0.000103927	0.000389309
		SDYSKYLDSRRA	4.90646e-05	0.000143883	1.97988e-05	0.000131528	6.85558e-05	0.000116184
		LDSRRAQDFVQW	3.27059e-05	0.000102872	-8.03668e-05	-4.45671e-05	-2.273e-05	-7.18313e-05
		DSRRAQDFVQWL	4.10655e-05	1.42313e-05	-2.26377e-05	-1.05135e-05	9.1644e-05	5.20134e-05
		FINWLIQTKITD	-0.000104377	0.000107733	5.57714e-05	6.59655e-07	0.000194866	8.67523e-06
		ASGPPVSELITK	-0.000113859	1.37157e-05	-0.000218842	-9.34688e-05	-2.72122e-05	-0.000207928
		NFLVRSSNNLGP	0.000201846	-1.32351e-05	3.6194e-05	-1.27166e-05	-0.000120358	-0.000139142
		EQLELGGSPGDL	-4.38402e-05	9.69462e-05	-2.8665e-05	-2.25031e-05	-7.69369e-05	0.000164844
		QLELGGGPGAGD	-8.0892e-05	6.47033e-05	-4.78049e-05	-6.49812e-05	3.68988e-05	-0.000139012
		EIELQSQLALKQ	0.000104345	-1.38336e-06	-9.65071e-05	-0.000128396	-7.15e-05	-0.000117641
		TWEQEPLQEQPR	5.28142e-05	-0.00011175	-4.81815e-05	0.000116253	8.52599e-05	-2.90086e-05
		APLVETSTPLRL	-2.24372e-05	-1.21587e-05	-2.04427e-05	-2.00113e-05	-8.9252e-06	-2.34021e-05
		RPVFTNHFLVEL	-4.08614e-05	3.3965e-05	-0.000108546	-2.79438e-05	5.13152e-05	6.98791e-05
		DVPAALFSKLLF	1.17147e-05	-4.2374e-05	-8.17826e-05	0.000208854	-4.33729e-05	-5.29757e-05
		LMYEENSRENPF	4.80551e-05	8.36583e-06	0.000141212	3.74569e-05	-4.9665e-05	5.61687e-05
		TNEIVEEQYTPQ	9.63877e-05	4.5907e-05	-3.46194e-05	2.15474e-05	-7.0717e-05	0.000116343
		VKYPELLNTNQL	-1.83341e-05	1.31746e-06	3.88401e-05	-9.8664e-05	-8.42778e-05	9.06299e-05
		VQMEFLASSESV	-0.00012012	7.89606e-05	5.7742e-05	-8.27137e-05	3.93419e-05	-0.000104698
		LIIATGSVGKNL	-1.84117e-05	-4.64064e-05	-0.000110405	-5.68158e-06	6.60596e-06	-5.06465e-05
		APSDPRLRQFLQ	-2.01209e-07	-3.48477e-05	8.66693e-05	1.87237e-06	-5.42921e-05	2.60008e-05
		SLAAATGKQELA	-2.25978e-05	-1.22464e-05	-3.2237e-05	-2.01737e-05	-1.37828e-05	-3.40135e-05
		EEEPEYGEESRS	-0.000217625	-2.91571e-05	-8.44277e-05	0.000141475	-5.4091e-05	8.91567e-05
		FDPLQWKNSDFE	8.95605e-05	8.96854e-05	0.000196924	-0.000211456	-1.83345e-05	0.000145777
		EDPQVEQLELGG	0.000334993	-3.99668e-05	2.50345e-05	5.67262e-05	-2.44933e-05	-0.000176285
		VEQLELGGSPGD	-6.64546e-05	-2.52534e-06	0.00063949	9.87547e-05	-6.74711e-05	-8.19978e-06
		REVEDPQVAQLE	-4.24712e-05	-1.64348e-05	2.81212e-05	-0.000119351	-8.31291e-05	2.25291e-05
		VEDPQVAQLELG	4.73618e-05	9.10505e-06	7.11079e-05	-4.99027e-05	4.94659e-06	-6.5391e-05
		VAQLELGGGPGA	-7.51317e-05	4.84946e-05	-2.29479e-05	-0.000104131	-5.56253e-05	-4.65077e-07
		AQLELGGGPGAG	3.82851e-06	-3.36721e-05	-4.27791e-05	-4.97666e-05	-1.27737e-06	-5.35757e-05
		DLQTLALEVAQQ	6.09598e-05	-3.29243e-05	-0.000104421	-1.46151e-06	4.07929e-06	1.57244e-05
		ASFQRNQLLQKE	-2.37708e-06	-3.28873e-05	-2.89178e-05	4.59731e-05	7.18288e-05	0.000114354
		NEIVEEQYTPQS	-1.93034e-05	-1.80009e-05	-2.68922e-05	-1.97392e-05	-3.45189e-06	-2.24609e-05
		NQEQAEQGREHL	0.00015557	0.000179794	-4.18798e-05	-0.000109867	-6.84578e-05	4.61874e-05
		VSETDIQRLLHG	0.000138134	4.62874e-05	-0.000153981	-2.42486e-05	0.000154696	2.8354e-05
		NTYVRKLDDFVE	4.43802e-05	9.69532e-05	-0.00026057	0.000210666	-0.000158449	-0.000161355
		NELRVAPEEHPV	0.000134378	0.000151566	-1.0343e-05	-0.000104001	2.28747e-05	-2.95918e-05
		LKVALPSYEEAL	-8.52442e-05	-0.000104893	-0.000179968	3.11222e-06	-3.74204e-05	-0.000103039
		ETVAVKIFPYEE	6.31992e-05	1.66066e-05	0.000279273	-3.0234e-05	-3.0624e-05	0.000166713
		VAEVGISDYGDK	1.78962e-05	0.000148201	-4.48731e-05	-3.75912e-05	1.71019e-05	-5.21769e-05
		APQKVELTVEKE	-3.95395e-07	-4.01244e-05	-0.000102125	-6.80773e-05	-6.234e-06	-9.19528e-05
		GQPNTLICFVDN	-0.000182863	-0.000138419	-0.000107705	2.17162e-05	1.51847e-05	1.71399e-05
		DHGATGILVFPN	-0.000130431	-0.000129365	-4.18607e-05	4.05926e-05	6.95599e-06	-1.72123e-05
		PEQKALVIGGEA	-0.000106048	0.000262934	4.52908e-05	-0.0001406	2.97347e-05	-2.30101e-05
		AFQEALAAAGDK	7.79074e-05	-1.52724e-05	1.42117e-05	-2.60434e-05	6.73572e-06	-2.89469e-05
		NNKDLPSPIERT	-0.000133764	-0.000171551	-2.56006e-05	5.67545e-06	0.000135814	3.40398e-05
		EGTARGIVVYTG	0.000166888	-0.000114057	-0.000141203	0.000176396	-1.25807e-05	-4.31101e-05
		QSTAITAYKSEG	-0.000165953	5.95497e-05	8.45701e-05	5.6338e-07	5.92851e-05	-1.43862e-05
		PAEVGVLVGKDR	0.000194257	-6.61586e-05	-0.000139084	-8.07782e-05	3.62486e-06	3.88e-05
		TIEENIKIFEED	6.22256e-05	7.61097e-05	-9.22732e-05	0.00018602	1.10263e-05	-0.000181698
		YPIEHGIITNWD	0.000179027	3.2671e-05	0.000232253	4.20327e-05	-4.06823e-05	-0.000161125
		LGKQEVIRGWEE	-9.02855e-05	-4.52096e-05	-2.06266e-05	-0.000141981	-6.95496e-05	-0.000100549
		IHEHMVITDRIE	-6.57601e-05	2.58538e-06	-0.000172719	-0.000135879	5.86847e-05	-0.000126848
		INASYIDGFKEP	-5.75466e-05	1.53583e-06	5.25492e-05	6.61941e-05	3.41007e-05	0.000193925
		DTTVSVKSYPDE	-7.60929e-05	-5.01106e-05	-6.66332e-05	9.49998e-05	-6.93317e-05	-4.65762e-05
		AQQEALLVFAEH	-3.19511e-05	-1.16843e-05	-2.76259e-05	-3.55229e-06	-1.72511e-05	-2.14397e-05
		GTARGIVVYTGD	-0.000143441	-1.72802e-05	2.1626e-06	-6.05383e-05	-0.000465651	2.27144e-05
		TIQQVIKSGSDE	0.000140753	-8.56599e-06	6.1713e-05	-0.000117772	5.63708e-05	-2.06716e-05
		NTFKTLDSWRDE	-0.000110152	0.000256021	1.50057e-05	9.17242e-06	-6.65919e-06	8.06697e-05
		AVAEEIQDEVDE	-6.64513e-05	-3.20977e-05	-6.91127e-05	9.76058e-05	5.45867e-05	5.97568e-05
		HEHMVITDRIEN	0.000207526	2.50388e-05	-9.28565e-05	0.000273738	0.000184841	1.32781e-05
		GKIETIEVMEDR	-4.74321e-05	-4.3251e-05	0.000113146	5.18454e-06	1.2541e-05	-0.000152114
		ALHHGLDVFQDD	-9.28643e-05	9.23966e-05	-5.55635e-05	-1.15027e-05	-7.13517e-05	2.491e-05
		GIVKALNVEPDG	-0.000190595	7.03543e-05	-2.02911e-05	-9.16049e-05	3.4694e-05	-0.000146375
		AAQKAAAFEDQE	-1.59215e-05	4.5195e-05	-1.44053e-05	2.83581e-05	-9.11368e-05	-2.99936e-05
		EATIPLVPGRDE	-5.42124e-05	-1.46394e-05	7.27031e-05	-5.19795e-05	-1.63692e-05	-3.22664e-05
		YKEQYAFVYKEK	-5.9934e-05	6.66953e-05	-5.7907e-05	-0.000161043	-3.46187e-05	-5.47074e-05
		SIAQLNAENDHP	-4.27758e-05	9.60288e-06	-3.08248e-05	2.15532e-05	8.20419e-06	-1.52035e-05
		KQVTELEAEREQ	-0.000150998	-0.000102595	-3.92005e-05	-0.000178413	-2.80706e-05	-3.72616e-05
		IVEQIPTYVEYS	0.00039741	6.94277e-05	-0.000145466	0.000135178	-5.31557e-05	-1.53865e-05
		EAQAKVDVFRED	-0.000127409	-7.35889e-06	0.000284258	-0.000196557	6.67005e-05	-4.46251e-05
		ATIPLVPGRDED	-5.79825e-05	-3.74242e-05	-4.6235e-05	-4.75465e-05	-3.30124e-05	-5.82704e-05
		LHHGLDVFQDDD	-2.07254e-05	5.22215e-05	-4.46852e-05	1.63896e-05	-7.11252e-05	4.51215e-05
		LGQPNTLICFVD	6.12269e-05	-0.0001946	0.000254543	-1.4823e-05	0.000120195	-8.31803e-05
		EVAQTTALPDED	-0.000247488	-4.86581e-05	2.10691e-05	-0.000214857	-6.2573e-05	-0.000137483
		VSVSVIMSEGDG	3.99072e-05	-6.72063e-05	-3.37485e-05	0.000134902	-6.20097e-05	-0.000112747
		AQAKVDVFREDL	-4.06633e-05	-4.37617e-05	-1.96679e-05	0.000124613	1.56397e-05	-3.91197e-05
		HHGLDVFQDDDA	-0.00011683	8.75096e-05	3.82466e-05	-0.000158431	-5.96132e-05	-1.05254e-05
		RLVTRYIYNREE	0.000222827	0.000228701	0.000103497	-0.000191122	-9.53258e-05	-6.14042e-05
		ISVPVPEFADSD	0.000183347	-2.51643e-05	2.965e-05	-2.77686e-05	6.8846e-05	-2.04123e-07
		EEEIEIIPVQEE	2.79201e-05	-5.30581e-06	-2.13862e-05	-4.69814e-05	-9.0003e-05	-7.1532e-05
		EEIEIIPVQEEE	-1.63246e-05	-4.85381e-05	1.65578e-05	-3.67582e-05	-8.31539e-05	0.000138537
		EIEIIPVQEEEE	-7.54311e-06	-1.23938e-05	6.91599e-05	-3.48773e-05	-4.78252e-05	-4.40151e-05
		IEIIPVQEEEEE	-5.21754e-05	4.35599e-06	-6.04068e-05	-1.96984e-05	1.60536e-06	-2.78946e-05
		GVLNSWTDQDSK	7.59708e-05	2.06359e-06	-0.000221237	-9.16696e-05	1.95055e-05	6.3349e-05
		QNGVLNSWTDQD	1.03739e-05	9.06117e-05	3.66567e-05	-5.27485e-05	0.000231072	-0.000205392
		IDGSERQNGVLN	6.74445e-05	0.000119269	-0.00019291	0.000173689	-6.06621e-05	-0.000227883
		EIQSQAKAYFEK	-7.20646e-05	-7.41437e-05	-1.8692e-06	1.43448e-05	-1.80488e-05	4.2527e-06
		TRAYGFRDPGPQ	-5.45627e-05	-4.87679e-05	-0.000107452	0.000241822	9.40958e-06	-2.74235e-05
		LVEALYLVCGERG	7.17498e-05	0.000159264	-1.72071e-05	2.24453e-05	0.000219779	-1.87788e-05
		RRAQDFVQWLMNT	2.35982e-05	2.0561e-05	4.75555e-05	0.000112766	1.03607e-05	1.90042e-05
		NIAVDKANLDVMK	-1.13275e-06	2.13385e-05	0.000123555	3.50457e-05	-7.72915e-05	-0.000124334
		DAAAEVPSRDTME	-5.27147e-05	-5.67363e-05	-2.41382e-05	7.23822e-05	-6.906e-07	-4.92655e-05
		AATLAVIDSEKDM	-7.89393e-05	0.000217399	-0.000136404	5.49408e-06	0.000131088	-8.22339e-05
		SRMDQLAKELTAE	-8.17497e-05	-1.79346e-05	-9.77155e-05	0.000134591	-5.43697e-05	-0.000111651
		EQEMATAASSSSL	1.31141e-05	-3.8741e-05	-6.17362e-05	-2.87019e-05	-2.52545e-05	-4.51573e-05
		WSRMDQLAKELTA	-5.8817e-05	-3.87946e-06	-6.62374e-05	7.12154e-06	-2.01939e-05	8.24603e-05
		HTYQVGMNDMGDM	2.8631e-05	-0.000214738	1.73005e-05	-0.000172227	-0.000257283	1.36601e-05
		GEDDPDRSMKLSF	-0.000122897	-0.000129369	-9.48882e-05	0.000141867	-7.48644e-05	0.000162525
		NAARDPNRESLDF	-6.76406e-05	2.48806e-05	-0.000102527	7.02675e-05	-1.67188e-05	-2.65204e-05
		KKLEPSGPISTIN	0.000355157	8.21292e-05	1.03356e-05	7.79712e-05	-2.35903e-05	0.000166198
		VNNKDLPSPIERT	-0.000159367	4.19149e-05	2.79565e-05	-6.68152e-05	2.4407e-05	-1.47196e-05
		GKKVITAFNEGLK	-0.000156764	0.000195881	-1.36628e-05	4.90488e-05	-5.28827e-05	6.17618e-05
		QLELGGGPGAGDL	0.000134503	-7.9158e-05	-4.05807e-05	5.71242e-05	-2.53182e-05	3.36321e-05
		QLELGGSPGDLQT	0.000150012	-3.05399e-05	-0.000119064	3.67247e-05	8.28579e-07	-0.000110259
		PQVEQLELGGSPG	-6.77284e-05	-0.000177166	-9.40589e-05	-0.000101234	-3.1839e-05	0.000128035
		NYREQEELKVRVE	-2.46933e-05	-2.52939e-05	-9.75912e-05	0.000113858	-3.63088e-05	-1.80665e-05
		FVKQHLCGSHLVE	2.35846e-05	6.28346e-05	-2.07155e-05	6.98986e-05	3.47354e-05	-2.34211e-05
		LQIDNARLAADDF	8.28368e-05	-0.000115884	-6.1095e-05	0.000103837	-1.50648e-05	-4.99106e-05
		VSIQNLVKVYRDG	4.72116e-05	4.28435e-05	2.55234e-05	7.076e-05	-6.31842e-05	2.26865e-05
		GVQIGIWARPSAI	5.39376e-05	1.50312e-05	-3.0549e-05	-0.000134552	-9.13376e-05	-4.5931e-05
		EEIKKELEDLRDR	-9.76634e-05	0.000138557	5.96465e-05	-9.33723e-05	-6.09947e-05	-6.7282e-06
		VEGTARGIVVYTG	2.75778e-05	-5.49892e-05	4.55457e-05	-4.02992e-05	-3.46608e-05	8.68077e-05
		SKDWSFYILAHTE	-0.000201075	-0.000125852	-2.20933e-05	-1.23291e-05	6.41379e-06	-8.50721e-05
		AHTEFTPTETDTY	1.70331e-05	-4.66266e-05	6.05279e-06	-7.3413e-06	9.25723e-05	6.89028e-05
		QLTEEQIAEFKEA	0.000195027	-3.75024e-05	0.000242992	-8.70951e-05	-0.000115446	-0.000128715
		GRAQLGVQAFADA	-0.00011884	-6.14871e-05	0.000106321	-8.14502e-05	-1.27238e-05	-0.000114794
		RPQKSLLVEVEEG	-3.09672e-05	2.64876e-05	4.25964e-05	-5.80501e-05	-6.17882e-05	0.000131837
		VALLLAGQATTAY	-2.24372e-05	-1.21587e-05	-2.04427e-05	-2.00113e-05	-8.9252e-06	-2.34021e-05
		SVVGGLAVGKEGP	8.21686e-05	7.13589e-05	-1.20742e-05	-4.00167e-05	3.12123e-05	-9.42807e-05
		EPGAPGENGTPGQ	0.000137358	-4.82252e-05	-1.35105e-05	-5.16574e-05	-4.91819e-06	-1.52606e-05
		RPPFVAYPHLRIR	0.000129367	-9.3865e-06	0.000125653	2.44882e-05	-0.000113815	-3.23149e-05
		RLKTHLPIFSQED	-0.000256377	0.00019363	-2.01152e-05	-8.80604e-05	-2.60317e-05	-0.000143134
		EFIKASSIEARQA	-2.41054e-05	4.95271e-05	-4.60142e-07	-0.000150149	-3.57047e-05	-7.98953e-05
		VALLTHNPSLLRK	-0.000146502	0.000155258	1.35209e-05	-9.11694e-05	-0.000104779	5.4664e-06
		YPRQTQVSVLPEG	0.000486023	-0.000222219	-0.000280802	-1.96904e-05	-8.4374e-05	-7.07102e-05
		VTRYIYNREEYLR	-0.000436711	3.3857e-05	0.000170306	-6.80074e-05	0.000105081	-2.69053e-06
		TRPNQEGIDVREE	-1.01463e-05	-0.000207489	1.95655e-05	-0.000145442	6.63645e-05	-0.000126077
		EVEDPQVAQLELG	-3.99181e-05	-6.32122e-05	-6.65414e-05	0.000218523	-5.69233e-05	2.37943e-05
		FKQSQNFPTAQQE	-0.000110445	-6.06422e-05	-2.01863e-05	-0.000151645	-3.98594e-06	1.07219e-05
		IHDFQRGLTAYHD	-3.68813e-05	-1.11581e-05	6.547e-05	-5.76292e-06	9.43904e-05	-8.01643e-05
		DFQRGLTAYHDIS	-0.000132102	2.47592e-05	-0.000173523	7.21211e-05	-2.66023e-05	-6.58428e-05
		YTAEELCIRAAQE	0.000101645	-7.62591e-05	-0.000255483	-0.000180687	-1.27484e-05	-0.000130992
		SDIIVQKIQPYTE	-0.000131244	9.31144e-05	-0.000125739	2.59379e-05	-3.81618e-05	-7.36885e-05
		ALEARPLLSQEDS	-6.59354e-05	-9.92082e-05	6.28578e-05	1.75736e-05	-5.92703e-05	7.00237e-05
		HSIAQLNAENDHP	-2.66185e-05	-1.28659e-05	-2.42052e-05	-2.42381e-05	-1.00011e-05	-3.52665e-05
		SISPNAISAEEDG	-2.82152e-06	-4.18001e-05	-0.000253497	-0.000123491	0.000106657	7.07279e-05
		IEKPAGPPGILAL	-2.22879e-05	4.03724e-05	4.70764e-05	8.59196e-06	-1.49395e-05	-3.52162e-05
		KLQLQEQLQAETE	-2.24372e-05	-1.27726e-05	-1.67295e-05	-2.00113e-05	-1.52285e-05	-1.23184e-06
		IVDYIADKKDVYE	8.37129e-05	-0.000174936	2.77834e-05	6.39987e-06	-9.2579e-05	5.84778e-05
		IGNKADLEAQRDV	-0.000186621	6.04907e-05	5.05536e-05	-6.63411e-05	-0.000117447	-8.38859e-05
		INTYVRKLDDFVE	-0.000127345	-0.00011885	-0.00010274	0.000244913	2.88033e-05	-4.09795e-05
		VIHKSFVEVNEEG	-0.000235444	-0.0002023	-5.2361e-05	-0.00014068	4.02835e-05	-1.75117e-06
		GHVESELLHTYSE	1.06589e-06	4.512e-05	-6.62132e-05	2.03741e-05	2.80867e-05	-3.59029e-05
		FETVAVKIFPYEE	4.56667e-05	5.31626e-06	-6.76733e-05	4.37529e-05	6.54938e-05	-1.24285e-05
		SDLVNAIKADAEG	-1.51102e-05	-6.31273e-05	-7.07664e-05	-4.62222e-05	-5.87038e-05	-4.34449e-06
		QRQHEINLIAYRE	-0.000232355	-2.0529e-05	-0.000127058	-4.41228e-05	-8.2428e-06	-3.80056e-05
		KSRIVENLQSFNE	1.68879e-05	9.24627e-05	4.54152e-05	3.40177e-05	-4.29556e-07	0.000154725
		DIEEAGIVAREFG	-2.3836e-05	9.00624e-05	-0.000408131	8.93162e-05	5.72678e-06	-0.000343512
		LVAEVGISDYGDK	-0.000107619	0.00015231	0.00010209	-0.000121865	-6.47258e-05	1.16589e-05
		TAPQKVELTVEKE	0.000207279	0.000259869	-6.25609e-05	-8.20951e-05	5.16965e-05	1.39537e-05
		SLEEIYLFSLPIK	9.79813e-05	6.74521e-05	-0.000198643	-9.82223e-05	-9.16516e-05	0.000239067
		GLRVIEITIYEDR	-0.000111867	-2.99671e-05	-5.4016e-05	-8.16766e-05	3.92533e-05	-8.84382e-05
		IRLVTRYIYNREE	-8.11687e-05	7.47471e-05	-3.20481e-05	0.000123878	-7.95071e-05	-5.45209e-05
		RLVTRYIYNREEY	-2.20045e-05	-3.21503e-05	6.23479e-05	-0.000190702	-0.000169109	-5.03832e-05
		RGYQQFAYDGRDY	4.60572e-06	-6.685e-05	4.88429e-05	7.74855e-05	5.93195e-05	-7.18336e-05
		ATAQTVEDYVEEM	-6.75328e-05	-7.88354e-05	0.000193892	-5.48355e-06	-1.26273e-05	-2.89876e-05
		ASSTQPLLVHEDA	4.05599e-06	-0.000109666	2.17384e-05	0.000129508	9.89689e-05	-8.10754e-05
		TDHGATGILVFPN	5.12794e-05	-2.5197e-05	-1.73812e-05	9.48548e-05	9.53876e-06	-5.5542e-05
		NKHEAMITDLEER	-7.23592e-06	-0.000149556	-6.16798e-06	2.37605e-05	-1.98146e-05	0.000189581
		VYQGASLQAQTDR	-5.61898e-05	-9.56831e-05	-4.39429e-05	-3.97234e-05	0.000152127	-9.9645e-06
		KDTVVKSVIVEPE	5.8036e-05	-7.97845e-05	-1.979e-05	-6.4987e-05	-5.29222e-05	8.10896e-05
		ALGLPLTQLPVPL	-3.90696e-05	-2.92775e-05	-4.74632e-05	-4.89196e-05	4.05974e-06	-1.76374e-05
		EREIAEAIKNHEE	-1.66991e-05	0.000147241	0.000110434	5.08847e-05	-5.59197e-05	2.17796e-05
		AGPASVPLRTEEE	-8.78026e-05	0.00032987	-1.58679e-05	-9.99826e-05	-0.000157242	-6.08818e-05
		SAVSGIIADLDTT	-2.24372e-05	-1.21587e-05	-2.04427e-05	-2.00113e-05	-8.9252e-06	-2.34021e-05
		MIILSHIYIIIMR	0.000189586	-3.69197e-05	0.000161024	8.84707e-05	2.34451e-05	9.57432e-05
		MTIQQVIKSGSDE	7.18762e-05	4.48717e-05	0.000188047	-0.000223699	9.22464e-07	0.000144389
		AASAILTAQLDEE	-2.24372e-05	-1.21587e-05	-2.01005e-05	-2.00113e-05	-9.25029e-06	-2.34021e-05
		TPEQKALVIGGEA	5.57512e-05	6.76656e-05	-5.13282e-05	-6.69584e-05	2.1113e-05	-5.08125e-05
		YQTIEENIKIFEE	9.45338e-06	3.12977e-05	2.31446e-06	1.53948e-05	2.10073e-05	1.83754e-05
		SVGQQLVFSFNDK	-7.08123e-05	-0.000156033	1.09808e-05	-8.4825e-05	2.8583e-05	-3.04064e-05
		YINASYIDGFKEP	-7.43469e-05	-3.77209e-05	7.35797e-05	-0.000101971	0.000103985	1.35864e-05
		FESNIKSYRDDID	-5.53184e-07	0.000101696	-2.42915e-05	8.23023e-05	-0.000187856	0.000330973
		EAFQEALAAAGDK	-6.98627e-05	-3.57507e-05	-5.92507e-05	-5.75728e-05	7.81332e-06	7.50264e-05
		HIEDSGEKPNTFS	9.70542e-05	-1.07449e-05	0.000150695	8.57876e-05	3.79321e-05	-6.90379e-05
		SKEADVATVRLGE	0.000114819	9.85008e-05	9.50562e-05	4.78105e-05	5.67078e-05	-3.65222e-05
		QYDGVAELDQLLH	-5.0409e-05	-8.4049e-05	-0.000123908	-3.00591e-05	0.000134688	-9.96786e-05
		YDGVAELDQLLHY	-0.000132278	-3.34067e-05	-6.45207e-05	-1.19808e-05	-5.41251e-05	-0.000105267
		YSAARSVPASNYV	3.45612e-05	0.000178949	0.000154563	0.000125299	1.42127e-05	-2.428e-05
		VNKVLDIVSCKSK	0.000119055	-1.29184e-05	-0.00017896	6.82904e-05	-0.000129534	-2.51187e-05
		HALQDTEENPRSF	-9.68317e-05	-1.60892e-05	-4.66682e-05	-6.89731e-05	-5.47001e-05	-1.22687e-05
		HSQGTFTSDYSKY	0.000590397	5.76334e-05	0.000212975	0.000113735	-7.01639e-05	0.0001937
		GTFTSDYSKYLDS	-5.9747e-05	-6.9319e-05	4.86738e-05	0.000288665	6.76836e-05	-0.000160104
		HDEFERHAEGTFT	8.65516e-05	-6.85388e-06	-8.27909e-05	0.00026957	4.66478e-06	-0.000178757
		SSNNLGPVLPPTN	-5.88868e-05	-2.89505e-05	-2.9399e-05	-5.69345e-05	-1.71265e-05	-3.17885e-05
		LGPVLPPTNVGSN	-1.71051e-05	-1.41105e-05	-6.65711e-06	-2.82173e-05	-1.82114e-05	-2.38385e-05
		GPVLPPTNVGSNT	-2.34433e-05	-1.32239e-05	-2.517e-06	-1.71046e-05	-1.10126e-05	-3.80632e-05
		AARDPNRESLDFL	-4.77287e-05	-6.94723e-05	2.33409e-05	-8.0739e-05	-2.70805e-05	-7.83805e-05
		RDPNRESLDFLLV	-0.000125301	-8.92295e-05	6.98627e-05	-1.38977e-05	4.47555e-05	9.83356e-05
		EVEDPQVEQLELG	7.73589e-05	-3.93595e-05	5.88626e-05	3.27542e-05	1.69528e-05	0.000105686
		VEQLELGGSPGDL	-2.43589e-05	-6.58981e-06	-0.000128174	5.56325e-05	-2.42624e-05	-7.68126e-05
		EQLELGGSPGDLQ	1.42905e-05	-5.11141e-05	-0.000144384	-3.16841e-05	5.24287e-05	-9.06881e-05
		LELGGSPGDLQTL	0.000108748	8.76921e-07	-2.55073e-05	-3.28185e-05	-4.90274e-05	4.01187e-05
		ELGGSPGDLQTLA	1.72588e-05	-9.55826e-05	6.79663e-05	4.47108e-05	1.77322e-05	-3.98715e-05
		LGGSPGDLQTLAL	0.000106172	8.49368e-06	5.26642e-05	6.16175e-05	0.000215345	-8.39797e-05
		REVEDPQVAQLEL	-7.14855e-05	4.28568e-05	0.000162299	-9.44242e-05	-6.21375e-05	-5.93594e-05
		PQVAQLELGGGPG	-4.06062e-05	3.28857e-05	4.84332e-05	-0.000100899	-6.78326e-05	-5.36632e-05
		LELGGGPGAGDLQ	-9.90204e-05	-3.50306e-05	-2.25279e-05	2.07977e-05	0.000114544	-3.68394e-05
		ELGGGPGAGDLQT	0.000136528	3.97057e-05	3.8334e-05	-0.000111017	2.00952e-05	-4.06098e-05
		LGGGPGAGDLQTL	-0.000128493	7.2672e-05	-6.09044e-05	-6.39552e-05	5.68791e-05	-3.34559e-05
		GGGPGAGDLQTLA	5.26336e-05	-3.4552e-05	-3.74783e-05	-5.62405e-05	-3.16455e-05	-5.74297e-05
		GGPGAGDLQTLAL	-8.73601e-05	-0.000160165	-7.04803e-05	7.42793e-05	2.90486e-06	-2.7224e-05
		TNEIVEEQYTPQS	8.36725e-05	5.66082e-05	0.000142812	-0.000103194	-4.99366e-05	9.91627e-05
		IPVGSLKNEDTPN	-4.90162e-05	-2.39709e-05	9.58724e-05	5.38049e-06	-1.25412e-05	5.90028e-05
		TEKETVEKERQSI	-1.04604e-06	-3.61105e-05	-7.8803e-05	-0.000105665	-4.51822e-05	0.000131605
		SVPHFSEEEKEAE	0.000348968	6.05033e-05	2.77017e-06	3.54042e-05	5.90389e-05	0.000162022
		LEGEDDPDRSMKL	-8.93859e-05	-6.15967e-05	-1.35849e-05	2.58717e-05	-0.000139565	-0.000112043
		EGEDDPDRSMKLS	0.000218107	-0.000272504	-0.00012463	7.34481e-05	-8.52283e-05	0.000204981
		DDPDRSMKLSFRT	-3.63207e-05	-1.69868e-06	0.000114102	-0.000144926	7.44008e-05	-7.54584e-06
		TRAYGFRDPGPQL	7.09511e-07	4.79584e-05	-2.79211e-05	1.56385e-05	-3.47309e-05	2.16494e-05
		GWRPSSREDSVEA	0.000106172	9.06375e-06	-0.000130049	5.17904e-06	-6.46119e-05	-0.000141861
		AEDQELESLSAIE	-8.60761e-05	4.46831e-05	5.21765e-05	0.000132898	0.00014336	6.15232e-05
		SAIEAELEKVAHQ	-6.39625e-05	2.74475e-05	-4.97321e-05	-3.03598e-05	2.23247e-05	0.000155369
		DPADASGTRWASS	2.346e-05	-7.88863e-05	-7.77182e-05	-8.25554e-05	3.87451e-05	-6.03697e-05
		FPDRQYEPYPITE	0.000187502	4.05173e-06	-0.000161286	-1.74944e-05	-7.91401e-05	-0.000116289
		TEAHEDPDEMNED	-0.000122678	0.000491685	0.000215903	-9.70048e-05	0.000109146	9.98681e-05
		SQGTFTSDYSKYL	-8.5105e-05	-3.16904e-06	6.69635e-05	2.44499e-05	0.000196997	0.000244893
		QGTFTSDYSKYLD	-0.000268124	0.000141957	0.000142422	-0.000162097	-7.57104e-05	0.000160674
		ATRDFINWLIQTK	-4.86028e-07	5.94853e-05	5.76111e-06	6.49211e-05	4.34028e-05	-1.39725e-05
		DFINWLIQTKITD	0.000116315	0.000129555	-5.22607e-05	0.000371419	0.000160421	7.458e-05
		KCNTATCATQRLA	6.79162e-05	-6.3321e-06	-1.7761e-05	-3.62005e-05	-6.70578e-05	-1.37664e-05
		NNLGPVLPPTNVG	4.70578e-05	-2.99301e-05	-1.23624e-05	-3.42852e-05	-3.14622e-05	-2.45731e-05
		NLGPVLPPTNVGS	5.56834e-05	-3.91196e-05	-5.63053e-05	-2.95392e-05	-1.13657e-05	-6.0596e-05
		ARDPNRESLDFLL	6.50315e-05	-2.11898e-05	-4.57322e-05	0.000124833	-5.21279e-05	-5.77866e-05
		VEDPQVEQLELGG	4.0202e-05	-4.85933e-05	9.08736e-06	-9.53509e-05	7.95681e-05	-8.15374e-05
		YEDIAQKSKAEAE	-8.44581e-05	1.47742e-05	0.00014586	0.000191956	4.25994e-05	5.04399e-06
		DLAQYDAAHHEEF	-1.78433e-05	-3.26569e-05	5.01164e-05	-1.82603e-05	4.26299e-05	-2.62446e-05
		DDDRVTWAEQQYE	0.000173436	0.000163448	-0.000180236	-1.86063e-05	4.54945e-05	-3.29942e-05
		SAPLVETSTPLRL	-2.29017e-05	-1.28772e-05	-2.04427e-05	-2.04809e-05	-1.26622e-05	-2.34021e-05
		ERPVFTNHFLVEL	-0.000212184	-6.74864e-05	-0.000128615	-0.000194321	-0.000108429	-8.16829e-05
		SQENPNTYSEDLD	-1.63747e-06	5.19573e-05	-0.000147773	-0.000204664	-6.67521e-05	0.0001151
		AQELPVPGRARAP	-1.81804e-05	-1.64264e-05	-2.81982e-05	-3.1226e-05	-8.99133e-06	-1.32831e-06
		SENLPFRPEGLDQ	-0.000117251	-4.09972e-05	5.32482e-05	-5.12088e-05	4.71983e-05	0.000174313
		PLMYEENSRENPF	-9.83162e-05	-1.65788e-05	-3.31418e-05	-4.28158e-05	-1.76e-05	7.43221e-05
		IVEEQYTPQSLAT	-2.73849e-05	3.04646e-05	-7.00398e-06	-2.15778e-05	-1.28807e-05	-2.59635e-05
		FQELGKLTGPSNQ	-0.000119036	2.22608e-05	1.96157e-05	0.000126169	0.000106676	4.90912e-05
		LVKYPELLNTNQL	-6.68176e-06	-3.87798e-05	0.000364763	-1.48651e-05	-8.10566e-05	8.74779e-05
		PKPEGSQDKSLHN	-8.79595e-05	4.85908e-05	-5.25445e-05	-9.52083e-05	-4.1118e-05	2.88705e-05
		ELSAERPLNEQIA	0.000306168	2.92351e-05	5.86934e-05	3.90198e-05	4.84963e-05	0.000109384
		LRAITEKETVEKE	9.33909e-05	-0.000110693	3.65609e-05	-0.000112455	-6.88633e-05	0.000143236
		SAPGLIIATGSVG	-8.14667e-05	-6.06457e-05	1.46707e-05	-1.45352e-05	4.87909e-05	-9.59696e-05
		APSDPRLRQFLQK	-0.000143578	-8.42984e-05	-5.41538e-06	-2.14246e-05	-1.68513e-05	-6.31695e-05
		ENDALEPEDLPQA	0.000162624	0.00017258	-4.69883e-05	-2.22966e-05	1.7421e-05	-5.25829e-05
		LPQAAEQDEMRLE	-6.33768e-05	1.33392e-05	-7.84548e-05	-4.47311e-05	-1.70084e-05	-9.83604e-05
		SEEEPEYGEESRS	-4.21474e-06	4.16234e-05	9.02529e-05	0.00028298	-3.85909e-06	-2.41325e-06
		LGALFNPYFDPLQ	-4.15255e-05	0.000286336	-7.99572e-05	2.35779e-05	-0.000122245	-2.89598e-05
		YFDPLQWKNSDFE	9.17896e-07	-0.000113202	-9.93456e-05	-0.000129037	8.66173e-06	-0.000159479
		DPQVEQLELGGSP	-6.22291e-05	-2.52336e-05	-6.68294e-05	-6.06871e-05	-3.22825e-06	-5.62748e-05
		QVEQLELGGSPGD	4.8488e-05	0.000135452	-6.46824e-05	0.000106961	-0.000126934	-7.21043e-05
		GGSPGDLQTLALE	-0.000102883	6.66459e-05	1.15076e-05	0.000161646	-0.000125932	-7.09312e-05
		DPQVAQLELGGGP	7.20697e-05	-2.07916e-05	0.000173514	-5.92793e-05	-2.57239e-06	-4.08982e-05
		QVAQLELGGGPGA	-0.000123316	7.44536e-05	-0.000170678	-0.000122872	6.19181e-05	-0.000198366
		VAQLELGGGPGAG	-0.000172997	7.79487e-06	-7.75476e-05	-7.48255e-05	-6.0421e-06	-9.53638e-05
		AQLELGGGPGAGD	-9.09337e-05	9.46526e-06	-5.37447e-05	-6.37238e-06	4.50612e-06	4.909e-05
		NEIVEEQYTPQSL	-2.32568e-05	-1.18804e-05	-2.4005e-05	-2.08367e-05	-8.41599e-06	-1.76848e-05
		SVFQELGKLTGPS	2.24608e-05	-1.75111e-05	0.000115824	-7.68338e-05	-5.62977e-05	-5.09563e-05
		VGSLKNEDTPNRQ	8.47998e-05	-2.51689e-05	-4.5112e-07	8.57007e-05	-7.78064e-05	-1.92789e-05
		YLNQEQAEQGREH	-2.59256e-05	-2.7895e-05	-0.000149737	6.30231e-05	0.000141054	-9.9441e-05
		NQEQAEQGREHLA	0.000131104	-6.02625e-05	-9.45252e-05	6.67317e-05	-1.11923e-05	5.08909e-05
		YSPRTPDRVSETD	-9.08022e-05	4.58773e-05	3.72368e-05	-2.70318e-05	-8.76169e-06	4.6514e-05
		DRVSETDIQRLLH	3.09472e-05	-4.23706e-05	3.0207e-05	-2.76095e-05	-4.07075e-05	0.000132776
		RVSETDIQRLLHG	2.88972e-05	0.000164508	-8.15983e-05	-6.81452e-05	-2.92828e-05	-2.52416e-06
		TPAEVGVLVGKDR	0.000159926	0.000150324	-0.000162947	0.000225596	-4.45614e-05	0.0001698
		NTYVRKLDDFVET	-0.000235118	0.000333941	0.000135401	5.86288e-05	3.70774e-05	-7.58221e-05
		KPKKENIIAFDDM	-0.000114478	-6.41399e-05	-8.517e-05	-5.01446e-07	-1.93656e-05	9.21738e-05
		LIHEHMVITDRIE	-2.95665e-05	8.09132e-05	6.64074e-05	8.11707e-05	5.01825e-05	-9.33015e-05
		KYPIEHGIITNWD	-0.000201251	0.000143528	7.70866e-05	-2.77031e-05	-2.36805e-06	-6.04174e-05
		TLSHNAITDLPEH	4.18505e-05	8.22017e-05	-3.66765e-05	-5.46785e-05	-4.76843e-05	-4.05032e-05
		SPLQQAVSDLQEN	-0.000140703	-1.34134e-05	-0.000156433	-0.000129935	-0.000123314	-0.000143481
		AAQQEALLVFAEH	-6.98646e-05	-8.97353e-06	-4.94316e-05	-6.43472e-05	-2.63748e-05	1.95769e-05
		TLGKQEVIRGWEE	0.00011923	0.000184625	8.23219e-06	0.000189101	9.19403e-05	-0.00014413
		QPNVAISLSRTEA	-7.47547e-05	5.22477e-05	0.000132314	0.000153702	-4.21774e-05	0.000131763
		AGTAEYFRAYVEG	-0.000159438	-8.75206e-05	-0.000116629	-3.27117e-05	6.8225e-05	-2.23095e-05
		NKQYLERTRAELD	0.000263738	1.90037e-05	6.75805e-05	2.89961e-05	-7.2584e-05	-4.68514e-05
		ARSRPLPVHVREE	0.000163461	-0.000136943	-6.55945e-05	-0.000109443	-9.48876e-05	-0.000112036
		DIIVQKIQPYTEQ	-0.000158124	-0.000152397	8.63411e-05	-7.5153e-05	-0.000210596	-0.000109987
		LKVALPSYEEALS	-4.93657e-05	-8.84289e-05	-1.59184e-05	4.79896e-05	-6.3734e-05	8.75991e-05
		APDALKIITENDH	0.000108979	0.000156003	-4.10164e-05	-4.85721e-05	6.22034e-05	-2.14762e-05
		KEKEINGLASYLE	9.95093e-05	0.000121915	7.87276e-05	3.56556e-05	-0.000106145	-3.28852e-05
		VAASAILTAQLDE	-2.24372e-05	-1.21587e-05	-2.04427e-05	-2.00113e-05	-8.9252e-06	-2.34021e-05
		AQKSSSIASFKDP	6.27426e-05	8.57663e-05	5.77499e-05	9.98984e-05	0.000227573	-1.24593e-05
		IVHKSFVEVNEEG	-9.28662e-05	7.01209e-07	-6.74427e-05	-9.10316e-05	-1.90302e-05	-6.51206e-05
		ETVAVKIFPYEEY	-1.32521e-05	0.00026567	2.75076e-05	0.000151452	9.46634e-05	0.000277949
		AFQEALAAAGDKL	-8.22606e-05	-2.71097e-05	4.46266e-06	-0.000106801	-4.50439e-05	-9.08345e-06
		VRLSSETGGMGSS	0.000393014	-8.10026e-05	-6.05427e-05	0.000106113	-9.38163e-05	-7.01431e-05
		EGTARGIVVYTGD	-0.000311699	-6.9008e-05	4.54012e-06	-0.000141767	-0.0001922	-0.000176162
		FQSTAITAYKSEG	1.24459e-06	-6.9778e-05	-3.87288e-05	1.62886e-05	1.45301e-06	1.83968e-05
		GPVEGAFTVFSDF	-0.000127791	-4.27675e-05	2.42704e-05	7.13436e-05	-8.20086e-06	-2.00116e-05
		SHHPADFTPAVHA	-2.31105e-05	-1.42479e-05	-3.28494e-06	3.42999e-06	-4.27159e-05	-2.41537e-05
		NLGIGKITPFEEK	2.16501e-05	-0.000122351	-7.65423e-05	-9.34548e-06	-2.0199e-05	1.54711e-05
		TNIESLVKEYDDN	-0.000236129	0.000287576	-2.87484e-05	8.17173e-05	-5.70402e-05	-0.000174631
		HPEAQAKVDVFRE	0.000144037	-0.000195725	-0.000238461	2.13631e-05	-5.18321e-05	-0.000169855
		SRKTLFVLAHTDR	-6.10207e-05	-5.3199e-06	-4.9588e-05	-6.09159e-05	-2.35864e-05	-4.95151e-05
		WVPYINGKFKKDD	2.95331e-05	-8.25388e-05	6.93694e-05	-8.34759e-05	0.000186969	0.000172728
		FDTTVSVKSYPDE	-0.000138316	-6.85808e-05	-8.98146e-05	8.53808e-05	1.07018e-05	-6.42738e-05
		TYKEQYAFVYKEK	-2.65955e-05	-6.01595e-06	3.26757e-05	0.000231368	-0.000115669	-4.1006e-05
		ASAAGSALVYRDV	-2.09546e-06	-8.39842e-05	4.07039e-05	-5.74184e-05	-8.0575e-05	-0.000108618
		ADKSSSTAYMELR	-0.000107469	-0.000106184	-3.77052e-05	0.000181713	-4.23573e-05	-1.77544e-05
		VDKSSSTAYMELR	-0.000103238	-5.70584e-05	-8.4668e-05	-1.96792e-05	-0.000221847	4.72291e-05
		IHEHMVITDRIEN	0.000293718	-0.000208792	0.000303197	9.00786e-06	-0.000126218	-0.000161812
		GKKAEGIPEFYDY	-3.98175e-05	-0.00012915	-5.51336e-05	1.5679e-05	-2.39611e-05	-2.86813e-05
		LSHNAITDLPEHV	-5.58396e-05	-0.000113763	2.15666e-05	0.000107001	-9.1644e-06	-1.38126e-05
		TYVRKLDDFVETG	-0.000234135	-8.02592e-05	-0.000150087	0.000145102	0.00024216	1.96839e-05
		GNKADLEAQRDVT	0.000115796	-5.21973e-05	2.82284e-06	-5.38048e-05	-5.12541e-05	-0.000127698
		ATIVHQDQAYDDK	-6.19958e-05	2.29057e-05	-9.92511e-05	9.31048e-05	4.17996e-05	2.52432e-06
		RQQSQVLDAMQDS	-0.000135263	0.000248397	-3.26862e-06	-6.46858e-05	-0.000132056	4.68314e-06
		AHAAAITAYALTL	-1.27093e-05	1.00887e-06	-2.69236e-05	-2.29745e-05	1.79722e-05	1.07712e-05
		QSTAITAYKSEGE	-4.81622e-05	-6.50818e-05	-8.80733e-05	-5.27617e-05	-4.51092e-05	0.000127832
		KQYLERTRAELDT	3.03985e-05	-5.35467e-05	-3.02389e-05	-8.6176e-06	6.58073e-05	-4.49061e-06
		HNYVTAIRNQQEG	0.000221779	-1.9416e-05	6.17776e-06	-2.60907e-05	-9.93892e-05	0.00011857
		DTTVSVKSYPDEN	-3.19921e-05	-4.24639e-05	-0.00012888	-0.00018758	7.78751e-05	1.99879e-05
		LQGRLVSIHSQKE	-1.45385e-05	-7.13639e-05	-0.000144465	-0.000158403	-3.73177e-05	4.15036e-05
		FKHQSTITVNEEG	-7.70628e-05	-6.85623e-05	-0.000158343	3.19568e-05	-0.000184861	-0.00022314
		SEIQSQAKAYFEK	-8.44229e-06	0.000110777	-2.38859e-05	3.40158e-05	9.00353e-05	2.17693e-05
		TEATIPLVPGRDE	-7.72136e-05	-1.54467e-05	-3.29378e-05	-5.3291e-05	-5.0658e-05	3.67501e-05
		IALHHGLDVFQDD	-9.97977e-06	0.000215019	-4.37732e-05	-0.000104031	5.97071e-06	-0.000135321
		AAGQAVSAYSEER	1.66276e-06	-4.42945e-05	-2.21737e-05	1.19312e-05	-5.22336e-05	1.16337e-05
		NRIGGRIFTFRDE	5.6147e-05	3.59862e-05	-1.65466e-05	-9.4623e-05	6.05996e-05	4.31321e-05
		IEPSQAVYSFKDQ	-3.27327e-05	-1.62272e-05	-2.46486e-05	2.29825e-06	-1.31474e-05	-2.82917e-05
		GVQVALPSYEEAV	-0.000233137	2.34712e-05	-7.63887e-05	-0.000122375	-0.000141912	0.000335291
		AGADATESFEDVG	-6.89379e-05	3.74686e-05	3.60546e-05	9.37205e-06	6.37812e-05	-4.2199e-05
		LPAEVYIQDHGDG	-5.34308e-05	5.08834e-06	-9.66708e-05	-8.80327e-05	9.31005e-07	-7.11521e-05
		GKIETIEVMEDRQ	-9.59963e-05	-2.37249e-06	-5.51706e-05	-0.000179344	-3.21338e-05	-2.45671e-05
		ALHHGLDVFQDDD	-1.43683e-06	-3.3653e-05	4.32874e-05	-1.9544e-05	-3.11169e-05	-6.76101e-05
		AEAMCTSFKENPT	1.15033e-06	8.15574e-05	-1.12148e-05	0.000122404	-1.53055e-06	-3.34297e-05
		AAQKAAAFEDQEN	-8.76785e-05	1.9155e-05	-6.68669e-05	4.434e-05	-7.76073e-05	8.76011e-05
		STAITAYKSEGES	-8.26031e-07	7.61013e-05	3.39674e-05	-9.27062e-05	-3.49025e-05	-3.97934e-05
		SPLLKRQLTSFIE	-0.00013835	-6.11099e-05	-0.000145347	-9.50672e-05	-1.35676e-06	-7.79338e-05
		EKIEWLESHQDAD	0.000115608	-0.000114892	-3.80346e-05	-8.05176e-05	3.47112e-05	-0.000146464
		SSETAAFVKSYEN	0.000425334	0.000113875	7.08926e-05	0.000163992	-9.63002e-05	-0.000124591
		APVDFLHASEDAR	6.71513e-05	-2.89515e-05	-7.16929e-05	-6.27335e-05	-1.3173e-05	-3.46098e-05
		EELQTKVSAKIDQ	0.000129564	0.000202672	3.05432e-05	0.000192287	-0.000132598	0.000282971
		EEVGIDSYEDEDE	4.71744e-05	2.69573e-05	-3.0043e-05	8.51629e-05	6.20539e-05	4.5759e-05
		AVAEEIQDEVDEL	1.54393e-05	-7.74019e-06	2.43731e-05	1.96878e-05	5.20147e-05	4.5956e-05
		KQEVIRGWEEGVA	0.000124177	3.31847e-05	-0.000116307	-6.36407e-06	-8.04969e-05	5.7038e-05
		IAQVATISANGDK	-3.01247e-05	-6.65711e-05	-0.00010858	-5.55359e-05	-1.7609e-06	4.55818e-05
		WSTETIASHEDIE	-0.000146846	0.000115076	-3.41252e-05	-0.000157699	-0.000289347	-0.000221993
		IVEQIPTYVEYSD	0.000337603	-0.000102357	3.2173e-05	4.64343e-05	-8.65127e-05	0.000122836
		EAQAKVDVFREDL	-8.28259e-05	4.46586e-05	-8.08884e-06	-0.000155344	-2.08189e-05	-3.78448e-05
		ERQNGVLNSWTDQ	0.000217849	3.35431e-05	-0.000223173	-0.000167891	-0.000104475	-3.90608e-05
		EHMVITDRIENVD	-0.000235387	-0.000215147	7.80205e-05	0.000258547	-0.00013671	-4.25971e-05
		APQKVELTVEKEV	-1.61844e-05	2.52224e-05	-1.85818e-05	-7.31013e-05	-4.06597e-06	-8.47608e-05
		AQVATISANGDKD	-0.000131854	-0.000167407	0.000162927	0.0001242	9.26097e-05	-4.34341e-05
		VTHHPIPSEEDIN	-2.43709e-05	-3.22776e-05	-7.24321e-05	0.000240998	-0.000134913	-1.28375e-05
		RQNGVLNSWTDQD	-0.000326552	-0.000219762	0.000571212	-0.000125365	-3.70008e-05	9.54474e-05
		NGKPITIFQERDP	3.44283e-05	-1.48402e-05	9.6486e-05	-8.93466e-05	6.93718e-06	-4.65417e-05
		HHGLDVFQDDDAK	-4.41472e-05	0.000114286	-0.000104704	-0.000214016	8.1283e-05	2.42918e-05
		EEEIEIIPVQEEE	3.07283e-05	-2.3663e-05	-0.000103729	3.45877e-05	-5.23579e-06	0.000113998
		ISVPVPEFADSDP	0.000368342	5.36872e-05	-0.000120825	-9.37576e-05	-6.12602e-06	2.96796e-05
		DKRRSARIDSYIE	-0.000102328	-0.000191321	-7.26109e-05	-2.68908e-05	2.70085e-05	3.92946e-05
		GKAQVEIITDGEE	-0.00014614	7.61303e-05	-1.54948e-05	6.4259e-05	6.02764e-05	-9.23374e-05
		LKRQLTSFIEKGQ	7.32698e-06	7.73061e-05	-5.38597e-05	-8.24908e-05	-6.63213e-05	5.75844e-05
		KKYQLNLPSYPDT	7.27811e-05	-5.7462e-05	3.95319e-05	0.000212794	-4.93066e-05	-5.72845e-05
		TATINNIKPGADY	-0.000212682	-2.98453e-05	-3.91692e-05	-0.000263377	3.99166e-05	8.43423e-05
		EEIEIIPVQEEEE	-6.93265e-05	-6.76853e-05	-9.26138e-05	-2.51341e-05	-9.66142e-05	3.79398e-06
		KAQVEIITDGEEP	-4.07671e-05	1.04062e-05	-2.47489e-05	-3.92399e-05	6.82526e-05	-1.30216e-05
		EIEIIPVQEEEEE	-7.81985e-05	1.80516e-05	-2.7137e-05	-7.29319e-05	5.28933e-05	5.78638e-05
		RLVSIHSQKEQDF	-3.56955e-05	0.000152341	0.00015676	-0.000110613	-9.4914e-05	-0.00017226
		ATIPLVPGRDEDF	-0.00010116	1.31312e-05	5.92405e-05	-6.23829e-05	9.96533e-06	4.22999e-05
		QNGVLNSWTDQDS	-0.000313182	9.29387e-05	0.000260362	0.000158556	2.35648e-06	-7.52406e-05
		QTIEENIKIFEED	-4.21145e-05	7.04299e-05	2.89213e-05	0.000406673	-1.82024e-05	0.000134726
		DESGPSIVHRKCF	-0.000353344	8.65984e-05	7.87508e-05	-9.57048e-05	2.713e-05	-6.78296e-05
		TIEENIKIFEEDA	-8.26886e-05	2.04184e-05	0.000357038	0.00011376	0.000252001	8.7929e-05
		TSEIQSQAKAYFE	2.42454e-05	-0.000159386	-9.04289e-05	3.30965e-05	9.45325e-05	-0.000123506
		DLEVAQTTALPDE	1.72909e-05	4.96583e-05	5.45654e-05	3.15244e-05	-0.000118296	-7.49507e-05
		EVAQTTALPDEDD	-1.65963e-05	-5.39346e-05	-9.71697e-05	-0.00016916	-6.7874e-05	-0.000141753
		EATIPLVPGRDED	-0.000305523	0.000230659	-4.83743e-05	-0.000191235	2.48811e-05	-9.23749e-05
		LVCGERGFFYTPKS	-0.000176787	-7.44809e-05	9.43869e-05	-7.59741e-05	3.10666e-05	8.53163e-05
		DERTVRKICALDDN	-2.91326e-05	-6.12134e-05	-0.000170073	0.000129381	9.59055e-06	0.000112707
		EGEDDPDRSMKLSF	3.59041e-05	-5.52937e-05	-9.14751e-05	-0.000203461	-4.02868e-05	0.000135182
		KDIATQLISNMDIN	-9.4254e-05	0.000343976	-0.000223869	-4.33828e-05	0.00019016	-0.000110659
		RTGTYIGIDAMLEG	-0.0003599	0.00011968	-0.000228174	-9.20848e-05	3.86031e-05	-4.9586e-06
		DAGSAFAIHDMEED	-2.72611e-05	2.52018e-05	-4.67962e-05	-5.28656e-05	-9.27171e-06	9.92446e-05
		NVRLSSETGGMGSS	0.000181382	8.34379e-05	6.04287e-05	-2.54079e-05	-0.000127543	1.45505e-05
		TVDKSSSTAYMELR	1.18539e-05	-6.8501e-05	-0.000112069	-0.000272004	7.04977e-05	0.000180077
		LEGEDDPDRSMKLS	-4.21684e-05	9.40324e-05	-7.91928e-05	0.000488156	0.000249585	7.46378e-05
		NPSIVKKVQDFMEK	3.04849e-05	2.61638e-05	-2.96016e-05	0.000103352	0.00010134	9.9545e-06
		SRRAQDFVQWLMNT	-0.000162161	-3.50895e-05	-0.000166313	-0.000137403	6.95231e-05	-7.67346e-05
		ATAQTVEDYVEEMK	6.64372e-05	3.23173e-05	-1.8494e-05	4.29377e-05	-3.99563e-05	-5.40819e-05
		DAATLAVIDSEKDM	-7.16299e-05	-2.5074e-05	1.89601e-06	-8.87382e-05	-4.04309e-05	6.48101e-05
		TMTIQQVIKSGSDE	-1.80791e-05	0.000283318	-6.70853e-05	-0.000258209	-8.30546e-05	-0.000156192
		VMVTVFKVGARTEK	8.89705e-06	-0.000104301	-7.00856e-05	1.22518e-05	-4.87697e-05	3.3827e-05
		FPLMYEENSRENPF	4.6621e-05	7.47642e-06	-2.53945e-07	2.31126e-05	-2.71397e-07	-2.89673e-05
		DVLVMPNLYGNIID	0.00011727	5.60295e-05	-0.000111368	2.77472e-05	1.22506e-05	0.00020639
		KNKHEAMITDLEER	0.000290939	6.90539e-05	2.95794e-05	0.000122261	6.14944e-06	6.19348e-05
		AAVYEAMVTVDPDA	7.04173e-05	0.000154775	-9.35779e-05	-2.59091e-05	3.68885e-05	-0.000200701
		YKFLKHMNSAMEDS	3.30294e-05	-7.27948e-05	-7.23311e-06	6.58536e-05	0.000204081	6.7247e-05
		NAARDPNRESLDFL	-5.13041e-05	-6.57235e-05	7.42528e-05	-5.19039e-05	2.70613e-05	8.60438e-05
		QLELGGGPGAGDLQ	-1.44855e-05	2.71015e-05	9.21236e-05	-4.29084e-05	8.3186e-05	0.000111625
		PQVEQLELGGSPGD	5.80011e-05	8.02439e-06	0.000255013	-8.21925e-05	7.3307e-05	-8.66947e-05
		EVEDPQVAQLELGG	6.62703e-05	2.9223e-05	-7.66989e-05	2.59714e-05	-0.000112146	6.86204e-06
		YNELRVAPEEHPVL	3.88341e-05	-7.18347e-05	-4.49204e-05	0.000110828	-0.000114468	-2.0541e-05
		GKAQVEIITDGEEP	0.000296618	0.000116988	0.000108236	1.29177e-05	-4.6428e-05	-2.8246e-05
		PASKRYEVPLETPR	0.000251648	-0.000146116	3.99156e-05	0.00037917	0.000303128	-7.41943e-05
		EIAQVATISANGDK	-2.73186e-05	4.76911e-05	-8.46634e-05	-2.45984e-05	-4.59357e-05	-4.67706e-05
		HDFQRGLTAYHDIS	-0.000131453	-7.71464e-05	5.72485e-05	-0.000216235	0.00019135	0.00017302
		ITPAEVGVLVGKDR	0.000780784	-0.000155572	7.4433e-05	9.96789e-05	-2.17105e-05	-7.88522e-05
		DRPYSHALVAGIDR	-9.38171e-05	4.47137e-05	-5.97759e-05	-0.000186474	-3.81725e-05	-0.00012233
		ASFQRNQLLQKEPD	-5.81632e-05	7.34295e-05	-4.76863e-05	-0.000139251	1.971e-06	6.71815e-05
		KEAFQEALAAAGDK	-7.89578e-06	-6.55084e-05	-7.1549e-06	0.000131826	8.5079e-05	-1.40764e-05
		ENPSQYGITAFNHP	-5.91643e-05	3.67089e-06	-4.83225e-05	-4.46456e-05	-1.86999e-05	-4.44684e-05
		AFDTTVSVKSYPDE	-7.34603e-05	4.52975e-05	2.37511e-05	4.80742e-05	5.02101e-07	-1.24017e-06
		RDNTINLIHTFRDY	-0.000133735	-1.59287e-06	6.80464e-05	9.05741e-05	6.32929e-05	-5.08397e-05
		VEGTARGIVVYTGD	-0.000103937	-2.55974e-05	6.18246e-05	-9.38274e-05	2.92813e-05	3.68846e-05
		VEKHVVKSISVQQE	-8.63099e-05	4.82298e-05	-0.000147497	0.000149204	-0.000104776	-0.000264524
		AHTEFTPTETDTYA	0.000194223	-4.00309e-05	-1.98017e-05	-6.22023e-05	3.72654e-06	-4.10005e-05
		FNYREQEELKVRVE	-0.000137084	0.000293825	-1.01038e-06	-3.70123e-05	-6.91487e-06	-2.14326e-05
		LGAHAAAITAYALT	-3.25114e-05	5.86946e-06	0.000155142	-8.82125e-06	-1.96189e-05	-3.81645e-05
		KQNLEKAVEDYIDE	-0.000119544	2.21313e-05	7.38768e-05	0.000304151	-0.000221347	4.92086e-05
		DQFTPVKIEGYEDQ	-0.000171944	-3.1539e-06	1.75688e-05	-6.7472e-05	-0.000179441	-1.51551e-05
		RPQKSLLVEVEEGG	-0.00011575	-3.02188e-05	6.67578e-05	-5.75007e-05	2.26098e-05	2.28157e-06
		TQQVAAQLLSNLEQ	-5.54377e-05	-0.000162701	-6.41838e-05	-0.000154333	-2.16531e-05	-0.000158951
		EQRRASLEDFYGSP	0.000164623	-4.61881e-05	-5.45341e-05	0.000195439	-1.78908e-06	1.7985e-05
		AIIDRLIAFKNNDN	-8.55079e-05	-0.000110227	0.000118053	-0.000180854	-8.61572e-05	-9.28424e-05
		EGLVQVKLVDQDER	0.000318979	9.83779e-05	0.000266135	2.45645e-05	2.58348e-07	-7.15377e-05
		GASAAGSALVYRDV	-4.4853e-05	-3.05576e-05	-1.84222e-05	-3.47335e-05	-2.96296e-05	-4.9552e-05
		EQALKTDLSDLTDH	2.04875e-05	3.41229e-05	-6.38457e-05	-1.94139e-05	-2.29375e-05	-1.63155e-05
		VVVASSEVHVEVER	8.6425e-05	-0.00014224	-9.96311e-06	2.77595e-06	-2.22585e-05	-5.60199e-05
		DPRTEWQLNAHRDK	0.000103336	3.11689e-05	-3.04413e-05	5.14717e-05	-4.51034e-05	-0.000116248
		KIAYQLAVEAESEQ	-0.000138373	-3.05863e-05	-1.61084e-05	1.41447e-06	3.97075e-06	-0.000122376
		LTLSHNAITDLPEH	0.000136623	-3.3813e-05	-1.11184e-05	0.000124329	-6.70558e-05	1.36889e-05
		NGPVEGAFTVFSDF	-3.8649e-05	-5.67969e-05	-6.78195e-05	-7.16675e-05	2.20483e-05	-4.61233e-05
		KQPGIVFVAAKFDG	2.70713e-05	2.88813e-05	2.79593e-05	0.000141739	-0.000225774	-0.000213615
		AWVLDKLKAERERG	-0.00016537	0.000104417	2.60005e-05	-5.10499e-05	1.32705e-07	-5.35932e-05
		EGIRQFYINVEREE	4.26243e-05	3.89312e-05	-2.51487e-05	0.000159774	2.43535e-05	0.000102736
		EFIKASSIEARQAI	3.75817e-05	6.35358e-05	4.80391e-05	-3.04074e-05	-9.05621e-05	5.03499e-05
		FKVVPEMTEILKKK	-0.000196247	-8.03942e-05	-3.48046e-05	-6.48837e-05	0.000165772	0.000103781
		TVVSNTFVKKEYER	-0.000117427	-0.000309409	-6.15305e-05	-0.000138123	-0.000258762	-7.6338e-05
		FTLGKQEVIRGWEE	0.000165114	-0.000142863	5.14718e-05	5.59925e-05	7.0704e-05	7.65148e-05
		GISVPIILYPDGSE	0.000140841	-3.29369e-05	0.000215624	-6.27306e-05	-0.000129352	9.10945e-05
		EKVQVVSIKDYFLE	6.06515e-05	-2.71783e-05	6.91118e-05	2.218e-06	-3.71698e-06	4.92922e-05
		RIAQSDYIPTQQDV	6.7152e-05	3.25896e-05	0.000225066	-7.9546e-06	-6.91488e-05	0.000270353
		RLVEQLKLEAGVER	-0.000112056	-0.000140058	-0.000102913	-0.000161073	-9.50034e-05	-4.92597e-05
		TVRTLNNLYAEAEK	-9.98133e-05	-5.38222e-05	-8.32513e-06	-9.66346e-05	0.000175567	-0.000184522
		QYPRQTQVSVLPEG	0.000321743	0.000211368	4.03295e-05	1.54229e-05	-0.000249391	-9.25675e-05
		YPRQTQVSVLPEGG	-0.000249972	7.91095e-05	2.39636e-05	0.000143519	-5.86961e-05	-0.000185547
		SPVLLGQPNTLICF	-0.000129668	-0.000144905	0.00021563	7.15157e-05	-0.000125743	5.14931e-05
		SAGTAEYFRAYVEG	-5.84508e-05	-1.93405e-05	-3.11215e-05	3.41094e-05	-0.000174232	3.13192e-05
		YNKQYLERTRAELD	4.86627e-05	-0.000224381	0.000108934	-2.25403e-06	1.9396e-05	3.78665e-05
		AIERASQLTSERDT	-0.000144009	-2.56815e-05	2.73247e-05	-0.00020601	-3.07701e-05	-2.38243e-05
		SARSRPLPVHVREE	-0.000329131	-3.31619e-05	1.99083e-05	-0.000343751	-4.88782e-05	2.2612e-05
		DAHEAKLIATFPDT	2.25648e-05	-5.43389e-05	-2.81314e-05	1.62452e-05	3.40714e-05	-5.84212e-06
		RFGAAITALTDING	0.000122153	-2.02833e-05	-0.000103325	0.000122039	-4.59464e-05	-6.88096e-05
		IIHDFQRGLTAYHD	-4.71689e-05	5.9548e-05	0.000171867	-2.04053e-05	-1.31747e-05	-6.74632e-05
		DFQRGLTAYHDISL	0.000349077	-0.000112014	-2.53589e-06	0.000116489	0.000114276	6.44057e-05
		KKVEQRTLPPFPDE	5.836e-05	5.94171e-05	-5.78715e-05	5.57205e-05	-8.54832e-05	5.9965e-05
		SDIIVQKIQPYTEQ	0.000299445	1.3879e-05	-7.14748e-05	0.000241259	-0.000188544	-0.000149708
		GHSIAQLNAENDHP	-9.89634e-06	-5.60813e-06	-6.04721e-05	-2.51773e-05	-1.16888e-05	-6.8301e-05
		EQSPRRLVVFPTDD	7.20454e-05	-1.83054e-05	-8.07624e-06	-1.68446e-05	-2.1403e-05	2.03599e-05
		DLPVQHYVPEFPEK	-2.96862e-05	-3.97109e-05	-8.12739e-05	-8.85061e-05	3.50911e-05	-1.1678e-05
		ARKIGARVYALPED	-9.27282e-05	6.59712e-05	6.37214e-05	-9.27268e-05	-4.29949e-05	9.74779e-05
		KNLGIGKITPFEEK	-3.76915e-05	-5.35437e-05	9.69814e-05	-4.76385e-05	-7.96845e-05	-1.82791e-08
		PAVSALISRNAESD	0.000166138	0.000104497	8.51345e-05	-9.69997e-05	3.05558e-05	-0.000124005
		KDTVVKVLIVEPEG	-0.000169902	9.36539e-05	-6.30989e-05	-8.29491e-05	0.00012986	-0.000284352
		LVYQGASLQAQTDR	0.000317044	-2.40188e-05	2.94579e-05	-0.000125535	-9.57257e-05	3.87735e-06
		DPVPAQYVRVYPER	-0.000130948	3.65547e-05	5.49929e-05	9.53838e-06	-4.00145e-05	1.21423e-05
		HTNIESLVKEYDDN	0.00030731	-0.000136875	2.28986e-05	0.000253706	7.32881e-05	9.55655e-05
		NRTVSKVDDFLANE	0.000188351	-6.80216e-06	0.000257139	0.000269957	8.56565e-05	-1.23426e-05
		KVVEVGSKIYVDDG	-0.000234731	-3.1314e-05	0.000143668	-0.000173679	-6.6484e-05	-0.000154891
		SQLEAVFLRDWESP	-2.00381e-05	1.27767e-05	-7.05439e-05	-7.39046e-05	-1.15525e-05	-6.75466e-05
		DPAARKTLVSWPEP	5.42419e-07	3.41397e-05	-4.72788e-05	4.2491e-05	-4.93565e-05	8.65601e-05
		ADLEAQRDVTYEEA	-7.70422e-05	-5.79673e-05	-9.44485e-05	-0.000245346	-9.90226e-05	8.19698e-05
		APNTFKTLDSWRDE	-0.000151723	-4.45577e-05	-0.000129578	-8.42359e-05	2.26232e-05	-0.000128995
		EVEEQLRALEEERP	-4.57561e-05	-0.000128931	-0.000101593	2.1292e-05	-7.80148e-05	-0.000102757
		KILDSVGIEADDDR	-0.000189918	-7.74325e-05	3.77211e-05	2.89347e-05	6.38037e-05	5.36172e-05
		INTYVRKLDDFVET	-4.36407e-05	-2.99034e-05	3.87776e-05	-7.41935e-05	8.54328e-05	0.000338071
		EEDSQRPLIDGAEN	0.000277828	-0.000159453	4.26583e-05	-2.10236e-05	3.07476e-05	0.000100764
		ESLVAEGLATRREG	-0.000160222	-7.96089e-05	-5.66724e-05	-0.000159723	-4.41679e-06	-8.07938e-05
		SAPDALKIITENDH	-6.0623e-05	-6.73347e-05	-1.0835e-05	4.64749e-05	6.15749e-06	-5.26955e-05
		VDGVQVALPSYEEA	0.000114961	-0.000266777	-0.000323222	0.000234886	2.9433e-05	-0.000283514
		LGHNYVTAIRNQQE	-0.000187086	5.99249e-05	-0.000101439	0.000383689	-0.000126983	-6.72173e-05
		FETVAVKIFPYEEY	-4.14013e-05	-6.3855e-05	-2.24138e-05	-5.97042e-05	-0.000121713	3.47742e-05
		GSRKTLFVLAHTDR	4.92794e-05	-2.55583e-05	-1.93224e-05	-4.10028e-05	-2.20709e-05	-5.00521e-05
		LLAQQRLLEDRKDV	-0.000105416	-1.83853e-05	0.000176456	9.26528e-05	-0.000107526	0.000127943
		YNFKADEIESYLEN	-4.21701e-05	4.80824e-05	2.11108e-05	-1.93397e-06	-3.50422e-06	5.35452e-05
		VAKLEKTIDDLEDK	2.99211e-05	-0.000178922	6.55652e-05	-0.000112385	-2.6414e-05	0.000216133
		DWVPYINGKFKKDD	9.07797e-05	4.19018e-05	-4.65201e-05	5.83287e-05	7.72232e-06	-0.000150954
		AGGHKLGLALELEA	-0.000236642	-0.000140706	-0.000174964	-0.000217619	-5.98861e-05	-0.000225675
		QRQHEINLIAYREA	1.14515e-05	3.86694e-06	8.86298e-05	6.58182e-05	3.03113e-05	-4.49952e-05
		KYPIEHGIITNWDD	2.18794e-05	-5.90728e-06	2.93682e-05	-6.70368e-06	-8.75399e-05	-9.65486e-06
		GPPQSHSLPDLPDQ	-7.69811e-05	-3.12907e-05	-0.000140279	1.52792e-05	-3.42836e-05	-0.000142029
		VENGQERVEVEEDG	-8.40607e-05	1.28726e-06	-0.000138806	6.10331e-07	8.37714e-05	-0.000167609
		NTYKEQYAFVYKEK	-2.35935e-05	-7.26686e-05	2.13395e-05	-8.33842e-05	-2.39129e-05	-7.87091e-05
		YHVQEGLQDEGAEP	-2.60796e-05	3.98515e-05	-2.07516e-05	-2.36934e-05	-1.15205e-05	-2.34267e-05
		KLVEQLKMEANIDR	-0.000123963	1.61844e-05	-9.04914e-05	-0.000191723	-5.89598e-05	-2.13816e-05
		IRLVTRYIYNREEY	-0.000209996	0.000136083	0.000174561	-0.000104967	-4.40919e-05	0.000120154
		GTPEQKALVIGGEA	7.22551e-05	0.000224241	6.78673e-05	8.69228e-05	-0.000140511	0.000109898
		ETKDQVANSAFVER	-4.7263e-05	0.000108713	-7.04335e-05	-8.51884e-05	1.08817e-05	-0.000126601
		LQQSGPELVKPGAS	0.000108094	0.000102374	8.9114e-05	-8.98172e-05	6.87396e-05	2.25452e-05
		VEALYLVCGERGFF	-2.61601e-05	9.35925e-05	6.64598e-05	-3.08197e-05	0.00030473	0.000303029
		AEPEVWVVEAEDEP	-2.24372e-05	-1.21587e-05	-2.23085e-05	-2.00113e-05	-1.61238e-05	-2.52433e-05
		VHPEAQAKVDVFRE	2.77768e-05	7.20506e-05	-4.91934e-05	-7.31366e-05	-5.09529e-05	-0.000162794
		TYINASYIDGFKEP	-3.52248e-05	-5.67673e-05	-2.938e-05	3.75524e-05	6.5068e-05	0.000170365
		KDTVVKSVIVEPEG	-0.000240371	1.59172e-06	-0.000171755	0.000334638	5.63117e-05	6.8628e-05
		EREIAEAIKNHEEL	0.000131116	-8.75194e-05	-8.56809e-05	-7.40251e-05	-3.93586e-05	7.18258e-05
		SSVKYPVAQFDDHT	-2.43665e-05	-4.84811e-05	-1.5881e-05	1.26375e-05	4.78512e-05	-1.01616e-05
		QQAQQQLIVEQQDE	3.80977e-05	0.000141271	0.000124703	-0.000215774	-0.000149674	-9.88138e-05
		NGGGGGVSARSVAG	1.10901e-05	0.000386705	0.00029938	-0.000269417	0.000259514	-1.84251e-05
		AAEAATVAAATEAG	-2.24372e-05	-1.21587e-05	-2.04427e-05	-2.00113e-05	-8.9252e-06	-2.34021e-05
		LEKRTQVEVYSFPE	-0.000177779	-0.000106215	7.05178e-05	0.000144517	-5.10665e-05	2.94757e-06
		VEHPEFLKAGKEPG	0.000210484	0.000191243	5.80647e-05	0.000112874	0.000267197	-0.000113305
		ESKEQVANSAFVER	-0.00010118	7.51289e-05	-0.000124985	-8.5197e-05	-3.73642e-05	-6.2767e-05
		KTEATIPLVPGRDE	-5.72047e-05	6.42777e-05	-2.68593e-05	-5.17333e-05	-9.33328e-06	-6.38162e-05
		HPEAQAKVDVFRED	-0.000259314	0.00012231	0.000129991	-0.000165579	-0.000143019	0.000280132
		HKDTVVKSVIVEPE	-4.08653e-05	2.08714e-05	-0.000149974	8.94692e-05	-0.000103007	-0.000204403
		ESEIIDFFLGASLK	6.2051e-05	0.00013729	0.000150362	0.000165987	2.57171e-05	-3.48668e-05
		IDFYFDENPYFENK	7.40765e-05	-0.000147894	0.000194238	7.35488e-05	-3.78727e-05	-1.78102e-05
		GKKAEGIPEFYDYD	0.000150826	-3.53276e-05	-7.09839e-05	-8.1261e-05	0.000124378	-0.000101772
		NPHVNPLPTGYEDE	-0.000329695	-7.74387e-05	-1.31467e-05	7.89723e-05	-0.000191256	-2.05402e-05
		HEGLAQPLTVDLDS	8.06744e-05	-7.36891e-05	-7.8432e-05	6.46619e-05	3.47948e-06	-0.000100346
		APQKVELTVEKEVA	-3.95586e-05	-5.64504e-05	9.44736e-05	3.66062e-05	2.55577e-06	-3.03983e-05
		QPNVAISLSRTEAL	5.40132e-05	-1.04483e-05	-3.6484e-05	5.4555e-05	1.82075e-05	-0.000175766
		IPLAAGQAVSAYSE	-0.00014385	-8.69855e-05	-2.15683e-05	-7.84697e-05	-2.98504e-05	-9.39127e-05
		LVVVGQSAFADFDG	-3.79128e-06	-2.83403e-05	-5.57756e-05	0.000119273	-4.66045e-05	-8.03546e-05
		YQTIEENIKIFEED	3.79126e-05	-5.48282e-05	0.000119696	5.12177e-05	-0.000114048	2.74456e-05
		APPQEQESLPVENE	-3.12567e-06	-6.594e-05	-3.83842e-05	8.11722e-05	5.51177e-05	-5.81844e-05
		AEAEAEAVAAGPEE	-5.13627e-05	-1.24743e-05	-6.19448e-05	-1.05697e-05	1.48517e-05	-5.59854e-05
		EAFQEALAAAGDKL	1.04889e-05	4.91812e-06	-5.82088e-05	0.00011028	-5.83429e-05	2.8545e-05
		DEGHYPVRESPIDT	-9.4325e-05	-4.55122e-06	5.40656e-05	0.000198336	-1.51208e-05	-3.14405e-06
		QYDGVAELDQLLHY	-1.88068e-05	-5.44544e-05	4.58172e-05	-0.0001268	8.32852e-06	-1.89584e-05
		SWQHALQDTEENPR	-0.000114941	-7.96004e-05	-8.34946e-05	8.1214e-05	-3.97912e-05	3.92774e-05
		FPASQTEAHEDPDE	6.28385e-05	0.000189735	-1.12411e-05	-0.000126678	-0.000162037	3.63798e-05
		HSQGTFTSDYSKYL	-0.000187664	6.16422e-06	-5.94791e-05	6.29723e-05	2.95822e-06	0.000129022
		GTFTSDYSKYLDSR	-0.000127699	-4.54536e-05	4.15604e-06	-0.000148942	-6.11618e-05	0.000263105
		GKKVITAFNEGLKN	-0.00017232	-7.24558e-05	-6.02172e-05	-7.02687e-05	-0.000157057	-1.51812e-05
		LGPVLPPTNVGSNT	-9.03181e-05	-2.7681e-05	-3.40905e-05	-8.86308e-05	-3.40426e-05	-6.05159e-05
		GPGLVKPSQSLFLT	-0.000118096	-1.90688e-06	5.11141e-05	1.95696e-05	-2.46381e-05	3.50383e-05
		EVEDPQVEQLELGG	0.000345312	-6.37968e-05	-5.20645e-05	1.95523e-05	5.22733e-05	-0.000251767
		QVEQLELGGSPGDL	-7.53512e-05	6.10163e-05	0.00010088	6.8132e-05	-1.86585e-05	-4.18565e-05
		VEQLELGGSPGDLQ	2.1848e-05	-7.5389e-05	-0.000148744	-0.000115703	-4.05206e-05	-2.88309e-05
		LELGGSPGDLQTLA	3.33865e-05	1.32305e-05	0.00014337	-0.000175087	-2.70292e-05	-1.20743e-05
		ELGGSPGDLQTLAL	6.53432e-05	-7.61511e-05	-2.89117e-05	-0.000111462	0.000189601	5.25592e-05
		PGDLQTLALEVARQ	-0.000252576	0.000142102	8.77081e-05	-0.000200716	3.47212e-05	1.10423e-05
		VAQLELGGGPGAGD	-3.3779e-05	2.84957e-06	-7.33904e-05	-8.52296e-05	1.58171e-05	-9.78745e-05
		AQLELGGGPGAGDL	1.55269e-05	-4.98743e-05	4.80546e-05	0.000110718	-2.48728e-05	5.71498e-07
		LELGGGPGAGDLQT	-5.35857e-05	3.95536e-05	1.46565e-06	0.000229585	-1.12546e-05	-7.9027e-05
		ELGGGPGAGDLQTL	-9.95456e-05	8.14781e-05	7.14493e-05	6.68818e-06	-3.96018e-05	-2.9822e-05
		LGGGPGAGDLQTLA	-1.51154e-05	8.94588e-05	7.3413e-05	-0.000127036	3.50676e-05	-6.7282e-05
		GGGPGAGDLQTLAL	-5.49746e-05	8.97488e-05	6.07132e-05	-0.000136641	-4.46157e-06	-2.70433e-05
		SDDDRVTWAEQQYE	-0.000143563	2.03916e-05	-0.000319164	-3.57949e-06	-4.99911e-05	-0.000237823
		NPSPQAPARRLLPP	-1.52093e-05	-1.42266e-05	-2.04427e-05	-2.00113e-05	-1.30424e-05	-2.34021e-05
		ERPVFTNHFLVELH	-6.45704e-05	-2.68851e-05	-0.00011476	4.14974e-06	4.57988e-05	-5.93016e-05
		TNEIVEEQYTPQSL	4.29239e-05	5.69502e-05	7.50644e-05	-9.7993e-05	-5.90586e-05	3.73731e-05
		FPKPEGSQDKSLHN	2.30261e-05	-4.02529e-05	8.28105e-05	0.000214689	0.000161675	0.000392311
		ELSAERPLNEQIAE	-3.3705e-05	1.7128e-05	3.29931e-05	-7.18825e-05	0.000185155	0.000180624
		FLQKSLAAATGKQE	-3.93113e-05	-2.71419e-05	-2.04947e-05	-4.15304e-05	-1.22747e-05	-2.99987e-05
		LQAGASQFETSAAK	1.01e-06	-2.61265e-05	4.28598e-05	-7.42589e-05	-5.81868e-05	2.38638e-05
		SDFEEKKEEEGSAN	0.000325406	-4.22169e-05	0.00014139	-1.1445e-05	0.00011629	0.000203977
		SAIEAELEKVAHQL	0.000261944	0.000116202	8.38749e-05	-4.10288e-05	-3.23804e-05	-3.81255e-05
		APVDNRDHNEEMVT	-0.000240728	-4.31447e-06	0.000171141	-6.73417e-05	5.23112e-05	4.18651e-05
		HIEDSGEKPNTFSN	6.36274e-05	0.000206234	9.39332e-05	0.000117766	-3.81024e-05	-4.6141e-05
		FNPYFDPLQWKNSD	-0.00013319	-3.70363e-05	1.03254e-05	-3.00451e-05	7.68643e-06	7.61055e-05
		SQTEAHEDPDEMNE	-0.000115405	-1.91799e-06	2.08227e-05	-3.26774e-05	7.58148e-06	2.60512e-05
		SQGTFTSDYSKYLD	-0.00015213	2.67073e-07	4.04031e-06	-1.00699e-05	-0.000137951	-4.53521e-05
		QGTFTSDYSKYLDS	-0.000125658	0.000235784	6.93078e-05	0.000171063	8.71582e-05	0.000177793
		RSSNNLGPVLPPTN	-3.43822e-05	-1.21899e-05	-5.50002e-05	-1.17052e-06	1.06136e-05	-5.7505e-05
		NLGPVLPPTNVGSN	-2.50447e-05	1.1715e-05	-7.28622e-06	5.88005e-06	-1.59014e-05	-2.42233e-05
		GPVLPPTNVGSNTY	-4.06365e-05	1.84372e-05	-3.78915e-05	-1.45648e-06	7.56592e-06	-4.91056e-05
		AARDPNRESLDFLL	-1.63955e-05	0.000176649	0.000127169	-7.29159e-05	6.69585e-05	4.27706e-05
		ARDPNRESLDFLLV	-5.56921e-07	3.63275e-06	-1.80279e-05	0.000116328	-2.59181e-05	2.87378e-05
		EQLELGGSPGDLQT	-5.49368e-05	-8.95978e-06	-0.000113848	5.15482e-06	-4.85736e-05	1.11211e-05
		EDPQVAQLELGGGP	0.000122471	1.6134e-05	6.62113e-06	3.20055e-05	-5.64357e-06	-5.41906e-05
		GSIITVYPKEIRTF	0.000112448	0.000115299	2.41191e-05	-0.000124349	-7.05091e-05	-1.17007e-05
		AVPRGEAAGAVQEL	3.45986e-06	-3.20774e-05	-2.37239e-05	-5.56314e-05	-1.23004e-05	-4.74032e-05
		FAEGLYHFYHNGLA	-3.27124e-05	-2.64445e-05	-7.48445e-05	-5.56412e-05	4.15242e-05	-5.34481e-07
		SQENPNTYSEDLDV	-8.03095e-05	-0.000262563	3.54135e-05	-0.000153625	-0.000103396	0.000110688
		MAQELPVPGRARAP	-8.32335e-06	0.000138359	1.30853e-05	2.86238e-05	-4.79015e-05	-0.000110964
		AKPEAPGEDASPEE	-4.48829e-05	-0.000107238	-7.30946e-05	-7.1739e-05	-9.64295e-05	-0.000118117
		FTDDSDSENLPFRP	-2.42925e-05	-0.000170622	1.38115e-05	5.62845e-05	7.78619e-06	-0.000111214
		SENLPFRPEGLDQW	-8.36007e-06	0.000131584	2.25379e-05	-7.25551e-06	-3.71615e-05	-3.62081e-05
		VFQELGKLTGPSNQ	-3.22314e-05	0.00017493	1.45367e-05	-0.00010733	-4.93383e-05	4.87168e-05
		IPVGSLKNEDTPNR	6.60764e-05	3.2039e-05	0.000151431	3.69737e-05	5.86638e-05	-8.67483e-05
		LNQEQAEQGREHLA	-3.91523e-06	-0.000147831	-9.09387e-05	0.000125442	-6.49683e-06	-0.00011784
		SAERPLNEQIAEAE	0.00024295	3.6942e-05	3.26517e-06	-9.29927e-05	5.08379e-05	6.60852e-05
		AITEKETVEKERQS	1.49084e-06	0.000158164	-5.67056e-05	5.15377e-05	5.29768e-05	0.000175855
		ITEKETVEKERQSI	0.000255814	6.62583e-05	-4.34248e-05	0.000131302	7.49676e-05	0.000218076
		GLITESQAHTLEDE	0.00019217	-0.000130534	-4.36501e-05	0.00016934	0.000150328	-0.000154772
		SAPGLIIATGSVGK	-0.000126162	-3.10553e-05	0.000137578	-5.45755e-05	-9.91727e-05	0.00024567
		PGLIIATGSVGKNL	-0.000161173	-7.10596e-05	-0.000125483	1.86698e-05	0.00011099	-6.8932e-05
		SLAAATGKQELAKY	-0.000116694	-1.31952e-05	6.57492e-05	-3.72127e-05	-2.58198e-05	-7.33651e-05
		AGGHKLGLGLEFQA	-0.000131404	-3.46909e-05	2.46084e-05	-9.91994e-05	-0.000121933	-7.98631e-05
		GEEKGENQNSKFEV	-0.000184864	0.000229104	5.7889e-05	-0.000137725	-5.44127e-06	4.50112e-05
		PYFDPLQWKNSDFE	-9.766e-05	-1.38348e-05	-1.24676e-05	0.000263626	0.000151158	0.000146249
		VEDPQVEQLELGGS	1.81338e-05	-2.14745e-05	3.10667e-05	-5.00881e-05	9.99764e-05	-0.000142276
		EDPQVEQLELGGSP	0.000101914	-2.20847e-05	0.000160298	3.30405e-05	0.000144201	2.7648e-06
		FVKQHLCGSHLVEA	-8.80737e-06	-9.83736e-05	-1.02922e-05	3.23361e-05	-1.284e-05	-8.47945e-05
		VEDPQVAQLELGGG	-0.000118919	0.000107084	-1.22384e-05	-0.000164969	4.9217e-05	-0.000101826
		PQVAQLELGGGPGA	0.000225012	-2.91959e-05	5.40007e-05	-0.000121883	1.99196e-05	-5.95265e-05
		SFQRNQLLQKEPDL	-2.46413e-05	5.08741e-05	-5.60621e-05	8.57772e-06	-1.10414e-05	5.78425e-05
		SVFQELGKLTGPSN	7.98332e-06	7.17272e-05	-0.000122256	-5.31759e-05	-2.07516e-05	5.69406e-06
		EYLNQEQAEQGREH	7.01174e-05	-7.53626e-05	-3.21711e-05	3.43525e-05	8.12665e-05	5.90589e-05
		YLNQEQAEQGREHL	-2.58117e-05	-1.12986e-05	-0.000154476	6.88684e-05	-3.34373e-05	-0.000135178
		SPRTPDRVSETDIQ	5.85937e-05	-5.05307e-05	3.89214e-05	-1.73687e-07	7.83123e-05	0.000122661
		TPDRVSETDIQRLL	0.000274707	-4.053e-05	-6.16609e-05	8.4224e-05	1.97857e-05	3.44238e-05
		DRVSETDIQRLLHG	-5.03354e-05	-0.000148219	0.000204676	-0.000132088	-9.06552e-05	0.000193861
		QKTPQIQVYSRHPP	4.68523e-05	-5.25503e-05	-7.97879e-07	0.000163455	-3.24176e-05	-4.43961e-05
		DNGIVKALNVEPDG	7.28271e-05	-1.12897e-05	-0.000197133	-6.19575e-05	9.53207e-05	-0.000195743
		NTYVRKLDDFVETG	-0.000189677	-0.000128752	0.000184958	-2.12377e-05	0.000461264	7.77428e-05
		SQVTQELTALMEDT	-0.000101361	-3.10318e-05	-0.000140256	-8.33672e-05	1.87696e-05	-7.12644e-05
		KYGKIETIEVMEDR	0.000161789	0.000190789	-0.000117554	-6.8267e-05	-2.1326e-05	-0.000170696
		TADKSSSTAYMELR	6.19719e-05	8.73967e-06	2.57369e-05	-1.27539e-05	-5.49183e-05	-0.000154596
		DRQQSQVLDAMQDS	-0.000102956	-0.000127862	-0.000159043	-7.02903e-05	1.70988e-05	-3.44883e-05
		LIHEHMVITDRIEN	0.000249746	8.68354e-05	0.000144159	-9.51625e-05	0.00020964	-9.03796e-05
		EETITLIESHLEDK	0.000114316	-9.89303e-05	0.000145324	4.3196e-05	-6.86784e-05	0.00013151
		TVHLIEPLDADEEG	-0.000122946	-0.000146562	-0.000100728	-0.000134589	-3.67084e-05	-6.44917e-05
		GPSGQKTIYSEQEI	0.000176546	-4.68958e-05	-9.51557e-05	-0.000159862	-1.85001e-05	-0.00013546
		NYREQEELKVRVEL	1.86605e-05	-6.27987e-05	6.84645e-06	7.39551e-05	-9.71139e-07	-6.85224e-07
		TLSHNAITDLPEHV	-6.84256e-06	-3.88607e-05	-5.19032e-05	-2.75234e-05	-1.00295e-05	-3.74358e-05
		SPLQQAVSDLQENP	0.000201526	-9.30016e-05	-7.9544e-05	7.26301e-05	-1.33485e-05	-2.31281e-05
		VQKSWTATAYKEYE	-3.23565e-05	1.8213e-05	-5.52057e-05	-2.53727e-05	-2.93765e-05	-5.54969e-05
		VNEERTLEVEIEPG	2.55014e-05	9.89666e-05	-4.46519e-05	-9.91713e-05	-0.000121453	-0.000144664
		AAQQEALLVFAEHR	-8.59079e-05	5.89915e-05	-9.71454e-05	-2.86777e-05	-2.45383e-05	-5.3308e-05
		TLGKQEVIRGWEEG	-4.13925e-05	0.000153133	0.000212586	0.000149414	-9.82114e-05	-8.04883e-05
		AGTAEYFRAYVEGE	-2.9808e-05	-3.33351e-05	-3.24957e-05	-3.44744e-05	0.000106087	0.000245838
		LRGYQQFAYDGRDY	-9.58172e-05	7.49542e-05	8.1717e-05	-0.000142574	-7.03309e-05	7.51064e-05
		NKQYLERTRAELDT	-8.12265e-05	1.08466e-05	1.98497e-05	-4.60652e-05	6.96465e-06	-2.8737e-05
		GESKEQVANSAFVE	-2.29841e-05	-0.000141867	-0.000112727	1.81164e-05	-9.25792e-05	6.53059e-06
		TVNKSSSTAYMELR	-1.45204e-05	0.000229009	-0.000127569	6.36076e-05	0.000147241	-0.00017234
		ARSRPLPVHVREEG	-0.000169086	-4.05433e-05	5.87935e-05	-0.000106162	6.65326e-06	-6.88581e-05
		SASSTQPLLVHEDA	-5.96462e-05	-2.98244e-05	2.37788e-05	-9.91633e-05	-4.56582e-05	8.91491e-05
		DHGATGILVFPNDD	0.000102175	-1.60441e-05	-8.16183e-06	9.48983e-05	-0.000121164	-0.000160506
		TKTHLSEVQAFFEN	-0.000373485	-0.000132435	-5.69684e-05	-0.000240804	-3.29413e-05	-0.000229779
		RNQVYDLVTHQDIA	-0.000108135	-5.61837e-05	0.00011833	-5.60691e-05	0.000132424	-7.93039e-05
		IHIASFTLAQDEAG	0.000120357	1.04685e-05	0.000280174	9.82525e-05	3.18464e-05	0.000217955
		APDALKIITENDHV	0.000159658	-8.42034e-06	-9.28074e-05	-9.30975e-05	3.50872e-05	-6.87276e-06
		IRKNILRFLDAERD	6.99659e-05	1.24943e-05	-0.000161657	9.55007e-05	1.86071e-05	-0.000146045
		KEKEINGLASYLEN	-9.68916e-06	0.000106168	0.000249223	-7.9669e-05	-9.82326e-05	0.000187203
		ETVAVKIFPYEEYS	-5.46046e-05	-3.83568e-05	0.000106365	0.000139833	7.76565e-06	0.000117843
		EKRTQVEVYSFPED	0.000140458	-4.94168e-05	8.21042e-05	9.12925e-05	-8.89741e-05	5.1625e-05
		RPGVKLTLSALVDG	0.000357028	-8.099e-05	-3.69388e-05	-5.72051e-05	-0.000127104	5.21196e-05
		TRGVEEQTKAFLDG	0.000418878	0.000158338	2.84676e-05	-0.000239458	0.000152313	-7.88504e-05
		VQAAQARLGADMED	3.51361e-05	-0.000127714	-0.000173784	0.000395445	-8.49715e-05	6.65965e-05
		DLQGRLVSIHSQKE	0.000208027	-0.000169137	-1.78967e-05	8.77917e-05	-4.23361e-05	0.000115154
		VAASAILTAQLDEE	-2.24372e-05	-1.21587e-05	-2.04427e-05	-2.00113e-05	-8.9252e-06	-2.34021e-05
		AVINAIAPEKDVDG	4.21532e-05	0.000159049	0.000102848	-8.8056e-05	-3.84372e-06	0.000386848
		YINASYIDGFKEPR	-1.30374e-05	-8.43875e-05	-0.000116023	-2.18322e-05	-5.56209e-06	7.57595e-05
		HDLEVAQTTALPDE	4.76294e-05	-4.47382e-05	-0.000102028	-0.000124891	7.07124e-05	-6.91427e-05
		HEHMVITDRIENVD	-0.00025185	7.04632e-05	-2.38826e-05	-0.000286453	-5.38383e-05	0.000445062
		EGTARGIVVYTGDR	3.31272e-05	-0.000100365	-0.000147214	7.31826e-05	2.16084e-07	-6.25095e-05
		VPYVAQEIQEEIDE	-8.88077e-05	0.000420414	4.89173e-05	-4.55271e-06	-5.63595e-05	0.000149896
		ELEEQLGPVAEETR	-7.04591e-05	0.000132691	3.80209e-05	0.000161298	-3.28503e-05	-4.84077e-05
		AQKGVQIIVFPEDG	-9.11279e-05	-6.81248e-05	5.77681e-07	0.000205628	-0.000192869	-0.000118638
		FQSTAITAYKSEGE	-5.60844e-05	4.45005e-05	-0.000111667	-3.48615e-05	-0.000135928	0.000104384
		RVPVSRPVLTFGDS	0.000112696	-0.000116947	-0.000142736	4.28077e-05	-6.65206e-05	7.22955e-05
		GLPAEVYIQDHGDG	3.60613e-05	-6.38516e-06	0.000184344	1.13813e-05	9.37172e-05	-4.97527e-05
		ATKYEVSVYALKDT	1.97291e-06	4.21756e-05	-0.000108586	-1.16569e-05	9.10919e-06	-6.72864e-05
		RNPQARLEPFGDVT	-8.65444e-05	-3.01339e-06	-7.57401e-05	-0.000107796	8.31897e-05	0.000207012
		GLRVIEITIYEDRG	-0.000103037	-4.18541e-05	-0.000159555	-4.17372e-05	0.000264135	-0.000282122
		DNRIGGRIFTFRDE	0.000291758	-6.9551e-05	-3.56601e-05	2.78549e-06	-5.4442e-05	-0.000145634
		FQPAVAGIKADKAD	-8.93682e-05	-3.63191e-06	8.05143e-06	2.43092e-05	2.26951e-05	-0.000105625
		DQWSTETIASHEDI	7.73115e-05	-0.000371518	-0.000168999	0.000121426	8.33635e-05	-1.80573e-05
		GSVTISLQALQDTR	8.21276e-06	0.000270479	1.2339e-05	-1.19478e-05	0.00013612	1.11368e-05
		HSATVVTIADENEN	0.000186459	-6.041e-05	0.00011406	0.000152321	0.00025642	8.79474e-05
		KIEPSQAVYSFKDQ	5.42681e-05	4.37663e-05	-0.000114416	-3.91649e-05	4.45385e-05	-0.000117332
		KDQWEERIQVWHEE	0.000525094	0.000436974	-0.000226242	0.000110538	-0.000185161	-0.000254372
		FSPQHKITSFEEAK	-3.09983e-05	7.28762e-05	7.93733e-05	-0.000189901	-4.11447e-05	3.86846e-05
		VKLVKNVINVQTDL	0.000185529	-0.000113428	-2.4642e-05	-2.94554e-05	-0.00022244	-5.78703e-05
		RKNILRFLDAERDV	0.000161036	-4.45316e-05	0.00016159	-0.000126324	-0.000177378	2.04013e-05
		VIALHHGLDVFQDD	4.49131e-05	-2.96157e-05	-0.000140543	7.7551e-05	-0.000154819	-0.000186052
		QSTAITAYKSEGES	-0.000129638	0.000122446	7.48237e-05	-0.000182003	-3.75609e-05	9.36283e-05
		SPLLKRQLTSFIEK	-4.36305e-05	-9.19615e-05	-7.32191e-05	-3.05556e-05	0.000101827	-3.15918e-05
		LQKQVTELEAEREQ	6.9609e-06	7.93315e-06	-1.34686e-05	0.000188588	1.62589e-05	2.54984e-05
		AEELQTKVSAKIDQ	-0.000203626	-0.000144678	-0.000121166	-7.54374e-06	-0.000117334	0.000312855
		NQINALTSFVDASG	-0.00021515	6.95241e-05	-4.01995e-05	0.000297016	-3.10825e-05	-2.61839e-05
		ASAAGSALVYRDVL	-7.11954e-05	-4.31268e-05	1.28932e-05	-5.84529e-05	-6.8163e-05	1.6416e-05
		HTYQVGMNDMGDMT	0.000125501	-0.000155159	-6.08305e-05	-0.000136766	0.000236117	-9.39245e-05
		KKTLSQLSVQEDVK	-1.59929e-05	0.000103887	8.75405e-05	3.69098e-05	0.000179896	0.000135105
[truncated: 2,076 more rows]
