# Supplementary material for: De novo identification of CD4+ T cell epitopes
Source: Nat Methods. 2024 Apr 24;21(5):846–56. doi: 10.1038/s41592-024-02255-0 (PMC11093748; doi:10.1038/s41592-024-02255-0)
Supplement: Supplementary file 20 — Statistical source data. [file 41592_2024_2255_MOESM20_ESM.xlsx]

## Sheet: ExDataFig 7B
			InsB9:23		No SABR			Extended Data Figure 7B
		TCR37	37.8351	38.2928	0	0		IL-2 secretion from two technical replicates
		No TCR	2.19224	4.99561	0	0

## Sheet: ExDataFig 7D
		EPITOPE	TCR2	TCR7	TCR10A	TCR13	TCR18	TCR21B	TCR23	TCR17A	TCR11	TCR30		Extended Data Figure 7D - Enrichment score plots
		AAVEEGIVAGGGVTLL	9.94352e-05	1.14206e-05	0.000177812	0.00015457	-8.9534e-05	-9.24242e-05	-9.24242e-05	-0.000132899	9.19187e-05	-2.60491e-06		Enrichment scores across one biological experiments for each TCR
		AEKVRNLPAGHGLNAQ	0.000131141	5.39698e-05	-7.31948e-05	0.000136972	0.000114928	8.73163e-06	8.73163e-06	-0.000127584	0.000249166	0.000144506
		AGGVAVIKAGAATEV	-1.70001e-05	-2.96416e-05	-2.72737e-05	0.000167502	-7.13398e-05	-9.6548e-05	-9.6548e-05	-5.89509e-05	-2.69207e-05	-2.41968e-05
		AKAAVEEGIVAGGGV	-6.46583e-05	0.000125098	-4.52368e-05	0.000100801	-0.000103443	-2.11011e-05	-2.11011e-05	7.66146e-05	0.000140069	8.61619e-05		Extended Data Figure 7D - Inset Assays
		ALVREGLRNVAAGANP	-2.23811e-05	-9.69902e-06	-1.22121e-05	-2.35655e-05	-1.95086e-05	-1.17441e-05	-1.17441e-05	-1.82633e-05	-3.21267e-05	-1.61073e-05		Frequency of %GFP+CD69+ cells of SABR-NFAT-GFP-Jurkat cells
		AMKAHGLDNYRGYSL	-2.58995e-05	2.27645e-05	0.000142019	-6.40466e-05	4.23407e-05	-1.17519e-06	-1.17519e-06	-5.26405e-05	-0.000100854	-5.11699e-05
		AMKDHGLDNYRGYSL	-2.68394e-05	6.81606e-05	0.00015583	-6.7429e-06	-0.000144905	0.000187207	0.000187207	1.28972e-05	2.19786e-05	2.97054e-05			RQNGVLNSWTDQD
		AMKFHGLDNYRGYSL	2.22384e-05	8.37183e-05	2.90437e-05	-0.000188104	-0.000179339	0.000384175	0.000384175	-8.80312e-06	-0.000154743	3.19316e-05		TCR 2	1.56	1.62
		AMKKHGLDNYRGYSL	4.03124e-05	2.87117e-05	-8.79295e-05	-0.000174758	2.86631e-05	-9.74882e-05	-9.74882e-05	-1.65424e-05	-0.000160751	-4.75769e-05		No TCR	1.51	1.42
		AMKRHGADNYRGYSL	2.97679e-05	-2.61316e-05	0.000251633	-0.000118868	-7.04123e-05	-8.26414e-05	-8.26414e-05	-2.20882e-05	-0.000120218	7.36577e-05
		AMKRHGLDAYRGYSL	-1.59087e-05	5.78583e-05	7.14791e-05	-6.57683e-05	0.000170727	-0.000100028	-0.000100028	-0.000106799	-4.42809e-05	-4.99028e-05			QNGVLNSWTDQDSK
		AMKRHGLDEYRGYSL	1.17848e-05	3.7652e-05	-4.62014e-06	1.34931e-05	-6.10306e-05	-0.000192135	-0.000192135	0.000216753	-0.000199415	4.3642e-05		TCR 7	2.66	2.46
		AMKRHGLDLYRGYSL	-2.22034e-05	-0.000181234	-0.000131292	-5.56607e-05	-0.000171235	-0.000220507	-0.000220507	-7.07903e-05	5.53429e-05	3.04807e-05		No TCR	1.06	0.87
		AMKRHGLDNARGYSL	-4.57074e-05	-0.000169357	8.38177e-05	-7.73188e-05	0.000208533	-0.000184613	-0.000184613	0.000126271	-0.000144253	3.02786e-05
		AMKRHGLDNYRAYSL	-0.000173694	-0.00025866	-0.000177862	-0.000145083	-2.53248e-05	-0.000121307	-0.000121307	-2.22771e-05	-0.000178485	8.08034e-05			MQYPRQTQVSVLPEGGE
		AMKRHGLDNYRDYSL	-8.9096e-05	0.000220857	-8.55429e-05	-9.89696e-05	0.000176197	0.00010323	0.00010323	0.000177515	-8.55428e-05	4.45612e-05		TCR 10A	2.9	3.34
		AMKRHGLDNYREYSL	0.000120917	7.79208e-05	-4.779e-05	0.000194986	3.79017e-06	-0.000157216	-0.000157216	0.000154874	-0.000134853	-9.99703e-05		No TCR	2.69	2.41
		AMKRHGLDNYRGYSL	4.78648e-05	-0.000132275	-8.3632e-05	-0.000104263	8.53939e-05	-0.000210392	-0.000210392	-0.000150177	1.13667e-05	3.63337e-05
		AMKRHGLDNYRKYSL	-9.06757e-05	-8.30353e-05	4.52994e-05	0.000341043	0.000186649	6.41868e-05	6.41868e-05	-4.06833e-05	0.000133142	1.64347e-05			TSDYSKYLDSRRAQD		HPINEYYIADAAEDQV		SQGTFTSDYSKYL
		AMKRHGNDNYRGYSL	-7.63894e-05	-0.000168642	-7.76632e-05	-2.15089e-06	-3.25796e-05	7.81931e-05	7.81931e-05	0.000116398	0.00017615	7.4167e-05		TCR 13	2.94	2.82	3.38	2.94	1.89	1.62
		APLKQIAFNSGLEPG	-2.27704e-05	-9.95365e-06	-1.2464e-05	-2.38224e-05	-1.96984e-05	-1.16097e-05	-1.16097e-05	-1.84542e-05	-9.70407e-06	-1.78501e-05		No TCR	2.12	2.03	1.6	1.78	1.5	1.32
		ASFEAQGALANIAVDKA	-0.000161479	-0.000247775	9.3396e-06	-0.000189043	-0.000147072	0.000143063	0.000143063	6.12198e-05	-0.000208415	-5.08417e-06
		ATAEQLKTVMDD	-3.98332e-05	9.92676e-06	0.000148009	0.000103718	-7.09601e-05	-4.50314e-05	-4.50314e-05	-4.3938e-05	-4.07585e-05	-6.25117e-06			DQMSASSVQALAERKN
		AVRNAKAAVEEGIVAG	0.000203809	0.000213879	4.94578e-05	-0.000421076	-3.34157e-05	-7.04315e-05	-7.04315e-05	8.06166e-06	-0.000206047	5.47753e-05		TCR 18	1.51	1.5
		EAPLKQIAFNSGLEPG	-2.38851e-05	-1.05745e-05	-1.30782e-05	-2.42971e-05	-2.00976e-05	-1.17869e-05	-1.17869e-05	-1.88556e-05	-3.283e-05	-2.23004e-05		No TCR	0.86	0.86
		EATGANIVKVALEAPL	-3.51909e-05	5.28796e-06	9.26907e-05	0.000132423	-7.77255e-05	-7.12941e-05	-7.12941e-05	-1.43904e-06	-4.1468e-05	-2.34176e-06
		EEIAQVATISANGDK	-0.000120418	0.000100757	-6.42294e-05	-6.88804e-05	-0.000102045	0.000239742	0.000239742	-1.95889e-05	-0.000111912	-3.3955e-05			LEEELDEAVERSLQSILRKN
		EEVDMTPADALDDFD	-3.34378e-05	-7.50717e-05	-0.000166333	0.000236708	-0.000102526	0.000222161	0.000222161	-0.000161628	0.000200846	-0.000146247		TCR 21B	2.91	3
		EQIAATAAISAGDQS	-1.85729e-05	-3.10482e-06	-1.51821e-05	-3.3682e-05	-1.99536e-05	3.2322e-05	3.2322e-05	-3.01399e-06	-4.03018e-05	-1.7256e-05		No TCR	2.07	2.18
		FLTTEAVVADKPEKEK	4.05809e-05	-7.41866e-05	8.06229e-05	0.00029841	-7.33602e-05	0.000215227	0.000215227	-2.98525e-05	-8.34706e-05	-2.90451e-05
		GHNYVTAIRNQQEG	0.000139909	7.49262e-05	0.000107068	4.13111e-05	0.000138114	0.000293034	0.000293034	0.000282727	-7.46484e-05	0.000134286			NSNPAMAPRE
		GVAVIKAGAATEVELK	-2.62701e-05	-2.55797e-05	7.40442e-05	5.43644e-05	1.59811e-05	-8.25773e-05	-8.25773e-05	-7.96695e-05	0.00011665	-8.005e-05		TCR 23	2.62	3.44	2.65
		HLVEALYLVCGERG	-5.78481e-05	-0.000135405	0.000148497	-0.000124319	-6.78155e-05	-9.27638e-05	-9.27638e-05	0.000165574	-2.79793e-05	1.43003e-05		No TCR	2.49	2.36	2.75
		HSNYVSTVTVSPDGSL	-5.65872e-05	9.03166e-05	0.000100521	-0.000119197	-6.93263e-05	0.000137795	0.000137795	0.000203272	0.000161068	2.58043e-05
		ILQSSSEVGYDAMLG	-0.000212043	6.75929e-05	-0.000208364	-0.000212893	-0.000272129	-8.19318e-05	-8.19318e-05	-9.42216e-05	3.35075e-05	-0.000150495			VIALHHGLDVFQDDDA		TPDRVSETDIQ		EATIPLVPGRDED		EGEDDPDRSMKL
		IPAMTIAKNAGVEGS	-6.6994e-05	0.000237162	0.00012265	-6.65881e-05	1.77276e-06	2.39699e-05	2.39699e-05	-0.000115536	-3.00707e-05	1.52236e-05		TCR 17A	1.16	1.48	1.4	1.34	1.5	1.48	1.45	1.45
		IQKTPQIQVYSRHPPE	-3.79141e-05	1.541e-05	-5.45241e-05	-9.51715e-06	-6.72728e-05	2.26231e-06	2.26231e-06	2.7196e-05	-4.41355e-05	-7.08327e-06		No TCR	1.2	1.1	1.19	1.2	1.6	1.44	1.21	1.14
		ISQAVHAAHAEINEAGR	8.42681e-05	-0.000174022	-5.40397e-05	-9.17888e-05	8.50668e-05	-8.71295e-06	-8.71295e-06	0.000212914	8.39498e-05	2.57437e-05
		IVAGGGVTLLQAAPTL	2.76985e-06	4.77571e-05	-2.53079e-05	8.33896e-06	-9.34963e-05	-4.04091e-05	-4.04091e-05	-9.2547e-05	0.000154625	-4.9173e-05			SHLVEALYLVCGERG
		KKMREIIGWPGGSG	7.75625e-05	0.000156284	4.53741e-05	-0.000304781	-0.000125635	2.64414e-05	2.64414e-05	0.000168479	-6.36013e-05	-2.46293e-05		TCR 11	7.09	7.41	7.96
		KPKATAEQLKTVMDD	-0.000101868	-4.5837e-05	-9.64541e-05	1.79859e-05	9.2743e-06	-2.74738e-05	-2.74738e-05	8.9728e-05	2.88494e-05	-2.48761e-05		No TCR	2	3.5	1.84
		LAKLAGGVAVIKAGAA	1.33953e-05	-2.70639e-05	-2.95919e-05	-1.89959e-05	-2.21765e-05	-2.42547e-05	-2.42547e-05	-2.63618e-05	-3.21267e-05	-2.60155e-06
		LEDARRLKAIYEKKK	-5.64405e-05	-0.000169296	-0.000134414	0.000337002	0.000390028	-0.000191132	-0.000191132	0.000156143	-3.86349e-05	9.88202e-05			SHLVEALYLVCGERG
		LPAGHGLNAQTGVYED	-0.000133844	-7.29169e-05	0.000238159	0.000240919	-7.24467e-05	-0.000195863	-0.000195863	-0.000120551	-0.000173578	-0.000123573		TCR 30	5.68	7.14	5.4
		LSIALHVGFDHFE	0.000108285	4.61621e-05	-8.92221e-05	-0.000111003	0.000222442	0.000224026	0.000224026	-8.41062e-05	4.57212e-06	6.68912e-05		No TCR	2	3.5	1.84
		MAKTIAYDEEARRGLE	-0.000117192	-7.00575e-05	0.000163307	0.000131024	-0.000140153	-0.000108503	-0.000108503	-0.000135413	1.02043e-05	3.02763e-05
		NMYAMMIARFKMFPEVKEKG	-5.88875e-05	4.33718e-05	0.000532989	-3.31811e-05	4.80439e-06	0.00014789	0.00014789	0.000171755	-7.34634e-05	6.7466e-05
		NYVTAIRNQQEG	0.000209382	5.00771e-05	0.000302756	-6.56658e-05	0.000108962	0.000119853	0.000119853	7.8505e-06	-5.56342e-05	3.67015e-05
		PPSLRTLEDNEERMS	6.29287e-05	-6.39546e-05	-0.000160011	-1.27548e-05	-0.000182157	-0.000146439	-0.000146439	2.98168e-05	0.000192774	4.19157e-05
		QMCVTQYQKESQAYYDGRRS	0.000106122	6.58103e-05	5.18519e-05	9.02768e-05	3.75296e-05	-3.89833e-05	-3.89833e-05	5.79387e-05	0.000477588	0.00015246
		RGLERGLNALADAVKV	-0.00012206	-4.15016e-05	-0.000198209	0.000176553	7.72989e-05	0.000257541	0.000257541	7.53716e-05	-0.000279664	5.79294e-05
		RVAQIRQEIENSDSDY	6.2089e-05	1.15401e-05	3.71402e-05	-7.92898e-05	2.12853e-05	-9.67921e-06	-9.67921e-06	6.30912e-05	-0.000125649	-3.74187e-05
		SALQNAASIAGLFLTT	-6.99152e-06	-1.20135e-05	6.10512e-05	-2.42975e-05	-3.20531e-05	-2.0818e-05	-2.0818e-05	-3.0877e-05	-2.36103e-05	-1.21467e-05
		SAMSRPMIHFGNDWEDRYYR	0.000332699	-0.000120435	-7.72074e-05	0.000281185	0.000452459	-4.38819e-05	-4.38819e-05	0.000127451	-9.53777e-05	-9.26117e-05
		SDGVAVLKVGGTSDV	-8.2576e-06	8.57503e-05	-0.000108893	-6.70421e-05	-8.54372e-05	9.36955e-06	9.36955e-06	-1.25545e-05	-6.67024e-06	-5.66419e-05
		SHLVEALYLVCGERG	5.05574e-05	2.78072e-05	1.72257e-05	-6.71668e-05	-2.10018e-05	0.000138771	0.000138771	-4.03434e-05	2.34476e-06	6.33598e-05
		SKVSTVKDLLPLLEKV	-0.000152783	7.06822e-05	0.000213739	0.000207438	-0.000195691	-3.3731e-05	-3.3731e-05	-7.87754e-05	0.000368539	6.48741e-05
		SLKKGAAALGIGTDSVI	-2.46049e-05	-3.12724e-05	1.20544e-06	-0.000241318	-6.82625e-06	6.88906e-06	6.88906e-06	-7.83475e-05	-0.000204638	-0.000104395
		SLLGKARKVVVTKDET	-1.89837e-05	-4.42464e-05	-7.33979e-05	1.02927e-05	3.38232e-05	-3.54196e-05	-3.54196e-05	0.000124153	0.000158862	-0.000127936
		SLSVYDLESKAVIAEL	-5.05188e-05	-2.07367e-06	0.000110102	-6.94954e-05	2.59942e-05	-1.26186e-05	-1.26186e-05	-1.40963e-05	1.58216e-05	-0.000103586
		SRLSKVAPVIKARMM	6.50754e-05	-9.40309e-05	-4.92692e-05	1.53165e-05	6.7203e-05	-3.11106e-05	-3.11106e-05	5.99429e-05	-0.000221299	9.62779e-06
		TDAIAGRVAQIRQEIE	-0.000186383	0.000135852	-5.69146e-05	6.55081e-06	0.000217159	-1.00485e-05	-1.00485e-05	5.10098e-05	0.000120899	6.3794e-05
		TLKGHSNYVSTVTVSP	-7.82239e-05	0.000149059	-0.000160907	-9.12132e-06	-0.000201384	3.17597e-05	3.17597e-05	6.49081e-05	0.000213956	1.12068e-06
		TLKKMREIIGWPGGSGDG	-0.000143809	-0.000167831	2.98544e-05	-5.90062e-05	0.000236217	-1.03068e-05	-1.03068e-05	-9.54949e-05	0.000115883	0.000111588
		TRAAVEEGIVLGGGC	-8.93939e-05	0.000245881	0.000108306	-0.000173911	-7.38722e-05	0.000235685	0.000235685	-4.333e-05	-9.3096e-05	9.91171e-05
		TYEIAPVFVLLEYVT	5.44502e-05	1.8471e-05	-1.22381e-05	9.17208e-06	-0.000163106	-9.25108e-06	-9.25108e-06	-0.000135833	1.37913e-05	4.54739e-05
		VHAAHAVHAAHAVHA	-0.00010122	3.69432e-05	-2.05033e-05	0.000102933	-4.85024e-05	3.86849e-05	3.86849e-05	0.000152253	9.78616e-07	-2.53836e-05
		VRNLPAGHGLNAQTG	-0.000256777	0.000140003	6.67424e-05	0.000166145	6.94845e-06	7.62747e-05	7.62747e-05	8.88712e-06	-2.45258e-05	1.32117e-05
		VYEDLLAAGVADPVKV	0.000162559	3.39439e-06	-7.45353e-05	-0.000137336	0.000159247	7.1537e-05	7.1537e-05	-8.63169e-05	-8.93602e-05	-5.28724e-05
		YDLESKAVIAELTPDG	0.000143116	-4.6284e-05	2.18008e-05	-1.16117e-05	-0.000195383	5.85223e-05	5.85223e-05	1.46064e-05	-2.93376e-05	0.000107273
		YEIAPVFVLLEYVT	1.59125e-05	-9.45218e-06	1.06936e-05	-3.60044e-05	-0.000135028	-2.4625e-05	-2.4625e-05	-0.000108375	3.56612e-06	7.66782e-05
		YILLVSSKVSTVKDLL	-8.78419e-05	0.000260674	-0.000169189	0.000220519	-0.000161356	-4.18228e-05	-4.18228e-05	-2.67555e-05	-0.000122308	-8.88429e-05
		SRLSKVAPVIKARMMEYGTT	-2.36036e-05	-1.06396e-05	-1.31426e-05	-8.97869e-06	-2.19639e-05	-1.3068e-05	-1.3068e-05	4.40471e-05	-3.21267e-05	-1.98747e-05
		YEIAPVFVLLAYVT	-1.57963e-05	1.82942e-05	-2.42895e-05	-2.71741e-05	-8.04838e-05	-1.71859e-05	-1.71859e-05	-7.217e-05	2.7743e-05	1.31832e-05
		YEIAPVFVLLDYVT	-1.58554e-05	2.75197e-05	-2.21827e-05	-4.45031e-05	-0.000151082	-3.79144e-06	-3.79144e-06	-0.000105535	-1.00907e-05	0.00010269
		YEIAPVFVLLGYVT	-3.77933e-06	1.38882e-05	-3.16279e-06	-4.56865e-05	-9.86529e-05	-1.92999e-05	-1.92999e-05	-6.94082e-05	-3.62165e-05	1.3022e-05
		YEIAPVFVLLMYVT	-8.71918e-06	4.20678e-06	-6.35464e-06	-1.54278e-05	-7.8103e-05	1.22689e-05	1.22689e-05	-0.000116117	1.85648e-05	2.55673e-05
		AAMKRHGLDNYRGY	-6.18505e-05	0.000121076	-5.47674e-05	-0.000124616	-0.00011942	-4.37346e-05	-4.37346e-05	0.000411782	-8.17799e-05	-1.93601e-05
		AQVATISANGDK	-7.32684e-05	-1.57974e-05	-3.65435e-05	-6.18085e-05	-5.20807e-05	7.42008e-05	7.42008e-05	-4.30971e-05	-4.90585e-05	-3.91698e-05
		EEIAQVATISANGDKDIGNI	-0.000212122	-7.35617e-05	-0.000132	-3.48599e-05	0.0003503	-0.000162811	-0.000162811	-0.000137935	6.02144e-05	6.6011e-05
		FFYTPMSRREVED	0.000116402	-0.000154413	-0.000110946	-0.000135984	3.36354e-05	0.000148103	0.000148103	-0.000116325	-0.000220684	1.83495e-05
		FSPAVGVDFELESFSERKEEEKEEL	-7.56337e-05	-3.60766e-05	0.000189969	0.000374999	-2.3907e-05	-4.30712e-05	-4.30712e-05	1.26031e-06	-7.36613e-05	8.62813e-05
		GCALLRCIPALDSLTPANED	3.27577e-05	-1.64101e-05	5.04036e-05	-6.68704e-05	-8.30789e-05	-2.81298e-05	-2.81298e-05	-5.83925e-05	8.23171e-08	-6.44823e-05
		GFFYTPMSRRE	6.43249e-05	4.74749e-06	-5.79305e-05	-3.26013e-05	-2.30709e-05	2.16538e-05	2.16538e-05	-4.67775e-05	0.00010468	5.93884e-05
		IDFLIEEIERLGQDL	1.97959e-05	0.000122883	0.000117257	-0.000104319	-4.22549e-05	9.62158e-05	9.62158e-05	9.8847e-05	1.23168e-06	-3.07729e-05
		IPPSLRTLEDNEERMSRLSK	-0.00011235	-0.000178896	0.000143036	0.000204938	-2.9584e-05	0.000161468	0.000161468	-7.88096e-05	-9.52506e-05	0.00014732
		KKGAAALGIGTDSVI	0.000247608	-2.88915e-05	7.78452e-05	-7.42132e-06	0.000207901	3.36707e-05	3.36707e-05	7.47995e-05	-4.45528e-05	4.84382e-05
		LKKMREIIGWPGGSG	0.000191858	-0.00018654	4.9832e-05	-2.18473e-05	-0.000112954	-0.0002361	-0.0002361	0.000200007	0.000361757	0.000112442
		NTNMFTYEIAPVFVLLEYVT	-1.01443e-05	9.82311e-05	0.000105406	2.61916e-05	-4.72395e-05	-3.58447e-05	-3.58447e-05	-7.91503e-05	1.91306e-05	3.13096e-05
		PGGSGDGIFSPGGAISNMYA	-3.07099e-05	-3.88505e-05	0.000598462	0.000157333	0.000146373	0.000173172	0.000173172	0.000140351	3.26875e-06	6.41368e-05
		TYEIAPVFVLMEQIT	-1.60862e-05	1.72035e-06	-5.89913e-06	-2.10653e-05	-4.17047e-05	-2.95147e-05	-2.95147e-05	-5.45248e-05	-1.09315e-05	2.21769e-05
		VDKCLELAEYLYNIIKNREG	-6.45029e-05	-3.32004e-05	6.85209e-06	4.10444e-05	0.000344491	4.3222e-05	4.3222e-05	-3.62619e-05	-4.83604e-06	-6.07154e-05
		VPPSLRTLEDNEERMSRLSK	-5.13219e-06	-4.35995e-05	-4.24382e-05	-0.000107364	0.000133796	-0.000146222	-0.000146222	2.53032e-05	-4.06631e-05	3.51466e-05
		AVRPLWVRME	-0.000126092	-5.51646e-05	-0.000105573	-1.35716e-06	-5.61392e-05	2.51068e-05	2.51068e-05	-1.3402e-05	-1.9734e-05	5.44397e-05
		DYEYLINVIHAFQYV	0.000342671	0.000482552	0.000289817	-4.82128e-05	0.000252583	-0.000122295	-0.000122295	0.000118819	-6.70719e-05	-1.40117e-05
		EIAPVFVLLE	8.33598e-05	2.69078e-05	-5.42056e-05	-9.9791e-05	-8.09907e-05	-4.68144e-05	-4.68144e-05	-3.52308e-05	8.36121e-06	-9.82745e-06
		IPPSLRYLEDNEERMSRLSK	2.76703e-05	-7.42156e-05	0.000211106	-0.000148748	-0.000136331	0.000110891	0.000110891	-4.96784e-05	-0.000107669	8.06685e-05
		RVRPLWVRME	-1.82001e-06	9.0873e-05	1.59709e-05	-3.61167e-05	-7.74343e-05	0.000121209	0.000121209	3.62843e-05	-5.0378e-05	-4.6013e-05
		SRLSKVAPVIKA	0.000138394	-8.39229e-05	0.000144876	-0.000137254	-0.00012782	-0.000116524	-0.000116524	-0.000113187	-5.28774e-05	-1.24411e-05
		VLGGGCALLRCIPALDSLTPANED	3.52512e-05	0.000124372	-3.36918e-06	-2.80802e-05	4.0506e-05	0.000117425	0.000117425	0.000100398	-7.77102e-05	4.1049e-05
		ALYLVCGER	-3.31882e-05	-1.95109e-05	6.66143e-05	-5.28289e-05	-4.94467e-05	9.30771e-06	9.30771e-06	-5.04126e-05	-4.59136e-05	-2.49626e-05
		APVIKARMMEYGTT	5.1361e-06	-1.23759e-05	-1.48604e-05	-2.21375e-05	-2.43837e-05	-1.19614e-05	-1.19614e-05	-2.31653e-05	-3.21267e-05	-1.63995e-05
		LKKMREIIGWPGGSGDGIFS	4.49916e-05	-0.000218338	-0.000186637	-0.000137049	-1.51357e-06	1.59688e-05	1.59688e-05	9.7663e-05	-1.93726e-05	0.000234845
		AAEALALVCGE	-2.23811e-05	-1.26143e-05	-1.50963e-05	-2.35655e-05	-1.94136e-05	-1.11146e-05	-1.11146e-05	-1.81678e-05	-3.21267e-05	-1.61073e-05
		AAEALALVCGK	-2.23811e-05	-9.5102e-06	-1.20253e-05	-2.35655e-05	-1.96512e-05	-1.11146e-05	-1.11146e-05	-1.84067e-05	-3.21267e-05	-1.62163e-05
		AALALVCGE	-3.25547e-05	-2.4379e-05	-3.98006e-07	-4.12175e-05	-4.18711e-05	4.92816e-05	4.92816e-05	-2.26439e-05	-5.35561e-05	-3.0882e-05
		AALGIGTDSVILIKCDERGK	4.12862e-05	9.54819e-05	-0.000174849	-0.000124778	-2.72476e-07	-9.25022e-05	-9.25022e-05	4.48637e-05	-0.000227179	2.82081e-05
		AALKLVCGE	-8.1934e-05	-2.5569e-05	-4.25435e-05	-0.000104419	-4.29645e-05	1.80421e-05	1.80421e-05	-0.000145264	-0.000103943	8.36213e-06
		AALYLVCGE	-6.03963e-05	-5.32821e-05	-4.98738e-05	-5.02331e-05	-2.38385e-05	-4.39038e-05	-4.39038e-05	0.00031179	-9.61297e-05	-2.03966e-05
		AALYLVCGERG	-6.39271e-05	3.37424e-05	-8.29542e-05	-0.000237376	0.000112868	-8.43309e-05	-8.43309e-05	-7.11637e-05	-0.000191991	3.65959e-06
		AALYLVCGERK	0.000165273	-4.01933e-05	-9.44406e-05	1.39036e-05	3.68648e-05	-4.5726e-05	-4.5726e-05	-8.14215e-05	-4.85374e-05	-4.36542e-05
		AALYLVCKERG	0.000147017	-9.23879e-06	-9.1635e-05	8.45859e-05	-9.04528e-05	-9.321e-05	-9.321e-05	-0.000128644	-6.92267e-05	8.97728e-05
		AALYLVCKERK	-5.40217e-05	5.24354e-05	-0.000111681	8.97776e-05	-4.52424e-05	-2.17161e-05	-2.17161e-05	-0.000145999	-1.949e-05	-3.94081e-05
		AAVEALYLVCG	0.000123353	5.66621e-05	-5.92909e-05	-3.33479e-05	0.000108793	7.83173e-06	7.83173e-06	-0.000133821	1.60926e-05	5.43924e-05
		AAVEALYLVCK	-6.70518e-05	3.40944e-05	-3.78051e-05	-6.6734e-05	-4.55233e-06	-8.52275e-05	-8.52275e-05	-7.85518e-05	-5.09427e-05	-1.30412e-06
		AFIKATGKKEDE	1.38134e-06	-2.67298e-05	-9.09494e-05	0.000245601	-0.000135841	7.56738e-06	7.56738e-06	0.000183308	-4.02392e-05	-0.000111111
		ALYLVCGE	-3.07128e-05	-2.73338e-05	-2.42195e-05	-5.51258e-05	-3.37552e-05	0.000117222	0.000117222	-2.89265e-05	-6.2469e-05	1.20084e-05
		APVIKARMMEY	5.86145e-06	3.63528e-06	-8.5711e-05	-5.28031e-05	-8.90129e-05	-1.59679e-05	-1.59679e-05	-7.51389e-05	6.96405e-05	3.52439e-05
		EALALVCG	-5.50447e-05	-2.42459e-05	4.18976e-05	-7.45416e-05	2.8175e-05	6.82543e-05	6.82543e-05	-5.92159e-05	-9.69679e-05	-1.78795e-05
		EALALVCGK	-7.36689e-05	-1.48592e-06	2.84466e-06	-7.18349e-05	5.30651e-05	-5.40685e-05	-5.40685e-05	-5.95757e-05	-6.01699e-05	-1.99648e-06
		EALYLVCG	3.69204e-06	3.96798e-05	-2.66366e-06	-5.33046e-05	-5.67225e-05	-3.6688e-05	-3.6688e-05	4.67786e-05	2.86589e-05	-4.46265e-05
		EALYLVCGE	-9.29729e-05	-6.56055e-05	-9.75297e-05	-4.17124e-05	-5.20562e-05	-2.46095e-05	-2.46095e-05	-4.44522e-05	-6.45624e-05	-7.63612e-05
		EALYLVCGK	5.82399e-05	2.53459e-06	0.000112222	4.60362e-05	-3.75033e-05	-8.27319e-05	-8.27319e-05	4.96511e-05	-1.0512e-05	1.93974e-06
		EKAHHAIWARMDAKK	-0.000152195	-1.04732e-05	0.000179392	-3.62184e-05	0.000239791	-5.68106e-05	-5.68106e-05	-9.31948e-05	-0.000205254	8.35053e-05
		EKAHHAIWAYNDAKK	-0.000133451	-1.27229e-05	-2.09879e-05	0.000175648	-2.47167e-05	0.000197106	0.000197106	0.00018366	-5.74856e-05	7.63635e-05
		EKAHHPIWARMDAKK	4.80688e-05	-0.000171453	-4.22393e-05	-0.000121936	2.66308e-05	-2.98753e-05	-2.98753e-05	-3.06518e-05	-7.03365e-05	-0.0001431
		EKAHHPIWAYNDAKK	-4.12475e-05	-5.38643e-05	-0.000169459	6.53526e-05	0.000285269	5.79816e-05	5.79816e-05	-8.48232e-05	6.76718e-05	-9.88104e-06
		EKAHIPIWARMDAKK	-0.000171772	-9.29396e-05	0.000161225	0.000126452	0.000162297	0.000284041	0.000284041	-4.41549e-05	-9.94e-05	0.00027441
		EKAHLAIWAKMDAKK	5.88562e-05	-4.47038e-05	-4.62818e-05	-2.26922e-05	-1.5452e-06	-6.4089e-05	-6.4089e-05	-5.05836e-05	-3.75695e-06	-4.28201e-05
		EKAHLAIWARMDAKK	-6.70739e-05	5.96089e-05	-7.75417e-05	-0.000134082	-7.37343e-05	7.36905e-05	7.36905e-05	9.59532e-05	-0.000126752	8.2653e-05
		EKAHRPIWARMDAKK	1.05037e-05	8.02674e-05	-0.000139853	-0.000176087	-1.64772e-05	-8.8963e-05	-8.8963e-05	0.000109101	5.33162e-05	-5.07215e-06
		EKAHRPIWAYNDAKK	-9.9058e-05	-4.41927e-05	8.49078e-05	-9.33667e-06	6.3501e-06	-2.35432e-05	-2.35432e-05	-4.42296e-06	-1.9806e-05	0.000110243
		EKAHVPIWARMDAKK	4.16243e-05	3.72435e-05	-0.000160542	2.416e-05	-0.000101415	-0.000128494	-0.000128494	0.000178977	-5.36703e-05	-2.21164e-06
		ERRILEVKQKGFVPFLVSAT	-2.43341e-05	-1.15243e-05	-1.40179e-05	-2.57745e-05	-2.12545e-05	-1.38001e-05	-1.38001e-05	-2.00188e-05	-3.42504e-05	-1.6577e-05
		EYVTLKKMREIIGWPGGSGD	1.47161e-05	-0.000192983	-9.54249e-05	0.000250474	-0.000258739	9.42439e-05	9.42439e-05	3.45604e-05	-7.67139e-06	0.000187726
		FAKFASFEAQGALANIA	-0.000113691	2.29491e-05	7.56587e-05	-0.00013975	9.93428e-06	0.000119404	0.000119404	0.000195414	0.000169321	-5.34298e-05
		FFYTPKSRREVED	0.00013781	-0.000241765	-0.000284798	7.66134e-06	2.2717e-05	-7.61963e-05	-7.61963e-05	0.000297532	6.02033e-05	6.60649e-05
		FKADEKKFWGKYLYE	-1.21752e-05	0.000101065	5.80681e-05	9.22295e-05	0.000312339	3.91723e-05	3.91723e-05	0.000134669	0.000125085	7.12434e-06
		HTPGVHMASLSVYLKTNVFL	0.000425887	0.000401655	0.000141069	1.68846e-05	-7.42298e-05	-0.000135204	-0.000135204	0.000223746	0.000178665	5.42948e-07
		LHRSGVLIIHHLQEDYRTY	2.86848e-06	-2.7414e-05	4.28013e-05	-4.59198e-05	-6.67657e-05	-6.25316e-05	-6.25316e-05	-5.26963e-05	-5.11703e-05	-5.02293e-05
		LVSATAGTTVYGAFD	-5.76036e-06	-3.40252e-05	-1.91609e-05	-3.692e-05	-3.34524e-05	-1.18423e-05	-1.18423e-05	-2.42833e-05	-6.87167e-05	-2.11809e-05
		PHLVEALYLVCGERG	-3.2733e-05	-2.35489e-05	7.63211e-06	-4.75687e-05	-4.01682e-05	-2.21946e-05	-2.21946e-05	-3.51213e-05	-5.49956e-05	-3.07167e-05
		PHLVEALYLVCGKRG	-7.74375e-06	-2.89062e-05	-3.57406e-05	-2.76867e-05	-3.42091e-06	-1.98299e-05	-1.98299e-05	-1.82035e-05	-3.42981e-05	-4.79103e-06
		PHLVEALYLVCKERG	-2.42012e-05	-1.58487e-05	-1.5626e-05	-3.32018e-05	-2.4954e-05	-2.0481e-05	-2.0481e-05	-2.36256e-05	-4.14826e-05	-2.48439e-05
		PHLVEALYLVCKKRG	-6.90126e-06	5.20578e-05	-2.55027e-05	-1.12106e-05	-3.79736e-05	6.44157e-06	6.44157e-06	-2.84565e-05	2.94333e-05	-1.93064e-05
		PLQCSALLVREEGLM	-4.24332e-05	-2.79573e-05	-0.000161274	-0.000107249	-0.000112654	-7.94768e-06	-7.94768e-06	-0.000149516	0.000144571	1.49895e-05
		PVIKARMMEYGT	1.21673e-05	0.000114754	-8.5748e-05	7.58576e-06	1.45824e-05	-7.51165e-06	-7.51165e-06	8.84652e-05	-0.000143954	-2.96323e-05
		PVIKARMMEYGTTMV	1.74952e-05	-4.93052e-05	3.57361e-05	-1.08335e-05	8.4149e-05	1.21524e-05	1.21524e-05	4.92224e-06	-5.96472e-05	1.56878e-05
		SHLVEALYLVAGERG	-9.85301e-05	-0.000105959	-3.95645e-05	4.47339e-05	-8.48995e-05	7.30111e-05	7.30111e-05	0.000120781	-6.75533e-06	-1.7223e-06
		TAALSYTISRMEESSVTL	-8.18599e-05	-7.81475e-05	0.000106988	-9.3809e-05	2.25102e-05	-4.94776e-05	-4.94776e-05	1.00935e-06	4.11245e-05	-7.03072e-05
		VEALALVCG	-1.21743e-05	1.89984e-05	3.04094e-05	-4.8282e-05	-9.59838e-05	6.03145e-05	6.03145e-05	-6.8524e-05	-4.29358e-05	5.25161e-05
		VEALKLVCG	-7.39147e-06	-2.43564e-05	0.000238151	-8.77253e-05	-1.04156e-05	2.2341e-05	2.2341e-05	-3.82819e-05	-0.00013907	1.00299e-05
		VEALYLVC	-3.12696e-05	5.30192e-05	-2.72654e-05	0.000187117	-1.90824e-05	-6.39607e-05	-6.39607e-05	7.5067e-05	-3.38072e-05	-3.78495e-05
		VEALYLVCG	-7.61226e-05	-2.56523e-05	-3.60704e-05	4.04316e-05	-4.53581e-05	-6.61325e-05	-6.61325e-05	-4.60678e-07	-1.15809e-05	4.6136e-05
		VEALYLVCK	-4.88009e-05	6.24426e-05	-6.93463e-05	3.29187e-05	-4.39354e-05	-1.38902e-06	-1.38902e-06	-4.51921e-05	-8.16383e-06	-4.77537e-05
		VPPSLRTLEDNEERMS	4.39564e-05	-0.000184433	7.74493e-05	-0.000164016	1.24631e-05	0.00051716	0.00051716	-8.55378e-05	-9.7933e-05	-3.32929e-05
		VPTSLRRLEQPNVAIS	7.25083e-06	0.000108249	-0.000113933	-7.05506e-05	-9.38694e-05	3.55614e-05	3.55614e-05	-3.9593e-06	-8.532e-05	-1.72095e-05
		WYVMVTAALSYTISRMEESSVTL	-0.000140446	-0.00015532	-0.000184124	-0.000133993	3.14044e-05	-5.28743e-05	-5.28743e-05	2.04018e-05	-0.000133677	-4.51194e-05
		AAAAVRPLWVRMEAA	-1.73539e-05	-3.54981e-05	-3.92364e-05	-2.6827e-05	-2.26936e-05	-4.33385e-07	-4.33385e-07	-2.14659e-05	-2.98791e-05	-6.394e-06
		AAAHHPIWARMDA	-4.18461e-05	-2.46729e-05	-2.32539e-05	5.07406e-05	-3.69238e-05	-2.44607e-05	-2.44607e-05	-5.35387e-05	-3.97819e-05	-5.51526e-07
		AAVRPLWVRMEAA	-5.47745e-05	-4.51815e-05	-4.90629e-05	-9.12764e-05	-7.66977e-05	0.000116682	0.000116682	-3.13618e-05	-5.09184e-05	-1.43424e-05
		AVRPLRVRMEA	0.000145066	-1.03288e-05	-9.6258e-05	8.28951e-06	-8.88197e-05	-9.51238e-05	-9.51238e-05	0.000110335	4.82737e-05	-1.44122e-06
		AVRPLWVRMEA	-8.7807e-05	-9.10851e-05	5.90604e-05	0.000120664	-8.04041e-05	3.27588e-05	3.27588e-05	-3.51923e-05	-8.13681e-05	-8.05965e-05
		EALYLVCGERG	1.21525e-05	6.05047e-05	-1.58265e-05	2.06143e-05	-0.00013247	-9.02459e-05	-9.02459e-05	5.59042e-05	-0.00013969	-2.82255e-05
		GAGDLQTLALEVAQQKRG	8.37853e-05	0.000252504	-0.000133423	-3.19293e-05	-3.07843e-05	0.000145721	0.000145721	-4.08786e-05	4.68674e-06	5.13644e-05
		GDLQTLALEVARQ	7.32645e-06	4.11907e-05	0.000126212	8.59155e-05	-0.000166651	9.44066e-06	9.44066e-06	0.000160853	-0.000128057	7.49919e-05
		GKKVATTVHAGYG	-2.23811e-05	-9.5102e-06	-1.20253e-05	-2.35655e-05	-1.94136e-05	-1.11146e-05	-1.11146e-05	-1.81678e-05	-3.21267e-05	-1.61073e-05
		IATQGPLSHTIADFWQMV	8.4409e-05	-0.000146213	-6.14006e-05	-6.66114e-05	-0.000119707	-0.000150199	-0.000150199	0.000178545	3.50602e-05	-4.13967e-05
		IKLKVESSPSRSDYINAS	-0.00010951	-0.000130447	0.000164754	-0.000245774	7.04041e-05	9.33171e-05	9.33171e-05	0.000166666	-0.000178181	0.000407471
		ISNPAATHQDIDFLI	0.000286626	-6.77579e-05	2.67654e-05	-0.00021769	-7.34162e-06	-2.19527e-05	-2.19527e-05	6.9731e-05	-0.000170251	-7.64673e-05
		KKGAAAIGIGTDSVI	0.000160319	-3.66519e-05	-6.81683e-06	-0.000136382	9.76108e-05	-6.15025e-05	-6.15025e-05	0.000290515	-6.31751e-05	8.64249e-06
		KLSGLGADPSADATEAYQEL	-2.28207e-05	-5.30221e-05	9.63257e-06	-6.99372e-05	-9.2667e-05	0.000141675	0.000141675	-6.22453e-05	4.73734e-05	2.47464e-05
		KNSLINYLEQIHRGVKGFVR	-1.65233e-05	0.000166135	-0.000177797	-4.74095e-05	5.02404e-05	8.62073e-05	8.62073e-05	0.000131258	-0.000111587	5.68285e-05
		LCRQHMATKSLFNRAEGP	1.83861e-05	-6.91401e-05	-3.05343e-05	3.41765e-05	-4.71711e-05	-6.44415e-06	-6.44415e-06	0.000276173	-3.92059e-05	-1.58347e-05
		LKKMRFIIGWPGGSG	0.000104841	1.3727e-05	-3.3803e-05	0.000130189	0.000266767	-0.000149942	-0.000149942	-7.73103e-05	0.000320724	-4.46885e-05
		PSWCEEPAQANMDISTGH	4.04441e-05	-4.47197e-05	-4.15747e-05	-3.72638e-05	-6.96536e-05	-2.16134e-05	-2.16134e-05	-4.52944e-05	-3.49278e-06	-4.69189e-05
		QREENAPKNRSLAVLTYDHASRI	0.000188472	-0.000179182	0.000116617	9.79417e-05	0.000162147	-0.000219377	-0.000219377	-9.07041e-05	6.31498e-05	0.000146863
		RAVTELGRHSAEY	-0.000113167	0.000262545	-6.51689e-05	0.000248987	-0.000258864	-4.35226e-05	-4.35226e-05	0.000164211	0.000240838	-0.000131407
		RDRLAKEWQALCAYQAEP	-5.32487e-05	-7.05442e-05	-5.05221e-05	3.6215e-05	6.08427e-06	1.02373e-05	1.02373e-05	-0.00010013	-6.38105e-05	-8.23196e-05
		SHLVEALY	-6.26728e-05	-4.47689e-05	-3.42687e-05	-6.83833e-05	9.40588e-05	-2.8815e-05	-2.8815e-05	-2.55837e-05	-3.68736e-05	-5.98721e-05
		SPGDLQTLALEVARQKRG	-5.70191e-05	-9.20338e-05	8.65399e-05	-7.58048e-05	0.000244807	0.000195724	0.000195724	-5.35762e-05	-4.02166e-05	6.82996e-05
		SRLSKVAPVIKARMMEYGT	0.000105392	-9.01139e-05	-0.000119595	-9.66225e-05	7.1528e-05	-0.000110539	-0.000110539	-5.17754e-05	-1.28563e-05	-9.05967e-05
		TGHMILAYMEDHLRNRDR	-0.00012782	4.17338e-05	0.000111959	0.000422605	-0.000131751	-6.90462e-05	-6.90462e-05	1.75234e-05	0.000132204	-7.37374e-05
		WLMWRAKGTTGFEAH	-8.1143e-05	-1.36975e-05	7.50884e-05	0.000142887	0.000184283	6.02492e-06	6.02492e-06	5.43841e-05	-5.31658e-05	-3.04273e-05
		AQAATISANGDK	-1.41246e-05	9.6039e-06	-3.17325e-05	-4.15341e-05	3.65294e-05	-2.5846e-05	-2.5846e-05	-2.87153e-05	3.91833e-06	-1.87842e-05
		AQVATISANGDA	-7.43954e-05	4.47168e-05	5.43879e-06	-1.82292e-06	4.77381e-05	9.4284e-06	9.4284e-06	-5.30965e-05	-5.85039e-05	9.30927e-05
		YVRPLWVRME	0.000471817	0.000185095	-9.74561e-05	0.000153841	1.69151e-05	5.48963e-06	5.48963e-06	-3.35564e-05	-4.38266e-05	0.00010255
		KPTQAFVKQHLCGPHL	-3.10088e-05	-1.48134e-05	-1.7272e-05	-3.54032e-05	0.000241455	-1.27863e-05	-1.27863e-05	-3.0347e-05	-3.8991e-05	9.09254e-06
		SPGDLQTLALEVARQK	-7.08915e-05	-3.37522e-05	0.0002875	-0.000109605	-3.20896e-06	-7.06353e-05	-7.06353e-05	4.28384e-05	-5.98969e-05	3.83806e-05
		VKQHLCGSHLVEALYL	0.000206945	6.61217e-05	-3.34804e-05	0.000163144	-7.29039e-05	0.000102523	0.000102523	0.000202918	3.63999e-06	-0.000119867
		AELNQLRAKEPTKLA	-6.32094e-05	3.76996e-05	-1.3358e-05	-6.82117e-05	2.60832e-06	-3.08764e-05	-3.08764e-05	1.74975e-05	0.000169778	-6.42303e-05
		AVATSNMQETEEWYR	-5.34138e-05	9.47305e-05	0.000316446	-0.00016852	-0.000247604	-4.81208e-05	-4.81208e-05	-0.000119648	3.16195e-05	6.11999e-05
		DVYQAELRELRLRLD	0.00014902	2.31892e-06	-0.000266967	-0.000279486	-0.000155281	-0.000146298	-0.000146298	-2.29287e-05	-0.000221314	9.32242e-05
		EGQSLKEEMARHLQE	-6.40646e-05	-0.000136386	3.34183e-05	0.000235326	-4.16183e-05	5.34608e-05	5.34608e-05	0.000134584	0.000103319	-7.27448e-05
		ELRELRLRLDQLTAN	-3.56752e-05	-1.06703e-05	-1.54153e-05	1.81537e-05	2.51474e-06	-3.02515e-05	-3.02515e-05	-3.26815e-05	-2.80355e-05	3.44148e-05
		FLRKIYEEEVRELRE	0.000254752	1.08706e-06	0.000147181	5.25558e-05	0.000224426	-9.38362e-05	-9.38362e-05	0.000285954	0.000161566	7.22544e-05
		IPVQTFSNLQIRETS	0.000241294	2.41236e-05	0.000193904	-0.000106629	6.54428e-05	0.000362949	0.000362949	5.09712e-05	-0.000155569	1.6317e-05
		LAAYRQEADEATLAR	-8.00004e-05	-3.91124e-05	3.82908e-05	-8.57272e-05	5.1536e-06	-8.32615e-05	-8.32615e-05	-6.31361e-05	-0.000110447	1.07273e-05
		LAGALNAGFKETRAS	-7.98736e-07	-5.45543e-06	-6.86795e-05	-6.44855e-05	1.77832e-05	4.78326e-05	4.78326e-05	7.10714e-06	-1.24544e-05	-3.86278e-05
		NKALAAELNQLRAKE	0.00012277	-0.000172678	0.000187535	-4.69978e-05	-0.000413203	0.000171635	0.000171635	0.000317585	3.01917e-06	3.00573e-05
		PDLTAALREIRTQYE	0.000174738	9.6316e-05	4.9257e-05	0.000187648	7.2741e-05	-0.0002147	-0.0002147	-0.000157726	5.76553e-05	-0.000149615
		PTKLADVYQAELREL	1.87298e-05	0.000104342	-3.87816e-05	-0.000148736	9.05327e-05	-6.87483e-05	-6.87483e-05	0.000137475	0.000107815	-0.000122688
		QVHVEMDVAKPDLTA	3.38132e-05	3.21187e-05	-0.000177814	-7.35523e-05	-9.05888e-05	-7.91532e-05	-7.91532e-05	-0.000101872	-7.62343e-05	-7.09627e-05
		RELREQLAQQQVHVE	0.000188826	0.000392571	6.23822e-05	-4.00165e-05	4.31289e-05	7.48933e-05	7.48933e-05	-4.6028e-05	8.66123e-05	-6.9906e-05
		RFASYIEKVRFLEQQ	0.000220299	0.000214486	9.22703e-05	0.000202979	0.000298835	0.000291614	0.000291614	0.000285319	0.000339229	0.000143893
		RTRPLWVRME	3.50188e-05	4.91482e-05	2.63799e-06	-2.02579e-05	-2.96522e-05	-4.74946e-05	-4.74946e-05	-1.28777e-05	0.0001864	-1.45986e-05
		SYIEKVRFL	-9.26649e-05	0.000104225	0.000154667	-4.25437e-05	-2.67441e-05	0.000134166	0.000134166	-0.000231376	0.000192706	-6.06861e-05
		VDKANLDVMKERS	4.78998e-05	-8.82717e-05	0.000304205	-0.000178666	0.000258593	-2.86696e-05	-2.86696e-05	0.000653538	-0.000117	3.68458e-05
		VDKANLEIMTKRS	0.000351336	0.00025251	0.000174712	-2.40235e-05	-0.000242747	1.64239e-06	1.64239e-06	0.000143398	0.000238969	1.26686e-05
		VDLERKVESLEEEIQ	-0.000135857	-8.75113e-05	6.09957e-05	9.57532e-06	0.000192802	-8.32826e-05	-8.32826e-05	0.000164394	-1.20313e-05	0.000117071
		WYRSKFADL	4.07429e-05	-8.29772e-05	-8.60979e-05	-0.000102621	2.48202e-05	0.000123279	0.000123279	-6.8573e-05	-0.00010282	-4.97524e-06
		YQEALARLEEEGQSL	7.14726e-06	0.000233052	7.32535e-05	-2.02086e-05	-9.543e-05	3.39119e-06	3.39119e-06	-2.36713e-05	-1.52438e-05	2.11053e-06
		LSIALHVGFDHF	5.88911e-06	0.000109379	0.000116453	-0.000127984	-0.000268736	2.89032e-05	2.89032e-05	-1.85466e-06	-6.53598e-05	0.000122545
		AVDGVISVHSLHIW	0.000227318	-0.000166266	0.000127471	0.000376381	-8.70043e-05	-0.000147808	-0.000147808	1.53307e-05	-0.000101134	-0.000194003
		GGGCALLRCIPA	1.15812e-05	-4.87045e-05	6.3877e-05	-6.32195e-05	-0.000132486	-5.47772e-06	-5.47772e-06	-5.15336e-05	-3.29945e-05	-3.61703e-05
		ILSVHVATAASQDS	-3.22681e-05	2.16717e-05	-4.29036e-05	-4.15921e-05	-2.95631e-05	-1.81928e-05	-1.81928e-05	-2.83733e-05	-4.94575e-05	-3.4754e-05
		DRFSVNLDVKHFSPEE	0.000177918	6.95831e-05	0.000190289	7.06737e-05	0.000246659	-1.99413e-05	-1.99413e-05	-0.000122648	-0.000113816	-7.32126e-05
		MDIAIHHPWIRRPFFP	-0.000221259	6.6328e-07	0.000285676	-3.09029e-05	-3.26957e-05	0.000147052	0.000147052	-0.000159289	-0.000114746	-3.34689e-05
		PSFLRAPSWID	7.91255e-05	-0.000110612	-3.22957e-05	-7.1799e-05	7.78585e-05	7.58537e-06	7.58537e-06	-0.000106017	-0.000142519	-6.44069e-05
		SGPERTIPITREEKPA	0.000120692	-3.33995e-05	0.000126659	-1.59742e-05	6.67971e-05	-0.00015703	-0.00015703	-5.13024e-05	-2.38387e-05	6.05566e-05
		MEVGWYRSPFSRVVHLYRNGK	3.28765e-05	-8.33011e-05	9.4149e-06	-5.43095e-05	-5.16926e-05	-1.80485e-05	-1.80485e-05	-6.71916e-05	-3.75028e-05	8.35224e-05
		SPFSRVVHLYRNGK	0.000155353	-6.41561e-05	1.04092e-05	2.26813e-05	-0.000107629	-7.33449e-05	-7.33449e-05	4.2083e-05	1.84136e-05	-5.06962e-05
		KLHRVAPKIKAKMMESGT	-9.08106e-05	6.18291e-06	8.89857e-06	-4.94472e-05	-3.27641e-06	-1.83564e-05	-1.83564e-05	0.000100046	5.52866e-05	2.01542e-05
		IREADIDGDGQVN	4.36433e-05	1.57961e-05	0.000564958	0.000193177	7.8305e-05	3.16088e-07	3.16088e-07	1.78771e-05	3.34674e-05	5.77237e-06
		YLLTSHRTATAAEEFAFLMQ	-0.000117403	5.68027e-05	0.00020284	1.06192e-05	0.000265669	-6.61208e-05	-6.61208e-05	-6.19259e-05	-8.54948e-06	1.92529e-05
		DEAIRQALVDSVFQVSVLPG	0.000143114	0.000103442	0.000520758	-0.000161594	-0.000133713	-4.45051e-05	-4.45051e-05	0.000196899	3.07214e-05	1.76799e-05
		DFSTVVSEEDLVTKLNAGLQ	3.69527e-05	6.33352e-05	-0.000125566	3.94201e-05	3.2026e-06	7.16999e-06	7.16999e-06	-0.00012296	7.54422e-05	-2.99187e-05
		GPEAGPVHLFTTYDRRTNIT	-4.96025e-05	-1.59295e-05	-1.83761e-05	-4.11244e-05	-3.68785e-05	-3.59436e-05	-3.59436e-05	-4.0873e-05	-4.9008e-05	-5.91829e-06
		GPRYSTQRGVYLLTSHRTAT	-2.23811e-05	-1.02254e-05	1.22167e-05	-2.35655e-05	-1.94136e-05	-1.38436e-05	-1.38436e-05	-1.81678e-05	-3.21267e-05	3.79053e-06
		GVVHCLQEVLKDYYTLVDRV	0.000166726	-1.20164e-06	-0.000122874	-0.000308358	4.55933e-05	8.18941e-05	8.18941e-05	-1.99089e-05	-5.50852e-05	1.23803e-05
		ADASVLGVLAPYVLRQVREP	-9.9085e-05	-0.000148966	-0.000167776	0.000280267	-5.35617e-05	0.000160179	0.000160179	-3.99614e-05	0.000325179	-0.00014017
		EVLEFHQSLGALVEGTGHLL	8.89953e-06	-4.52626e-05	-8.14971e-05	0.00014145	4.43844e-05	-5.50753e-05	-5.50753e-05	-4.66797e-05	-0.00011031	1.85299e-05
		LQDTEHLIMDLRHNPGGPSS	-0.000129463	-8.32505e-05	-0.000136462	1.69491e-06	-9.48767e-05	2.24646e-05	2.24646e-05	-3.17054e-05	-7.24795e-05	7.39781e-05
		LVTKLNAGLQAASEDPRLLV	3.50032e-06	-4.09109e-05	5.67531e-05	-9.59286e-05	-5.92471e-05	5.54454e-05	5.54454e-05	-3.14407e-05	1.41546e-05	-5.79586e-05
		SLALTVPVLTFIDNHGEAWL	0.000111642	-0.000165339	-4.78817e-05	-0.000179402	3.00648e-05	-3.43314e-05	-3.43314e-05	-0.000156254	3.1525e-05	-0.000107725
		SVFQVSVLPGNVGYLRFDSF	-0.000211975	0.000267909	-6.51708e-05	0.000409251	0.000244911	3.88889e-06	3.88889e-06	0.000155895	0.000117078	0.000113261
		TTYDRRTNITQEHFSHMELP	-4.64836e-06	5.83243e-05	-9.94475e-05	-7.66252e-05	-6.82663e-05	3.60824e-06	3.60824e-06	-1.45213e-05	-7.9212e-05	3.71891e-05
		LSKVAPVIKARMM	-2.79664e-05	9.45231e-05	0.000157141	7.4354e-05	-3.92813e-05	0.00023822	0.00023822	-3.32439e-05	2.30796e-05	9.13341e-05
		AAAAAAAAAAA	-2.23811e-05	-9.5102e-06	-1.20253e-05	-2.35655e-05	-1.94136e-05	-1.11146e-05	-1.11146e-05	-1.81678e-05	-3.21267e-05	-1.61073e-05
		AAAAAAAAAEA	-2.23811e-05	-9.5102e-06	-1.20253e-05	-2.35655e-05	-1.94136e-05	-1.11146e-05	-1.11146e-05	-1.81678e-05	-3.21267e-05	-1.61073e-05
		AATHQDIDFLIEEIE	5.65209e-05	0.00025692	8.40183e-05	-0.000151953	-7.62908e-05	-0.000107768	-0.000107768	0.000103531	0.000425928	-0.000103287
		AVADICKKYKIWMHV	0.000226192	-0.000129596	-0.000125501	3.47172e-05	-8.30604e-05	0.000230094	0.000230094	0.000128927	-4.9395e-05	7.83581e-05
		EDKRWSRMDQLAKELTAE	7.38266e-06	7.0615e-05	6.78925e-05	1.00719e-05	0.000195967	-7.69752e-05	-7.69752e-05	1.90692e-05	-3.8948e-06	-7.47727e-05
		EDNEERMSRLSKVAP	8.08293e-05	-1.27974e-05	7.99947e-05	-2.23541e-05	-0.000121089	3.97007e-05	3.97007e-05	0.000205252	6.12431e-05	-7.6839e-07
		EEILTHCQTTLKYAI	-4.54319e-05	-4.62305e-05	4.04281e-05	5.49368e-05	-0.000122691	1.12514e-05	1.12514e-05	-2.64463e-06	-7.10432e-05	8.80753e-05
		FTYEIAPVFVLLEYV	6.91079e-05	-2.97957e-06	-5.96182e-06	-5.9402e-05	0.00013233	6.32076e-05	6.32076e-05	-3.21067e-05	0.000133047	3.19415e-05
		GTTVYGAFDPLLAVA	0.000253705	-7.17854e-05	9.21618e-06	-8.82258e-05	-3.79204e-05	0.000137314	0.000137314	-7.83886e-05	7.86117e-05	1.92335e-05
		IARYKMFPEVKEKGM	1.17242e-05	7.71549e-05	0.000172055	7.8197e-05	0.000129249	3.44791e-05	3.44791e-05	0.00013137	2.17407e-05	0.000106028
		KGFVPFLVSATAGTT	-2.23811e-05	-9.5102e-06	-1.20253e-05	-2.35655e-05	-1.94136e-05	-1.63586e-05	-1.63586e-05	-3.84814e-06	-3.21267e-05	-1.61073e-05
		KGMAAVPRLIAFTSE	-9.4589e-05	-0.000120036	0.000137227	-9.22954e-05	6.92333e-05	1.4432e-05	1.4432e-05	-1.14507e-05	-0.000199346	3.49878e-05
		PGGAISNMYAMLIAR	-1.07923e-05	-0.000104119	-5.60272e-05	-0.000176349	2.35811e-05	2.4375e-05	2.4375e-05	-0.000208943	9.30804e-05	0.00028504
		RPTLAFLQDVMNILL	1.29531e-05	0.000411234	-3.11538e-05	-4.91063e-05	-3.29211e-05	4.97308e-06	4.97308e-06	0.000140307	1.78627e-05	2.40775e-05
		SDLERRILEVKQKGF	0.000152567	6.31475e-06	2.82668e-05	0.000179269	0.000114744	-3.08931e-05	-3.08931e-05	0.000201174	-1.71174e-06	5.47413e-05
		SRLGLWVRME	-2.51275e-05	-6.1836e-05	8.65136e-06	-8.23066e-05	-0.000124923	0.000158027	0.000158027	-0.000162407	-0.000117639	-2.14862e-05
		TSEHSHFSLKKGAAA	-2.26637e-05	-1.13657e-05	-1.3861e-05	-3.22452e-05	-2.10038e-05	2.35385e-06	2.35385e-06	-1.97668e-05	2.71055e-05	-1.73913e-05
		VAPVIKARMMEYGTT	-2.23811e-05	-9.5102e-06	-1.20253e-05	-2.35655e-05	-1.94136e-05	-1.11146e-05	-1.11146e-05	-1.81678e-05	-3.21267e-05	-1.61073e-05
		WSRMDQLAKELTAE	-0.000166849	-1.85709e-05	-6.38108e-05	7.13127e-05	0.00020515	6.00638e-05	6.00638e-05	-7.19732e-05	-0.000149054	2.47849e-05
		VEALYLVCGERG	2.66237e-05	-2.50184e-07	-0.000127653	0.000161925	0.00027818	7.79491e-05	7.79491e-05	0.000350559	-9.59211e-05	-0.000101171
		FLPLLALLALWEPKPTQA	2.97481e-05	0.000176658	0.000114377	5.62925e-05	-0.000104453	-6.10399e-05	-6.10399e-05	1.50481e-05	-5.509e-05	-3.31538e-05
		ALYLVAGEE	-7.60152e-05	-2.30952e-06	-3.30816e-05	-3.30521e-05	-3.41641e-05	-2.54846e-05	-2.54846e-05	3.65131e-05	-4.96302e-05	1.1043e-05
		ALYLVAGER	-3.71149e-05	-2.52544e-06	9.69639e-05	-1.80784e-06	-9.23126e-06	-4.13116e-05	-4.13116e-05	-1.58565e-05	1.86603e-05	-4.31862e-05
		EALYLVAGE	-9.71848e-05	-4.07219e-05	-4.65189e-05	-2.43585e-05	-5.95736e-05	-3.65842e-05	-3.65842e-05	-5.31821e-05	-4.57041e-05	1.2224e-05
		MKRHGLDNYRGYSL	-3.96344e-05	0.000123082	-1.82854e-05	0.000207548	0.000124219	3.193e-07	3.193e-07	-8.22656e-05	7.37995e-05	-2.59209e-05
		RALYLVAGE	0.000243821	-0.000112111	-5.05622e-05	-6.63586e-05	-0.000136326	-4.30234e-05	-4.30234e-05	-6.75351e-05	0.000128876	-0.000101871
		REALYLVAE	-5.86006e-05	0.000236759	-4.54888e-06	-4.73807e-05	-9.13256e-05	2.50589e-05	2.50589e-05	-1.66924e-05	6.70729e-05	-4.69247e-05
		RLYLVAGEE	-5.24662e-05	-4.66621e-05	1.68691e-05	-4.48133e-05	-3.51954e-06	-9.3247e-05	-9.3247e-05	-4.7336e-05	-0.000103421	4.90246e-06
		RLYLVAGER	2.66104e-05	-1.36373e-05	4.17215e-05	4.78427e-05	-4.1449e-05	-2.66506e-05	-2.66506e-05	-5.65741e-05	-3.76619e-06	-4.03032e-05
		VEALYLVAG	4.99185e-05	-0.00010175	0.000244467	-8.98119e-05	-6.13186e-05	-3.64247e-08	-3.64247e-08	-9.44312e-05	-0.00014504	-3.42834e-05
		ETTEESLRNYYEQ	0.00020085	3.38507e-05	-1.76655e-05	-0.000169054	-8.03052e-05	7.08758e-05	7.08758e-05	0.000732845	-0.000116351	0.000101992
		GDSERHFVHQFKGECY	9.92904e-05	-6.69526e-05	-0.000256631	5.19456e-06	8.07703e-05	5.13807e-05	5.13807e-05	-1.86525e-05	-0.00021201	2.4669e-05
		GLQNIAAEKHNLGILTKRS	0.000103331	-2.49876e-05	-0.000118893	-0.000161523	-0.000177068	0.000138236	0.000138236	-5.06002e-05	-1.79798e-05	-4.4207e-05
		AHHPIWARMDA	-6.47251e-05	-6.62961e-06	-3.99718e-05	-3.89102e-05	6.14249e-05	-4.41273e-05	-4.41273e-05	2.9219e-05	-7.50571e-05	-5.86507e-05
		DTKVMKCVLEVISD	-0.000111804	0.000229776	-0.000177024	-8.86776e-05	0.000109241	0.000265317	0.000265317	-0.0001003	0.000101889	-3.01823e-05
		KCVLEVISDSL	4.16643e-05	-6.56869e-05	-3.76124e-05	-0.000120983	0.000145102	0.00038285	0.00038285	7.36677e-05	-6.38059e-05	3.10003e-05
		VLEVISDSL	-4.0122e-05	-1.23003e-05	-2.97326e-05	-0.00015159	0.000109307	-5.9119e-05	-5.9119e-05	-3.36317e-05	-0.000104747	-3.8856e-05
		AHHPIWARMGA	-1.04962e-05	-5.61115e-05	-1.77703e-05	-2.82659e-05	-3.29513e-05	-1.5381e-06	-1.5381e-06	-6.29294e-05	0.000102813	-1.17165e-05
		AHHPIWARMQA	-3.78438e-05	-2.54977e-05	-2.78423e-05	1.29067e-05	-9.64071e-06	-2.49569e-05	-2.49569e-05	-4.79131e-05	-3.97809e-05	-8.76176e-06
		AMKRHGLDNYREYSLGN	1.33349e-05	-2.44513e-05	0.000147204	-0.000210082	4.52241e-05	-0.00017263	-0.00017263	0.00010419	3.7821e-05	-7.63431e-05
		AMKRHGLDNYRGYSLGN	-7.01921e-05	0.000226839	-5.03886e-05	-7.76441e-05	5.92471e-05	0.000197419	0.000197419	-5.12971e-05	-1.67607e-05	7.89436e-05
		GAMKRHGLDNYRGYSLGN	-0.000108505	-8.58595e-05	0.000196544	0.000161594	-1.85786e-05	-0.000116467	-0.000116467	-0.00010798	-6.21257e-05	5.05453e-05
		SHLVEALYLVCGEEG	-7.70628e-05	7.0707e-05	0.000253962	3.66458e-05	-0.00015626	-8.1389e-06	-8.1389e-06	2.19038e-06	0.000528262	0.000351179
		SHLVEALYLVCGGEG	-0.000166712	-4.74988e-05	-8.58643e-05	-2.53175e-05	-0.000145647	-0.000180319	-0.000180319	-0.000109408	-6.6592e-05	-6.927e-05
		GTEVEALYLVCGEGGS	-3.11321e-05	8.93586e-05	-7.18336e-05	-6.02064e-05	4.40471e-05	-9.18545e-05	-9.18545e-05	-0.000109404	0.000201765	3.06684e-05
		TEGALYLVCGERGGS	0.000148168	0.000198284	-4.86849e-05	-1.45855e-05	3.36429e-05	-4.92732e-05	-4.92732e-05	7.66163e-05	3.00286e-05	6.8475e-05
		TEGEALYLVCGEGGS	0.000360044	-5.25535e-05	0.000130219	0.000384491	-3.35936e-05	-0.000159226	-0.000159226	-0.000209553	0.000124704	-4.96778e-05
		TEGEALYLVCGKGGS	0.000123525	-4.71073e-05	-1.68625e-05	0.000133171	4.06217e-05	-9.74843e-05	-9.74843e-05	-0.000221332	-6.88393e-05	2.49369e-05
		TEGVEALYLVC	0.000114634	-3.46949e-06	0.000112591	-6.74559e-05	-0.000122915	-0.000210252	-0.000210252	0.000472135	0.000241144	-1.34981e-05
		TEGVEALYLVCGERGGS	3.70093e-05	-4.01014e-05	3.25252e-05	0.000205845	-5.15468e-05	0.000217276	0.000217276	-6.65536e-05	-6.64981e-05	-7.73594e-06
		TEGVEALYLVCGGGS	5.87255e-05	-6.70102e-05	-0.000126398	0.000244889	-0.000222039	-6.39785e-05	-6.39785e-05	8.76407e-05	0.000111377	-3.76006e-05
		EDYRTYYGFLNFMSNVGD	-0.000102121	1.80241e-05	-1.46207e-06	4.92637e-05	0.000453033	8.52039e-05	8.52039e-05	-2.58985e-05	0.000128053	4.78222e-06
		FAINSEMFLRSCQGENGT	-7.73908e-05	4.50867e-05	-3.35665e-05	-1.78476e-05	1.98698e-05	8.44634e-06	8.44634e-06	-4.78273e-05	-9.12263e-06	0.000123105
		FIKIPTHAEPLFYLLSFC	-2.39483e-05	-1.65026e-05	-1.77564e-05	-2.6098e-05	-2.73962e-05	-5.60094e-06	-5.60094e-06	-2.64406e-05	-3.45615e-05	-1.96113e-05
		KWCANPDWIHIDSTPF	6.59663e-05	-2.02822e-05	-7.07684e-05	6.58607e-05	-7.63237e-05	1.79754e-05	1.79754e-05	-0.000150421	-9.42235e-05	0.000109122
		LTTMQLYRFIKIPTHAEP	-2.44371e-05	-6.51497e-05	0.000143183	-0.000128486	-9.3719e-05	-4.01448e-05	-4.01448e-05	-5.43001e-05	-0.000150004	3.36396e-06
		SSVTLHRLTWSFLWSV	-0.000236994	0.000178323	0.000371661	0.000241339	0.000207942	-8.11913e-05	-8.11913e-05	-0.000248067	4.83242e-05	-4.44932e-05
		TKMIWVAVIGDWFNLIFK	-5.52479e-06	1.85314e-05	0.000154697	-0.000390053	0.000111733	0.000177944	0.000177944	6.27597e-05	-0.000143905	0.000204564
		VILGVIGGMLVAEAFEHT	1.64663e-05	0.000142406	0.000202327	-2.37451e-05	-1.90428e-05	4.21551e-05	4.21551e-05	-2.80871e-05	-5.63878e-05	3.29549e-05
		VMVTAALSYTISRMEESS	0.000188858	0.000109771	4.71744e-05	0.000450109	8.61455e-05	-0.000117833	-0.000117833	-6.23042e-05	0.000175731	8.61152e-05
		AHYPIPADMDV	0.000125227	-3.303e-05	0.000244991	-0.000101224	-2.76056e-05	3.87868e-05	3.87868e-05	7.61711e-05	-5.84074e-05	-4.74285e-05
		CNTATCATQRLANFLVRSS	0.000230925	-1.36838e-06	5.02815e-05	-0.000107175	0.000244075	-0.000201559	-0.000201559	0.000196679	-0.000246843	5.09799e-05
		DKRKCNTATCATQRLANFLVRSS	-6.40759e-05	-0.000262595	0.000126392	0.000387689	0.000459107	0.000151821	0.000151821	-2.86442e-05	0.000132329	6.64546e-05
		KCNTATCATQ	-5.5355e-05	-1.84823e-05	-2.20303e-05	-2.99991e-05	-5.60732e-05	-2.62075e-05	-2.62075e-05	-5.50295e-05	-4.09679e-05	1.66589e-06
		KCNTATCATQRLAN	0.000181284	0.000178105	0.000617842	1.38541e-05	0.000148939	-5.75168e-05	-5.75168e-05	-0.000157299	0.000203964	-7.28488e-05
		KCNTATCATQRLANFLV	8.46619e-07	0.000373844	0.000205675	0.000243799	-0.000128814	3.33418e-05	3.33418e-05	0.000234056	0.000280455	-0.000106491
		KCNTATCATQRLANFLVRSS	-0.000115045	-3.00501e-05	0.000240421	-9.39682e-05	-8.80651e-05	7.37194e-05	7.37194e-05	0.000290093	4.79727e-05	0.00014949
		NTATCATQRLANFLVRSS	-0.000220532	-0.000275369	9.01739e-05	2.55801e-05	0.000120462	4.44221e-05	4.44221e-05	-7.1266e-05	5.08804e-05	8.11948e-06
		TATCATQRLANFLVRSS	-2.58053e-05	-3.78283e-05	4.18808e-05	0.000205265	-0.000148153	-0.000100755	-0.000100755	-0.00014664	-0.000101882	-0.000143187
		AAKRHGLDNYRGYSL	-6.09438e-05	-3.0052e-05	6.69699e-05	3.16121e-05	-0.000114208	9.63007e-05	9.63007e-05	-7.79328e-05	4.48683e-05	-5.58409e-05
		ALKDIRAQYEKLAAKN	-5.97768e-05	-3.07356e-05	-9.30216e-05	0.000111706	0.000164929	-6.64493e-05	-6.64493e-05	-5.75578e-05	3.24337e-05	2.21172e-05
		AMARHGLDNYRGYSL	-3.04985e-05	-1.37193e-05	0.000109353	-8.52703e-05	0.000141905	0.000149799	0.000149799	0.000314251	-0.000122843	0.000114947
		AMKRAGLDNYRGYSL	0.000176056	-2.13805e-05	0.000106012	5.79083e-05	-5.30754e-05	0.000109613	0.000109613	-5.3789e-05	6.08528e-05	6.75974e-05
		AMKRHALDNYRGYSL	-7.13907e-05	-3.63754e-05	7.31041e-05	2.92524e-06	0.000153197	-8.24116e-05	-8.24116e-05	-0.000114342	-1.80545e-05	0.000138624
		AMKRHGLANYRGYSL	0.00014994	-3.29215e-05	0.000136697	2.51442e-05	-0.000149672	5.10508e-05	5.10508e-05	-0.000121412	-6.2589e-05	-6.43348e-05
		AMKRHGLDNY	-0.000105725	-3.32272e-05	0.000115285	-0.000102604	-9.5029e-05	-1.59711e-05	-1.59711e-05	-2.80864e-06	-0.0001174	2.25851e-05
		AMKRHGLDNYAGYSL	9.98193e-05	0.000303928	0.000100889	-0.000170587	2.30141e-06	0.000119125	0.000119125	5.44407e-06	-0.000278822	-0.000199173
		AMKRHGLDNYR	0.000111135	-3.40334e-05	-6.74947e-05	0.000362903	-8.46663e-05	0.00015518	0.00015518	0.000110906	4.44445e-05	-8.24692e-05
		AMKRHGLDNYRG	-1.13582e-05	0.000620971	-0.000127739	-0.000171709	4.4966e-05	7.54811e-05	7.54811e-05	1.99438e-05	-0.000149112	7.53285e-05
		AMKRHGLDNYRGASL	1.01617e-05	0.00014038	0.000138671	7.08993e-05	-9.41001e-06	-1.74459e-05	-1.74459e-05	-6.24198e-06	9.73572e-05	9.56714e-06
		AMKRHGLDNYRGY	-0.000116101	-0.000103733	3.41874e-05	3.46614e-05	0.000219203	0.000109692	0.000109692	2.00747e-05	3.71138e-05	-0.000118814
		AMKRHGLDNYRGYAL	-3.72279e-05	6.75619e-05	-2.52189e-05	-5.32886e-06	-2.72545e-05	8.09503e-05	8.09503e-05	-0.000123574	-6.37537e-05	4.91816e-05
		AMKRHGLDNYRGYS	-8.83374e-05	-0.000202329	-0.000163733	4.92719e-06	-3.58227e-05	0.000188042	0.000188042	-8.43318e-05	-7.94603e-05	8.3243e-05
		AMKRHGLDNYRGYSA	-0.000116063	-0.000119966	8.08814e-05	-9.78301e-05	-6.11534e-06	-0.000121647	-0.000121647	9.20023e-05	-2.64801e-05	-8.84936e-06
		HGLDNYRGYSL	7.72874e-05	-4.38157e-05	1.77556e-05	0.000241784	-5.16708e-05	-0.000118572	-0.000118572	4.11296e-05	5.80408e-05	-5.02006e-05
		KLENELRSTKSEMARY	-5.51974e-05	-1.45013e-05	3.34011e-05	-0.000107652	4.06239e-06	6.39509e-05	6.39509e-05	0.000242146	-0.000102736	0.000159352
		KRHGLDNYRGYSL	4.78741e-05	0.000121789	0.000332494	7.00304e-05	-3.30174e-05	-7.75907e-05	-7.75907e-05	-6.61406e-05	-0.000102111	-7.60298e-05
		MQNAEEWFKSRFTVLT	-0.000154933	-1.40398e-05	7.48692e-05	8.88735e-05	-8.6685e-05	-5.17635e-05	-5.17635e-05	1.28147e-07	-2.74312e-05	-4.65156e-05
		QISVEMDVSSKPDLSA	6.95253e-05	-0.000214789	9.20772e-05	0.000330122	0.000134711	-1.75965e-05	-1.75965e-05	-6.37162e-05	3.93462e-05	-7.86186e-05
		RHGLDNYRG	0.000127	0.0001715	-6.67951e-05	-4.03547e-05	-7.44663e-05	-9.43726e-05	-9.43726e-05	-0.000101937	4.54384e-05	0.000116918
		RHGLDNYRGYSL	-6.27961e-05	7.02513e-05	0.000118403	5.87333e-06	0.000151926	-0.000107301	-0.000107301	9.29661e-05	0.000124778	5.34264e-05
		SAMQDTINKLENELRS	9.37487e-05	0.000118169	9.59913e-05	2.76537e-05	-0.000352385	-3.1815e-05	-3.1815e-05	-4.99191e-05	-7.20669e-05	0.00012267
		SSKPDLSAALKDIRAQ	4.17148e-05	5.83669e-05	-4.22075e-06	0.000105277	0.000397557	-2.72259e-05	-2.72259e-05	-7.40881e-05	-3.82541e-06	0.000116928
		YEKLAAKNMQNAEEWF	-1.62653e-05	3.55363e-06	-4.6911e-05	-2.11952e-05	1.25712e-06	-3.41551e-05	-3.41551e-05	-9.97299e-06	-3.19723e-05	-1.14542e-05
		APGRGMVEALPDGLS	-0.000188786	6.17259e-05	-1.90965e-05	-0.000116647	0.000180613	-3.1346e-05	-3.1346e-05	-0.000177674	0.00028339	3.89409e-05
		AVAGAPHSYIDTYF	-0.000138973	7.5851e-05	-0.000101692	-0.000119589	2.40773e-05	0.000129905	0.000129905	0.000222708	-0.00012377	-9.50537e-05
		DVYKTNNIAYEDVVG	-3.0983e-06	-0.000109293	0.000384953	0.000389325	0.000122107	-8.96916e-05	-8.96916e-05	-0.00024522	6.82206e-05	-8.58321e-05
		ETKTTVELLPVNGEFS	3.57431e-05	0.00013853	8.7058e-05	-9.2117e-05	0.0001093	-5.49495e-05	-5.49495e-05	7.22564e-05	-0.000122232	-0.000110289
		FAVAGAPHSYIDT	-3.70176e-05	1.47327e-05	-1.18959e-05	2.20024e-05	-0.000104622	-1.48943e-05	-1.48943e-05	0.000180283	-7.57291e-05	-1.56906e-05
		FAVAGAPHSYIDTY	-8.58644e-06	-0.000135701	-9.56284e-05	-3.73569e-05	4.54112e-05	0.000115129	0.000115129	0.000117484	0.000195409	-6.11495e-05
		FAVAGAPHSYIDTYF	-2.30579e-05	-7.71371e-05	-8.77846e-05	1.12635e-05	0.000116868	-3.53489e-05	-3.53489e-05	-8.78416e-05	-9.15614e-06	-4.59406e-05
		FAVAGAPHSYIDTYFD	-0.000108593	-0.000120554	-4.52284e-05	0.000162567	-5.74969e-05	-0.000116028	-0.000116028	-6.26262e-06	0.000226691	-2.85383e-05
		IAVLLGHSHDV	1.35874e-05	-2.6107e-06	-0.000130638	-2.02453e-05	-0.000119989	-3.69107e-06	-3.69107e-06	-0.000139547	-6.98642e-05	-3.89996e-05
		IPEKVTPVAAVQDGFT	2.09568e-05	-1.55486e-05	0.000100458	-4.67881e-05	-0.000110979	-4.17292e-05	-4.17292e-05	-0.000135093	0.000108546	2.37826e-05
		IQEAHGLPVMDDQ	-0.000182224	7.28683e-05	0.000170837	-0.000181253	-0.000101314	2.65344e-05	2.65344e-05	-0.000152819	-0.000103778	-9.7994e-05
		IQEAHGLPVMDDQTQ	-0.000197701	7.08093e-05	4.46564e-06	-9.80638e-05	1.13441e-05	-6.57581e-05	-6.57581e-05	0.000284766	0.000108215	-0.000137987
		KFPPEETLKSYWEDNK	-0.000130027	-2.33692e-05	-2.02772e-05	-0.000205434	0.000199782	-5.54301e-05	-5.54301e-05	-3.30023e-05	-7.83557e-05	3.04907e-05
		KFPPEETLKSYWKDNK	-1.38599e-05	-0.000154253	-5.82466e-05	0.000243999	0.000357149	-9.00062e-05	-9.00062e-05	-3.70763e-05	1.85726e-05	0.000187716
		KSEFPTEADLEDF	-7.47722e-05	5.82852e-05	5.47994e-05	0.000432854	-4.63857e-05	-0.000116053	-0.000116053	-4.2028e-05	0.000188209	6.66992e-05
		LQTPSQQAAKSFYDR	-0.000136127	-3.06957e-07	-3.72814e-05	8.80013e-05	2.17525e-05	0.00011187	0.00011187	2.18836e-05	-8.13349e-05	-4.97078e-05
		NVPAVAEEIQDEVDE	0.000152598	2.47553e-05	0.000210375	9.26268e-06	-4.41141e-05	0.000225264	0.000225264	3.32536e-05	-0.000107714	-6.43764e-06
		QPPTETAESSQAEEEKDA	0.000115406	-5.81902e-05	-0.000124441	-1.04639e-05	0.000160616	-0.000120405	-0.000120405	2.87501e-07	5.19765e-05	5.06862e-06
		QTPSQQAAKSFYDR	-6.59416e-05	-0.000147811	-0.000153245	-4.27165e-05	-0.00016273	5.90711e-05	5.90711e-05	-4.4923e-05	-1.29589e-05	0.000180158
		RNQISKVSSGKELTE	-0.000186554	4.31905e-05	-0.000144498	-8.00209e-05	0.000131329	2.23193e-05	2.23193e-05	2.03214e-05	-0.000222241	0.000270633
		RPSSREDSVEARSDFEE	-9.56257e-05	-5.84428e-05	-0.00015407	-0.000107297	-0.000199162	-9.70808e-05	-9.70808e-05	0.00014565	-8.45394e-05	-5.69357e-05
		SAPKVAPLVDLSDT	-2.31566e-05	-1.07217e-05	-1.28043e-05	-2.49159e-05	-2.14102e-05	-1.94066e-05	-1.94066e-05	-2.01755e-05	-3.34184e-05	-2.35134e-05
		SGRPRARSVDALDDINRP	-2.25414e-05	-1.00862e-05	2.98914e-05	-4.59678e-06	-4.59213e-05	3.16357e-05	3.16357e-05	-3.54836e-05	-0.000235804	2.57763e-05
		SGRPRARSVDALDKINRP	-9.66762e-05	-8.97798e-06	-9.19995e-06	-0.000107257	0.000181004	2.78444e-05	2.78444e-05	0.00013184	-0.000119601	6.02819e-06
		SNFAVAGAPHSYIDTYF	-0.000141639	0.000163274	-0.000219365	-7.60114e-06	8.65583e-05	-6.65152e-05	-6.65152e-05	-8.39048e-05	0.000361292	-1.7368e-05
		SSNFAVAGAPHSYIDTY	-5.53607e-05	-2.32016e-05	0.000171601	1.91053e-05	-0.00020208	-8.17899e-05	-8.17899e-05	-2.83974e-05	-0.000185053	-3.23933e-05
		SSNFAVAGAPHSYIDTYF	-1.09278e-05	0.000202817	-7.66189e-06	-8.58743e-05	0.00015549	-9.3193e-05	-9.3193e-05	0.000257747	-9.17702e-05	-4.83139e-05
		TPPVVIKSQLKSQEDEEE	0.000171371	-8.68928e-05	0.000267224	-0.000110851	9.66788e-05	0.00013094	0.00013094	-8.08034e-06	-2.52299e-05	-8.99797e-05
		TPSQQAAKSFYDR	1.41335e-05	-8.46064e-05	-0.000148956	2.57271e-05	-4.65986e-05	-0.00011071	-0.00011071	-0.000106919	6.23258e-05	-1.73611e-05
		TVTSQLMLKVHKEDDG	0.000312849	-1.29841e-05	0.000384613	-0.000274081	3.09789e-05	0.000256585	0.000256585	4.92532e-05	0.00023671	-0.000136344
		TVVPVEARADGAG	3.92247e-05	0.000305561	0.000105244	-2.90674e-06	-0.000172855	-8.01618e-05	-8.01618e-05	-8.19881e-05	-6.74635e-05	-4.19102e-05
		VAEEIQDEVDE	0.000117104	-7.76516e-05	-0.000119002	-0.000126787	-2.91638e-05	-8.23672e-05	-8.23672e-05	-0.000135003	-3.63954e-05	4.49416e-05
		VAVQAISADEEAPD	-0.000116946	-4.13897e-05	-0.00013717	0.000150395	-3.24033e-05	-9.17762e-05	-9.17762e-05	9.90184e-05	4.76175e-05	-8.53748e-05
		VPAVAEEIQDEVDE	5.17041e-05	-8.19104e-05	-2.8124e-05	0.000140271	4.81687e-05	-3.5049e-05	-3.5049e-05	-1.63036e-05	-8.54293e-05	-7.45649e-05
		VPVIVEKAPKARIGDLD	-6.27805e-05	-2.40884e-05	-0.000160098	3.90268e-05	0.000461298	-2.77934e-05	-2.77934e-05	-7.46906e-05	1.19388e-05	2.87499e-05
		VTSQLMLKVHKEDDG	0.000107693	0.000207943	-0.000104835	0.000107412	8.16262e-05	0.000294899	0.000294899	-0.000217506	0.000797595	-0.00011388
		VVTIQEAHGLPVMDDQTQ	0.000277687	0.000224432	0.000220703	-0.000185639	-8.52493e-06	3.16416e-05	3.16416e-05	-5.63588e-06	-3.92733e-05	5.59048e-05
		DTKVMACVLEVISD	7.70221e-05	0.000201364	-0.000171306	8.98518e-07	-0.000203934	-9.63471e-05	-9.63471e-05	4.82253e-05	0.000274173	-0.000170902
		DTKVMKCVAEVISD	-1.03791e-05	0.000167161	0.000213952	8.71073e-05	-8.63432e-06	-9.3615e-05	-9.3615e-05	8.4641e-05	-5.50399e-05	-1.64905e-05
		DTKVMKCVLE	0.000171109	-1.88416e-05	0.000166837	2.58149e-05	-0.000109713	-3.74658e-05	-3.74658e-05	0.000120368	6.84231e-05	-1.94264e-05
		DTKVMKCVLEAISD	9.68999e-05	5.0847e-05	-0.000210859	-0.000134948	0.000294285	0.00011935	0.00011935	-3.46787e-05	5.60618e-05	0.000114455
		DTKVMKCVLEVASD	-1.29592e-05	-6.43061e-05	-0.000161691	-0.000170759	-0.00016238	2.3582e-06	2.3582e-06	1.99329e-05	-0.000227511	-9.07766e-05
		DTKVMKCVLEVISDSL	-1.03007e-05	-3.03658e-05	0.00023934	-5.9337e-05	-0.000153474	3.91189e-05	3.91189e-05	-6.75782e-05	2.2351e-05	2.19933e-06
		DTKVMRCVLEVISD	0.000191771	0.00022398	0.000206424	-0.000128673	-5.26853e-05	-0.000143032	-0.000143032	-0.000229127	0.000321527	1.48535e-05
		EDRLTWGEADLFCQNMN	-1.77973e-05	-2.40927e-05	3.72517e-05	-0.000191626	-0.000133385	9.53381e-05	9.53381e-05	6.84336e-05	0.000240419	-2.1095e-05
		GQVAEEDFPLAEKDLPSAKINC	-4.96865e-05	-0.000146589	0.000189604	3.81673e-05	0.000425327	-4.05539e-06	-4.05539e-06	6.29101e-05	-2.70155e-05	-8.82845e-06
		KCVLEVISD	-9.30181e-05	0.000147555	-3.54974e-05	-5.02833e-05	-1.86928e-05	-0.000119195	-0.000119195	0.000104682	-5.09324e-06	5.12323e-05
		KDLPSAKINCPEGANAYGSY	-0.000187063	0.000109845	-0.000145786	-0.000343551	0.000330061	0.000151023	0.000151023	0.000138584	-5.88035e-05	4.0188e-05
		KVMKCVLEVISD	0.000163925	0.000234212	0.000142605	0.000207379	-5.48781e-05	0.000328122	0.000328122	-0.000153473	0.000390645	-0.000154263
		KVMKCVLEVISDSL	4.65389e-06	0.00012293	-7.78776e-05	2.39678e-05	-0.000177348	1.28618e-05	1.28618e-05	-5.59465e-05	-0.000144441	-5.86864e-05
		MKCVLEVISD	-7.29054e-05	-0.000117845	-0.000160125	-0.000164198	-7.96593e-05	-7.35956e-06	-7.35956e-06	0.000109397	-6.46174e-05	3.86152e-05
		NAYGSYCYYLIEDRLTW	-5.19379e-05	9.61741e-05	3.06367e-05	-0.000111819	3.81822e-05	-0.000115302	-0.000115302	2.41784e-05	4.29976e-05	0.000152004
		PEGANAYGSYCYYLIEDRLT	-6.3607e-05	1.79773e-06	-0.000111159	5.77077e-05	3.32875e-06	9.8625e-05	9.8625e-05	-8.03546e-06	-8.06119e-06	7.48933e-06
		QLAKELTAEKR	7.30797e-05	0.000106168	-0.000140308	0.000354397	-0.000192895	-0.000119808	-0.000119808	-9.73135e-05	-0.000242126	0.000182264
		SALGLWVRME	-5.04969e-05	0.000130353	-0.000116863	2.73269e-05	-5.88633e-05	-4.07642e-05	-4.07642e-05	2.59427e-05	-5.11833e-05	-3.52283e-05
		SRLGAWVRME	-7.27963e-05	-3.40249e-06	-0.000100636	5.52011e-05	0.000146957	2.55331e-06	2.55331e-06	6.04887e-05	1.45093e-05	5.03554e-05
		SRLGLWARME	8.65134e-05	-3.26316e-05	-0.000154068	-0.000231181	3.46456e-05	7.51847e-05	7.51847e-05	0.000105118	-0.000157896	2.39546e-05
		SRLGLWSRMD	0.000102974	-9.22579e-05	-5.22609e-05	2.26372e-05	0.000145741	-1.84879e-05	-1.84879e-05	-8.05237e-06	5.2734e-05	-3.58395e-05
		SRLGLWVAME	0.000336515	1.95128e-05	-3.98711e-05	-0.000188997	-5.59935e-05	-0.000143247	-0.000143247	-0.000227654	-0.000108504	-1.20051e-05
		SRLGLWVRMA	-4.25036e-05	-0.000137452	1.69005e-05	0.000167861	8.15521e-05	-3.80752e-05	-3.80752e-05	-4.10076e-05	-3.86078e-05	-6.8442e-05
		SRLGLWVRMEQLAKELTAE	-0.000132749	-5.12304e-06	0.000119426	0.000197962	4.93695e-05	-2.89493e-05	-2.89493e-05	-1.80156e-05	2.10991e-05	-1.29376e-05
		TKGDTKVMKCVLE	-6.32527e-05	0.000125412	0.000136278	0.000323811	3.42448e-06	-5.91824e-05	-5.91824e-05	6.34737e-05	0.000134251	-3.35668e-06
		TKVMKCVLEVISD	0.000286188	-0.00017367	0.000308713	0.000170554	-8.48338e-05	-9.85884e-05	-9.85884e-05	-4.61187e-05	-9.60818e-05	1.47225e-06
		VMKCVLEVISD	1.64541e-05	-6.54386e-05	7.83257e-05	-6.21951e-05	-1.43176e-05	-4.77226e-05	-4.77226e-05	-6.9761e-05	6.40011e-05	-0.000140175
		WSRMDQLAKELTAEKR	0.000288147	5.5834e-05	-8.92583e-05	0.000122143	2.2235e-05	-0.00012166	-0.00012166	-0.000206285	0.000293886	-3.58017e-05
		HLVERLYLVCGEEG	0.00012896	-0.000122162	0.00011559	-0.00022153	-7.16258e-05	0.000186078	0.000186078	-3.69802e-05	6.93379e-06	4.05085e-06
		HRPIWARMD	-4.46314e-05	-4.06267e-05	-7.71844e-05	-7.58407e-05	2.03455e-05	5.90342e-06	5.90342e-06	1.21017e-06	-5.25703e-05	1.92596e-05
		MKRHGLDNYRGY	0.000141356	4.38338e-05	-9.16579e-05	-2.29406e-05	0.000120885	-3.44647e-05	-3.44647e-05	-0.000108715	-6.17956e-06	3.49827e-05
		PVSQMRMATPLLARP	0.000222504	7.45802e-06	-5.66011e-05	-1.16632e-05	-8.14579e-05	-3.74249e-05	-3.74249e-05	-0.000117112	-7.48382e-05	-3.84562e-05
		PVSQMRMATPLLCRP	0.000126732	1.0808e-05	-0.000112744	-8.35553e-05	-4.82409e-05	-2.00991e-05	-2.00991e-05	-6.82021e-05	0.000127163	-9.75265e-05
		PVSQMRMATPLLDRP	-6.65302e-05	6.91818e-06	-8.83324e-06	-0.000158018	-0.000215931	3.85275e-05	3.85275e-05	-8.76968e-05	0.000256884	-4.57304e-06
		PVSQMRMATPLLERP	-1.1999e-05	-3.71081e-05	-7.21668e-05	-3.41079e-05	-0.000150499	-5.61016e-05	-5.61016e-05	-1.8799e-05	-0.000156811	5.47665e-05
		PVSQMRMATPLLFRP	6.09334e-05	0.000115026	-0.000143425	6.90994e-05	0.000133201	-0.000107152	-0.000107152	-0.000107979	2.51001e-05	-8.91263e-05
		PVSQMRMATPLLGRP	2.40477e-05	-0.000112469	8.47127e-05	0.000189631	-2.70424e-06	-0.000111923	-0.000111923	-9.58973e-05	3.84694e-05	-3.51118e-06
		PVSQMRMATPLLHRP	3.25406e-05	0.000205867	-5.36781e-05	-0.000108952	0.000159601	-2.64094e-05	-2.64094e-05	9.15982e-05	-4.85738e-05	-9.4886e-05
		PVSQMRMATPLLLRP	-1.34215e-05	-1.78388e-05	0.000111754	-0.000174179	-7.86412e-05	-0.000176941	-0.000176941	1.97311e-06	-3.06193e-05	-8.15339e-05
		PVSQMRMATPLLMRP	-2.00138e-05	5.41278e-06	0.000202167	-4.96336e-05	-0.000113757	-0.000227089	-0.000227089	-0.000126419	0.000126028	1.56138e-05
		PVSQMRMATPLLNRP	-4.01446e-06	-4.20843e-05	-7.2024e-05	-4.75686e-05	-0.000224892	-0.000138733	-0.000138733	4.30231e-05	5.56328e-05	-9.13333e-05
		PVSQMRMATPLLQRP	-6.42098e-05	1.05809e-05	3.57606e-05	-0.000212965	9.7757e-05	-2.70439e-05	-2.70439e-05	-5.77901e-05	-4.5763e-05	1.94438e-05
		PVSQMRMATPLLSRP	-4.7381e-05	4.24317e-05	-0.000121477	5.16342e-05	0.00010797	0.000161149	0.000161149	-3.2025e-05	-1.50907e-06	-2.92355e-05
		PVSQMRMATPLLTRP	5.55241e-05	0.000259859	-4.52637e-05	-6.46697e-06	-3.32553e-05	-0.000122025	-0.000122025	-0.000188716	0.00011094	2.23821e-05
		PVSQMRMATPLLVRP	0.000129964	-1.24593e-05	-0.000145327	-6.35725e-05	0.000253027	-2.45781e-05	-2.45781e-05	-0.000193833	1.38126e-06	-0.000107513
		PVSQMRMATPLLWRP	-8.42296e-05	-2.72884e-05	-9.1445e-05	0.00014748	-0.000307927	-0.000163331	-0.000163331	0.000151005	1.01991e-05	-6.72667e-05
		PVSQMRMATPLLYRP	4.13182e-05	-5.10115e-05	-9.03937e-05	6.36017e-05	-1.05362e-05	0.000282327	0.000282327	0.000121246	-0.000132653	-5.66102e-05
		GHVAGSLAILTDAA	-3.59187e-05	-1.6735e-05	-2.22775e-05	-3.54532e-05	-2.58962e-05	3.81598e-05	3.81598e-05	-2.60813e-05	-3.24755e-05	-8.12232e-07
		GYNHKDVQANASVR	0.000110662	0.000267008	-4.96037e-05	-0.000444069	-0.000109574	-0.000138245	-0.000138245	0.000355435	5.9018e-05	-9.45841e-05
		LTIQIESAADQDPSC	-0.000108933	-3.07348e-05	7.69917e-06	4.36748e-05	0.000115434	0.000167934	0.000167934	0.000732103	0.000121306	0.000179355
		LVLASTVMILKDFS	9.90565e-05	9.37353e-05	1.66463e-05	0.00017025	-0.000233604	0.000104924	0.000104924	-0.000101162	0.000121484	-4.82668e-05
		NSVKEIILAVDGVI	0.000249738	9.93581e-05	-0.000170619	-0.00033006	-0.0001733	0.000155678	0.000155678	-0.000214624	0.000288882	0.000205529
		RTGIAQALSSFDLHS	0.000190278	0.000251918	-0.000292721	-0.000135654	-0.000281632	-6.37391e-05	-6.37391e-05	0.000186287	0.000336756	-9.59555e-05
		SVRAAFVHALGDVF	0.00014855	-4.51315e-06	-2.91254e-05	0.000135914	-0.000237334	0.000147788	0.000147788	8.26538e-05	-5.6507e-05	-5.2023e-05
		ALKEVKQIKTQIEQTN	-4.58307e-05	-0.000101495	-0.000150807	0.000133365	0.000138169	0.000128673	0.000128673	-3.82891e-05	0.000135577	5.0237e-05
		DLQGRLVSIHSQKEQD	6.60015e-05	0.000171162	-0.000142355	-7.52107e-05	-0.000202367	-8.77694e-05	-8.77694e-05	0.000124871	8.31057e-05	0.000122738
		DNSHVEMKLAADEEENA	-0.000196621	2.33265e-05	-0.000180695	-0.000139835	-2.85813e-05	3.5503e-05	3.5503e-05	-6.12575e-05	-0.000109391	0.000163845
		EEIAQVATISANGDKD	-9.80887e-05	-5.64429e-05	6.36937e-05	-6.8875e-06	-4.58088e-05	-7.40043e-05	-7.40043e-05	-0.000147552	-7.22863e-05	-9.32789e-05
		EPVSELLKNYLDAQY	7.25029e-06	-4.22628e-06	-6.98314e-05	0.000125782	6.19675e-05	-4.4013e-05	-4.4013e-05	-1.06973e-05	-6.49698e-07	1.19256e-06
		ERQNGVLNSWTDQDS	0.000163437	6.74999e-05	-0.000193291	-1.59231e-05	-0.000103755	-0.000166317	-0.000166317	0.000165335	-3.13137e-05	-8.44433e-05
		FAEQYSIQDWAKNLK	-3.21119e-05	-9.39398e-06	-1.62114e-05	-2.5785e-05	-2.54548e-05	8.81524e-06	8.81524e-06	1.58154e-05	-3.45842e-05	-1.56862e-05
		FETVAVKIFPYEEYSS	-2.50242e-05	7.81536e-07	1.52913e-05	-0.000188949	-0.000201587	-4.30725e-05	-4.30725e-05	0.000171322	-7.74218e-06	-9.05424e-05
		FIRHRSQKGPRGPPPAGLLQ	-4.78322e-05	-2.56446e-05	-2.92311e-05	-3.97901e-05	9.62748e-05	-2.21595e-05	-2.21595e-05	-6.1735e-05	-5.38472e-05	-1.3525e-05
		GSELQTQAKAYFEKTQ	-9.30997e-05	9.80439e-05	5.92057e-05	0.000310254	-0.000145112	3.92067e-05	3.92067e-05	-4.59398e-05	-0.000130682	-3.89605e-05
		IGNKADLEAQRDVT	-6.54699e-05	3.22843e-05	-8.32758e-05	0.000115385	3.2218e-05	-0.000128586	-0.000128586	-0.000100526	0.000107849	-3.93449e-05
		INTYVRKLDDFVETG	0.00011357	-7.42912e-05	-9.95005e-05	0.000352155	0.000169023	0.00027801	0.00027801	0.000135018	7.1155e-05	0.000239122
		ISWYDNEYGYSNRVVDL	-9.26529e-05	-6.84913e-05	-2.71055e-06	-2.17001e-05	-0.000160068	1.45182e-05	1.45182e-05	5.75912e-05	7.60196e-06	-6.49403e-05
		IVHDFNKKLTAYLDL	-3.70147e-05	0.000124256	0.00028682	-4.81727e-05	0.000428049	-0.000240178	-0.000240178	-9.3926e-05	9.82268e-05	6.49231e-05
		KDTIIKPLLVEPEG	-0.000141016	0.000279376	2.69731e-05	0.000587874	0.00010579	-3.79565e-05	-3.79565e-05	7.12201e-05	0.000230526	0.000171079
		KFLKHMNSAMEDSSS	-0.000106158	0.000162037	0.000204809	0.000216365	-0.000207855	8.67052e-05	8.67052e-05	0.000266651	0.000107154	-0.000180307
		KPLLEKSHCIAEVEKD	0.000186722	-0.000167115	-7.19216e-05	5.70951e-05	0.00017548	-0.000216258	-0.000216258	8.20167e-05	-0.000100187	1.53911e-05
		KSTEGEVNAEEEGFE	-0.000134364	-8.62414e-05	0.000153454	5.65461e-05	-8.04147e-05	7.49662e-09	7.49662e-09	-0.000103371	0.000663475	-1.63057e-05
		KVKAEPAKIDAFRASLS	-2.23811e-05	-9.5102e-06	-1.20253e-05	-2.35655e-05	-1.94136e-05	-1.11146e-05	-1.11146e-05	-1.81678e-05	-3.21267e-05	-1.61073e-05
		LELPAGKYVRRAEKKATL	1.21082e-05	-7.69185e-05	9.42213e-05	-7.56936e-05	-1.33023e-05	7.33678e-05	7.33678e-05	-3.46612e-05	-1.40373e-05	-4.19061e-06
		LGKQEVIRGWEEGVA	5.39948e-07	-2.90287e-05	-0.00011939	-9.27154e-06	-9.87261e-05	-2.09358e-06	-2.09358e-06	7.90375e-06	-9.28246e-05	1.90705e-05
		LIHEHMVITDRIENVD	8.89796e-05	0.000434313	0.000291851	3.49072e-05	-0.000105275	-9.79114e-05	-9.79114e-05	1.2031e-06	4.51214e-05	0.000161995
		LQRLRGMFAFALWD	-0.000179079	0.000221866	0.00012402	2.1466e-05	-0.000141718	-0.000124136	-0.000124136	-0.000126216	1.37955e-05	4.63624e-05
		LSPLQQAVSDLQENPE	-5.68408e-05	-2.05877e-05	-0.000102396	-5.17436e-05	2.57175e-05	-3.40095e-05	-3.40095e-05	5.27446e-05	1.9001e-05	8.68347e-06
		LVINGKPITIFQERDPT	-2.35177e-05	-2.59566e-05	-2.99522e-05	-2.62774e-05	-3.35936e-05	-1.40285e-05	-1.40285e-05	-2.95006e-05	-3.47339e-05	-2.1993e-05
		MVEKGIIDPTKVVRTALL	-9.93004e-05	-9.05817e-06	0.00012305	0.000425702	0.000314126	0.000194526	0.000194526	1.25675e-05	-7.3503e-06	-3.51355e-05
		MVPSHAVVARTVGGKED	0.000257992	-0.000113419	8.33548e-05	-0.000116506	-0.000207093	0.000301589	0.000301589	2.32239e-05	-6.95504e-05	0.00014196
		QTIEENIKIFEEDA	3.7257e-05	-0.000163998	8.34789e-05	-9.21753e-05	-0.00020273	9.42576e-05	9.42576e-05	-0.000224708	-0.000125597	-0.000162892
		QVSHYIEPYLEFEA	-4.45243e-05	1.5205e-06	-7.68634e-05	5.97997e-05	5.95983e-05	-8.95087e-05	-8.95087e-05	-8.15268e-05	-5.54669e-05	4.70797e-06
		RLDNQGKINAWTAQS	-5.04755e-05	0.000135221	0.00029409	-0.000176243	4.33582e-05	7.95476e-05	7.95476e-05	0.000310827	-0.00017196	-5.66321e-05
		RPSVNPAEGFYENIS	7.94702e-05	-6.53345e-05	8.08732e-05	-0.000129364	0.000122442	0.000318555	0.000318555	0.000632895	2.38406e-05	5.6298e-05
		RQRLTARLEALKEGGG	4.20765e-05	1.11293e-05	8.89723e-05	0.000298785	7.84591e-05	-5.58811e-05	-5.58811e-05	-1.98803e-05	-1.03208e-05	-8.21494e-05
		TPEEIAQVATISANGDKDIG	-0.000111778	-0.000241588	-4.97611e-05	0.000340583	0.000195485	-3.98659e-05	-3.98659e-05	-0.00013148	2.71946e-06	-3.46593e-05
		TSLSSKLAAFDEPSK	-2.8242e-05	-4.52929e-05	-9.73831e-05	-0.000112024	-2.74789e-05	-0.00015838	-0.00015838	-0.000192495	-7.79146e-05	-0.000101271
		VDQWSTETIASHEDIER	0.000167127	0.000313395	0.000505755	-0.000227729	-0.00028435	5.84382e-05	5.84382e-05	0.000452804	-0.000156304	9.41279e-05
		YAPSLSKLVAEWEGQD	6.30777e-05	-4.19412e-05	-3.7693e-05	0.000216658	-0.000127792	-6.44574e-05	-6.44574e-05	0.000116854	7.56334e-05	3.09558e-05
		YGPSGQKTIYSEQE	0.000142865	-3.43831e-06	-0.000240207	1.47401e-05	-0.000140646	5.55992e-05	5.55992e-05	-0.000132075	0.000438541	-0.000160793
		YQTIEENIKIFEEDA	-6.17957e-05	2.09815e-05	-7.97009e-05	-8.79876e-05	5.04685e-05	2.52267e-05	2.52267e-05	-2.21635e-05	2.48135e-06	-7.80744e-05
		YTDLQQILESEKDLEEA	-3.28985e-05	-2.88637e-06	-5.36981e-05	-0.000292044	0.000222538	0.000116747	0.000116747	3.9387e-05	7.55744e-06	-6.19096e-05
		WTSDTQGDEAEAGEGGEN	0.000142576	0.000370333	-0.000106037	0.000410925	0.000221785	8.74238e-05	8.74238e-05	8.47737e-05	0.000118802	0.000118651
		APAEEKKVEAKKEESEE	-0.00012913	0.000107055	-2.04616e-05	0.000208403	2.6762e-05	5.38388e-05	5.38388e-05	-8.35095e-05	-3.33204e-05	8.71321e-05
		APGPGRLVAQLDTEG	-6.01687e-05	6.73282e-05	4.15861e-05	-6.88732e-05	-0.000211897	-0.000161644	-0.000161644	8.40767e-05	0.000314696	-0.00010596
		AVAKADKLAEEHGS	-0.00014677	-0.000112748	0.000107754	-3.85277e-05	-8.93746e-05	-9.20117e-05	-9.20117e-05	-6.94252e-05	0.00031302	8.58957e-05
		AVGPGAAGPSNVPAFLTKL	5.80888e-05	6.36125e-05	-2.99147e-05	-1.95537e-05	-4.14634e-05	-2.71574e-05	-2.71574e-05	-3.6605e-05	6.23229e-05	-1.28351e-05
		DAAKNQLTSNPEN	-0.000136342	-0.000149838	-8.84531e-05	1.41816e-05	0.000381024	-1.31593e-05	-1.31593e-05	7.86442e-05	1.79305e-06	3.73846e-05
		DLKGRLVSIHSQKEQD	-4.47696e-05	0.000114396	3.74707e-05	-3.7876e-05	-9.3341e-05	-0.000185877	-0.000185877	-0.000138707	-0.00018663	-3.82357e-05
		DSDIIVQKIQPYTEQST	-3.80665e-05	-1.31425e-05	-0.00014046	-6.02102e-05	1.41694e-05	-3.34236e-05	-3.34236e-05	-0.000109226	-6.96383e-05	-5.2989e-05
		DSLHVHAQVAEKEEEGN	-5.33552e-06	7.18818e-05	1.34334e-05	0.00016882	-5.03744e-05	-0.000142122	-0.000142122	-0.000125009	-0.000173717	-2.52644e-06
		EAQKSSSIASFKDP	-6.20694e-05	-1.83338e-05	-7.73813e-05	-6.05836e-05	0.000116798	6.4719e-05	6.4719e-05	2.49819e-05	4.53661e-05	-0.000105292
		EDIGGGQKVNDD	-1.88494e-05	9.69151e-05	-0.000223326	4.11935e-05	0.000453104	5.64581e-05	5.64581e-05	0.00024206	6.60622e-05	9.16713e-05
		EETMKEVKAYKEE	-9.22812e-05	-0.000134025	-9.9541e-05	-8.77944e-05	-0.000159286	0.000133931	0.000133931	-2.25277e-05	-0.000122907	7.78974e-05
		EKEINGLASYLENLS	-6.47958e-05	0.000279572	0.000252691	1.74975e-05	0.000154991	-7.18436e-05	-7.18436e-05	-9.738e-05	-3.50329e-05	-2.15834e-05
		EPEVWVVEAEDEP	-6.04622e-05	-3.39102e-05	-6.0973e-06	4.90146e-05	-4.74541e-05	1.63041e-05	1.63041e-05	-4.71028e-05	-4.21214e-05	2.43213e-06
		EPGKQGTVHAEVEENPG	-3.41002e-05	-4.67367e-05	-3.02492e-05	2.43401e-05	-6.98742e-05	-6.10512e-05	-6.10512e-05	-5.29729e-05	1.70095e-05	-3.56784e-05
		EPVSELLKNYLDA	-5.35292e-05	-1.10242e-05	-3.97419e-05	-8.88522e-05	-4.67869e-05	-1.72876e-05	-1.72876e-05	-3.29241e-05	-4.1697e-05	2.60031e-05
		ESVGKGAVHDVKDVL	-6.31503e-05	-2.58589e-05	-0.000246272	-0.000125339	-0.000125961	0.000158673	0.000158673	0.000234753	-6.29498e-05	-3.17412e-05
		FIDHSPKATPDN	-3.18772e-05	-1.88812e-05	-2.98753e-05	-2.1856e-05	-3.87608e-06	-2.30733e-05	-2.30733e-05	-3.96109e-05	-3.39319e-05	-2.71786e-05
		FKTLTKQEETDDL	-5.03436e-05	2.16153e-05	5.30158e-06	0.000410012	-6.95068e-06	0.000524218	0.000524218	0.000333058	7.17154e-05	4.41243e-06
		FPMPRVIYAMAEDG	0.000103387	5.06943e-05	0.000166556	0.000204014	-5.88497e-05	0.000117964	0.000117964	-0.000295833	-0.000149689	-5.41231e-05
		FRFTQAGSEVSAL	0.000130541	0.000254403	0.000171636	0.0001945	0.000381812	0.000136191	0.000136191	0.00064039	0.00013881	5.43953e-05
		FTPFHVMLLIRCIL	0.000342701	2.17855e-05	-0.000223628	3.10124e-05	-0.00031654	-5.63906e-05	-5.63906e-05	8.19221e-05	-6.85163e-05	-0.000135718
		FTRGADPGMPEPSVL	-3.85235e-05	-1.31647e-05	-1.56408e-05	-3.26602e-05	-3.07114e-05	-1.4313e-05	-1.4313e-05	1.65636e-05	-4.08704e-05	-3.01769e-05
		GAMENWGLTTYRESSL	-2.07803e-05	-8.44025e-05	-0.000109304	6.94056e-05	-5.84713e-05	-2.10337e-05	-2.10337e-05	-5.58662e-05	0.000179761	-6.92977e-05
		GETKDQVANSAFVE	-3.66889e-05	1.25286e-06	0.000164864	-5.7019e-05	-2.54341e-05	-3.71969e-05	-3.71969e-05	-0.000105201	-0.000163785	-4.64432e-05
		GMRHEEMAQAFEEWNK	8.0366e-06	5.42814e-05	-6.79169e-05	-1.14958e-05	-0.000176698	-5.30137e-05	-5.30137e-05	-4.95518e-05	-0.000106578	-8.58402e-05
		GPGPESSPVVVRTDED	3.47431e-05	0.000168293	0.000137416	0.000291444	4.54143e-05	-0.000190383	-0.000190383	-0.00010189	3.93071e-05	5.21522e-05
		GPSGQKTIYSEQEIFD	0.000176071	0.000117105	-5.98186e-05	5.03537e-05	0.000374255	0.000383166	0.000383166	0.000157862	-8.5777e-06	-5.15932e-05
		GSVTISLQALQDTRD	0.000182802	-1.59633e-05	-0.000141106	-3.75534e-05	-0.00015065	-0.000121234	-0.000121234	-9.04028e-05	-0.000146615	-6.58631e-05
		GTARGIVVYTGDR	-5.59019e-05	-0.000108447	-8.15346e-05	-9.53524e-05	7.02118e-05	-5.45747e-05	-5.45747e-05	0.000159536	9.69181e-05	-8.45531e-05
		GTSKESAMKTYVEKVDE	-0.000132191	-0.000126463	0.000266034	0.000244061	-0.000134157	0.000193959	0.000193959	0.000231084	-4.6311e-05	0.000184337
		GVRTPALQLSAMQEGDY	-3.86105e-06	-0.00010237	-0.000167329	0.000149732	1.33553e-05	2.97185e-05	2.97185e-05	9.54191e-05	-7.95768e-05	-2.42833e-05
		HDLEVAQTTALPDEDD	0.000137738	-0.000220396	-0.00013076	-0.00020301	0.000296111	-9.45131e-05	-9.45131e-05	2.60029e-05	-0.000175626	0.000121961
		HVESELLHTYSEIVG	-6.37443e-05	0.000107962	-8.54567e-05	0.000349331	-0.000288664	7.922e-05	7.922e-05	-8.41293e-05	-0.000117079	-1.65623e-05
		IAKQSVTIKTMLEDLG	7.07564e-05	0.000129473	0.000129879	0.000107642	0.000479457	-0.000194452	-0.000194452	7.33582e-06	3.57035e-05	-3.80966e-05
		IDNGIVKALNVEPDG	0.000214484	-0.000168769	-0.000146647	0.00012038	0.000333365	-9.40082e-05	-9.40082e-05	-0.00012963	-6.26123e-05	-0.000187699
		IGNKADLEAQRDVTY	-7.83247e-05	-7.79206e-05	-0.000115369	7.14396e-06	1.12098e-05	7.29233e-05	7.29233e-05	2.07932e-05	-4.68778e-05	9.34519e-05
		IIHDFQRGLTAYHDISL	0.000121913	-4.78506e-05	4.39401e-05	0.000160788	-5.94527e-05	3.31026e-05	3.31026e-05	-0.000119239	0.000254135	-6.51825e-05
		INTPLTTTSGNLHGQPVS	-2.7446e-05	-1.35212e-05	-4.03719e-05	-2.79392e-05	-2.64108e-05	-1.1464e-06	-1.1464e-06	-1.59688e-05	-1.91711e-05	-8.83499e-06
		IPLAAGQAVSAYSEERD	3.38592e-05	-8.91783e-05	-0.000133948	-0.000132554	4.09705e-05	7.5766e-05	7.5766e-05	-0.000105213	0.000241452	0.000106472
		ISEAEQRTIQAQKESSQ	1.68427e-05	-0.000103391	-2.87122e-05	9.40884e-05	-2.57068e-05	0.000106564	0.000106564	-0.000156372	-3.53544e-05	-3.55591e-05
		KADLEAQRDVTYEEAKQ	-0.000102396	-2.90939e-05	0.000129699	-2.24162e-05	7.80129e-05	-2.18018e-05	-2.18018e-05	-3.48934e-05	-6.72243e-05	-3.38065e-05
		KDLHMERVISYEEG	0.000131848	9.62616e-05	0.000273144	0.000102305	-0.000218146	5.25731e-06	5.25731e-06	-9.5575e-05	0.00032717	1.83726e-05
		KFLKHMNSAMEDS	4.19293e-06	-0.000338746	-0.000249274	6.78785e-06	4.86946e-05	-6.03408e-05	-6.03408e-05	-8.42726e-05	0.000175392	4.15547e-05
		KKGKTISLTDFLAEDG	9.4456e-05	3.15164e-05	4.12812e-05	-0.000173035	-0.000229961	0.000137543	0.000137543	0.000170555	-2.15204e-05	-0.000134188
		KPDGAAGMAAEEEEDE	-7.70457e-05	2.30594e-05	-3.77087e-05	-0.000178777	-7.88209e-05	-7.4505e-05	-7.4505e-05	-0.000116908	-0.000121676	-2.11531e-05
		KPKNLVVVGQSAFADFDGDG	5.53227e-06	-5.43905e-05	5.61511e-05	-2.05592e-05	6.74884e-05	3.28412e-05	3.28412e-05	5.94274e-05	2.97123e-05	-3.19252e-05
		KPLLEKSHCIAEVEK	-6.41042e-05	-0.000108731	-1.75912e-05	-0.000111577	-0.000107364	9.78607e-05	9.78607e-05	-3.31135e-05	-1.44957e-05	-1.15684e-05
		KPRSPQVIPIEEFQDCECY	4.72044e-05	-5.59897e-05	5.52891e-05	0.000283177	3.65757e-05	-9.51051e-05	-9.51051e-05	-6.11575e-05	4.63533e-05	3.37221e-05
		KPSTPESGVEDFEDYQN	9.60361e-05	-0.000125435	-6.31677e-05	1.22287e-05	0.00027761	-0.000160107	-0.000160107	-9.43908e-05	0.000137026	1.79675e-05
		KSLSHLPLHSNKEDGYD	3.06641e-05	-7.85174e-05	-0.000105523	-7.80758e-05	-7.35383e-05	-4.67806e-05	-4.67806e-05	0.000107307	-0.000101926	0.000169845
		LAVQTKRVAAQVDGGA	-9.72554e-05	-1.24213e-05	3.23899e-06	6.82886e-06	6.2171e-05	2.30494e-05	2.30494e-05	-7.25313e-05	-6.72415e-05	-5.15201e-06
		LDTMRQIQVFEDEPA	-0.000101638	-2.82498e-05	-5.52382e-05	-0.000102446	6.94178e-05	-3.70162e-05	-3.70162e-05	5.65004e-05	-0.000119929	4.86614e-06
		LGEPNILICFIDKFSPP	-2.68535e-05	-5.7354e-06	-1.53633e-05	-2.41328e-05	-2.74226e-05	-1.83445e-05	-1.83445e-05	-2.63143e-05	-3.05345e-05	-7.97004e-06
		LISGGTSYVPDDGLTAQQL	0.000145119	-0.000166418	8.43611e-05	-2.7994e-05	0.000115796	-4.76057e-05	-4.76057e-05	0.000209749	2.10279e-06	-9.09629e-05
		LPFQKIQHSITAQDHQPTPD	-6.63889e-05	-5.40944e-05	8.85903e-06	2.80568e-05	-7.08243e-05	-1.64271e-06	-1.64271e-06	-2.56812e-06	6.94243e-05	7.01091e-05
		LPGISSIKDLQDL	-1.65297e-05	2.06515e-05	-2.71852e-05	6.95334e-05	0.000124368	0.000126233	0.000126233	0.000229443	-0.000149725	-9.5432e-05
		LQKQVTELEAEREQKQ	-8.34971e-05	-3.88892e-05	0.000130207	-6.47069e-05	-1.44913e-05	-8.4172e-05	-8.4172e-05	0.00013545	-4.38116e-05	3.7958e-05
		LRELISNSSDAL	0.00016974	-4.41285e-05	0.000254549	6.6255e-05	1.62409e-05	7.93508e-05	7.93508e-05	-2.02901e-05	-5.89756e-05	4.23432e-05
		LTQVQESLLGYWDTAK	-0.000116067	-3.33082e-05	-7.89789e-05	-0.000147394	-0.000138267	6.17312e-05	6.17312e-05	-4.83631e-05	-0.000152204	-1.55629e-06
		LVAVDGVNAL	-0.000158055	0.000652366	-0.000119533	6.8097e-05	-0.000194228	0.000132368	0.000132368	-0.000117934	-6.82772e-05	-6.69806e-05
		LVGQQRISGNLDSPEG	2.81423e-05	-0.000114441	1.71874e-05	-0.000262589	-5.57095e-05	4.84568e-06	4.84568e-06	0.000203672	9.36347e-05	-6.0594e-05
		LVKAAQKAAAFEDQ	-0.000118713	-6.02301e-05	1.88994e-05	0.000227866	-0.00010853	7.51998e-05	7.51998e-05	-7.07826e-05	1.84414e-05	4.37614e-06
		LVLKKDEDLFREW	0.00012039	8.50492e-05	-7.13271e-05	0.000174047	-9.19741e-05	2.61622e-05	2.61622e-05	0.000134337	5.18911e-05	-8.19169e-05
		MATSGQQNNIGM	2.41796e-05	-1.45241e-06	-3.336e-05	-5.83966e-05	-0.00010762	-2.24569e-05	-2.24569e-05	-9.44868e-05	-4.57363e-05	0.00011946
		MHTYQVGMNDMGDMTN	-0.000250451	-5.37077e-05	-3.0133e-05	7.40329e-07	0.000290968	-9.45695e-05	-9.45695e-05	0.000119101	-9.62754e-05	6.55679e-05
		MPEGHQVDLQGYRDA	-1.56944e-05	-1.96336e-06	9.04832e-05	-1.25427e-05	-5.64705e-05	-6.6237e-05	-6.6237e-05	-3.95867e-05	-0.0001485	-9.87367e-05
		MPKKSSVPAEEGLIQ	9.75869e-05	2.3902e-05	-9.6142e-06	6.09473e-06	-2.07775e-05	7.07178e-05	7.07178e-05	-5.44207e-05	0.000116384	6.96709e-06
		MRQLIMANPQMQQL	0.000154713	-4.71221e-05	-7.52496e-05	-0.000137226	-0.000195213	0.000212962	0.000212962	-0.000100962	-0.000218112	1.50855e-05
		NPDGMVALLDYREDG	0.000227542	0.000127812	-9.42323e-05	5.5428e-05	-0.00013848	-0.00023701	-0.00023701	0.000252737	-8.08222e-05	2.4601e-06
		QAGADATESFEDVGHSPD	-5.4829e-05	-4.19854e-05	-6.17365e-05	2.98099e-05	-0.000105872	7.08526e-06	7.08526e-06	-5.84213e-05	-2.39331e-05	-9.63211e-05
		QQKKAAIISAEGDSK	-3.57524e-05	-0.000160054	-7.70729e-05	1.17386e-05	0.000251083	1.61956e-05	1.61956e-05	7.60058e-05	8.91667e-06	-8.59978e-05
		RFQSSAVMALQEASE	0.000113815	5.05868e-05	6.81109e-05	6.34366e-05	6.6209e-05	-0.000136921	-0.000136921	4.89829e-05	7.05219e-05	-0.000169725
		RGVEEQTKAFLDG	-7.43069e-05	-0.000127915	0.000287755	3.42953e-05	-0.000137626	0.000257927	0.000257927	-9.28084e-05	6.15219e-05	6.67514e-05
		RPIAEYLNTQKDM	-7.69634e-05	-4.80524e-05	-0.000119426	-0.000145033	9.81442e-06	-7.91848e-05	-7.91848e-05	-6.252e-05	6.36216e-05	1.32734e-05
		RPIVEYLNTQKDMLDN	4.35225e-05	-9.03721e-05	-0.000241664	-7.13774e-05	4.17468e-05	-0.000131348	-0.000131348	-7.14916e-05	-0.000128443	-8.67938e-06
		RPQKSLLVEVEEGGN	-2.04428e-05	-2.02722e-05	3.54141e-05	-3.01755e-05	1.02112e-05	-1.34921e-05	-1.34921e-05	-5.15758e-05	0.000139742	3.67586e-05
		RVVDLMAYMASKEE	9.75862e-05	-2.9582e-05	-5.30793e-05	-7.16471e-05	0.000132468	-2.73418e-05	-2.73418e-05	0.000178671	0.000272972	-5.50352e-06
		RVVDLMAYMASKEEATKPSSG	-1.95766e-05	-9.1847e-05	0.000148064	-2.62598e-06	3.16209e-05	-8.19354e-05	-8.19354e-05	1.11823e-05	-0.00011595	3.07878e-05
		SDLKGRLVSIHSQKEQDFL	-0.000134755	-0.000114135	1.58814e-05	-7.81716e-05	-0.000104557	0.000105644	0.000105644	-2.53126e-05	7.88942e-05	7.94208e-05
		SHVEMKLAADEEEN	-8.6498e-05	-3.03028e-05	-0.000223163	-9.63254e-05	-0.000111377	-0.000173542	-0.000173542	-6.5909e-05	-3.54869e-05	0.000122689
		SPVLLGQPNTL	0.000145321	7.938e-05	-4.34122e-05	0.000144451	3.85198e-06	-9.30548e-05	-9.30548e-05	-4.10173e-05	-8.04245e-05	-4.62543e-05
		TDLQQILESEKDLEE	0.000141191	3.8827e-06	-0.00023523	-1.40683e-05	8.2686e-05	-2.35445e-05	-2.35445e-05	-0.000113053	-0.000125412	1.81274e-05
		TEATIPLVPGRDEDF	1.96725e-05	-0.000171205	-6.92143e-05	-3.43253e-05	-0.000137545	-0.00012523	-0.00012523	0.000194213	9.72879e-05	-9.19832e-05
		TIAKSGTKAFMEAL	-4.45027e-06	-9.71958e-06	-0.000163992	-8.22226e-05	9.23164e-05	0.000124954	0.000124954	-6.23512e-05	2.10199e-05	5.95668e-05
		TIRHYQHVLAVDPEKAA	7.06812e-05	-3.90677e-05	1.63077e-06	9.11641e-06	0.000108284	-2.86089e-05	-2.86089e-05	-9.33249e-05	-0.000128677	-2.33097e-05
		TPAEVGVLVGKDRS	-0.000209915	-8.87248e-05	-1.83965e-05	0.000166188	-0.000104787	-0.000122299	-0.000122299	-0.000153222	1.92589e-05	0.000117975
		TPEEIAQVATISANGDKD	-0.00026996	-0.000122661	4.5484e-05	-1.99005e-06	0.000104553	-4.78566e-05	-4.78566e-05	0.000150641	0.000130192	3.90393e-05
		TPSSIIAFKEPFL	2.42783e-05	0.000134992	0.000247075	-6.52421e-05	-7.97262e-05	0.000276362	0.000276362	1.06972e-05	-0.000105487	-7.35842e-06
		TSLSSKLAAFDEPS	3.16866e-05	-8.3823e-05	-0.00012145	2.5315e-05	-0.000111199	-7.80843e-05	-7.80843e-05	-0.000167301	-1.56583e-06	-0.000112723
		VDQWSTETIASHEDIE	0.000412913	-0.000131037	-8.74593e-05	1.90183e-05	-0.000133677	-0.000104768	-0.000104768	-0.000164252	-9.59462e-06	-0.000164834
		VDSAIEKALKVWEE	-6.41386e-06	6.01035e-05	-0.000144418	-7.7782e-05	0.000166463	-8.14028e-05	-8.14028e-05	0.000134899	-2.78687e-05	8.49401e-06
		VEEEEEDGEMRE	0.000122005	2.74803e-05	0.000166563	-3.8541e-05	-0.000134621	-2.76829e-05	-2.76829e-05	-2.29373e-05	2.32084e-05	-5.85962e-05
		VHDFNKKLTAYLDL	-1.1499e-05	4.58093e-05	0.000232942	-5.40895e-05	0.000234662	7.85149e-05	7.85149e-05	-3.27624e-05	-9.18181e-05	5.18369e-05
		VPISGWNGDN	0.000271382	-0.000130162	9.40994e-05	-7.47409e-05	2.7977e-05	8.41176e-05	8.41176e-05	-0.000165246	-2.14171e-05	-3.57416e-05
		VPNPGVSVIHDYADWVK	0.000107049	-0.000138754	-0.000125255	-0.00011831	-9.72307e-05	-0.000203595	-0.000203595	-9.02797e-05	-8.81832e-05	-7.58275e-05
		VPQQIKVATLNSEEEN	0.000133892	-1.11384e-05	2.39708e-05	-0.000148543	-4.80356e-05	-1.59387e-06	-1.59387e-06	0.000277172	4.24446e-05	-7.38386e-05
		VPQTSSVFSIEVYPEDHN	-0.000157912	-7.11462e-05	-8.46609e-05	-0.000180936	-0.00015253	-0.000136202	-0.000136202	-3.42033e-05	9.03555e-05	2.32532e-05
		VPVVSKTNIKEYKDSFS	0.000131508	-8.85396e-05	-0.000157359	8.8303e-05	0.000217224	-6.39934e-05	-6.39934e-05	3.61521e-05	-0.00017998	-8.11255e-05
		VSALEKSLTSLSEVVL	-9.22106e-05	2.56904e-05	9.02184e-05	7.97829e-05	0.000203501	-5.39109e-05	-5.39109e-05	7.98034e-06	-1.53385e-05	0.000169409
		WEAFARGTKSLMDE	-3.6453e-05	-0.000241938	7.5554e-05	0.000187732	6.07452e-05	9.37789e-05	9.37789e-05	-0.000130791	8.78877e-05	-7.66758e-05
		WPSMEEGTRAFKDIVVT	-1.32947e-05	-0.00015593	1.68009e-05	6.84673e-05	8.29929e-05	-5.08293e-06	-5.08293e-06	-0.000111218	-6.15623e-05	-9.92099e-05
		YGEGESGPMGN	7.67006e-05	7.86845e-05	-0.000154346	-2.62467e-05	-8.11376e-05	0.000297532	0.000297532	-0.000145226	-0.000159655	-3.25493e-05
		YGSGGPPPTGEEDTSEKDEL	-2.80652e-05	-2.64555e-05	-0.000194237	-2.07704e-05	-0.000120197	-9.2126e-06	-9.2126e-06	0.000100514	2.72873e-05	-8.0268e-05
		YIRGVEEEEEDGEMRE	-0.000188435	7.55947e-05	-1.00377e-05	-1.39122e-05	-7.48408e-05	-7.01567e-05	-7.01567e-05	-5.68027e-05	3.17673e-06	-3.20153e-05
		YKVVQEYIDAFSDYAN	8.69432e-05	-9.04247e-05	0.000303328	0.000161229	-8.011e-05	-0.000128636	-0.000128636	5.21012e-05	9.76576e-06	-4.14297e-05
		YPIEHGIITNWDDME	-0.000197565	-0.000109603	0.000144825	0.000181276	7.87544e-05	1.36984e-05	1.36984e-05	-4.57333e-05	0.000139673	-9.96353e-05
		YQDTYGQQWK	0.000224906	-3.0146e-05	-2.59837e-05	2.05438e-05	8.90916e-05	7.18687e-05	7.18687e-05	-9.45567e-05	5.32933e-05	-3.19961e-05
		YRHFWADSKSS	0.000273301	-0.000109081	-1.68819e-05	0.000135855	-6.45986e-05	5.46095e-05	5.46095e-05	-0.000116644	0.000186537	-0.000176135
		YVQSMDVAAFNKI	3.59563e-05	0.000320491	0.000196832	0.000407224	-9.46392e-06	-0.000271005	-0.000271005	0.000166216	-9.18738e-05	-0.000121482
		HDLEVAQTTALPDEDDD	6.30313e-05	0.00011786	-5.51377e-05	-0.000356989	0.000479816	-0.00029748	-0.00029748	-3.29769e-06	1.90175e-05	-0.000168112
		IPAFKIGLRALQEAT	-1.40936e-05	-1.43863e-05	-1.11492e-06	-2.03941e-05	-2.35898e-05	4.62787e-06	4.62787e-06	-1.40192e-05	-2.85891e-05	-2.24499e-05
		IPAFKIGLRALQEATY	2.06888e-05	-4.676e-06	-1.23208e-05	-1.93022e-05	-2.50459e-05	4.16704e-05	4.16704e-05	4.48394e-05	-2.93342e-05	-2.51478e-05
		YPIEHGGITNWDD	2.19946e-05	0.000175046	0.000147434	-0.000328628	-0.000180063	0.000208099	0.000208099	0.000147441	-6.11142e-05	0.000244237
		YPIEHGIIGNWDD	0.000179743	-0.000104741	-0.000195699	3.31139e-06	-0.000213384	-5.79699e-05	-5.79699e-05	-0.000136403	0.000220723	-0.000159369
		YPIEHGIITNWDD	1.96246e-05	-8.0044e-05	-0.000105438	-1.44e-05	6.8327e-05	-6.33563e-05	-6.33563e-05	-3.85809e-05	2.89414e-05	5.95208e-05
		YPIEHGIITNWDDM	0.000300155	7.17393e-05	0.00011989	-9.92221e-05	-0.000239629	-0.000115303	-0.000115303	-0.00015056	-9.62612e-05	-8.7093e-07
		YPIEHGIITNWGG	0.000235693	0.000112778	-2.22476e-05	-8.37308e-06	-0.000161603	0.000221425	0.000221425	-4.55649e-05	0.000294123	2.02007e-05
		YPIGHGIITNWDD	0.00020458	-0.000141091	-0.000154569	-0.000340864	-0.000168832	0.000134011	0.000134011	-0.00010031	-4.53168e-05	-2.31461e-05
		RLGLWSRMDQLAKELTAE	-0.000138785	0.000257492	-0.000130604	-0.000176827	0.000359398	-3.67815e-05	-3.67815e-05	-7.56477e-05	0.000236017	9.31325e-05
		SRLGLWSRMDQLAKELTAE	1.46532e-05	-0.000169809	0.000125564	-0.000147394	-7.74088e-06	3.95399e-05	3.95399e-05	-6.45346e-05	0.000122572	2.43197e-05
		RRAGDLQTLWSRMDARR	5.54052e-06	8.53413e-05	0.000237704	-1.62246e-05	0.000194255	-2.35384e-05	-2.35384e-05	0.000128211	-0.00013671	-0.000119156
		RRALQTLALNAARDARR	-0.000161863	-0.000129431	-9.82734e-05	-0.000101904	-4.47125e-05	-0.000133605	-0.000133605	-0.000165154	-0.000116049	1.45074e-05
		RRALQTLALWSRMDARR	0.000221538	-0.000216185	-0.000175772	-3.34301e-05	-4.85476e-05	0.000209103	0.000209103	-0.000131647	-0.000149747	5.98579e-05
		HLVERLYLVAGEEG	9.69153e-05	5.69641e-05	-0.000129342	-3.21748e-05	0.000252723	4.62083e-05	4.62083e-05	2.89698e-05	0.000152367	-3.18168e-05
		AVPPLWVRME	-4.18269e-05	-2.23029e-05	-2.35949e-05	-4.99596e-06	-3.65219e-05	-4.2563e-05	-4.2563e-05	5.07392e-05	-3.98404e-05	-2.96899e-06
		HLVERLYLVCGGEG	1.94098e-05	0.000198989	6.01149e-05	-0.000255773	6.61667e-06	-1.09285e-05	-1.09285e-05	0.000222491	-2.95116e-05	-9.34237e-05
		VVYPWTQRYFDSF	1.8344e-07	0.000251254	0.00034645	1.08198e-05	0.000136009	7.2396e-05	7.2396e-05	2.89751e-05	6.52427e-05	0.000274258
		HLVERLYLVCGEE	0.000191542	-7.73004e-06	0.000224164	-0.000104741	-0.000141616	-8.46426e-05	-8.46426e-05	-0.000126086	-0.000119191	-7.39048e-05
		HLVERLYLVCGGE	8.25135e-05	-1.26611e-05	6.7302e-05	5.19227e-05	-0.000194299	2.04414e-05	2.04414e-05	-3.41456e-05	-6.13279e-05	-0.000115102
		VEALYLVAGEE	-9.01623e-05	-3.7293e-05	-9.85764e-05	-1.26879e-06	-1.6376e-05	8.68384e-05	8.68384e-05	-3.45037e-05	6.4797e-05	0.000150165
		VEALYLVAGER	-4.65393e-05	9.53773e-05	4.07135e-05	-4.15795e-05	-0.000135325	-0.000125066	-0.000125066	-8.88068e-05	-5.47754e-05	9.33047e-07
		VEALYLVAGGE	-8.73119e-05	3.41761e-05	-2.37696e-05	8.07493e-05	1.21509e-05	7.73528e-06	7.73528e-06	-5.96932e-05	0.000147891	9.5971e-06
		KPSNSPKGDVNYAFLHATDL	1.59575e-05	-2.84289e-05	-3.1472e-05	-3.08693e-05	-2.19478e-05	0.000117528	0.000117528	-2.0716e-05	-3.91486e-05	-2.44804e-08
		SNMYAMLIARYKMFPEVKEKG	7.98757e-05	0.000112202	-0.000118821	0.000576856	-0.000165806	8.06797e-06	8.06797e-06	0.000296494	0.000131262	-4.65953e-05
		LYRALYLVAGER	2.85293e-07	3.13489e-05	6.21393e-05	-8.40766e-05	-4.51708e-06	7.1806e-06	7.1806e-06	-1.2746e-05	-8.2899e-05	-2.73544e-05
		FENRKRIEPVLIRK	0.000171315	-2.66247e-05	-0.00015427	-8.53099e-05	0.000337789	-0.000126577	-0.000126577	-9.31523e-05	0.000219897	3.31845e-05
		FTKKMVENAKKIEVEFDKG	-0.000123051	-5.49205e-05	0.000337438	0.000113772	0.000464812	-7.54648e-05	-7.54648e-05	9.27583e-05	1.55729e-05	4.69712e-06
		KRHGLDNYRGYSLGNWVCAAKFE	-8.8229e-05	-3.59067e-05	-0.00013986	0.000102071	1.26224e-05	-1.9736e-05	-1.9736e-05	1.19767e-05	0.000106698	0.000141322
		LSQAVHKAVLTIDETG	-6.36807e-05	1.3149e-05	-0.000131041	-0.000253029	2.9306e-05	-2.6855e-05	-2.6855e-05	-6.0981e-05	-3.14605e-06	-3.80734e-05
		MSKALELFRNDIAAKYKELGFQG	9.23254e-06	-6.39878e-05	-0.000182398	6.72952e-05	0.000224432	0.000152736	0.000152736	-4.42731e-05	-0.000171641	9.31174e-05
		MTKALELFRNDIAAKYKELGFQG	-5.20397e-05	-9.0152e-05	-8.75487e-05	-0.000109	9.93188e-05	2.06774e-06	2.06774e-06	0.000176658	1.07604e-05	0.000122357
		MVKEALEEAEKAQVAAEKA	-1.95236e-05	-6.6081e-05	8.35154e-05	2.59643e-05	4.14028e-05	-8.7221e-06	-8.7221e-06	-1.85349e-05	-3.87534e-05	-7.08601e-05
		LQTLALNAARDP	-2.61067e-05	6.76536e-05	-7.47829e-05	-4.29105e-05	-8.44423e-05	-1.62891e-05	-1.62891e-05	-4.2678e-05	5.11828e-05	3.47349e-05
		LQTLALWSRMD	-0.000102939	-3.25368e-05	2.96607e-05	-6.62804e-05	-0.000104604	-0.00010914	-0.00010914	-5.96478e-05	-1.34972e-06	-8.64901e-05
		LVERLYLVCGGEG	-6.58291e-06	2.10837e-05	-0.000192159	0.000309661	-0.000145961	-5.07344e-05	-5.07344e-05	0.000193205	4.02458e-05	-1.78169e-05
		VEALYLVAGDLQ	6.91473e-05	0.000121851	-6.45893e-06	-1.48819e-06	0.0001205	-8.91379e-05	-8.91379e-05	-9.69731e-06	0.000188548	4.28496e-05
		VEALYLVAGEEVE	-4.00958e-05	7.98653e-05	-7.62249e-05	-0.000187721	-0.000166451	6.93498e-06	6.93498e-06	0.000256369	0.000369467	0.000961022
		VEALYLVALELG	-8.00071e-05	-6.81508e-05	7.00675e-05	-2.23841e-05	-0.000102116	-4.61534e-05	-4.61534e-05	-2.85557e-05	-0.000129885	-1.93017e-05
		VEALYLVAVEQL	-3.65973e-05	-4.98605e-05	-2.96736e-05	-4.33911e-06	-1.76424e-06	-0.00014558	-0.00014558	-6.2066e-05	-7.38915e-05	0.00109353
		KATAEQLKTVMDD	-7.07436e-05	-8.4849e-05	0.000367351	0.000291484	0.000124772	9.71243e-05	9.71243e-05	-9.94936e-06	0.000238039	-7.51668e-05
		KPKAAAEQLKTVMD	0.00012682	-1.69426e-06	-0.00025126	-0.000245278	-4.7924e-05	-6.38687e-05	-6.38687e-05	-2.69581e-05	0.00019313	-0.000115025
		KPKAEAEQLKTVMD	-5.76916e-05	-0.000100466	0.000177864	-0.000110453	-0.000138726	5.22667e-05	5.22667e-05	-2.95894e-05	-0.000167128	-5.45961e-05
		KPKAKAEQLKTVMD	-0.000166514	4.64701e-05	7.63975e-05	-0.000177978	-5.17443e-05	-0.00010451	-0.00010451	3.11934e-05	6.98713e-05	3.81333e-05
		KPKALAEQLKTVMD	-1.78075e-05	-0.000121214	-0.00015898	-8.48098e-05	0.000225176	7.38001e-06	7.38001e-06	0.000537016	0.000148495	-2.65132e-05
		KPKANAEQLKTVMD	-2.09137e-05	0.000252946	-5.39331e-06	0.000110379	0.000206123	-0.000163532	-0.000163532	-7.73795e-06	-5.39449e-05	-8.68208e-05
		KPKARAEQLKTVMD	-6.90185e-05	-7.37805e-05	-0.00016796	-7.21112e-05	4.15263e-05	-9.5028e-05	-9.5028e-05	-1.08628e-05	-0.000167818	-5.6034e-05
		KPKASAEQLKTVMD	1.85485e-05	3.70051e-05	-2.01155e-05	-4.68986e-05	0.000224176	-0.000201121	-0.000201121	-3.78023e-05	-7.6007e-05	0.000150156
		KPKATAAQLKTVMD	-2.93665e-05	0.000117847	-0.000141265	-2.93968e-05	4.50526e-05	-0.000117754	-0.000117754	0.000216688	-8.38073e-05	1.7649e-05
		KPKATAEALKTVMD	0.000100259	-2.15089e-05	6.16104e-05	-5.50186e-05	-6.80352e-05	-2.39605e-05	-2.39605e-05	2.61494e-06	-6.73234e-05	-2.38851e-05
		KPKATAEQLATVMD	-5.341e-06	5.6886e-05	-3.67177e-05	-3.31024e-05	-2.71848e-05	9.39824e-05	9.39824e-05	7.33001e-06	-7.05378e-05	8.55088e-06
		KPKATAEQLKAVMD	-3.72461e-05	4.27455e-05	-6.8331e-05	-0.000124035	-8.0786e-05	-4.18161e-05	-4.18161e-05	-8.41551e-05	6.61149e-05	-7.40896e-05
		KPKATAEQLKTVMA	9.5745e-05	-5.52143e-05	-4.06885e-05	-7.63121e-05	0.000117547	-3.92605e-05	-3.92605e-05	-4.22359e-06	-7.44076e-05	1.15597e-05
		KPKATAEQLKTVMD	2.96569e-06	-5.40304e-06	1.56843e-05	3.37911e-05	-7.22994e-05	-0.000120811	-0.000120811	9.57619e-05	-7.01088e-05	-3.36435e-05
		KPKATAEQLKTVMDK	-4.74179e-05	-1.27428e-05	-7.18051e-05	-3.34414e-05	-1.67137e-05	-4.01696e-05	-4.01696e-05	-1.06744e-05	0.00010826	-2.9753e-05
		KPKATAEQLRTVMD	-4.36686e-05	0.000132087	8.72236e-05	-0.000236702	-7.93116e-05	-5.78544e-05	-5.78544e-05	-0.000213015	-8.22084e-05	-1.0849e-05
		KPKAYAEQLKTVMD	-3.1635e-05	0.000208199	-6.09345e-05	0.000128693	-1.94481e-05	2.04828e-05	2.04828e-05	2.74074e-05	-0.000183416	-5.57454e-05
		KPKYTAEQLKTVMD	-9.21361e-06	0.000179219	-8.70952e-05	-1.22185e-05	-0.000199719	-0.000132498	-0.000132498	-7.17727e-05	3.43109e-05	3.68758e-06
		PKEPEQLRKLFIGGL	-0.000132883	-2.81288e-06	2.49991e-05	-1.22391e-05	0.000162489	5.30445e-05	5.30445e-05	8.62827e-05	7.15366e-05	7.82113e-05
		VVMRDPASKRSRGFGF	-9.69477e-05	-0.000132811	-1.54039e-05	0.0001086	-0.000149245	0.000207613	0.000207613	7.54169e-05	0.000103862	3.76782e-05
		VVMRDPQTKRSRGFGF	-0.000112488	-0.000160308	3.79587e-05	-1.43501e-05	-6.21645e-05	-2.07963e-07	-2.07963e-07	3.02827e-05	-5.00122e-05	-1.60756e-05
		EKPQDIEAFKNYTLD	3.33048e-06	-2.90695e-05	-5.92983e-06	-0.000227994	-8.12746e-06	5.10356e-06	5.10356e-06	-9.67667e-05	-7.79461e-05	6.09373e-05
		LAEIETDKATIGFEVQ	4.4825e-05	-0.00012937	8.54711e-05	-0.000201583	-2.00683e-06	0.000190923	0.000190923	-4.88017e-05	2.82455e-05	-3.99366e-05
		LITNLSSALKDETVW	0.000231909	0.000257798	2.60574e-05	2.28863e-05	-0.000203333	8.01443e-05	8.01443e-05	-0.000234731	-9.10046e-05	-3.29837e-06
		VVEGALHAARTASQL	-0.000128451	1.8448e-05	-1.89329e-06	-0.000243101	-5.53179e-05	-0.000168445	-0.000168445	-0.000209499	-0.000189435	-8.54239e-05
		MDFLHRSGVLIIHHLQED	6.24474e-05	-9.67204e-05	8.17564e-05	-2.60207e-06	-1.20455e-05	-5.82488e-05	-5.82488e-05	-8.25942e-05	0.00012372	3.39921e-05
		VLIIHHLQEDYRTYYGFL	-9.3288e-05	-0.000116988	-4.88303e-06	-5.30888e-05	-4.1158e-05	0.000188631	0.000188631	-1.97047e-05	4.24079e-05	-0.000194568
		FLNFMSNVGDPRNIFSIY	-7.1185e-05	0.000225029	-0.000102275	-3.68729e-06	0.000196681	-9.13497e-05	-9.13497e-05	0.000183645	0.000150755	0.000197256
		GDPRNIFSIYFPLWFQLN	-1.58682e-05	-0.000149038	0.000153363	-0.00027285	-0.000227616	-8.79246e-05	-8.79246e-05	3.07706e-05	-0.000205023	0.00022656
		IYFPLWFQLNQNVGTK	7.85186e-05	4.77206e-05	5.80797e-05	-0.000194027	0.000225147	7.74902e-05	7.74902e-05	5.00621e-05	-0.000164948	9.38106e-06
		LNQNVGTKMIWVAVIG	-5.68684e-05	-2.12987e-05	3.16331e-05	0.000136464	-8.15723e-05	1.56264e-05	1.56264e-05	0.00020921	0.000219557	-0.000140173
		IGDWFNLIFKWILFGHRP	4.51032e-06	-0.000123749	-0.000152066	7.8612e-05	-8.38465e-05	8.02145e-05	8.02145e-05	-9.34821e-05	7.75674e-05	7.0611e-05
		FKWILFGHRPYWWIQETE	-1.39636e-05	-2.64616e-05	-0.000186391	-6.11542e-05	0.00029776	7.25696e-07	7.25696e-07	-5.7277e-05	-0.000105646	6.31561e-05
		RPYWWIQETEIYPNHSSP	-7.26547e-06	7.13039e-06	-5.09231e-05	0.000113901	-1.0677e-05	7.28515e-07	7.28515e-07	-4.63697e-05	-1.37422e-05	-1.62806e-05
		TEIYPNHSSPCLEQFP	-0.000121171	6.52517e-05	0.000126019	-0.000104021	-9.52615e-06	-0.000111584	-0.000111584	-3.30779e-05	-7.54383e-05	-8.91489e-05
		SPCLEQFPTTCETGPG	-2.88659e-05	-2.00453e-05	-2.03713e-05	-3.97791e-05	-4.68391e-05	2.10609e-05	2.10609e-05	-4.67715e-05	-3.80434e-05	-4.70669e-05
		FPTTCETGPGSPSGHAMG	5.06673e-05	0.000147834	0.000139693	-6.44764e-05	-7.36732e-05	-5.25095e-05	-5.25095e-05	-7.42288e-05	-2.28889e-05	-5.17638e-06
		PGSPSGHAMGSSCVWYVM	-7.14357e-05	0.000261885	0.000356746	0.000186191	-0.000103632	-0.000317756	-0.000317756	-0.000163161	-1.49949e-05	1.76691e-06
		MGSSCVWYVMVTAALSYT	-1.66081e-05	-3.48682e-05	-2.8896e-05	1.15615e-05	-5.29232e-05	7.44235e-05	7.44235e-05	1.33736e-06	3.92154e-06	-1.21825e-05
		YTISRMEESSVTLHRLTW	-0.000108364	2.52161e-05	-0.000160276	0.000225601	-8.43106e-05	-8.41149e-05	-8.41149e-05	-0.000167282	8.96655e-05	-0.000151768
		LWTWSFLWSVFWLIQISV	0.000224393	-0.000192755	-3.16682e-05	1.17285e-05	5.24815e-06	-0.000171572	-0.000171572	-9.59649e-05	-9.90524e-05	3.09937e-05
		SVFWLIQISVCISRVFIA	-4.96609e-05	4.29632e-05	0.00022293	-0.000207814	-0.000107063	3.27268e-05	3.27268e-05	4.61636e-05	-3.35851e-05	7.84274e-05
		SVCISRVFIATHFPHQVI	0.000101334	-4.56804e-05	5.56827e-05	-0.000185232	-7.23216e-05	-8.67037e-05	-8.67037e-05	6.73049e-05	-5.1002e-05	-0.000119298
		IATHFPHQVILGVIGGML	0.000194867	-0.000181756	-1.50593e-05	1.06154e-05	-0.000250149	5.67973e-05	5.67973e-05	6.89855e-05	-2.52105e-05	-3.86194e-05
		MLVAEAFEHTPGVHMA	1.22695e-05	-1.75677e-06	3.29997e-05	4.66934e-06	-6.70541e-05	0.000102607	0.000102607	0.000291365	-6.66198e-05	-5.73634e-06
		HTPGVHMASLSVYLKT	0.000139614	0.000294795	0.000423982	0.000131616	-0.000251304	-0.000164753	-0.000164753	6.96018e-05	-5.12565e-05	1.99728e-06
		MASLSVYLKTNVFLFLFA	0.000181199	0.000209845	0.000243683	-0.000161435	0.000548404	3.05907e-05	3.05907e-05	-0.000126691	0.000262454	-1.11523e-05
		KTNVFLFLFALGFYLLLR	-7.03215e-05	-0.000125246	0.000147415	8.85496e-05	0.000216567	-0.000129298	-0.000129298	-3.78672e-05	-9.78955e-05	9.57664e-05
		FALGFYLLLRLFGIDLLW	4.09171e-05	8.30556e-05	3.07189e-05	0.000306308	-0.000122498	0.000132795	0.000132795	-4.11024e-05	-1.28767e-06	-3.65701e-05
		LRLFGIDLLWSVPIAKKW	-0.000110675	0.00011248	0.000112505	0.0002769	2.62761e-05	9.03987e-05	9.03987e-05	0.000264539	-0.000177849	5.08646e-05
		LWSVPIAKKWCANPDWIH	0.000116665	-6.62031e-05	-0.000124098	-8.68897e-05	-0.0002074	3.85165e-05	3.85165e-05	-6.85854e-05	-0.000146326	9.04303e-05
		IHIDSTPFAGLVRNLG	-0.000165185	-4.81161e-05	0.00016061	2.75065e-05	5.6497e-05	-0.000133828	-0.000133828	5.55567e-05	0.000107951	0.000221982
		PFAGLVRNLGVLFGLGFA	-9.8873e-05	3.50905e-05	0.000153395	0.000184499	0.000214576	0.00033392	0.00033392	0.00013015	7.4184e-05	9.77508e-05
		LGVLFGLGFAINSEMFLR	0.000154547	-9.21648e-05	0.000146451	-0.000172614	-0.000229762	-4.43361e-05	-4.43361e-05	-0.00025359	2.60937e-05	-4.15849e-05
		LRSCQGENGTKPSFRLLC	3.19697e-05	0.000215604	0.000359998	2.24725e-05	0.000157858	-4.98469e-05	-4.98469e-05	-0.000229035	1.2301e-07	-7.07108e-05
		GTKPSFRLLCALTSLT	6.91224e-05	-5.78165e-05	-9.11084e-05	-4.54787e-06	-1.7902e-05	-5.56729e-05	-5.56729e-05	-0.000154788	-5.4525e-05	5.28132e-05
		LCALTSLTTMQLYRFI	5.132e-06	0.000188334	0.000206442	-0.000165128	6.12285e-05	-0.000131766	-0.000131766	-1.98863e-05	-0.000154853	-8.19825e-05
		EPLFYLLSFCKSASIPLM	3.49675e-05	-2.76718e-05	2.02039e-05	-4.09159e-05	-2.6703e-05	3.86669e-05	3.86669e-05	-2.89537e-05	-4.5747e-05	-2.61371e-05
		FCKSASIPLMVVALIPYC	3.8149e-05	0.000114602	-4.00166e-06	0.000198774	8.82632e-05	2.49789e-05	2.49789e-05	-1.72482e-05	-0.000192847	0.000151938
		LMVVALIPYCVHMLMRPG	8.03764e-06	-8.12656e-05	-0.000108607	-8.00277e-05	6.14098e-05	-5.51884e-05	-5.51884e-05	2.38764e-05	0.000176459	9.93142e-05
		YCVHMLMRPGDKKTK	3.65267e-05	-0.000116137	-0.000140088	6.71971e-05	0.000367121	-0.000163336	-0.000163336	-2.91229e-05	-5.53823e-05	0.00019143
		GCKNFFWKT	1.88137e-05	-1.23667e-05	-1.96309e-05	-8.92991e-05	-4.32625e-05	-2.92348e-05	-2.92348e-05	-4.0624e-05	-8.31059e-05	-3.2201e-05
		FVKQHLCGS	8.72036e-05	1.34934e-05	-2.46649e-05	-8.8183e-05	5.89736e-05	8.76928e-07	8.76928e-07	0.000118606	-8.99606e-05	-8.21895e-05
		MDQLAKELT	-4.18098e-05	6.99143e-05	1.41215e-05	-2.57091e-05	0.000131986	0.000124835	0.000124835	-1.87096e-06	-4.19366e-05	-2.48832e-05
		MALQQEGFD	-5.04447e-05	6.89313e-06	-3.3444e-05	2.70502e-05	-0.000117929	1.89229e-05	1.89229e-05	-0.000144856	-1.5568e-05	3.56211e-05
		SMVQNRVFL	0.000109035	5.97008e-05	-3.35325e-05	2.69795e-05	-2.33581e-05	1.81238e-05	1.81238e-05	-2.39588e-05	-8.476e-05	-3.83181e-05
		AMAPRTLLL	-1.74262e-05	-5.23139e-05	-8.41141e-05	-5.12769e-05	-6.90276e-05	-2.38296e-05	-2.38296e-05	-7.07632e-05	-5.49057e-06	-2.68171e-05
		VMVTNVTSL	-2.80865e-05	-6.25899e-05	-5.02972e-05	-9.65145e-05	1.57886e-05	1.39588e-05	1.39588e-05	-3.39191e-05	-9.75565e-05	4.65052e-05
		SRMDQLAKE	4.6887e-05	-8.2926e-05	-3.82337e-05	-9.23338e-05	-0.000112057	7.58351e-06	7.58351e-06	-3.19521e-05	-6.49193e-05	-3.59072e-05
		DFVQWLMNT	-4.98893e-05	-1.26527e-07	-5.35313e-05	2.96599e-05	-5.25405e-05	-2.33506e-05	-2.33506e-05	-1.28131e-07	-7.1856e-05	-1.13534e-05
		DYQSKLAMS	-3.41339e-05	-8.44269e-05	4.95774e-05	0.000132307	-3.66389e-05	-2.80837e-05	-2.80837e-05	-2.55308e-05	2.75783e-05	-2.97573e-05
		RGFFYTPMS	-4.14246e-05	5.32119e-05	-5.95094e-05	-8.54338e-05	-4.19855e-05	7.21516e-05	7.21516e-05	1.04169e-05	-9.13309e-05	-2.30836e-05
		ASLSTFQQM	5.5119e-06	-2.06983e-05	-2.60814e-05	-2.19286e-05	-4.41973e-05	2.49174e-05	2.49174e-05	-4.30881e-05	-3.29839e-05	5.34047e-05
		SAPENAVRM	7.24425e-06	-2.79383e-05	2.19167e-05	-1.48483e-05	-1.34452e-05	-4.04382e-05	-4.04382e-05	-2.11257e-05	-5.96672e-05	-3.98025e-05
		PKPARKQKM	-2.50352e-05	-4.25437e-05	-4.29344e-05	-3.37648e-05	-9.12514e-05	-3.48846e-05	-3.48846e-05	-9.00472e-05	-3.0455e-05	-5.23513e-06
		AQDFVQWLM	-4.4285e-05	-4.085e-06	-3.20739e-05	-2.47485e-05	-3.89415e-05	-4.21545e-05	-4.21545e-05	-5.84452e-05	-5.97432e-05	-4.93132e-05
		VRSGTNPQM	-2.75792e-05	2.44199e-05	-1.73063e-05	-4.72068e-05	-4.4561e-05	-2.41042e-05	-2.41042e-05	-4.39544e-05	-3.76693e-06	-2.49574e-05
		ERGFFYTPM	-7.2236e-05	-1.28065e-05	-2.5331e-05	-4.76594e-05	-4.18345e-05	9.39934e-05	9.39934e-05	1.35942e-05	-3.45054e-05	-5.44936e-05
		FVNNVEVHT	6.0232e-05	5.32838e-05	-1.8875e-05	-5.64063e-05	1.48503e-05	8.57953e-05	8.57953e-05	-3.14705e-05	-4.12048e-05	-3.57167e-05
		GFQNAILVR	-7.70271e-05	-8.56641e-05	2.71549e-05	-5.97319e-05	-4.49678e-05	-6.16626e-05	-6.16626e-05	-7.86477e-05	4.07278e-05	8.55821e-07
		LCPQRLVGS	-4.77629e-05	-3.10173e-06	8.67716e-05	-2.77607e-05	-3.15585e-05	-4.2393e-05	-4.2393e-05	-3.9321e-05	5.99561e-06	-6.12759e-05
		EVEDPQVAQ	-4.76672e-05	8.34283e-05	2.56166e-05	-5.41492e-05	-0.00011496	-2.90369e-05	-2.90369e-05	1.09313e-05	-4.22711e-05	3.67554e-05
		EVEDPQVEQ	-5.34627e-05	-2.16999e-05	-1.42389e-06	-3.64156e-05	-5.94354e-05	-3.4368e-05	-3.4368e-05	-5.65698e-05	-5.37537e-05	-5.94124e-05
		SAVVDKDFL	-1.12015e-05	-1.99964e-05	-2.86398e-05	2.01782e-05	9.01819e-05	-5.34969e-06	-5.34969e-06	3.48198e-06	1.73525e-05	-2.73004e-05
		ASVLNVNHI	-3.84337e-05	-5.87698e-05	0.000204402	-3.73357e-05	-8.64598e-05	-0.000120421	-0.000120421	8.69343e-06	-5.99124e-05	-7.74272e-05
		NSIRNLDTI	7.05215e-05	4.4277e-05	-4.52557e-05	-3.14513e-05	0.000131437	1.20303e-05	1.20303e-05	-2.16744e-05	5.85287e-05	-1.89613e-05
		FGPVNHEEL	8.15633e-06	3.26462e-05	-6.88087e-06	-5.87874e-05	-1.86576e-05	2.70007e-05	2.70007e-05	-8.33784e-05	-1.66138e-05	-2.49443e-05
		SFVDTRTLL	3.07707e-05	-8.03621e-05	-2.69411e-06	8.06722e-06	-8.89989e-06	3.27227e-05	3.27227e-05	-0.000137041	-3.44052e-05	-4.20507e-05
		GYLPNKQVL	5.37374e-06	3.55104e-05	-5.36574e-05	-2.03327e-05	-0.000110985	-5.4528e-05	-5.4528e-05	-0.000103522	4.45307e-05	-1.59199e-05
		SYNPVTHQL	-2.05839e-05	2.82449e-05	-6.54866e-05	-5.68631e-05	-8.24668e-05	-5.10756e-05	-5.10756e-05	-5.31297e-05	-4.81932e-05	-2.20706e-05
		AAITNKYQL	-7.31621e-05	-4.49481e-05	8.60698e-06	-3.29391e-05	-9.34988e-05	0.000198121	0.000198121	-1.03267e-06	-6.43676e-05	5.043e-05
		ILSVHVATA	-2.23811e-05	-9.5102e-06	-1.20253e-05	-2.35655e-05	-1.94136e-05	-1.11146e-05	-1.11146e-05	-1.81678e-05	-3.21267e-05	-1.61073e-05
		KALINADEL	-1.53558e-06	-8.02505e-06	-5.59375e-05	4.16802e-05	-5.98889e-05	-3.43209e-05	-3.43209e-05	3.02676e-05	-2.10736e-05	5.25439e-05
		SYGDLKNAI	-4.99729e-05	-1.14194e-05	-0.000102526	-3.89331e-05	0.000182078	5.77591e-06	5.77591e-06	-3.45469e-05	4.98745e-06	3.974e-06
		LAVQHRQVF	1.14506e-05	3.29904e-05	-3.7818e-05	-3.5475e-06	-1.81645e-05	-4.32593e-05	-4.32593e-05	6.60974e-06	-9.03438e-05	-8.78024e-05
		IAFSQYLQK	1.49985e-05	-2.48883e-05	1.5641e-05	0.000110366	-8.05641e-05	-6.57873e-05	-6.57873e-05	0.000309347	8.87611e-06	-3.99453e-05
		GAVQNIAHL	-3.57523e-05	-1.1079e-05	-1.35773e-05	-2.367e-05	-2.40118e-05	1.70651e-05	1.70651e-05	-2.27913e-05	-3.22272e-05	-1.43174e-05
		EQLEFIHDI	-0.000142689	-2.79227e-05	-7.06679e-05	-8.88596e-05	-7.42027e-05	1.1919e-06	1.1919e-06	5.30291e-06	-3.10679e-05	-4.13915e-05
		SYHPALNAI	2.18037e-05	0.000102134	-2.52367e-05	-6.45851e-05	-7.53391e-05	-7.72895e-05	-7.72895e-05	2.27802e-05	-5.96197e-05	3.30126e-05
		AAVENVSEL	-1.33737e-05	-1.55316e-05	-5.4625e-05	-4.01957e-05	0.000222884	-2.33867e-05	-2.33867e-05	-1.52419e-05	-4.56374e-06	0.000127364
		KVLDVLHSL	4.96805e-05	-8.71736e-07	-2.72348e-05	-3.21394e-05	5.29796e-05	0.000122379	0.000122379	5.97064e-05	-5.42256e-05	6.09254e-05
		KYQEVTNNL	9.68885e-05	-5.57434e-05	-9.64714e-05	0.000312686	0.000471617	6.16455e-05	6.16455e-05	-7.21779e-05	-5.69202e-06	2.57472e-05
		ALNTQIHDL	-4.1191e-05	-4.77232e-05	3.61507e-05	4.48158e-06	5.91166e-05	6.42524e-06	6.42524e-06	-1.21049e-05	-3.80075e-05	-4.0246e-05
		DYQALRTSI	-6.5258e-05	-2.31464e-05	-9.98204e-05	-7.58313e-05	-5.51708e-05	-9.27957e-05	-9.27957e-05	-9.04033e-05	-9.60286e-06	1.57597e-05
		KSVENFVSL	2.57746e-05	6.00211e-06	-1.19265e-05	-0.000119957	-1.71762e-05	-6.66033e-05	-6.66033e-05	-8.33633e-05	-4.99652e-05	-3.23868e-05
		IVAAGVGEF	0.000438617	-4.16293e-05	-8.54784e-06	-5.29459e-05	-2.66046e-05	2.27132e-05	2.27132e-05	-4.82655e-05	-1.43224e-05	1.56633e-05
		SAIINEDNL	-2.63004e-06	9.13962e-06	-3.20311e-05	-7.88757e-05	0.000109142	4.84978e-05	4.84978e-05	-0.000108282	-6.10108e-05	1.07045e-05
		GAVTNVKVI	9.48725e-07	-4.69385e-05	2.63033e-05	-2.48869e-05	-6.57136e-05	-4.82918e-05	-4.82918e-05	-7.76334e-05	-6.40407e-05	-3.60441e-05
		QQLQQQHLL	3.08218e-05	9.27846e-05	-4.79758e-05	-8.38536e-05	-2.67375e-05	-6.08157e-05	-6.08157e-05	-1.69328e-05	-9.01461e-05	-5.1707e-05
		KFTETLTNI	-8.46737e-05	-7.00065e-05	-7.82314e-05	0.000157257	-8.42856e-05	-4.77878e-05	-4.77878e-05	-9.47506e-05	1.95738e-05	-4.13829e-05
		VGIVVGTIF	7.21278e-05	-4.06309e-05	-1.90021e-05	-3.57885e-05	-3.67426e-05	-5.5634e-05	-5.5634e-05	-4.48534e-05	-4.15872e-05	-1.94709e-05
		SQVINPTAI	-2.17038e-05	-3.2625e-05	-2.39072e-05	1.34269e-05	-2.8006e-05	8.94252e-05	8.94252e-05	-5.06196e-05	-1.04259e-05	-2.10304e-05
		PNRESLDFL	-2.89475e-05	1.464e-05	-3.6404e-05	3.57582e-05	-7.23833e-05	1.12673e-05	1.12673e-05	9.24953e-05	-5.14066e-05	4.14779e-05
		GGIQNVGHI	0.000229245	5.66835e-05	-1.86583e-05	-3.40717e-05	-6.23477e-05	-9.5044e-05	-9.5044e-05	-1.75612e-05	-4.03303e-05	-8.64454e-06
		PQVEQLELG	2.72034e-05	-1.39239e-05	-5.14326e-05	-3.87942e-06	-2.21081e-05	-8.67069e-05	-8.67069e-05	-8.94482e-05	-1.66616e-05	-8.85367e-06
		KYQDILNEI	0.000119561	-3.27709e-05	0.000127507	2.18656e-05	-0.000108658	7.43652e-05	7.43652e-05	-3.82229e-05	0.000105112	0.000127215
		SYFPEITHI	0.000345406	5.66591e-05	-4.42226e-05	-5.31576e-05	1.689e-05	1.89658e-05	1.89658e-05	6.51556e-05	0.000237177	-2.77076e-05
		LQIDNARLA	8.85333e-06	-8.73924e-05	0.000174279	0.000307098	-0.000119742	-7.0953e-06	-7.0953e-06	-0.000114466	-7.50239e-05	1.14983e-05
		NVELDPEIQ	-6.25739e-05	9.92301e-05	0.000108703	1.25827e-06	0.000153247	-6.61953e-05	-6.61953e-05	2.792e-05	-3.68206e-05	3.03865e-06
		LYDPVISKL	-2.12948e-05	0.000170729	-2.53888e-05	-3.22912e-05	-4.72986e-05	-4.01366e-05	-4.01366e-05	-0.000125917	-3.6794e-05	3.38156e-05
		IGIENIHYL	0.000112299	-5.57222e-05	4.47947e-05	-0.000127018	2.28228e-05	2.37211e-05	2.37211e-05	-0.000126756	-4.49738e-05	-7.16114e-07
		TEKEDSSSK	-9.99414e-05	-6.34693e-06	-7.0129e-05	-3.32881e-05	-2.13292e-05	5.8751e-05	5.8751e-05	-8.11822e-05	-0.000118638	-6.23409e-05
		VYLPTHTSL	-2.92074e-05	-2.5848e-05	-1.29705e-05	-2.88155e-05	-8.84043e-05	7.02477e-05	7.02477e-05	-8.57538e-05	-2.21293e-05	-6.70385e-05
		KYQEALDVI	-7.70414e-05	8.59049e-05	-0.000126965	8.50257e-05	-0.000100255	-5.37069e-05	-5.37069e-05	-8.94698e-05	-0.000106887	-7.78597e-05
		SFVSILSSL	2.41645e-05	6.49742e-06	3.22442e-05	-4.02342e-05	-5.32787e-05	3.61881e-06	3.61881e-06	-6.12191e-05	1.47805e-05	-8.05891e-05
		AALQNLEQL	3.20956e-05	-3.48864e-05	-4.30865e-05	-2.53976e-05	8.16447e-05	-1.20491e-05	-1.20491e-05	-2.64884e-05	-5.59355e-06	8.62668e-05
		TQLIQTHVL	-1.32881e-05	6.91467e-05	0.000121247	0.000133663	-0.000220864	-1.52188e-05	-1.52188e-05	5.15995e-06	-7.14796e-05	-1.19657e-05
		VSILNRQVL	-3.77132e-05	3.76184e-05	1.15607e-05	4.80695e-06	-6.12788e-05	6.82403e-05	6.82403e-05	-5.63739e-05	-1.68545e-05	-5.03176e-05
		SYKQNLENL	-9.85998e-06	2.44589e-05	4.94591e-05	1.19812e-06	0.000100842	-3.08594e-05	-3.08594e-05	8.43205e-05	-0.000123654	-8.17837e-06
		FAHTNIESL	8.50878e-05	-7.63222e-06	-8.64734e-06	-4.19559e-05	-6.15625e-05	-1.8349e-05	-1.8349e-05	-2.96858e-05	3.43369e-06	-2.81207e-05
		YGLKNLTAL	3.30382e-05	-1.67676e-05	-8.15061e-05	-8.82006e-05	1.85183e-05	6.18216e-06	6.18216e-06	2.79948e-05	4.76291e-05	-2.29894e-05
		NYVNGKTFL	-6.41942e-05	1.19866e-05	-7.43857e-05	-3.61301e-05	-5.09782e-05	-5.55955e-05	-5.55955e-05	7.05758e-07	-9.16659e-05	-4.25755e-05
		GYLPGNEKL	-3.39072e-05	-2.46346e-05	-8.93672e-06	-5.62686e-05	7.07494e-06	-1.50142e-05	-1.50142e-05	-4.54461e-05	-5.01458e-05	-7.27877e-05
		KYVYVVTEL	-1.54663e-05	1.2103e-05	7.87926e-05	8.66144e-05	2.14828e-05	-7.85743e-05	-7.85743e-05	-4.01155e-05	-2.24382e-05	4.47274e-05
		FQIVNPHLL	-2.16069e-05	-3.79324e-05	-1.27226e-05	2.91606e-05	-2.0695e-05	4.4883e-05	4.4883e-05	-2.49674e-05	-7.35628e-06	1.53071e-05
		IGPKNYEFL	-3.30233e-05	-7.42214e-05	9.5769e-05	-3.26688e-05	-5.75607e-05	7.04302e-05	7.04302e-05	-2.32674e-05	4.27854e-05	-1.5078e-05
		EQLFQEHRL	1.11291e-05	4.8418e-05	9.81741e-05	3.1505e-06	-9.77241e-06	-8.7933e-06	-8.7933e-06	-4.71805e-05	2.85915e-06	-1.31782e-05
		VQVQNIQSL	7.69738e-06	-2.51526e-05	-1.74285e-05	-3.12246e-05	8.24894e-05	-3.18612e-05	-3.18612e-05	3.04044e-05	-8.94652e-06	-3.42151e-05
		ATIINEEVL	-2.87187e-05	-2.39845e-06	2.42239e-05	-4.64606e-05	-3.71151e-05	-3.1525e-05	-3.1525e-05	-4.60601e-05	-5.41962e-05	-8.00354e-06
		SSLVNSQTL	-0.000120606	-6.12731e-05	-0.000100921	-3.033e-05	-3.19091e-05	1.69373e-05	1.69373e-05	2.1816e-07	-2.06039e-06	-3.39339e-05
		TFITDKTVL	0.000123291	3.06172e-05	-3.95463e-05	-0.000118914	-0.000107218	-4.83606e-06	-4.83606e-06	-6.33811e-05	-0.000118495	2.28311e-05
		FVSHIPITL	2.38099e-05	-2.9157e-05	-9.40283e-05	-7.17377e-05	-0.00011184	2.52452e-05	2.52452e-05	-8.38997e-05	0.000146705	-1.76335e-05
		SYKTSITAL	1.53722e-05	-6.96216e-05	-7.47508e-05	-8.69369e-05	8.37661e-06	-6.44395e-05	-6.44395e-05	-2.20961e-06	1.08256e-05	2.89078e-06
		TQVIEPHDI	1.09663e-05	1.06406e-06	-4.33085e-05	-1.71033e-05	7.50908e-05	4.59609e-05	4.59609e-05	6.66049e-06	-3.65592e-05	3.71621e-05
		ASLVNADKL	5.46715e-05	2.50851e-05	3.39568e-06	-3.2893e-05	0.000123039	1.6286e-05	1.6286e-05	4.79207e-06	8.38164e-05	-7.07357e-05
		SYLESKGLL	3.37317e-06	-1.37055e-05	-1.98281e-05	-4.85817e-05	0.000185344	-2.61352e-05	-2.61352e-05	0.000167145	-0.00016312	-5.07198e-05
		SDHYPVEVT	-3.56778e-05	-4.11845e-05	-4.55791e-05	-1.64427e-06	-9.02991e-05	-3.64273e-05	-3.64273e-05	-9.62638e-05	4.3644e-05	-9.49015e-07
		ISVINGGSK	9.30107e-05	-3.79692e-05	9.18936e-05	0.000173119	-7.05105e-05	-2.69175e-07	-2.69175e-07	-0.000108753	-0.000109221	-1.36637e-05
		VAISLSRTE	4.29552e-05	-5.6895e-05	-8.32058e-05	-8.27245e-05	8.73071e-05	-0.000113959	-0.000113959	-6.45317e-05	-7.34568e-05	2.5972e-05
		SGVSLAALK	1.69391e-05	-3.17112e-05	-4.23988e-05	-7.66603e-05	-0.00010299	-8.01941e-05	-8.01941e-05	-8.27502e-05	-1.25317e-05	-2.28613e-05
		KTTPPSVYP	0.000105154	-2.85491e-05	-4.93655e-05	-1.29215e-05	-4.7252e-05	-4.12486e-05	-4.12486e-05	6.13806e-05	9.64635e-05	-1.21797e-05
		AQYEDIAQK	9.95537e-05	8.89534e-05	-4.70422e-06	-9.49162e-05	5.54297e-05	-0.000104674	-0.000104674	-6.85966e-05	-5.8158e-05	-7.91881e-05
		SYSATKETL	-4.27255e-05	2.35976e-06	-7.91145e-06	-5.09501e-05	1.35553e-05	1.06462e-06	1.06462e-06	1.02549e-05	-6.9311e-05	-2.31739e-05
		SAVKNLQQL	-9.48394e-06	-1.19195e-05	-5.8527e-05	-3.73588e-05	7.72814e-05	0.000111828	0.000111828	-7.82966e-05	-8.12173e-05	-7.28589e-05
		NQVDSIHAL	0.000250333	-0.000109892	-6.15966e-05	8.871e-05	0.000135425	3.1872e-06	3.1872e-06	-8.6188e-05	-5.46356e-05	-2.99513e-05
		LEAQAATGF	-2.33564e-05	-5.08351e-05	-4.52945e-05	-4.35391e-05	-2.49713e-05	-1.31847e-05	-1.31847e-05	-2.37562e-05	-5.13295e-05	-2.5129e-05
		VYLKTNVFL	-4.59845e-05	-4.70904e-05	-8.00461e-05	-0.000136512	-0.00012244	2.65588e-05	2.65588e-05	-9.69999e-05	-3.33832e-05	-6.60941e-05
		DPNRESLDF	5.86019e-05	-1.84564e-05	7.08217e-06	-7.99734e-05	-6.55814e-05	8.77847e-06	8.77847e-06	-5.57125e-05	-7.97977e-05	1.89999e-05
		SSHRSPPAP	5.25231e-06	-1.92463e-05	2.22375e-05	-2.81805e-05	-6.8499e-05	1.96856e-05	1.96856e-05	-3.59837e-05	-2.13209e-05	-1.35098e-05
		NVEIDPEIQ	-0.000128004	-4.69635e-05	-8.47594e-05	-5.39407e-05	-8.66883e-05	-5.29478e-05	-5.29478e-05	-7.5921e-05	1.33053e-06	3.71471e-05
		DQLAKELTA	-3.80894e-05	3.35772e-05	9.12545e-05	1.52085e-06	4.68255e-05	2.38971e-05	2.38971e-05	0.000191609	-2.87977e-05	-6.28137e-06
		QLAKELTAE	1.32196e-05	6.26876e-05	-9.82238e-05	4.62719e-05	-4.02074e-05	-1.74096e-05	-1.74096e-05	9.03135e-06	0.000138892	2.99665e-06
		AYGFRDPGP	-2.66357e-06	1.72202e-05	0.000168694	-1.20567e-05	-5.05907e-05	3.83703e-05	3.83703e-05	-1.51249e-05	-2.5577e-05	-4.72486e-05
		YGFRDPGPQ	1.73946e-05	2.96193e-05	-1.98099e-05	-2.99746e-05	-5.82649e-05	7.03637e-05	7.03637e-05	-3.2309e-05	0.000128663	-6.86497e-05
		GFRDPGPQL	-2.47534e-05	-5.40166e-05	-1.09745e-05	-1.41745e-05	-6.05092e-05	-3.79006e-05	-3.79006e-05	-5.70288e-05	-4.84227e-05	-4.96627e-05
		LLDEGHYPV	-4.7492e-05	2.68943e-05	-3.10181e-05	-3.21957e-05	-3.1394e-05	-4.64642e-05	-4.64642e-05	-2.67246e-05	-7.17807e-05	-3.39656e-05
		YPQSKWQEQ	9.84287e-06	-3.27517e-05	-6.08335e-05	-7.54382e-05	-4.70849e-05	2.07285e-05	2.07285e-05	-7.12608e-05	-9.23012e-05	-5.70718e-06
		SFARAPQLD	-7.39091e-06	7.82614e-05	-5.34516e-05	-4.2377e-05	-4.87037e-05	-5.48819e-05	-5.48819e-05	1.35308e-05	1.34019e-05	-6.13835e-05
		FARAPQLDL	-5.41993e-05	-2.32675e-05	-4.07969e-05	-4.63027e-05	-4.86453e-05	-2.1015e-05	-2.1015e-05	-2.18915e-05	-5.73305e-05	-1.42917e-05
		GPAGDPGKP	-5.49602e-05	2.47883e-05	-4.75519e-06	-5.18465e-05	-5.05354e-05	-1.6211e-05	-1.6211e-05	-4.77638e-05	-5.99489e-05	7.40641e-05
		GYSNRVVDL	2.02388e-05	0.000101082	-5.59287e-05	0.0001297	-7.85851e-05	-8.67727e-06	-8.67727e-06	4.42946e-06	-6.35474e-05	6.21576e-06
		ALQDTEENP	-2.61863e-05	0.000127674	-1.77127e-05	-1.03787e-05	-5.27808e-06	6.36336e-06	6.36336e-06	-3.87881e-05	1.37348e-05	-3.65415e-06
		LQDTEENPR	3.03668e-05	2.31525e-05	-1.26901e-05	-3.12831e-05	-5.39857e-05	-3.99534e-05	-3.99534e-05	-4.43209e-05	-9.23978e-05	-1.6055e-05
		TFTSDYSKY	-2.5317e-07	6.88685e-05	-1.46515e-05	4.92974e-05	7.12172e-05	-2.82667e-05	-2.82667e-05	3.71846e-05	-8.226e-05	-4.8979e-05
		SDYSKYLDS	-6.51827e-05	-3.69332e-05	7.00628e-05	3.91517e-05	0.000152505	-8.36106e-05	-8.36106e-05	-9.20039e-06	-3.60555e-05	-3.19609e-05
		RRAQDFVQW	-8.14555e-05	-4.8909e-05	2.36875e-05	1.87527e-05	-4.45736e-05	-2.07267e-05	-2.07267e-05	-8.76425e-05	-5.35225e-05	-5.13148e-05
		ITAFNEGLK	-5.61414e-05	4.81924e-05	-4.29815e-05	0.000157792	-6.23726e-05	-7.15169e-05	-7.15169e-05	-1.84967e-06	2.13895e-05	1.3196e-05
		VDPENFRLL	-7.66548e-05	-6.32427e-05	2.25262e-05	-8.80771e-05	-6.76941e-05	-5.21485e-05	-5.21485e-05	5.76564e-05	-0.000126872	-9.00432e-06
		AGLQFPVGR	0.000236466	0.000123629	2.15808e-05	-0.000134171	-3.07655e-05	-2.16302e-05	-2.16302e-05	0.000182794	-0.000119075	-3.89172e-05
		TPVRSGTNP	-6.66178e-06	-2.25154e-05	-2.4798e-05	-3.02789e-05	-3.45051e-05	0.000112775	0.000112775	0.00010765	-1.71603e-05	-3.26779e-05
		LPPTNVGSN	-5.42318e-05	-4.41269e-05	-3.00397e-05	-5.5813e-05	-5.43789e-05	-3.80845e-05	-3.80845e-05	-5.3338e-05	-6.27541e-05	-2.50636e-05
		NRESLDFLL	-2.026e-05	-6.2433e-05	-3.71708e-05	3.82116e-05	0.000123883	-3.42596e-05	-3.42596e-05	-9.33705e-06	-3.47781e-05	-4.48646e-05
		RESLDFLLV	6.70476e-07	1.99012e-05	5.82145e-05	2.22144e-05	1.56693e-05	-5.00571e-05	-5.00571e-05	-3.91002e-05	9.56058e-06	4.48125e-05
		VEDPQVEQL	0.00039562	-1.18859e-05	4.34298e-05	2.72207e-05	-7.74981e-05	-3.78635e-05	-3.78635e-05	4.24207e-05	4.97577e-06	-6.74573e-05
		LGGSPGDLQ	-7.69854e-05	5.48918e-05	-3.44087e-05	5.77619e-06	-6.67639e-05	-6.5124e-05	-6.5124e-05	1.91196e-05	-7.48975e-05	-2.62816e-05
		GGSPGDLQT	0.000152894	0.000139859	-4.9889e-05	7.8614e-05	-0.000156067	6.26771e-05	6.26771e-05	-0.000121326	-5.16437e-05	-1.32207e-05
		SPGDLQTLA	-6.98815e-06	0.000124455	-3.99278e-05	-2.98689e-05	2.16264e-05	1.88067e-05	1.88067e-05	-7.31935e-06	-4.81451e-05	-2.49189e-05
		PGDLQTLAL	1.26021e-05	-5.84075e-05	-5.14369e-05	-5.48392e-05	3.43875e-05	-5.30533e-05	-5.30533e-05	-2.56769e-05	-6.96168e-05	0.000112907
		TLALEVARQ	7.11542e-06	9.62283e-06	9.69485e-05	-4.36804e-05	-4.95221e-06	8.47107e-05	8.47107e-05	-1.18208e-05	3.53443e-07	-3.86247e-05
		HLCGSHLVE	-3.73099e-05	1.77672e-06	-2.08649e-05	-3.60106e-05	-5.75847e-06	-2.31955e-05	-2.31955e-05	-3.12253e-05	-7.13171e-06	-2.23484e-05
		GSHLVEALY	-5.98239e-05	0.000159727	-2.35359e-06	-9.93072e-05	-5.67024e-05	-3.17143e-05	-3.17143e-05	-5.55512e-05	2.42741e-05	-4.97298e-05
		VEDPQVAQL	0.000121307	-3.83126e-05	0.000324877	1.1973e-05	1.81241e-05	-3.60057e-05	-3.60057e-05	-7.00499e-05	-5.52977e-05	4.33506e-06
		GPGAGDLQT	0.000117966	-2.95917e-05	4.98995e-05	5.64007e-05	-2.43765e-05	-4.43896e-05	-4.43896e-05	8.21346e-05	-6.54844e-05	-4.03218e-05
		TLALEVAQQ	0.000351404	3.1756e-05	2.18906e-05	-6.23051e-05	-5.52579e-05	-3.91822e-05	-3.91822e-05	-8.63231e-05	9.40073e-05	-2.6699e-05
		AQYEDIANR	-6.57903e-05	-5.99641e-06	-6.05132e-05	-3.09298e-05	-1.01722e-05	-5.468e-05	-5.468e-05	8.99382e-06	7.77711e-05	2.8965e-05
		ERPVFTNHF	2.72065e-05	-1.47115e-05	-4.06771e-05	-7.08191e-05	6.37698e-05	-6.6426e-05	-6.6426e-05	-4.13759e-05	-8.68876e-05	-2.4579e-05
		PELLNTNQL	-8.6131e-05	8.96342e-05	5.03015e-05	-3.02597e-05	-0.000101029	3.60806e-05	3.60806e-05	-9.1332e-05	-9.51347e-05	2.57757e-05
		IAEAEADKI	-3.61034e-05	-7.76537e-05	-8.16012e-05	-3.29262e-05	0.000116196	-4.23934e-05	-4.23934e-05	-3.71793e-05	7.70409e-06	6.34865e-07
		LYEKMKGGQ	3.14278e-05	-1.96234e-05	-3.9289e-05	-3.70902e-05	-2.38044e-06	-3.86566e-05	-3.86566e-05	-6.31938e-05	-8.70484e-05	-3.44817e-05
		QDEMRLELQ	1.3941e-05	1.77925e-05	-9.34479e-05	-8.94185e-05	-6.83653e-05	3.90465e-05	3.90465e-05	1.01117e-05	-6.89081e-05	-8.13322e-05
		SNPAMAPRE	-4.89474e-06	-4.6322e-05	4.59374e-05	-6.9872e-05	-0.000147986	-0.000100073	-0.000100073	-9.79072e-05	-8.61037e-05	-6.65157e-06
		KLEDVPLLS	0.000130342	-6.44275e-06	-0.000102038	-0.000129637	0.000209619	-0.000118453	-0.000118453	0.000174458	-8.21858e-05	-5.6069e-06
		RPAGKHRVV	3.37263e-06	7.84583e-05	-7.15984e-05	-2.22338e-05	-7.03364e-05	-2.42578e-05	-2.42578e-05	-8.81949e-05	4.79674e-05	-5.41918e-05
		IQKTPQIQV	3.28951e-05	-7.8735e-05	-3.53383e-05	-6.0033e-06	-0.000108884	1.59794e-05	1.59794e-05	5.25243e-05	1.9756e-06	-3.72006e-06
		KTPQIQVYS	-4.65894e-05	7.13896e-05	0.000118078	4.43898e-06	-7.22366e-06	-1.99014e-05	-1.99014e-05	-8.14754e-05	1.48274e-06	-1.32054e-06
		GLFPQGGKG	5.85522e-05	-5.26524e-05	3.33132e-05	-9.40245e-05	8.91422e-06	-4.98946e-06	-4.98946e-06	-0.000134147	-8.91693e-05	2.07071e-05
		RMDQLAKEL	-1.44072e-06	-3.16034e-05	-7.1317e-05	-8.91198e-05	-7.87287e-05	-8.06443e-06	-8.06443e-06	-7.09702e-05	-0.0001174	-1.82784e-06
		DVATVRLGE	0.000507396	-3.27982e-05	-6.5357e-05	-2.80723e-05	8.94992e-05	-4.68279e-05	-4.68279e-05	-1.36633e-05	-6.34776e-05	-4.15695e-05
		QYEPYPITE	-6.1732e-06	1.01664e-06	-1.72098e-05	-3.78357e-06	-3.01602e-05	-8.21802e-06	-8.21802e-06	-2.89736e-05	-3.72025e-05	-2.68511e-05
		SEDVNWGYE	-2.9238e-05	-7.29662e-05	-6.14926e-05	6.49088e-05	-0.000152853	2.72801e-05	2.72801e-05	0.000302597	-0.000114512	-2.49317e-05
		DGVAELDQL	5.59959e-05	7.41447e-05	7.10163e-06	-5.2463e-05	-8.37525e-05	3.28265e-06	3.28265e-06	-2.34602e-06	-4.9302e-05	-3.36667e-05
		GVAELDQLL	-3.04093e-05	2.94546e-05	-7.18738e-06	-4.84608e-05	-5.94577e-05	-4.65429e-05	-4.65429e-05	-5.72021e-05	-2.05663e-05	-5.84421e-05
		AELDQLLHY	4.23967e-05	4.54026e-05	6.32034e-05	-4.50321e-05	-4.01159e-05	2.33682e-05	2.33682e-05	5.19151e-05	3.87236e-05	-1.35231e-06
		LHLARLRRF	-1.03197e-05	4.27681e-06	-8.15715e-05	-5.69673e-05	-5.03567e-05	0.000185659	0.000185659	0.000185709	-6.47788e-05	-5.51311e-05
		DTEENPRSF	-5.31503e-05	2.92639e-05	7.34671e-05	-9.54713e-06	9.07276e-05	-4.22977e-05	-4.22977e-05	4.69614e-05	-7.93698e-05	2.64266e-05
		FTSDYSKYL	7.59358e-05	1.12007e-05	-0.000133167	-1.53216e-05	4.84001e-05	0.000108965	0.000108965	-4.65165e-05	0.000148572	-5.79642e-05
		RAQDFVQWL	-2.98725e-05	9.76725e-06	4.73665e-05	-4.89825e-05	-8.9654e-05	-1.67889e-05	-1.67889e-05	2.6218e-05	-1.59999e-05	-3.88768e-05
		LEGQAAKEF	-6.86607e-05	-5.1333e-05	-5.2744e-05	-5.18887e-06	0.000117585	0.000106336	0.000106336	2.31138e-05	-4.97504e-05	-1.17977e-05
		ILDNLATRD	-2.01853e-05	1.53984e-05	0.000160774	4.18137e-05	0.000170159	1.97992e-05	1.97992e-05	-6.00619e-05	-8.66442e-05	-4.62353e-05
		ATRDFINWL	1.46277e-05	-3.41867e-05	-6.55345e-06	-1.94866e-05	-3.88534e-05	3.20033e-05	3.20033e-05	2.48852e-05	-5.69091e-05	-2.90075e-05
		TGEGFYKYK	-9.627e-05	3.87835e-06	0.000108672	-9.67698e-05	-2.44794e-05	-4.9893e-05	-4.9893e-05	2.03932e-05	0.000102811	7.76521e-06
		LLLPGELAK	-1.19212e-05	6.3612e-06	-2.12059e-05	-4.72792e-05	-6.95539e-05	-3.5917e-05	-3.5917e-05	-6.85845e-05	-2.5855e-05	-5.83826e-05
		TQRLANFLV	0.000172651	-4.0296e-05	-3.00565e-05	-0.000109536	-6.97942e-05	3.75378e-05	3.75378e-05	-5.15577e-05	-2.13563e-05	1.04822e-05
		NFLVRSSNN	3.25547e-05	7.08124e-05	-4.44526e-05	-2.73765e-05	-7.46126e-05	6.25036e-05	6.25036e-05	-2.95436e-05	-5.80268e-05	-3.85476e-05
		FLVRSSNNL	-8.60017e-05	9.40526e-05	4.67933e-05	0.000103252	-8.53184e-05	-0.000104111	-0.000104111	0.000179145	-2.80053e-05	-2.34659e-05
		LGPVLPPTN	-2.23811e-05	-1.72188e-05	-1.96517e-05	-2.35655e-05	-2.46633e-05	-1.78054e-05	-1.78054e-05	-2.34464e-05	4.81659e-05	-1.75233e-05
		ISELKAEAV	-2.40626e-05	-4.44011e-05	-7.98732e-05	5.31261e-05	-6.08607e-05	-1.44537e-05	-1.44537e-05	-8.43292e-05	-5.26007e-05	-1.03057e-05
		DPQVEQLEL	4.5914e-05	1.22745e-05	3.15431e-05	-2.55238e-05	3.36903e-05	3.1437e-05	3.1437e-05	7.52333e-05	-1.39734e-05	1.89889e-05
		ELGGSPGDL	-4.32715e-05	2.19467e-05	0.000102698	-5.06776e-05	-1.51865e-05	-4.04358e-05	-4.04358e-05	-9.3261e-06	-5.9921e-05	-4.90284e-05
		GSPGDLQTL	0.000232945	4.81919e-05	1.73124e-05	-3.73393e-05	-7.39066e-05	7.66885e-05	7.66885e-05	-4.41918e-05	0.000164408	-7.80622e-06
		AGDLQTLAL	-1.59066e-05	0.000104873	-3.85865e-05	-7.3586e-05	8.33553e-05	-4.26716e-05	-4.26716e-05	-3.6663e-05	-7.83226e-05	9.53004e-06
		LSDDDRVTW	-4.74072e-05	-1.57363e-05	8.36152e-06	-5.95208e-05	-0.000113142	-5.45422e-05	-5.45422e-05	1.16392e-05	3.6782e-05	0.000144643
		GVEKMVNVV	0.000300546	2.90015e-05	-1.08303e-05	0.000240166	-3.02591e-05	-8.81332e-05	-8.81332e-05	8.26283e-05	1.3708e-05	3.13354e-06
		VETSTPLRL	-4.09481e-05	-1.84007e-05	-2.29001e-05	3.176e-05	2.30227e-05	-4.62909e-05	-4.62909e-05	-3.02715e-05	-3.74485e-05	2.99215e-05
		LENPSPQAP	-3.59633e-05	-1.4627e-05	1.07546e-05	-3.89407e-05	-3.45943e-05	-3.43846e-05	-3.43846e-05	4.58453e-06	-4.74267e-05	-1.1379e-07
		LPFAEGLYH	2.90872e-05	1.14719e-05	-4.64401e-05	0.000135824	-3.64728e-05	-3.29169e-05	-3.29169e-05	-3.98784e-05	-2.69173e-05	-2.0876e-05
		EEELDEAVE	0.000104997	5.72695e-05	0.000113477	0.000120059	-0.000105521	-8.71044e-06	-8.71044e-06	-8.50686e-05	-7.95907e-05	-4.25103e-05
		SLQSILRKN	2.35249e-06	0.000144649	-1.00846e-05	-5.23936e-05	-1.82983e-05	-1.39391e-05	-1.39391e-05	-0.000101128	-6.6197e-05	4.21314e-05
		LEPMYPGDY	-3.98535e-05	-6.96761e-05	-6.88743e-05	2.30484e-05	-3.70637e-05	2.62566e-05	2.62566e-05	-7.63483e-05	-4.71194e-05	3.86735e-05
		AQELPVPGR	-2.16226e-05	-9.78199e-06	-1.22942e-05	-2.391e-05	-2.21293e-05	-1.29589e-05	-1.29589e-05	-2.08985e-05	-3.24579e-05	-2.03374e-05
		PFSATALSQ	-2.23811e-05	-9.5102e-06	-1.20253e-05	-2.35655e-05	-1.94136e-05	-1.37761e-05	-1.37761e-05	-1.81678e-05	-3.21267e-05	-1.82577e-05
		DVPAALFSK	9.80361e-05	-2.28988e-05	-1.50736e-05	-2.08668e-05	-4.43915e-05	6.67742e-05	6.67742e-05	2.07e-05	4.17405e-07	-2.06933e-05
		VPAALFSKL	-4.65676e-05	-1.20352e-05	-5.16878e-06	5.05029e-06	-3.01065e-05	-8.13127e-06	-8.13127e-06	-3.71665e-05	6.88653e-05	-1.24104e-05
		PAALFSKLL	-4.79737e-05	-2.4868e-05	7.86214e-06	4.31413e-05	2.63219e-05	-7.55942e-06	-7.55942e-06	1.91198e-05	-4.13889e-05	9.99938e-06
		FRPEGLDQW	-2.72354e-05	-2.51663e-05	1.35599e-06	-3.8769e-05	1.38921e-05	-4.90243e-05	-4.90243e-05	2.58684e-06	-4.93428e-05	-1.6696e-05
		SFQRNQLLQ	-4.29178e-06	-4.52852e-06	-5.44574e-05	-4.84191e-05	-7.67931e-05	5.22317e-05	5.22317e-05	1.23914e-05	-3.55032e-05	-6.51682e-06
		EENSRENPF	-3.39878e-05	7.4129e-05	-3.30598e-05	-1.25249e-05	-9.04503e-06	-1.57745e-05	-1.57745e-05	-6.4373e-05	-2.8829e-05	2.55665e-06
		VAWIPDVES	7.17649e-05	-8.19844e-05	-0.000135216	-7.21137e-05	-0.000138137	-6.76765e-06	-6.76765e-06	-7.94194e-05	2.74727e-05	-5.52469e-06
		AITEKETVE	0.000165153	-8.55399e-06	-4.70947e-05	-5.83855e-05	-3.20542e-05	1.01617e-05	1.01617e-05	3.05952e-05	-6.4934e-05	-3.20603e-06
		KNFFWKTFT	3.28069e-05	1.42665e-05	-2.98957e-05	-5.61397e-05	-5.59507e-05	2.59383e-05	2.59383e-05	-4.66432e-05	-9.1521e-05	-4.83788e-05
		NKLEDVPLL	-0.000125609	4.44286e-05	7.88951e-05	0.000104692	-1.88629e-05	0.000144782	0.000144782	3.91364e-05	0.0001361	-7.12947e-05
		FNPYFDPLQ	9.85462e-05	1.99882e-05	-4.38594e-05	-4.55615e-05	-3.90096e-05	-5.7928e-05	-5.7928e-05	-8.47625e-05	-6.30716e-05	-2.15876e-05
		LQWKNSDFE	5.65147e-05	2.34631e-05	-3.78909e-05	9.95137e-05	-0.000120954	-3.85732e-05	-3.85732e-05	-4.5646e-05	-1.96142e-05	4.70834e-05
		RDPNRESLD	1.23303e-05	-4.31786e-06	-3.7184e-05	3.2755e-05	2.0941e-05	-6.25512e-05	-6.25512e-05	2.55406e-05	1.79119e-05	8.53605e-06
		LYLVCGERG	-2.39607e-05	4.27691e-05	-4.72965e-05	-1.78844e-05	-8.69947e-05	4.21697e-05	4.21697e-05	3.72644e-05	2.71308e-05	-3.44939e-05
		GERGFFYTP	-5.10399e-05	-3.82936e-05	-4.86272e-05	-3.76296e-05	-2.50046e-05	-4.20833e-05	-4.20833e-05	-4.61986e-05	-3.91463e-05	-3.02813e-05
		ERGFFYTPK	-1.57856e-05	-1.37078e-05	-1.77278e-05	-1.82307e-06	-2.05295e-05	3.62507e-05	3.62507e-05	-1.89526e-05	6.87873e-06	-3.60016e-05
		RGFFYTPKS	5.33974e-05	-3.20329e-05	0.000124346	0.000104687	-4.58636e-05	5.53424e-05	5.53424e-05	-1.76451e-05	-2.54487e-05	-1.38736e-05
		EDPQVEQLE	-5.80389e-06	0.00012495	0.000170005	1.96677e-05	-5.85508e-05	-5.89721e-05	-5.89721e-05	-5.90381e-05	-8.7501e-05	-3.28921e-05
		LELGGSPGD	-5.5764e-05	-5.92066e-05	-7.42082e-05	4.8764e-05	-6.33483e-05	-3.48984e-05	-3.48984e-05	5.399e-06	-4.25326e-05	-5.43505e-05
		EDPQVAQLE	0.000118809	0.000131027	6.02971e-05	-6.3481e-05	-0.000146623	5.11202e-05	5.11202e-05	-7.26638e-05	0.000151964	-2.47827e-05
		PQVAQLELG	-2.51253e-05	9.23569e-05	2.94938e-05	-3.20647e-05	-4.25596e-05	9.98871e-05	9.98871e-05	-4.17751e-05	-8.20467e-05	-2.53788e-05
		LELGGGPGA	-4.24338e-05	1.97246e-05	-4.42778e-05	4.73248e-05	4.40066e-05	-1.70907e-05	-1.70907e-05	1.95531e-05	-3.43056e-05	-2.03569e-05
		GGPGAGDLQ	0.000126504	2.05335e-05	-3.53534e-05	2.867e-06	0.000186952	1.09053e-05	1.09053e-05	-4.60201e-05	-1.93584e-05	-4.84889e-05
		GAGDLQTLA	6.14616e-05	-3.18284e-05	-4.93261e-05	3.09071e-06	-8.09513e-05	-1.01116e-05	-1.01116e-05	-5.07859e-05	0.000110025	-4.50443e-05
		IVEEQYTPQ	2.1268e-05	3.13449e-05	9.78607e-05	5.84279e-05	-7.29994e-05	0.000123266	0.000123266	1.10112e-05	8.95976e-05	-2.40793e-05
		VEEQYTPQS	0.000169274	-2.54146e-05	-6.48928e-05	0.000214846	-8.44063e-05	4.60182e-05	4.60182e-05	-6.95334e-05	-7.24793e-05	-3.24026e-05
		DRVSETDIQ	-6.45566e-05	4.01752e-05	1.72477e-05	2.71245e-05	-6.45237e-05	2.6322e-05	2.6322e-05	2.93227e-05	1.14367e-05	-3.11336e-05
		ISDHYPVEV	5.32617e-05	4.43481e-05	0.000144942	-9.73217e-05	-9.69661e-05	-2.60087e-05	-2.60087e-05	-5.92753e-05	5.79474e-05	-6.08429e-06
		KLEPSGPIS	-1.09318e-05	-1.49238e-05	-7.93523e-05	-6.89721e-06	-8.08531e-06	0.000126566	0.000126566	-2.79653e-05	-5.55228e-05	3.8174e-05
		SSVHTFPAL	-2.17758e-05	0.000261314	2.72161e-05	-8.47722e-05	0.000444328	-3.95139e-05	-3.95139e-05	7.70704e-05	-0.000108761	7.19619e-05
		AENEFVTIK	0.000302732	-0.000106382	-8.19231e-06	-4.96001e-05	0.000119803	-1.02988e-05	-1.02988e-05	-7.42418e-06	-5.59633e-05	2.3497e-05
		NKDLPSPIE	-5.74342e-05	-2.86279e-05	-5.63126e-06	-5.2078e-05	-4.94072e-05	8.16423e-06	8.16423e-06	5.4288e-06	7.39258e-05	-8.14799e-05
		SGPELVKPG	-1.13734e-05	-9.02881e-06	-5.02641e-05	-2.87551e-05	-6.2543e-05	4.18833e-05	4.18833e-05	-0.000142553	-6.79732e-05	-1.11808e-05
		EENIKIFEE	-2.59956e-05	-3.23006e-05	-2.54105e-05	-5.79288e-05	-5.76014e-05	2.87393e-06	2.87393e-06	-3.60498e-05	-4.62027e-05	-1.4786e-05
		SHLVEALYL	-5.36646e-05	4.25569e-05	4.92654e-05	-8.30458e-05	-7.68962e-05	-4.38975e-05	-4.38975e-05	-5.49874e-05	8.87118e-05	-1.67364e-05
		LYLVSGERG	4.62981e-05	-0.000108439	-0.000109247	6.17431e-05	2.21705e-05	-3.46417e-05	-3.46417e-05	-0.000136729	-2.402e-05	-5.76496e-05
		FVDNIFPPV	-7.45034e-05	-1.38811e-05	-5.17782e-05	0.00011681	-9.33902e-06	0.000104882	0.000104882	-5.96979e-05	3.42472e-05	1.1618e-05
		VDNIFPPVI	-0.000101296	0.000102287	-7.62321e-05	0.000158697	0.000199349	-4.32016e-05	-4.32016e-05	1.61203e-05	7.13502e-05	-1.77388e-05
		AGCKNFFWKT	-1.17297e-05	-1.08748e-05	-4.94757e-05	-9.20147e-05	-8.38623e-05	-3.77203e-05	-3.77203e-05	-6.30472e-05	-0.000107734	9.13785e-06
		FVKQHLCGPH	-2.53946e-05	-4.72127e-06	-2.0588e-05	-9.36234e-05	-3.22823e-05	-3.35966e-05	-3.35966e-05	-3.08855e-05	-4.12512e-05	-2.97634e-05
		FVKQHLCGSH	-2.99594e-05	-4.397e-05	-1.06071e-05	-3.41754e-05	3.91042e-05	3.4774e-05	3.4774e-05	-2.75104e-05	-2.12828e-05	-1.61584e-05
		MDQLAKELTA	3.02866e-05	4.6842e-06	6.72967e-05	-7.39183e-05	-5.14541e-05	-5.22309e-05	-5.22309e-05	-7.06914e-05	-8.39326e-05	-4.46619e-05
		GERGFFYTPM	-2.29977e-05	-5.55628e-05	-2.21322e-05	-3.32948e-05	4.74839e-05	-5.38997e-05	-5.38997e-05	-3.97599e-05	-4.73638e-05	-2.31279e-05
		GMLKRTKKLI	-5.03283e-05	-6.76428e-06	-8.22716e-05	-7.54518e-05	-4.47969e-05	9.27534e-05	9.27534e-05	-1.3064e-05	2.06282e-05	-8.87368e-06
		KMALQQEGFD	-7.47323e-05	0.000105471	0.000367564	-7.78125e-05	-3.60598e-05	-0.000116669	-0.000116669	-5.43739e-05	-9.90711e-05	6.20568e-05
		RMDQLAKELT	6.21617e-05	2.90163e-05	-1.24851e-05	-0.000112021	8.8202e-07	1.26449e-05	1.26449e-05	-4.75566e-05	-0.000195958	1.97861e-05
		SRMDQLAKEL	0.000119811	0.000430744	-3.91165e-05	0.000280403	-4.47052e-05	4.6878e-05	4.6878e-05	-3.05e-05	1.48643e-05	5.75171e-05
		WSRMDQLAKE	2.91934e-05	-0.000136661	-4.2256e-05	1.28107e-05	-1.98626e-05	-0.000116497	-0.000116497	-5.27834e-05	-0.000162053	3.88103e-05
		GVEKMVNVVE	6.07434e-05	5.38833e-05	0.000162843	6.27606e-05	-7.20454e-05	4.98007e-05	4.98007e-05	4.08581e-06	-3.55137e-05	-1.21443e-05
		EQDEMRLELQ	-2.7226e-05	8.44524e-05	-7.70504e-05	-7.87651e-05	-1.3266e-05	-5.63973e-06	-5.63973e-06	-5.49397e-05	-4.64408e-05	2.61396e-05
		LLYEKMKGGQ	6.43299e-05	-7.04933e-05	-7.01455e-05	4.35333e-05	2.15917e-05	4.50857e-05	4.50857e-05	-8.05922e-05	3.88397e-05	3.46213e-05
		NSNPAMAPRE	-5.72339e-05	3.55864e-05	1.27345e-05	-9.49974e-05	-0.000126649	-0.000138239	-0.000138239	-0.000110609	-0.000105859	3.49694e-05
		SANSNPAMAP	5.46932e-05	-3.96479e-05	1.83425e-05	-8.36095e-05	0.000128986	-7.58493e-06	-7.58493e-06	1.84774e-05	-8.90785e-05	5.82383e-05
		QDFVQWLMNT	0.000128463	3.23659e-05	-6.24186e-05	3.18564e-06	-0.000111922	-5.82515e-05	-5.82515e-05	-0.000117516	1.389e-06	-9.28469e-06
		VRSGTNPQMD	-2.03466e-05	5.23393e-05	0.000114634	3.28552e-05	-5.89686e-06	-9.24122e-05	-9.24122e-05	-1.79817e-05	-8.78589e-07	-6.57154e-05
		ERGFFYTPMS	4.46731e-06	-1.73204e-05	0.000128946	7.5505e-06	-4.3758e-06	-9.96816e-06	-9.96816e-06	-2.88418e-05	-4.77502e-05	-1.04249e-05
		FVNNVEVHTA	-2.368e-05	-1.81838e-05	-1.57789e-05	-3.76568e-05	-3.22587e-05	-1.97523e-05	-1.97523e-05	-3.10837e-05	-4.52265e-05	1.11883e-05
		GGGPGAGDLQ	-6.22517e-05	-5.07971e-06	7.10304e-05	3.45583e-05	-5.28934e-05	-5.17858e-05	-5.17858e-05	4.30454e-05	-4.91436e-05	-3.54524e-05
		PQVEQLELGG	0.000101335	3.35903e-05	-7.91476e-06	-5.66892e-05	-6.06113e-05	-4.97012e-05	-4.97012e-05	7.10649e-05	-1.84627e-05	1.74537e-05
		YGFRDPGPQL	-2.90665e-05	3.63939e-05	-4.98134e-05	1.02574e-05	6.01185e-05	-7.17904e-05	-7.17904e-05	8.02658e-05	-2.96298e-05	-0.000100111
		DLAGRDLTDY	3.11893e-05	-4.36996e-05	0.000175293	-7.75475e-05	-6.08588e-05	-5.8864e-05	-5.8864e-05	-6.723e-05	-6.01069e-05	6.47896e-05
		YAGSNFPEHI	5.9592e-05	-7.1499e-05	2.05276e-05	8.78865e-05	-6.97638e-05	7.84858e-05	7.84858e-05	-8.40313e-05	-7.62095e-05	-2.17689e-05
		IQKTPQIQVY	2.78722e-05	-2.80875e-05	5.62736e-05	0.000109171	-6.94808e-06	4.08184e-05	4.08184e-05	-5.4187e-05	-5.13272e-05	-8.25707e-05
		ALEEQLQQIR	-4.6823e-05	6.25822e-05	0.000137815	-6.54939e-05	-2.92512e-05	-6.32215e-05	-6.32215e-05	-4.49667e-06	-4.47087e-05	-9.28838e-07
		ILSVHVATAA	-2.23811e-05	-9.5102e-06	-1.20253e-05	-2.35655e-05	-1.94136e-05	-1.11146e-05	-1.11146e-05	-1.81678e-05	-3.21267e-05	-1.61073e-05
		VTIITVPIVL	0.000109972	3.49799e-06	-6.99449e-05	-5.51294e-05	-0.000196045	-5.0623e-05	-5.0623e-05	0.000201939	3.62851e-05	-8.75744e-05
		SAPRNFVENF	2.13062e-06	-3.69622e-05	-1.68361e-05	-6.56256e-05	8.8293e-05	0.000129955	0.000129955	5.5874e-06	5.28517e-06	-4.2872e-05
		PNRESLDFLL	6.08131e-06	-7.40477e-05	0.00013524	-3.68798e-05	-0.000113057	-5.88228e-05	-5.88228e-05	-4.29206e-05	-7.91054e-06	-5.87092e-05
		VLYDEIKKYT	2.59539e-05	5.80994e-05	-8.04881e-05	-1.75389e-05	1.39352e-05	-6.5809e-05	-6.5809e-05	-9.10951e-05	4.65111e-05	-2.89633e-05
		AGFAGDDAPR	-2.20475e-05	-1.25023e-05	1.04373e-05	-2.94505e-05	-1.90033e-05	-2.09152e-05	-2.09152e-05	-3.10974e-05	-3.77846e-05	2.38813e-06
		GYSFTTTAER	-2.24575e-05	-9.5102e-06	-1.20253e-05	-2.37745e-05	-1.94136e-05	-1.11146e-05	-1.11146e-05	-1.81678e-05	-3.23277e-05	-1.63252e-05
		AAPAAPAAGE	-2.28678e-05	-9.5102e-06	0.0002366	-2.35655e-05	-1.81534e-05	-1.20824e-05	-1.20824e-05	-1.89932e-05	-3.21267e-05	-1.61073e-05
		APSVPPPGTV	1.51252e-05	-3.60767e-05	-4.18351e-05	5.67815e-06	-2.47695e-05	-3.19087e-05	-3.19087e-05	-4.11676e-05	-5.68397e-05	5.50439e-05
		ISGLIYEETR	6.22192e-05	-6.05965e-05	7.84491e-05	-0.000119287	-0.000142907	3.56261e-05	3.56261e-05	-3.32998e-05	-0.000132413	-2.31656e-05
		LSSSVHTFPA	5.78865e-05	-5.29489e-05	-0.00011446	-5.28309e-05	-9.63183e-05	3.95129e-05	3.95129e-05	0.000110805	0.000113411	-7.38178e-05
		AKTTPPSVYP	0.000204271	-9.85279e-05	1.60973e-05	-9.27765e-05	-0.000101353	-2.94843e-05	-2.94843e-05	-3.87761e-05	0.000155994	8.73447e-06
		EFQLQQSGPE	-4.00335e-05	9.34433e-05	-9.24125e-05	-3.66012e-05	-9.0857e-05	-3.06611e-05	-3.06611e-05	-8.42415e-05	-2.04332e-05	-3.56377e-05
		LTVTAGEKVT	-9.22156e-05	0.000556206	-7.94208e-05	0.000151706	-8.86628e-06	-8.76394e-05	-8.76394e-05	7.23681e-05	-2.01747e-05	4.78363e-05
		SVQAEDLAVY	0.000130561	0.000216349	9.59667e-05	6.52926e-05	4.56731e-05	3.24213e-05	3.24213e-05	-0.000164433	4.95085e-05	-2.5682e-05
		EESNYELEGK	-1.17445e-05	-1.19546e-05	1.87915e-05	-0.000108419	-1.40313e-05	-1.07767e-05	-1.07767e-05	-5.89275e-05	3.56058e-05	-1.51738e-06
		AQYEDIAQKS	0.000162054	5.15616e-05	-6.41581e-05	9.52795e-06	-4.20588e-05	3.62746e-05	3.62746e-05	5.71963e-05	1.20127e-05	-3.69987e-05
		SLVLLLLPLA	-2.29965e-05	-1.35697e-05	-1.60415e-05	-2.54069e-05	-2.44353e-05	-1.12136e-05	-1.12136e-05	-2.32172e-05	-3.37851e-05	-2.08785e-05
		RVAPEEHPVL	-3.20697e-05	7.87781e-05	6.38638e-06	-4.27511e-05	-0.00017001	1.99188e-05	1.99188e-05	-0.000142911	-0.00018804	0.000122399
		TVLRIPLRVV	6.53858e-05	3.96573e-05	2.10397e-05	4.10156e-05	-4.19145e-05	0.000125829	0.000125829	-9.8551e-05	-4.63005e-05	9.55192e-06
		DQLAKELTAE	0.000145602	8.39099e-05	7.59049e-05	7.35998e-06	1.03914e-05	7.15551e-05	7.15551e-05	-3.33627e-05	3.08496e-05	-0.000102946
		AYGFRDPGPQ	-2.10938e-05	-5.50181e-05	-3.88096e-05	-4.54504e-05	-2.29988e-05	-3.96855e-05	-3.96855e-05	9.27386e-05	-9.2786e-05	-3.77453e-05
		ADVATVRLGE	-3.01814e-05	-7.11268e-05	0.000101603	-0.000110565	-6.58664e-05	-2.40979e-05	-2.40979e-05	0.00019676	-0.00022565	-4.13021e-05
		SFARAPQLDL	7.63435e-05	-0.000111316	-8.64589e-05	9.49211e-05	0.000147669	0.00011732	0.00011732	-8.75133e-09	-7.14193e-05	3.9207e-05
		ADQRVLTAEE	0.000124131	4.33106e-05	-7.93309e-05	-4.34885e-05	-6.4777e-05	-7.79205e-05	-7.79205e-05	0.000105934	4.92177e-05	-1.0638e-05
		HALQDTEENP	3.69883e-05	-3.56724e-05	2.12937e-05	-4.19635e-05	-8.82079e-05	-6.96388e-05	-6.96388e-05	-1.60084e-05	-0.000107642	-2.83396e-05
		ALQDTEENPR	-4.3087e-05	-4.58649e-05	4.65468e-05	-5.33126e-05	5.84058e-05	5.74931e-05	5.74931e-05	1.29098e-05	-2.65376e-05	-3.26301e-05
		HSQGTFTSDY	6.47878e-05	-8.07087e-05	-6.89931e-05	-4.88008e-05	-1.23114e-05	6.40081e-05	6.40081e-05	-2.82088e-05	-0.000129075	-1.34152e-05
		SQGTFTSDYS	-0.000100873	-9.46947e-07	6.01296e-05	-1.36462e-05	-0.000160866	-7.15856e-05	-7.15856e-05	-8.37942e-05	0.000294012	3.5874e-05
		QGTFTSDYSK	-9.77157e-05	-6.09209e-05	3.82053e-05	-9.10004e-05	-9.25797e-05	0.000120607	0.000120607	0.000213336	-0.000120081	-6.64932e-05
		GTFTSDYSKY	-6.7198e-05	-0.000131551	9.03652e-06	-0.000113448	-0.000189267	-3.30384e-05	-3.30384e-05	0.000197543	0.000134163	-1.78045e-05
		TSDYSKYLDS	0.000310348	2.41983e-05	4.2196e-05	-4.95772e-05	-0.000172517	7.26907e-05	7.26907e-05	0.000202483	5.00335e-06	8.09161e-06
		SDPGLRGNIL	1.98002e-06	-1.41071e-05	-4.78206e-05	-2.38313e-05	-1.10886e-05	-6.51772e-06	-6.51772e-06	-2.01219e-05	-9.60423e-05	1.52876e-05
		VITAFNEGLK	-2.21691e-05	-2.07643e-05	5.12849e-05	-4.98567e-05	6.71476e-05	3.74255e-05	3.74255e-05	-2.8928e-05	-6.71806e-05	1.81594e-06
		TPVRSGTNPQ	-4.03294e-05	-4.16626e-05	-3.50573e-05	-3.51554e-05	7.81845e-05	-2.31417e-05	-2.31417e-05	7.06094e-05	-2.37722e-05	-2.61061e-05
		GPVLPPTNVG	-2.84876e-05	-2.0988e-05	-3.83335e-05	-2.48232e-05	-2.78921e-05	-1.30179e-05	-1.30179e-05	2.84145e-05	-3.33358e-05	-2.35395e-05
		LPPTNVGSNT	-2.69355e-05	-1.14556e-05	-1.40603e-05	-2.34427e-05	-2.02344e-05	-1.52669e-05	-1.52669e-05	-1.89932e-05	-3.2208e-05	-1.82513e-05
		PPTNVGSNTY	0.000153671	-4.95604e-05	5.42176e-05	0.000132248	-7.56679e-05	8.8875e-06	8.8875e-06	0.000329821	-2.21851e-05	-7.40059e-05
		RDPNRESLDF	3.26571e-05	-0.000149183	-0.000134086	-1.81905e-05	-1.37095e-05	0.000102514	0.000102514	8.05656e-05	-1.78017e-05	-6.79012e-05
		DPNRESLDFL	-5.67511e-05	-2.46231e-05	1.67704e-06	-5.66699e-05	-1.76991e-05	8.1219e-05	8.1219e-05	4.35038e-05	6.09832e-06	-3.0693e-05
		NRESLDFLLV	4.02654e-05	-0.0001228	-9.72367e-05	-5.97165e-05	0.000257344	-9.59109e-05	-9.59109e-05	6.786e-05	1.20813e-05	-0.000107467
		ERGFFYTPKS	4.59985e-05	-2.87433e-05	0.000126456	-4.73541e-05	4.66567e-05	4.35832e-05	4.35832e-05	0.000261931	-3.18555e-05	-2.84587e-05
		EVEDPQVEQL	2.39369e-05	-3.3833e-05	7.27419e-05	-4.78435e-05	6.04814e-05	-4.97522e-05	-4.97522e-05	-0.000152158	-9.03226e-05	-1.59938e-05
		VEDPQVEQLE	-9.0157e-05	-3.76606e-05	-3.92131e-06	-6.74582e-05	-5.6113e-05	-5.25279e-05	-5.25279e-05	6.78242e-05	-0.00011574	-2.56079e-05
		ELGGSPGDLQ	-4.51346e-05	2.3984e-06	-3.78111e-05	-4.10443e-05	9.42038e-05	-2.37726e-05	-2.37726e-05	-1.8476e-05	2.2833e-07	-6.18594e-05
		LGGSPGDLQT	-4.75246e-05	-2.3846e-05	-7.77519e-05	-6.1536e-05	-9.45176e-05	-6.03785e-05	-6.03785e-05	-9.49259e-05	-5.69147e-05	0.00013463
		GGSPGDLQTL	8.72291e-05	-3.55445e-05	-3.19314e-07	0.000112949	-2.02732e-05	-8.6718e-05	-8.6718e-05	-5.03369e-05	-7.74176e-06	1.77946e-05
		SPGDLQTLAL	8.67795e-05	-4.58766e-05	3.88733e-05	-7.80727e-05	-0.000108546	-7.25112e-05	-7.25112e-05	-0.000103754	-1.70291e-05	-6.9701e-05
		QTLALEVARQ	3.88429e-05	1.37218e-05	-5.76781e-05	3.41401e-05	-9.98547e-05	-3.3302e-05	-3.3302e-05	-3.09267e-05	-7.03943e-05	-7.57788e-05
		EVEDPQVAQL	-7.09837e-06	-1.02661e-05	2.6357e-05	1.07054e-07	-6.19707e-05	-4.80089e-06	-4.80089e-06	2.08206e-06	-6.94814e-06	3.31638e-05
		VEDPQVAQLE	-6.99012e-05	0.000521607	3.42476e-05	-0.000127879	-5.06313e-05	-1.65338e-05	-1.65338e-05	1.15771e-05	0.000140508	4.59083e-05
		LGGGPGAGDL	-2.68724e-05	-1.73155e-05	4.63713e-07	-2.75154e-05	-3.71862e-05	-2.67348e-05	-2.67348e-05	-3.57838e-05	-1.71754e-05	-9.127e-06
		GGPGAGDLQT	3.21117e-05	-5.44004e-05	-1.29862e-05	4.1013e-06	-6.69892e-05	8.69545e-05	8.69545e-05	-4.29775e-05	-9.85318e-05	0.000105658
		GPGAGDLQTL	-5.15052e-05	7.76926e-05	-6.26449e-05	-2.94772e-05	-5.92558e-05	-5.14915e-05	-5.14915e-05	-1.81417e-05	-5.25473e-05	-3.66102e-05
		GAGDLQTLAL	2.26933e-05	3.40224e-06	-5.93545e-05	6.23366e-05	-9.23078e-05	3.41411e-05	3.41411e-05	2.75932e-05	4.55377e-05	6.55286e-06
		QTLALEVAQQ	-5.88456e-05	-0.000113354	-9.13637e-05	-0.000218497	-0.000151782	3.97325e-06	3.97325e-06	-4.70147e-05	-0.000187497	6.91197e-05
		LVETSTPLRL	-5.86891e-05	-2.36608e-05	-4.27421e-05	2.42905e-05	-7.09813e-05	-3.99016e-05	-3.99016e-05	-6.63636e-05	-6.23852e-05	-2.21197e-05
		LENPSPQAPA	-2.05003e-05	-1.96678e-05	-1.66726e-05	0.000445563	2.17809e-05	3.17188e-06	3.17188e-06	-1.41434e-06	-1.88371e-05	-3.57787e-05
		ERPVFTNHFL	5.67708e-05	-7.94043e-06	0.000115868	5.48427e-06	-5.78828e-05	-7.19837e-05	-7.19837e-05	0.000361522	-7.2262e-05	3.55925e-05
		LEEELDEAVE	-2.96437e-05	6.94994e-05	2.84768e-05	-0.000111632	-8.98463e-05	0.000100115	0.000100115	-2.28724e-05	1.67663e-05	-7.38556e-05
		YPAKPEAPGE	-3.62644e-05	-2.71576e-05	-3.01888e-05	-4.96298e-05	-4.3521e-05	-3.23281e-05	-3.23281e-05	-4.24081e-05	-5.35104e-05	-3.26507e-06
		DVPAALFSKL	0.000174328	5.15729e-05	1.29437e-05	-9.35367e-05	2.53182e-05	-2.36859e-05	-2.36859e-05	-8.39705e-05	-0.000114161	3.44719e-05
		TDDSDSENLP	-6.10113e-05	-2.4079e-05	6.42718e-05	5.73372e-05	1.04961e-05	7.54177e-05	7.54177e-05	-0.000125788	0.000129433	-2.08709e-05
		IVEEQYTPQS	0.000188728	-2.56019e-05	0.000156665	-0.000236705	-1.11376e-05	-1.05621e-05	-1.05621e-05	-7.15157e-05	-0.000168103	-6.06141e-05
		SGQLGLPDEE	-6.21506e-05	4.3673e-05	0.000295156	-2.44722e-05	-4.77617e-05	6.08064e-05	6.08064e-05	-0.000113521	5.90806e-05	-4.39244e-05
		ELSAERPLNE	-2.52595e-05	-1.91216e-05	-4.07773e-05	2.58834e-05	0.000101477	-6.13463e-06	-6.13463e-06	-3.83953e-05	-4.24691e-05	-6.88361e-05
		IATGSVGKNL	-4.1909e-05	-3.85224e-05	-4.26848e-05	0.000189809	-4.65972e-05	0.000198638	0.000198638	0.000210011	-0.000112237	-4.33119e-05
		NKLEDVPLLS	-1.07854e-05	0.000105979	0.00015595	6.04998e-05	3.51828e-05	-0.000111239	-0.000111239	8.44049e-07	-9.94697e-05	3.2026e-05
		QKTPQIQVYS	0.000106159	-8.16835e-05	1.274e-05	-0.000142291	-0.000131819	1.76466e-05	1.76466e-05	-4.56928e-05	-0.000101171	8.36177e-06
		AAEVPSRDTM	9.19388e-05	-3.11564e-05	3.0292e-05	6.25766e-06	-5.69227e-05	-4.47508e-05	-4.47508e-05	-5.31588e-05	-6.9886e-05	1.10832e-05
		AEVPSRDTME	-4.0013e-05	-6.265e-05	-0.000113261	-0.000165883	-2.87593e-05	3.37308e-05	3.37308e-05	9.81995e-05	-7.63789e-05	1.87941e-05
		EGEDDPDRSM	0.000291933	0.000157604	0.000160013	4.30813e-05	-7.3401e-05	-9.25389e-05	-9.25389e-05	0.000111807	-0.000110477	-2.88203e-05
		DDPDRSMKLS	-9.57832e-05	-2.14565e-05	6.98742e-05	1.29121e-05	-4.56389e-05	-9.94849e-05	-9.94849e-05	-9.33216e-05	-6.03352e-05	3.71638e-06
		DPDRSMKLSF	0.000266685	9.62996e-05	-7.59045e-06	-7.09237e-05	-1.72824e-06	-5.62102e-05	-5.62102e-05	1.30948e-05	-0.000192977	3.04235e-05
		YPQSKWQEQE	-9.83869e-06	2.69272e-05	5.97103e-05	-4.75054e-05	0.000120277	-6.65949e-05	-6.65949e-05	2.43636e-06	2.62561e-05	-4.08955e-05
		LGALFNPYFD	-6.32702e-05	2.96781e-05	-0.000108053	1.81429e-05	-9.99542e-05	-6.64037e-05	-6.64037e-05	0.000130674	-4.19956e-05	-5.58833e-05
		PLQWKNSDFE	0.000114084	-8.27486e-05	-6.81822e-06	-0.000150479	-0.000115768	-3.31796e-05	-3.31796e-05	7.77316e-05	-8.68284e-05	-0.000127647
		DGVAELDQLL	-2.2928e-05	3.8346e-05	0.000156353	-9.31422e-05	-0.000135358	-5.42378e-05	-5.42378e-05	-9.76711e-05	-3.40277e-05	5.44016e-05
		GVAELDQLLH	-6.45014e-06	2.6474e-05	-1.13912e-05	-4.27282e-05	-5.77224e-05	-2.90927e-05	-2.90927e-05	-3.67123e-05	-4.73272e-05	-2.55529e-05
		EAGAQGPMGP	1.22484e-05	-1.37426e-05	-1.51808e-05	-3.49541e-05	-1.47256e-05	-2.73553e-05	-2.73553e-05	-1.97315e-05	-4.30758e-05	-5.08858e-06
		PASQTEAHED	3.76021e-05	3.48895e-08	9.01798e-06	0.000131806	2.21237e-05	-7.08082e-05	-7.08082e-05	5.35589e-05	3.09299e-05	-0.000100384
		TFTSDYSKYL	5.36571e-05	-8.23233e-05	3.99342e-05	-0.00011903	-0.000212699	-0.000166257	-0.000166257	-8.90281e-05	4.37455e-05	3.99803e-06
		FTSDYSKYLD	-3.68159e-06	-4.85361e-05	-0.000116811	0.00031561	8.44823e-06	0.000107605	0.000107605	-6.02973e-05	-0.00017501	7.1844e-05
		SRRAQDFVQW	-2.03503e-05	9.75522e-06	-4.26898e-05	7.96421e-05	-9.83272e-05	6.5346e-05	6.5346e-05	4.60912e-05	-5.63894e-05	-2.12361e-05
		RRAQDFVQWL	0.000111225	1.13461e-05	-8.14184e-05	-6.59654e-05	-5.67159e-05	-9.53942e-05	-9.53942e-05	0.000139678	-4.3131e-05	-0.000122986
		YLEGQAAKEF	0.000206638	-3.01616e-05	-7.30553e-05	2.14736e-05	8.58266e-05	0.00011768	0.00011768	-5.49286e-05	-9.97571e-05	-3.00463e-05
		ATQRLANFLV	-3.57315e-05	-2.6292e-05	-8.49146e-06	-2.12423e-05	-0.000111075	-5.14966e-05	-5.14966e-05	-8.29427e-05	8.36697e-06	3.14437e-05
		LANFLVRSSN	-2.91032e-05	4.75955e-05	-1.74658e-05	0.000209906	-4.50383e-05	3.80984e-05	3.80984e-05	-3.88613e-05	0.000173719	-7.22821e-05
		ANFLVRSSNN	1.75702e-05	0.00035361	0.000112148	-9.77693e-05	-1.23974e-05	3.35403e-05	3.35403e-05	5.98884e-05	5.02744e-06	-5.06949e-05
		NLGPVLPPTN	-2.4912e-05	-1.30959e-05	-1.61086e-05	-2.77297e-05	-2.16094e-05	-1.15106e-05	-1.15106e-05	-2.03757e-05	-3.61302e-05	-1.61073e-05
		VLPPTNVGSN	-2.94692e-05	-3.06496e-05	-4.72439e-05	-4.30857e-05	-4.15101e-05	-2.04195e-05	-2.04195e-05	8.51375e-06	-8.45955e-06	-3.95106e-05
		EDPQVEQLEL	1.30774e-05	4.47316e-06	-3.83018e-05	5.81817e-06	-4.63707e-05	2.97266e-05	2.97266e-05	-2.78566e-05	1.53095e-05	-1.87744e-05
		LELGGSPGDL	-0.000104231	-5.83729e-05	-8.21587e-05	0.000152298	0.000159074	-6.02052e-05	-6.02052e-05	-5.62718e-05	4.88417e-06	-1.34411e-05
		GSPGDLQTLA	-7.94355e-05	3.63591e-05	0.000108118	-3.88028e-05	-7.74334e-05	0.000109683	0.000109683	-6.49336e-05	-4.24045e-05	0.00010322
		LELGGGPGAG	5.96271e-05	6.36922e-05	-2.84219e-05	7.87767e-05	-7.91869e-05	-7.96648e-05	-7.96648e-05	-4.53961e-05	-1.19682e-05	-2.40438e-05
		EEQLQQIRAE	2.2163e-05	0.000110472	-6.05806e-05	-3.72835e-05	-3.94191e-05	-1.12729e-05	-1.12729e-05	-0.000121787	-8.70183e-05	2.06457e-05
		VPPENVLGAL	1.45515e-06	7.09911e-05	0.000104401	2.2654e-05	-9.92789e-05	-7.95178e-05	-7.95178e-05	-4.07471e-05	-1.57023e-05	-5.57013e-05
		QVAAEHGFGV	1.78608e-05	-4.87614e-05	0.000135223	6.19324e-05	-0.000101943	-3.20322e-06	-3.20322e-06	-9.91213e-05	-7.19257e-05	3.42204e-05
		IKMALQQEGF	3.60206e-05	0.000110298	-1.16113e-05	-3.68822e-05	5.89191e-06	-4.92839e-05	-4.92839e-05	0.000112187	-2.49286e-05	0.000108456
		NQLHDEVHQW	0.000111001	-0.00010995	0.000187351	-0.000123133	-0.000138139	-6.33856e-05	-6.33856e-05	0.000207618	-6.94333e-05	-7.54821e-05
		YGGFLRKYPK	-2.38415e-05	3.57781e-05	-9.87017e-05	-7.06636e-05	-5.61544e-05	9.60888e-05	9.60888e-05	-0.000112219	-7.38231e-05	-3.64769e-06
		ERYEEVQRYS	-8.24213e-06	-3.65107e-05	3.60677e-05	4.21703e-05	-0.000112665	-2.14284e-05	-2.14284e-05	-8.58274e-05	-2.68661e-05	-5.40027e-06
		ASFQRNQLLQ	5.22783e-05	2.91323e-05	1.33616e-05	-8.11217e-05	-6.33075e-05	4.34847e-06	4.34847e-06	0.000144458	4.99074e-05	-2.71201e-05
		YEENSRENPF	-6.80153e-05	-4.32285e-05	-4.51665e-06	3.93872e-05	-9.30469e-05	2.53315e-05	2.53315e-05	-4.42375e-05	-8.14588e-05	5.12445e-05
		GQLGLPDEEN	-1.69146e-05	-2.36012e-05	0.000204175	-3.15003e-05	-4.04036e-05	-2.63415e-05	-2.63415e-05	-3.87007e-05	-2.89118e-05	1.00043e-05
		IPVGSLKNED	-1.16154e-06	-4.52596e-05	-3.35124e-06	-0.000124535	-0.000138979	-8.77332e-05	-8.77332e-05	1.26393e-05	1.68234e-05	3.14133e-05
		LSAERPLNEQ	-4.51408e-05	-3.71596e-05	-4.33862e-05	-1.50774e-05	-5.97061e-05	-5.4143e-05	-5.4143e-05	-4.60166e-05	1.92329e-05	2.35132e-06
		APSDPRLRQF	-4.60703e-05	-2.83681e-06	-4.49558e-05	-5.94114e-05	-5.63966e-05	-4.30686e-05	-4.30686e-05	0.000184117	-6.55654e-05	-2.12193e-05
		ALEPEDLPQA	-1.9307e-05	-3.57534e-05	7.64823e-05	-5.15846e-05	-2.95427e-05	-4.35421e-05	-4.35421e-05	-2.96073e-07	-5.87011e-05	-2.32093e-05
		DVPTNIMNIL	0.00013581	-8.79037e-05	0.000121405	-1.7719e-05	-0.000131939	-2.61947e-05	-2.61947e-05	-9.31749e-05	-0.000161652	2.0041e-06
		LFNPYFDPLQ	4.12288e-05	4.21435e-05	-5.69593e-05	-6.25227e-05	0.000174549	-1.61381e-05	-1.61381e-05	-1.96769e-05	-1.10818e-05	-7.58347e-06
		ARDPNRESLD	9.09361e-05	0.000135765	3.25803e-06	-9.82921e-05	-6.82005e-05	6.3493e-05	6.3493e-05	-5.72044e-05	4.0137e-05	-5.24264e-05
		GERGFFYTPK	-5.04481e-05	-3.72838e-05	1.73408e-05	1.00151e-05	-5.97667e-05	-4.40128e-05	-4.40128e-05	-5.89896e-05	-5.07596e-05	-2.97284e-05
		REVEDPQVEQ	-4.69432e-05	-9.72528e-05	-9.14274e-05	-4.8833e-05	2.77443e-05	-1.34304e-05	-1.34304e-05	3.99866e-05	-6.947e-05	-7.37491e-05
		VEQLELGGSP	-4.40688e-05	-3.29493e-05	-3.35558e-05	-9.04865e-05	-3.17544e-05	-1.3252e-05	-1.3252e-05	0.000412923	-7.5007e-05	-4.62071e-05
		QLELGGSPGD	-1.32917e-05	0.000191624	0.000121555	-8.76587e-05	-0.000156814	-1.51703e-05	-1.51703e-05	8.43487e-05	-1.74746e-05	-1.86687e-05
		REVEDPQVAQ	-5.44882e-05	-1.18953e-05	0.000117608	-1.10375e-05	-2.80854e-05	7.16648e-05	7.16648e-05	-6.34319e-05	-4.81852e-05	7.36088e-06
		EDPQVAQLEL	3.44972e-05	1.82329e-05	-1.5217e-06	-0.000123197	-2.04895e-05	2.17166e-05	2.17166e-05	-3.67782e-05	4.18243e-05	-8.97265e-05
		PQVAQLELGG	-8.30899e-05	0.000141509	-9.94672e-06	5.17142e-06	-3.65836e-07	-2.49114e-05	-2.49114e-05	-8.91062e-05	-6.34625e-05	-5.94323e-05
		QLELGGGPGA	3.00784e-05	9.11425e-05	-1.32184e-05	-5.73546e-05	8.66701e-05	-1.35609e-05	-1.35609e-05	0.000421568	-1.44313e-05	3.25645e-05
		ELGGGPGAGD	6.0989e-05	-8.13798e-05	-7.80726e-05	0.000113843	-4.37158e-05	0.000164903	0.000164903	1.95257e-05	3.77488e-05	2.64936e-05
		PGAGDLQTLA	0.000109613	-4.76758e-06	1.11779e-05	-6.09968e-05	-0.000125589	-1.72646e-06	-1.72646e-06	-7.33904e-05	5.09398e-05	7.25412e-06
		NQLLQKEPDL	0.000161504	-5.4858e-05	-0.00010199	-4.25884e-05	-3.69955e-05	9.29741e-05	9.29741e-05	-7.21343e-05	-0.000120964	-2.38867e-05
		TNEIVEEQYT	1.68014e-05	-2.31769e-05	-2.60959e-05	-1.71218e-05	-6.13335e-05	6.31807e-05	6.31807e-05	6.8851e-05	-7.41451e-05	4.82404e-06
		QELGKLTGPS	5.28669e-06	-2.19361e-05	-2.87636e-05	0.000178153	-3.40163e-05	-4.53364e-05	-4.53364e-05	-7.60332e-05	1.08792e-06	-4.09704e-05
		VGSLKNEDTP	-8.62912e-05	-1.94383e-05	-7.51708e-05	5.43536e-05	0.000125388	-5.36008e-05	-5.36008e-05	3.73968e-05	-7.65152e-05	0.000102397
		LKVALPSYEE	4.36807e-05	3.88791e-05	-3.95034e-05	-2.64767e-05	0.000131831	2.80106e-05	2.80106e-05	-0.000105102	3.59105e-05	-5.5772e-06
		NAENEFVTIK	9.45023e-05	4.4506e-05	-5.76354e-05	0.000216821	-3.58694e-05	9.83549e-05	9.83549e-05	8.44134e-05	-2.79576e-05	9.68526e-06
		SSSVHTFPAL	1.88223e-05	9.2277e-05	0.000114972	5.96401e-05	-0.000106274	-2.01767e-05	-2.01767e-05	-0.000103433	3.17622e-05	-1.02342e-05
		ISDHYPVEVT	-7.27338e-05	-5.25701e-05	1.10593e-05	1.08843e-05	-0.000106802	-7.59745e-06	-7.59745e-06	-0.000102695	-9.1694e-05	6.83688e-05
		AHAAAITAYA	-2.23811e-05	-9.5102e-06	-1.20253e-05	-2.35655e-05	-1.94136e-05	-1.11146e-05	-1.11146e-05	-1.81678e-05	-3.21267e-05	-1.61073e-05
		KDLPSPIERT	-1.68293e-05	-3.07931e-06	5.70244e-05	-5.77544e-05	6.37201e-05	-1.71792e-05	-1.71792e-05	-6.95928e-05	9.4111e-05	-1.96586e-05
		GLQFPVGRVH	-1.46387e-05	-4.07774e-05	-7.50988e-06	-6.76619e-05	-5.26353e-05	-5.15073e-05	-5.15073e-05	-4.48167e-05	-7.63682e-05	-4.06599e-06
		VITDRIENVD	-2.02977e-05	-2.31981e-05	2.37037e-05	-0.000121947	-9.71452e-06	-5.58102e-06	-5.58102e-06	8.56809e-05	4.23194e-05	-1.53061e-07
		GVLNSWTDQD	-5.09582e-05	-6.86532e-05	0.000118087	0.000131179	-0.000226629	-7.35479e-05	-7.35479e-05	-0.0002026	3.3546e-05	1.3214e-05
		ASYIDGFKEP	-5.99798e-05	-0.000109485	6.80715e-05	-5.42683e-05	-6.48185e-05	-2.96312e-05	-2.96312e-05	2.70305e-06	6.04958e-05	1.20061e-05
		ALYLVSGERG	4.56121e-05	1.54754e-05	-5.52264e-05	-2.22043e-05	0.000140809	5.93171e-05	5.93171e-05	-4.40846e-05	-1.39385e-05	-8.2137e-05
		ENIKIFEEDA	0.000154529	0.000107369	-9.97074e-05	0.000179902	0.000163041	2.52545e-05	2.52545e-05	-4.86422e-05	-4.78717e-06	-5.90022e-05
		MDQLAKELTAE	-5.25809e-05	-6.1744e-05	-0.00017313	0.000105405	1.59046e-05	9.48508e-05	9.48508e-05	9.48817e-05	0.000329919	-2.61294e-05
		VSTGDVNVEMN	0.000176342	5.68229e-05	0.000206414	-1.30416e-05	0.000256004	-9.35394e-06	-9.35394e-06	-0.000295093	0.000430788	2.67436e-05
		VALPGVGVSML	0.000234887	3.72235e-05	-0.000119893	0.000116163	-0.000151007	0.000121727	0.000121727	-0.000208636	-5.90258e-05	-1.71422e-05
		EITALAPSTMK	-8.44444e-05	-5.34784e-05	-6.90174e-05	3.86118e-05	0.000212413	2.06433e-05	2.06433e-05	-3.03129e-06	6.93315e-05	4.63604e-06
		GERGFFYTPMS	3.5634e-05	2.80624e-05	-2.94667e-05	-3.26731e-05	-1.84093e-05	4.64465e-05	4.64465e-05	2.38762e-05	-5.64488e-05	-2.8766e-05
		LEGEDDPDRSM	-2.53324e-05	5.06953e-05	-3.65033e-05	6.29e-05	-0.000119796	0.000140732	0.000140732	-9.40335e-05	0.000100895	-1.54708e-06
		TPVRSGTNPQM	1.75121e-05	1.19761e-05	0.0001001	-6.22208e-05	-8.15376e-05	-3.66896e-05	-3.66896e-05	-8.54833e-05	2.65519e-06	-6.75622e-05
		AAAEVPSRDTM	-1.31134e-05	-9.51399e-06	-4.52728e-05	-4.78938e-05	-5.88798e-05	4.00989e-05	4.00989e-05	-4.2768e-05	-5.42896e-05	-5.74171e-05
		RMDQLAKELTA	6.6012e-05	-4.77568e-05	1.51121e-05	-8.79456e-05	9.17729e-05	8.89819e-05	8.89819e-05	0.000185252	-2.91796e-05	-5.0861e-05
		SRMDQLAKELT	0.0001472	4.0321e-05	1.23584e-05	-3.85092e-05	9.30317e-05	-2.53603e-05	-2.53603e-05	-5.63499e-05	-0.000142952	-0.000105132
		IKMALQQEGFD	8.03156e-05	6.61027e-05	8.16545e-06	-2.52019e-05	-2.30659e-06	4.3117e-05	4.3117e-05	-1.56288e-05	-9.57385e-05	0.000100551
		LAMAAFPKKQN	-0.000155635	-5.72055e-06	0.000393619	-0.000118596	-0.000140746	9.1703e-06	9.1703e-06	-0.000107771	-1.67404e-05	0.000186926
		WSRMDQLAKEL	0.000246818	0.000147921	5.85755e-05	-5.80624e-05	0.000387219	2.90467e-05	2.90467e-05	5.72961e-05	-3.38455e-05	4.91959e-05
		PDRSMKLSFRT	0.000162095	-4.30934e-05	0.000250007	-5.50138e-06	9.45907e-05	-7.23394e-05	-7.23394e-05	-3.87258e-05	6.23192e-05	-1.97648e-05
		LPVNSPMTKGD	-9.28517e-05	-0.000102771	1.39892e-05	-7.06957e-05	2.56012e-05	-3.36597e-05	-3.36597e-05	9.43974e-05	1.47239e-06	3.28546e-06
		ANSNPAMAPRE	2.46263e-05	9.88639e-06	7.83078e-05	-5.22694e-05	1.85028e-06	-3.02636e-05	-3.02636e-05	5.82331e-05	1.72386e-05	-2.48356e-05
		SANSNPAMAPR	-3.85885e-05	-0.000119864	-0.00013958	0.000663473	-4.04457e-06	-0.000106283	-0.000106283	0.000169738	-0.000101738	-4.33641e-05
		AQDFVQWLMNT	0.000103666	3.24561e-05	-4.70983e-05	0.000232266	-4.16254e-05	-7.58285e-05	-7.58285e-05	5.90391e-05	-1.12287e-07	-3.70711e-05
		NAARDPNRESL	3.5969e-05	7.90185e-05	-8.53515e-05	2.32923e-05	-9.79455e-06	-3.29857e-05	-3.29857e-05	6.72517e-05	-2.9395e-05	-1.68443e-05
		QLELGGGPGAG	8.41472e-05	-1.12263e-05	1.19234e-05	-1.77858e-06	-0.000202432	-8.21402e-05	-8.21402e-05	-8.90733e-05	1.1598e-05	-1.89224e-05
		LGGGPGAGDLQ	-7.90792e-05	-5.52299e-05	-3.88862e-05	-6.05472e-05	-8.42083e-05	-3.40033e-05	-3.40033e-05	-6.16874e-05	-9.42883e-06	-6.00985e-05
		EVEDPQVAQLE	-4.98319e-05	0.000114188	-7.11202e-05	-0.000142549	-6.70072e-05	-8.62511e-05	-8.62511e-05	-3.91105e-05	-9.17655e-05	-3.0093e-06
		PKFEVIDKPQS	0.000121631	4.88997e-05	-0.000101512	1.0222e-05	-0.000103516	-8.39292e-06	-8.39292e-06	0.0004438	-3.92962e-05	-1.43827e-05
		AGLQFPVGRVH	2.39198e-05	-0.000110656	0.000269087	-0.00028943	-0.000241576	4.63068e-05	4.63068e-05	-0.000146188	-0.000200255	2.41801e-05
		LQTLALNAARD	-2.50059e-05	5.07119e-05	-3.95311e-05	3.28865e-05	-2.86363e-05	-5.95525e-05	-5.95525e-05	3.79045e-05	-4.16984e-05	-4.57338e-05
		TNAENEFVTIK	-9.1506e-05	7.86745e-05	7.82572e-05	-4.50711e-05	-0.000129998	7.42843e-05	7.42843e-05	-9.96595e-05	-9.28456e-05	0.000148337
		QHLGESTVRTI	0.000145228	6.34717e-05	8.84036e-05	2.13606e-05	3.43145e-05	-1.43698e-05	-1.43698e-05	-0.000126163	2.07811e-06	-0.000163572
		VTRQELGQVTL	0.000106831	-6.41641e-05	5.68329e-05	1.60097e-05	-0.000140055	0.000131551	0.000131551	-6.30506e-05	6.05618e-05	-8.08326e-05
		LAYEQVARALK	-0.000120929	-8.6274e-06	4.50427e-05	-0.000105584	-3.01413e-05	-2.19956e-06	-2.19956e-06	6.41631e-05	-6.77858e-05	-5.29821e-05
		IPPDNILPLII	-0.000136138	1.64653e-05	-8.63803e-05	-0.000169945	2.59918e-05	-0.000126647	-0.000126647	-9.6226e-05	6.82848e-06	-0.00010362
		AISDHYPVEVT	3.60532e-05	-8.7106e-05	-2.43101e-05	1.82858e-05	3.63438e-05	-6.59165e-05	-6.59165e-05	6.89046e-05	0.000299754	4.25706e-05
		VTRYIYNREEY	-5.20831e-05	2.32709e-05	0.0002984	5.29263e-05	-0.000192168	-9.85183e-05	-9.85183e-05	0.000260001	-0.000124445	-8.79362e-05
		STITSREIQTA	-9.10804e-05	7.35166e-06	2.67454e-06	3.67306e-05	0.000149637	6.76431e-05	6.76431e-05	5.50632e-05	-0.000109215	3.21012e-05
		LENVIRDAVTY	7.42727e-05	-1.67858e-06	7.20832e-05	9.47724e-05	-4.28508e-05	3.55814e-05	3.55814e-05	-0.000130544	5.21066e-05	-5.21666e-06
		PNRESLDFLLV	-6.45414e-05	-2.09373e-05	8.90062e-06	-0.000101132	-9.18951e-05	-8.16978e-05	-8.16978e-05	-0.000140984	-3.43664e-05	-3.43773e-05
		PQVEQLELGGS	-4.78327e-05	0.000180937	-0.000137192	9.87057e-06	1.31318e-05	4.1316e-05	4.1316e-05	-6.91638e-07	6.26361e-05	-3.1443e-05
		ATAQTVEDYVE	-1.85839e-05	2.41662e-05	-1.87216e-05	1.04686e-05	-4.94111e-05	-4.0766e-05	-4.0766e-05	-2.92643e-05	-2.33377e-06	-2.55e-05
		QRGLTAYHDIS	2.38008e-05	9.85862e-05	6.72339e-05	-7.10964e-05	-2.2202e-05	2.42284e-05	2.42284e-05	-0.000229925	1.78075e-05	-3.72536e-05
		RGLTAYHDISL	-6.19499e-05	3.57191e-05	-2.11521e-05	1.71147e-05	-7.3253e-05	-0.000112818	-0.000112818	-7.50498e-05	0.000164995	-4.19988e-05
		AIQPGSINYDL	-2.21059e-05	7.74099e-05	1.70657e-05	-3.49234e-05	7.22264e-05	-8.53187e-05	-8.53187e-05	2.29329e-05	-8.22653e-05	0.00012025
		LTVTGKTVRLL	0.00014533	-1.43041e-05	-2.73023e-05	-9.75886e-05	-6.46653e-05	-0.000178805	-0.000178805	-0.000113181	-8.34938e-05	1.02322e-05
		SLGKNPTDAYL	2.80384e-05	0.000187614	6.63419e-05	-0.000180042	0.00014314	-0.000118342	-0.000118342	-6.81623e-05	-0.000126164	5.9058e-05
		GIAQIIAAQEE	0.000111095	-1.36772e-05	-6.77451e-05	-6.96652e-06	-4.21256e-05	-9.22402e-05	-9.22402e-05	-3.63928e-05	-7.65459e-05	-3.55133e-05
		ALAAAGYDVEK	9.89049e-05	-1.60718e-05	6.78343e-05	-2.65321e-05	-7.76381e-05	-5.3174e-05	-5.3174e-05	-8.44158e-05	-8.51306e-05	-3.41782e-05
		VEIIANDQGNR	-8.8421e-05	-5.62128e-05	-8.93802e-05	-0.000228138	1.19252e-05	2.8247e-05	2.8247e-05	0.000165928	-0.000189502	3.62618e-05
		LSSSVHTFPAL	5.0884e-05	4.06478e-05	4.82886e-05	8.6236e-05	6.92278e-05	3.04153e-05	3.04153e-05	0.00034046	-2.065e-05	-1.99812e-05
		KSDLEMQIESL	-0.000114462	8.65616e-05	9.56869e-05	4.04531e-05	1.6569e-06	-4.19053e-05	-4.19053e-05	-0.00011748	-9.69614e-05	-4.27985e-05
		TEELNREVATN	-2.6841e-05	1.12524e-05	-1.68747e-05	-2.48132e-05	-2.02209e-05	-1.34067e-05	-1.34067e-05	-1.25433e-05	-3.39246e-05	-1.28829e-05
		LALDIEIATYR	-1.03355e-05	-1.05939e-05	5.21839e-05	-3.71048e-05	-4.1941e-05	-7.7338e-05	-7.7338e-05	-3.42293e-05	-3.95077e-05	1.83419e-05
		KNLQTVNVDEN	0.000184079	-4.27588e-06	0.000289879	0.000252463	0.000251326	1.39209e-05	1.39209e-05	6.04956e-05	0.000118399	-2.59673e-05
		IALLNVELELK	3.1608e-05	-6.2328e-05	1.10871e-05	-0.00014414	-9.17978e-05	7.84331e-05	7.84331e-05	-0.000133315	-0.000111213	7.79465e-05
		DPNRESLDFLL	-8.20819e-05	-1.45101e-05	1.39729e-05	-0.000153916	-0.000129755	0.000179161	0.000179161	5.73147e-05	-9.19473e-05	3.94079e-05
		LVTRYIYNREE	-2.50632e-05	-8.62189e-06	-1.01778e-05	8.45243e-05	-0.000123925	-0.000141435	-0.000141435	-0.000168914	-7.19345e-05	-0.000127444
		SLEWIGVINPY	0.000200532	0.000523504	-0.000122724	-0.000145036	0.000116953	4.86543e-05	4.86543e-05	-0.000100264	-2.80746e-05	2.39907e-05
		IQKTPQIQVYS	0.000134166	0.000125495	2.67973e-05	0.000371969	6.82714e-05	-0.000122442	-0.000122442	0.000515843	4.51626e-05	0.000227299
		AAEVPSRDTME	-1.61529e-05	9.54462e-06	7.91768e-05	-2.78709e-05	-6.80779e-05	-1.18807e-05	-1.18807e-05	-9.50889e-05	-0.000119517	4.96595e-05
		AYGFRDPGPQL	-2.48003e-05	4.09897e-05	6.96275e-06	-6.89808e-05	-1.48624e-05	-6.54932e-05	-6.54932e-05	-6.00834e-05	3.9856e-05	3.26556e-05
		IEAELEKVAHQ	2.72567e-07	-2.33254e-05	-3.83259e-05	-5.86422e-05	7.57041e-05	7.0615e-05	7.0615e-05	0.000119663	-5.07673e-05	-2.88485e-05
		DPADASGTRWA	0.000214194	-5.80527e-05	-5.97385e-05	0.000121203	-0.000140229	4.51912e-05	4.51912e-05	6.35406e-05	0.000252114	-1.32299e-05
		SSYEGHPLSEE	-8.11324e-06	2.98629e-05	-0.00010203	-4.31497e-05	-0.000171135	6.32434e-05	6.32434e-05	-0.000196296	-0.000113536	6.04588e-05
		DGVAELDQLLH	-6.05099e-05	-5.54959e-05	5.31401e-05	1.2181e-05	-2.87824e-05	-2.00191e-05	-2.00191e-05	-7.44942e-05	-5.13686e-05	4.52367e-05
		GVAELDQLLHY	2.22813e-05	-3.9322e-05	2.14615e-05	-4.97423e-05	0.000119518	5.05714e-05	5.05714e-05	-4.09252e-05	-2.625e-05	-2.96913e-05
		HALQDTEENPR	0.000348382	-3.70067e-05	-3.61815e-05	-2.77756e-05	-0.000162288	3.09066e-05	3.09066e-05	-7.84482e-05	6.2956e-05	6.66035e-06
		HSQGTFTSDYS	-3.46765e-05	-0.000129241	0.000109318	-2.21203e-05	9.13529e-05	-7.36922e-05	-7.36922e-05	1.54698e-05	-0.000141926	3.80564e-06
		QGTFTSDYSKY	-0.000138514	-4.77405e-06	-3.85607e-05	0.000253311	6.69973e-05	-0.000138772	-0.000138772	-4.68315e-05	0.000143808	0.000147838
		FTSDYSKYLDS	0.000121008	-0.000148529	-6.98795e-05	7.80964e-05	9.87569e-05	6.03838e-05	6.03838e-05	4.86103e-05	-4.02079e-05	3.47221e-05
		KVITAFNEGLK	-5.86358e-05	-3.49737e-05	1.05376e-05	0.000148474	0.000123466	-9.37223e-05	-9.37223e-05	0.000232463	-5.6537e-05	-8.15343e-05
		LANFLVRSSNN	6.06051e-06	-5.08827e-06	9.34231e-05	0.000853483	0.000260292	9.48351e-05	9.48351e-05	0.000284092	-0.000181756	5.80901e-05
		NNLGPVLPPTN	-2.36308e-05	-9.0593e-06	-1.25687e-05	-2.39499e-05	-2.12828e-05	-1.41353e-05	-1.41353e-05	-1.99363e-05	-3.24963e-05	-1.79438e-05
		VLPPTNVGSNT	9.98015e-06	-2.56974e-05	-3.61361e-05	-3.65254e-05	-5.45313e-05	5.88845e-05	5.88845e-05	2.11674e-06	-1.14711e-05	-3.33955e-05
		LPPTNVGSNTY	-4.02386e-05	5.85099e-05	-9.91669e-05	0.000205518	6.34441e-05	7.35258e-06	7.35258e-06	-6.59805e-05	3.85493e-05	-6.93972e-05
		ARDPNRESLDF	-4.81646e-05	-3.93826e-05	-9.51851e-05	6.53461e-06	-2.60311e-05	-4.70367e-05	-4.70367e-05	3.13047e-05	4.17975e-05	-4.50725e-05
		RDPNRESLDFL	-2.13823e-05	9.59364e-05	0.000296313	-6.10904e-06	7.56013e-05	7.44824e-06	7.44824e-06	2.60381e-05	2.45617e-08	-6.37583e-05
		GERGFFYTPKS	-3.19778e-05	0.000105152	-6.25304e-05	-0.000131975	0.000162954	8.55991e-05	8.55991e-05	7.44897e-05	-0.000131002	0.000129166
		EVEDPQVEQLE	-4.11533e-05	-3.01573e-05	-0.000103539	6.43358e-05	-1.52029e-05	3.6874e-05	3.6874e-05	-6.37419e-05	-2.2248e-05	-0.00011862
		VEDPQVEQLEL	2.60757e-05	0.00010117	4.80583e-05	2.22439e-05	-0.000148862	1.31371e-05	1.31371e-05	-1.43645e-05	2.14899e-05	8.30325e-06
		LELGGSPGDLQ	3.13518e-05	3.8995e-05	0.000155663	-2.50223e-05	8.09637e-05	-1.11018e-05	-1.11018e-05	-0.000175728	-8.07032e-05	-1.16873e-05
		ELGGSPGDLQT	3.44878e-05	9.83987e-05	-3.67606e-05	-5.01688e-05	-4.55698e-05	-0.000127678	-0.000127678	-0.000118157	5.43968e-05	3.53085e-05
		LGGSPGDLQTL	7.54717e-05	0.000175572	3.37504e-05	-9.76644e-05	-9.5514e-05	5.23512e-05	5.23512e-05	-2.26269e-05	-0.000111032	9.2031e-05
		GGSPGDLQTLA	-7.40828e-05	9.54806e-05	-4.86574e-05	-0.000187686	-2.72392e-05	0.000121042	0.000121042	0.000365439	8.8571e-05	-2.90998e-06
		LQTLALEVARQ	-6.17292e-05	5.92294e-05	4.41494e-05	-7.30815e-05	1.72122e-05	-3.03404e-06	-3.03404e-06	-8.03258e-05	9.55801e-06	1.02631e-05
		LELGGGPGAGD	0.000299611	-4.78385e-05	-1.34749e-08	5.24343e-05	-5.21498e-06	-9.36249e-05	-9.36249e-05	-7.58305e-05	-1.39916e-06	-6.14429e-05
		ELGGGPGAGDL	-2.76583e-05	-3.96966e-05	-0.000103213	9.20646e-05	5.96222e-05	-7.5866e-05	-7.5866e-05	4.85234e-05	-4.57084e-05	-6.1659e-05
		GGGPGAGDLQT	-7.73992e-05	-5.25816e-05	-6.90325e-06	6.0768e-06	-0.000110085	2.03886e-06	2.03886e-06	-3.54151e-05	5.90004e-05	-7.13178e-06
		GGPGAGDLQTL	3.78043e-05	-5.17208e-05	-7.37185e-05	0.000145703	-8.68918e-05	3.27659e-05	3.27659e-05	-9.33473e-05	-5.66323e-05	3.77683e-05
		PGAGDLQTLAL	3.84374e-05	6.13152e-05	-1.19195e-05	1.11475e-05	-4.22037e-05	-4.74944e-05	-4.74944e-05	-9.6274e-06	-7.51588e-05	0.000130741
		LQTLALEVAQQ	-6.24671e-05	-4.19427e-05	-0.00015334	3.85372e-05	0.000141683	1.10453e-05	1.10453e-05	-0.000127474	8.35058e-05	-4.71148e-05
		ELEEELDEAVE	-0.000113867	5.84855e-06	-7.83023e-05	-2.47712e-05	-8.09995e-05	6.97561e-05	6.97561e-05	-6.26335e-05	-1.4499e-05	-2.74616e-07
		YPAKPEAPGED	-4.78224e-05	-5.73427e-05	-2.29472e-05	-6.72415e-05	-5.4469e-05	-3.53446e-05	-3.53446e-05	-8.20091e-06	-1.81999e-05	-3.59892e-05
		DVPAALFSKLL	-0.00011086	-4.76655e-05	5.59469e-05	-2.9803e-05	-0.000159985	-0.000116452	-0.000116452	-0.000142118	-3.06868e-05	-7.12739e-05
		FTDDSDSENLP	-2.14731e-05	-1.93827e-05	-5.94881e-05	0.000321963	0.000199657	1.6763e-05	1.6763e-05	5.36074e-05	6.01541e-05	1.47536e-05
		LPFRPEGLDQW	0.000107492	-2.97038e-05	-3.18433e-05	2.06041e-05	0.00011205	0.000122118	0.000122118	-2.17119e-05	-0.000112806	-4.9511e-05
		SGQLGLPDEEN	-1.86467e-05	3.06926e-05	3.04606e-05	8.56669e-05	-0.000119757	-0.000113603	-0.000113603	3.57352e-05	0.000539074	4.6857e-05
		DDIPEADLDRP	-9.29203e-05	-8.21225e-05	5.16364e-05	-2.82935e-05	-6.44025e-05	1.59638e-05	1.59638e-05	-0.000133434	7.43051e-05	-6.9684e-05
		ELSAERPLNEQ	7.97393e-05	-2.25583e-05	4.26626e-05	-0.000104234	-9.77891e-05	2.37647e-05	2.37647e-05	-5.36924e-05	1.4362e-05	-4.17738e-05
		SLAAATGKQEL	-2.38757e-05	-1.93499e-05	-2.18704e-05	-2.38286e-05	-2.66256e-05	-1.63063e-05	-1.63063e-05	-2.54196e-05	-3.23796e-05	-1.68979e-05
		AEQDEMRLELQ	0.000141949	-8.59461e-05	-0.000137333	-0.000103469	-6.18332e-05	-8.3359e-05	-8.3359e-05	-0.000147452	-9.20059e-05	-4.05465e-05
		IWHHTFYNELR	-1.64524e-05	-6.91912e-05	0.00023727	-8.21002e-06	7.93124e-05	0.000179529	0.000179529	3.31842e-05	-5.74564e-05	-3.95097e-05
		DAAAEVPSRDT	-2.2469e-05	-1.21222e-05	-1.45105e-05	-2.39835e-05	-1.96984e-05	-1.27147e-05	-1.27147e-05	-1.84542e-05	-3.25286e-05	-1.61073e-05
		GLFPQGGKGRE	-4.44839e-05	0.000181496	5.69215e-05	6.09328e-05	3.39253e-05	0.000227269	0.000227269	0.000114931	4.92206e-05	-0.000108412
		GEDDPDRSMKL	-3.88585e-05	0.000273951	-5.09381e-05	5.11243e-05	-0.000118143	1.26665e-05	1.26665e-05	6.51355e-07	-3.48751e-05	-7.28297e-05
		DDPDRSMKLSF	1.12228e-05	1.13086e-05	9.93375e-05	0.000336489	-0.000169392	4.08073e-06	4.08073e-06	0.000137879	-1.85296e-05	9.88326e-05
		EPEYGEESRSY	-5.01057e-05	-2.18644e-05	-5.91512e-05	-2.28289e-05	-1.64353e-05	3.17541e-05	3.17541e-05	-3.48675e-05	-9.05496e-05	2.79919e-05
		DRQYEPYPITE	5.79307e-05	3.36747e-05	-1.30795e-05	7.51559e-05	7.36268e-05	-7.32924e-05	-7.32924e-05	-3.31481e-05	-6.71988e-06	3.10508e-05
		YFDPLQWKNSD	-1.13384e-05	-4.5205e-05	-0.000114916	0.000155399	-6.28855e-05	-0.000104339	-0.000104339	0.000131335	-5.62994e-05	5.01952e-05
		DPLQWKNSDFE	0.000262402	-3.63547e-05	-2.61839e-05	-0.000151896	-7.20617e-05	-7.6507e-05	-7.6507e-05	0.000148714	6.02302e-06	-3.77816e-05
		PFSEDVNWGYE	-6.80111e-05	0.000120543	-6.08781e-05	2.1416e-06	-0.000161308	2.09916e-05	2.09916e-05	-0.000101589	0.000118411	-7.34682e-05
		QYDGVAELDQL	2.18247e-05	-7.37782e-06	0.000194609	0.000184014	-9.4457e-05	-4.40754e-06	-4.40754e-06	0.000142329	0.000264264	4.46037e-05
		PHFLYPKSRLV	-0.000129978	2.48175e-05	1.49234e-05	-5.17662e-05	-5.22613e-05	-7.79565e-05	-7.79565e-05	-8.51901e-05	2.10024e-06	0.000182635
		NFFGQNQNTRS	3.59509e-05	-4.95661e-05	3.88796e-06	4.64817e-05	-0.000179646	-4.62074e-05	-4.62074e-05	9.67076e-05	2.61309e-05	4.15197e-05
		SQGTFTSDYSK	-6.087e-06	5.89974e-06	-0.00018535	-2.89238e-05	-0.000216892	-3.62772e-05	-3.62772e-05	-4.23495e-05	-0.000114065	1.58834e-05
		GTFTSDYSKYL	0.000121516	-2.33654e-05	0.00014164	-0.000106903	1.22004e-05	3.74931e-06	3.74931e-06	-5.95047e-06	-0.000109458	0.000117776
		TFTSDYSKYLD	2.95273e-05	4.18744e-05	0.000147756	3.21163e-05	0.000106752	2.27866e-05	2.27866e-05	0.000102765	-0.000126309	1.77877e-05
		DSRRAQDFVQW	-3.11747e-05	7.44025e-05	9.59265e-06	-0.000103536	-1.71718e-05	7.04522e-05	7.04522e-05	1.65418e-05	-0.000150555	-2.92273e-05
		INWLIQTKITD	6.99017e-05	-0.000103427	2.69758e-05	-0.000131393	-2.48114e-05	-0.00010832	-0.00010832	-0.0001073	0.000123661	8.98532e-05
		GKKVITAFNEG	-0.00011704	8.10986e-05	-8.69806e-05	-7.68543e-05	-0.00015257	0.000148602	0.000148602	-0.000131988	1.99731e-05	-2.76492e-05
		FLVRSSNNLGP	5.85349e-05	5.42401e-05	-7.50936e-06	6.91991e-05	-8.21267e-05	-9.35769e-05	-9.35769e-05	4.71708e-07	-0.000112591	-3.23917e-05
		GPVLPPTNVGS	2.21527e-05	-1.2699e-05	9.46136e-06	-2.81443e-05	-5.47137e-05	-3.82387e-05	-3.82387e-05	-5.36625e-05	-5.01907e-05	-4.32479e-05
		EDPQVEQLELG	0.000164107	7.71957e-05	0.00031469	-5.9863e-05	-0.000145587	0.000155849	0.000155849	-0.00014521	-4.48055e-05	6.2826e-05
		QLELGGSPGDL	0.000158417	-2.80244e-05	-7.88979e-06	-2.28558e-05	-1.4534e-05	0.000215488	0.000215488	-9.02407e-05	-0.000157605	5.89406e-06
		GSPGDLQTLAL	-2.3542e-05	-6.62008e-05	-2.28289e-05	5.37076e-05	-4.05884e-05	-5.1978e-05	-5.1978e-05	-3.80789e-05	-2.14118e-05	2.35269e-05
		VEDPQVAQLEL	-2.03509e-05	-8.07422e-05	6.43559e-05	0.000174469	-9.4932e-05	1.60452e-05	1.60452e-05	0.000248152	-1.28004e-05	-9.49437e-05
		GPGAGDLQTLA	-5.16475e-05	-5.53566e-05	-5.2021e-06	-9.81132e-05	-8.23563e-05	1.69515e-05	1.69515e-05	-0.000106212	1.34989e-05	6.1792e-05
		NLALSRESLVV	0.000157306	-0.000147564	-0.000139742	-8.64273e-05	-8.74594e-06	1.5011e-05	1.5011e-05	-0.000102068	0.000184465	-5.41405e-05
		MDQAITVGAPV	0.000130335	7.00581e-05	0.000295233	-1.52699e-05	-1.65668e-05	0.000207937	0.000207937	-5.35144e-05	0.000229938	8.30415e-05
		NPNTYSEDLDV	-6.7938e-05	4.09207e-06	0.000261428	1.4736e-05	-2.15011e-05	2.47623e-05	2.47623e-05	6.58421e-06	3.93118e-05	-3.4516e-05
		APELWEDEESL	-8.28794e-06	-4.50092e-05	2.47757e-05	-1.6024e-05	-6.41026e-05	-4.35871e-05	-4.35871e-05	-5.14155e-05	5.60903e-05	-2.14049e-05
		LMYEENSRENP	0.000127394	-5.75477e-05	3.70383e-05	-8.13457e-05	7.79267e-05	-0.000142319	-0.000142319	-6.46108e-05	-6.45245e-05	-1.17202e-05
		MYEENSRENPF	-9.74688e-05	-2.09481e-05	-0.000119891	-7.68083e-05	-7.46616e-05	0.000266599	0.000266599	5.92293e-05	9.49168e-06	-1.26353e-05
		IVEEQYTPQSL	3.98818e-05	-1.899e-05	0.000187442	-0.000179696	-4.49098e-05	6.98485e-05	6.98485e-05	-2.73391e-05	-0.000167969	-4.34318e-05
		ELGKLTGPSNQ	7.52455e-05	0.000171547	-5.70656e-05	-2.47377e-05	-5.57667e-05	-9.63196e-05	-9.63196e-05	7.18043e-06	9.85349e-05	3.61797e-05
		LRAITEKETVE	4.24293e-06	-1.03993e-05	-5.50072e-05	7.93897e-05	-0.000142391	-1.76162e-05	-1.76162e-05	-9.07347e-05	3.23454e-05	-9.90912e-05
		VMEQLGIARPR	-4.55166e-06	-2.91831e-05	-7.20291e-05	-8.99649e-05	-0.000161759	-9.5625e-06	-9.5625e-06	-6.28757e-05	-7.19132e-05	-5.45258e-06
		IIATGSVGKNL	0.000155857	3.98344e-05	-4.13391e-05	-0.000144538	-2.59866e-05	2.34054e-05	2.34054e-05	6.91152e-05	-0.000133693	3.19557e-08
		LAAATGKQELA	-2.23811e-05	-9.5102e-06	-1.20253e-05	-2.36532e-05	-1.94136e-05	-1.11146e-05	-1.11146e-05	-1.81678e-05	-3.2211e-05	-1.61073e-05
		QAAEQDEMRLE	2.60218e-05	4.6761e-05	-3.10565e-05	-4.72984e-05	-1.77298e-05	4.22574e-05	4.22574e-05	3.63105e-06	-1.92117e-06	2.98133e-06
		HKFYNTGPVFS	-6.90408e-06	7.40878e-05	0.000325231	-3.46066e-05	-0.000187148	6.64553e-05	6.64553e-05	-6.01471e-05	-3.8581e-05	-3.16108e-05
		AARDPNRESLD	-6.73434e-05	2.31582e-05	-2.52309e-05	-8.93398e-05	-0.000139844	-2.37064e-05	-2.37064e-05	9.09675e-06	2.20994e-05	-2.92432e-05
		VEALYLVCGER	-8.02405e-05	0.000199499	4.66432e-05	5.96502e-05	4.50984e-05	0.000139789	0.000139789	0.000109987	-1.6189e-05	1.87202e-05
		QVEQLELGGSP	4.90668e-05	-7.64933e-05	-3.64424e-05	6.39048e-05	-8.35511e-05	7.54211e-06	7.54211e-06	-2.2637e-06	-7.89864e-05	1.94368e-08
		VEQLELGGSPG	-9.96285e-05	4.97554e-05	-0.000101526	-9.66645e-05	-3.90351e-05	-8.66245e-05	-8.66245e-05	-4.26764e-05	-1.16563e-05	-4.16987e-05
		EQLELGGSPGD	-3.47746e-05	-2.21987e-05	1.83802e-05	-4.07766e-05	-1.66596e-05	7.48706e-05	7.48706e-05	-5.32999e-05	-1.28273e-05	-3.88287e-05
		PQVAQLELGGG	2.9769e-05	2.00196e-05	-6.69892e-05	-0.000130702	3.57394e-05	-0.000102054	-0.000102054	-4.10232e-05	-0.000117276	-6.20941e-05
		QVAQLELGGGP	-7.45938e-05	-1.15556e-05	-6.97663e-05	-5.46396e-05	-8.24114e-05	1.74282e-05	1.74282e-05	1.16656e-06	-6.50548e-05	-1.23474e-05
		NEIVEEQYTPQ	-5.22458e-06	7.31e-07	-1.36356e-05	-3.02749e-05	-1.52719e-05	-8.65712e-06	-8.65712e-06	-2.47137e-05	-2.80057e-05	-3.01351e-05
		EIVEEQYTPQS	0.000470942	2.85094e-05	-7.59002e-05	0.000120387	-9.61783e-05	6.08107e-05	6.08107e-05	-0.00014179	-8.98516e-05	-0.000121311
		TPQSLATLESV	-3.65658e-05	6.23037e-05	-4.4994e-05	0.000292499	0.000287502	-0.000105102	-0.000105102	4.49596e-05	-2.47184e-05	2.26276e-05
		VGSLKNEDTPN	-7.18493e-05	-1.9425e-05	0.000154356	-5.54204e-05	-8.49512e-05	-8.41197e-05	-8.41197e-05	0.000231827	8.81467e-05	-6.17845e-05
		YSPRTPDRVSE	0.000555282	0.00020962	7.97436e-05	-9.36909e-05	-7.45284e-05	-7.39326e-05	-7.39326e-05	-8.9286e-06	-0.000110308	2.73421e-05
		TPDRVSETDIQ	-4.9157e-05	4.12519e-05	-8.14552e-05	-9.79464e-05	9.70623e-05	-8.87261e-05	-8.87261e-05	0.00100801	0.000282143	-3.63087e-05
		LKVALPSYEEA	-6.3993e-05	-0.000138865	-0.000140226	0.000115061	-1.04079e-05	-0.000103903	-0.000103903	5.94387e-05	-4.7946e-05	4.11355e-05
		TYVRKLDDFVE	0.000124468	0.000311363	-1.95151e-05	3.13395e-05	-0.000170812	-3.20815e-05	-3.20815e-05	2.08565e-05	-0.000101617	-1.01172e-05
		AHAAAITAYAL	-2.23811e-05	-9.5102e-06	-1.20253e-05	-2.35655e-05	-1.94136e-05	-1.11146e-05	-1.11146e-05	-1.81678e-05	-3.21267e-05	-1.61073e-05
		GTARGIVVYTG	0.000174523	-0.000108456	0.000227096	-0.000173155	-3.55808e-05	-0.000154052	-0.000154052	-0.00022802	3.70773e-05	2.5132e-05
		NKDLPSPIERT	-4.28955e-06	-1.37846e-07	-6.80005e-05	8.46438e-05	2.03667e-06	7.74207e-06	7.74207e-06	-8.35054e-05	-1.30265e-05	1.80163e-05
		GVQVALPSYEE	6.42825e-05	0.000112462	8.55513e-05	-3.75119e-05	-0.00012209	2.80338e-06	2.80338e-06	-9.85091e-06	-0.000164076	-0.000103145
		HEHMVITDRIE	0.000188407	6.97162e-05	-0.00015704	8.40923e-05	-0.000102803	0.000115044	0.000115044	-0.000171176	0.000212691	7.93443e-05
		LRVAPEEHPVL	-5.39059e-05	-8.52156e-05	-3.41345e-05	-8.18782e-05	0.00029106	0.000148981	0.000148981	9.47679e-05	-0.000159654	-7.19854e-05
		RVIEITIYEDR	0.000142727	1.15397e-05	-9.33723e-05	8.60953e-05	-4.22536e-05	3.48648e-05	3.48648e-05	0.000150915	-8.23027e-05	-9.79635e-06
		GIGKITPFEEK	-7.25562e-05	0.000204448	0.000106851	-7.47209e-05	-6.96359e-05	0.000176209	0.000176209	6.1983e-05	0.000342306	-1.992e-05
		FESNIKSYRDD	3.38938e-05	-0.000135899	0.000107406	-8.96344e-05	-0.000119696	0.000140711	0.000140711	-9.19974e-05	-0.000126012	0.000143827
		TVVKSVIVEPE	0.000137261	-0.000125969	-0.000142429	-0.000100206	-0.000133739	-8.57251e-05	-8.57251e-05	-2.59954e-05	-8.18891e-06	-8.40496e-05
		RVAPEEHPVLL	0.000147634	-3.36542e-06	8.63039e-07	-0.000166857	-8.47381e-05	-2.78828e-05	-2.78828e-05	-0.000146358	-9.69723e-05	-7.11415e-05
		YLERTRAELDT	0.000122199	-6.44901e-06	-3.59508e-05	-2.15994e-05	-5.87495e-05	3.51606e-05	3.51606e-05	-7.02022e-05	4.75999e-05	-6.3212e-06
		AQAKVDVFRED	-4.53841e-05	0.000122913	5.75097e-05	-7.91839e-05	-0.000137381	8.71864e-06	8.71864e-06	-0.000144754	-3.91367e-05	-3.93912e-05
		HHGLDVFQDDD	-8.18759e-05	1.00853e-05	-3.60663e-05	-0.000106558	-0.000197395	4.19743e-06	4.19743e-06	-4.40892e-06	-8.95939e-05	-5.57262e-05
		GQPNTLICFVD	-5.39721e-05	0.000200058	-5.01372e-05	-0.000135167	-0.000159456	-3.81526e-05	-3.81526e-05	5.03929e-06	8.50149e-06	-1.63195e-05
		EIEIIPVQEEE	-4.26452e-05	2.05713e-06	-3.84343e-05	-0.000103687	-2.19256e-05	-8.64056e-05	-8.64056e-05	-9.34156e-05	-8.90152e-05	-2.4194e-05
		ARLGADMEDLR	-5.78986e-05	3.61265e-05	-6.03069e-05	-8.62558e-05	1.10075e-05	0.000173726	0.000173726	-7.89413e-05	-0.000158011	4.22116e-05
		IEIIPVQEEEE	-5.38297e-05	-5.21362e-05	-3.81409e-05	-2.67484e-05	2.59718e-06	4.73417e-06	4.73417e-06	-7.0704e-05	-2.96331e-05	-4.05753e-06
		IDGSERQNGVL	6.45179e-05	0.000208922	0.000105413	-0.000118698	-0.000166113	4.50554e-05	4.50554e-05	0.00068453	7.0911e-05	-2.23498e-05
		TIEENIKIFEE	0.000339388	-8.63252e-05	-0.000102494	0.000119013	-0.000152292	0.00014438	0.00014438	-0.000104813	-5.40233e-05	9.92362e-05
		GVLNSWTDQDS	6.14818e-05	-4.87974e-05	-5.05675e-05	-8.83347e-05	-9.08702e-05	-8.60959e-06	-8.60959e-06	-0.000209726	-5.16258e-05	0.000145928
		ATIPLVPGRDE	-2.25758e-05	-1.53618e-05	-1.59385e-05	-2.08403e-05	-2.22438e-05	-1.5607e-05	-1.5607e-05	5.9156e-06	-3.23115e-05	-2.5992e-05
		EVAQTTALPDE	-2.38945e-06	-8.3522e-05	7.79284e-05	-1.32454e-05	-4.683e-05	-5.19909e-05	-5.19909e-05	8.48539e-05	-9.22441e-05	-6.02488e-05
		PPCCQPSSCETT	-2.23811e-05	-9.5102e-06	-1.20253e-05	-2.35655e-05	-1.94136e-05	-1.11146e-05	-1.11146e-05	-1.81678e-05	-3.21267e-05	-1.61073e-05
		MNAAPGVDLTQL	-3.35668e-05	0.000214075	2.67324e-05	7.47906e-05	-3.69999e-05	0.000186241	0.000186241	-0.000164104	-0.00018165	5.34517e-05
		RAQDFVQWLMNT	-6.38022e-05	8.0926e-08	-2.49765e-05	-5.83275e-05	-4.62389e-05	-1.27858e-05	-1.27858e-05	-5.69303e-05	-6.48436e-05	3.05778e-05
		AAAEVPSRDTME	-0.000134966	4.92535e-05	0.00015721	0.00010434	-9.04802e-05	-3.2414e-05	-3.2414e-05	-7.3456e-05	-0.000118515	-3.30716e-05
		TPVRSGTNPQMD	-0.000132109	6.4446e-06	-5.74031e-05	6.18715e-05	-0.000201389	-0.000236608	-0.000236608	-5.52902e-05	-0.000193705	-0.000162612
		GIAQIIAAQEEM	0.000131748	-1.31263e-05	-5.13435e-05	8.02509e-05	-6.55871e-05	1.33011e-05	1.33011e-05	2.87637e-05	0.000191429	7.33815e-06
		DAAAEVPSRDTM	3.23311e-05	7.91223e-06	0.000133602	-8.00155e-05	-7.07912e-05	3.68636e-05	3.68636e-05	-6.11155e-05	-7.34941e-05	4.13967e-05
		NMIVIVLGHHLG	-2.23811e-05	-9.5102e-06	-1.20253e-05	-2.35655e-05	-1.94136e-05	-1.11146e-05	-1.11146e-05	-1.81678e-05	-3.21267e-05	-1.61073e-05
		RMDQLAKELTAE	0.000250292	7.20071e-05	2.78955e-05	-6.52587e-05	0.00027275	1.17767e-05	1.17767e-05	-0.000236493	-1.35348e-05	8.56091e-06
		SRMDQLAKELTA	7.39903e-05	-8.81884e-05	-9.4629e-05	-1.23109e-05	-6.88802e-05	-1.90072e-05	-1.90072e-05	-4.80044e-05	-0.000136429	1.7032e-05
		WSRMDQLAKELT	0.000133219	-0.000114648	7.53052e-05	-7.10519e-05	7.85347e-05	8.27497e-05	8.27497e-05	0.00042278	0.000210911	-7.79752e-05
		IALYMASQPRNK	9.41289e-05	-9.92113e-05	-5.61079e-05	-2.0359e-05	-8.81619e-05	-5.52483e-05	-5.52483e-05	-7.95817e-05	-6.93504e-05	4.40278e-05
		TVTAMDVVYALK	1.80581e-05	-7.50181e-06	-0.000191233	-0.000161722	2.69971e-05	7.9053e-05	7.9053e-05	-4.27677e-05	0.000232824	-7.36748e-05
		AAEQDEMRLELQ	-3.84844e-05	3.59607e-05	2.99305e-05	-5.96597e-05	-3.41669e-05	-2.04558e-05	-2.04558e-05	-2.85275e-05	-6.03243e-05	-6.70637e-06
		SANSNPAMAPRE	0.000108663	0.000106459	-2.21395e-05	6.23062e-05	0.000298974	0.000109571	0.000109571	0.00019371	1.55097e-05	0.00017845
		NAARDPNRESLD	3.7974e-05	0.000177092	2.49796e-06	0.000104446	-1.11333e-05	-3.89595e-05	-3.89595e-05	0.000139653	4.20076e-05	-3.16021e-06
		VNNKDLPSPIER	-7.95996e-05	9.90742e-05	0.000132544	0.00015929	2.64266e-05	0.000145733	0.000145733	7.20699e-05	-5.0835e-05	-6.71596e-05
		KCNTATCATQRL	-1.15801e-05	4.16734e-05	-3.96354e-05	-9.31525e-05	9.875e-05	0.000459208	0.000459208	7.33105e-05	-4.63552e-05	1.69908e-05
		QLELGGSPGDLQ	-0.000124089	1.6745e-05	2.56913e-05	2.54291e-05	6.07235e-05	3.57692e-06	3.57692e-06	-4.38405e-05	-5.89725e-05	-8.75695e-05
		QERNAGDPAQPR	0.000111189	3.36108e-05	3.82571e-05	-1.43006e-05	0.000172179	-0.000129982	-0.000129982	-0.000122534	-0.000182386	-2.69187e-05
		EESNYELEGKIK	-5.69748e-05	8.90576e-05	0.00015051	-0.000252575	-0.000181358	1.10431e-05	1.10431e-05	-0.000101714	-0.000207122	4.70287e-05
		ALEEQLQQIRAE	8.47834e-06	2.9461e-06	-9.63749e-05	-3.42896e-05	-5.46779e-06	1.55688e-05	1.55688e-05	0.000196594	5.8971e-05	9.10686e-05
		GEAIPIYAEIEN	-0.000113009	0.000109953	0.000160102	-0.000181235	-0.000127334	-2.0497e-06	-2.0497e-06	6.40807e-06	0.000157385	-0.000161931
		NHEKYDNSLKIV	-6.03723e-06	-0.000145827	-0.000133997	-0.000127334	8.94375e-06	-6.40074e-05	-6.40074e-05	9.32731e-05	0.000164741	-5.39504e-05
		GISVPIILYPDG	1.04237e-05	7.01687e-05	0.000132673	-0.000213642	-0.000263741	0.000110542	0.000110542	-0.000286966	-0.000117044	3.71303e-05
		VHLTDAEKAAVS	-0.000113895	4.15021e-05	0.00020583	-4.72297e-05	-8.62766e-05	-6.10611e-05	-6.10611e-05	0.000149537	-9.84132e-05	-6.88814e-05
		PQVEQLELGGSP	-3.41314e-05	5.77351e-05	-4.55645e-05	9.89176e-05	0.000228992	-3.09918e-05	-3.09918e-05	-4.91486e-06	-9.333e-05	5.08609e-05
		ATAQTVEDYVEE	1.66935e-05	-4.70451e-05	-3.37411e-05	-6.40125e-05	-3.89286e-05	-1.94608e-05	-1.94608e-05	5.11891e-05	-4.27904e-05	-5.51429e-05
		HDFQRGLTAYHD	7.26436e-06	-5.98939e-05	6.49933e-06	-0.000121719	9.9187e-06	1.34068e-05	1.34068e-05	-2.1236e-05	-8.11059e-05	-8.30502e-05
		FLKVALPSYEEA	-6.03974e-05	8.97973e-05	-9.32876e-05	2.00609e-06	0.000133955	-5.87345e-06	-5.87345e-06	0.000115737	2.57407e-06	-8.10604e-05
		VGPRVGLARAQS	-5.40514e-05	1.91492e-05	0.000274143	-0.000125117	-7.75944e-05	0.000143843	0.000143843	2.27229e-05	9.0342e-05	-0.000114156
		DAAASPLIAEQE	-2.29965e-05	-1.1146e-05	-1.36436e-05	-2.48643e-05	-3.15903e-05	-1.39823e-05	-1.39823e-05	-3.04116e-05	-3.33754e-05	-2.76887e-05
		KVVQEYIDAFSD	6.12456e-05	4.38303e-05	4.69992e-05	-2.31246e-05	4.72574e-05	-2.38002e-05	-2.38002e-05	0.000181134	6.03121e-05	-3.27812e-05
		LAYLTSESSRPT	1.10575e-05	-1.59342e-05	6.23097e-05	1.1312e-05	3.77831e-05	-2.63515e-05	-2.63515e-05	5.20416e-05	-3.99118e-05	-1.09289e-05
		AKALANVNIGSL	-0.000151485	-1.91794e-05	-0.000125028	-7.465e-05	-2.59207e-05	0.000158832	0.000158832	1.06539e-05	-0.000159114	-7.96064e-05
		VGDEAQSKRGIL	0.000183201	-7.79644e-05	-1.09034e-05	-0.000236906	-0.00014464	9.47817e-05	9.47817e-05	-7.72202e-05	0.000108128	-6.6723e-07
		VQTKGTGASGSF	0.000201547	-0.000149343	-6.76501e-05	0.000209239	5.89785e-05	8.03888e-05	8.03888e-05	0.000160835	5.15525e-08	9.29692e-05
		VGGTSDVEVNEK	0.000191016	-1.83044e-05	4.78148e-05	9.7433e-05	-0.000162596	-2.24632e-06	-2.24632e-06	1.87763e-05	0.000113027	-1.83375e-05
		YYLKKTISRSPG	-0.000187565	1.40287e-05	6.55328e-05	5.818e-05	5.45014e-05	2.29774e-05	2.29774e-05	-7.85205e-05	-5.21553e-05	-2.20433e-05
		LQQSGPELVKPG	0.000137196	3.17126e-05	-8.38794e-05	9.59968e-05	-0.000136061	0.000165302	0.000165302	-9.68896e-05	5.05027e-05	-0.000147471
		ISPNAISAEEDG	-2.18633e-05	0.000179468	-0.000187111	-3.16174e-05	-0.000116677	-0.000123936	-0.000123936	-0.000205147	-0.000103539	-3.87235e-05
		VDAGAALVQEDH	-2.99233e-05	-2.30381e-05	0.00013842	-6.13743e-05	2.23028e-05	-4.86405e-05	-4.86405e-05	4.09333e-05	-5.60548e-05	-5.18282e-05
		EQEEAFLLAEEE	-3.25747e-05	-3.01731e-05	7.63595e-05	-0.000108569	8.54692e-06	-0.000110897	-0.000110897	-5.69841e-05	-3.47906e-05	4.18971e-06
		GVQVALPSYEEA	0.000177808	4.2338e-06	0.000216564	3.67364e-05	-0.000181524	-2.90865e-05	-2.90865e-05	-0.000227354	-0.000236016	-4.58171e-05
		SLVSKGTLVQTK	0.000183713	-9.1416e-06	-0.00019539	-4.21569e-05	-8.39869e-05	0.000316261	0.000316261	0.000181642	-0.000259067	8.73606e-05
		DPNRESLDFLLV	5.15508e-05	-5.89109e-05	0.000212583	-0.00012237	-0.000157516	0.000165261	0.000165261	6.32029e-05	-9.12502e-05	-4.23736e-06
		QTIEENIKIFEE	0.000219485	-0.000130436	-7.72332e-05	-0.000121767	-5.62255e-05	-8.57502e-05	-8.57502e-05	0.000129988	-1.90181e-05	-3.17472e-05
		SRIVENLQSFNE	-4.28137e-05	-0.000176868	0.000158718	-5.92713e-05	-0.000156698	3.26888e-05	3.26888e-05	-2.16905e-06	-1.44235e-05	7.74819e-05
		AHAAAITAYALT	-2.61793e-05	-1.62872e-05	-2.19308e-05	-2.17191e-05	-3.05652e-05	-2.4433e-05	-2.4433e-05	-2.67176e-05	-3.95373e-05	-4.55467e-05
		LSHNAITDLPEH	-8.43525e-06	0.000158228	-6.33897e-05	3.90529e-05	0.00014438	-3.92447e-05	-3.92447e-05	-3.50749e-05	-9.11893e-06	1.25564e-05
		AASAILTAQLDE	-1.4011e-05	-1.24548e-05	-1.49385e-05	-2.54069e-05	-2.54886e-05	-1.28357e-05	-1.28357e-05	-2.42762e-05	-3.3897e-05	-3.00329e-06
		LVTRYIYNREEY	2.53119e-05	0.000364744	-5.70573e-05	0.000151233	-0.000171502	0.000146094	0.000146094	-9.50703e-05	3.28052e-05	-3.09024e-06
		GYQQFAYDGRDY	0.000421792	6.25344e-05	-4.80904e-05	-7.92136e-05	-1.68711e-05	2.15169e-05	2.15169e-05	0.000136958	-2.28831e-05	3.39459e-05
		QIDNARLAADDF	-6.40663e-05	-5.6296e-05	0.000131186	-0.000165184	1.06519e-05	4.81644e-06	4.81644e-06	-9.9856e-05	-8.10551e-05	1.61154e-06
		GVEEQTKAFLDG	0.000170976	7.81012e-05	-6.18895e-05	0.000173156	2.03454e-05	0.000256621	0.000256621	-8.32799e-05	0.000159825	7.20102e-05
		PNQLYNELNLGR	0.000232931	0.000172673	-8.79784e-05	0.000122625	-0.00011234	9.53749e-06	9.53749e-06	-3.76349e-05	0.000236663	-5.8513e-05
		GEDDPDRSMKLS	9.25409e-05	0.000172285	-9.36875e-05	-0.000206578	6.22244e-05	0.000226876	0.000226876	-5.22362e-05	-5.17583e-05	-0.000149258
		YDGVAELDQLLH	9.02813e-05	-5.45825e-05	4.21519e-05	0.000193773	3.18573e-05	7.13584e-06	7.13584e-06	-5.69782e-05	-5.49393e-05	8.00051e-06
		DGVAELDQLLHY	3.25979e-05	6.20268e-05	-3.51931e-05	-1.44756e-05	1.81282e-05	9.06814e-05	9.06814e-05	-3.5071e-05	8.15023e-05	-1.66976e-05
		SFPASQTEAHED	-0.000190035	0.00011299	0.000209691	0.000312549	-0.000154337	-8.80596e-05	-8.80596e-05	-3.09992e-05	-0.000151695	5.24267e-05
		SQGTFTSDYSKY	-0.000153339	0.000231077	8.47132e-05	1.38383e-05	-9.40125e-05	8.37651e-05	8.37651e-05	0.000376362	-7.65197e-05	8.96152e-06
		HDEFERHAEGTF	0.000251678	0.000184776	6.41592e-05	-0.000322145	-0.000251773	2.09021e-05	2.09021e-05	0.000306564	0.000135587	0.000120691
		KKVITAFNEGLK	-5.68375e-05	-9.81601e-05	-0.000121769	0.00014328	-0.000164859	-5.66558e-05	-5.66558e-05	5.0092e-05	6.57992e-05	-5.1226e-05
		DNIQGITKPAIR	0.000150582	9.21226e-07	0.000209332	-8.45185e-05	-6.24151e-05	-6.02069e-05	-6.02069e-05	-9.36193e-05	4.41457e-05	-5.54834e-05
		GPVLPPTNVGSN	0.000133923	-1.43981e-05	-2.53741e-05	-3.89588e-05	0.000141485	-2.48749e-05	-2.48749e-05	-3.99402e-06	1.81174e-05	-6.61806e-06
		AARDPNRESLDF	-8.57235e-05	-7.22163e-05	-0.000139247	5.78643e-05	-0.000100009	-2.36732e-05	-2.36732e-05	0.000128761	-4.89848e-05	-1.03845e-05
		ARDPNRESLDFL	-8.84312e-05	0.000107894	-4.53493e-05	-0.000194702	-6.3338e-05	-7.35098e-05	-7.35098e-05	0.00016118	8.9407e-05	6.11147e-05
		RDPNRESLDFLL	2.07802e-05	5.02409e-06	2.32602e-05	-5.9195e-05	2.12923e-05	-3.45699e-05	-3.45699e-05	0.000122836	3.86117e-05	-3.82235e-05
		EVEDPQVEQLEL	3.74615e-05	9.41996e-05	0.000228262	-0.000162807	-1.72994e-05	2.41615e-05	2.41615e-05	5.65867e-05	0.000106754	-0.000113147
		LELGGSPGDLQT	0.000178208	-6.97475e-05	-0.000129847	1.00301e-05	0.000182808	4.93448e-05	4.93448e-05	-5.69573e-05	-9.33613e-05	-6.00895e-05
		ELGGSPGDLQTL	-2.84658e-05	7.13654e-05	-3.00922e-05	-9.31132e-06	4.23456e-05	0.000135785	0.000135785	-7.07179e-05	-1.08992e-05	2.61527e-05
		LGGSPGDLQTLA	-9.17464e-06	0.00026374	-0.000135002	0.000336989	-3.30067e-05	-0.000109929	-0.000109929	9.88716e-05	0.000352099	-0.000124295
		GGSPGDLQTLAL	4.73744e-06	0.000198268	0.000273147	0.000141975	-0.00010127	-0.000113269	-0.000113269	2.4256e-05	-0.000173026	1.87402e-05
		DLQTLALEVARQ	8.74034e-05	9.45741e-05	8.02748e-05	0.00037646	-0.000138869	-0.000117708	-0.000117708	-5.72142e-05	-7.749e-05	3.25995e-06
		EVEDPQVAQLEL	1.86192e-05	-8.0804e-05	1.30379e-05	7.88864e-06	7.35427e-05	5.71431e-05	5.71431e-05	-6.15643e-05	1.07003e-05	-3.90726e-05
		PQVAQLELGGGP	7.31917e-06	0.000130087	5.78581e-05	-1.5252e-06	-4.68054e-05	-1.17283e-05	-1.17283e-05	-2.16069e-05	-4.81526e-05	1.29415e-05
		LELGGGPGAGDL	6.59434e-05	-6.52257e-05	1.51738e-05	7.84794e-05	-6.13006e-05	-4.77382e-05	-4.77382e-05	-2.13214e-05	-1.55873e-05	-4.33084e-05
		ELGGGPGAGDLQ	1.64548e-05	9.2323e-05	-9.4248e-05	-9.67638e-06	-0.000110391	-3.7888e-05	-3.7888e-05	-9.94941e-06	0.00013875	5.54192e-05
		LGGGPGAGDLQT	-0.000138797	-9.33895e-05	-8.66422e-05	4.22351e-05	0.000100402	4.43017e-05	4.43017e-05	6.04567e-05	7.80912e-05	1.56709e-05
		GGGPGAGDLQTL	0.000199759	-4.94902e-05	-0.000107616	2.69809e-05	-9.59873e-05	-9.20025e-05	-9.20025e-05	8.56177e-05	-2.97325e-05	-7.03725e-05
		GGPGAGDLQTLA	8.16582e-05	0.000193365	5.29288e-05	8.67589e-05	-0.000153833	4.3594e-05	4.3594e-05	0.000303776	0.00014142	-3.19708e-05
		GPGAGDLQTLAL	-2.65393e-05	1.2082e-05	3.1131e-05	0.000114271	-3.9954e-05	2.575e-05	2.575e-05	-2.47767e-05	0.000210165	-7.57903e-05
		ALAHLLEAERQE	-3.98728e-05	-2.13992e-05	-1.16275e-05	-4.27613e-05	-2.73764e-05	-2.10876e-05	-2.10876e-05	-3.33078e-05	-5.01133e-05	-5.5345e-06
		ERPVFTNHFLVE	5.46683e-05	-0.000111102	0.000204017	0.000101835	-0.000154109	0.000113558	0.000113558	-3.20966e-05	-3.06316e-05	1.54113e-05
		QELEEELDEAVE	6.95921e-05	7.25224e-05	0.000467094	-5.36131e-05	-0.000192683	-7.16783e-05	-7.16783e-05	0.000145489	7.85332e-05	-1.5299e-05
		QELGKLTGPSNQ	-2.33288e-05	-1.19724e-05	0.000417303	8.3847e-05	6.8036e-06	-5.24707e-05	-5.24707e-05	-9.73908e-06	-5.80338e-05	-0.000172046
		DQLSEDASKVIT	1.75184e-05	4.34279e-05	0.000258204	0.000178373	-0.00020141	-9.09083e-05	-9.09083e-05	7.74187e-05	-0.000116207	5.98507e-05
		LDDIPEADLDRP	-8.37539e-05	-8.07483e-06	0.000181966	7.29624e-05	-8.69213e-05	-8.08512e-06	-8.08512e-06	-9.85672e-05	-4.52673e-05	-5.83984e-05
		SKVAFSAVRSTN	4.45465e-06	-5.85137e-05	-0.000100783	-9.48283e-05	-2.62524e-05	-5.20108e-06	-5.20108e-06	-4.30131e-05	-9.08918e-07	-1.78005e-05
		EGEDDPDRSMKL	2.40804e-05	0.000189328	-3.935e-05	4.77797e-06	3.48335e-05	0.000121406	0.000121406	0.00127565	3.65303e-05	-2.65049e-06
		EDDPDRSMKLSF	0.000164962	3.80543e-06	0.000597037	-5.7267e-05	0.000227685	-0.00020103	-0.00020103	-8.40653e-05	-0.000115777	0.000228527
		DPDRSMKLSFRT	-7.17861e-05	-6.14034e-05	0.000244862	0.000119087	-0.000179393	-0.000120703	-0.000120703	-1.84747e-05	-9.25801e-05	-2.29377e-05
		EDSVEARSDFEE	-0.000118997	0.000298581	0.000141639	3.00842e-05	6.77171e-05	-3.11714e-05	-3.11714e-05	-0.000155454	0.000119492	5.90295e-05
		NHPDSELESTAN	0.000161645	-7.50327e-06	-2.08416e-05	-2.38571e-05	-6.95428e-05	5.80537e-05	5.80537e-05	6.01738e-05	-0.000118288	8.86635e-05
		PDRQYEPYPITE	-3.1838e-05	-5.46453e-05	-5.16028e-06	-2.53839e-05	-6.3703e-05	-5.73761e-06	-5.73761e-06	0.000189732	2.38243e-05	-8.20171e-05
		RPFSEDVNWGYE	-9.61691e-05	-0.000120073	0.000241472	-3.95856e-05	0.000123092	0.000148951	0.000148951	-6.46091e-05	5.62472e-05	1.7875e-06
		SAARSVPASNYV	6.29317e-05	1.79085e-05	0.000611963	-0.000115595	-3.56723e-05	-6.36927e-05	-6.36927e-05	-6.22304e-05	-4.03392e-05	-0.000101403
		PGQGGLEGPSGP	-8.93967e-05	3.63318e-05	3.22191e-05	3.3205e-05	2.11504e-05	-6.73345e-05	-6.73345e-05	-5.54446e-05	0.000108196	7.6425e-06
		TEAHEDPDEMNE	0.000211669	-0.00013369	9.50017e-05	0.000315864	-7.52523e-05	-0.000116251	-0.000116251	0.000297301	0.000187695	9.89417e-05
		QGTFTSDYSKYL	0.000229898	2.74164e-05	-4.56805e-05	3.23506e-05	5.55505e-05	5.55892e-05	5.55892e-05	-8.0637e-05	-0.00013054	-4.97882e-05
		GTFTSDYSKYLD	4.4548e-05	-0.000128687	-0.000126072	-4.24609e-05	0.000106761	0.000176347	0.000176347	0.000108103	0.000124584	7.13371e-05
		TFTSDYSKYLDS	0.000212343	6.96415e-05	-0.000225324	0.000284435	0.000168002	-7.25589e-05	-7.25589e-05	-0.00012061	0.000183032	0.000144325
		FTSDYSKYLDSR	0.000130352	0.000137101	-9.99965e-05	7.67163e-05	1.85397e-05	-0.000106194	-0.000106194	-5.45834e-05	6.68902e-05	-9.15631e-05
		SDYSKYLDSRRA	0.000118844	6.38678e-05	-0.000238878	2.92969e-05	-0.000129564	0.000202469	0.000202469	-5.52645e-05	0.00015656	3.37807e-05
		LDSRRAQDFVQW	-1.49759e-05	-3.73421e-05	0.000103407	0.000231853	-0.000147276	4.89634e-05	4.89634e-05	-0.000121948	0.000129204	-1.66324e-06
		DSRRAQDFVQWL	-3.75468e-05	-7.80649e-05	-4.90861e-06	-0.000132647	-0.000113261	-0.000124305	-0.000124305	0.000104517	4.7558e-05	-6.23514e-05
		FINWLIQTKITD	-0.000130833	-0.000105899	7.21025e-05	-4.75e-05	-3.34575e-05	0.000466408	0.000466408	0.000311984	-4.54404e-05	-2.52866e-07
		ASGPPVSELITK	-6.61962e-05	-2.43733e-05	-4.84376e-05	-0.000123047	-3.50958e-05	-0.000104377	-0.000104377	-0.000184317	-8.03554e-05	-4.38232e-05
		NFLVRSSNNLGP	0.000436344	2.78554e-05	8.05271e-05	6.29735e-05	-0.000137301	-0.000108961	-0.000108961	-4.9943e-05	0.000156952	-9.63598e-05
		EQLELGGSPGDL	-2.07329e-05	-2.96036e-05	-1.67355e-05	5.68528e-05	-3.33597e-05	-0.000105918	-0.000105918	6.14114e-05	6.87588e-05	-3.95153e-05
		QLELGGGPGAGD	-4.05978e-05	-3.7191e-05	6.18296e-06	0.000157801	0.00012418	-4.55369e-05	-4.55369e-05	-8.52637e-05	0.000170632	2.83939e-05
		EIELQSQLALKQ	-9.38874e-05	2.63395e-05	5.66054e-06	-0.000104771	6.33587e-05	-6.55748e-05	-6.55748e-05	1.33773e-06	-3.47507e-05	-1.10722e-05
		TWEQEPLQEQPR	-4.98903e-05	0.000149361	-0.000152155	-8.416e-05	0.000138959	5.81417e-05	5.81417e-05	-9.4652e-06	-0.000187277	-7.02692e-05
		APLVETSTPLRL	-2.23811e-05	-9.5102e-06	-1.20253e-05	-2.35655e-05	-1.94136e-05	-1.11146e-05	-1.11146e-05	-1.81678e-05	-3.21267e-05	-1.61073e-05
		RPVFTNHFLVEL	0.000206466	5.75264e-05	-0.000127319	-0.000204296	-9.07066e-05	-5.44607e-05	-5.44607e-05	7.73248e-05	-0.000161168	-3.10939e-05
		DVPAALFSKLLF	-9.60917e-05	-1.25636e-06	0.000120354	0.000136373	-3.42452e-05	-4.76785e-05	-4.76785e-05	0.000110024	-4.54771e-05	1.2951e-05
		LMYEENSRENPF	-4.01281e-05	9.59356e-05	-2.9585e-06	6.77028e-05	0.000128126	1.90578e-05	1.90578e-05	-1.54575e-05	0.000103125	2.96701e-05
		TNEIVEEQYTPQ	-3.56719e-06	-5.71735e-05	-9.71175e-05	-2.46706e-05	-3.30589e-05	1.48067e-05	1.48067e-05	-4.60478e-05	-1.93388e-05	3.58853e-05
		VKYPELLNTNQL	0.000558794	-3.51189e-05	0.000262922	0.000207745	-1.59227e-05	-9.71066e-05	-9.71066e-05	-0.000154631	-0.000147068	5.90153e-06
		VQMEFLASSESV	-1.51176e-05	0.000135287	2.01184e-05	0.000103715	0.000197667	-6.25619e-05	-6.25619e-05	0.000114682	-4.42077e-05	-3.4828e-05
		LIIATGSVGKNL	-0.000137737	0.000199287	-1.0279e-05	0.000236579	-0.000277828	-6.65599e-05	-6.65599e-05	-9.24277e-05	-7.72426e-05	3.23736e-05
		APSDPRLRQFLQ	-3.70509e-05	-5.83833e-05	-9.43031e-05	-4.53224e-05	-7.44373e-05	7.36765e-05	7.36765e-05	-7.36464e-05	-6.15756e-06	-8.8195e-05
		SLAAATGKQELA	-2.3367e-05	-9.59889e-06	-1.2113e-05	-2.88199e-05	-1.46085e-05	-1.2371e-05	-1.2371e-05	-2.30602e-05	-3.71783e-05	-2.08174e-05
		EEEPEYGEESRS	2.71549e-05	2.37382e-05	0.000263773	0.000110733	-7.39691e-05	0.000235786	0.000235786	-0.000212265	-9.15824e-06	8.3463e-06
		FDPLQWKNSDFE	0.00017642	-4.54654e-05	1.33021e-05	-2.54453e-05	2.84618e-05	-0.00021329	-0.00021329	-2.19372e-05	-0.000177785	2.19878e-05
		EDPQVEQLELGG	6.78392e-05	0.000257851	2.24975e-05	-0.000176247	-0.000115641	2.65462e-05	2.65462e-05	-0.000112912	-1.23279e-06	-8.8939e-05
		VEQLELGGSPGD	0.000113154	0.000252259	-3.73589e-08	-0.000127325	-0.000187395	-2.5354e-05	-2.5354e-05	-0.000114858	-0.000153752	-9.2073e-05
		REVEDPQVAQLE	0.000250091	-0.000175001	-8.77339e-05	0.000147388	9.93665e-05	0.000177828	0.000177828	-0.00018725	8.97805e-05	3.23217e-05
		VEDPQVAQLELG	-5.89855e-05	-2.86671e-05	-4.29276e-06	1.95458e-05	-7.32158e-05	-4.08048e-05	-4.08048e-05	-2.8438e-05	-3.42275e-05	-2.07153e-05
		VAQLELGGGPGA	7.1383e-05	3.55021e-05	-4.24218e-05	7.41924e-05	-3.35268e-05	7.44182e-05	7.44182e-05	-2.82905e-05	-2.72131e-05	7.51013e-05
		AQLELGGGPGAG	4.14595e-05	6.0769e-06	-6.26109e-05	-2.7937e-05	-6.97881e-05	-7.75744e-05	-7.75744e-05	-2.19512e-05	8.30689e-06	-2.66697e-05
		DLQTLALEVAQQ	9.4091e-05	-3.76801e-05	-0.000163008	-0.000127661	-9.07868e-05	0.000128992	0.000128992	3.41361e-06	6.0011e-05	5.25926e-05
		ASFQRNQLLQKE	0.000112067	-2.26791e-05	-6.54932e-05	0.000105485	-4.54341e-05	3.40813e-05	3.40813e-05	-4.77496e-05	4.39429e-05	4.87254e-05
		NEIVEEQYTPQS	-1.91125e-05	-1.16865e-05	-1.773e-05	-6.7914e-06	-7.09613e-06	1.42867e-05	1.42867e-05	-2.78786e-05	-3.54524e-06	-1.81318e-05
		NQEQAEQGREHL	9.75704e-05	5.26299e-05	-0.000105048	0.000155243	-8.21102e-05	1.04672e-06	1.04672e-06	0.000112491	8.09513e-05	-8.23044e-05
		VSETDIQRLLHG	9.75692e-05	-0.000239276	0.000265445	-0.000160871	-0.000249311	-6.28807e-06	-6.28807e-06	-0.000141885	0.000220012	-2.07605e-05
		NTYVRKLDDFVE	7.77835e-05	-8.05071e-05	-2.60557e-05	1.51998e-05	-6.96611e-05	-1.78026e-05	-1.78026e-05	-9.1927e-05	6.39946e-05	0.000194393
		NELRVAPEEHPV	0.000225204	1.99049e-05	-2.41004e-05	0.000118056	-4.17282e-05	0.000119261	0.000119261	0.000132606	-6.18445e-05	-6.25905e-06
		LKVALPSYEEAL	-2.47989e-05	-3.35817e-05	1.51813e-06	-5.92399e-05	-3.89658e-05	5.16907e-05	5.16907e-05	-5.37497e-05	-4.69561e-05	9.63427e-05
		ETVAVKIFPYEE	-9.95345e-06	0.000122408	-0.000104634	-1.06173e-05	-0.000145848	-7.23775e-05	-7.23775e-05	0.000178015	4.98678e-05	5.22325e-06
		VAEVGISDYGDK	-0.000114515	-2.90186e-06	-3.50818e-05	6.79601e-05	0.000161502	-1.31718e-05	-1.31718e-05	-0.000121414	-4.83259e-05	9.07554e-05
		APQKVELTVEKE	-4.59062e-06	5.1721e-05	-4.49108e-05	-3.27643e-05	3.20186e-05	5.95935e-05	5.95935e-05	-7.62424e-05	-4.36296e-05	-1.81811e-05
		GQPNTLICFVDN	-7.07005e-05	-9.17661e-05	-4.82535e-05	-2.769e-05	-4.30819e-05	-2.99328e-05	-2.99328e-05	-0.000126567	0.00010712	-2.80933e-05
		DHGATGILVFPN	-3.52936e-05	-1.72652e-05	-0.00011762	-9.95255e-05	2.47458e-05	-9.53437e-06	-9.53437e-06	-0.000146987	-0.000194727	8.73249e-05
		PEQKALVIGGEA	4.93096e-05	7.96656e-05	1.86213e-05	-0.000129898	0.000268038	-4.97428e-05	-4.97428e-05	-0.000145602	0.000206074	4.66458e-05
		AFQEALAAAGDK	-2.4494e-05	2.91664e-05	-3.45231e-05	-0.000109385	-3.66193e-05	-4.32447e-05	-4.32447e-05	-5.4484e-05	-1.01362e-05	-5.25114e-05
		NNKDLPSPIERT	-0.000140883	2.8142e-05	-5.29046e-06	-1.57445e-06	-4.35175e-05	0.000137145	0.000137145	-5.73318e-05	-6.38792e-06	6.81414e-05
		EGTARGIVVYTG	-6.50315e-05	-0.000139385	-3.3796e-05	-9.68135e-05	0.000123099	-0.000125452	-0.000125452	-3.18512e-05	-6.18352e-05	-2.71107e-05
		QSTAITAYKSEG	-3.43413e-05	-6.85575e-05	2.1055e-05	8.86039e-06	-0.000102952	-5.83863e-05	-5.83863e-05	1.26205e-05	-7.33769e-05	-0.000106799
		PAEVGVLVGKDR	0.000332079	0.000158978	2.53354e-05	7.89845e-05	-0.000221138	-5.76842e-05	-5.76842e-05	9.42281e-05	-8.00642e-05	-3.09861e-05
		TIEENIKIFEED	-1.49839e-05	0.000229982	1.56549e-05	-9.19464e-05	0.000212085	0.000102391	0.000102391	0.000107064	-0.000142507	-9.88441e-06
		YPIEHGIITNWD	0.00050081	-3.54273e-05	0.000152226	1.65253e-05	0.000186983	8.25558e-05	8.25558e-05	-0.000217814	3.11186e-05	-3.33777e-05
		LGKQEVIRGWEE	-5.56967e-05	9.04289e-05	0.000173941	-0.000162932	-0.000209607	-3.12704e-05	-3.12704e-05	2.11952e-05	-5.94699e-05	-9.74073e-05
		IHEHMVITDRIE	6.96076e-05	4.40539e-05	6.80901e-05	0.000611297	-1.05496e-05	-6.32681e-05	-6.32681e-05	-7.55431e-05	-5.5618e-05	-8.55517e-05
		INASYIDGFKEP	-7.2804e-05	4.39426e-05	-3.02378e-05	0.000194906	-0.000107174	-1.86205e-06	-1.86205e-06	3.07002e-05	0.000137341	3.59274e-05
		DTTVSVKSYPDE	-3.52475e-05	1.06701e-05	-0.0001036	-9.58714e-05	-5.38018e-05	-8.76695e-05	-8.76695e-05	4.44903e-05	-9.33013e-05	-8.74792e-05
		AQQEALLVFAEH	7.65458e-05	-2.79054e-06	-1.13396e-05	-5.5589e-05	-2.37581e-05	-1.49798e-05	-1.49798e-05	-2.25362e-05	-5.49679e-05	-2.41804e-05
		GTARGIVVYTGD	9.88389e-05	-7.07293e-05	0.000108885	-5.42835e-05	-4.75408e-05	-0.000150842	-0.000150842	0.000220986	7.38933e-08	-0.00060484
		TIQQVIKSGSDE	-9.58913e-05	-9.02707e-05	-0.000167682	-0.000230881	-0.000148513	-2.24789e-05	-2.24789e-05	-9.0461e-07	-8.48772e-05	-0.000114304
		NTFKTLDSWRDE	1.86176e-05	8.47225e-06	-0.000101747	0.000454239	-0.000118015	-2.52268e-05	-2.52268e-05	-4.22915e-05	-6.81952e-05	6.87833e-06
		AVAEEIQDEVDE	-0.000187883	4.03615e-05	3.71122e-05	-4.71629e-05	-0.000109146	-4.01981e-05	-4.01981e-05	-0.000177581	2.19746e-05	0.000138119
		HEHMVITDRIEN	-0.000115319	0.000162021	-0.000118246	3.54148e-05	-0.000290526	0.00027154	0.00027154	8.02485e-05	0.000401053	-0.000103458
		GKIETIEVMEDR	-8.43284e-05	4.51499e-05	-2.15126e-05	0.00012873	-0.000157889	-0.000101542	-0.000101542	-0.000147611	-5.95753e-05	-1.19663e-06
		ALHHGLDVFQDD	-5.66357e-05	7.3076e-05	9.07039e-05	0.000147037	-0.000118035	4.54302e-05	4.54302e-05	4.99298e-05	4.7383e-05	-8.29607e-05
		GIVKALNVEPDG	-0.000147956	0.000223795	0.000192089	-6.99253e-05	0.000132087	-7.88863e-05	-7.88863e-05	-4.7826e-05	-7.07352e-05	4.21815e-06
		AAQKAAAFEDQE	-4.61204e-05	-3.48834e-05	-6.37811e-05	-1.69465e-05	5.58009e-05	-2.57326e-05	-2.57326e-05	-2.62162e-05	1.89079e-05	-0.000107743
		EATIPLVPGRDE	3.49698e-05	4.32348e-05	-2.73759e-05	-4.98729e-05	-1.19562e-05	-3.24955e-05	-3.24955e-05	-3.45019e-05	0.000158407	-1.79435e-05
		YKEQYAFVYKEK	-5.92724e-05	3.10593e-05	-2.15281e-05	-8.91278e-05	-1.52016e-05	2.04173e-06	2.04173e-06	-0.000132489	-0.000101952	-7.13071e-05
		SIAQLNAENDHP	-3.54909e-05	-1.43953e-05	0.000124183	-2.56341e-05	-1.1901e-05	-2.71897e-05	-2.71897e-05	3.12363e-05	-3.70469e-05	-1.31871e-05
		KQVTELEAEREQ	0.000138613	-2.87436e-05	0.000107513	-9.67141e-05	-8.90471e-05	0.00019578	0.00019578	2.35794e-05	4.07243e-05	-1.66387e-05
		IVEQIPTYVEYS	0.000193207	0.000160501	-0.000112278	-0.000107469	-0.000246809	3.95001e-05	3.95001e-05	-3.17276e-06	-9.49588e-05	-7.78594e-05
		EAQAKVDVFRED	-5.58381e-05	0.000114144	5.21279e-06	0.000162596	-0.000158386	4.68224e-05	4.68224e-05	-0.00010947	4.6431e-05	-7.87793e-05
		ATIPLVPGRDED	-1.93674e-06	9.23971e-05	-3.53323e-05	4.28076e-06	-5.27441e-05	-2.41607e-05	-2.41607e-05	0.000144855	-4.11197e-05	-1.76786e-05
		LHHGLDVFQDDD	7.74899e-06	-8.0656e-05	-6.89926e-05	-8.31322e-05	-0.0001447	-3.70422e-05	-3.70422e-05	9.01758e-05	-9.99907e-05	-0.000174473
		LGQPNTLICFVD	-4.38891e-05	0.00032167	-0.000239411	6.98618e-05	0.00011473	-0.000117169	-0.000117169	-9.45525e-05	-9.04542e-05	-4.98017e-05
		EVAQTTALPDED	-5.74666e-05	5.31515e-05	0.000123569	4.45644e-05	-0.00014854	-0.000194121	-0.000194121	-8.56171e-05	0.000162522	6.0216e-05
		VSVSVIMSEGDG	4.36635e-06	0.000153569	-7.82131e-05	-5.09992e-05	-2.97571e-06	-4.1233e-05	-4.1233e-05	-2.65563e-05	-0.000100761	-5.64641e-05
		AQAKVDVFREDL	-2.3291e-05	0.000354728	-4.55785e-06	-0.000126357	-0.000120285	6.98762e-06	6.98762e-06	-0.000106839	-5.72247e-05	-2.71633e-05
		HHGLDVFQDDDA	3.23315e-05	0.000186425	7.56236e-05	0.000256717	-7.62379e-05	-1.19847e-05	-1.19847e-05	-7.7207e-05	-0.000147322	-6.217e-05
		RLVTRYIYNREE	0.000430694	0.000287159	0.000154519	-0.000114298	2.42221e-05	-0.000220527	-0.000220527	1.90098e-05	-0.000317481	-5.8113e-06
		ISVPVPEFADSD	0.00021958	0.000178034	7.18687e-05	5.93681e-05	0.000231097	0.000109292	0.000109292	3.60538e-05	6.07152e-05	6.74467e-05
		EEEIEIIPVQEE	3.04578e-05	9.50065e-05	4.41731e-05	-2.43281e-05	-3.18331e-05	-5.25101e-05	-5.25101e-05	2.89514e-05	-6.77058e-05	-7.26605e-05
		EEIEIIPVQEEE	8.34763e-05	4.4509e-05	0.000208863	-0.000140761	-9.75043e-05	4.87935e-06	4.87935e-06	-2.6082e-05	3.70812e-05	-2.90959e-05
		EIEIIPVQEEEE	-3.64014e-05	5.38579e-05	0.000138644	-8.76687e-05	9.83193e-06	-0.000131127	-0.000131127	-0.000114382	2.96773e-08	-9.08493e-05
		IEIIPVQEEEEE	7.03718e-05	-3.35449e-05	6.1196e-05	-2.90593e-05	-9.62198e-05	-2.60867e-05	-2.60867e-05	-7.46831e-05	1.17904e-05	-9.88343e-06
		GVLNSWTDQDSK	0.000319878	-0.000115077	4.71017e-05	0.000290517	-4.10799e-05	-3.50803e-05	-3.50803e-05	2.42493e-05	-3.65189e-05	1.37409e-05
		QNGVLNSWTDQD	0.000811185	0.000358989	1.91324e-05	0.00022954	-8.61209e-05	-8.12309e-05	-8.12309e-05	5.49048e-05	0.000300954	-1.99674e-05
		IDGSERQNGVLN	0.000597944	0.000301787	0.000520045	0.000130609	-0.000328541	-4.68502e-05	-4.68502e-05	0.000169971	9.42391e-05	-8.57696e-05
		EIQSQAKAYFEK	-0.000143741	-0.000113695	-5.58923e-05	9.90558e-06	0.000301316	1.21483e-05	1.21483e-05	0.000152372	-1.43523e-05	1.47363e-05
		TRAYGFRDPGPQ	-4.9272e-05	-3.77231e-05	3.5196e-05	-0.000118089	3.11632e-05	-0.000107632	-0.000107632	-1.66819e-05	1.42012e-05	-4.56802e-05
		LVEALYLVCGERG	6.91383e-05	-3.7837e-06	-0.000222994	7.21088e-05	-0.000130559	-6.82335e-05	-6.82335e-05	0.000204055	0.000175012	-5.84484e-05
		RRAQDFVQWLMNT	-0.000154354	0.000121585	-1.25598e-05	9.49793e-05	1.71705e-05	0.000103603	0.000103603	-4.18842e-05	-4.80708e-05	2.0936e-05
		NIAVDKANLDVMK	0.000114379	6.99964e-05	0.000197082	0.000265115	1.61742e-05	-8.64083e-05	-8.64083e-05	0.000289076	-0.00016124	0.000112373
		DAAAEVPSRDTME	-3.05458e-05	3.91099e-05	-1.87357e-05	-0.000103389	-5.51805e-05	-2.94747e-05	-2.94747e-05	9.19985e-07	0.000138672	-5.41108e-06
		AATLAVIDSEKDM	-5.35022e-05	-1.34053e-05	0.000133577	-6.53266e-05	-5.52569e-05	-7.42118e-05	-7.42118e-05	-8.57402e-05	-2.62128e-06	9.95261e-05
		SRMDQLAKELTAE	-0.0001382	5.62353e-05	5.23968e-05	-4.38455e-05	3.6582e-06	0.000243086	0.000243086	0.000777935	0.000336662	-7.71995e-05
		EQEMATAASSSSL	-4.94927e-05	3.15313e-06	2.33653e-05	-4.40119e-05	-3.04456e-05	1.36229e-05	1.36229e-05	4.45726e-06	-5.48783e-05	-3.02948e-05
		WSRMDQLAKELTA	-7.90336e-05	-2.40191e-05	-5.22627e-05	-5.73662e-05	-2.36047e-05	9.67681e-06	9.67681e-06	-3.96853e-05	8.22385e-06	-2.2462e-05
		HTYQVGMNDMGDM	-4.45175e-05	0.000153221	2.07063e-05	0.000182207	-0.000217478	0.000119792	0.000119792	0.000272235	-0.000232351	-0.000201533
		GEDDPDRSMKLSF	0.00013475	-6.85616e-05	3.63428e-05	-5.13961e-05	-0.000103975	-0.00016388	-0.00016388	7.2676e-05	-7.73512e-05	1.40628e-05
		NAARDPNRESLDF	-0.000128259	7.91702e-05	0.000154715	-1.03584e-05	0.000115485	-8.49354e-06	-8.49354e-06	-0.000100428	3.27097e-05	0.000110713
		KKLEPSGPISTIN	-6.69183e-05	-0.000149509	0.000289498	-0.000129989	0.000347566	-1.8458e-05	-1.8458e-05	-1.27986e-05	0.000101334	-3.39062e-05
		VNNKDLPSPIERT	6.19321e-06	-6.78347e-05	-5.84034e-05	8.60424e-06	9.56842e-05	-7.04248e-05	-7.04248e-05	-9.31962e-05	9.74137e-05	-1.49674e-05
		GKKVITAFNEGLK	7.86356e-05	8.75824e-05	-0.00010974	-5.79801e-05	-1.01482e-06	5.69641e-05	5.69641e-05	6.39019e-05	8.93514e-07	0.000117929
		QLELGGGPGAGDL	6.39506e-05	-0.000107695	-0.000101009	1.16263e-05	-0.000102787	-0.000107285	-0.000107285	-6.93034e-06	-7.1146e-05	-1.07542e-06
		QLELGGSPGDLQT	-1.80284e-05	-7.49006e-05	1.37111e-05	0.000300054	-8.83806e-05	0.000421865	0.000421865	5.50693e-05	-0.00016616	-2.19465e-06
		PQVEQLELGGSPG	0.000186912	-0.000184806	-0.000123846	1.81698e-05	9.19399e-06	0.000158794	0.000158794	-4.5779e-05	-3.36393e-05	-9.79408e-06
		NYREQEELKVRVE	-0.000169379	-2.22122e-05	-9.70673e-05	-0.000100408	-9.94024e-05	-9.23893e-05	-9.23893e-05	6.73421e-05	-2.34772e-05	0.000101413
		FVKQHLCGSHLVE	-5.07646e-05	0.000131889	8.24026e-05	0.000445053	-0.000107325	-5.03499e-06	-5.03499e-06	5.99838e-06	7.48682e-05	-2.00157e-05
		LQIDNARLAADDF	0.000114847	-5.52167e-06	-2.57943e-06	-8.93258e-05	6.85751e-05	0.000102175	0.000102175	-1.42123e-05	-6.37701e-05	-5.2797e-06
		VSIQNLVKVYRDG	-6.04193e-05	3.56819e-05	-4.48044e-05	0.000225682	0.000156521	-3.81146e-05	-3.81146e-05	-6.13353e-05	0.000109531	0.00019104
		GVQIGIWARPSAI	-1.35908e-05	1.38097e-05	-6.38434e-05	-0.000101516	-0.000135259	1.77719e-05	1.77719e-05	6.13127e-05	1.23412e-05	-1.12435e-06
		EEIKKELEDLRDR	-9.00836e-05	-4.8452e-05	-9.16697e-05	7.13753e-05	-1.17872e-05	-0.000106	-0.000106	1.69575e-05	-9.81947e-05	8.55953e-05
		VEGTARGIVVYTG	-7.65916e-05	0.000163566	5.75015e-05	0.000230373	0.000161372	6.1534e-05	6.1534e-05	-0.000168439	-0.000131708	5.81057e-05
		SKDWSFYILAHTE	-7.15499e-05	-7.52785e-05	-3.21716e-05	2.46002e-05	5.26232e-05	2.29475e-05	2.29475e-05	-1.84146e-06	2.41232e-05	-5.26532e-05
		AHTEFTPTETDTY	0.000116124	8.61592e-05	3.51065e-05	9.50128e-05	-0.000163826	-7.21792e-05	-7.21792e-05	7.2881e-05	6.83236e-05	4.27693e-05
		QLTEEQIAEFKEA	-0.000195032	-8.46977e-05	0.000126242	5.1971e-05	-6.39069e-06	8.53097e-05	8.53097e-05	0.00038333	-0.000103513	-3.30683e-05
		GRAQLGVQAFADA	-5.74493e-05	-6.78011e-05	0.000292492	-6.88325e-05	-8.98075e-05	-0.000102779	-0.000102779	-8.48496e-06	-7.50114e-05	-3.15164e-05
		RPQKSLLVEVEEG	-0.000132602	3.53638e-05	-0.000109851	8.30688e-05	0.000187679	-4.48683e-05	-4.48683e-05	3.72294e-05	-6.15863e-05	-4.29274e-06
		VALLLAGQATTAY	-2.23811e-05	-9.5102e-06	-1.20253e-05	-2.35655e-05	-1.94136e-05	-1.11146e-05	-1.11146e-05	-1.81678e-05	-3.21267e-05	-1.61073e-05
		SVVGGLAVGKEGP	0.000171958	4.37859e-05	0.000127124	-2.66936e-05	-0.000166259	-0.000155361	-0.000155361	-0.000110255	2.69461e-05	-8.28399e-05
		EPGAPGENGTPGQ	-4.11794e-05	-1.79118e-05	2.06825e-06	-1.71963e-05	-3.38953e-05	6.90198e-05	6.90198e-05	-2.97509e-05	4.13416e-05	2.28453e-05
		RPPFVAYPHLRIR	4.45448e-05	4.60539e-05	2.69377e-05	5.80149e-05	-7.97455e-05	0.000126723	0.000126723	0.000253237	2.23885e-05	2.45955e-05
		RLKTHLPIFSQED	0.00025402	0.00040163	-0.000253581	0.000291472	-0.000342859	0.000125319	0.000125319	-0.000160833	0.000440556	-5.47016e-07
		EFIKASSIEARQA	0.00020148	9.06544e-05	2.2377e-06	0.000114187	3.79355e-05	7.63027e-05	7.63027e-05	0.000121395	-0.000112013	1.56065e-05
		VALLTHNPSLLRK	0.000126662	-5.52711e-05	-2.69117e-05	-0.000264267	-0.000245378	6.61554e-05	6.61554e-05	-3.0304e-06	-0.000309196	0.000102834
		YPRQTQVSVLPEG	0.000379394	5.57925e-05	0.000113117	-0.00018152	-0.000571421	-0.000269705	-0.000269705	-0.000295736	3.88646e-05	-0.000148436
		VTRYIYNREEYLR	0.000336983	0.000227274	-2.88577e-05	-7.08345e-05	9.67678e-05	-0.000248943	-0.000248943	0.000171581	-7.81292e-05	0.000397885
		TRPNQEGIDVREE	9.85956e-05	-0.000160225	-0.000224927	-0.000125661	-2.6824e-05	5.33615e-05	5.33615e-05	-0.000125332	-0.000108083	0.000148931
		EVEDPQVAQLELG	-5.93375e-05	-8.15396e-05	-1.86858e-05	-0.000182905	-0.00012787	0.000243205	0.000243205	5.85602e-05	0.000126259	6.09544e-05
		FKQSQNFPTAQQE	-4.56132e-05	1.16213e-05	-8.93556e-05	-9.39177e-05	-7.44179e-05	-0.000106166	-0.000106166	-0.000124267	-0.000166572	1.89699e-05
		IHDFQRGLTAYHD	-4.42184e-06	0.000126295	-5.69354e-05	-8.53743e-05	-8.32792e-05	-8.78257e-05	-8.78257e-05	-8.78005e-05	-0.000150911	-2.88456e-05
		DFQRGLTAYHDIS	-2.60937e-05	-2.05138e-05	-0.000117248	-1.31675e-05	-0.00011544	-0.000164777	-0.000164777	0.000370672	0.000156043	-8.03086e-05
		YTAEELCIRAAQE	3.95484e-05	-0.00014205	0.000147471	-0.00020575	-0.000192031	5.89857e-05	5.89857e-05	-0.000104466	-8.86759e-05	2.45599e-05
		SDIIVQKIQPYTE	-2.3511e-05	0.000395972	0.000422019	2.43781e-05	0.000142772	-2.39302e-05	-2.39302e-05	7.80972e-05	-0.000131763	-0.000116269
		ALEARPLLSQEDS	0.000228493	-7.86979e-05	-9.56996e-06	2.09995e-05	-7.49325e-05	0.00012564	0.00012564	-0.000112448	-1.64465e-05	4.77195e-05
		HSIAQLNAENDHP	-2.53014e-05	1.04455e-06	4.74539e-05	-3.21286e-05	-2.24258e-05	-2.28163e-05	-2.28163e-05	-2.11966e-05	-4.05299e-05	-6.06642e-06
		SISPNAISAEEDG	5.46104e-05	-0.000210996	0.000177981	9.4036e-05	7.00098e-05	8.86611e-06	8.86611e-06	-0.000280112	-8.41944e-05	-9.83675e-05
		IEKPAGPPGILAL	-0.000107027	7.45999e-05	-9.25513e-05	-0.000110188	0.000133387	9.53371e-05	9.53371e-05	9.84298e-05	-8.51575e-05	-5.04133e-05
		KLQLQEQLQAETE	-2.26103e-05	-1.0131e-05	-1.00849e-05	-3.76151e-05	-2.62456e-05	-1.62427e-05	-1.62427e-05	-2.50375e-05	-4.55229e-05	-2.99612e-06
		IVDYIADKKDVYE	-0.000149504	0.000125072	0.000262108	-0.000311611	0.000194121	-2.74753e-05	-2.74753e-05	0.000158543	0.000213851	-1.77898e-05
		IGNKADLEAQRDV	-5.99357e-06	-7.26597e-06	0.000153139	-4.66049e-05	-0.000121576	-0.000124788	-0.000124788	-9.83088e-05	0.000155728	-3.21236e-05
		INTYVRKLDDFVE	-0.000205296	-0.000130469	0.000107595	-9.7069e-05	0.000251303	6.58359e-05	6.58359e-05	0.000598605	5.95949e-05	-3.28864e-05
		VIHKSFVEVNEEG	-9.15394e-05	3.47097e-05	-0.000131963	0.000330527	-0.000176599	-0.000180842	-0.000180842	0.000107169	6.32702e-05	-1.14653e-05
		GHVESELLHTYSE	-3.7258e-06	-1.65866e-05	4.0581e-05	-0.000186839	-3.83547e-05	3.32783e-05	3.32783e-05	-5.30842e-05	-0.000186816	3.07626e-05
		FETVAVKIFPYEE	-3.88755e-05	-0.000130767	1.85634e-05	-0.000110512	-3.15737e-05	1.57267e-05	1.57267e-05	-4.75505e-05	0.000121488	-4.53296e-05
		SDLVNAIKADAEG	-0.000106352	-2.61738e-05	0.000122598	-2.17771e-05	-6.83779e-05	-9.2907e-05	-9.2907e-05	6.46756e-05	0.000121378	-0.000108571
		QRQHEINLIAYRE	4.70849e-05	2.19437e-05	-9.61944e-05	-0.000150525	-0.000190729	0.000147482	0.000147482	0.00014653	0.000177519	-3.1557e-05
		KSRIVENLQSFNE	-4.65971e-05	-0.000154824	-6.18954e-06	-6.53941e-05	0.00024372	1.4349e-05	1.4349e-05	6.02412e-05	0.000219644	-0.000112063
		DIEEAGIVAREFG	-4.21369e-05	6.73283e-05	0.000157162	-8.30335e-06	-0.000388279	-0.000148713	-0.000148713	-0.00010267	-4.4738e-05	-1.01409e-05
		LVAEVGISDYGDK	-2.86057e-05	0.000187294	-1.90856e-05	5.56321e-05	-3.35597e-05	-5.70058e-05	-5.70058e-05	-4.14769e-05	-5.84243e-06	-3.52719e-05
		TAPQKVELTVEKE	5.4074e-06	-2.14321e-05	2.78703e-05	1.65721e-05	-6.97536e-05	2.07667e-05	2.07667e-05	1.74267e-05	-7.40692e-05	6.65668e-05
		SLEEIYLFSLPIK	-8.18353e-05	-5.1923e-05	-6.93518e-05	5.59107e-05	-5.35522e-05	6.07127e-05	6.07127e-05	8.31748e-05	0.00016054	-9.94641e-06
		GLRVIEITIYEDR	-9.77471e-05	7.01097e-05	0.000352808	-0.000173237	9.56048e-05	-9.22727e-05	-9.22727e-05	-0.000156301	-5.36958e-05	-5.91815e-05
		IRLVTRYIYNREE	0.000730463	0.000358629	3.44407e-05	0.000165738	-0.000108748	-0.000250707	-0.000250707	7.3228e-05	-2.47743e-05	9.91625e-05
		RLVTRYIYNREEY	0.000483441	6.36194e-05	2.39679e-05	0.000638801	-0.000111929	-0.000224357	-0.000224357	0.000267413	-9.25266e-05	-9.34982e-05
		RGYQQFAYDGRDY	0.00029176	1.66512e-05	-0.000108099	-0.000205907	-0.000257943	0.000212134	0.000212134	-3.19409e-05	3.95884e-05	-6.16344e-05
		ATAQTVEDYVEEM	-8.72627e-05	-3.005e-05	-0.000118161	6.06535e-05	-0.000110788	-1.7487e-05	-1.7487e-05	-2.5445e-05	9.44003e-05	-7.49529e-05
		ASSTQPLLVHEDA	6.10412e-05	-8.30935e-05	-0.000130817	-0.000156263	0.000131486	-7.1682e-05	-7.1682e-05	0.000234506	-7.60364e-05	-0.000112563
		TDHGATGILVFPN	3.11123e-05	-3.66606e-05	0.000221874	1.42666e-05	-6.9723e-05	-0.0001532	-0.0001532	7.88617e-05	0.000128658	-0.000253541
		NKHEAMITDLEER	1.76718e-05	9.00197e-06	-0.000133459	-7.4317e-06	-0.000197111	0.000141289	0.000141289	5.59708e-05	-2.17585e-05	-7.02193e-05
		VYQGASLQAQTDR	3.51604e-05	-3.92947e-05	5.99466e-05	-5.75018e-05	-0.000112938	-0.000102806	-0.000102806	0.000347458	0.000177158	-1.89049e-06
		KDTVVKSVIVEPE	-3.40083e-05	-0.000151608	-3.87597e-05	-0.000216471	4.82167e-05	-1.28686e-05	-1.28686e-05	-2.54188e-05	5.22978e-06	-8.56892e-05
		ALGLPLTQLPVPL	8.3558e-05	4.93023e-05	7.45237e-05	1.00368e-06	-4.91799e-05	1.95462e-05	1.95462e-05	-4.86584e-05	-3.78224e-05	-7.21668e-06
		EREIAEAIKNHEE	-2.20348e-05	7.51158e-05	-6.82685e-05	1.42499e-05	-0.000117903	-8.82051e-06	-8.82051e-06	-0.000116461	-0.000138432	-7.84514e-05
		AGPASVPLRTEEE	0.000205565	0.0002606	-0.000157627	-3.77367e-05	-4.77573e-05	-5.76829e-06	-5.76829e-06	8.17973e-05	0.000171728	-8.65838e-05
		SAVSGIIADLDTT	-2.23811e-05	-9.5102e-06	-1.20253e-05	-2.35655e-05	-1.94136e-05	-1.11146e-05	-1.11146e-05	-1.81678e-05	-3.21267e-05	-1.61073e-05
		MIILSHIYIIIMR	7.28984e-05	1.3514e-05	-0.00020393	0.000294552	7.00514e-05	-4.64623e-05	-4.64623e-05	-0.000125736	-0.000128632	1.20368e-05
		MTIQQVIKSGSDE	0.000247875	-7.77347e-05	5.85803e-05	0.000237318	2.35207e-05	1.14331e-05	1.14331e-05	-4.18032e-05	2.16815e-05	-6.06829e-05
		AASAILTAQLDEE	-3.29964e-05	-9.5102e-06	-1.20253e-05	-2.7808e-05	-2.35413e-05	-1.11146e-05	-1.11146e-05	-2.29312e-06	-3.62055e-05	-1.64226e-05
		TPEQKALVIGGEA	0.000140869	8.57186e-05	-9.72295e-05	0.000114617	-2.56198e-05	-0.000252303	-0.000252303	0.000468952	0.00033844	0.000102211
		YQTIEENIKIFEE	-6.01622e-06	0.000120439	-4.50415e-05	7.714e-05	-8.96153e-05	7.12154e-05	7.12154e-05	-6.49321e-05	-1.04656e-05	-3.07737e-05
		SVGQQLVFSFNDK	0.000116413	-1.92665e-05	-0.000170023	6.67743e-05	-0.00010726	-0.000117811	-0.000117811	-0.000130378	1.19198e-05	-0.000170639
		YINASYIDGFKEP	-1.09251e-05	8.25572e-05	-3.55649e-05	-0.000119344	0.000455996	-6.56688e-05	-6.56688e-05	-0.000170008	-9.26013e-05	-6.75566e-05
		FESNIKSYRDDID	-0.000193923	-0.000184191	-1.10342e-05	0.000121454	0.000218187	8.55606e-05	8.55606e-05	0.000244888	-8.73743e-05	3.99236e-05
		EAFQEALAAAGDK	-5.3348e-05	-4.1438e-05	-6.78683e-05	1.00348e-05	6.89943e-05	-8.45065e-06	-8.45065e-06	3.84675e-05	-6.06689e-05	-5.77517e-05
		HIEDSGEKPNTFS	1.0333e-05	-0.000102217	-2.76607e-05	8.15186e-05	6.44172e-05	0.000227578	0.000227578	0.000263049	0.000238194	0.000100177
		SKEADVATVRLGE	0.00018043	0.000218863	-1.11601e-05	-3.21578e-05	7.67354e-05	1.04632e-05	1.04632e-05	-6.853e-05	0.000496794	4.86011e-06
		QYDGVAELDQLLH	1.98515e-05	1.37458e-05	-8.97807e-05	8.13618e-05	-0.000119223	2.83817e-05	2.83817e-05	0.000109711	-8.07861e-05	-9.23684e-05
		YDGVAELDQLLHY	0.00024134	-8.45785e-06	-1.93269e-05	-9.38816e-05	0.000125762	0.000158723	0.000158723	-2.83115e-05	9.08642e-05	4.0821e-05
		YSAARSVPASNYV	5.88932e-06	0.000177969	-9.53817e-05	-3.74779e-05	-2.14281e-05	5.12372e-05	5.12372e-05	-8.77054e-06	-3.18429e-05	-6.06437e-05
		VNKVLDIVSCKSK	0.000177619	5.1522e-06	-7.22032e-05	6.05609e-05	0.000296302	3.96376e-05	3.96376e-05	0.000186092	0.000162591	8.21146e-05
		HALQDTEENPRSF	-6.33003e-05	-0.000156632	-0.000166128	-0.000154388	-5.90656e-05	-1.46436e-05	-1.46436e-05	-8.4094e-05	-0.000153613	0.000100281
		HSQGTFTSDYSKY	2.10454e-05	9.38914e-05	-0.000160547	-0.000208953	0.000197623	2.74549e-05	2.74549e-05	-0.000273046	-1.19885e-05	0.000124155
		GTFTSDYSKYLDS	0.000220082	0.000202656	-0.000159216	0.00021223	-0.000357199	3.97597e-05	3.97597e-05	-0.000353966	0.000179433	0.000122653
		HDEFERHAEGTFT	3.88307e-05	-7.1807e-06	-0.000105738	-0.000113126	-3.21005e-05	0.000192592	0.000192592	-6.51449e-05	4.34448e-05	2.83298e-05
		SSNNLGPVLPPTN	-4.07706e-05	-2.41673e-05	-2.88266e-05	-2.71926e-05	-1.79569e-05	2.4619e-05	2.4619e-05	4.16815e-05	-3.2072e-05	-5.96272e-06
		LGPVLPPTNVGSN	-2.45081e-05	-1.11494e-05	-1.37804e-05	-5.28051e-05	-3.36847e-05	-2.71898e-05	-2.71898e-05	-3.67026e-05	-6.00306e-05	-1.97501e-05
		GPVLPPTNVGSNT	-4.23955e-05	1.31444e-05	3.58702e-05	-1.19457e-05	-4.55006e-05	-1.81505e-05	-1.81505e-05	-4.43986e-05	-3.46165e-05	-1.43626e-05
		AARDPNRESLDFL	3.46074e-05	-9.76671e-05	-6.42473e-05	-0.000106666	1.88999e-05	0.000104288	0.000104288	-2.97093e-06	0.00062502	3.7022e-05
		RDPNRESLDFLLV	-0.000165513	-5.53271e-05	-0.000155754	-3.55824e-05	-9.6095e-05	-2.58939e-05	-2.58939e-05	0.000126434	-6.47754e-05	3.20445e-05
		EVEDPQVEQLELG	2.72441e-05	0.000200866	0.000126864	0.000140305	-0.000142432	-1.63764e-05	-1.63764e-05	-6.44273e-05	0.000139749	7.9215e-06
		VEQLELGGSPGDL	-0.000117033	0.000112305	-0.000100545	0.000138952	-4.31189e-05	-8.89611e-05	-8.89611e-05	-0.000121609	-0.000138157	5.63867e-05
		EQLELGGSPGDLQ	-2.3291e-05	-9.50036e-05	5.74992e-05	-4.47678e-05	0.000120861	-7.81344e-05	-7.81344e-05	0.000165743	-0.000142811	0.000109952
		LELGGSPGDLQTL	6.85991e-05	3.99602e-05	-1.46219e-05	0.000148537	4.62513e-05	-2.47747e-05	-2.47747e-05	1.44956e-05	-1.81007e-05	-1.48851e-05
		ELGGSPGDLQTLA	-0.000129372	-6.36528e-05	-4.83219e-05	-1.77411e-05	-9.7905e-05	-0.000114412	-0.000114412	3.17022e-05	-0.000130304	-6.16271e-05
		LGGSPGDLQTLAL	-3.14051e-05	2.46232e-06	-5.94221e-06	1.47936e-05	-1.35764e-05	7.01014e-05	7.01014e-05	-3.57457e-05	-0.000142027	1.52426e-05
		REVEDPQVAQLEL	0.000148295	-7.99488e-05	9.57393e-05	-8.93462e-07	-1.99878e-05	0.000117493	0.000117493	-5.38717e-06	-3.69863e-05	-4.94229e-05
		PQVAQLELGGGPG	3.28676e-05	0.000201542	6.16744e-05	1.69791e-05	-1.20222e-05	0.000137535	0.000137535	0.000114836	0.000106388	1.36198e-05
		LELGGGPGAGDLQ	-3.48522e-06	7.92247e-05	2.80168e-05	0.000133081	-9.93195e-05	1.86596e-05	1.86596e-05	-8.32606e-05	4.5963e-06	5.19266e-05
		ELGGGPGAGDLQT	0.000124707	6.94975e-05	-8.22754e-05	3.87384e-05	-0.000128724	-8.18582e-05	-8.18582e-05	2.59285e-05	0.000150302	-6.1223e-06
		LGGGPGAGDLQTL	2.16149e-05	-1.3734e-06	0.000122242	-6.715e-05	0.000261347	9.9118e-05	9.9118e-05	2.61633e-05	-5.62383e-05	2.31168e-05
		GGGPGAGDLQTLA	-8.72961e-05	-5.19611e-05	-0.000122416	-1.58086e-05	-0.000113575	-8.71788e-05	-8.71788e-05	0.000214432	0.000178574	-3.6481e-05
		GGPGAGDLQTLAL	0.000623839	7.90545e-05	3.87616e-05	-1.45793e-05	0.000131951	-3.7338e-05	-3.7338e-05	0.000134802	-6.9066e-05	-1.59492e-05
		TNEIVEEQYTPQS	-1.78239e-05	-2.92697e-05	0.000314157	4.59822e-05	8.7687e-05	-0.000134182	-0.000134182	-4.94198e-05	-8.86861e-05	1.52537e-05
		IPVGSLKNEDTPN	-9.88077e-05	-1.17364e-06	0.000166875	3.66863e-05	-2.77273e-05	-8.36048e-05	-8.36048e-05	3.96653e-05	-8.23638e-05	-2.08079e-05
		TEKETVEKERQSI	0.000416419	0.00024352	-0.000134314	0.000145394	0.000545309	-4.88976e-05	-4.88976e-05	0.000279091	0.000420579	1.88492e-05
		SVPHFSEEEKEAE	-8.77442e-05	3.06816e-05	-9.09365e-05	-1.59076e-05	-0.000100024	-3.34403e-05	-3.34403e-05	0.00012584	-2.70521e-05	9.98919e-05
		LEGEDDPDRSMKL	-0.000135852	8.9357e-05	-0.000162593	-0.000229517	0.000241298	-0.000122015	-0.000122015	-1.44757e-05	0.000288671	-5.19845e-05
		EGEDDPDRSMKLS	0.000665905	5.02342e-05	4.13507e-05	0.000203907	-7.51415e-05	0.000106993	0.000106993	2.08238e-07	-0.000149163	-0.00016746
		DDPDRSMKLSFRT	8.90824e-05	8.84168e-05	-0.000116673	-0.000165649	-8.87527e-05	9.3578e-05	9.3578e-05	3.3582e-05	8.36234e-05	3.89793e-05
		TRAYGFRDPGPQL	2.07051e-05	-7.88154e-05	-1.21596e-05	8.24257e-05	0.000158663	0.000195035	0.000195035	-0.00012305	0.000102608	-7.23012e-05
		GWRPSSREDSVEA	6.78038e-05	0.00015144	0.000183634	-0.000162789	0.000118666	0.000136908	0.000136908	-4.95189e-05	8.95516e-05	-4.53116e-05
		AEDQELESLSAIE	7.8554e-05	0.000283057	-0.000123671	0.000485121	4.54656e-05	8.14383e-07	8.14383e-07	0.00013591	2.83148e-05	0.000214515
		SAIEAELEKVAHQ	9.2598e-05	8.31872e-05	-6.15694e-05	-4.44218e-06	-8.62652e-05	1.98769e-05	1.98769e-05	-4.76597e-05	4.6489e-05	-3.56821e-05
		DPADASGTRWASS	-6.3135e-05	-5.79908e-05	-7.48179e-05	-5.67124e-05	-8.35114e-05	2.21694e-05	2.21694e-05	-9.84302e-05	-5.25802e-06	-3.03221e-05
		FPDRQYEPYPITE	-4.21816e-05	0.000170126	-0.000122214	-4.43726e-05	-7.50388e-05	-0.000151976	-0.000151976	-8.30063e-05	4.34818e-05	-2.8041e-05
		TEAHEDPDEMNED	-6.15834e-05	0.00024536	-4.54741e-05	-0.0002757	2.16822e-05	0.000296757	0.000296757	-0.000104831	-0.000149942	0.000108767
		SQGTFTSDYSKYL	1.837e-05	0.000148126	0.000101294	0.00101558	-4.22575e-05	-2.67251e-05	-2.67251e-05	8.57043e-05	5.44097e-05	9.82989e-05
		QGTFTSDYSKYLD	0.000206821	0.000392772	4.38982e-05	-0.000237304	-1.50243e-05	-0.000105435	-0.000105435	-0.000238403	2.34877e-05	0.000185266
		ATRDFINWLIQTK	-0.000161149	-4.61162e-06	-4.48193e-05	0.000129729	3.75055e-05	7.89041e-05	7.89041e-05	-0.000153485	5.82876e-05	-1.6239e-05
		DFINWLIQTKITD	8.78688e-05	6.97726e-05	0.000146338	8.24021e-05	-0.000126113	7.33327e-05	7.33327e-05	0.000421729	-0.000141724	7.13695e-05
		KCNTATCATQRLA	5.2703e-05	-3.78285e-05	-4.68356e-05	-4.66027e-05	-5.71631e-05	-7.25371e-05	-7.25371e-05	2.69377e-05	-7.04342e-06	-6.99231e-05
		NNLGPVLPPTNVG	-8.80118e-06	-4.58175e-05	-3.39081e-05	-2.02512e-05	-4.26447e-05	9.21851e-05	9.21851e-05	-3.64224e-05	6.94609e-06	-4.40009e-05
		NLGPVLPPTNVGS	-3.99849e-05	-3.66657e-05	-3.90016e-05	2.95073e-05	-4.25825e-05	0.000153525	0.000153525	-4.15875e-05	-4.06193e-05	1.10927e-06
		ARDPNRESLDFLL	-9.6502e-05	-8.16195e-05	-3.62224e-05	1.39727e-05	-0.000139693	-7.80476e-05	-7.80476e-05	-9.3149e-05	-3.2324e-05	-1.70357e-05
		VEDPQVEQLELGG	-6.86136e-05	0.000216677	-4.49418e-06	-0.000215346	0.000256684	0.000230807	0.000230807	6.36423e-05	-0.000107626	1.16197e-05
		YEDIAQKSKAEAE	-3.20576e-05	-8.33535e-05	-0.000217787	-0.000162165	-0.000134356	-5.43099e-05	-5.43099e-05	0.000101777	1.15444e-05	3.68846e-05
		DLAQYDAAHHEEF	-8.33287e-06	7.18005e-06	5.76175e-05	-3.22255e-05	4.03967e-05	-2.81128e-05	-2.81128e-05	9.44907e-06	-4.12305e-05	2.58933e-06
		DDDRVTWAEQQYE	0.000120204	-7.26151e-05	0.000404279	9.81024e-05	-9.43774e-06	0.000107498	0.000107498	0.000123517	0.000100426	-5.51693e-05
		SAPLVETSTPLRL	-2.23811e-05	-2.31434e-06	-1.27441e-05	-2.53192e-05	-1.96984e-05	-1.11146e-05	-1.11146e-05	-1.84542e-05	-3.38127e-05	-1.97309e-05
		ERPVFTNHFLVEL	-0.000125267	3.79542e-05	-9.42754e-05	-3.48103e-05	-6.80082e-05	1.8418e-05	1.8418e-05	-3.33108e-05	-9.79481e-06	-9.37859e-05
		SQENPNTYSEDLD	-0.000165265	-1.47866e-05	8.85274e-05	-6.66185e-05	-6.85931e-05	4.51621e-05	4.51621e-05	-7.02419e-05	-0.0001402	-1.85959e-05
		AQELPVPGRARAP	-4.75777e-05	-1.81688e-05	7.41513e-05	-5.18131e-05	-2.73185e-05	-1.29172e-05	-1.29172e-05	-2.36646e-05	-5.92842e-05	-3.05231e-05
		SENLPFRPEGLDQ	-8.51085e-05	0.00013942	-4.87089e-05	-0.00013561	0.000110207	-4.76301e-05	-4.76301e-05	-5.39979e-05	0.000120338	-6.57067e-05
		PLMYEENSRENPF	-2.88369e-05	-1.90514e-05	-6.48353e-05	-4.48235e-06	-8.95877e-05	-2.03713e-05	-2.03713e-05	-7.27466e-05	8.41803e-05	7.99784e-05
		IVEEQYTPQSLAT	-2.67174e-05	-1.03053e-05	-1.8839e-05	-3.38324e-05	-2.46669e-05	-1.51177e-05	-1.51177e-05	-2.345e-05	-1.15948e-05	-1.62131e-05
		FQELGKLTGPSNQ	-3.45319e-05	-3.80353e-05	-1.3847e-05	0.00013414	1.28114e-05	-0.000120717	-0.000120717	8.70715e-05	-7.27586e-05	6.86109e-05
		LVKYPELLNTNQL	7.72524e-05	1.84058e-08	8.86534e-05	-0.000113179	-0.000102967	0.000165661	0.000165661	-0.000140492	-3.91233e-05	1.29745e-05
		PKPEGSQDKSLHN	0.000109277	-6.73133e-05	1.99727e-06	-0.000126581	2.74422e-05	0.0001098	0.0001098	-0.000152611	-0.000176594	3.04834e-05
		ELSAERPLNEQIA	4.74556e-05	2.42735e-06	-0.000114369	1.10516e-05	-3.62417e-05	-3.93964e-05	-3.93964e-05	5.70052e-05	-1.37092e-05	1.71804e-05
		LRAITEKETVEKE	-0.000108916	-1.32801e-05	-0.000196488	0.000286258	-9.40793e-06	-3.28395e-05	-3.28395e-05	0.000126013	-4.8626e-05	-9.21649e-05
		SAPGLIIATGSVG	-3.28813e-05	1.45352e-07	-3.04343e-05	-4.08311e-05	-9.55427e-05	-7.36408e-05	-7.36408e-05	4.78442e-05	1.59553e-05	4.59184e-05
		APSDPRLRQFLQK	1.04919e-05	-6.17138e-05	-0.000126997	6.70065e-05	4.00462e-06	-7.1685e-05	-7.1685e-05	1.30693e-05	-2.07499e-05	2.67524e-05
		ENDALEPEDLPQA	-8.20657e-07	3.10123e-05	-5.40965e-05	4.35145e-05	-4.25908e-05	-5.90915e-05	-5.90915e-05	-3.14623e-05	-5.04379e-05	8.44603e-05
		LPQAAEQDEMRLE	-3.14274e-05	-3.49924e-05	7.68815e-05	-4.54376e-05	1.97047e-05	-3.47573e-05	-3.47573e-05	-5.33679e-05	-5.21696e-05	-1.69502e-05
		SEEEPEYGEESRS	0.000112854	0.000151911	-0.000141892	-0.000281824	0.000388845	-9.2675e-05	-9.2675e-05	0.000158572	8.42633e-05	2.76495e-06
		LGALFNPYFDPLQ	-9.10308e-05	5.64035e-05	-1.68711e-05	0.000286184	2.08917e-05	-8.46321e-05	-8.46321e-05	5.9297e-05	4.42011e-05	1.49261e-06
		YFDPLQWKNSDFE	-0.000117704	0.000252349	9.79618e-06	-3.81294e-05	-3.85004e-05	6.02697e-05	6.02697e-05	0.000275345	-9.95262e-06	-6.48066e-05
		DPQVEQLELGGSP	-3.50225e-05	-2.81345e-05	-5.93522e-05	0.000135731	-1.15311e-05	1.50072e-05	1.50072e-05	-7.60618e-05	-4.87559e-05	-4.91031e-05
		QVEQLELGGSPGD	-0.000126615	2.6341e-05	7.31953e-06	3.89124e-05	-0.000186489	-0.000124114	-0.000124114	0.00023192	-5.95748e-05	-0.000110588
		GGSPGDLQTLALE	-3.33309e-05	4.5088e-05	2.27985e-05	0.000124014	-4.2343e-06	-0.00011378	-0.00011378	-8.67418e-05	9.56622e-06	-5.54884e-05
		DPQVAQLELGGGP	-9.26671e-05	1.06928e-05	-9.09385e-05	-3.60195e-05	8.405e-06	4.52251e-05	4.52251e-05	-2.65374e-05	-4.27267e-05	1.16064e-05
		QVAQLELGGGPGA	-3.72572e-05	-3.3349e-05	6.79753e-05	0.000120336	-5.01189e-05	7.38433e-05	7.38433e-05	-2.57726e-05	-1.36616e-05	1.72061e-05
		VAQLELGGGPGAG	0.000148936	4.05532e-05	0.000142296	7.06693e-05	-0.000122302	-0.000105373	-0.000105373	0.000250279	-9.82173e-06	-3.01831e-05
		AQLELGGGPGAGD	7.28294e-05	0.000192833	-9.15989e-05	-9.14406e-06	-6.17667e-05	7.69066e-05	7.69066e-05	-7.66988e-05	5.3748e-06	-9.92503e-06
		NEIVEEQYTPQSL	-2.18373e-05	-2.05743e-05	-1.39623e-05	-2.57621e-05	-2.27744e-05	-1.58674e-05	-1.58674e-05	-1.50616e-05	-2.97163e-05	-1.18698e-05
		SVFQELGKLTGPS	-5.86014e-05	0.000134031	3.02447e-05	4.66685e-05	-9.02699e-05	-1.19366e-05	-1.19366e-05	4.57665e-05	6.44395e-05	-8.11466e-05
		VGSLKNEDTPNRQ	-5.18316e-05	2.7984e-05	0.000165964	3.99188e-07	4.06915e-05	-6.03848e-05	-6.03848e-05	-2.57733e-05	0.000137452	7.83824e-05
		YLNQEQAEQGREH	8.68048e-05	0.0001283	-9.9683e-05	-7.9254e-05	-7.90606e-05	5.64581e-05	5.64581e-05	-0.000123147	0.000305696	7.71173e-07
		NQEQAEQGREHLA	2.31528e-05	3.3189e-05	-8.03876e-05	-2.05007e-05	-6.50575e-06	3.89343e-05	3.89343e-05	-0.000123575	-0.000106699	-6.45077e-05
		YSPRTPDRVSETD	-7.6547e-05	2.55009e-05	-1.98629e-05	-4.33394e-05	-0.000149981	6.06535e-05	6.06535e-05	0.000224809	-5.0101e-05	0.000206449
		DRVSETDIQRLLH	1.64874e-06	-6.32702e-05	-3.83056e-05	-8.33737e-05	5.57962e-05	-5.93879e-05	-5.93879e-05	5.28121e-05	-8.07579e-05	9.96423e-06
		RVSETDIQRLLHG	-8.14753e-06	5.05125e-05	-6.05935e-05	-0.000140535	0.000340903	1.59916e-05	1.59916e-05	0.000200752	-0.000251733	-5.84858e-05
		TPAEVGVLVGKDR	9.66203e-05	-2.9486e-05	-5.01033e-05	0.00015081	-8.39506e-05	-6.25408e-06	-6.25408e-06	-0.000176968	4.30192e-06	4.43206e-05
		NTYVRKLDDFVET	3.58031e-05	-2.41256e-05	8.9257e-05	-3.17872e-05	0.00011038	-2.14728e-05	-2.14728e-05	-5.9951e-07	-0.000130453	7.7154e-05
		KPKKENIIAFDDM	-0.000109673	0.000150596	-2.0017e-05	-8.65627e-06	0.000131905	-4.24672e-05	-4.24672e-05	8.20552e-06	0.000673424	-4.8917e-05
		LIHEHMVITDRIE	-0.000156273	-9.94335e-05	-4.96892e-05	-0.000126583	0.000121141	3.32463e-05	3.32463e-05	0.000324376	5.60942e-05	0.000112972
		KYPIEHGIITNWD	0.000150278	0.000138262	-0.000300401	0.000122277	-0.000347782	-7.7253e-05	-7.7253e-05	-0.000125747	-8.73742e-05	-6.29494e-05
		TLSHNAITDLPEH	-3.89756e-05	-4.03002e-05	-5.57004e-06	-4.07828e-05	-2.99816e-05	2.36902e-05	2.36902e-05	-5.57165e-05	1.31137e-05	-9.31307e-06
		SPLQQAVSDLQEN	-5.50989e-05	-0.000124381	7.83096e-05	4.35562e-05	-0.000201915	-0.000105726	-0.000105726	-0.000101178	5.19202e-05	-9.6318e-05
		AAQQEALLVFAEH	5.23987e-05	5.75065e-05	-3.60373e-05	0.000121434	-3.21873e-05	4.16531e-05	4.16531e-05	-4.90325e-05	-3.35147e-05	7.20382e-06
		TLGKQEVIRGWEE	-1.66905e-05	-4.08916e-05	-0.000171676	4.30732e-05	-0.000113805	-7.10562e-05	-7.10562e-05	3.33387e-05	-2.40973e-05	4.57719e-05
		QPNVAISLSRTEA	4.5864e-05	0.000118007	-0.000189011	7.3592e-06	-0.000109282	-2.28557e-05	-2.28557e-05	2.52889e-05	0.000249802	-1.11548e-05
		AGTAEYFRAYVEG	-8.82216e-05	-4.22085e-05	-0.000108673	-0.000110895	-8.45673e-05	2.41834e-05	2.41834e-05	-9.14023e-05	-0.000128097	4.35428e-05
		NKQYLERTRAELD	1.62311e-06	0.000104032	3.16454e-07	-0.000155108	8.9398e-05	-0.000101223	-0.000101223	-4.0962e-05	-0.000159189	-0.000229713
		ARSRPLPVHVREE	0.000105373	-3.78777e-06	-0.000218393	-0.000129829	-0.00018128	-0.000155709	-0.000155709	-0.000203286	4.57901e-05	3.24348e-05
		DIIVQKIQPYTEQ	3.55019e-05	1.50967e-05	4.77488e-05	-0.000133116	-3.13831e-05	-0.000141637	-0.000141637	0.000150735	0.000159055	-0.000133478
		LKVALPSYEEALS	-6.79264e-05	-1.79068e-05	-0.000172182	-0.000156884	-0.00010067	6.13358e-05	6.13358e-05	0.000264175	0.000194867	-2.33044e-05
		APDALKIITENDH	4.07694e-05	-5.10567e-05	4.37655e-05	-0.000125319	-6.80495e-05	9.42685e-05	9.42685e-05	-6.27333e-05	-4.56053e-05	6.1208e-05
		KEKEINGLASYLE	-2.40626e-05	2.66759e-05	-0.000201029	-9.58305e-05	-0.000201647	0.000236733	0.000236733	0.000169699	-5.923e-05	-2.66646e-05
		VAASAILTAQLDE	-2.23811e-05	-9.5102e-06	-1.20253e-05	-2.35655e-05	-1.94136e-05	-1.11146e-05	-1.11146e-05	-1.81678e-05	-3.21267e-05	-1.61073e-05
		AQKSSSIASFKDP	7.0161e-06	1.34919e-05	0.000245729	5.73282e-05	1.92397e-05	0.000123122	0.000123122	-1.51671e-05	3.58105e-05	-3.56935e-05
		IVHKSFVEVNEEG	-3.97673e-05	-0.000194502	-0.000217659	-8.40151e-05	-0.000304567	-0.000123698	-0.000123698	5.47901e-07	-9.01287e-05	-2.62471e-05
		ETVAVKIFPYEEY	0.000133331	0.000269235	2.73119e-05	0.000247515	0.000164186	-8.57432e-05	-8.57432e-05	0.000178478	-0.000114825	-5.7579e-05
		AFQEALAAAGDKL	1.44143e-05	-7.20763e-05	-0.000165211	5.86887e-05	-6.79648e-05	4.61914e-05	4.61914e-05	-3.41769e-05	-3.42455e-05	1.72777e-06
		VRLSSETGGMGSS	-4.99675e-05	-8.92023e-05	-5.14431e-05	-0.000117446	-0.000102227	2.5626e-05	2.5626e-05	6.18099e-05	0.000259105	-7.70947e-05
		EGTARGIVVYTGD	3.70062e-05	-4.8547e-05	-0.000110171	-0.000122858	-0.000165459	-3.98507e-05	-3.98507e-05	-7.94468e-05	-3.75419e-05	-0.000117467
		FQSTAITAYKSEG	3.58258e-05	1.51627e-05	-5.67621e-05	-0.000134323	-6.7219e-05	7.63874e-05	7.63874e-05	-5.8555e-05	-1.12635e-05	5.73721e-05
		GPVEGAFTVFSDF	-0.000114097	7.06333e-06	4.74882e-05	2.70784e-05	-5.92941e-05	-8.94219e-05	-8.94219e-05	0.00011948	-1.00383e-05	-0.000135181
		SHHPADFTPAVHA	-3.70287e-05	-1.50597e-05	4.52631e-06	-2.33366e-05	-2.46013e-05	-1.94316e-05	-1.94316e-05	0.000115799	7.47923e-06	-2.04001e-05
		NLGIGKITPFEEK	1.08329e-05	-2.37175e-05	-9.12158e-05	-8.2294e-05	8.40491e-05	0.000166853	0.000166853	8.22555e-05	-6.47572e-05	-3.57912e-05
		TNIESLVKEYDDN	-7.36575e-05	2.54452e-05	0.00025215	-6.54599e-05	1.43928e-05	2.58297e-05	2.58297e-05	-4.01376e-05	0.000102502	0.000155866
		HPEAQAKVDVFRE	3.05685e-05	4.64629e-05	-5.25489e-05	-5.30965e-05	-8.13969e-05	-4.6145e-05	-4.6145e-05	6.30303e-05	-5.29752e-05	1.56021e-05
		SRKTLFVLAHTDR	-1.53355e-05	-2.4272e-06	-3.69383e-05	2.04552e-05	0.000160063	3.74409e-05	3.74409e-05	6.92376e-05	6.44225e-05	-4.49199e-05
		WVPYINGKFKKDD	-2.54899e-05	1.38711e-05	0.000357802	-2.92242e-05	-2.88872e-05	-0.000102598	-0.000102598	0.000316383	0.000128425	4.38013e-05
		FDTTVSVKSYPDE	-5.33299e-05	3.37676e-05	0.000105621	-0.00019813	-1.84073e-05	-2.93845e-05	-2.93845e-05	0.000130561	-4.29621e-05	-5.86601e-05
		TYKEQYAFVYKEK	5.57359e-05	7.68777e-05	-7.83557e-06	-9.85035e-05	-7.80655e-05	0.000164675	0.000164675	0.000206757	0.000166395	-4.09701e-05
		ASAAGSALVYRDV	-1.91578e-05	2.53303e-05	0.000175772	0.000323807	-5.98723e-05	-9.18753e-05	-9.18753e-05	0.000127173	1.44427e-05	-1.70855e-05
		ADKSSSTAYMELR	-0.000107272	9.54055e-05	-8.7098e-05	-3.39878e-05	-0.000222597	2.89846e-05	2.89846e-05	-7.82924e-05	4.41922e-05	-0.000165694
		VDKSSSTAYMELR	5.01882e-05	0.00025611	0.000101757	3.50919e-05	-3.22519e-05	6.28216e-05	6.28216e-05	-0.000106689	8.58175e-05	0.000131838
		IHEHMVITDRIEN	0.00019567	-3.46658e-05	-0.000164034	1.3512e-06	-0.000291549	-3.03768e-05	-3.03768e-05	-0.000126676	8.89564e-05	6.73816e-05
		GKKAEGIPEFYDY	-2.36376e-05	-6.43884e-05	-0.000154785	-0.000115376	-0.000126555	-0.000136952	-0.000136952	-2.09676e-06	-0.000164305	-9.05422e-05
		LSHNAITDLPEHV	-3.66906e-05	-7.37335e-05	5.14245e-05	-3.13775e-05	1.86792e-05	-4.83672e-05	-4.83672e-05	-0.000137876	5.48941e-05	4.54203e-05
		TYVRKLDDFVETG	-0.000168241	0.000148275	0.000271849	-0.000137221	4.79713e-05	-0.000149398	-0.000149398	-0.000176826	-3.01305e-05	-3.81627e-05
		GNKADLEAQRDVT	1.12991e-05	-6.2254e-05	-0.000101521	5.55644e-05	7.41718e-05	-0.000111746	-0.000111746	-0.000138393	7.02755e-05	-2.96833e-05
		ATIVHQDQAYDDK	8.14135e-05	-0.000262565	8.65214e-06	0.000176294	-5.8534e-05	6.36157e-05	6.36157e-05	0.000254827	-0.000161247	5.77529e-05
		RQQSQVLDAMQDS	-0.000185854	-0.000218655	-0.000115277	-0.000152041	-0.000306587	-0.000247319	-0.000247319	6.60371e-05	2.9581e-05	5.9585e-05
		AHAAAITAYALTL	6.37466e-05	4.62523e-05	1.42932e-06	-4.95986e-05	3.76081e-05	1.9348e-05	1.9348e-05	-2.34848e-05	-2.30034e-05	1.61971e-06
		QSTAITAYKSEGE	8.42024e-05	-1.43212e-05	-0.00020652	-0.000176436	-5.16858e-05	6.91133e-05	6.91133e-05	-0.000220695	-4.96566e-05	-0.0001991
		KQYLERTRAELDT	2.94111e-05	-7.55147e-05	-7.15277e-05	-3.37305e-05	0.000142749	3.00054e-06	3.00054e-06	-4.26753e-06	-4.64879e-05	-2.9599e-05
		HNYVTAIRNQQEG	5.62228e-05	-3.97408e-05	-6.98721e-05	2.84663e-05	-0.000228815	1.3623e-06	1.3623e-06	0.000407606	-9.30028e-05	-7.56212e-05
		DTTVSVKSYPDEN	1.00541e-05	0.000113508	-0.000133192	-0.000134781	-4.65331e-05	-3.92395e-05	-3.92395e-05	-0.000191249	-0.00010542	-0.000115847
		LQGRLVSIHSQKE	9.50783e-05	1.02589e-05	5.10397e-05	-0.000112776	-8.67895e-05	0.000180707	0.000180707	0.000109846	-6.19958e-05	9.28347e-05
		FKHQSTITVNEEG	0.000284031	0.000105216	-0.000187232	0.00014371	0.000179927	-5.07045e-05	-5.07045e-05	3.27505e-05	-0.000160393	-0.000123675
		SEIQSQAKAYFEK	0.000311334	-6.09762e-05	0.000272193	-7.54464e-05	-9.02353e-06	0.000262648	0.000262648	2.6726e-05	0.000100637	-8.09006e-06
		TEATIPLVPGRDE	-3.24618e-05	-4.06291e-05	-4.48378e-05	3.87773e-05	6.27379e-05	-3.46381e-05	-3.46381e-05	-1.70928e-05	-1.11686e-05	-3.60879e-05
		IALHHGLDVFQDD	-2.00354e-05	1.53935e-06	6.09654e-05	-9.80277e-06	-0.000264278	-0.000155204	-0.000155204	-8.03694e-05	-5.56377e-05	-3.25614e-05
		AAGQAVSAYSEER	-5.56888e-05	-3.28263e-05	-5.40752e-05	0.000392506	-5.99174e-05	9.02962e-05	9.02962e-05	2.35721e-05	-5.17186e-05	-7.22126e-05
		NRIGGRIFTFRDE	-2.20108e-05	-1.07281e-06	-8.98351e-05	-0.000104165	6.88442e-05	9.09032e-05	9.09032e-05	0.000124915	0.000109931	-9.64172e-05
		IEPSQAVYSFKDQ	-3.25432e-05	-1.16741e-05	-1.20087e-05	-3.12239e-05	-3.28309e-05	-2.03387e-05	-2.03387e-05	-3.1659e-05	-2.95286e-05	-8.54407e-06
		GVQVALPSYEEAV	8.59166e-05	-2.07683e-05	-0.00017491	6.63387e-06	-6.31517e-05	-0.000208802	-0.000208802	0.000110191	-0.000144908	-7.39306e-05
		AGADATESFEDVG	-2.31275e-05	8.74217e-08	-4.69437e-05	0.000100407	-5.57088e-05	8.58493e-05	8.58493e-05	-6.08175e-05	-2.67462e-05	-1.82108e-05
		LPAEVYIQDHGDG	-6.56578e-05	-1.21926e-05	-3.37051e-06	-0.000140192	-7.1141e-05	5.10129e-05	5.10129e-05	-0.000217189	-8.04425e-05	-6.99557e-05
		GKIETIEVMEDRQ	0.000178241	-0.000140622	-5.62892e-05	1.2734e-05	-0.000107107	-0.000110792	-0.000110792	0.000310165	-3.44802e-05	-6.85638e-05
		ALHHGLDVFQDDD	2.50017e-05	4.47534e-06	3.23648e-05	-0.000138468	4.1218e-05	3.2969e-07	3.2969e-07	-2.23553e-05	-0.000180037	0.000162315
		AEAMCTSFKENPT	5.37093e-06	-2.40993e-05	-2.64588e-05	-2.70284e-05	-2.82062e-05	-2.04324e-05	-2.04324e-05	-2.70089e-05	-1.66249e-05	-1.9458e-05
		AAQKAAAFEDQEN	-1.58227e-07	8.89388e-05	-5.0847e-05	-0.000108743	-6.12948e-05	7.97833e-05	7.97833e-05	0.000162926	-6.29826e-05	1.66698e-05
		STAITAYKSEGES	-0.000216456	-0.000137158	-2.68515e-05	-1.08351e-05	-0.000120434	-7.35058e-05	-7.35058e-05	-0.000175851	0.000314021	-0.000122043
		SPLLKRQLTSFIE	2.48077e-05	7.69785e-06	-7.03016e-05	3.37382e-05	-0.000143644	-0.00015646	-0.00015646	0.00012257	0.000136656	0.000102704
		EKIEWLESHQDAD	0.000158888	-4.61476e-06	-0.000133909	2.3399e-05	0.000134025	6.58118e-05	6.58118e-05	0.000231511	-6.41805e-05	-3.50556e-05
		SSETAAFVKSYEN	1.20364e-05	-0.000113414	0.000207395	9.4793e-05	-6.59955e-05	6.2955e-05	6.2955e-05	0.000121973	-6.3855e-05	8.60815e-05
		APVDFLHASEDAR	5.68549e-06	3.6087e-05	-0.000143949	-0.000170651	-5.62699e-05	-5.49088e-05	-5.49088e-05	6.6353e-05	-0.000182722	3.08597e-05
		EELQTKVSAKIDQ	0.000732004	-0.000101688	0.000442423	-3.69811e-05	-0.000210417	-0.000101118	-0.000101118	-1.63584e-05	9.08489e-05	-8.35107e-06
		EEVGIDSYEDEDE	3.8449e-05	-5.60336e-05	-6.23653e-05	-7.66447e-05	8.62021e-05	3.13937e-05	3.13937e-05	0.000187117	6.19425e-05	5.94609e-06
		AVAEEIQDEVDEL	0.000208251	-5.95608e-05	-7.35502e-05	-0.000244931	-0.000115689	-6.58976e-05	-6.58976e-05	-0.000144346	-0.000218409	7.00211e-05
		KQEVIRGWEEGVA	0.000121578	0.000105407	-0.000114915	-6.52966e-05	6.1665e-05	7.94161e-06	7.94161e-06	-0.000138944	-0.000189128	-2.92717e-05
		IAQVATISANGDK	5.38412e-05	-4.75302e-05	6.91694e-05	0.000113704	-0.000111923	-7.00143e-05	-7.00143e-05	-5.71546e-05	-2.43502e-05	-2.92581e-05
		WSTETIASHEDIE	-0.000102106	2.39964e-05	0.000135492	-0.000196092	-7.92814e-05	-5.20332e-05	-5.20332e-05	-0.000102109	-3.69228e-05	-0.000155205
		IVEQIPTYVEYSD	9.17485e-06	-1.50879e-05	4.70211e-05	-1.31121e-05	0.000496075	4.77791e-05	4.77791e-05	-4.12992e-05	2.53261e-05	-5.22682e-06
		EAQAKVDVFREDL	-6.94912e-05	6.73333e-05	0.000206294	-7.11693e-05	3.16786e-05	-0.000135658	-0.000135658	-9.96276e-06	5.15236e-05	-0.000156034
		ERQNGVLNSWTDQ	-5.76977e-05	9.55647e-07	-0.00012817	-9.3602e-05	-0.00016997	6.74115e-05	6.74115e-05	-4.40986e-05	2.9306e-05	-0.000133802
		EHMVITDRIENVD	4.27053e-06	-0.000298073	-3.62479e-06	0.000340564	0.000193461	8.78632e-05	8.78632e-05	0.00018484	-1.5399e-05	-7.55514e-05
		APQKVELTVEKEV	-6.7891e-05	5.12145e-05	2.13002e-05	5.25848e-05	-8.7549e-05	-4.55262e-05	-4.55262e-05	0.000222363	2.59828e-07	-7.20739e-05
		AQVATISANGDKD	0.000123673	-0.000175112	-0.00016669	-7.71092e-05	8.92316e-05	-1.01259e-05	-1.01259e-05	-0.000173621	-0.000161889	-4.86944e-05
		VTHHPIPSEEDIN	-0.00028845	9.00687e-05	-0.00014643	3.37031e-05	-4.35223e-05	-3.66865e-05	-3.66865e-05	-3.41323e-05	-0.000104787	-2.44133e-05
		RQNGVLNSWTDQD	0.00116121	-4.97839e-05	-0.000267873	-0.000146159	-0.000244878	0.000305864	0.000305864	-0.00026057	0.000139495	-7.76772e-05
		NGKPITIFQERDP	3.26374e-05	-0.000132945	-3.06306e-05	-3.68395e-05	-0.000145409	-1.47706e-05	-1.47706e-05	-2.87974e-05	0.000237075	8.4981e-05
		HHGLDVFQDDDAK	-0.000120432	-5.68204e-06	-9.71084e-05	-0.000215645	0.000162348	-0.000239349	-0.000239349	-6.76477e-05	8.74834e-05	-9.87899e-06
		EEEIEIIPVQEEE	-7.69589e-05	-5.38271e-05	-9.14929e-05	0.00017355	2.07031e-05	-1.59613e-06	-1.59613e-06	-0.000169667	0.000134503	0.000109753
		ISVPVPEFADSDP	4.56804e-05	-4.39414e-05	0.000279645	-0.000125929	5.32945e-05	-2.1996e-05	-2.1996e-05	0.000182486	-0.000201904	7.9829e-05
		DKRRSARIDSYIE	-0.000102795	5.50589e-05	-0.000144353	0.000269622	0.000362582	0.000184912	0.000184912	-3.20288e-06	0.000131985	-0.000119862
		GKAQVEIITDGEE	-8.2982e-05	0.000112359	0.000113488	-0.000194416	-0.000154064	7.57979e-05	7.57979e-05	-0.00017127	-2.14875e-05	-4.56124e-06
		LKRQLTSFIEKGQ	-6.9898e-05	-0.000124661	0.000110175	-0.000211078	3.11873e-05	0.000170404	0.000170404	-7.54351e-05	2.45148e-06	-2.25025e-05
		KKYQLNLPSYPDT	-0.00010652	-3.88641e-05	-5.29406e-05	-5.7042e-05	-8.68836e-05	-3.5847e-05	-3.5847e-05	8.35113e-07	-9.4523e-05	-4.94973e-05
		TATINNIKPGADY	7.27886e-06	0.000103251	0.0001384	-0.000245854	0.0002094	4.28324e-05	4.28324e-05	-8.90249e-05	-0.000131057	6.25923e-05
		EEIEIIPVQEEEE	0.000267928	2.9601e-05	-1.21692e-05	-0.000123615	0.000179381	-0.000208398	-0.000208398	2.63449e-06	6.73172e-05	-0.00011974
		KAQVEIITDGEEP	5.7155e-05	-2.82506e-05	-4.22895e-05	-6.91395e-05	-3.94997e-05	1.129e-05	1.129e-05	1.95593e-05	-7.15e-05	-2.4156e-05
		EIEIIPVQEEEEE	-0.00010317	0.000166001	1.31427e-05	-2.76705e-05	2.34695e-05	7.70245e-05	7.70245e-05	-6.77583e-05	0.000114757	-6.03227e-05
		RLVSIHSQKEQDF	9.81825e-05	0.000190919	0.000137788	-0.000149544	-0.00028556	7.01627e-05	7.01627e-05	0.000111244	-5.68788e-06	2.1651e-05
		ATIPLVPGRDEDF	-5.81291e-05	-5.67263e-05	-3.89546e-05	1.68861e-05	-6.97234e-06	-2.0986e-05	-2.0986e-05	-8.05794e-05	-0.000135094	5.26088e-06
		QNGVLNSWTDQDS	0.000450931	2.49454e-05	0.00064597	8.41206e-05	0.000736375	-1.67787e-05	-1.67787e-05	0.000882596	-0.000305444	-0.000117884
		QTIEENIKIFEED	-3.44357e-05	-1.43963e-05	-9.9287e-05	-3.68742e-05	0.000112753	-0.000220702	-0.000220702	-1.37143e-05	-0.000193867	3.58572e-05
		DESGPSIVHRKCF	0.000201709	-0.00012289	0.000114121	0.000357429	-0.000140118	4.45073e-05	4.45073e-05	8.19205e-05	1.39102e-05	0.000104798
		TIEENIKIFEEDA	-4.42878e-05	3.82487e-05	0.000483803	2.76417e-05	0.000457518	0.000114596	0.000114596	-8.28666e-05	6.55331e-05	0.000139796
		TSEIQSQAKAYFE	-5.66711e-05	-4.24909e-06	-8.37519e-05	-0.000113826	0.000196307	-0.000222675	-0.000222675	5.50847e-05	-0.000107596	0.000100069
		DLEVAQTTALPDE	1.35287e-05	2.26159e-05	6.81733e-05	-7.04667e-05	0.000141217	0.000101677	0.000101677	-4.58e-05	0.000164411	-1.55627e-05
		EVAQTTALPDEDD	-0.00015133	-3.39554e-05	0.000130966	-8.91491e-05	-4.72583e-05	6.45209e-05	6.45209e-05	-0.000162131	-1.74444e-05	-8.51618e-05
		EATIPLVPGRDED	-5.87659e-05	-1.32192e-05	0.000128292	0.000140236	-0.000151438	-0.000158165	-0.000158165	0.00163759	1.85013e-05	-4.59176e-05
		LVCGERGFFYTPKS	-6.03883e-05	-0.000106171	0.000112838	7.50028e-05	4.71932e-05	-4.02857e-05	-4.02857e-05	-0.000113699	-0.000193627	2.09664e-05
		DERTVRKICALDDN	9.21533e-05	-0.000157811	-0.000220152	-0.000226206	-6.0164e-06	0.000163521	0.000163521	0.000104243	-1.96881e-05	9.7752e-05
		EGEDDPDRSMKLSF	-9.56299e-05	-5.71034e-05	0.00012826	-0.000377398	0.000211903	2.23199e-05	2.23199e-05	-9.77042e-05	-0.000182286	0.00010213
		KDIATQLISNMDIN	0.000240252	-4.80494e-05	0.000108361	-4.86164e-05	-0.000260616	5.06231e-05	5.06231e-05	0.000253897	-9.30954e-06	6.5815e-05
		RTGTYIGIDAMLEG	1.53181e-05	9.14486e-05	-0.000366406	0.000191356	0.000140656	-5.05079e-06	-5.05079e-06	4.93282e-05	-0.000130706	-2.16056e-05
		DAGSAFAIHDMEED	9.62709e-05	-5.0486e-05	-2.86639e-05	-0.000155419	0.000357094	-6.15765e-05	-6.15765e-05	0.0002277	0.000128763	9.32169e-05
		NVRLSSETGGMGSS	-0.00016192	1.79908e-05	0.000306154	7.25485e-05	-0.000109922	5.42161e-05	5.42161e-05	-0.000152486	0.00013324	0.000109793
		TVDKSSSTAYMELR	2.16935e-05	2.30592e-05	0.000108418	7.83838e-05	-0.000102975	-0.000204866	-0.000204866	-0.000130373	0.000153223	9.55093e-06
		LEGEDDPDRSMKLS	0.000253783	0.000103647	-0.000191241	0.000528382	6.83417e-05	0.000197818	0.000197818	2.71886e-05	3.81724e-05	0.000281437
		NPSIVKKVQDFMEK	0.000108896	-2.22456e-05	-9.04449e-05	9.29548e-05	0.000140947	-7.09303e-05	-7.09303e-05	-5.39542e-05	8.442e-05	-5.12384e-05
		SRRAQDFVQWLMNT	3.04029e-05	7.75626e-05	-5.41202e-05	-0.000120532	-9.20119e-06	2.6092e-05	2.6092e-05	5.63781e-05	5.82568e-05	2.73903e-06
		ATAQTVEDYVEEMK	5.71379e-05	0.000101454	1.04964e-05	-3.18685e-05	4.88708e-05	3.35809e-05	3.35809e-05	3.67437e-05	-7.59176e-05	7.19811e-05
		DAATLAVIDSEKDM	-0.000115684	4.35059e-05	0.000126995	9.78519e-07	0.000122712	3.45413e-05	3.45413e-05	-2.80721e-06	-4.06473e-05	-7.29686e-05
		TMTIQQVIKSGSDE	9.67449e-06	6.68702e-05	0.000167446	0.000224366	0.000152295	2.64013e-05	2.64013e-05	5.97287e-06	0.000126372	-5.26794e-05
		VMVTVFKVGARTEK	0.000141138	-0.00011518	-1.892e-06	6.23293e-05	0.000183573	8.25096e-05	8.25096e-05	2.78246e-06	-3.23805e-05	-1.77732e-05
		FPLMYEENSRENPF	-3.04389e-05	-5.77575e-05	-3.0733e-05	-0.000140746	-6.15829e-05	1.32743e-05	1.32743e-05	-3.13766e-05	3.77678e-05	6.56433e-05
		DVLVMPNLYGNIID	0.000160331	-0.000149477	-0.000157641	-5.07122e-05	2.40927e-07	-8.2249e-06	-8.2249e-06	-1.31816e-05	0.000247559	9.06558e-05
		KNKHEAMITDLEER	0.000204345	2.13529e-05	-0.000136334	3.56153e-05	7.07751e-05	0.000169933	0.000169933	7.23602e-05	2.80572e-05	6.99037e-06
		AAVYEAMVTVDPDA	5.21142e-05	0.000362302	0.000130719	-0.000352308	-0.00012285	-0.00012541	-0.00012541	2.03622e-05	-0.000259833	-1.72761e-05
		YKFLKHMNSAMEDS	9.75299e-05	-9.51301e-05	-7.79266e-05	-0.000168349	8.45946e-05	-6.94643e-05	-6.94643e-05	-2.98973e-05	-8.20205e-05	-4.61461e-06
		NAARDPNRESLDFL	-7.71551e-05	-8.86422e-05	0.000121419	1.39656e-05	0.000121341	8.67281e-05	8.67281e-05	-2.8704e-05	-3.45509e-05	8.22768e-05
		QLELGGGPGAGDLQ	-1.7188e-05	5.23632e-05	-0.000156007	-2.37569e-05	-0.00021822	4.12737e-05	4.12737e-05	0.00014769	0.000223218	-5.15816e-05
		PQVEQLELGGSPGD	-4.018e-05	-8.19761e-05	-0.000102457	-0.000180737	8.72364e-06	0.000124149	0.000124149	-7.65317e-05	-0.000118125	0.000130119
		EVEDPQVAQLELGG	1.38695e-05	-9.72223e-05	0.000136394	0.000147633	-0.000114191	0.000144867	0.000144867	-9.0044e-05	-5.94036e-05	7.57169e-05
		YNELRVAPEEHPVL	0.000315448	-1.2067e-05	7.45942e-05	-0.000137113	-0.000117917	9.13719e-05	9.13719e-05	-5.27915e-05	-0.000118416	-5.41557e-05
		GKAQVEIITDGEEP	-1.06546e-05	-4.19597e-05	1.32065e-05	-2.57418e-05	-4.48517e-05	4.47794e-05	4.47794e-05	1.94437e-05	2.4342e-06	-4.07023e-05
		PASKRYEVPLETPR	0.000400717	1.77876e-05	0.000199624	2.97498e-05	-3.80289e-06	0.000175405	0.000175405	-0.000251863	2.52338e-05	0.000116837
		EIAQVATISANGDK	-7.3601e-05	-0.000130598	5.81388e-05	-1.27974e-05	-9.43025e-05	-8.80712e-05	-8.80712e-05	-1.23431e-06	-6.78616e-05	-4.33545e-05
		HDFQRGLTAYHDIS	-0.000183316	-4.73703e-05	-9.63662e-05	-1.56603e-05	0.000243174	3.24358e-05	3.24358e-05	1.21144e-05	-0.000105649	-0.000106368
		ITPAEVGVLVGKDR	3.4962e-05	-0.000160406	-0.000195521	0.000459003	-0.000182255	2.70102e-05	2.70102e-05	-0.000364491	0.000247449	-0.000206848
		DRPYSHALVAGIDR	-0.000124722	8.77834e-05	3.51543e-05	-2.94364e-05	-0.000148738	-3.9781e-05	-3.9781e-05	0.000111902	-6.50761e-05	-7.67978e-05
		ASFQRNQLLQKEPD	-0.000113917	-3.86549e-05	0.000219662	-6.22268e-05	-1.801e-05	8.08759e-06	8.08759e-06	4.85585e-05	-1.26836e-05	7.38671e-05
		KEAFQEALAAAGDK	0.000108653	0.00011587	3.87336e-05	9.11581e-05	2.77031e-05	-7.88538e-05	-7.88538e-05	-6.37864e-06	-9.28815e-05	-2.19136e-05
		ENPSQYGITAFNHP	-2.6863e-05	-1.16123e-05	-1.4105e-05	-2.51876e-05	-2.29501e-05	-1.35257e-05	-1.35257e-05	-2.17238e-05	-1.89127e-05	-2.55852e-05
		AFDTTVSVKSYPDE	-0.000112793	-2.6778e-06	0.000178625	-9.88384e-05	-0.000103417	-4.93461e-05	-4.93461e-05	-5.22536e-06	-6.4305e-06	-0.00010102
		RDNTINLIHTFRDY	-5.38878e-05	3.98052e-05	4.39261e-06	0.000144529	3.27447e-06	9.89344e-05	9.89344e-05	-3.50347e-05	-0.000141103	0.000202664
		VEGTARGIVVYTGD	-0.000138978	6.77443e-05	-6.19804e-05	6.98222e-05	2.28286e-05	4.34659e-05	4.34659e-05	-0.00014922	0.00016864	1.58198e-05
		VEKHVVKSISVQQE	1.06835e-06	-6.53052e-05	0.000297227	-0.000186413	-5.9373e-05	-3.46008e-05	-3.46008e-05	-4.69155e-05	-8.07827e-05	-4.29119e-05
		AHTEFTPTETDTYA	0.000205995	8.46254e-05	3.74432e-05	-1.47382e-05	-0.000133456	9.27618e-05	9.27618e-05	-8.59702e-05	-0.0001283	5.07871e-05
		FNYREQEELKVRVE	0.000114623	-4.27709e-06	-0.000162177	1.54811e-05	0.000132427	-1.86937e-06	-1.86937e-06	-0.000160727	-5.01792e-05	-5.52178e-05
		LGAHAAAITAYALT	8.08866e-05	-1.35759e-05	2.05345e-05	-4.89016e-05	-1.77375e-05	-4.62727e-06	-4.62727e-06	-2.95963e-05	-5.63731e-05	-2.54503e-05
		KQNLEKAVEDYIDE	-1.7684e-05	0.000395666	-0.000312449	0.000164238	0.000146378	0.000105476	0.000105476	0.000130509	-2.72701e-05	-0.000114469
		DQFTPVKIEGYEDQ	1.08558e-05	2.56411e-06	-0.000132705	-0.000200338	-0.000132837	-0.000342441	-0.000342441	-0.000129965	-0.000282926	-8.6169e-05
		RPQKSLLVEVEEGG	0.000183136	8.54206e-05	0.000333062	-0.000127551	0.000125202	1.10829e-05	1.10829e-05	-0.000138047	9.90548e-05	-1.24717e-05
		TQQVAAQLLSNLEQ	0.000215021	-1.63428e-05	-0.000103494	-0.000267493	0.000341795	-0.000149944	-0.000149944	-0.000262265	-0.000193334	-0.000147618
		EQRRASLEDFYGSP	-1.61576e-05	-2.64828e-05	-6.44459e-05	-1.14193e-05	2.27219e-05	-0.000102709	-0.000102709	1.15701e-05	9.48964e-05	2.59514e-05
		AIIDRLIAFKNNDN	5.06959e-05	-9.07718e-05	4.21332e-05	0.00044444	1.48133e-06	5.99293e-05	5.99293e-05	5.75016e-05	-0.00020618	6.8798e-05
		EGLVQVKLVDQDER	1.69955e-05	3.84754e-05	-0.000176932	-0.000313704	-0.000228738	-6.61683e-05	-6.61683e-05	0.000120499	-0.000263243	5.69577e-05
		GASAAGSALVYRDV	-3.74637e-06	0.000102561	-4.44966e-05	-6.22067e-05	-5.65945e-05	-2.59226e-05	-2.59226e-05	-5.20844e-05	-8.99581e-05	-2.06028e-05
		EQALKTDLSDLTDH	-0.000163593	2.56433e-06	-6.03354e-05	-1.80017e-05	-9.69486e-06	-3.63447e-05	-3.63447e-05	-5.75024e-05	-3.7108e-06	-4.99589e-05
		VVVASSEVHVEVER	3.75466e-05	-0.000108636	-7.00817e-05	7.19358e-05	-0.000334623	-0.000134931	-0.000134931	3.17904e-05	-8.51895e-05	8.80418e-05
		DPRTEWQLNAHRDK	8.9822e-06	0.000317532	-7.69313e-05	-1.69519e-05	2.29754e-05	4.09404e-05	4.09404e-05	-1.95755e-05	0.000135838	3.02475e-05
		KIAYQLAVEAESEQ	4.66843e-05	-5.88629e-05	-0.000171789	-0.000196802	-0.000206933	-3.16937e-05	-3.16937e-05	-0.000157542	-0.000124622	-6.52586e-06
		LTLSHNAITDLPEH	-2.11337e-05	0.000128008	-3.33462e-06	-3.75407e-05	-7.41063e-05	-4.66323e-07	-4.66323e-07	-6.66386e-05	-6.8409e-05	-3.99926e-05
		NGPVEGAFTVFSDF	7.91877e-05	-0.00020656	0.000137085	1.94508e-05	3.9616e-06	3.39019e-05	3.39019e-05	-0.000136528	2.88995e-05	-7.04303e-05
		KQPGIVFVAAKFDG	0.00016009	0.000215728	-6.95524e-05	-0.000212625	-0.000417742	-0.0001462	-0.0001462	-6.14726e-05	-0.000117023	-6.46264e-05
		AWVLDKLKAERERG	-0.000104096	0.000108613	4.68507e-05	0.000114549	-0.000109272	-0.000108717	-0.000108717	-0.000129717	-9.66879e-05	-0.000128405
		EGIRQFYINVEREE	-7.20025e-05	-7.00695e-05	0.000342628	-0.000295441	1.38538e-05	-2.09665e-05	-2.09665e-05	4.047e-05	6.8001e-05	0.000186125
		EFIKASSIEARQAI	7.93854e-05	1.01769e-05	-1.77673e-05	8.94044e-05	0.000102829	5.76761e-05	5.76761e-05	4.91402e-05	-4.33235e-05	-4.90594e-06
		FKVVPEMTEILKKK	-0.000247029	-7.65438e-06	0.00020597	-2.58142e-05	-0.00010718	0.000158017	0.000158017	1.01121e-05	3.14398e-06	0.000150129
		TVVSNTFVKKEYER	7.24382e-05	2.27764e-05	0.000158708	8.42344e-06	7.82578e-05	-1.44114e-05	-1.44114e-05	-0.000112591	2.21636e-05	0.000182653
		FTLGKQEVIRGWEE	-0.000235466	-5.602e-05	0.000289508	-6.97127e-06	-0.000172001	-3.94396e-05	-3.94396e-05	-6.85459e-05	6.02781e-06	-6.69761e-05
		GISVPIILYPDGSE	0.000109048	-2.97391e-05	-6.27359e-05	5.77453e-05	0.000204418	-0.000187927	-0.000187927	-8.93819e-05	-9.50718e-05	-0.000103563
		EKVQVVSIKDYFLE	0.000225858	-6.51929e-05	0.000210469	-0.000349496	-0.000179461	-0.000184045	-0.000184045	-3.73498e-05	-0.000145703	0.000110098
		RIAQSDYIPTQQDV	0.0001542	0.000126513	0.000207255	-6.82606e-05	0.000109836	-0.000144548	-0.000144548	5.15868e-05	3.75356e-05	5.31846e-05
		RLVEQLKLEAGVER	9.20459e-05	-8.10016e-05	6.00064e-05	9.88465e-05	-6.20396e-05	-1.5703e-05	-1.5703e-05	-3.6644e-05	-7.71734e-06	-6.34147e-06
		TVRTLNNLYAEAEK	-0.000101375	-7.43482e-05	5.30668e-05	5.56518e-05	0.000103254	0.000380239	0.000380239	0.000208206	-0.000168159	-2.68929e-05
		QYPRQTQVSVLPEG	0.000447513	7.91487e-05	-0.000238821	-0.000390959	-0.000340313	-0.00050055	-0.00050055	-0.000435011	-0.000394906	-1.43693e-05
		YPRQTQVSVLPEGG	1.88001e-06	-3.96192e-05	-2.10168e-05	-0.000140292	-0.000169004	-7.51067e-05	-7.51067e-05	0.000316935	-3.94278e-05	-0.000208629
		SPVLLGQPNTLICF	-0.000252209	3.51542e-05	6.99291e-05	0.000107499	-0.000116035	8.9194e-05	8.9194e-05	3.49437e-05	0.000238481	-7.39696e-05
		SAGTAEYFRAYVEG	-4.54398e-05	-5.52009e-05	6.19172e-05	6.72319e-05	6.19246e-05	7.47206e-05	7.47206e-05	-8.4584e-05	-0.000164901	8.316e-06
		YNKQYLERTRAELD	-0.000132059	-0.000171875	-6.38898e-05	-1.03522e-05	-1.07535e-05	5.70259e-05	5.70259e-05	-0.000104068	2.10328e-05	2.84264e-05
		AIERASQLTSERDT	0.000193317	8.83732e-05	-7.9908e-05	-0.000144368	-1.16878e-05	5.48148e-05	5.48148e-05	-0.000140114	-0.000122703	-0.000105662
		SARSRPLPVHVREE	-9.45714e-05	7.47818e-05	-5.2374e-05	0.000210055	9.97748e-05	5.20461e-05	5.20461e-05	-0.000184909	8.39233e-05	-6.68606e-06
		DAHEAKLIATFPDT	-4.99029e-05	-4.77094e-05	2.87873e-05	-6.50647e-05	-8.63252e-05	7.46211e-05	7.46211e-05	-4.73541e-05	3.31666e-05	-1.06726e-05
		RFGAAITALTDING	2.75505e-05	-1.72648e-05	-3.31082e-05	-0.000219534	0.000107479	-0.000137991	-0.000137991	1.4329e-05	3.22802e-05	-3.86469e-05
		IIHDFQRGLTAYHD	-4.20351e-06	-2.56618e-05	-2.80019e-05	-9.66185e-05	-5.38662e-05	-7.49421e-05	-7.49421e-05	-6.96586e-05	-0.000121666	1.91131e-06
		DFQRGLTAYHDISL	6.92323e-06	-7.1754e-05	-0.00014002	3.38392e-05	0.000253248	5.0186e-05	5.0186e-05	-0.000206803	-0.000129638	-9.29105e-05
		KKVEQRTLPPFPDE	-9.54627e-05	6.74272e-07	-7.40841e-05	-1.05637e-05	-7.23296e-05	0.000118952	0.000118952	-0.000116166	1.33157e-05	-3.09702e-05
		SDIIVQKIQPYTEQ	-0.000120639	-7.59205e-05	4.37759e-05	-0.000272056	-0.000193315	-3.72207e-05	-3.72207e-05	-0.000372233	-0.00024705	0.000332593
		GHSIAQLNAENDHP	-2.56521e-05	-6.37617e-06	4.72207e-05	-2.84422e-05	-2.82222e-05	-1.34568e-05	-1.34568e-05	-2.70249e-05	-4.1483e-05	-2.50727e-05
		EQSPRRLVVFPTDD	-4.59142e-05	-5.02165e-05	-4.84406e-05	-1.79055e-05	-2.76622e-05	-3.58032e-05	-3.58032e-05	-2.98101e-05	-4.26494e-05	-3.25663e-05
		DLPVQHYVPEFPEK	7.11917e-05	-0.000116903	-0.000269734	1.19162e-05	-3.02978e-05	4.24843e-05	4.24843e-05	-5.84035e-05	0.000311824	5.91003e-05
		ARKIGARVYALPED	-0.000281996	-0.000121163	-6.96186e-05	0.000470221	-0.000139136	-1.24119e-05	-1.24119e-05	-0.000147316	8.7742e-06	-2.07865e-05
		KNLGIGKITPFEEK	-4.34044e-05	-6.43148e-05	1.67364e-05	0.000193226	1.03545e-05	-1.62352e-05	-1.62352e-05	-0.000105617	1.36155e-06	7.17256e-05
		PAVSALISRNAESD	-3.7452e-05	-1.61332e-05	-0.000124699	-0.00011231	-6.62805e-05	-0.000170652	-0.000170652	2.6843e-05	-8.67035e-05	-1.28053e-05
		KDTVVKVLIVEPEG	-4.25072e-05	-0.000107292	8.80799e-05	-8.14978e-05	9.77156e-06	-0.000119791	-0.000119791	-0.000227696	-3.74306e-05	6.3247e-06
		LVYQGASLQAQTDR	-0.000188888	2.24422e-05	-0.000122239	-5.78292e-05	-2.58052e-05	-3.14291e-05	-3.14291e-05	-0.000113385	8.21422e-05	-4.11213e-05
		DPVPAQYVRVYPER	3.20225e-05	7.5575e-06	0.000282368	-0.000126211	-2.40018e-05	5.54775e-06	5.54775e-06	-0.000149683	-0.000179127	-1.85299e-05
		HTNIESLVKEYDDN	-0.000322648	0.000322354	-0.000142486	0.000147183	0.000447399	0.000411412	0.000411412	0.000128658	0.000459337	0.000295023
		NRTVSKVDDFLANE	0.000493137	0.000184837	-3.60802e-05	4.18417e-06	-3.46584e-05	-0.000122064	-0.000122064	3.77972e-05	-0.000152835	7.84505e-05
		KVVEVGSKIYVDDG	-0.000146574	-0.000149017	-3.84373e-05	-4.72568e-07	0.000103786	-0.000105351	-0.000105351	-4.48652e-05	8.04464e-05	4.74785e-05
		SQLEAVFLRDWESP	-6.8287e-05	-4.67385e-05	-9.52429e-05	-6.58688e-05	-4.16398e-05	0.000151104	0.000151104	-9.40162e-05	1.88215e-06	-4.57727e-05
		DPAARKTLVSWPEP	0.000111318	9.27081e-06	-3.7856e-05	8.55162e-05	-0.000103852	7.53824e-05	7.53824e-05	6.41958e-05	-6.72246e-05	3.42565e-05
		ADLEAQRDVTYEEA	-0.000169636	-6.87852e-05	0.000109634	0.00027885	-3.12707e-05	2.55403e-05	2.55403e-05	-8.18596e-05	3.44406e-07	-3.81732e-05
		APNTFKTLDSWRDE	-0.000126887	-7.7151e-05	-1.45549e-05	0.000186749	-0.000131751	4.8452e-05	4.8452e-05	-5.77266e-05	4.72725e-05	0.000181035
		EVEEQLRALEEERP	-3.99017e-05	-0.000123031	-0.000156512	-8.26089e-05	-1.11129e-05	7.12519e-05	7.12519e-05	0.000149587	0.000139799	-9.4613e-05
		KILDSVGIEADDDR	-0.000171017	-0.000159824	-1.97374e-05	-0.000128689	-2.13331e-05	-8.5461e-05	-8.5461e-05	2.45707e-05	-0.000102246	4.35508e-08
		INTYVRKLDDFVET	3.82886e-05	-1.91023e-05	0.000282224	-0.000264367	0.000117163	3.19235e-05	3.19235e-05	-1.72457e-05	-0.000155112	0.0001429
		EEDSQRPLIDGAEN	-1.88611e-05	-5.35332e-05	0.000145429	-0.000222464	-0.000124733	-0.000143121	-0.000143121	0.000137091	0.000127515	4.86252e-05
		ESLVAEGLATRREG	-6.67897e-05	-9.1061e-05	0.00014211	-7.72402e-05	-6.49572e-05	-9.17099e-05	-9.17099e-05	3.38933e-05	-3.98854e-05	-4.97812e-05
		SAPDALKIITENDH	-1.43306e-05	-8.8068e-05	6.72864e-05	-8.71607e-05	-2.5936e-05	4.07888e-05	4.07888e-05	-3.71027e-05	-9.47855e-05	-1.45245e-07
		VDGVQVALPSYEEA	-3.52557e-05	0.000135201	2.30598e-05	0.000113362	6.36183e-05	-0.000207922	-0.000207922	-0.000114499	7.0217e-05	1.78682e-06
		LGHNYVTAIRNQQE	9.85932e-05	-4.39285e-05	-3.55744e-05	-7.36869e-05	0.000212115	-1.14626e-05	-1.14626e-05	0.000327641	0.000160382	-0.000102296
		FETVAVKIFPYEEY	-8.95898e-05	8.3929e-05	0.000117127	5.19486e-05	-0.000102458	4.67193e-05	4.67193e-05	-0.000155348	-6.87257e-05	-8.5407e-05
		GSRKTLFVLAHTDR	-3.57296e-05	2.16112e-05	2.51807e-05	0.000192265	-7.37976e-05	4.12894e-06	4.12894e-06	-6.19238e-05	-2.21787e-05	-3.14891e-05
		LLAQQRLLEDRKDV	0.000213224	1.7942e-05	0.000204029	8.2873e-05	-8.15677e-05	3.29389e-06	3.29389e-06	7.80885e-05	-6.4603e-05	2.35016e-05
		YNFKADEIESYLEN	-7.92868e-05	1.0947e-07	-3.52451e-05	-0.000245646	0.000159452	0.000197672	0.000197672	0.000102532	1.14411e-05	8.0054e-05
		VAKLEKTIDDLEDK	-4.09536e-06	-7.39788e-05	1.10952e-05	3.42891e-05	-0.000209868	-0.000106578	-0.000106578	0.000178325	-0.000142365	1.42979e-05
		DWVPYINGKFKKDD	0.000108372	0.000200389	2.85254e-05	-9.60129e-05	1.31912e-05	-2.87977e-05	-2.87977e-05	4.86603e-05	-1.21987e-05	0.000275949
		AGGHKLGLALELEA	-0.000240557	-0.000109349	-0.000115174	-1.25476e-05	-0.000116727	2.71173e-05	2.71173e-05	-0.00010309	-0.000103026	2.43668e-05
		QRQHEINLIAYREA	0.000224432	4.25554e-05	-1.71576e-05	-0.000188281	-3.35559e-05	6.9364e-06	6.9364e-06	0.000230644	-0.000164695	3.17223e-05
		KYPIEHGIITNWDD	0.000194788	-0.000134624	-0.000160687	0.000614767	0.000155331	0.000358635	0.000358635	0.000212064	-0.000203383	-0.00010621
		GPPQSHSLPDLPDQ	-6.99329e-05	-3.00226e-06	-7.06427e-05	-4.95238e-05	0.000102087	-6.71989e-05	-6.71989e-05	6.78352e-06	3.29483e-06	-4.97398e-05
		VENGQERVEVEEDG	0.000219518	0.000148083	-0.000101921	-5.40783e-05	-7.65426e-05	-3.7729e-05	-3.7729e-05	-1.68339e-05	-7.52787e-05	-4.72354e-05
		NTYKEQYAFVYKEK	-0.000133218	-8.48035e-05	-6.13451e-05	-0.00017456	-7.1424e-05	0.000136509	0.000136509	4.16407e-05	-6.44624e-06	3.16285e-05
		YHVQEGLQDEGAEP	-1.67044e-05	-9.87068e-06	-1.16315e-05	-2.22913e-05	-1.94136e-05	-1.34266e-05	-1.34266e-05	-1.81678e-05	-3.2412e-05	-1.86238e-05
		KLVEQLKMEANIDR	-0.000196603	8.00545e-05	-1.82551e-05	0.000112931	-0.000112927	2.86227e-05	2.86227e-05	-6.10384e-05	-5.35156e-05	-6.16027e-05
		IRLVTRYIYNREEY	0.000465751	0.00020409	0.000234299	-0.000144203	0.000137511	2.90592e-05	2.90592e-05	0.000103558	-7.51989e-05	2.94808e-05
		GTPEQKALVIGGEA	-5.33296e-05	3.26255e-05	-0.0001012	4.45916e-05	6.62528e-05	-0.000110836	-0.000110836	-0.000224932	-7.26385e-05	1.30717e-05
		ETKDQVANSAFVER	-0.00011489	0.000219652	-1.21738e-05	-9.21752e-05	9.08753e-06	5.83088e-05	5.83088e-05	1.60517e-05	-6.19332e-05	2.89781e-05
		LQQSGPELVKPGAS	2.64064e-05	8.79741e-05	-5.15482e-05	-7.36663e-06	0.000278449	3.29708e-05	3.29708e-05	-0.000123052	0.000131376	3.96167e-05
		VEALYLVCGERGFF	-1.24517e-05	-2.34269e-05	-5.3529e-05	0.000502546	-0.000134442	3.3795e-05	3.3795e-05	-2.02946e-05	0.00013136	0.000115682
		AEPEVWVVEAEDEP	-2.23811e-05	-9.5102e-06	-1.20253e-05	-2.35655e-05	-1.94136e-05	-1.11146e-05	-1.11146e-05	-1.81678e-05	-3.21267e-05	-2.30873e-05
		VHPEAQAKVDVFRE	0.000391449	0.000140112	-0.000267917	-0.000169339	-0.000260896	4.76049e-06	4.76049e-06	7.57958e-05	-1.57099e-05	-3.09721e-05
		TYINASYIDGFKEP	0.00018789	0.000127773	3.50805e-05	0.000445686	-0.000158109	0.000158211	0.000158211	0.00011169	-0.000120695	-5.52443e-05
		KDTVVKSVIVEPEG	-0.000133796	-4.04532e-05	0.000204535	-1.80911e-05	-8.65222e-05	0.000200829	0.000200829	-0.000267568	3.6184e-05	-0.000256441
		EREIAEAIKNHEEL	1.22463e-05	6.92474e-05	-7.23739e-06	-6.09183e-05	-3.80204e-05	1.49388e-05	1.49388e-05	1.16358e-05	-4.10375e-05	-6.19694e-05
		SSVKYPVAQFDDHT	-3.60075e-05	3.32266e-05	-4.0478e-06	-3.92789e-05	-1.95593e-06	3.40659e-06	3.40659e-06	-4.51116e-05	-3.44579e-05	1.3706e-05
		QQAQQQLIVEQQDE	-5.16937e-06	-1.22311e-06	-0.000116601	0.000171598	0.00030164	-0.000288153	-0.000288153	-0.000139445	-0.000109661	-8.30083e-05
		NGGGGGVSARSVAG	0.000237209	0.000141508	0.000145929	0.000284468	0.000214736	0.000185214	0.000185214	-9.51645e-05	0.000619368	-5.88344e-05
		AAEAATVAAATEAG	-2.23811e-05	-9.5102e-06	-1.20253e-05	-2.35655e-05	-1.94136e-05	-1.11146e-05	-1.11146e-05	-1.81678e-05	-3.21267e-05	-1.61073e-05
		LEKRTQVEVYSFPE	0.000144804	0.000214624	-0.000108803	-0.000172062	6.53367e-06	-4.97465e-05	-4.97465e-05	-8.08975e-05	0.000208166	9.7062e-05
		VEHPEFLKAGKEPG	2.9774e-05	9.14277e-06	-0.000128209	0.000190258	-0.000148873	1.97033e-05	1.97033e-05	7.89653e-05	0.00032945	0.000114199
		ESKEQVANSAFVER	-8.30587e-05	-3.52909e-05	6.1353e-05	0.000113633	-0.000106971	2.9744e-05	2.9744e-05	6.14898e-05	-8.0055e-06	3.89546e-05
		KTEATIPLVPGRDE	0.000135372	1.75529e-05	0.00015714	-8.82518e-05	-6.10412e-05	2.92394e-05	2.92394e-05	4.91032e-05	-6.61867e-05	-3.55813e-05
		HPEAQAKVDVFRED	7.60798e-05	-0.000123245	6.2702e-05	5.91399e-05	-0.000122341	0.000427132	0.000427132	6.89923e-05	9.48315e-05	-0.000151554
		HKDTVVKSVIVEPE	0.000146788	-4.63155e-08	5.93543e-06	-0.000170823	6.71727e-05	-7.65255e-05	-7.65255e-05	-0.000179823	0.000429939	-0.000126935
		ESEIIDFFLGASLK	-8.37022e-05	-2.06311e-05	6.85288e-05	7.89439e-05	-2.69896e-05	0.00012228	0.00012228	6.7446e-05	0.000206042	0.000113771
		IDFYFDENPYFENK	0.000165776	1.1188e-05	4.4817e-06	-0.000232543	-1.83883e-05	-1.69587e-05	-1.69587e-05	0.000139977	0.000108378	4.71159e-05
		GKKAEGIPEFYDYD	5.36724e-06	0.000132642	2.08035e-05	-8.28322e-06	-4.14339e-05	0.000100174	0.000100174	0.000133997	-0.000122136	3.68253e-05
		NPHVNPLPTGYEDE	-6.78547e-05	0.000470838	-0.000128606	0.000383836	-9.13976e-05	-0.0003743	-0.0003743	-0.000108471	3.34398e-05	-0.000272691
		HEGLAQPLTVDLDS	-0.000121272	5.70476e-05	0.000342256	-0.000214977	-0.000254685	-2.20659e-06	-2.20659e-06	0.000170976	4.2026e-06	0.000106655
		APQKVELTVEKEVA	3.69199e-06	-7.27678e-05	-3.57508e-05	-0.00010674	-4.08901e-06	9.55089e-06	9.55089e-06	-0.000112396	8.17029e-05	7.66795e-05
		QPNVAISLSRTEAL	0.000173137	1.21369e-05	4.58441e-05	0.000466787	7.76012e-05	-0.000118325	-0.000118325	-0.000137148	-6.22063e-05	-7.4508e-05
		IPLAAGQAVSAYSE	5.80806e-05	-0.000113343	9.81204e-05	-0.000104565	0.000601325	-2.26899e-05	-2.26899e-05	-8.17254e-05	9.64706e-05	1.37794e-05
		LVVVGQSAFADFDG	-2.27457e-05	-1.64574e-06	-3.71729e-05	1.14441e-05	-7.18248e-05	-3.31366e-05	-3.31366e-05	-6.04636e-05	-7.32216e-05	-3.0384e-05
		YQTIEENIKIFEED	0.000143776	-0.000211197	-7.71326e-05	-9.60595e-05	0.000466733	0.000159301	0.000159301	-0.000157868	-8.47445e-05	1.68516e-05
		APPQEQESLPVENE	-5.07951e-05	6.0336e-05	-3.84506e-05	-4.63393e-05	-3.25188e-05	-5.86898e-05	-5.86898e-05	-1.4054e-05	-0.000108125	-5.56059e-05
		AEAEAEAVAAGPEE	-3.45216e-05	-1.26928e-05	-1.02565e-05	-2.43055e-05	5.53151e-05	-3.18136e-05	-3.18136e-05	-3.35936e-05	-2.76638e-05	-2.52497e-05
		EAFQEALAAAGDKL	-7.72842e-05	-3.04291e-05	-3.84326e-05	-0.000100971	6.77103e-05	1.49266e-05	1.49266e-05	-3.36876e-05	0.000116051	-6.67503e-05
		DEGHYPVRESPIDT	-5.59334e-05	-4.35735e-05	-4.92e-05	5.28967e-05	2.12587e-06	-7.3688e-06	-7.3688e-06	-4.7566e-05	5.27313e-05	-3.75553e-05
		QYDGVAELDQLLHY	7.08181e-05	8.94846e-05	0.000133871	-2.32283e-05	-0.000123913	-9.78551e-05	-9.78551e-05	0.0006928	-6.62163e-06	-4.53668e-06
		SWQHALQDTEENPR	0.000211902	7.81408e-05	8.99188e-05	-5.65277e-05	7.27801e-05	-7.67128e-05	-7.67128e-05	0.000121238	-0.000135413	-6.40559e-05
		FPASQTEAHEDPDE	-7.85926e-06	-2.84625e-05	0.000266485	8.82545e-05	-7.17884e-06	-0.000232236	-0.000232236	-0.000122029	-3.65747e-05	-0.000151085
		HSQGTFTSDYSKYL	-5.00997e-05	-3.63378e-05	5.28568e-05	0.000199968	-9.08373e-05	-0.000159352	-0.000159352	-8.5903e-05	-5.85275e-05	0.000139955
		GTFTSDYSKYLDSR	8.439e-05	-0.000245623	0.000192943	0.00026751	-7.41008e-06	0.000116505	0.000116505	0.000100955	-0.000199767	-1.17999e-05
		GKKVITAFNEGLKN	0.000153074	-7.0858e-05	-8.45497e-05	-0.000158564	3.06751e-05	-3.22433e-06	-3.22433e-06	-0.000130588	0.000181172	-1.05393e-05
		LGPVLPPTNVGSNT	0.000129355	-2.52087e-05	8.07352e-05	-5.1977e-05	-7.34926e-05	-3.737e-07	-3.737e-07	-7.2545e-05	3.03925e-05	-4.50645e-05
		GPGLVKPSQSLFLT	-6.08446e-06	0.000101598	-2.59505e-05	-8.75421e-05	-6.76788e-05	-7.67429e-05	-7.67429e-05	0.000113686	8.28456e-05	-4.01669e-05
		EVEDPQVEQLELGG	-0.000101335	5.34673e-05	-0.000136127	-0.000140618	-2.82152e-05	-5.24597e-05	-5.24597e-05	4.59271e-05	7.84084e-05	2.33577e-05
		QVEQLELGGSPGDL	2.83148e-05	-5.37209e-05	-3.7432e-05	-6.61733e-05	-0.000136197	3.56779e-05	3.56779e-05	-8.22264e-05	-0.000155206	-4.01019e-05
		VEQLELGGSPGDLQ	-0.000188106	-0.000119144	-1.58481e-05	2.00139e-05	-0.000172797	0.000132411	0.000132411	-9.44071e-05	-1.88151e-05	-2.01896e-05
		LELGGSPGDLQTLA	-0.000116448	-3.5821e-05	8.66498e-05	1.99177e-05	0.00017066	-5.94842e-05	-5.94842e-05	-0.000100244	-0.000162097	-4.15266e-05
		ELGGSPGDLQTLAL	2.08608e-05	-0.000167102	7.76839e-06	1.06433e-06	4.56311e-05	7.05278e-05	7.05278e-05	4.00047e-05	-5.81021e-05	6.04344e-05
		PGDLQTLALEVARQ	-8.2215e-05	-2.63202e-05	0.000203854	-2.35885e-05	-0.000114753	-3.24654e-05	-3.24654e-05	-6.1309e-05	-5.06997e-05	-3.71665e-05
		VAQLELGGGPGAGD	-0.000115664	-6.75518e-05	2.61748e-06	1.47308e-05	-1.68276e-05	0.000105271	0.000105271	1.53045e-05	2.17317e-05	9.73153e-06
		AQLELGGGPGAGDL	-0.000111445	4.90595e-05	9.5584e-05	3.04679e-05	1.31951e-05	3.0117e-05	3.0117e-05	-3.03442e-05	7.59166e-05	-1.6508e-05
		LELGGGPGAGDLQT	3.51537e-05	0.000100468	-0.000117947	2.83443e-05	0.000229663	-0.000112929	-0.000112929	-8.10749e-05	5.91137e-05	7.53118e-05
		ELGGGPGAGDLQTL	1.14085e-05	-1.02603e-05	-7.72785e-06	1.78056e-05	0.000266108	3.82947e-05	3.82947e-05	-7.0505e-05	5.13172e-05	-6.70287e-05
		LGGGPGAGDLQTLA	-5.62244e-05	0.000224087	-3.05752e-06	-1.50826e-05	1.48646e-05	0.000317673	0.000317673	7.81626e-06	8.47492e-05	2.15817e-05
		GGGPGAGDLQTLAL	3.90413e-06	4.7212e-05	1.83926e-07	5.74051e-05	7.29543e-05	0.000119388	0.000119388	-6.29221e-05	0.000213882	-8.85447e-05
		SDDDRVTWAEQQYE	0.000197552	-8.23598e-05	-0.000203489	-1.867e-05	-0.000307332	4.25119e-05	4.25119e-05	-1.81924e-05	-9.65747e-05	8.72203e-05
		NPSPQAPARRLLPP	-2.23811e-05	-1.16015e-05	-1.40943e-05	-2.37409e-05	-2.01191e-05	-1.15461e-05	-1.15461e-05	-1.88772e-05	-3.22953e-05	-2.00995e-05
		ERPVFTNHFLVELH	-6.80645e-05	-5.94638e-05	-0.000116833	-0.000113363	-0.000214513	-4.53551e-05	-4.53551e-05	-1.44106e-05	-0.0001227	0.000131581
		TNEIVEEQYTPQSL	-8.61189e-05	-8.27182e-05	-3.38068e-05	7.81413e-05	-2.64356e-05	-3.85325e-07	-3.85325e-07	-3.67864e-05	4.68262e-05	-2.09291e-05
		FPKPEGSQDKSLHN	2.99316e-05	-0.000111686	7.24049e-05	0.000178873	-3.88007e-05	-5.28986e-06	-5.28986e-06	-1.94563e-05	-8.89232e-05	3.95478e-05
		ELSAERPLNEQIAE	-7.32891e-05	-7.77735e-05	-4.31648e-05	5.31109e-05	-6.97837e-06	9.65076e-05	9.65076e-05	8.36747e-05	-5.84406e-05	5.33334e-05
		FLQKSLAAATGKQE	-5.2256e-06	-3.68709e-06	-2.78713e-05	-4.83827e-05	-3.96021e-05	1.12707e-05	1.12707e-05	-2.64019e-05	-2.06945e-05	-5.55626e-05
		LQAGASQFETSAAK	6.57297e-05	-1.33915e-05	-8.03105e-05	-3.49938e-05	-1.12539e-05	3.32067e-05	3.32067e-05	-9.14347e-06	-7.31841e-05	-6.98097e-05
		SDFEEKKEEEGSAN	-3.0722e-05	-0.000146979	8.21764e-05	-4.65934e-05	-1.39867e-05	0.000109984	0.000109984	0.000302312	0.000234091	0.00031416
		SAIEAELEKVAHQL	-5.56683e-05	-2.95091e-05	-0.000140161	-0.000130635	-5.04447e-05	4.44198e-06	4.44198e-06	-9.63365e-05	-0.000129136	2.35777e-05
		APVDNRDHNEEMVT	-0.000109594	0.000194587	-1.38222e-07	-4.32976e-05	1.01848e-05	2.42932e-05	2.42932e-05	-7.7889e-05	-7.73327e-05	-8.54636e-05
		HIEDSGEKPNTFSN	-2.73342e-05	8.77381e-05	0.00019206	2.04779e-05	-0.000260846	2.02725e-05	2.02725e-05	3.3314e-05	-7.8239e-05	-1.5765e-05
		FNPYFDPLQWKNSD	-7.72112e-06	1.21503e-05	0.000254953	0.000479791	4.82624e-05	5.63309e-05	5.63309e-05	4.68098e-05	0.000144805	2.53041e-05
		SQTEAHEDPDEMNE	-0.000197082	0.00013661	2.18461e-05	1.792e-05	7.33927e-05	-0.000313342	-0.000313342	0.000177908	-6.83261e-05	7.57921e-05
		SQGTFTSDYSKYLD	-3.5768e-05	0.000257588	-0.000189948	-0.000114147	0.0001462	7.17645e-05	7.17645e-05	0.000169457	-5.73512e-05	-5.35313e-05
		QGTFTSDYSKYLDS	4.09684e-05	3.15437e-05	0.000415629	-0.000112804	0.000108655	0.000112911	0.000112911	0.00010677	0.000493595	0.000248315
		RSSNNLGPVLPPTN	-3.79876e-05	-1.47999e-05	-1.72585e-05	-2.19511e-05	-2.92123e-05	-2.19959e-05	-2.19959e-05	-2.80205e-05	-3.86722e-05	-1.93376e-05
		NLGPVLPPTNVGSN	-3.14815e-05	4.84377e-05	-4.55725e-05	0.000158955	-3.19958e-05	-3.2863e-05	-3.2863e-05	-3.05931e-05	8.68663e-05	-1.52783e-05
		GPVLPPTNVGSNTY	-5.59609e-05	5.82274e-05	-6.60051e-05	-2.81871e-05	-7.59729e-06	0.000161831	0.000161831	-2.20278e-05	-3.88419e-05	-4.22932e-05
		AARDPNRESLDFLL	2.10464e-05	4.29475e-05	4.41071e-06	-0.000119942	7.11986e-05	-9.0542e-05	-9.0542e-05	0.000160115	0.000245184	0.000160189
		ARDPNRESLDFLLV	-0.000198559	1.55885e-05	-7.8902e-05	-0.0001719	0.000357996	5.06007e-05	5.06007e-05	3.59137e-05	0.000149345	5.54239e-05
		EQLELGGSPGDLQT	-5.19188e-05	-1.04555e-05	-0.000115224	5.73571e-05	0.000136622	0.000158633	0.000158633	0.000118513	3.09168e-05	1.50645e-05
		EDPQVAQLELGGGP	-2.72197e-05	0.000143729	8.92515e-05	-0.000110586	7.21528e-05	-6.73463e-05	-6.73463e-05	-5.60908e-05	2.25177e-05	-9.09249e-06
		GSIITVYPKEIRTF	0.000159781	9.50363e-05	1.48001e-05	3.64961e-05	0.000235293	6.89718e-05	6.89718e-05	0.00011759	-0.000152236	-3.91397e-05
		AVPRGEAAGAVQEL	2.24005e-05	-5.52591e-05	3.19126e-05	4.21003e-05	-7.93573e-05	2.11634e-05	2.11634e-05	-5.81434e-05	1.6154e-06	-5.84117e-06
		FAEGLYHFYHNGLA	-3.23399e-05	3.86378e-05	-2.18978e-05	-2.1391e-05	-8.20302e-06	-2.33823e-05	-2.33823e-05	-4.41145e-05	-1.41378e-05	5.55526e-05
		SQENPNTYSEDLDV	4.04368e-05	-0.000127673	-0.0002965	-0.000130601	-0.000116592	0.0002402	0.0002402	-0.000175956	6.5059e-05	-0.000124676
		MAQELPVPGRARAP	-5.68824e-05	-3.74e-05	0.000280803	-9.48572e-05	0.000139645	-2.11574e-05	-2.11574e-05	-3.14111e-05	-0.000107285	-3.88676e-05
		AKPEAPGEDASPEE	0.000355425	-5.40806e-05	-4.76247e-05	-1.4982e-05	-0.000160828	0.000151165	0.000151165	4.65832e-06	4.91713e-05	8.72704e-05
		FTDDSDSENLPFRP	-6.23891e-05	-0.000132714	-0.000198766	2.1433e-05	0.000419656	8.34545e-05	8.34545e-05	4.01588e-05	0.000502741	2.28944e-05
		SENLPFRPEGLDQW	-0.00014907	-5.94165e-05	0.000191585	0.000171491	-9.69349e-05	9.10526e-05	9.10526e-05	-6.49938e-05	0.000135597	3.53696e-05
		VFQELGKLTGPSNQ	0.000145089	-1.30407e-05	-1.6619e-05	0.000267993	-0.00011945	-3.16113e-05	-3.16113e-05	7.79991e-05	8.81866e-05	-3.98751e-05
		IPVGSLKNEDTPNR	1.48461e-05	-1.11151e-05	9.65576e-05	0.000159203	-4.23803e-06	-5.51067e-05	-5.51067e-05	6.39167e-05	-7.16053e-05	-3.90382e-06
		LNQEQAEQGREHLA	-3.73715e-05	-7.52498e-05	6.05781e-05	-0.000102119	-9.80021e-05	-2.14298e-05	-2.14298e-05	0.000239155	0.000185401	-3.46687e-05
		SAERPLNEQIAEAE	6.54564e-05	-7.76208e-06	3.76543e-06	-5.00078e-05	-3.08276e-06	-2.75028e-05	-2.75028e-05	1.22879e-05	-1.90307e-05	4.43383e-05
		AITEKETVEKERQS	-9.00394e-05	-8.20099e-06	0.000164905	-0.000170683	0.000313158	0.000196489	0.000196489	5.19356e-06	-0.000203615	0.000110445
		ITEKETVEKERQSI	2.06872e-05	0.000128053	3.28124e-05	-1.62227e-05	-0.000144054	3.20744e-05	3.20744e-05	1.44038e-05	3.68779e-05	5.97759e-05
		GLITESQAHTLEDE	0.000187022	0.000340666	-0.000120926	6.9238e-05	0.000460588	3.13521e-05	3.13521e-05	0.000163986	0.000177275	3.50536e-05
		SAPGLIIATGSVGK	-2.89167e-05	4.48687e-06	4.33799e-05	-7.14943e-05	0.000284913	-6.8572e-05	-6.8572e-05	0.000119292	0.000156495	2.04143e-05
		PGLIIATGSVGKNL	-6.98368e-05	-0.000239047	-0.000123503	-0.000252482	5.98338e-05	-0.000174836	-0.000174836	-0.000132897	-0.000161434	-8.60515e-05
		SLAAATGKQELAKY	4.55706e-05	1.29943e-05	-2.56153e-05	-8.17273e-05	2.43217e-05	-0.000131058	-0.000131058	6.79151e-05	-4.75023e-05	-7.38207e-06
		AGGHKLGLGLEFQA	-0.000173838	0.0002049	1.15682e-05	-7.51572e-05	1.28716e-06	-8.8884e-05	-8.8884e-05	6.10933e-05	-0.000139759	-3.93678e-05
		GEEKGENQNSKFEV	0.000157917	6.08579e-05	-9.77395e-06	7.65418e-05	-9.35043e-05	-0.000154629	-0.000154629	-0.000123204	-7.5365e-05	-2.03797e-05
		PYFDPLQWKNSDFE	-4.5182e-05	0.000144527	4.86925e-05	0.000145504	-0.0001747	-0.000153583	-0.000153583	-0.000171226	0.00018485	0.000239733
		VEDPQVEQLELGGS	0.000206001	0.000156183	-2.01573e-05	-0.000194421	-5.90012e-06	-5.37155e-07	-5.37155e-07	9.59222e-05	0.000279855	8.36415e-05
		EDPQVEQLELGGSP	3.42241e-05	0.000153909	4.2495e-06	-0.000110372	-7.07416e-05	-4.47358e-05	-4.47358e-05	-1.34522e-05	-3.21805e-05	4.19588e-05
		FVKQHLCGSHLVEA	1.94114e-05	-7.82358e-05	-1.02875e-05	1.44382e-05	0.000198325	5.67545e-05	5.67545e-05	-5.03322e-05	-1.68226e-05	-2.96573e-05
		VEDPQVAQLELGGG	0.000208822	3.44664e-05	-5.19413e-05	-0.000228038	-8.41875e-05	-8.78154e-06	-8.78154e-06	0.000228752	0.000105046	-1.92719e-05
		PQVAQLELGGGPGA	-4.84519e-05	1.3978e-05	3.26198e-06	0.00018594	-0.00012571	6.77316e-05	6.77316e-05	-3.31784e-05	0.000128403	-2.3872e-05
		SFQRNQLLQKEPDL	-2.91686e-05	-6.9196e-05	-0.000146042	0.000172696	1.29796e-05	0.000149904	0.000149904	5.97222e-05	8.83844e-05	-5.45169e-05
		SVFQELGKLTGPSN	0.000145167	6.54418e-05	8.99761e-05	-2.93658e-05	0.000103067	-0.000124769	-0.000124769	8.6775e-05	-1.41468e-05	-1.60767e-05
		EYLNQEQAEQGREH	-0.000181239	0.000149952	5.06288e-05	-2.97552e-05	-7.03376e-05	-2.99783e-05	-2.99783e-05	-0.000134288	0.000101617	5.7426e-05
		YLNQEQAEQGREHL	9.97654e-05	-1.9826e-05	9.64441e-05	-0.000117541	-8.20986e-05	0.000109588	0.000109588	2.45673e-05	0.000123087	2.0424e-05
		SPRTPDRVSETDIQ	-0.000124892	-0.000193137	-8.71363e-06	0.000375216	9.90889e-05	0.000182248	0.000182248	-8.59184e-05	-7.49064e-05	3.57214e-05
		TPDRVSETDIQRLL	-0.000139064	-6.53225e-06	-3.28505e-05	0.000828778	0.000103244	-7.43186e-05	-7.43186e-05	-0.000182014	-3.77654e-05	0.000110121
		DRVSETDIQRLLHG	3.44193e-05	0.000154261	-0.00021836	0.00056201	-0.000250403	3.89835e-05	3.89835e-05	-0.000152067	3.49907e-05	-3.26116e-05
		QKTPQIQVYSRHPP	-3.96536e-05	0.00010364	4.40178e-05	-1.9217e-05	-8.44802e-05	-3.58928e-05	-3.58928e-05	-6.00444e-05	1.3386e-06	-6.29009e-06
		DNGIVKALNVEPDG	0.000119229	0.000126991	-0.000186622	0.000184347	-5.79857e-05	3.89363e-05	3.89363e-05	-7.56376e-06	-0.000116259	-1.83568e-05
		NTYVRKLDDFVETG	4.65393e-05	-0.00015391	-7.48148e-05	0.000197587	-8.51998e-05	5.6727e-05	5.6727e-05	0.000941432	-9.05553e-05	0.00011835
		SQVTQELTALMEDT	-8.70624e-05	-8.5177e-05	8.44833e-05	-0.000114658	0.000396874	-7.52276e-05	-7.52276e-05	-6.96051e-05	3.59226e-05	-2.92255e-05
		KYGKIETIEVMEDR	0.000184479	0.000168699	3.63588e-06	-8.72756e-05	-0.000303862	7.31196e-05	7.31196e-05	-0.000120418	0.000226834	-4.64668e-05
		TADKSSSTAYMELR	8.4077e-06	-0.000160567	6.97123e-05	-0.000130048	-0.000367438	1.39615e-05	1.39615e-05	4.04062e-05	0.00015951	8.56732e-05
		DRQQSQVLDAMQDS	0.000161515	3.30955e-05	9.04567e-05	0.000242818	-5.55953e-05	-3.34028e-05	-3.34028e-05	-8.88104e-05	0.000301493	-8.8427e-05
		LIHEHMVITDRIEN	0.000412199	-2.30684e-05	0.000585506	-0.000164069	-0.000287971	-0.000358912	-0.000358912	-9.01798e-05	0.000177058	5.98214e-05
		EETITLIESHLEDK	-0.000175619	-0.000253311	4.73027e-05	0.000198428	9.59706e-05	-0.000169855	-0.000169855	0.000310777	-0.000117832	-6.67215e-05
		TVHLIEPLDADEEG	6.99073e-05	0.000135213	0.000233965	-8.52989e-05	0.000133478	-5.84701e-05	-5.84701e-05	0.000168165	0.000351487	3.1198e-05
		GPSGQKTIYSEQEI	9.09267e-05	-5.36964e-05	-0.000178529	-0.000130244	-0.000168701	0.000188622	0.000188622	-2.57843e-05	3.13503e-05	0.000212582
		NYREQEELKVRVEL	4.02498e-05	-1.93319e-05	7.3194e-05	-4.74711e-05	-6.62009e-05	-7.50399e-05	-7.50399e-05	-5.49471e-05	-0.000159465	3.62893e-05
		TLSHNAITDLPEHV	-3.24699e-05	-9.57368e-05	-3.98534e-05	-5.35665e-05	0.000128747	-8.39929e-05	-8.39929e-05	-1.05122e-05	-0.000127339	2.57125e-07
		SPLQQAVSDLQENP	-0.000111283	-0.000139708	-0.000135822	-1.29549e-05	-0.000102305	-0.000101855	-0.000101855	-3.49307e-05	-3.03514e-05	-1.55139e-05
		VQKSWTATAYKEYE	-2.70686e-05	-2.18905e-05	7.65102e-05	-3.14453e-05	1.874e-05	-3.15747e-05	-3.15747e-05	-3.14379e-05	-5.15291e-05	-3.59375e-05
		VNEERTLEVEIEPG	-9.76659e-06	-0.000173691	-0.000137967	-0.000103421	2.57824e-05	-0.000170596	-0.000170596	-0.000102941	-9.58659e-05	-0.000126598
		AAQQEALLVFAEHR	8.29701e-05	-2.77705e-05	-2.10949e-05	-0.00015192	0.0001301	1.17095e-05	1.17095e-05	-3.17709e-05	-0.000161398	-6.68208e-06
		TLGKQEVIRGWEEG	0.000404661	-2.63319e-06	-5.93227e-05	-1.24826e-05	0.000369063	-0.000162313	-0.000162313	-0.000129472	-8.83599e-05	-4.55284e-05
		AGTAEYFRAYVEGE	-0.000144484	-6.906e-05	-0.000110953	-0.000213091	0.000299467	-0.000138384	-0.000138384	-0.000143087	6.41026e-05	-5.33973e-05
		LRGYQQFAYDGRDY	0.000117033	7.2018e-05	2.50566e-05	-3.41588e-05	0.000153259	-9.73752e-05	-9.73752e-05	0.000391034	7.05379e-05	5.62923e-05
		NKQYLERTRAELDT	1.16369e-05	-6.75642e-05	-1.43353e-06	-6.88258e-05	0.000304048	-3.69676e-05	-3.69676e-05	-8.29658e-05	-1.10191e-05	1.40877e-05
		GESKEQVANSAFVE	-0.0001656	-1.94891e-05	-4.9763e-05	-4.66039e-05	0.000116744	-0.000173807	-0.000173807	-6.1384e-05	7.39297e-05	0.000114048
		TVNKSSSTAYMELR	-0.000140524	-3.36122e-06	-0.000120586	-1.64306e-05	9.33676e-05	0.000203018	0.000203018	-0.000200355	3.24932e-05	0.000128928
		ARSRPLPVHVREEG	-0.000143619	0.000417629	5.87038e-05	-6.81594e-05	0.00036408	3.56536e-05	3.56536e-05	-0.000141559	-0.000111103	0.000122526
		SASSTQPLLVHEDA	-0.000107699	2.96307e-05	-0.000102144	1.22241e-05	6.47692e-05	-0.000140637	-0.000140637	-5.88435e-05	-9.71782e-05	-0.000130252
		DHGATGILVFPNDD	0.000101047	0.000111343	0.000315596	2.72547e-05	-0.000246755	3.25037e-05	3.25037e-05	-0.000125297	-0.000179098	-4.76962e-05
		TKTHLSEVQAFFEN	-8.03236e-05	-7.33733e-05	2.79422e-05	-8.7027e-06	0.000119346	8.73328e-05	8.73328e-05	7.64569e-05	-6.79866e-05	0.000141108
		RNQVYDLVTHQDIA	0.000299491	0.000237163	-7.65089e-06	0.000180906	0.000172316	-5.41504e-06	-5.41504e-06	0.000277065	0.000301306	2.36234e-05
		IHIASFTLAQDEAG	0.000302558	0.00012405	-0.000199167	-0.000144065	0.000171422	-0.000209441	-0.000209441	0.000105177	0.000298183	-8.23355e-05
		APDALKIITENDHV	0.000114833	-9.30888e-05	0.000151336	-6.95733e-05	-8.79173e-05	-0.000144972	-0.000144972	4.20935e-05	-8.726e-05	-0.000106741
		IRKNILRFLDAERD	-0.0002542	-5.27242e-05	-1.16382e-05	0.000237013	-0.000123475	0.000325575	0.000325575	-9.54588e-05	-4.3e-05	0.000208767
		KEKEINGLASYLEN	-0.000112289	8.44391e-05	7.83706e-05	0.000151994	0.000257052	-2.34942e-05	-2.34942e-05	0.00036776	-0.000146435	2.60242e-05
		ETVAVKIFPYEEYS	-0.000178758	-0.000110007	-3.4617e-05	-9.13681e-05	-4.81775e-05	-8.71522e-05	-8.71522e-05	-2.25914e-05	1.98153e-05	-4.87677e-05
		EKRTQVEVYSFPED	-9.00828e-05	-2.21603e-05	-6.23052e-05	6.32647e-05	-0.000117284	3.66328e-05	3.66328e-05	-4.47408e-05	0.00024694	-4.65536e-05
		RPGVKLTLSALVDG	0.000131663	-2.95632e-05	-0.000328019	-0.000157215	8.64453e-05	0.000173399	0.000173399	6.6194e-05	-5.82663e-05	0.000119105
		TRGVEEQTKAFLDG	-1.33877e-05	-0.000185745	6.28878e-05	0.000555376	-0.000220618	-5.93982e-05	-5.93982e-05	-0.000106496	0.00025139	0.000168851
		VQAAQARLGADMED	-7.4244e-05	0.000127689	-0.000238971	-8.99441e-06	0.000281496	0.000216889	0.000216889	-0.000155238	-4.61328e-05	1.56687e-05
		DLQGRLVSIHSQKE	-0.000174595	0.000129755	-0.000289729	0.000285392	-0.00026582	1.10547e-05	1.10547e-05	-0.000318133	3.68805e-05	-0.00016139
		VAASAILTAQLDEE	-2.23811e-05	-9.5102e-06	-1.20253e-05	-2.35655e-05	-1.94136e-05	-1.12136e-05	-1.12136e-05	-1.81678e-05	-3.21267e-05	-1.61073e-05
		AVINAIAPEKDVDG	-7.78016e-05	6.20016e-05	-0.000105318	0.000622897	5.9833e-05	-0.000247789	-0.000247789	0.000341087	-1.80833e-05	-6.7375e-05
		YINASYIDGFKEPR	0.00016712	-5.26949e-05	-0.000196046	9.3854e-05	4.18632e-05	0.000194207	0.000194207	1.61509e-05	4.7729e-05	6.04524e-05
		HDLEVAQTTALPDE	-4.46264e-05	-4.26466e-07	-4.70203e-05	-8.32475e-05	-0.00012097	-0.000144301	-0.000144301	-0.000102798	-0.000154872	-3.75654e-05
		HEHMVITDRIENVD	-0.00021711	-0.000195075	-0.000177823	0.000294996	-0.000350942	-0.000310126	-0.000310126	0.000349699	0.000247268	-0.000273095
		EGTARGIVVYTGDR	2.33533e-05	-4.43759e-05	9.50867e-05	-6.11174e-05	7.7387e-05	5.08305e-05	5.08305e-05	-0.000210827	-7.96934e-05	8.99279e-05
		VPYVAQEIQEEIDE	-0.000148668	7.96189e-05	0.000854254	-8.63396e-05	-4.44774e-05	-0.000104435	-0.000104435	-6.77719e-05	0.000138998	5.55041e-05
		ELEEQLGPVAEETR	-8.77659e-05	3.47053e-05	5.52944e-05	-7.64883e-05	-0.00012782	-4.04204e-05	-4.04204e-05	-0.000149386	1.53904e-05	-0.000128546
		AQKGVQIIVFPEDG	5.61269e-05	0.000149934	0.000138634	-2.44705e-05	-3.21782e-05	-9.37517e-05	-9.37517e-05	-1.28338e-05	-1.88156e-05	-0.00015915
		FQSTAITAYKSEGE	-0.000165353	-1.86041e-05	-4.47112e-05	0.000227907	-0.000146455	-0.000110138	-0.000110138	4.93165e-05	-1.89286e-05	7.04635e-06
		RVPVSRPVLTFGDS	0.000145723	0.000106549	3.36249e-06	-0.000173496	-0.00026594	7.39011e-05	7.39011e-05	4.31549e-05	-0.000153942	0.000100559
		GLPAEVYIQDHGDG	-4.5104e-05	-6.32893e-05	-0.000100116	-7.07519e-05	-5.43768e-05	-6.54358e-05	-6.54358e-05	-2.26474e-05	-0.00015332	-5.26313e-05
		ATKYEVSVYALKDT	0.000169793	-7.10501e-05	8.14707e-05	-3.66889e-05	-0.000148819	1.4036e-05	1.4036e-05	3.06246e-05	0.000236142	-6.58906e-05
		RNPQARLEPFGDVT	-0.000232089	6.43904e-05	-0.000149382	-0.000122463	-2.49584e-05	-0.000163446	-0.000163446	-1.62835e-05	-2.70785e-05	5.93898e-05
		GLRVIEITIYEDRG	-5.50248e-05	-6.78842e-05	0.000100297	5.50627e-05	-0.000107423	-6.54285e-06	-6.54285e-06	0.000116227	8.12291e-05	-5.1493e-05
		DNRIGGRIFTFRDE	-2.84947e-05	-0.000163623	-6.02845e-05	0.000254672	-0.000121211	-0.000107325	-0.000107325	-5.56487e-05	-0.00015585	0.000238373
		FQPAVAGIKADKAD	0.000189488	0.000228373	-0.000157075	-5.45519e-05	0.000218134	0.000199204	0.000199204	0.000153061	0.000108846	-7.36464e-05
		DQWSTETIASHEDI	0.000175561	-0.000260364	-0.000187549	0.000110438	-0.000286593	-0.000202221	-0.000202221	0.000117398	7.54392e-05	-6.49218e-05
		GSVTISLQALQDTR	-0.000194927	-7.63709e-05	0.00012998	-2.6768e-05	-0.000104686	1.67786e-05	1.67786e-05	-9.01149e-05	-2.45133e-05	1.35e-05
		HSATVVTIADENEN	0.000308382	1.31111e-05	-1.98726e-05	-3.81512e-05	1.80886e-05	8.50766e-05	8.50766e-05	7.82958e-05	9.84427e-05	0.000362869
		KIEPSQAVYSFKDQ	-4.5637e-05	-2.09041e-05	-1.21417e-05	-1.68797e-05	-7.86163e-05	6.28102e-05	6.28102e-05	-6.49078e-05	-6.16428e-06	-4.33637e-05
		KDQWEERIQVWHEE	-7.69458e-05	-1.32822e-05	7.53822e-05	6.52928e-05	5.44758e-05	1.34057e-05	1.34057e-05	-0.000121256	0.000281085	-0.000113459
		FSPQHKITSFEEAK	-7.41859e-05	-4.04e-05	-8.18401e-05	4.5582e-05	-8.77394e-05	-5.0461e-05	-5.0461e-05	-0.000218473	0.000176828	1.86725e-05
		VKLVKNVINVQTDL	-0.000181749	-0.000109749	-0.000135113	7.52105e-06	6.72674e-05	-5.88272e-05	-5.88272e-05	8.30443e-06	6.93983e-05	1.4361e-06
		RKNILRFLDAERDV	0.000159963	-0.00010181	6.89987e-05	-5.9111e-05	0.000131524	-2.54255e-05	-2.54255e-05	0.00014655	-0.000397717	-5.21284e-05
		VIALHHGLDVFQDD	0.00014633	-6.03656e-05	8.04786e-07	-5.53511e-05	-0.00014188	7.66831e-06	7.66831e-06	0.000152984	7.06033e-06	-0.000101056
		QSTAITAYKSEGES	-0.000304041	-0.000145617	-0.000263479	0.000150594	-0.000116191	-0.000285385	-0.000285385	-0.000202123	-8.13824e-05	-9.1305e-05
		SPLLKRQLTSFIEK	-9.54751e-05	-4.31985e-05	-7.36096e-05	-1.62547e-05	4.73955e-05	-2.18081e-05	-2.18081e-05	-8.23999e-05	9.29769e-05	-4.28557e-05
		LQKQVTELEAEREQ	8.736e-05	0.000152878	2.56774e-05	-2.26022e-05	-4.94196e-05	-6.95804e-05	-6.95804e-05	-7.90966e-05	5.56693e-05	-5.7695e-05
		AEELQTKVSAKIDQ	-8.46191e-05	-5.94327e-05	-0.00023274	3.43823e-05	0.000195982	-0.000253127	-0.000253127	-1.42001e-06	0.000198781	-0.000102489
		NQINALTSFVDASG	-0.000246995	-2.6128e-05	-3.07221e-05	0.000114651	0.000201996	-0.000254285	-0.000254285	-4.20906e-06	-1.27508e-05	5.11087e-05
		ASAAGSALVYRDVL	9.00049e-05	-5.5847e-05	-6.34315e-05	-6.32803e-05	-5.45611e-05	-1.32716e-05	-1.32716e-05	-4.16827e-05	1.23815e-05	-5.11448e-05
		HTYQVGMNDMGDMT	-0.000235655	-7.50974e-05	2.34018e-05	6.75199e-05	4.89775e-05	-0.000183636	-0.000183636	-7.2654e-05	-0.000114507	-7.56204e-05
		KKTLSQLSVQEDVK	-0.000134795	0.000238626	-4.89141e-05	-0.000224221	0.000213814	-0.000243886	-0.000243886	-0.000104177	-7.55121e-05	0.000137958
[truncated: 2,076 more rows]
