# Supplementary material for: De novo identification of CD4+ T cell epitopes
Source: Nat Methods. 2024 Apr 24;21(5):846–56. doi: 10.1038/s41592-024-02255-0 (PMC11093748; doi:10.1038/s41592-024-02255-0)
Supplement: Supplementary file 21 — Statistical source data. [file 41592_2024_2255_MOESM21_ESM.xlsx]

## Sheet: ExDataFig 9A
			EPITOPE	EXPT1	EXPT2	EXPT3	EXPT4	EXPT5	EXPT6	EXPT7	EXPT8		Extended Data Figure 9A
			EKAHIPIWARMDAKK	0.001977	0.00122	0.003326	0.002646	0.002482	0.002979	0.003083	0.003642		Enrichment scores across 8 independent biological experiments; Epitopes selected for affinity studies are highlighted
			RRALQTLALWSRMDARR	0.002017	0.001669	0.003176	0.002197	0.002882	0.003019	0.002714	0.003008
			SRLGLWSRMDQLAKELTAE	0.002042	0.001129	0.002688	0.002123	0.003298	0.002741	0.00232	0.003121
			EKAHRPIWARMDAKK	0.001675	0.001085	0.002939	0.002157	0.001924	0.002825	0.003201	0.003092
			RRAGDLQTLWSRMDARR	0.002517	0.001322	0.002797	0.002419	0.002428	0.002187	0.002605	0.002542
			SRLGLWVRMEQLAKELTAE	0.001795	0.001184	0.002703	0.001978	0.002454	0.002768	0.002526	0.002128
			RLGLWSRMDQLAKELTAE	0.001771	0.001151	0.002655	0.001435	0.002428	0.00271	0.002468	0.002661
			RVRPLWVRME	0.001251	0.001157	0.001581	0.000795	0.001224	0.001618	0.001744	0.001586
			SRLGLWSRMD	0.001074	0.000772	0.001494	0.001301	0.001104	0.002001	0.001481	0.001351
			LQTLALWSRMD	0.000802	0.000707	0.000697	0.001113	0.001373	0.001483	0.00121	0.001386
			AVRPLWVRME	0.000751	0.000649	0.001092	0.001062	0.001109	0.000835	0.001173	0.001182
			SRLGLWARME	0.00089	0.000594	0.000983	0.000723	0.000811	0.001313	0.001203	0.001063
			RTRPLWVRME	0.000766	0.000703	0.00077	0.000734	0.001024	0.001078	0.001083	0.001303
			EKAHHPIWARMDAKK	0.000952	0.00052	0.00087	0.00058	0.001178	0.001392	0.000919	0.000731
			AVRPLWVRMEA	0.000756	0.000652	0.000955	0.000753	0.000651	0.00121	0.001291	0.000826
			YVRPLWVRME	0.000788	0.000474	0.00071	0.000856	0.000989	0.001026	0.001122	0.000858
			SRLGLWVRME	0.000716	0.000449	0.000874	0.000616	0.000562	0.000596	0.000875	0.000992
			EKAHVPIWARMDAKK	0.000866	0.000378	0.000722	0.00038	0.000744	0.001001	0.000451	0.000387
			HRPIWARMD	0.000452	0.000505	0.000535	0.000222	0.000505	0.000914	0.001069	0.000687
			AAVRPLWVRMEAA	0.000742	0.000415	0.000612	0.000371	0.0007	0.000851	0.000576	0.000606
			SRLGLWVRMA	0.000692	0.000345	0.000603	0.000358	0.000683	0.000858	0.0006	0.000465
			SRLGAWVRME	0.000522	0.000175	0.000684	0.000306	0.000243	0.000632	0.000765	0.000784
			AHHPIWARMDA	0.000147917	8.55224e-05	0.000202557	7.19581e-05	0.000268785	0.000135562	0.000198109	0.000373273

## Sheet: ExDataFig 9B
	REP1		uM peptide	LQTLALWSRMD	SRLGLWSRMD	RRALQTLALWSRMDARR	AHHPIWARMDA	HRPIWARMD	YVRPLWVRME
			1	76.6603	100	96.1968	100	84.3825	99.9344
			0.1	100	74.8559	100	44.5799	100	100
			0.01	85.4631	20.09	92.5993	4.9557	53.4382	98.5611
			0.001	25.8222	4.7611	38.7148	2.5273	3.2736	42.9028
			0.0001	7.8072	2.5261	7.986	1.9042	0.779	3.8811
	REP2		uM peptide	LQTLALWSRMD	SRLGLWSRMD	RRALQTLALWSRMDARR	AHHPIWARMDA	HRPIWARMD	YVRPLWVRME
			1	100	100	99.7877	100	100	100
			0.1	99.1762	49.6059	100	53.1924	93.9557	99.2109
			0.01	51.0372	6.1845	95.7252	2.8338	26.5323	68.6361
			0.001	13.4408	0.3472	34.3579	0	0	7.0911
			0.0001	2.5945	0	7.9016	0	0	0
	REP3		uM peptide	LQTLALWSRMD	SRLGLWSRMD	RRALQTLALWSRMDARR	AHHPIWARMDA	HRPIWARMD	YVRPLWVRME
			1	99.3885	100	99.6685	100	96.448	94.3665
			0.1	100	75.4213	100	22.3752	100	100
			0.01	44.2713	3.8508	89.1999	0	5.8039	75.1721
			0.001	0	0	0.4327	0	0	6.6219
			0.0001	0	0	0	0	0	0
			Extended Data Figure 9B
			Normalized %Max IL-2 secretion values for each epitope in three independent biological experiments

## Sheet: ExDataFig 9C
			Log EC50		%MaxES
			Mean	SD	EXPT1	EXPT2	EXPT3	EXPT4	EXPT5	EXPT6	EXPT7	EXPT8
		LQTLALWSRMD	-2.211	0.4436	0.000802	0.000707	0.000697	0.001113	0.001373	0.001483	0.00121	0.001386
		SRLGLWSRMD	-1.18	0.2507	0.001074	0.000772	0.001494	0.001301	0.001104	0.002001	0.001481	0.001351
		RRALQTLALWSRMDARR	-2.694	0.1896	0.002017	0.001669	0.003176	0.002197	0.002882	0.003019	0.002714	0.003008
		AHHPIWARMDA	-0.6493	0.3822	0.000148	8.55e-05	0.000203	7.2e-05	0.000269	0.000136	0.000198	0.000373
		HRPIWARMD	-1.773	0.3401	0.000452	0.000505	0.000535	0.000222	0.000505	0.000914	0.001069	0.000687
		YVRPLWVRME	-2.548	0.3525	0.000788	0.000474	0.00071	0.000856	0.000989	0.001026	0.001122	0.000858
		Extended Data Figure 9C
		Normalized %Max IL-2 secretion values for each epitope in three independent biological experiments; and Normalized %Max Enrichment Score values across 8 independent biological experiments
