# Supplementary material for: De novo identification of CD4+ T cell epitopes
Source: Nat Methods. 2024 Apr 24;21(5):846–56. doi: 10.1038/s41592-024-02255-0 (PMC11093748; doi:10.1038/s41592-024-02255-0)
Supplement: Supplementary file 22 — Statistical source data. [file 41592_2024_2255_MOESM22_ESM.xlsx]

## Sheet: ExDataFig 10A
	EPITOPE	TCR1	TCR2	TCR3	TCR5	TCR7	TCR24	TCR37		Extended Data Figure 10
	AAVEEGIVAGGGVTLL	9.63524e-06	1.97049e-06	-1.30236e-06	-4.83051e-06	-1.2378e-06	1.54622e-06	2.24653e-06		Mean Dropout Enrichment Scores for each TCR in one biological experiment with technically replicated dropouts
	AEKVRNLPAGHGLNAQ	-4.11272e-05	-1.22865e-05	-2.69415e-05	-3.44882e-05	-3.03841e-05	-1.89043e-05	-2.94437e-05
	AGGVAVIKAGAATEV	1.90252e-05	7.93472e-06	3.19147e-05	1.93128e-05	2.29607e-05	2.63615e-05	1.41268e-05
	AKAAVEEGIVAGGGV	1.52644e-05	1.37052e-05	1.24676e-05	9.20864e-06	-7.19186e-06	8.2968e-07	7.48338e-06
	ALVREGLRNVAAGANP	-1.224e-05	-1.224e-05	-1.224e-05	-1.224e-05	-1.224e-05	-1.224e-05	-1.224e-05
	AMKAHGLDNYRGYSL	-2.33302e-05	-2.92196e-05	-2.4315e-05	-3.48236e-05	-2.18327e-05	-1.91779e-05	-2.53871e-05
	AMKDHGLDNYRGYSL	4.2884e-05	5.19411e-05	3.87468e-05	3.45557e-05	2.12365e-05	4.40163e-05	3.80267e-05
	AMKFHGLDNYRGYSL	4.24775e-05	6.50916e-05	5.87487e-05	4.01115e-05	3.12513e-05	4.85928e-05	5.73171e-05
	AMKKHGLDNYRGYSL	-2.2624e-05	-1.15774e-05	-2.77412e-05	-1.16083e-05	-3.48688e-06	-2.43206e-06	-3.91907e-06
	AMKRHGADNYRGYSL	-1.46366e-05	-2.18501e-05	-1.84544e-05	-2.5262e-05	-1.96141e-05	-2.3194e-05	-1.34803e-05
	AMKRHGLDAYRGYSL	-2.95192e-05	-4.51859e-05	-3.51658e-05	-5.71917e-05	-3.47836e-05	-3.97339e-05	-4.65545e-05
	AMKRHGLDEYRGYSL	-1.78858e-05	-2.80737e-05	-1.60063e-05	-2.25193e-05	-2.6955e-05	-1.67309e-05	-1.38766e-05
	AMKRHGLDLYRGYSL	-2.619e-05	-4.2454e-06	-8.85439e-06	-2.15374e-05	-3.33589e-06	2.3725e-07	3.15212e-08
	AMKRHGLDNARGYSL	-3.93623e-05	-4.05971e-05	-6.76991e-05	-3.23699e-05	-5.35289e-05	-5.36936e-05	-4.3524e-05
	AMKRHGLDNYRAYSL	-1.71364e-05	-1.61933e-05	-2.87104e-05	-2.51133e-05	-1.69101e-05	-2.21473e-05	-1.80507e-05
	AMKRHGLDNYRDYSL	1.1038e-05	1.08941e-05	1.0416e-05	-8.60227e-06	2.58928e-06	-8.66006e-08	-2.0406e-06
	AMKRHGLDNYREYSL	-4.11934e-05	-5.00464e-05	-3.88569e-05	-5.72222e-05	-2.90259e-05	-3.4256e-05	-5.84337e-05
	AMKRHGLDNYRGYSL	-2.42428e-06	-1.06673e-05	-2.71807e-05	-1.12153e-05	-3.26404e-05	-1.41007e-05	-1.58129e-05
	AMKRHGLDNYRKYSL	-2.37345e-05	-1.78105e-05	-1.96126e-05	-2.30137e-05	-3.59773e-05	-1.91165e-05	-1.21515e-05
	AMKRHGNDNYRGYSL	-3.38301e-05	-2.58025e-05	-3.04556e-05	-3.81726e-05	-2.45815e-05	-3.95188e-05	-3.29541e-05
	APLKQIAFNSGLEPG	-1.224e-05	-1.224e-05	-1.224e-05	-1.224e-05	-1.224e-05	-1.224e-05	-1.224e-05
	ASFEAQGALANIAVDKA	-9.6818e-06	-3.10123e-06	-1.09571e-05	-9.35662e-06	-1.60808e-05	-1.65325e-05	-1.1677e-05
	ATAEQLKTVMDD	-2.14151e-06	-1.37427e-05	-1.06256e-06	-2.19548e-06	-1.72884e-06	-7.44698e-06	-4.97616e-06
	AVRNAKAAVEEGIVAG	-5.31663e-05	-4.35835e-05	-4.2631e-05	-5.31142e-05	-3.57237e-05	-6.1258e-05	-4.37065e-05
	EAPLKQIAFNSGLEPG	-1.224e-05	-1.08078e-05	-1.08078e-05	-1.08078e-05	-1.08078e-05	-1.08078e-05	-1.08078e-05
	EATGANIVKVALEAPL	-1.22866e-05	-1.0668e-05	-1.5468e-05	-1.28033e-05	-1.83763e-05	-1.8986e-05	-1.22684e-05
	EEIAQVATISANGDK	-2.2202e-05	-2.27992e-05	-1.81598e-05	-1.14739e-05	-1.35437e-05	-1.36655e-05	-4.64655e-06
	EEVDMTPADALDDFD	2.25466e-05	2.45321e-05	1.63287e-05	-6.49701e-07	2.18626e-05	1.45879e-05	1.95183e-05
	EQIAATAAISAGDQS	-9.61209e-06	-1.11692e-05	-9.61209e-06	-1.14563e-05	-1.23672e-05	-9.61209e-06	-9.61209e-06
	FLTTEAVVADKPEKEK	5.74484e-05	2.75175e-05	5.50218e-05	3.78654e-05	3.2319e-05	4.54705e-05	4.36332e-05
	GHNYVTAIRNQQEG	4.02225e-05	4.35786e-05	4.32412e-05	2.14339e-05	3.84507e-05	5.48952e-05	1.01474e-05
	GVAVIKAGAATEVELK	-2.91267e-05	-2.77472e-05	-1.3327e-05	-2.93149e-05	-2.20674e-05	-1.48998e-05	-1.93774e-05
	HLVEALYLVCGERG	4.00712e-05	8.51596e-05	8.22083e-05	4.34859e-05	7.50899e-05	8.5472e-05	8.36181e-05
	HSNYVSTVTVSPDGSL	-6.31815e-05	-6.55877e-05	-4.66247e-05	-5.87184e-05	-4.31204e-05	-5.35665e-05	-6.44173e-05
	ILQSSSEVGYDAMLG	1.15499e-05	2.76039e-06	1.38574e-05	9.35893e-06	-6.40794e-06	-2.15961e-05	1.31374e-05
	IPAMTIAKNAGVEGS	-7.57893e-06	-3.82211e-06	-1.54833e-05	1.0493e-05	-2.92255e-06	3.62109e-06	-3.4712e-05
	IQKTPQIQVYSRHPPE	-2.76665e-05	-2.37449e-05	-1.90735e-05	-2.42986e-05	-3.35376e-05	-2.1233e-05	-3.47268e-05
	ISQAVHAAHAEINEAGR	-7.09995e-06	-1.21969e-05	-3.75609e-05	-6.35948e-06	-1.12248e-05	-6.11625e-06	-8.05076e-06
	IVAGGGVTLLQAAPTL	-2.40144e-05	-2.68173e-05	-3.3972e-05	-3.41574e-05	-3.12465e-05	-2.58655e-05	-2.72162e-05
	KKMREIIGWPGGSG	-5.85175e-05	-4.91759e-05	-5.6692e-05	-4.17553e-05	-4.79715e-05	-4.19156e-05	-3.39446e-05
	KPKATAEQLKTVMDD	4.87746e-06	1.40407e-05	2.39261e-05	1.0928e-05	8.76608e-06	4.36117e-06	6.49003e-06
	LAKLAGGVAVIKAGAA	-2.34727e-05	-1.52377e-05	-1.77271e-05	-1.52377e-05	-1.52377e-05	-1.52377e-05	-1.52377e-05
	LEDARRLKAIYEKKK	-2.04854e-05	-1.68516e-05	-1.59814e-05	-2.53545e-05	-9.50426e-06	-3.47586e-05	-3.80495e-05
	LPAGHGLNAQTGVYED	-8.58341e-05	-7.5565e-05	-7.56834e-05	-6.61043e-05	-6.9933e-05	-0.000101924	-6.53732e-05
	LSIALHVGFDHFE	-4.18471e-05	-3.84889e-05	-5.34574e-05	-4.75106e-05	-4.80247e-05	-4.11224e-05	-5.31127e-05
	MAKTIAYDEEARRGLE	2.53854e-05	1.36403e-05	1.48179e-05	2.68992e-05	1.52831e-05	2.74658e-05	1.51643e-05
	NMYAMMIARFKMFPEVKEKG	-7.07204e-06	-2.03019e-05	-2.95982e-05	2.14693e-06	-1.09131e-05	-1.2448e-05	-1.7879e-05
	NYVTAIRNQQEG	-7.54937e-06	-4.59784e-06	-1.33474e-06	-9.53433e-06	2.01625e-06	-1.02521e-05	-1.59277e-05
	PPSLRTLEDNEERMS	-3.90288e-05	-8.68169e-06	-1.19464e-05	-1.84262e-05	1.42033e-07	-5.15866e-05	-2.90352e-05
	QMCVTQYQKESQAYYDGRRS	2.80682e-05	4.32655e-05	2.02725e-05	3.76631e-05	1.81863e-05	5.50716e-05	4.55077e-05
	RGLERGLNALADAVKV	2.78489e-05	5.1067e-05	5.48686e-05	3.60689e-05	3.77364e-05	4.33116e-05	3.49372e-05
	RVAQIRQEIENSDSDY	-2.54518e-05	-1.75174e-05	-2.84835e-05	-1.54496e-05	-2.27738e-05	-1.14951e-05	-1.39076e-05
	SALQNAASIAGLFLTT	-1.68688e-05	-1.48455e-05	-1.32884e-05	-1.32884e-05	-1.32884e-05	-1.35969e-05	-1.32884e-05
	SAMSRPMIHFGNDWEDRYYR	8.80888e-06	2.78622e-05	-1.55662e-05	4.1835e-05	1.14008e-05	1.02035e-05	3.8472e-05
	SDGVAVLKVGGTSDV	-4.35635e-05	-3.75869e-05	-3.74503e-05	-4.7677e-05	-4.2148e-05	-4.03255e-05	-4.10093e-05
	SHLVEALYLVCGERG	0.000620114	0.00064366	0.000637548	0.00046125	0.000603177	0.000399176	0.000627554
	SKVSTVKDLLPLLEKV	-1.80582e-05	1.13898e-06	-2.403e-05	-8.11523e-06	-3.91819e-06	1.79075e-05	6.53979e-06
	SLKKGAAALGIGTDSVI	-2.3504e-05	-7.36241e-06	-2.69179e-05	-2.05139e-05	-9.26725e-06	-1.71879e-05	-1.87444e-05
	SLLGKARKVVVTKDET	2.26811e-06	-1.85104e-05	2.83967e-07	1.709e-05	1.51683e-05	4.4137e-06	6.32303e-06
	SLSVYDLESKAVIAEL	-2.54323e-05	-1.79154e-05	-1.99989e-05	-2.6428e-05	-4.38135e-05	-4.19118e-05	-4.17035e-05
	SRLSKVAPVIKARMM	1.89477e-05	2.04839e-05	-8.3962e-07	3.19192e-06	1.8294e-05	2.65091e-05	1.83572e-05
	TDAIAGRVAQIRQEIE	-3.13654e-06	-1.89282e-05	-2.40655e-05	-1.43161e-05	-1.42008e-05	-1.22275e-05	-1.30475e-05
	TLKGHSNYVSTVTVSP	-4.0451e-05	-5.41093e-05	-4.71573e-05	-5.04518e-05	-4.91182e-05	-5.29851e-05	-5.07201e-05
	TLKKMREIIGWPGGSGDG	-5.62894e-06	-1.70963e-05	-2.50244e-05	1.19824e-06	-7.79971e-06	-3.28029e-05	-1.40119e-05
	TRAAVEEGIVLGGGC	-1.28303e-05	-2.34844e-05	-1.31087e-05	-3.88712e-05	-1.58371e-05	-2.48196e-05	-4.29967e-05
	TYEIAPVFVLLEYVT	-1.45099e-05	-1.28001e-05	-9.10307e-06	-1.32969e-05	-1.23783e-05	-1.36409e-05	-1.15953e-05
	VHAAHAVHAAHAVHA	9.17786e-06	4.07234e-07	5.36007e-06	1.17691e-05	1.59094e-05	1.60458e-05	1.88724e-05
	VRNLPAGHGLNAQTG	4.69255e-05	2.04034e-05	3.91958e-05	4.36768e-05	2.2318e-05	3.12723e-05	7.52535e-06
	VYEDLLAAGVADPVKV	-2.55617e-05	6.19984e-07	-2.00004e-05	2.8691e-06	-2.92605e-06	-1.41183e-05	-7.5591e-06
	YDLESKAVIAELTPDG	5.52825e-06	2.14814e-05	-5.67085e-06	2.22384e-05	2.03279e-05	5.23271e-06	6.41104e-06
	YEIAPVFVLLEYVT	-1.07355e-05	-1.13118e-05	-1.07331e-05	-1.09922e-05	-1.03775e-05	-1.09945e-05	-1.1089e-05
	YILLVSSKVSTVKDLL	1.00125e-05	2.39978e-05	2.77593e-05	-1.24466e-05	-6.76787e-06	2.52387e-05	2.34793e-05
	SRLSKVAPVIKARMMEYGTT	-1.12125e-05	-1.33925e-05	-1.12125e-05	-1.12125e-05	-1.12125e-05	-1.12125e-05	-1.12125e-05
	YEIAPVFVLLAYVT	-1.13263e-05	-1.16377e-05	-1.16819e-05	-1.1941e-05	-1.13263e-05	-1.19433e-05	-1.23936e-05
	YEIAPVFVLLDYVT	-1.19765e-05	-1.12604e-05	-1.16161e-05	-1.15678e-05	-1.19492e-05	-1.12604e-05	-1.19719e-05
	YEIAPVFVLLGYVT	-9.15877e-06	-1.00464e-05	-8.80073e-06	-9.10809e-06	-9.83389e-06	-9.10924e-06	-9.86801e-06
	YEIAPVFVLLMYVT	-1.29059e-05	-1.28593e-05	-1.25479e-05	-1.25479e-05	-1.28923e-05	-1.25479e-05	-1.32594e-05
	AAMKRHGLDNYRGY	-3.9221e-05	-2.81406e-05	-4.01334e-05	-2.7064e-05	-5.0056e-05	-4.09869e-05	-3.19596e-05
	AQVATISANGDK	1.4639e-05	-4.98301e-06	1.64654e-05	1.74967e-05	1.73228e-05	1.87147e-05	1.93095e-05
	EEIAQVATISANGDKDIGNI	-4.15963e-05	-1.97935e-05	-4.34236e-05	-1.94845e-05	-3.98619e-05	-3.25289e-05	-1.74705e-05
	FFYTPMSRREVED	-4.39224e-05	-2.08462e-05	-3.25094e-05	-4.52912e-05	-2.03717e-05	-3.22453e-05	-2.14977e-05
	FSPAVGVDFELESFSERKEEEKEEL	-1.40623e-05	2.72277e-07	7.08152e-06	1.01304e-06	2.35009e-06	-4.57331e-06	-5.0153e-06
	GCALLRCIPALDSLTPANED	-3.31145e-05	-3.61693e-05	-2.59343e-05	-3.29249e-05	-3.75534e-05	-3.66636e-05	-3.62523e-05
	GFFYTPMSRRE	2.76921e-05	3.04761e-05	2.49267e-05	3.55118e-05	2.22882e-05	2.28481e-05	-1.40471e-06
	IDFLIEEIERLGQDL	-3.25563e-05	-1.39104e-05	-7.81036e-06	-2.99413e-06	-1.10631e-05	-2.86049e-05	-7.45681e-06
	IPPSLRTLEDNEERMSRLSK	-3.52242e-06	1.53843e-05	-2.86512e-06	-7.94519e-06	3.35049e-06	2.36479e-05	3.02043e-05
	KKGAAALGIGTDSVI	4.67831e-05	7.66939e-05	5.50269e-05	6.88179e-05	6.569e-05	8.90294e-05	5.89205e-05
	LKKMREIIGWPGGSG	2.97606e-05	7.40609e-06	2.67892e-05	2.41248e-05	3.07137e-05	8.39002e-07	1.39684e-05
	NTNMFTYEIAPVFVLLEYVT	-5.39172e-06	-5.33024e-06	-8.9287e-06	-1.11335e-05	-1.04482e-05	-1.02401e-05	-5.37346e-06
	PGGSGDGIFSPGGAISNMYA	8.81804e-05	7.72238e-05	5.89022e-05	7.16823e-05	5.85379e-05	5.60634e-05	9.48101e-05
	TYEIAPVFVLMEQIT	2.52329e-06	1.86869e-06	-2.79665e-06	-2.46257e-07	-4.28246e-06	-2.42414e-06	2.18123e-06
	VDKCLELAEYLYNIIKNREG	3.97255e-06	-1.46388e-05	-1.33688e-05	-1.26954e-05	6.62322e-07	-2.31496e-06	9.38885e-06
	VPPSLRTLEDNEERMSRLSK	-7.06798e-06	-1.72113e-05	-7.62719e-06	-5.10463e-06	-1.3784e-05	-9.50047e-06	-1.61738e-05
	AVRPLWVRME	-2.58986e-05	-2.47332e-05	-2.83276e-05	-2.4939e-05	-1.97026e-05	-2.28092e-05	-2.513e-05
	DYEYLINVIHAFQYV	-5.32599e-05	-8.51248e-05	-5.88099e-05	-7.39874e-05	-7.4164e-05	-5.4089e-05	-5.34832e-05
	EIAPVFVLLE	-3.08572e-05	-3.22765e-05	-2.40448e-05	-2.87695e-05	-3.74308e-05	-2.57073e-05	-2.76029e-05
	IPPSLRYLEDNEERMSRLSK	1.84745e-05	1.428e-05	2.03902e-05	4.76561e-06	2.61406e-05	1.29682e-05	4.3743e-06
	RVRPLWVRME	4.48419e-05	4.36368e-05	4.53448e-05	4.82408e-05	3.05221e-05	6.14379e-05	5.77885e-05
	SRLSKVAPVIKA	4.26482e-05	4.89788e-05	2.39664e-05	4.15346e-05	5.42665e-05	5.25447e-05	3.10657e-05
	VLGGGCALLRCIPALDSLTPANED	1.63912e-05	1.10888e-05	1.12498e-05	2.35191e-05	7.49658e-06	3.14602e-05	1.90642e-05
	ALYLVCGER	-1.75664e-05	-1.75664e-05	-2.36121e-05	-1.75664e-05	-1.75664e-05	-1.9109e-05	-2.04125e-05
	APVIKARMMEYGTT	-1.33925e-05	-1.33925e-05	-1.33925e-05	-1.33925e-05	-1.33925e-05	-1.33925e-05	-1.33925e-05
	LKKMREIIGWPGGSGDGIFS	-3.6037e-05	-4.06124e-05	-3.25251e-05	-2.76552e-05	-1.94667e-05	-4.01364e-05	-2.96946e-05
	AAEALALVCGE	-1.224e-05	-1.224e-05	-1.224e-05	-1.224e-05	-1.224e-05	-1.224e-05	-1.224e-05
	AAEALALVCGK	-1.18844e-05	-1.18844e-05	-1.224e-05	-1.18844e-05	-1.18844e-05	-1.18844e-05	-1.18844e-05
	AALALVCGE	-1.67725e-05	-1.53404e-05	-1.53404e-05	-1.53404e-05	-1.9473e-05	-1.62659e-05	-1.56961e-05
	AALGIGTDSVILIKCDERGK	4.52965e-06	-1.0918e-05	2.99869e-07	6.33578e-06	5.37823e-06	5.81654e-06	-2.85394e-05
	AALKLVCGE	-1.56327e-05	-2.05075e-05	-1.2766e-05	-1.24104e-05	-1.68874e-05	-1.39529e-05	-1.24104e-05
	AALYLVCGE	-8.00733e-06	-8.58357e-06	-1.01387e-05	-1.10303e-05	-1.17819e-05	-1.22769e-05	-1.51202e-05
	AALYLVCGERG	8.51772e-06	1.42613e-05	1.14183e-05	-6.60687e-06	5.38799e-06	1.32729e-06	3.58963e-06
	AALYLVCGERK	-2.88832e-05	-2.63155e-05	-4.1294e-05	-3.51924e-05	-3.52217e-05	-3.18423e-05	-3.09835e-05
	AALYLVCKERG	2.64435e-06	1.01761e-05	5.96085e-06	1.21463e-05	1.39758e-05	1.76708e-05	-1.71685e-05
	AALYLVCKERK	-1.45703e-05	-2.07225e-05	-1.52454e-05	-2.54899e-05	-2.71077e-05	-1.44443e-05	-1.91609e-05
	AAVEALYLVCG	-4.52907e-05	-4.24899e-05	-3.81299e-05	-4.42772e-05	-4.22625e-05	-4.39916e-05	-4.31105e-05
	AAVEALYLVCK	1.52624e-05	2.22179e-05	2.21376e-05	1.15984e-05	2.83294e-05	2.69448e-05	6.12457e-06
	AFIKATGKKEDE	1.03428e-05	1.31228e-05	5.89585e-06	2.63369e-05	6.51843e-06	2.0746e-05	2.18938e-05
	ALYLVCGE	-1.93572e-05	-1.95605e-05	-1.61348e-05	-1.70569e-05	-1.61348e-05	-2.04539e-05	-1.61348e-05
	APVIKARMMEY	1.63993e-05	1.11496e-05	1.15793e-06	6.39848e-06	2.21962e-05	1.8365e-05	2.14278e-05
	EALALVCG	-4.8195e-06	-8.65187e-06	-1.93103e-06	-4.82936e-06	-1.12982e-06	-2.25791e-07	-8.65052e-07
	EALALVCGK	-1.56236e-05	-1.13271e-05	-1.55947e-05	-1.50155e-05	-1.13271e-05	-1.25612e-05	-1.20387e-05
	EALYLVCG	-4.86455e-06	-5.4408e-06	-9.48531e-06	-1.58789e-05	-7.95036e-06	-6.35756e-06	-1.12659e-05
	EALYLVCGE	1.11915e-05	-9.36275e-06	1.08359e-05	1.26457e-07	7.74766e-06	7.79792e-06	8.34544e-06
	EALYLVCGK	-1.098e-05	-1.16029e-05	-1.20469e-05	-1.19021e-05	-1.098e-05	-1.34481e-05	-1.73836e-05
	EKAHHAIWARMDAKK	7.22557e-05	7.61969e-05	6.58318e-05	9.70764e-05	7.55179e-05	6.33575e-05	7.75514e-05
	EKAHHAIWAYNDAKK	-2.27036e-06	-2.69996e-07	-7.76011e-06	-1.46615e-05	-5.26944e-06	8.31963e-06	3.25555e-06
	EKAHHPIWARMDAKK	0.000212131	0.000205219	0.000208555	0.000223171	0.000228149	0.000175208	0.000192526
	EKAHHPIWAYNDAKK	-4.74689e-05	-5.65996e-05	-3.38151e-05	-3.46939e-05	-4.3233e-05	-3.75003e-05	-4.30674e-05
	EKAHIPIWARMDAKK	1.21729e-05	1.7595e-05	1.49592e-05	1.19417e-06	3.65821e-05	2.38187e-05	4.76739e-05
	EKAHLAIWAKMDAKK	-3.01437e-05	-2.40421e-05	-2.43957e-05	-2.67759e-05	-2.49946e-05	-2.71038e-05	-2.4041e-05
	EKAHLAIWARMDAKK	7.88729e-05	3.62073e-05	2.58843e-05	7.70288e-05	7.2674e-05	4.89477e-05	5.25468e-05
	EKAHRPIWARMDAKK	-2.85445e-05	-2.78047e-05	-3.97412e-05	-3.29917e-05	-1.06317e-05	-4.20564e-05	-2.55249e-05
	EKAHRPIWAYNDAKK	1.84118e-05	3.24181e-05	1.7538e-05	2.30809e-05	2.77696e-05	2.54596e-05	1.7883e-05
	EKAHVPIWARMDAKK	9.78456e-05	8.16602e-05	9.08947e-05	9.57086e-05	5.84676e-05	7.98774e-05	6.81149e-05
	ERRILEVKQKGFVPFLVSAT	-1.28239e-05	-1.28239e-05	-1.31795e-05	-1.28239e-05	-1.45458e-05	-1.28239e-05	-1.28239e-05
	EYVTLKKMREIIGWPGGSGD	7.32673e-05	5.82778e-05	7.24554e-05	8.08641e-05	8.73985e-05	7.09911e-05	7.0999e-05
	FAKFASFEAQGALANIA	-5.23316e-05	-5.00921e-05	-5.40422e-05	-6.38218e-05	-5.16048e-05	-5.37212e-05	-5.29792e-05
	FFYTPKSRREVED	-2.16939e-05	-3.13839e-05	-3.65192e-05	-2.27436e-05	-3.13972e-05	-3.42237e-05	-3.11943e-05
	FKADEKKFWGKYLYE	3.98405e-05	1.75346e-05	3.00663e-05	3.75448e-05	2.98581e-05	3.92859e-05	1.83128e-05
	HTPGVHMASLSVYLKTNVFL	-2.40455e-05	-2.96532e-05	-3.89336e-05	-3.44043e-05	-5.61445e-05	-4.43419e-05	-3.18265e-05
	LHRSGVLIIHHLQEDYRTY	-3.32827e-05	-3.45284e-05	-3.79059e-05	-3.35901e-05	-4.01704e-05	-3.63678e-05	-3.435e-05
	LVSATAGTTVYGAFD	-2.76213e-06	2.25046e-06	-1.01965e-05	-2.35998e-06	1.90607e-06	-1.14313e-06	2.25046e-06
	PHLVEALYLVCGERG	-3.28683e-06	-4.56428e-06	-1.84983e-06	-8.51527e-06	-5.61557e-06	-2.68111e-06	-2.20585e-06
	PHLVEALYLVCGKRG	-1.27332e-05	-1.0585e-05	-1.23631e-05	-1.0585e-05	-1.0585e-05	-1.21275e-05	-1.0585e-05
	PHLVEALYLVCKERG	-1.88066e-05	-1.88066e-05	-1.88066e-05	-1.97287e-05	-1.9151e-05	-2.03491e-05	-1.88066e-05
	PHLVEALYLVCKKRG	-1.97266e-06	-4.99371e-06	-2.67909e-06	-1.25657e-06	-3.32288e-06	-3.41613e-06	-1.12178e-05
	PLQCSALLVREEGLM	1.92545e-05	1.62929e-05	1.43481e-05	1.98528e-05	1.72535e-05	-1.07273e-05	1.71884e-05
	PVIKARMMEYGT	-5.55634e-06	-7.9248e-06	-5.51772e-06	-8.74118e-06	-1.91132e-05	-6.92335e-06	-6.23132e-06
	PVIKARMMEYGTTMV	1.12146e-05	1.45113e-05	2.09228e-05	2.29727e-05	1.66369e-05	1.86387e-05	1.70072e-05
	SHLVEALYLVAGERG	9.67076e-05	9.33036e-05	6.95511e-05	9.37874e-05	8.76598e-05	0.000101055	0.000118268
	TAALSYTISRMEESSVTL	-2.50013e-05	-3.18885e-05	-2.31121e-05	-1.95964e-05	-2.54062e-05	-2.92014e-05	-9.59862e-06
	VEALALVCG	-5.24058e-05	-2.31099e-05	-2.19505e-05	-2.12088e-05	-2.39156e-05	-2.09094e-05	-1.91056e-05
	VEALKLVCG	2.50308e-05	1.90947e-05	2.51104e-05	2.73179e-05	9.63976e-06	3.191e-05	2.15485e-05
	VEALYLVC	-1.78721e-05	-1.85584e-05	-1.891e-05	-1.72639e-05	-1.35756e-05	-2.09797e-05	-1.53543e-05
	VEALYLVCG	2.42979e-05	1.39384e-05	-5.11061e-06	2.47343e-05	2.93895e-05	2.15909e-05	2.22662e-05
	VEALYLVCK	-3.08829e-05	-3.2332e-05	-2.76605e-05	-3.07342e-05	-3.14488e-05	-3.07456e-05	-2.83721e-05
	VPPSLRTLEDNEERMS	4.63381e-05	6.09672e-05	4.93762e-05	3.4717e-05	4.88082e-05	4.87583e-05	1.80601e-05
	VPTSLRRLEQPNVAIS	2.29641e-06	-4.82183e-06	5.19212e-06	-3.27669e-07	-3.61571e-06	-9.00368e-06	-2.32702e-05
	WYVMVTAALSYTISRMEESSVTL	-1.71225e-05	-7.51001e-06	4.47104e-06	-3.45169e-06	-4.31013e-06	-1.92761e-05	-1.0121e-05
	AAAAVRPLWVRMEAA	-1.05454e-05	-1.05454e-05	-1.05454e-05	-1.05454e-05	-1.26117e-05	-1.23964e-05	-1.26799e-05
	AAAHHPIWARMDA	1.37236e-05	1.89058e-05	2.26891e-05	2.48229e-05	2.41341e-05	5.69541e-06	1.8775e-05
	AAVRPLWVRMEAA	2.33253e-05	-1.17262e-05	1.47975e-05	2.22479e-05	1.6823e-05	1.79208e-05	1.94188e-05
	AVRPLRVRMEA	3.16484e-06	-2.95562e-06	-9.26043e-06	3.62096e-06	1.22145e-06	-1.08892e-05	-1.67371e-05
	AVRPLWVRMEA	1.0471e-05	-1.25916e-05	3.38981e-06	4.98258e-06	1.30592e-05	9.34189e-07	3.38552e-06
	EALYLVCGERG	-8.57357e-06	-2.5367e-05	-3.72009e-05	1.01659e-06	-1.27287e-05	-8.9745e-07	4.75847e-06
	GAGDLQTLALEVAQQKRG	-1.44405e-05	-5.86643e-06	-1.96374e-05	-1.6777e-05	-1.60728e-05	-1.93298e-05	-1.07528e-05
	GDLQTLALEVARQ	-2.5594e-05	-1.47149e-05	-3.6135e-05	-2.41375e-05	-1.4883e-05	-1.71071e-05	-2.22712e-05
	GKKVATTVHAGYG	-1.224e-05	-1.224e-05	-1.224e-05	-1.224e-05	-1.224e-05	-1.224e-05	-1.224e-05
	IATQGPLSHTIADFWQMV	-3.457e-05	-4.65779e-05	-3.84264e-05	-3.55559e-05	-5.66409e-05	-5.87284e-05	-3.6652e-05
	IKLKVESSPSRSDYINAS	-2.45273e-05	-2.11434e-05	-3.13841e-05	-1.30081e-05	-1.65364e-05	-2.42128e-05	-1.93046e-05
	ISNPAATHQDIDFLI	-1.2155e-05	-1.44958e-05	-2.09251e-05	-2.24438e-06	-2.59363e-05	-3.12739e-05	-1.23966e-05
	KKGAAAIGIGTDSVI	2.10974e-05	1.60261e-05	3.80653e-05	3.01071e-05	3.90618e-05	2.25964e-05	2.31159e-05
	KLSGLGADPSADATEAYQEL	5.67359e-06	-9.9147e-06	-1.05198e-06	-4.29556e-07	2.40728e-06	1.0729e-06	1.78993e-06
	KNSLINYLEQIHRGVKGFVR	8.96797e-05	4.30824e-05	6.6036e-05	6.49466e-05	7.9353e-05	6.69126e-05	5.53447e-05
	LCRQHMATKSLFNRAEGP	6.2546e-06	4.01111e-06	-1.54027e-06	-3.58757e-06	8.48479e-06	-3.02324e-06	-9.37136e-06
	LKKMRFIIGWPGGSG	3.01539e-05	1.06955e-05	5.84965e-06	2.92299e-05	-4.68174e-06	2.81715e-05	3.32215e-05
	PSWCEEPAQANMDISTGH	2.39782e-07	4.02152e-06	4.91363e-06	5.60712e-06	-8.50956e-07	6.83314e-06	6.69139e-06
	QREENAPKNRSLAVLTYDHASRI	1.22534e-05	1.24089e-05	1.40549e-05	1.28334e-05	6.47676e-06	3.97748e-05	1.11889e-05
	RAVTELGRHSAEY	6.55453e-07	-9.37454e-07	-8.8355e-06	5.75297e-06	-4.22647e-06	5.09357e-06	-1.72981e-06
	RDRLAKEWQALCAYQAEP	-3.06384e-05	-2.41004e-05	-3.41464e-05	-3.17763e-05	-2.86433e-05	-2.87222e-05	-3.69963e-05
	SHLVEALY	-3.64125e-05	-3.5762e-05	-3.38411e-05	-3.46894e-05	-2.83717e-05	-3.71964e-05	-4.45173e-05
	SPGDLQTLALEVARQKRG	8.34459e-06	2.75201e-05	-1.06566e-05	-1.53701e-06	1.01806e-05	-6.62202e-06	-7.4727e-06
	SRLSKVAPVIKARMMEYGT	2.2967e-05	2.34609e-05	2.76964e-05	2.1816e-05	-1.81026e-05	2.91571e-05	2.3779e-05
	TGHMILAYMEDHLRNRDR	-5.38157e-05	-5.22497e-05	-4.93865e-05	-4.98055e-05	-3.91253e-05	-4.86459e-05	-4.69033e-05
	WLMWRAKGTTGFEAH	2.77773e-05	3.11524e-05	2.64489e-05	2.8217e-05	2.96875e-05	3.86558e-05	2.60876e-05
	AQAATISANGDK	-1.50876e-05	-1.50876e-05	-1.50876e-05	-1.50876e-05	-1.50876e-05	-1.66301e-05	-1.50876e-05
	AQVATISANGDA	-2.68791e-05	-2.72689e-05	-2.50889e-05	-2.57036e-05	-2.92215e-05	-2.9408e-05	-2.9358e-05
	YVRPLWVRME	-1.29206e-06	8.06163e-06	4.15579e-06	1.08987e-06	1.07175e-06	7.20619e-06	5.93043e-06
	KPTQAFVKQHLCGPHL	-1.64291e-05	-8.81701e-06	-8.19415e-06	-8.19415e-06	-8.19415e-06	-8.19415e-06	-8.90567e-06
	SPGDLQTLALEVARQK	3.05644e-05	-1.26795e-05	1.39005e-05	1.4109e-05	7.08864e-06	4.14741e-06	8.55532e-06
	VKQHLCGSHLVEALYL	6.40523e-05	7.72749e-05	5.58309e-05	6.97185e-05	7.30598e-05	5.66088e-05	5.36764e-05
	AELNQLRAKEPTKLA	-1.48538e-05	-2.17221e-05	-2.1935e-05	-3.75545e-05	-2.56966e-05	-1.94545e-05	-1.30453e-05
	AVATSNMQETEEWYR	-3.19029e-05	-6.07928e-06	-7.85135e-06	-1.39731e-05	-3.92424e-05	-2.23601e-05	-2.70657e-05
	DVYQAELRELRLRLD	7.24768e-06	-1.82554e-06	8.57038e-06	5.55035e-06	2.24707e-05	-2.29801e-05	5.71095e-06
	EGQSLKEEMARHLQE	4.53493e-05	5.52861e-05	7.41206e-05	6.68431e-05	6.88619e-05	5.40969e-05	8.72767e-05
	ELRELRLRLDQLTAN	-6.52842e-06	-8.38212e-06	-4.02212e-06	-9.55465e-06	-4.02212e-06	-6.79869e-06	-7.93546e-06
	FLRKIYEEEVRELRE	3.77528e-05	-5.60646e-06	3.44177e-05	4.83283e-05	4.99708e-05	2.70704e-05	2.62028e-05
	IPVQTFSNLQIRETS	2.25359e-05	-4.85892e-06	1.41143e-05	-2.13006e-06	4.58102e-06	2.11619e-05	8.41291e-06
	LAAYRQEADEATLAR	1.42551e-06	8.09529e-06	1.94555e-05	1.64811e-05	2.62504e-05	1.14636e-05	1.87371e-05
	LAGALNAGFKETRAS	-2.13271e-05	-2.67801e-05	-2.08991e-05	-1.82699e-05	-1.43741e-05	-1.24369e-05	-1.87683e-05
	NKALAAELNQLRAKE	-3.31524e-05	-4.22534e-05	-6.56965e-05	-2.64299e-05	-4.49114e-05	-3.69902e-05	-4.43723e-05
	PDLTAALREIRTQYE	-3.0157e-05	-2.06804e-05	-4.06738e-05	-3.74146e-05	-3.61843e-05	-2.17917e-05	-2.2898e-05
	PTKLADVYQAELREL	-6.23945e-05	-6.77711e-05	-6.93984e-05	-6.01139e-05	-7.14227e-05	-7.43568e-05	-7.5099e-05
	QVHVEMDVAKPDLTA	-6.88244e-06	3.57511e-06	3.84588e-07	-7.32731e-06	-8.07469e-06	8.93656e-06	1.44615e-06
	RELREQLAQQQVHVE	-3.15961e-06	-2.41982e-06	-2.68033e-05	-5.45523e-06	-6.94305e-06	-1.42034e-05	-1.29473e-05
	RFASYIEKVRFLEQQ	0.000153352	0.000154771	0.000171125	0.000183161	0.000168003	0.000177022	0.000166824
	RTRPLWVRME	-2.90036e-05	-4.26916e-05	-3.96556e-05	-3.08004e-05	-4.57829e-05	-3.45185e-05	-3.5747e-05
	SYIEKVRFL	2.14442e-05	1.24196e-05	2.9478e-05	6.49587e-07	3.5719e-05	2.85302e-05	1.84411e-05
	VDKANLDVMKERS	-1.63548e-05	-2.8695e-05	-2.93296e-05	-4.47762e-05	-1.35949e-05	-3.17177e-05	-1.90273e-05
	VDKANLEIMTKRS	5.1582e-05	8.11516e-05	5.12569e-05	6.03055e-05	5.10121e-05	6.93797e-05	3.52268e-05
	VDLERKVESLEEEIQ	-6.45484e-05	-6.62514e-05	-5.90764e-05	-5.67418e-05	-7.3757e-05	-7.77673e-05	-7.26006e-05
	WYRSKFADL	-1.59479e-05	-1.94053e-05	-2.76691e-05	-1.47217e-05	-1.93098e-05	-2.36719e-05	-2.41166e-05
	YQEALARLEEEGQSL	-1.39812e-05	-1.08838e-05	-1.8573e-05	-3.48378e-05	-1.69032e-05	-1.70394e-05	-1.75091e-05
	LSIALHVGFDHF	-4.7631e-06	-1.27792e-06	-2.99451e-05	-7.33979e-06	-2.3144e-06	-2.40462e-05	-1.53719e-05
	AVDGVISVHSLHIW	1.3612e-06	-3.98975e-06	-5.86807e-06	-1.42148e-05	-2.24268e-05	1.63745e-06	-2.32607e-06
	GGGCALLRCIPA	-2.74769e-05	-3.04831e-05	-2.63883e-05	-2.79429e-05	-3.25198e-05	-2.67226e-05	-3.45716e-05
	ILSVHVATAASQDS	-8.13645e-06	-8.52624e-06	-1.02582e-05	-1.34156e-05	-7.3794e-06	-6.34624e-06	-9.19231e-06
	DRFSVNLDVKHFSPEE	-2.21361e-06	-2.63523e-05	-2.66796e-05	-3.60399e-05	-3.52582e-06	-2.32486e-05	-5.70268e-06
	MDIAIHHPWIRRPFFP	-4.09096e-05	-5.25297e-05	-5.46874e-05	-5.98844e-05	-3.93575e-05	-4.14954e-05	-4.04671e-05
	PSFLRAPSWID	-2.97312e-06	-7.24592e-06	4.6447e-06	-4.13408e-06	-2.47076e-06	-8.27533e-07	-4.96609e-06
	SGPERTIPITREEKPA	4.8903e-05	4.091e-05	5.25776e-05	3.57108e-05	4.78503e-05	3.46708e-05	4.58131e-05
	MEVGWYRSPFSRVVHLYRNGK	-6.21329e-07	8.77495e-06	1.23937e-05	6.29735e-06	5.0575e-06	1.57812e-06	1.27427e-05
	SPFSRVVHLYRNGK	-2.60236e-05	-3.02775e-05	-2.45311e-05	-2.79349e-05	-5.00789e-05	-2.70552e-05	-1.95537e-05
	KLHRVAPKIKAKMMESGT	-1.89825e-05	-1.40036e-05	-6.0833e-06	-1.32669e-05	-1.80918e-05	-1.23735e-05	-7.50685e-06
	IREADIDGDGQVN	7.13902e-05	5.53088e-05	4.81986e-05	5.3602e-05	5.05894e-05	4.56683e-05	6.84532e-05
	YLLTSHRTATAAEEFAFLMQ	-2.36248e-05	-2.47218e-05	-1.45651e-05	-1.33153e-05	-1.26816e-05	-7.20007e-06	-3.89823e-06
	DEAIRQALVDSVFQVSVLPG	0.000102349	7.78607e-05	8.15982e-05	7.40187e-05	0.000109859	5.99022e-05	0.000107548
	DFSTVVSEEDLVTKLNAGLQ	-4.78798e-05	-7.38911e-05	-5.12671e-05	-3.8185e-05	-4.76126e-05	-3.57742e-05	-4.06048e-05
	GPEAGPVHLFTTYDRRTNIT	1.84848e-05	9.80946e-06	2.60037e-05	2.47743e-05	1.9116e-05	2.35357e-05	1.03504e-05
	GPRYSTQRGVYLLTSHRTAT	-1.224e-05	-1.224e-05	-1.224e-05	-1.224e-05	-1.224e-05	-1.224e-05	-1.224e-05
	GVVHCLQEVLKDYYTLVDRV	4.44203e-05	1.12184e-05	1.14337e-05	3.67165e-05	3.45804e-05	2.24484e-05	3.3474e-05
	ADASVLGVLAPYVLRQVREP	-3.90146e-05	-2.23663e-05	-3.22995e-05	-2.07465e-05	-1.31322e-05	-3.16496e-05	-5.98798e-06
	EVLEFHQSLGALVEGTGHLL	1.3707e-05	1.0919e-05	-1.56811e-06	-1.30635e-06	4.50423e-06	-1.06313e-06	4.82904e-06
	LQDTEHLIMDLRHNPGGPSS	-1.13629e-05	-1.60066e-05	-2.69285e-05	-9.02512e-06	-2.97775e-06	-1.77e-05	-9.15075e-06
	LVTKLNAGLQAASEDPRLLV	5.72846e-06	1.17963e-05	-2.54462e-05	3.65199e-06	1.60541e-05	7.89665e-06	-2.05252e-07
	SLALTVPVLTFIDNHGEAWL	-1.07655e-05	-2.21505e-05	-1.56887e-05	-1.57471e-05	-2.73262e-05	-2.2892e-05	-2.13857e-05
	SVFQVSVLPGNVGYLRFDSF	-5.62564e-05	-6.08338e-05	-4.73617e-05	-4.99346e-05	-5.21551e-05	-4.51737e-05	-6.37428e-05
	TTYDRRTNITQEHFSHMELP	1.12644e-05	5.0025e-07	1.31463e-05	1.25215e-05	4.86979e-07	5.68169e-06	1.59875e-05
	LSKVAPVIKARMM	3.48698e-06	2.52134e-05	1.05142e-05	2.42238e-05	1.22487e-05	3.5875e-05	3.25592e-05
	AAAAAAAAAAA	-1.224e-05	-1.224e-05	-1.224e-05	-1.224e-05	-1.224e-05	-1.224e-05	-1.224e-05
	AAAAAAAAAEA	-1.224e-05	-1.224e-05	-1.224e-05	-1.224e-05	-1.224e-05	-1.224e-05	-1.224e-05
	AATHQDIDFLIEEIE	2.11691e-05	7.08936e-06	3.46493e-06	1.75657e-05	5.98691e-07	1.04139e-05	5.58884e-06
	AVADICKKYKIWMHV	2.86618e-05	4.12338e-05	1.68021e-05	2.61503e-05	2.58402e-05	3.24915e-05	2.60349e-05
	EDKRWSRMDQLAKELTAE	-1.45682e-05	-5.5259e-06	-1.62329e-05	-1.55672e-05	-2.87348e-05	-2.30378e-05	-1.16148e-05
	EDNEERMSRLSKVAP	8.03616e-06	-1.52e-05	5.63364e-06	9.86062e-06	1.74818e-05	1.41385e-05	-3.62165e-06
	EEILTHCQTTLKYAI	-2.23451e-05	-2.0669e-05	-1.43861e-05	-3.02647e-05	-1.09044e-05	-2.72839e-05	-1.90154e-05
	FTYEIAPVFVLLEYV	1.25223e-05	1.05099e-05	1.23149e-06	1.3168e-05	1.57827e-05	1.15785e-05	7.98194e-06
	GTTVYGAFDPLLAVA	-1.05851e-05	5.22824e-06	4.16946e-06	1.08909e-05	7.29783e-07	9.6408e-06	-1.03665e-07
	IARYKMFPEVKEKGM	1.70877e-05	1.8116e-05	3.77181e-05	3.01714e-05	2.8421e-05	3.98936e-05	2.0274e-05
	KGFVPFLVSATAGTT	-1.224e-05	-1.224e-05	-1.224e-05	-1.224e-05	-1.224e-05	-1.224e-05	-1.224e-05
	KGMAAVPRLIAFTSE	-8.3948e-06	-1.24454e-05	-2.25717e-05	-1.59874e-05	-2.91291e-05	-2.22125e-05	-3.11177e-05
	PGGAISNMYAMLIAR	2.9601e-05	1.63036e-05	6.19671e-05	1.62516e-05	5.26434e-05	4.16092e-05	6.08922e-05
	RPTLAFLQDVMNILL	-9.55966e-06	-1.59598e-05	-1.87988e-05	-2.35463e-05	-2.19165e-05	-2.23684e-05	-1.77352e-05
	SDLERRILEVKQKGF	8.35079e-06	4.29017e-06	1.07742e-05	2.1809e-05	1.61886e-05	1.27523e-05	-1.20091e-05
	SRLGLWVRME	-1.81427e-05	-1.65112e-05	-1.20125e-05	-1.23732e-05	-2.04198e-05	-1.02388e-05	-1.20149e-05
	TSEHSHFSLKKGAAA	-1.16253e-05	-1.16253e-05	-1.16253e-05	-1.224e-05	-1.16253e-05	-1.16253e-05	-1.16253e-05
	VAPVIKARMMEYGTT	-1.224e-05	-1.224e-05	-1.224e-05	-1.224e-05	-1.224e-05	-1.224e-05	-1.224e-05
	WSRMDQLAKELTAE	5.24553e-05	4.70964e-05	4.82642e-05	7.13625e-05	6.48871e-05	3.44818e-05	2.5115e-05
	VEALYLVCGERG	-1.13777e-05	-1.9945e-05	-1.20165e-05	-2.89138e-05	-3.40417e-05	-2.74766e-05	-2.19819e-05
	FLPLLALLALWEPKPTQA	-2.47975e-05	-1.78073e-06	-4.91693e-06	-1.19099e-05	9.39109e-06	-6.79465e-06	-1.84459e-05
	ALYLVAGEE	-1.00452e-05	-1.75195e-05	-1.00452e-05	-1.12747e-05	-1.00452e-05	-1.15878e-05	-1.25355e-05
	ALYLVAGER	-8.46448e-06	-1.59388e-05	-8.46448e-06	-8.46448e-06	-8.46448e-06	-1.12411e-05	-8.46448e-06
	EALYLVAGE	-1.46054e-05	-7.50807e-06	-7.41562e-06	-7.14379e-06	-6.24754e-06	-1.76479e-05	-3.14808e-06
	MKRHGLDNYRGYSL	-2.19555e-05	-3.14293e-05	-3.24699e-05	-2.5474e-05	-1.52269e-05	-1.60088e-05	-1.9319e-05
	RALYLVAGE	-8.81844e-06	1.29437e-05	5.92161e-06	7.74298e-06	4.13639e-06	6.1741e-06	7.3414e-06
	REALYLVAE	-2.64783e-05	-2.18238e-05	-2.96476e-05	-2.82784e-05	-2.28569e-05	-2.64514e-05	-2.50256e-05
	RLYLVAGEE	-2.26388e-05	-2.07574e-05	-1.43942e-05	-1.72748e-05	-1.74487e-05	-1.91418e-05	-2.22214e-05
	RLYLVAGER	-3.11381e-05	-2.36996e-05	-1.60907e-05	-1.46682e-05	-1.46682e-05	-2.26894e-05	-1.71585e-05
	VEALYLVAG	-3.3595e-05	-3.51224e-05	-3.854e-05	-3.81106e-05	-3.09931e-05	-3.07419e-05	-3.74763e-05
	ETTEESLRNYYEQ	3.97245e-05	8.42298e-06	-1.56811e-05	4.30891e-05	4.15118e-05	3.04128e-05	3.26779e-05
	GDSERHFVHQFKGECY	-1.33808e-05	-4.88705e-06	3.30984e-07	-1.59871e-05	-2.32812e-05	-1.27126e-05	4.23861e-06
	GLQNIAAEKHNLGILTKRS	-2.58911e-05	1.79407e-05	1.32875e-05	9.25889e-06	-1.50148e-06	8.54338e-06	-3.08558e-06
	AHHPIWARMDA	6.5941e-05	5.79351e-05	4.43008e-05	7.3818e-05	5.34993e-05	5.25309e-05	6.20779e-05
	DTKVMKCVLEVISD	3.58336e-05	5.84951e-05	8.23347e-05	3.5743e-05	7.96638e-05	4.61949e-05	7.20009e-05
	KCVLEVISDSL	6.72695e-06	3.51501e-05	2.15539e-05	2.14245e-05	2.74055e-05	2.87473e-05	4.11381e-06
	VLEVISDSL	1.94665e-06	-9.2499e-06	-1.26172e-05	-7.22683e-06	-3.81229e-06	-2.33423e-06	2.67415e-06
	AHHPIWARMGA	1.16587e-05	3.54473e-06	6.71132e-06	1.56986e-05	1.25251e-05	6.74955e-06	1.09769e-05
	AHHPIWARMQA	-7.0058e-06	3.42403e-06	1.95731e-06	3.73546e-06	-1.43031e-06	9.58887e-07	-1.95667e-06
	AMKRHGLDNYREYSLGN	1.59599e-05	1.79117e-05	2.0118e-05	2.05145e-05	2.11412e-05	1.76188e-05	8.72193e-06
	AMKRHGLDNYRGYSLGN	2.39746e-05	1.91573e-05	1.13095e-05	1.35221e-06	9.90488e-07	2.00108e-05	1.16532e-05
	GAMKRHGLDNYRGYSLGN	-5.00148e-05	-3.34577e-05	-4.12191e-05	-3.83942e-05	-3.68308e-05	-3.07823e-05	-2.66439e-05
	SHLVEALYLVCGEEG	0.000185	0.00017592	0.000180777	0.00015284	0.000191744	0.00020186	0.000212061
	SHLVEALYLVCGGEG	-3.42281e-05	-3.67999e-05	-3.45234e-05	-3.29611e-05	-4.80064e-05	-5.39683e-05	-5.33819e-05
	GTEVEALYLVCGEGGS	7.33029e-06	4.92807e-06	1.48998e-05	-1.29886e-06	-1.20704e-05	4.78311e-06	1.41856e-05
	TEGALYLVCGERGGS	4.23915e-07	-1.65201e-06	8.01037e-06	1.18207e-05	-1.54373e-05	-2.33993e-07	4.80491e-06
	TEGEALYLVCGEGGS	4.63902e-05	3.17193e-05	2.26258e-05	2.066e-05	3.98576e-05	2.36145e-05	3.86229e-05
	TEGEALYLVCGKGGS	-8.78356e-06	-7.27906e-06	4.16146e-06	-1.56291e-05	-2.38195e-05	-1.01802e-05	-1.86101e-05
	TEGVEALYLVC	-2.58873e-05	-2.03322e-05	-2.25925e-05	-2.32961e-05	-2.84541e-05	-2.64235e-05	-2.36637e-05
	TEGVEALYLVCGERGGS	6.61774e-05	4.25366e-05	5.34568e-05	5.49913e-05	5.32107e-05	4.41065e-05	5.98514e-05
	TEGVEALYLVCGGGS	-4.93621e-05	-3.07629e-05	-3.13756e-05	-3.61409e-05	-4.99232e-05	-5.22474e-05	-2.99571e-05
	EDYRTYYGFLNFMSNVGD	-9.14061e-06	1.43085e-05	1.79394e-05	2.06322e-05	1.89963e-05	1.3422e-05	1.2235e-05
	FAINSEMFLRSCQGENGT	-2.78564e-05	-2.67545e-05	-1.74539e-05	-2.41371e-05	-1.97746e-05	-2.50981e-05	-1.95895e-05
	FIKIPTHAEPLFYLLSFC	-1.59954e-05	-1.59954e-05	-1.59954e-05	-1.59954e-05	-1.59954e-05	-1.69209e-05	-1.59954e-05
	KWCANPDWIHIDSTPF	-1.58417e-05	-1.85851e-05	-7.95032e-06	-8.58281e-06	-1.85588e-05	-1.50718e-05	-2.32487e-05
	LTTMQLYRFIKIPTHAEP	-2.90462e-05	-3.73359e-05	-3.03336e-05	-2.00609e-05	-3.06921e-05	-3.3985e-05	-3.31875e-05
	SSVTLHRLTWSFLWSV	-3.38004e-05	-3.0224e-05	-5.18167e-05	-4.60198e-05	-4.24159e-05	-5.16852e-05	-4.5782e-05
	TKMIWVAVIGDWFNLIFK	0.000110874	0.000112968	0.000130638	0.000108186	0.000130917	7.67067e-05	9.43274e-05
	VILGVIGGMLVAEAFEHT	-2.70914e-05	-1.4562e-05	-2.02017e-05	-1.78494e-05	-1.39424e-05	-1.29522e-05	-2.48313e-05
	VMVTAALSYTISRMEESS	-1.88518e-05	-1.32393e-05	-3.92683e-05	-3.68802e-05	-1.90412e-05	-1.7936e-05	-4.46235e-05
	AHYPIPADMDV	-9.42387e-06	-5.25435e-06	-1.07595e-05	-2.98898e-06	-1.37536e-05	-7.64064e-06	-1.64568e-05
	CNTATCATQRLANFLVRSS	4.20644e-05	2.4303e-05	3.59045e-05	4.98986e-05	3.99863e-05	2.59274e-06	4.69177e-05
	DKRKCNTATCATQRLANFLVRSS	-7.11584e-05	-4.3987e-05	-7.5035e-05	-4.8195e-05	-6.03364e-05	-5.01766e-05	-4.58854e-05
	KCNTATCATQ	-4.9644e-06	-6.67901e-07	-6.00233e-06	-6.67901e-07	-6.67901e-07	-3.13596e-06	-2.80245e-06
	KCNTATCATQRLAN	1.61089e-05	1.25224e-05	1.30289e-05	7.57779e-06	1.74805e-05	2.35217e-05	2.72516e-05
	KCNTATCATQRLANFLV	-8.15454e-06	-2.77974e-05	-2.6471e-05	-8.1433e-06	-5.09126e-06	-1.45348e-06	-2.93333e-05
	KCNTATCATQRLANFLVRSS	8.18014e-05	1.02589e-05	9.62236e-05	7.18916e-05	7.04648e-05	9.99319e-05	3.67873e-05
	NTATCATQRLANFLVRSS	3.76242e-05	5.37469e-05	3.67793e-05	1.76977e-05	2.54496e-05	3.57026e-05	3.6767e-05
	TATCATQRLANFLVRSS	-1.6369e-05	-8.01311e-06	-1.55154e-05	-1.98336e-05	-2.21066e-05	-2.27017e-05	-2.47725e-05
	AAKRHGLDNYRGYSL	-3.10787e-05	-2.3424e-05	-2.13223e-05	-2.53764e-05	-1.60849e-05	-2.29724e-05	-2.31059e-05
	ALKDIRAQYEKLAAKN	-2.64863e-06	-6.6526e-06	-9.35489e-06	-1.23421e-05	-1.16602e-05	-2.3204e-05	-1.6831e-05
	AMARHGLDNYRGYSL	1.88069e-05	2.472e-05	3.13504e-05	3.00702e-06	2.2797e-05	2.04797e-05	-2.09152e-06
	AMKRAGLDNYRGYSL	4.52782e-06	-1.41222e-06	1.50172e-05	1.77281e-06	9.65741e-06	8.76083e-06	-2.86087e-07
	AMKRHALDNYRGYSL	4.94233e-06	5.37069e-06	4.77012e-06	1.24823e-05	1.21792e-05	8.70692e-06	1.47214e-05
	AMKRHGLANYRGYSL	-3.34917e-05	-1.55916e-05	-2.86995e-05	-1.94938e-05	-2.42704e-05	-3.40349e-05	-2.94185e-05
	AMKRHGLDNY	1.09446e-05	1.00232e-05	8.87597e-06	1.72307e-05	1.32617e-06	7.65438e-06	1.52753e-05
	AMKRHGLDNYAGYSL	4.70303e-05	1.77777e-05	5.01022e-05	4.3188e-05	5.48574e-05	3.74951e-05	4.68892e-05
	AMKRHGLDNYR	-3.07002e-05	-1.79992e-05	-2.06171e-05	-1.79219e-05	-2.999e-05	-2.93585e-05	-2.2399e-05
	AMKRHGLDNYRG	2.60212e-05	2.93456e-05	3.18995e-05	4.07319e-05	2.94972e-05	1.84701e-05	1.58823e-05
	AMKRHGLDNYRGASL	-9.73398e-06	-2.68526e-06	-8.89964e-06	-5.30516e-06	-2.14353e-05	-7.51625e-06	-7.48297e-06
	AMKRHGLDNYRGY	-2.80625e-05	-4.43541e-05	-4.36185e-05	-3.84312e-05	-3.75307e-05	-2.80313e-05	-4.18503e-05
	AMKRHGLDNYRGYAL	-4.49523e-06	-1.66003e-05	-3.2087e-05	1.05511e-06	-2.67359e-05	-2.06011e-05	-5.4232e-06
	AMKRHGLDNYRGYS	3.09724e-07	2.61759e-05	2.09039e-05	2.55425e-05	2.03922e-05	3.16279e-05	1.2e-05
	AMKRHGLDNYRGYSA	2.56919e-05	1.9025e-05	-2.68831e-05	-1.98383e-06	1.53438e-05	1.82425e-05	2.78813e-05
	HGLDNYRGYSL	-4.26789e-05	-4.86278e-05	-5.86677e-05	-4.88295e-05	-4.81071e-05	-4.79349e-05	-4.65786e-05
	KLENELRSTKSEMARY	-5.09085e-05	-5.9704e-05	-2.88966e-05	-4.36041e-05	-4.91057e-05	-5.91783e-05	-4.81167e-05
	KRHGLDNYRGYSL	-1.63234e-05	-1.60012e-05	-2.19001e-05	-5.64272e-06	-2.18805e-05	-1.95485e-05	-2.01294e-05
	MQNAEEWFKSRFTVLT	-2.53751e-05	-1.51357e-05	-3.33952e-05	-2.20302e-05	-3.30833e-05	-2.14888e-05	-3.98104e-05
	QISVEMDVSSKPDLSA	-1.87873e-05	-3.4816e-05	-3.35861e-05	-2.57342e-05	-2.83404e-05	-2.86127e-05	-2.04359e-05
	RHGLDNYRG	-1.9584e-05	-1.37938e-05	-1.63254e-05	-1.65235e-05	-1.27129e-05	-1.40761e-05	-2.09522e-05
	RHGLDNYRGYSL	-2.61975e-05	-2.65615e-05	-1.96538e-05	-2.07485e-05	-2.19478e-05	-2.66685e-05	-1.04094e-05
	SAMQDTINKLENELRS	-6.78348e-06	-4.90079e-05	-3.07176e-05	-6.18065e-05	-1.8119e-05	-1.92664e-05	-5.00384e-07
	SSKPDLSAALKDIRAQ	1.06389e-05	-1.54658e-06	2.22266e-05	2.54476e-05	2.0423e-05	2.53881e-05	1.58159e-05
	YEKLAAKNMQNAEEWF	-4.90327e-06	-5.18697e-06	8.68839e-07	1.1229e-06	1.76e-06	2.64253e-06	-3.75835e-06
	APGRGMVEALPDGLS	1.77121e-05	3.67944e-05	1.50649e-05	1.87941e-05	8.50041e-06	3.07206e-05	1.3986e-05
	AVAGAPHSYIDTYF	1.12991e-05	1.22131e-06	3.19449e-06	1.56364e-05	-3.30967e-07	5.739e-06	-1.08162e-06
	DVYKTNNIAYEDVVG	-2.7511e-05	-1.60319e-05	-1.6538e-05	-2.11254e-05	-3.19891e-05	-1.32485e-05	-4.53669e-05
	ETKTTVELLPVNGEFS	1.99125e-05	1.55485e-05	1.39634e-05	-5.72292e-06	5.65027e-06	2.76641e-06	1.43117e-05
	FAVAGAPHSYIDT	-1.07077e-05	-3.36238e-06	-1.35513e-06	-7.86304e-06	-1.49713e-06	-6.67711e-06	1.13284e-06
	FAVAGAPHSYIDTY	-2.86639e-05	-4.62288e-05	-3.32774e-05	-3.39937e-05	-5.58156e-05	-4.29656e-05	-2.93663e-05
	FAVAGAPHSYIDTYF	2.00018e-05	1.06252e-05	1.50858e-05	1.17913e-05	6.92592e-06	1.82046e-05	1.68594e-05
	FAVAGAPHSYIDTYFD	6.87402e-05	6.09039e-05	4.85635e-05	6.64136e-05	5.6875e-05	4.50659e-05	5.42432e-05
	IAVLLGHSHDV	1.09279e-05	1.30593e-05	9.19563e-06	8.50983e-06	2.2334e-06	8.78398e-06	5.99069e-06
	IPEKVTPVAAVQDGFT	-2.8773e-05	-2.39509e-05	-2.61629e-05	-2.962e-05	-3.32559e-05	-2.53708e-05	-1.94091e-05
	IQEAHGLPVMDDQ	-7.63303e-06	-1.66446e-06	-1.19955e-05	4.90968e-06	6.58418e-06	-1.35782e-06	-2.40578e-06
	IQEAHGLPVMDDQTQ	3.34684e-05	2.51956e-05	2.00583e-05	2.88856e-05	2.40685e-05	2.57261e-05	4.8107e-07
	KFPPEETLKSYWEDNK	2.00013e-05	1.39025e-05	1.56267e-05	8.93104e-06	2.864e-05	2.04757e-05	3.16207e-05
	KFPPEETLKSYWKDNK	-8.8099e-07	2.1623e-05	6.88164e-06	-1.0681e-05	1.21499e-05	1.38004e-05	1.07819e-05
	KSEFPTEADLEDF	5.12134e-05	3.28331e-05	2.07741e-05	2.99725e-05	2.6204e-05	3.01218e-05	2.85819e-05
	LQTPSQQAAKSFYDR	1.50222e-05	6.23667e-06	-1.25952e-06	-3.0273e-06	2.26913e-05	8.73357e-07	1.93218e-06
	NVPAVAEEIQDEVDE	1.9724e-05	1.57477e-05	-3.25913e-06	1.39052e-05	9.11042e-06	2.42994e-05	-1.49592e-06
	QPPTETAESSQAEEEKDA	-1.24964e-05	-2.99722e-05	-5.62849e-06	-1.81566e-05	-8.47907e-07	-2.19412e-05	-1.70163e-05
	QTPSQQAAKSFYDR	-3.61054e-05	-3.33572e-05	-4.5161e-05	-5.17729e-05	-2.33174e-05	-3.46602e-05	-2.66752e-05
	RNQISKVSSGKELTE	2.7271e-05	5.72075e-05	3.92014e-05	3.88259e-05	5.10479e-05	5.64582e-05	4.4868e-05
	RPSSREDSVEARSDFEE	-8.67196e-06	-1.51694e-05	-2.35094e-05	-3.08757e-05	-4.97826e-05	-1.12687e-05	-4.7356e-05
	SAPKVAPLVDLSDT	-1.48823e-05	-1.48823e-05	-1.48823e-05	-1.48823e-05	-1.48823e-05	-1.48823e-05	-1.48823e-05
	SGRPRARSVDALDDINRP	-4.89885e-07	7.45936e-06	9.65354e-06	3.10506e-06	-1.27053e-07	-1.30338e-06	-1.38132e-06
	SGRPRARSVDALDKINRP	-2.68166e-05	-2.07508e-05	-1.27782e-05	-1.65071e-05	-1.96617e-05	-2.45833e-05	-3.69738e-05
	SNFAVAGAPHSYIDTYF	1.55598e-05	1.02426e-05	2.21373e-05	1.1268e-05	1.5868e-05	1.91758e-05	3.20914e-05
	SSNFAVAGAPHSYIDTY	9.68368e-07	7.22063e-06	-1.91239e-05	1.20953e-05	-9.73008e-06	2.47434e-06	2.35501e-05
	SSNFAVAGAPHSYIDTYF	-7.87489e-05	-8.25724e-05	-7.74769e-05	-6.21467e-05	-6.51902e-05	-6.65173e-05	-7.5353e-05
	TPPVVIKSQLKSQEDEEE	-4.13515e-05	-3.39379e-05	-5.34631e-05	-2.3242e-05	-3.77313e-05	-3.53918e-05	-3.88996e-05
	TPSQQAAKSFYDR	-5.45119e-05	-6.65386e-05	-5.7933e-05	-5.41327e-05	-5.71909e-05	-5.3589e-05	-4.33555e-05
	TVTSQLMLKVHKEDDG	-3.79145e-05	-5.39769e-05	-7.07876e-05	-6.7518e-05	-5.77884e-05	-5.29306e-05	-3.34558e-05
	TVVPVEARADGAG	2.56757e-05	2.83942e-05	4.39696e-05	2.55889e-05	3.48966e-06	2.14912e-05	3.72084e-05
	VAEEIQDEVDE	-4.05851e-06	7.80148e-06	1.76187e-06	5.74751e-06	-2.21558e-07	9.72261e-06	1.06509e-05
	VAVQAISADEEAPD	4.3e-06	-6.33919e-06	7.59478e-06	7.50595e-06	-7.22083e-06	-2.09168e-05	5.45634e-06
	VPAVAEEIQDEVDE	-1.28764e-05	-5.17511e-06	-1.23639e-05	-4.04974e-06	-3.12742e-05	-1.70609e-05	-1.09492e-05
	VPVIVEKAPKARIGDLD	3.23408e-05	-2.77006e-05	-7.51942e-06	-3.18182e-05	-1.28713e-06	2.00695e-06	-2.56953e-05
	VTSQLMLKVHKEDDG	-4.92011e-05	-6.0613e-05	-3.99822e-05	-4.13866e-05	-2.49587e-05	-5.57303e-05	-5.92075e-05
	VVTIQEAHGLPVMDDQTQ	2.25337e-06	-2.73817e-07	-8.36264e-07	-1.01688e-05	3.22599e-06	-7.19135e-06	-7.95857e-06
	DTKVMACVLEVISD	7.39775e-05	3.95725e-05	4.74912e-05	6.25117e-05	4.30013e-05	5.80471e-05	6.24133e-05
	DTKVMKCVAEVISD	6.71413e-05	5.91354e-05	5.19024e-05	1.90783e-05	9.58517e-06	3.33697e-05	3.58848e-05
	DTKVMKCVLE	-3.32231e-05	-2.02592e-05	-1.81153e-05	-2.8088e-05	-1.81337e-05	-2.2919e-05	-1.91864e-05
	DTKVMKCVLEAISD	-4.84622e-05	-7.38663e-06	-1.74606e-05	-6.19214e-06	-6.83964e-06	-4.7229e-06	2.80631e-06
	DTKVMKCVLEVASD	-4.81323e-06	-1.59652e-05	-1.54145e-05	-3.84335e-05	-1.23517e-05	-5.89434e-06	-5.81656e-06
	DTKVMKCVLEVISDSL	2.33559e-05	3.6161e-05	2.75116e-05	3.7388e-05	3.47224e-05	3.3295e-05	2.39423e-05
	DTKVMRCVLEVISD	5.41353e-05	6.70188e-05	6.46802e-05	4.82428e-05	4.33929e-05	6.75288e-05	3.05187e-05
	EDRLTWGEADLFCQNMN	4.57911e-05	5.80984e-05	5.1004e-05	4.48671e-05	2.85191e-05	4.75109e-05	6.20218e-05
	GQVAEEDFPLAEKDLPSAKINC	-2.32239e-05	-4.30364e-05	-2.94901e-05	-1.57754e-05	-3.10687e-05	-3.21733e-05	-2.3096e-05
	KCVLEVISD	-1.38892e-05	-1.71453e-05	-9.22497e-06	-1.14908e-05	-2.05447e-05	-1.45896e-05	-9.58125e-06
	KDLPSAKINCPEGANAYGSY	6.46438e-05	4.64925e-05	5.28058e-05	4.59908e-05	7.39986e-05	7.81746e-05	5.84799e-05
	KVMKCVLEVISD	5.41573e-05	5.56706e-05	8.2556e-05	6.88417e-05	4.48578e-05	5.97816e-05	4.69741e-05
	KVMKCVLEVISDSL	-5.46808e-06	-1.01158e-05	-8.13452e-06	3.50735e-06	8.62916e-06	2.20804e-06	-2.13082e-05
	MKCVLEVISD	7.15589e-06	2.09588e-05	1.73283e-05	2.9186e-05	1.18152e-05	3.03834e-05	2.69258e-05
	NAYGSYCYYLIEDRLTW	8.0984e-06	3.46354e-06	-1.69075e-05	7.68449e-06	-6.70831e-06	-2.0526e-05	5.48298e-06
	PEGANAYGSYCYYLIEDRLT	-2.87674e-06	-1.05395e-05	-6.03878e-06	-9.13521e-06	-2.65823e-06	-6.71181e-06	1.07313e-06
	QLAKELTAEKR	-4.60546e-05	-2.88855e-05	-3.13267e-05	-3.37423e-05	-4.21221e-05	-5.72244e-05	-3.59541e-05
	SALGLWVRME	2.11516e-05	2.62406e-05	1.83766e-05	2.81539e-05	5.70599e-06	2.47477e-05	1.09009e-05
	SRLGAWVRME	-1.18373e-05	-9.27149e-06	-4.64022e-06	-9.75612e-06	-8.25979e-06	-1.22631e-05	-1.06901e-05
	SRLGLWARME	4.10667e-06	1.30537e-05	-3.59632e-07	1.53922e-05	6.7163e-06	1.22625e-05	-1.08127e-06
	SRLGLWSRMD	2.70144e-05	4.02113e-05	2.68421e-05	3.67059e-05	3.63175e-05	2.33748e-05	2.50534e-05
	SRLGLWVAME	-4.71845e-05	-4.57266e-05	-3.63756e-05	-3.71757e-05	-3.33057e-05	-3.75243e-05	-3.49562e-05
	SRLGLWVRMA	-8.96267e-06	-6.16384e-06	4.64775e-06	-2.32506e-06	-1.08271e-05	-5.74728e-06	-3.33129e-07
	SRLGLWVRMEQLAKELTAE	-1.66919e-05	-2.38141e-05	-2.18791e-05	-4.37956e-06	-1.0693e-05	-2.81702e-05	-2.04659e-05
	TKGDTKVMKCVLE	5.0741e-06	2.89359e-05	1.63182e-05	-8.75583e-06	3.21744e-06	1.57519e-05	2.09353e-05
	TKVMKCVLEVISD	-2.40062e-05	-3.75306e-05	-2.84266e-05	-2.46669e-05	-2.63028e-05	-4.29834e-05	-3.41313e-05
	VMKCVLEVISD	2.22049e-05	6.34575e-06	2.41616e-05	2.99509e-05	3.63021e-05	2.49449e-05	2.05951e-05
	WSRMDQLAKELTAEKR	-8.70914e-06	-3.06461e-05	1.22166e-05	8.33279e-06	-5.29373e-06	1.34755e-05	-1.16278e-05
	HLVERLYLVCGEEG	0.000231087	0.000260481	0.000204194	0.000226622	0.000236959	0.000290504	0.000242935
	HRPIWARMD	-1.4805e-05	-4.77981e-06	-1.43818e-05	-6.00926e-06	-1.06343e-05	-1.71201e-05	-9.40466e-06
	MKRHGLDNYRGY	4.53063e-05	2.15088e-05	4.61237e-05	2.75576e-05	2.21447e-05	4.99539e-05	4.43395e-05
	PVSQMRMATPLLARP	-1.08384e-05	-1.23212e-05	-6.13077e-06	-2.91738e-06	-8.98287e-06	-1.52749e-05	-7.2009e-06
	PVSQMRMATPLLCRP	-2.44139e-06	1.23613e-05	1.58332e-05	5.6725e-06	5.22476e-06	-7.33064e-06	1.33421e-05
	PVSQMRMATPLLDRP	8.74787e-06	6.70571e-06	-7.98585e-07	-1.3446e-05	7.68445e-06	-6.46375e-06	-8.63176e-06
	PVSQMRMATPLLERP	-4.8565e-05	-4.56898e-05	-4.41647e-05	-4.17819e-05	-7.39871e-05	-5.04682e-05	-4.4526e-05
	PVSQMRMATPLLFRP	4.78246e-05	7.12534e-07	4.34065e-05	5.73575e-05	6.06945e-05	4.80244e-05	5.26435e-05
	PVSQMRMATPLLGRP	1.02915e-05	1.25459e-05	1.78442e-05	9.60642e-06	1.12677e-06	1.44933e-05	1.71309e-05
	PVSQMRMATPLLHRP	-3.7441e-05	-3.1998e-05	-2.58919e-05	-4.3729e-05	-3.02861e-05	-2.07078e-05	-2.83872e-05
	PVSQMRMATPLLLRP	-4.8076e-05	-4.40781e-05	-4.86931e-05	-3.81081e-05	-5.58086e-05	-6.43461e-05	-4.08718e-05
	PVSQMRMATPLLMRP	-2.31571e-05	-6.97084e-06	-8.02759e-06	-1.75659e-05	-4.15648e-06	-1.58007e-05	-1.79938e-05
	PVSQMRMATPLLNRP	-5.17867e-05	-5.54961e-05	-5.38384e-05	-5.31372e-05	-5.5455e-05	-5.34961e-05	-5.74012e-05
	PVSQMRMATPLLQRP	-4.97368e-05	-2.53285e-05	-3.53283e-05	-5.7565e-05	-4.14668e-05	-4.50467e-05	-3.35542e-05
	PVSQMRMATPLLSRP	6.81617e-06	5.78665e-06	-1.19887e-05	-5.70387e-07	7.062e-06	-5.55805e-06	2.94394e-06
	PVSQMRMATPLLTRP	-2.22446e-05	-2.34943e-05	-2.03699e-05	-3.25119e-05	-1.48106e-05	-1.99547e-05	-1.43266e-05
	PVSQMRMATPLLVRP	-1.67348e-05	2.20249e-05	1.48742e-05	1.78234e-05	5.35928e-06	1.03746e-05	1.16669e-05
	PVSQMRMATPLLWRP	3.02994e-05	7.13955e-06	3.57569e-05	3.01177e-05	1.20547e-05	3.34426e-05	6.93578e-06
	PVSQMRMATPLLYRP	1.13892e-05	3.43951e-05	1.44418e-05	3.79543e-07	2.15178e-05	2.36704e-05	2.79505e-05
	GHVAGSLAILTDAA	-2.55025e-06	-2.55025e-06	-1.25078e-05	-2.55025e-06	-4.27217e-06	-5.32682e-06	-8.9539e-06
	GYNHKDVQANASVR	3.80165e-05	5.65671e-05	3.68449e-05	2.57675e-05	3.39267e-05	4.3785e-05	2.29564e-05
	LTIQIESAADQDPSC	-7.48874e-05	-7.7853e-05	-7.15178e-05	-8.30196e-05	-6.66993e-05	-7.88242e-05	-5.87184e-05
	LVLASTVMILKDFS	8.36461e-06	2.40935e-05	3.10998e-05	2.2377e-05	1.67789e-05	2.84166e-05	3.1446e-05
	NSVKEIILAVDGVI	7.77073e-05	5.07091e-05	3.07201e-05	6.3037e-05	5.01964e-05	8.34802e-05	7.01752e-05
	RTGIAQALSSFDLHS	-4.76455e-05	-2.61711e-05	-3.41494e-05	-3.99357e-05	-3.9879e-05	-5.70617e-05	-4.4124e-05
	SVRAAFVHALGDVF	1.09201e-05	1.82783e-05	2.92285e-05	-2.08283e-05	2.24701e-06	2.27667e-05	1.46398e-05
	ALKEVKQIKTQIEQTN	3.85698e-05	3.4549e-05	4.29194e-05	6.79044e-06	3.45572e-05	3.25413e-05	4.32723e-05
	DLQGRLVSIHSQKEQD	-3.55665e-05	-4.55592e-05	-2.64031e-05	-4.58226e-05	-3.88447e-05	-3.64478e-05	-2.53473e-05
	DNSHVEMKLAADEEENA	-1.53586e-05	-3.32221e-05	-4.58678e-05	-2.91557e-05	-3.11213e-05	-2.06102e-05	-2.09799e-05
	EEIAQVATISANGDKD	-5.5493e-05	-5.41324e-05	-3.74799e-05	-6.41517e-05	-3.69627e-05	-4.48761e-05	-5.56295e-05
	EPVSELLKNYLDAQY	-2.03116e-05	-2.62287e-05	-2.81354e-05	-3.56797e-05	-2.20335e-05	-2.77158e-05	-3.06286e-05
	ERQNGVLNSWTDQDS	-1.72638e-05	-1.23525e-05	-5.01152e-05	-4.18008e-05	-4.21806e-05	-4.23234e-05	-2.9861e-05
	FAEQYSIQDWAKNLK	-6.1203e-06	-6.1203e-06	-6.1203e-06	-6.1203e-06	-1.33524e-05	-8.58836e-06	-6.1203e-06
	FETVAVKIFPYEEYSS	2.52928e-05	2.33865e-05	2.6519e-05	1.63432e-05	3.30819e-05	2.5477e-05	3.68278e-05
	FIRHRSQKGPRGPPPAGLLQ	-1.59026e-05	-1.4411e-05	-1.22691e-05	-1.67398e-05	-1.95982e-05	-1.80196e-05	-7.6471e-06
	GSELQTQAKAYFEKTQ	-2.14034e-05	-1.31407e-05	-1.94877e-05	-2.71209e-05	-3.74998e-05	-1.02503e-05	-1.80714e-05
	IGNKADLEAQRDVT	-3.76566e-05	-2.7932e-05	-3.92537e-05	-2.09464e-05	-2.87114e-05	-2.80799e-05	-3.28604e-05
	INTYVRKLDDFVETG	1.55627e-05	1.6595e-05	1.01357e-05	1.40174e-05	1.84288e-05	6.77051e-06	-9.09151e-06
	ISWYDNEYGYSNRVVDL	-3.25184e-05	-3.39099e-05	-4.41165e-05	-2.53266e-05	-4.06939e-05	-3.24715e-05	-2.70518e-05
	IVHDFNKKLTAYLDL	-6.32812e-05	-5.1815e-05	-3.60145e-05	-4.8121e-05	-4.60874e-05	-4.57285e-05	-4.31327e-05
	KDTIIKPLLVEPEG	5.63768e-05	4.1575e-05	5.62384e-05	4.03447e-05	3.48766e-05	3.52288e-05	4.66211e-05
	KFLKHMNSAMEDSSS	-6.68669e-05	-2.37741e-05	-6.80586e-05	-4.50236e-05	-2.63547e-05	-3.81707e-05	-2.2198e-05
	KPLLEKSHCIAEVEKD	-1.71405e-06	1.61929e-05	7.91119e-06	1.63217e-06	4.56274e-06	1.13074e-05	-4.55735e-06
	KSTEGEVNAEEEGFE	-9.20698e-06	3.54951e-06	1.95329e-05	1.99267e-05	-1.13564e-05	1.49391e-05	1.41913e-05
	KVKAEPAKIDAFRASLS	-1.224e-05	-1.224e-05	-1.224e-05	-1.224e-05	-1.224e-05	-1.224e-05	-1.224e-05
	LELPAGKYVRRAEKKATL	-7.05128e-06	-4.14235e-06	-6.9813e-06	2.10248e-06	-1.11919e-07	-3.76375e-06	-1.7302e-05
	LGKQEVIRGWEEGVA	1.74674e-05	1.84443e-05	6.5419e-06	1.15539e-05	1.69942e-05	1.05516e-05	1.57823e-05
	LIHEHMVITDRIENVD	4.46498e-05	1.87426e-05	4.67151e-05	4.88365e-05	3.42215e-05	4.03636e-05	3.03354e-05
	LQRLRGMFAFALWD	1.92732e-05	1.17761e-05	1.66044e-05	5.14581e-06	6.15044e-06	1.27085e-05	-5.10738e-06
	LSPLQQAVSDLQENPE	-8.91381e-06	-8.3227e-06	-1.42338e-05	-2.09042e-05	-1.36533e-05	-9.85064e-06	-1.28135e-05
	LVINGKPITIFQERDPT	-1.27948e-05	-1.62206e-05	-1.27948e-05	-1.27948e-05	-1.27948e-05	-1.52629e-05	-1.31506e-05
	MVEKGIIDPTKVVRTALL	-1.96003e-07	1.43338e-05	1.50734e-05	1.26376e-05	5.47692e-06	3.56394e-05	3.60507e-05
	MVPSHAVVARTVGGKED	4.0005e-05	2.67622e-06	1.94775e-05	1.78012e-05	1.99019e-05	2.6919e-05	7.01311e-06
	QTIEENIKIFEEDA	-4.70849e-06	-1.77053e-05	3.3615e-06	-1.5522e-05	-6.75931e-06	-2.80387e-05	-2.90229e-05
	QVSHYIEPYLEFEA	-5.04293e-05	-4.12452e-05	-5.00013e-05	-4.645e-05	-5.17415e-05	-4.55497e-05	-4.14668e-05
	RLDNQGKINAWTAQS	2.66804e-06	1.64551e-07	-9.84497e-06	-2.00812e-06	2.0493e-05	1.41653e-05	8.27844e-06
	RPSVNPAEGFYENIS	3.52504e-05	4.45028e-05	2.026e-05	5.94123e-05	2.49041e-05	9.35735e-06	7.25347e-05
	RQRLTARLEALKEGGG	-1.02266e-05	-2.68001e-06	5.74975e-07	-1.48159e-05	-1.55462e-06	2.67851e-06	-2.63009e-06
	TPEEIAQVATISANGDKDIG	2.64448e-06	-1.42253e-05	-1.17939e-05	-2.05322e-07	8.27164e-06	2.17341e-06	1.71194e-06
	TSLSSKLAAFDEPSK	1.98176e-06	7.32024e-07	5.63458e-06	-3.0604e-06	-9.15803e-07	-7.14316e-06	-1.21572e-05
	VDQWSTETIASHEDIER	6.40708e-06	7.36306e-06	-1.64819e-05	-1.09592e-05	-1.71048e-05	-4.0536e-06	-3.10886e-05
	YAPSLSKLVAEWEGQD	6.26058e-05	5.90531e-05	5.51955e-05	3.03196e-05	5.07698e-06	4.80607e-05	5.69685e-05
	YGPSGQKTIYSEQE	8.20455e-06	4.76406e-05	4.32266e-05	3.70797e-05	1.97914e-05	3.01093e-05	5.74413e-05
	YQTIEENIKIFEEDA	3.70534e-06	9.19692e-06	-7.94749e-07	1.52035e-05	-6.61846e-06	-4.5662e-06	9.75734e-07
	YTDLQQILESEKDLEEA	3.31168e-06	9.96659e-07	1.42315e-05	1.38075e-05	-8.35459e-06	1.43249e-05	1.05887e-06
	WTSDTQGDEAEAGEGGEN	6.89706e-05	1.22935e-05	-1.13729e-06	6.37271e-05	5.34859e-05	6.26126e-05	4.50691e-05
	APAEEKKVEAKKEESEE	-8.58637e-06	-1.7357e-05	-3.86908e-06	-1.70602e-05	-4.77277e-07	-4.49499e-06	-5.29548e-06
	APGPGRLVAQLDTEG	3.32201e-05	3.65932e-05	4.20097e-06	4.35869e-05	2.98933e-05	5.00255e-05	5.04312e-05
	AVAKADKLAEEHGS	-1.42561e-05	9.86655e-06	2.48212e-05	5.24148e-06	1.71364e-05	-3.06462e-05	1.77033e-05
	AVGPGAAGPSNVPAFLTKL	4.1792e-08	1.25576e-06	2.19004e-06	3.85057e-08	-1.67511e-05	3.04887e-08	-1.7233e-06
	DAAKNQLTSNPEN	-5.5807e-05	-5.96265e-05	-6.2811e-05	-4.58424e-05	-4.55497e-05	-4.24717e-05	-4.85891e-05
	DLKGRLVSIHSQKEQD	-5.83836e-05	-1.88166e-05	-4.09418e-05	-2.90636e-05	-2.32195e-05	-2.63832e-05	-4.84265e-05
	DSDIIVQKIQPYTEQST	-1.31085e-05	-1.90425e-05	-1.02321e-05	-2.04411e-05	-2.1885e-05	-2.57304e-05	-1.59249e-05
	DSLHVHAQVAEKEEEGN	1.25058e-05	1.58788e-05	2.0472e-05	1.66454e-06	-1.18285e-05	9.56663e-06	-1.11953e-05
	EAQKSSSIASFKDP	-3.3735e-05	-3.05612e-05	-4.11356e-05	-2.64761e-05	-3.26638e-05	-4.65394e-05	-2.94019e-05
	EDIGGGQKVNDD	2.52037e-05	3.35705e-05	2.65264e-05	2.38138e-05	1.45979e-05	2.86033e-05	2.72246e-05
	EETMKEVKAYKEE	-5.71718e-06	-2.1123e-05	-1.73154e-05	-3.23353e-05	-1.42371e-05	-2.29467e-05	-7.01005e-06
	EKEINGLASYLENLS	1.74793e-05	2.60642e-05	2.59097e-05	6.45973e-06	1.23563e-05	1.02905e-05	9.17858e-06
	EPEVWVVEAEDEP	6.41556e-06	-3.23871e-06	1.79239e-06	6.41556e-06	4.69363e-06	-5.61624e-06	6.41556e-06
	EPGKQGTVHAEVEENPG	-1.47148e-05	-1.02636e-05	-8.61603e-06	-1.08336e-05	-1.13149e-05	-1.26995e-05	-1.57318e-05
	EPVSELLKNYLDA	-1.51507e-05	-2.76396e-05	-1.727e-05	-1.42319e-05	-1.98902e-05	-2.25662e-05	-1.30025e-05
	ESVGKGAVHDVKDVL	-1.10225e-05	-6.63677e-06	-3.50749e-05	4.00871e-06	-1.61395e-05	-1.91454e-05	-5.91855e-06
	FIDHSPKATPDN	-1.12963e-05	-1.12963e-05	-1.12963e-05	-1.12963e-05	-1.12963e-05	-1.25303e-05	-1.62769e-05
	FKTLTKQEETDDL	9.93865e-06	3.96183e-05	3.55479e-05	2.39445e-05	3.53917e-05	2.90425e-05	2.4865e-05
	FPMPRVIYAMAEDG	1.38922e-05	-2.45425e-05	7.9527e-06	-2.53718e-05	-3.75928e-06	-2.74728e-06	-8.06434e-06
	FRFTQAGSEVSAL	3.14401e-05	3.24286e-05	4.6588e-05	8.63805e-05	7.08099e-05	6.96123e-05	7.21775e-05
	FTPFHVMLLIRCIL	-2.74761e-05	-2.04165e-05	-1.90601e-05	-2.55832e-05	-2.44158e-05	-9.97296e-06	-5.90683e-06
	FTRGADPGMPEPSVL	4.31172e-06	5.74584e-07	4.31172e-06	3.697e-06	-1.04968e-05	-1.54993e-06	4.31172e-06
	GAMENWGLTTYRESSL	-2.16611e-05	-2.40613e-05	-2.62311e-05	-2.14682e-05	-2.23938e-05	-2.27309e-05	-1.66302e-05
	GETKDQVANSAFVE	-4.35362e-05	-1.77146e-05	-1.3035e-05	-2.09045e-05	-6.17691e-06	-1.60348e-05	-1.4106e-05
	GMRHEEMAQAFEEWNK	-4.15473e-05	-4.171e-05	-3.88889e-05	-2.69347e-05	-2.5094e-05	-5.07287e-05	-4.77911e-05
	GPGPESSPVVVRTDED	-3.62631e-05	-7.08991e-05	-6.77885e-05	-5.05327e-05	-5.13946e-05	-3.64639e-05	-2.29813e-05
	GPSGQKTIYSEQEIFD	-5.86076e-05	-3.95928e-05	-4.44147e-05	-7.05656e-05	-7.05529e-05	-5.16615e-05	-7.03973e-05
	GSVTISLQALQDTRD	-2.64544e-05	-1.33527e-05	-1.55587e-05	-2.23053e-05	-2.13824e-05	-1.87131e-05	-2.05476e-05
	GTARGIVVYTGDR	3.40788e-06	9.41221e-06	8.89194e-06	1.08531e-05	1.97519e-05	1.35747e-05	3.19371e-06
	GTSKESAMKTYVEKVDE	-8.73004e-05	-6.93131e-05	-7.88023e-05	-6.55499e-05	-8.30869e-05	-7.76768e-05	-6.49419e-05
	GVRTPALQLSAMQEGDY	-3.19384e-05	-3.55714e-05	-4.71121e-05	-4.60527e-05	-2.98916e-05	-5.04897e-05	-3.32495e-05
	HDLEVAQTTALPDEDD	3.75777e-05	1.59818e-05	4.32451e-05	5.25628e-05	6.04698e-05	4.93495e-05	4.99886e-05
	HVESELLHTYSEIVG	6.47584e-06	9.74964e-06	7.12524e-07	1.45569e-05	1.77165e-05	2.92393e-05	1.42139e-05
	IAKQSVTIKTMLEDLG	-4.45229e-05	-4.89247e-05	-2.36406e-05	-2.19386e-05	-4.51415e-05	-2.94e-05	-1.97335e-05
	IDNGIVKALNVEPDG	6.65842e-05	4.78398e-05	7.54065e-05	6.92341e-05	7.44083e-05	6.78511e-05	2.91456e-05
	IGNKADLEAQRDVTY	8.5789e-06	-5.14821e-05	4.50129e-07	-7.87649e-06	-7.66476e-06	9.61912e-06	-4.18044e-06
	IIHDFQRGLTAYHDISL	-5.46299e-06	1.87827e-06	1.14105e-06	-1.62667e-05	-9.48156e-06	7.33609e-06	-1.13191e-05
	INTPLTTTSGNLHGQPVS	-1.71506e-05	-7.48352e-06	-7.48352e-06	-1.2094e-05	-7.48352e-06	-8.40904e-06	-9.97383e-06
	IPLAAGQAVSAYSEERD	-4.15661e-05	-3.77883e-05	-3.39507e-05	-3.57084e-05	-4.93426e-05	-3.39169e-05	-4.2494e-05
	ISEAEQRTIQAQKESSQ	-1.18569e-05	-3.28479e-06	-1.45161e-05	-8.87667e-06	2.62571e-06	-3.10664e-06	2.19352e-06
	KADLEAQRDVTYEEAKQ	2.9602e-05	2.63269e-05	2.68776e-05	2.1993e-05	2.78741e-05	2.40575e-05	-4.79239e-06
	KDLHMERVISYEEG	-8.34651e-06	2.42477e-07	-4.51774e-05	-1.64754e-05	-7.47245e-06	-2.27613e-05	-1.10464e-05
	KFLKHMNSAMEDS	4.41134e-05	5.70949e-05	2.96718e-05	6.00352e-05	6.48211e-05	4.53212e-05	6.37925e-05
	KKGKTISLTDFLAEDG	8.20403e-05	0.00010029	8.27604e-05	7.46321e-05	8.03143e-05	8.73604e-05	7.84718e-05
	KPDGAAGMAAEEEEDE	-4.88368e-05	-5.33683e-05	-5.52308e-05	-5.69835e-05	-5.77498e-05	-6.41135e-05	-6.41275e-05
	KPKNLVVVGQSAFADFDGDG	-1.84375e-05	-2.29245e-05	-2.94041e-05	-1.41476e-05	-4.29055e-05	-1.29296e-05	-1.90943e-05
	KPLLEKSHCIAEVEK	2.40455e-06	-7.9867e-06	1.39077e-05	9.93485e-07	6.8893e-06	9.5584e-06	1.17707e-05
	KPRSPQVIPIEEFQDCECY	-1.51463e-05	-2.65266e-06	1.81194e-06	-6.95411e-06	-3.35971e-07	2.81392e-06	-4.95447e-06
	KPSTPESGVEDFEDYQN	9.69791e-06	2.12445e-05	-2.6042e-05	2.23617e-05	8.29785e-06	1.30549e-05	1.68446e-06
	KSLSHLPLHSNKEDGYD	-5.25692e-05	-5.56537e-05	-5.18242e-05	-5.64701e-05	-5.2378e-05	-5.12587e-05	-5.46718e-05
	LAVQTKRVAAQVDGGA	1.83594e-06	7.40588e-06	-5.87686e-06	1.52322e-05	1.24513e-05	1.42953e-05	1.43925e-05
	LDTMRQIQVFEDEPA	1.78495e-06	1.05624e-05	1.32809e-05	7.29118e-06	2.78487e-06	3.85407e-06	1.18304e-06
	LGEPNILICFIDKFSPP	-1.71474e-05	-1.71474e-05	-1.71474e-05	-1.71474e-05	-1.74918e-05	-1.71474e-05	-1.71474e-05
	LISGGTSYVPDDGLTAQQL	6.97585e-05	4.72344e-05	6.10561e-05	2.9144e-05	6.08366e-05	5.26437e-05	5.60621e-05
	LPFQKIQHSITAQDHQPTPD	-2.31212e-05	-1.1774e-05	-1.02148e-05	-1.7561e-05	-1.01361e-05	-9.57645e-06	-2.3023e-05
	LPGISSIKDLQDL	-5.03915e-05	-3.77539e-05	-3.88569e-05	-3.91566e-05	-4.26297e-05	-3.36469e-05	-4.56205e-05
	LQKQVTELEAEREQKQ	-1.14911e-05	-9.05229e-06	-6.36988e-06	-1.77219e-05	-7.24145e-06	-1.47288e-06	-3.52965e-06
	LRELISNSSDAL	2.89224e-05	4.41109e-05	4.08802e-05	4.15763e-05	3.25896e-05	3.81072e-05	3.41131e-05
	LTQVQESLLGYWDTAK	-3.62245e-05	-2.43476e-05	-2.40341e-05	-3.69129e-05	-3.49757e-05	-2.83319e-05	-4.85824e-05
	LVAVDGVNAL	-4.0691e-06	1.12463e-05	9.60889e-06	1.13642e-05	1.0635e-05	1.22565e-05	1.67202e-05
	LVGQQRISGNLDSPEG	-3.4177e-05	-3.89308e-05	-3.19346e-05	-3.77363e-05	-3.9417e-05	-4.67563e-05	-2.94494e-05
	LVKAAQKAAAFEDQ	5.09682e-06	6.88301e-06	4.13854e-06	5.84058e-06	-8.31918e-07	-2.5464e-06	6.26685e-06
	LVLKKDEDLFREW	-2.54727e-06	-3.67203e-06	7.85284e-06	-1.27099e-05	-6.78074e-07	-3.54061e-06	9.98648e-06
	MATSGQQNNIGM	-7.0034e-06	3.62775e-06	-5.83756e-06	2.14379e-06	-6.78784e-06	-1.08341e-05	-1.36692e-05
	MHTYQVGMNDMGDMTN	2.45047e-05	6.43683e-05	5.29542e-05	3.07252e-05	5.99177e-05	5.33818e-05	4.51186e-05
	MPEGHQVDLQGYRDA	-6.32359e-06	-1.45011e-05	-6.61888e-06	-2.5977e-06	-1.52805e-05	-2.61717e-06	-1.28588e-06
	MPKKSSVPAEEGLIQ	-3.21253e-05	-3.01824e-05	-4.30653e-05	-4.41829e-05	-5.74762e-05	-3.07001e-05	-3.48915e-05
	MRQLIMANPQMQQL	1.14277e-05	-1.51726e-05	8.65087e-07	1.33694e-07	-1.75884e-05	2.80948e-06	9.39368e-06
	NPDGMVALLDYREDG	-2.21765e-05	2.6778e-05	1.71733e-06	1.12814e-05	5.0092e-06	1.20981e-05	-1.96423e-05
	QAGADATESFEDVGHSPD	-3.51075e-05	-5.032e-06	-5.032e-06	-1.36382e-05	-6.06516e-06	-1.05851e-05	-2.03296e-05
	QQKKAAIISAEGDSK	5.62367e-05	2.2027e-05	9.25123e-05	6.89624e-05	5.24034e-05	9.04079e-05	8.2545e-05
	RFQSSAVMALQEASE	-5.24467e-05	-3.04446e-05	-1.08125e-05	-2.16946e-05	-2.10162e-05	-1.93227e-05	-2.43368e-05
	RGVEEQTKAFLDG	3.02155e-05	2.84598e-05	3.86749e-05	1.85746e-05	3.11109e-05	2.45466e-05	4.8624e-05
	RPIAEYLNTQKDM	-2.33257e-05	-3.16768e-05	-2.39211e-05	-8.2912e-06	-1.19942e-05	-2.46501e-05	-1.32548e-05
	RPIVEYLNTQKDMLDN	1.57805e-06	-1.10097e-07	-1.82378e-06	-9.6272e-08	-2.57874e-05	9.99286e-06	-1.14389e-05
	RPQKSLLVEVEEGGN	-2.70113e-05	-8.56671e-06	-1.33164e-05	-6.92013e-06	-5.66831e-06	-1.15729e-05	-1.43885e-05
	RVVDLMAYMASKEE	2.73481e-06	7.94469e-06	6.44796e-06	1.64793e-05	-7.39779e-06	1.21247e-05	1.17772e-05
	RVVDLMAYMASKEEATKPSSG	-1.02113e-05	-9.66877e-06	-3.74961e-06	-2.7386e-05	-7.45914e-06	-1.2675e-05	-6.24083e-06
	SDLKGRLVSIHSQKEQDFL	2.97334e-05	-3.06559e-05	-6.45862e-06	8.7117e-06	1.74555e-05	1.72262e-05	1.23789e-05
	SHVEMKLAADEEEN	2.19793e-05	1.31054e-05	2.26656e-05	1.50911e-05	9.04184e-06	4.6042e-05	1.3754e-05
	SPVLLGQPNTL	-3.5883e-05	-2.2449e-05	-3.15165e-05	-2.70432e-05	-2.70578e-05	-2.67564e-05	-2.33378e-05
	TDLQQILESEKDLEE	-1.88317e-06	3.69762e-06	2.18128e-05	-5.50975e-07	3.86395e-06	7.65962e-06	7.22316e-06
	TEATIPLVPGRDEDF	-6.38454e-05	-0.000105066	-7.65732e-05	-6.31964e-05	-6.27332e-05	-9.22351e-05	-6.59091e-05
	TIAKSGTKAFMEAL	-5.74356e-05	-7.16086e-05	-6.58983e-05	-8.14263e-05	-6.97682e-05	-5.44071e-05	-6.12805e-05
	TIRHYQHVLAVDPEKAA	-1.33182e-05	-1.88178e-05	-5.4244e-06	-1.03117e-05	-8.44516e-06	-1.43498e-05	-1.25405e-05
	TPAEVGVLVGKDRS	-9.94388e-06	-2.58327e-05	-7.30967e-06	-1.18209e-05	-2.22111e-05	1.35788e-06	4.77922e-06
	TPEEIAQVATISANGDKD	-5.45478e-05	-6.2045e-05	-3.69458e-05	-4.07053e-05	-5.25177e-05	-4.44532e-05	-3.90835e-05
	TPSSIIAFKEPFL	-2.29854e-05	-3.85588e-05	-2.82715e-05	-2.13571e-05	-4.33753e-05	-2.63138e-05	-2.2584e-05
	TSLSSKLAAFDEPS	1.12876e-05	9.41698e-06	1.24027e-05	8.92016e-06	5.40397e-07	-1.36364e-05	-8.94498e-06
	VDQWSTETIASHEDIE	2.89835e-05	2.43001e-05	2.78506e-05	2.17728e-06	-5.53799e-06	2.47469e-05	3.21036e-05
	VDSAIEKALKVWEE	6.80608e-06	-8.70586e-06	-8.774e-06	-5.91357e-06	-4.5206e-06	1.40586e-06	-5.22576e-06
	VEEEEEDGEMRE	-1.34382e-05	-1.0559e-05	-2.62046e-05	-1.66737e-05	-1.70216e-05	-1.73228e-05	-3.08361e-05
	VHDFNKKLTAYLDL	-1.51947e-05	-1.14954e-05	-1.71692e-05	-5.39527e-06	-1.18827e-05	-9.1489e-06	-6.86156e-06
	VPISGWNGDN	1.72651e-05	2.38159e-05	-1.11417e-06	2.39501e-05	2.10064e-05	1.71251e-05	2.2353e-05
	VPNPGVSVIHDYADWVK	-1.42112e-05	-1.26581e-05	-1.73154e-05	-7.88099e-06	-1.46981e-05	-1.7166e-05	-3.36866e-05
	VPQQIKVATLNSEEEN	-2.31581e-05	-2.36789e-05	-5.0375e-05	-2.64232e-05	-4.08126e-05	-4.07188e-05	-2.47794e-05
	VPQTSSVFSIEVYPEDHN	-7.98956e-06	1.15879e-06	2.50709e-06	1.65149e-07	5.79062e-06	-6.69303e-06	-7.10449e-06
	VPVVSKTNIKEYKDSFS	3.23973e-05	2.00423e-05	3.07857e-05	2.9747e-05	1.64648e-05	3.27301e-05	3.50452e-05
	VSALEKSLTSLSEVVL	-1.78893e-05	-1.9997e-05	-4.54956e-05	-1.60241e-05	-2.02377e-05	-1.54735e-05	-1.38504e-05
	WEAFARGTKSLMDE	-5.70771e-05	-4.31027e-05	-5.2602e-05	-4.99525e-05	-5.28032e-05	-3.86259e-05	-5.15444e-05
	WPSMEEGTRAFKDIVVT	4.80963e-06	4.16587e-06	-2.1379e-05	9.95454e-06	1.00105e-05	4.65837e-06	1.16901e-05
	YGEGESGPMGN	8.51964e-06	8.3589e-06	1.1841e-05	-2.16298e-06	1.88453e-05	-3.50352e-06	1.46817e-05
	YGSGGPPPTGEEDTSEKDEL	-2.69874e-05	-2.48431e-05	-2.65207e-05	-3.35696e-05	-2.56704e-05	-2.16237e-05	-2.2969e-05
	YIRGVEEEEEDGEMRE	-2.5784e-05	-1.80995e-05	-4.61364e-06	-6.15549e-06	-1.05989e-05	-1.66757e-05	-6.75065e-06
	YKVVQEYIDAFSDYAN	-6.55602e-05	-4.25415e-05	-4.78617e-05	-4.04696e-05	-4.12876e-05	-4.11439e-05	-4.57355e-05
	YPIEHGIITNWDDME	-1.2701e-05	-2.03975e-05	-2.96698e-05	-2.37891e-05	-2.55584e-05	-3.71523e-05	-2.43451e-05
	YQDTYGQQWK	1.91224e-05	1.49171e-05	5.27705e-06	1.47114e-05	1.16825e-05	5.42641e-06	1.34531e-05
	YRHFWADSKSS	-1.86812e-05	-2.33715e-05	-2.42916e-05	-1.79308e-05	-1.47866e-05	-2.32167e-05	-1.82501e-05
	YVQSMDVAAFNKI	-6.26837e-05	-4.72662e-05	-4.9906e-05	-5.48185e-05	-4.39378e-05	-5.28124e-05	-6.37939e-05
	HDLEVAQTTALPDEDDD	-7.75795e-05	-7.01679e-05	-3.66541e-05	-5.13871e-05	-5.16455e-05	-5.55122e-05	-6.90339e-05
	IPAFKIGLRALQEAT	-8.33993e-06	-1.00072e-05	-4.40147e-06	-7.16773e-06	-5.43462e-06	-6.25251e-06	-4.40147e-06
	IPAFKIGLRALQEATY	-7.92663e-06	-7.92663e-06	-7.92663e-06	-9.46345e-06	-7.92663e-06	-1.07032e-05	-7.92663e-06
	YPIEHGGITNWDD	1.68946e-05	5.62671e-05	4.44774e-05	7.34257e-05	5.99843e-05	7.85742e-05	6.8649e-05
	YPIEHGIIGNWDD	1.68667e-05	1.55218e-05	1.38061e-05	1.64252e-05	-1.40245e-05	1.60376e-05	1.41531e-05
	YPIEHGIITNWDD	-4.56276e-05	-3.12803e-05	-4.11332e-05	-3.90196e-05	-4.29663e-05	-3.29502e-05	-4.11439e-05
	YPIEHGIITNWDDM	2.35208e-06	1.35723e-05	8.91509e-06	8.51386e-06	1.53206e-05	1.1224e-05	8.90873e-06
	YPIEHGIITNWGG	7.98806e-06	-5.2844e-06	-3.61252e-06	7.13776e-06	8.06409e-06	5.20883e-06	5.26988e-06
	YPIGHGIITNWDD	-5.64496e-05	-5.3028e-05	-7.69796e-05	-7.96262e-05	-7.86327e-05	-6.55746e-05	-7.20117e-05
	RLGLWSRMDQLAKELTAE	0.000228111	0.00026353	0.000199817	0.000294795	0.000250981	0.000226889	0.000189818
	SRLGLWSRMDQLAKELTAE	0.000259714	0.000301811	0.000214761	0.000318651	0.000242261	0.000274131	0.000290135
	RRAGDLQTLWSRMDARR	5.94341e-05	4.9249e-05	5.84195e-05	8.2445e-05	7.72395e-05	8.69329e-05	6.48007e-05
	RRALQTLALNAARDARR	-1.97322e-06	6.101e-06	1.27837e-05	-1.17803e-07	5.6905e-08	2.25978e-06	-1.1412e-05
	RRALQTLALWSRMDARR	0.000414836	0.000366651	0.000342129	0.000454719	0.000373194	0.000405818	0.000375159
	HLVERLYLVAGEEG	0.000141183	0.000149298	0.000129416	0.000142135	0.000149557	0.000158927	0.000124413
	AVPPLWVRME	-9.4741e-06	-7.32585e-06	-9.45962e-06	-7.32585e-06	-1.11141e-05	-8.55988e-06	-7.32585e-06
	HLVERLYLVCGGEG	-3.02469e-05	-3.29943e-05	-3.15053e-05	-3.66363e-05	-2.44968e-05	-3.11977e-05	-3.47165e-05
	VVYPWTQRYFDSF	-2.39159e-05	-1.85195e-05	-4.47314e-05	-3.67092e-05	-2.81393e-05	-3.8083e-05	-4.93729e-05
	HLVERLYLVCGEE	9.19883e-05	0.00011253	8.33872e-05	9.9914e-05	0.000106714	0.000108422	7.48302e-05
	HLVERLYLVCGGE	-5.77651e-05	-5.63518e-05	-5.87427e-05	-7.58685e-05	-4.83058e-05	-6.1177e-05	-5.83921e-05
	VEALYLVAGEE	0.000109994	0.000118174	8.60574e-05	0.000126536	9.58897e-05	0.000129546	0.000142957
	VEALYLVAGER	-2.47802e-06	8.50916e-06	-9.44096e-06	-4.56106e-06	1.07666e-05	1.6944e-05	9.40358e-06
	VEALYLVAGGE	-2.17899e-05	-1.96119e-05	-2.77873e-05	-2.38499e-05	-2.15168e-05	-1.95652e-05	-2.10327e-05
	KPSNSPKGDVNYAFLHATDL	-1.28162e-05	-1.28162e-05	-1.28162e-05	-1.28162e-05	-1.28162e-05	-1.28162e-05	-1.28162e-05
	SNMYAMLIARYKMFPEVKEKG	-6.09837e-05	-5.78192e-05	-4.39611e-05	-4.61248e-05	-8.30568e-05	-6.49468e-05	-5.00387e-05
	LYRALYLVAGER	-1.57465e-05	-1.30409e-05	-3.56342e-06	-9.5176e-06	-4.89598e-06	-7.69404e-06	-1.5304e-05
	FENRKRIEPVLIRK	-1.75435e-05	-2.01024e-05	-4.58683e-05	-2.50511e-05	-3.68076e-05	-2.45315e-05	-2.59629e-05
	FTKKMVENAKKIEVEFDKG	3.28576e-05	1.98716e-05	2.04146e-05	2.62701e-05	3.86807e-05	3.96211e-05	1.36311e-05
	KRHGLDNYRGYSLGNWVCAAKFE	-1.93907e-05	-9.52632e-06	-8.53365e-06	-1.66672e-05	-1.35041e-05	-4.42081e-06	-5.69381e-06
	LSQAVHKAVLTIDETG	-5.09352e-06	-1.12924e-05	-4.70411e-06	-1.29902e-05	-3.4175e-05	-1.73574e-05	-1.75131e-05
	MSKALELFRNDIAAKYKELGFQG	3.88252e-05	5.33887e-05	4.51412e-05	5.52589e-05	4.13879e-05	1.22882e-05	4.72634e-05
	MTKALELFRNDIAAKYKELGFQG	9.91474e-06	2.12113e-05	4.77822e-06	8.53793e-06	-4.46268e-06	9.34892e-06	-6.9744e-06
	MVKEALEEAEKAQVAAEKA	3.35002e-05	3.35279e-05	1.61565e-05	3.43012e-05	3.32758e-05	2.53121e-05	2.68184e-05
	LQTLALNAARDP	-1.39826e-05	5.3922e-06	-3.0064e-05	-3.54407e-06	-1.04737e-06	6.83066e-06	8.66066e-07
	LVERLYLVCGGEG	8.87736e-06	8.79498e-06	-2.03852e-06	2.85915e-06	1.91547e-06	6.78729e-06	-9.16354e-06
	VEALYLVAGDLQ	-3.09625e-05	-3.36107e-05	-4.23185e-05	-2.92263e-05	-4.08131e-05	-3.66373e-05	-2.95167e-05
	VEALYLVAGEEVE	9.33119e-05	6.89678e-05	6.92715e-05	6.34142e-05	9.92834e-05	7.77239e-05	0.000105542
	VEALYLVALELG	6.58655e-06	8.4957e-06	2.16702e-05	1.58252e-05	9.48594e-06	1.02251e-05	4.23554e-06
	VEALYLVAVEQL	7.32355e-05	8.65236e-05	7.70283e-05	6.89812e-05	8.07728e-05	7.77813e-05	9.58721e-05
	KATAEQLKTVMDD	3.76271e-05	4.31653e-05	2.45944e-05	2.67385e-05	2.00849e-05	2.84796e-05	2.63616e-05
	KPKAAAEQLKTVMD	-1.96579e-05	-5.016e-06	3.36051e-06	-7.78064e-06	-1.68191e-05	1.4207e-07	-2.15481e-05
	KPKAEAEQLKTVMD	-2.44172e-05	-6.02322e-06	-1.1695e-05	-3.83109e-05	-1.83832e-05	-2.59818e-07	-3.87862e-06
	KPKAKAEQLKTVMD	1.51782e-05	8.77005e-06	1.46673e-05	7.70485e-06	2.11332e-05	2.82363e-05	2.3906e-05
	KPKALAEQLKTVMD	-8.20975e-06	-1.6777e-05	-3.69433e-05	-3.22005e-05	-9.86635e-06	-1.22769e-05	-7.07397e-06
	KPKANAEQLKTVMD	-7.75601e-06	-2.41407e-05	-2.82956e-05	-3.26721e-05	-2.62055e-05	-6.28129e-06	-1.90581e-05
	KPKARAEQLKTVMD	1.69827e-05	4.48981e-06	1.28262e-05	1.90066e-05	-1.0973e-05	-1.22065e-05	1.21071e-05
	KPKASAEQLKTVMD	5.00844e-05	2.10859e-05	1.7122e-05	4.13506e-05	3.86592e-05	4.15652e-05	4.41416e-05
	KPKATAAQLKTVMD	-9.10003e-06	1.21768e-06	2.78293e-06	7.82273e-06	-8.26694e-06	-1.47167e-05	-1.71432e-05
	KPKATAEALKTVMD	-1.8801e-05	-9.44531e-06	-2.44259e-05	-1.65106e-05	-1.53328e-05	-1.96231e-05	-1.19799e-05
	KPKATAEQLATVMD	-1.23678e-05	-1.75074e-05	-1.12768e-05	-1.24757e-05	-1.08537e-05	-1.4032e-05	-1.3768e-05
	KPKATAEQLKAVMD	-3.01601e-05	-2.63486e-05	-2.15406e-05	-2.19317e-05	-3.10596e-05	-3.182e-05	-2.18977e-05
	KPKATAEQLKTVMA	-1.39265e-05	-8.61932e-06	-6.3931e-06	-1.34802e-05	-1.5624e-05	-1.65996e-05	-2.02684e-05
	KPKATAEQLKTVMD	1.00766e-05	6.78672e-06	3.77908e-06	1.56368e-05	1.82403e-05	1.43661e-05	-2.63249e-06
	KPKATAEQLKTVMDK	-9.54783e-06	-9.9565e-06	-1.98792e-06	-1.06956e-05	-5.58501e-06	-2.61348e-07	-1.76435e-05
	KPKATAEQLRTVMD	-7.53783e-05	-5.21542e-05	-5.73942e-05	-5.79047e-05	-6.63103e-05	-7.276e-05	-5.5264e-05
	KPKAYAEQLKTVMD	-1.46356e-05	1.72216e-06	-5.20347e-06	5.86424e-06	-1.15177e-05	-1.56629e-06	2.26083e-06
	KPKYTAEQLKTVMD	-4.35154e-05	-2.47486e-05	-2.97071e-05	-2.10424e-05	-3.9783e-05	-1.95788e-05	-3.57659e-05
	PKEPEQLRKLFIGGL	1.74794e-05	2.49179e-05	1.68792e-05	1.73518e-05	5.36542e-06	1.57474e-05	1.04693e-05
	VVMRDPASKRSRGFGF	-4.8285e-05	-4.02128e-05	-2.70785e-05	-4.11129e-05	-5.32138e-05	-4.55294e-05	-3.09962e-05
	VVMRDPQTKRSRGFGF	1.75724e-05	7.92893e-06	8.08382e-06	2.83093e-07	1.64923e-05	6.94314e-06	1.19876e-05
	EKPQDIEAFKNYTLD	-2.39444e-05	-2.17576e-05	-3.26252e-05	-3.76697e-05	-2.31006e-05	-2.0869e-05	-4.79373e-05
	LAEIETDKATIGFEVQ	-4.75061e-06	1.90832e-06	9.60967e-06	3.92732e-06	-2.39601e-05	2.3424e-06	7.13641e-07
	LITNLSSALKDETVW	3.56995e-05	3.79166e-07	3.54501e-05	2.28687e-05	3.14791e-05	1.56665e-05	1.62333e-05
	VVEGALHAARTASQL	1.76441e-05	-6.21293e-06	-8.09991e-07	5.85308e-06	6.84228e-06	1.10324e-05	1.31573e-06
	MDFLHRSGVLIIHHLQED	-1.79786e-05	-5.62078e-06	-2.54664e-06	-8.27727e-06	-1.71865e-05	-3.69088e-06	-5.75042e-06
	VLIIHHLQEDYRTYYGFL	-4.68046e-05	-5.37404e-05	-5.90948e-05	-4.16663e-05	-7.31233e-05	-5.00636e-05	-3.52719e-05
	FLNFMSNVGDPRNIFSIY	2.46642e-05	1.31482e-05	3.9455e-05	2.23114e-05	1.89647e-05	2.74311e-05	2.48629e-05
	GDPRNIFSIYFPLWFQLN	1.13749e-05	2.77287e-05	9.87917e-06	2.09928e-05	1.43504e-05	1.8713e-05	1.69785e-05
	IYFPLWFQLNQNVGTK	-1.43504e-05	-1.06044e-05	-6.74818e-07	-1.40285e-05	-4.48136e-06	-3.62743e-06	-3.51871e-05
	LNQNVGTKMIWVAVIG	-4.96015e-05	-3.04171e-05	-1.04736e-05	-4.14334e-06	-7.24627e-06	-1.49732e-05	-3.36387e-06
	IGDWFNLIFKWILFGHRP	4.14014e-05	5.49712e-05	3.87591e-05	2.53726e-05	1.32759e-05	4.89559e-05	5.79581e-05
	FKWILFGHRPYWWIQETE	5.66081e-05	5.79538e-05	5.82454e-05	4.8824e-05	5.61016e-05	6.03996e-05	5.11192e-05
	RPYWWIQETEIYPNHSSP	2.35415e-05	1.32644e-05	5.40449e-06	2.16974e-05	1.83758e-05	2.0148e-05	1.78494e-05
	TEIYPNHSSPCLEQFP	-1.86135e-05	-1.23106e-05	-1.60396e-05	-2.23722e-05	-1.53804e-05	-1.53372e-05	-1.49759e-05
	SPCLEQFPTTCETGPG	-5.19245e-06	6.26489e-06	-3.69271e-06	6.26489e-06	6.26489e-06	5.95638e-06	6.26489e-06
	FPTTCETGPGSPSGHAMG	-1.57163e-05	-1.50637e-05	-1.426e-05	-2.0232e-05	-1.41476e-05	-1.71824e-05	-1.9242e-05
	PGSPSGHAMGSSCVWYVM	-2.58859e-05	-8.33901e-06	-1.4081e-05	-6.51598e-06	-2.34822e-05	1.95961e-06	-9.47483e-06
	MGSSCVWYVMVTAALSYT	-1.09326e-05	-9.65716e-06	-1.19657e-05	-8.68629e-06	-1.38409e-05	-6.53704e-06	-1.58813e-05
	YTISRMEESSVTLHRLTW	1.9832e-05	-2.93805e-06	1.35417e-05	2.49203e-06	4.96289e-06	6.06814e-06	-4.96606e-06
	LWTWSFLWSVFWLIQISV	-3.60962e-05	-5.77771e-07	4.81706e-06	-1.93781e-05	-1.71182e-05	-2.04468e-05	-2.72064e-05
	SVFWLIQISVCISRVFIA	1.9573e-05	2.30988e-05	3.50798e-05	2.80792e-05	1.52784e-05	2.3673e-05	1.51514e-05
	SVCISRVFIATHFPHQVI	-2.63076e-05	-2.84807e-05	-1.75625e-05	-4.31065e-05	-2.71857e-05	-1.8913e-05	-3.64259e-05
	IATHFPHQVILGVIGGML	4.25487e-05	3.97101e-05	1.8477e-05	1.44511e-05	2.5269e-05	3.2487e-05	2.80677e-05
	MLVAEAFEHTPGVHMA	3.63243e-05	2.92081e-05	2.88585e-05	-3.88948e-06	2.42845e-05	1.23102e-05	1.42696e-05
	HTPGVHMASLSVYLKT	-6.70293e-05	-5.74445e-05	-5.04966e-05	-5.81552e-05	-7.80994e-05	-4.958e-05	-5.86824e-05
	MASLSVYLKTNVFLFLFA	-4.61719e-05	-3.88921e-05	-2.99852e-05	-2.48006e-05	-3.75575e-05	-4.54923e-05	-4.63541e-05
	KTNVFLFLFALGFYLLLR	-1.8401e-08	-1.67335e-05	-7.32007e-06	-1.49633e-05	-3.28258e-05	-9.86638e-06	-3.06266e-06
	FALGFYLLLRLFGIDLLW	-1.00765e-05	-9.87919e-06	-1.77396e-06	-1.97863e-05	-8.00244e-06	-9.0928e-06	-8.537e-06
	LRLFGIDLLWSVPIAKKW	-5.89665e-05	-7.3205e-05	-4.77924e-05	-5.5517e-05	-5.39871e-05	-5.83634e-05	-5.06425e-05
	LWSVPIAKKWCANPDWIH	-7.81502e-06	-1.2179e-05	-1.30529e-05	-3.32894e-06	-1.34677e-05	-1.75569e-05	-1.27043e-05
	IHIDSTPFAGLVRNLG	3.48327e-07	-1.11568e-05	1.48969e-05	-3.0036e-06	3.90031e-06	1.59326e-05	1.48847e-05
	PFAGLVRNLGVLFGLGFA	-1.39176e-05	-1.84195e-05	-3.77037e-05	-2.31991e-05	-2.81496e-05	-1.58521e-05	-1.60134e-05
	LGVLFGLGFAINSEMFLR	-7.12405e-05	-5.70161e-05	-7.38973e-05	-6.57507e-05	-7.18972e-05	-7.3547e-05	-8.06678e-05
	LRSCQGENGTKPSFRLLC	4.73268e-05	7.35362e-05	6.29278e-05	3.90604e-05	5.25188e-05	6.29224e-05	6.61186e-05
	GTKPSFRLLCALTSLT	4.5259e-06	8.9284e-07	1.08788e-06	2.47218e-07	9.6721e-06	1.83679e-05	9.26266e-06
	LCALTSLTTMQLYRFI	6.3032e-05	7.20871e-05	6.53443e-05	5.84835e-05	4.6479e-05	7.00911e-05	7.7787e-05
	EPLFYLLSFCKSASIPLM	-1.71553e-05	-1.32169e-05	-1.81957e-05	-1.35242e-05	-1.56276e-05	-1.72275e-05	-1.57072e-05
	FCKSASIPLMVVALIPYC	9.60694e-06	3.57211e-05	3.34308e-05	1.33178e-05	3.15752e-05	3.38068e-05	4.08913e-05
	LMVVALIPYCVHMLMRPG	-1.71962e-06	-1.04288e-05	-3.29015e-05	-1.13248e-05	-6.93227e-06	-3.71062e-06	-3.03532e-06
	YCVHMLMRPGDKKTK	4.32167e-05	6.60409e-05	7.21231e-05	7.27736e-05	2.82343e-05	7.17061e-05	7.6378e-05
	GCKNFFWKT	-5.0488e-06	3.24764e-06	-1.38647e-05	1.1327e-06	5.70611e-06	1.88851e-07	6.0505e-06
	FVKQHLCGS	-1.07963e-05	-1.2294e-05	-9.66186e-06	-1.69324e-06	-7.71149e-07	-2.6222e-06	-8.95359e-06
	MDQLAKELT	-3.44852e-06	-3.41878e-06	1.56407e-06	-5.19791e-06	-1.19101e-06	-3.06355e-06	-6.97413e-06
	MALQQEGFD	-2.66312e-05	-3.00569e-05	-3.87226e-05	-3.37006e-05	-2.83532e-05	-2.66312e-05	-2.76985e-05
	SMVQNRVFL	6.74502e-06	3.65846e-06	1.53622e-05	1.64595e-05	1.5819e-05	1.12057e-05	1.57166e-05
	AMAPRTLLL	-1.22812e-05	-5.60338e-06	-6.18001e-06	-5.27569e-06	-1.19671e-05	-4.66326e-06	-4.04624e-06
	VMVTNVTSL	-2.91252e-05	-3.55254e-05	-2.80511e-05	-3.26615e-05	-2.94286e-05	-3.39127e-05	-3.62335e-05
	SRMDQLAKE	7.39906e-06	9.49869e-06	-2.14257e-06	-9.16097e-06	-6.37928e-06	1.1414e-05	8.52343e-06
	DFVQWLMNT	-4.42214e-06	-4.53225e-06	-4.03997e-06	-8.47511e-06	-4.83684e-07	-2.64324e-06	-6.53157e-06
	DYQSKLAMS	1.98636e-05	2.14822e-05	1.3126e-05	1.13555e-05	-1.23993e-05	2.14939e-05	1.27667e-05
	RGFFYTPMS	-5.52484e-06	-5.18368e-06	-1.90049e-05	-5.1227e-06	-4.98926e-06	-4.83137e-06	-5.12259e-07
	ASLSTFQQM	-1.01413e-05	-1.12472e-05	-9.77842e-06	-1.42923e-05	-1.62992e-05	-1.09182e-05	-1.04902e-05
	SAPENAVRM	6.90336e-06	3.04125e-06	5.4905e-06	2.803e-06	3.85852e-06	4.01642e-06	-5.5843e-07
	PKPARKQKM	-5.51604e-06	-5.51604e-06	-5.51604e-06	-5.51604e-06	-2.0669e-05	-6.44156e-06	-1.12082e-05
	AQDFVQWLM	-2.31611e-05	-1.846e-05	-2.38386e-05	-1.81485e-05	-1.98705e-05	-2.37017e-05	-2.31291e-05
	VRSGTNPQM	-2.03342e-05	-2.03342e-05	-2.03342e-05	-2.09489e-05	-2.37781e-05	-2.46533e-05	-2.03342e-05
	ERGFFYTPM	-8.29228e-06	-4.77536e-06	-1.0373e-05	-7.79206e-06	-4.15362e-07	-5.04298e-06	-1.17996e-05
	FVNNVEVHT	-1.03243e-05	-7.45998e-06	-8.88249e-06	-1.0841e-05	-7.45998e-06	-1.98003e-05	-7.45998e-06
	GFQNAILVR	5.44263e-07	3.87473e-06	-4.39109e-06	3.60803e-06	-1.27622e-06	1.12737e-06	-1.90494e-06
	LCPQRLVGS	2.7426e-06	5.96498e-06	3.11995e-06	-2.3338e-06	3.89867e-06	-5.4498e-06	4.89771e-06
	EVEDPQVAQ	-2.43766e-05	-2.91899e-05	-2.11349e-05	-2.81255e-05	-2.5522e-05	-2.04495e-05	-2.00687e-05
	EVEDPQVEQ	-8.63449e-06	-1.3291e-05	-8.97322e-06	-1.71932e-05	-8.1945e-06	-1.78515e-05	-9.33002e-06
	SAVVDKDFL	-1.61055e-05	-1.59657e-05	-1.50314e-05	-1.84124e-05	-1.50314e-05	-1.53399e-05	-2.10793e-05
	ASVLNVNHI	-4.09624e-05	-3.16067e-05	-3.55628e-05	-3.25247e-05	-3.6461e-05	-3.46888e-05	-4.4814e-05
	NSIRNLDTI	-1.57262e-05	-1.72833e-05	-1.96381e-05	-2.46397e-05	-1.81368e-05	-2.09708e-05	-2.24856e-05
	FGPVNHEEL	-2.36182e-05	-1.73768e-05	-1.71517e-05	-2.62456e-05	-1.46399e-05	-1.58021e-05	-1.75087e-05
	SFVDTRTLL	1.8852e-05	1.91763e-05	2.14066e-05	1.56099e-05	1.81876e-05	1.86469e-05	1.42888e-05
	GYLPNKQVL	9.36308e-07	8.81323e-06	5.25694e-06	3.89543e-06	-8.29542e-07	-7.53768e-06	7.03444e-06
	SYNPVTHQL	-1.11253e-05	-7.21862e-06	-1.07287e-05	-1.14932e-05	-6.76054e-06	-5.03862e-06	-5.03862e-06
	AAITNKYQL	-7.62631e-06	-7.76905e-07	-1.64688e-05	-6.30536e-06	-2.53179e-06	-7.56115e-06	-1.04267e-05
	ILSVHVATA	-1.224e-05	-1.224e-05	-1.224e-05	-1.224e-05	-1.224e-05	-1.224e-05	-1.224e-05
	KALINADEL	3.32192e-06	-5.83447e-06	-8.75979e-06	-1.24582e-05	-5.57745e-06	4.75409e-06	4.39833e-06
	SYGDLKNAI	-3.4824e-05	-3.38748e-05	-3.8719e-05	-4.2768e-05	-3.78278e-05	-3.91049e-05	-4.33462e-05
	LAVQHRQVF	-2.10046e-05	-2.11296e-05	-1.99281e-05	-2.23387e-05	-1.95724e-05	-2.42001e-05	-2.63318e-05
	IAFSQYLQK	-1.30209e-05	-1.64466e-05	-1.44434e-05	-2.62375e-05	-1.30209e-05	-1.6723e-05	-1.47997e-05
	GAVQNIAHL	-1.35134e-05	-1.35134e-05	-1.63584e-05	-1.35134e-05	-1.35134e-05	-1.35134e-05	-1.35134e-05
	EQLEFIHDI	-2.07481e-05	-2.54195e-05	-2.18149e-05	-3.05837e-05	-3.55566e-05	-2.72267e-05	-2.43056e-05
	SYHPALNAI	-2.74909e-05	-3.10733e-05	-2.39105e-05	-3.12872e-05	-2.39105e-05	-2.91551e-05	-2.39105e-05
	AAVENVSEL	-2.05783e-05	-1.61271e-05	-1.27014e-05	-1.42382e-05	-1.27014e-05	-1.91801e-05	-1.27014e-05
	KVLDVLHSL	-3.3432e-05	-2.26442e-05	-2.33996e-05	-2.32548e-05	-2.54322e-05	-2.44923e-05	-2.55346e-05
	KYQEVTNNL	-8.40915e-06	-7.95989e-06	-1.4755e-05	-6.01408e-06	-1.46383e-05	-7.57838e-06	-1.33372e-05
	ALNTQIHDL	-1.3497e-06	1.35792e-06	5.09505e-06	-2.89637e-06	6.18053e-07	2.62699e-06	4.38354e-06
	DYQALRTSI	-8.61788e-06	-1.5143e-05	-1.25129e-05	-2.97785e-05	-8.86666e-06	-2.092e-05	-1.07364e-05
	KSVENFVSL	-8.78735e-06	-7.71524e-06	-6.59807e-06	-7.31436e-06	-6.40693e-06	-5.79702e-06	-2.68694e-06
	IVAAGVGEF	-2.05057e-05	-1.19127e-05	-1.19127e-05	-1.25274e-05	-1.19127e-05	-1.22212e-05	-1.90279e-05
	SAIINEDNL	7.19017e-06	1.46138e-05	1.47525e-05	3.01942e-06	1.35773e-05	8.50499e-06	6.92347e-06
	GAVTNVKVI	1.05191e-05	8.30736e-06	9.31617e-07	4.67593e-06	1.26674e-05	1.01993e-05	5.90795e-06
	QQLQQQHLL	-2.18444e-05	-1.94968e-05	-1.42869e-05	-1.01337e-05	-1.72065e-05	-1.16819e-05	-1.03756e-05
	KFTETLTNI	4.13287e-06	9.70482e-06	7.39628e-06	6.06526e-06	-2.05535e-06	2.33568e-06	6.3268e-06
	VGIVVGTIF	-2.55464e-05	-3.11521e-05	-3.23033e-05	-2.73906e-05	-2.65795e-05	-3.04825e-05	-2.55464e-05
	SQVINPTAI	1.03785e-05	9.49085e-06	3.26836e-06	1.07366e-05	-1.47479e-05	9.50253e-06	1.07366e-05
	PNRESLDFL	1.02301e-05	1.82914e-05	6.42917e-06	1.68644e-05	2.11898e-05	2.36149e-05	1.70945e-05
	GGIQNVGHI	-4.04776e-05	-5.21106e-05	-4.4363e-05	-4.05349e-05	-4.37712e-05	-3.90072e-05	-4.08083e-05
	PQVEQLELG	-8.76927e-06	-5.64213e-06	8.97861e-07	-5.24939e-06	-2.54599e-06	-5.88931e-06	-7.28458e-06
	KYQDILNEI	4.27023e-05	2.58683e-05	3.9533e-05	3.32182e-05	3.97804e-05	1.71231e-05	3.06362e-05
	SYFPEITHI	1.59976e-05	1.95442e-05	2.42639e-05	1.32116e-05	-4.51824e-06	2.54935e-05	1.60798e-05
	LQIDNARLA	-3.18509e-05	-2.64039e-05	-3.3201e-05	-2.8179e-05	-3.41963e-05	-2.35777e-05	-2.68018e-05
	NVELDPEIQ	-2.07585e-05	-1.15912e-05	-9.27459e-06	-1.42762e-05	-1.43167e-05	-9.99029e-06	-9.27601e-06
	LYDPVISKL	-3.14561e-05	-3.51933e-05	-3.78574e-05	-3.54518e-05	-3.62775e-05	-3.57752e-05	-3.14561e-05
	IGIENIHYL	-7.45925e-06	-1.11518e-05	-1.48768e-05	-8.23916e-06	-1.31792e-06	-5.80202e-06	-5.63251e-06
	TEKEDSSSK	3.22391e-05	3.58006e-05	1.56283e-05	3.22667e-05	3.73033e-05	3.06669e-05	3.44718e-05
	VYLPTHTSL	-1.39252e-05	-1.67598e-05	-1.21326e-05	-1.33138e-05	-1.72871e-05	-1.33195e-05	-1.32e-05
	KYQEALDVI	-2.3424e-05	-2.25086e-05	-1.44537e-05	-2.9743e-05	-2.2629e-05	-2.73426e-05	-2.47717e-05
	SFVSILSSL	-1.28202e-05	-9.07018e-06	-1.02656e-05	-1.11445e-05	-4.87496e-06	-6.54663e-06	-1.70276e-05
	AALQNLEQL	-1.94713e-05	-1.87552e-05	-1.98221e-05	-1.90626e-05	-2.11659e-05	-2.80105e-05	-2.1957e-05
	TQLIQTHVL	-1.54902e-05	-8.89078e-06	-2.89365e-05	-9.76814e-06	-6.49822e-06	-8.85865e-06	-1.89839e-05
	VSILNRQVL	-2.11417e-05	-2.02095e-05	-1.68259e-05	-1.39809e-05	-1.53584e-05	-1.39809e-05	-1.825e-05
	SYKQNLENL	4.76769e-06	1.16171e-05	4.81596e-06	1.19285e-05	-8.04578e-06	2.05628e-06	-3.36907e-06
	FAHTNIESL	-1.62603e-05	-2.07621e-05	-1.94199e-05	-1.72429e-05	-1.91275e-05	-1.48012e-05	-1.76445e-05
	YGLKNLTAL	-3.51548e-06	-1.07884e-05	-4.55582e-06	4.2298e-07	-2.3321e-06	-8.52374e-06	-6.33643e-06
	NYVNGKTFL	-1.44627e-05	-2.08946e-05	-1.40853e-05	-1.40066e-05	-3.08702e-05	-1.957e-05	-1.7644e-05
	GYLPGNEKL	-2.09952e-05	-2.62895e-05	-2.09952e-05	-2.96014e-05	-2.40947e-05	-2.80909e-05	-2.45528e-05
	KYVYVVTEL	2.24199e-05	2.43628e-05	2.99725e-05	2.69599e-05	2.66861e-05	1.76749e-05	2.03652e-05
	FQIVNPHLL	-1.37064e-05	-1.26322e-05	-1.29879e-05	-1.26322e-05	-1.26322e-05	-1.38663e-05	-1.86801e-05
	IGPKNYEFL	-1.46301e-05	-1.75897e-05	-1.10497e-05	-1.16644e-05	-2.41363e-05	-2.30815e-05	-2.45685e-05
	EQLFQEHRL	-7.75591e-06	-1.49188e-05	-1.20234e-05	-1.2059e-05	-1.46436e-05	-1.2075e-05	-8.82318e-06
	VQVQNIQSL	-2.49512e-05	-2.14491e-05	-2.13587e-05	-2.35762e-05	-1.95805e-05	-2.08146e-05	-1.95805e-05
	ATIINEEVL	-6.72725e-06	-1.26444e-05	-6.72725e-06	-8.26406e-06	-6.72725e-06	-9.19531e-06	-6.72725e-06
	SSLVNSQTL	-3.18797e-05	-2.33035e-05	-2.28996e-05	-2.41646e-05	-2.99968e-05	-1.92491e-05	-3.14394e-05
	TFITDKTVL	-5.81375e-06	1.58015e-06	-2.19713e-06	6.36674e-08	3.13729e-06	-9.82003e-06	-1.25161e-05
	FVSHIPITL	9.09696e-06	3.61048e-05	2.8506e-05	2.7236e-05	2.60995e-05	3.58284e-05	3.24153e-05
	SYKTSITAL	4.18638e-05	3.772e-05	7.76695e-06	3.69362e-05	3.83214e-05	4.5532e-05	4.01261e-05
	TQVIEPHDI	-6.02366e-06	-4.4834e-06	-4.56977e-06	-7.82373e-06	-3.43543e-06	-1.00073e-05	-2.05801e-05
	ASLVNADKL	3.37726e-06	6.13149e-06	-3.68945e-06	1.57391e-06	8.8167e-07	4.93542e-06	6.62247e-06
	SYLESKGLL	-4.36067e-06	-5.90294e-06	-1.03895e-05	-3.69855e-06	-8.39768e-06	-5.55647e-06	-5.41195e-06
	SDHYPVEVT	-2.45045e-05	-2.39769e-05	-2.48167e-05	-2.91248e-05	-2.1848e-05	-2.48469e-05	-2.48192e-05
	ISVINGGSK	-2.17127e-05	-1.95496e-05	-2.66601e-05	-2.78159e-05	-1.77469e-05	-2.13773e-05	-2.66636e-05
	VAISLSRTE	-2.34643e-05	-1.14476e-05	-7.71042e-06	-1.04767e-05	-2.76847e-05	-1.48061e-05	-1.41141e-05
	SGVSLAALK	-1.10305e-05	-1.35388e-05	-6.37599e-06	-7.9128e-06	-8.78668e-06	-1.65567e-05	-8.15478e-06
	KTTPPSVYP	-1.6682e-05	-1.51418e-05	-1.27387e-05	-1.35643e-05	-1.47825e-05	-1.44955e-05	-1.20275e-05
	AQYEDIAQK	-3.9759e-05	-3.76107e-05	-3.97445e-05	-4.46801e-05	-4.00214e-05	-4.22384e-05	-4.57932e-05
	SYSATKETL	-4.95835e-06	1.545e-05	1.545e-05	8.3807e-06	4.08534e-06	1.14394e-05	1.22482e-05
	SAVKNLQQL	-3.0476e-05	-2.89506e-05	-4.89542e-05	-3.14014e-05	-2.83277e-05	-3.23383e-05	-2.90393e-05
	NQVDSIHAL	-9.56774e-06	-2.24146e-05	-1.41788e-05	-1.63837e-05	-1.91422e-05	-1.54902e-05	-1.24024e-05
	LEAQAATGF	-1.60348e-05	-1.42446e-05	-1.42446e-05	-1.42446e-05	-1.42446e-05	-1.42446e-05	-1.42446e-05
	VYLKTNVFL	1.95344e-05	1.38503e-05	1.17226e-05	1.79436e-05	-4.84865e-06	-3.66454e-06	9.58456e-06
	DPNRESLDF	5.60698e-05	4.18056e-05	2.15932e-05	4.66397e-05	4.17149e-05	5.18385e-05	5.46651e-05
	SSHRSPPAP	-7.63879e-07	7.09616e-06	4.65502e-06	6.84978e-06	1.17676e-05	1.17676e-05	5.00818e-06
	NVEIDPEIQ	8.71867e-06	1.20958e-05	8.40889e-06	2.30488e-06	9.32254e-06	6.26623e-06	6.98326e-06
	DQLAKELTA	-2.89316e-05	-1.78323e-05	-2.06774e-05	-1.90618e-05	-1.85211e-05	-1.96834e-05	-1.88996e-05
	QLAKELTAE	-3.54603e-05	-3.61615e-05	-3.86489e-05	-4.53498e-05	-4.29684e-05	-3.73721e-05	-3.61604e-05
	AYGFRDPGP	-3.83627e-07	-1.02115e-05	6.78445e-06	6.00716e-06	1.9968e-06	4.76626e-06	3.58224e-06
	YGFRDPGPQ	-2.43167e-05	-1.76855e-05	-1.85736e-05	-1.64398e-05	-1.64398e-05	-1.89078e-05	-1.82186e-05
	GFRDPGPQL	-8.91896e-06	-3.14368e-06	-8.52231e-06	-5.90588e-06	-8.34241e-06	-9.61942e-06	-7.81287e-06
	LLDEGHYPV	-2.07024e-05	-2.07024e-05	-2.07024e-05	-2.07024e-05	-2.07024e-05	-2.13194e-05	-2.07024e-05
	YPQSKWQEQ	-1.49066e-05	-1.62773e-05	-1.66751e-05	-1.34745e-05	-1.34745e-05	-1.77936e-05	-1.45418e-05
	SFARAPQLD	8.37944e-06	2.36036e-05	8.13482e-06	1.25549e-05	1.07296e-05	1.43601e-05	1.88015e-05
	FARAPQLDL	-1.03524e-05	-8.1575e-06	-9.97984e-06	-8.4608e-06	-8.87923e-06	-9.69712e-06	-1.14037e-05
	GPAGDPGKP	-1.23354e-06	1.50582e-06	3.06296e-06	-1.50714e-05	3.06296e-06	5.94902e-07	2.16898e-07
	GYSNRVVDL	1.22499e-05	9.7416e-06	8.36936e-06	-1.22994e-06	9.67237e-06	1.50534e-05	1.26353e-05
	ALQDTEENP	-2.12613e-06	-2.12613e-06	-6.7493e-06	-6.4292e-06	-5.56998e-06	-3.36016e-06	-2.12613e-06
	LQDTEENPR	-1.50155e-05	-1.9064e-05	-1.78605e-05	-1.50155e-05	-1.6393e-05	-2.14941e-05	-1.82173e-05
	TFTSDYSKY	-8.05629e-06	-6.40793e-06	-2.66877e-06	-1.10146e-06	-2.32531e-05	-1.52962e-05	-5.15999e-06
	SDYSKYLDS	1.27224e-05	1.13199e-05	-6.45742e-06	7.69664e-06	1.49253e-05	1.38347e-05	6.34156e-06
	RRAQDFVQW	5.93541e-06	1.27828e-05	3.18691e-06	1.53393e-05	1.26806e-05	1.8406e-05	1.27862e-05
	ITAFNEGLK	-4.59449e-06	5.26187e-07	1.5067e-06	8.74206e-07	-5.65792e-06	-3.70132e-07	7.94403e-07
	VDPENFRLL	-5.38816e-06	-1.2801e-05	-5.72448e-06	-5.90482e-06	-1.21666e-05	-5.3004e-06	-5.01414e-06
	AGLQFPVGR	1.30094e-05	1.40817e-06	5.19761e-06	1.47996e-05	1.41108e-05	1.35655e-05	-1.20955e-06
	TPVRSGTNP	-1.57388e-06	-1.02939e-06	-5.82936e-06	-6.23828e-06	2.16326e-07	-9.21815e-08	-6.89884e-06
	LPPTNVGSN	-9.3263e-06	9.29188e-06	2.89056e-06	9.29188e-06	6.5368e-06	5.58978e-06	5.73429e-06
	NRESLDFLL	-1.4185e-05	-2.35785e-05	-1.69359e-05	-5.75387e-06	-2.97643e-06	-9.78509e-06	-1.12499e-05
	RESLDFLLV	-1.78067e-05	-4.49767e-06	-3.82859e-06	-5.0758e-06	-5.48305e-06	-7.86497e-06	-1.05888e-05
	VEDPQVEQL	1.15225e-05	1.42598e-05	1.87123e-05	1.74473e-05	1.88472e-05	1.83522e-05	8.39373e-06
	LGGSPGDLQ	1.56887e-06	8.72971e-06	8.01845e-06	6.88553e-06	-1.43441e-05	7.18717e-06	3.39334e-06
	GGSPGDLQT	-2.78894e-05	-2.20398e-05	-1.10494e-05	-2.27952e-05	-1.54701e-05	-1.54414e-05	-1.17615e-05
	SPGDLQTLA	-2.3191e-05	2.21311e-06	3.68388e-06	-7.5615e-06	-1.03631e-06	-6.07279e-06	-2.30631e-07
	PGDLQTLAL	-1.10891e-05	-6.07655e-06	-9.2772e-06	-2.02152e-05	-7.1097e-06	-1.90339e-05	-8.92261e-06
	TLALEVARQ	-3.96586e-06	-8.01443e-06	-3.96586e-06	-1.38015e-05	-1.08536e-05	-1.0136e-05	-4.67738e-06
	HLCGSHLVE	-1.28162e-05	-1.28162e-05	-1.28162e-05	-1.28162e-05	-1.28162e-05	-1.28162e-05	-1.28162e-05
	GSHLVEALY	1.22305e-05	6.0019e-06	-8.75161e-06	7.92739e-06	5.21389e-07	1.06879e-05	1.04517e-05
	VEDPQVAQL	-7.7916e-06	-8.82112e-06	-1.16601e-05	-5.0352e-06	-1.34685e-06	-1.65536e-06	-7.7505e-06
	GPGAGDLQT	-1.11348e-05	-1.10882e-05	-1.75337e-05	-1.44651e-05	-1.80088e-05	-1.29363e-05	-1.21998e-05
	TLALEVAQQ	1.91128e-05	9.38016e-06	1.30792e-05	1.22969e-05	1.57372e-05	8.56269e-06	1.77012e-05
	AQYEDIANR	-3.25507e-05	-2.11717e-05	-2.25038e-05	-2.02252e-05	-1.93031e-05	-2.11542e-05	-2.85528e-05
	ERPVFTNHF	1.20189e-05	1.51311e-05	6.87038e-07	1.64135e-05	1.53915e-05	1.27011e-05	1.49106e-05
	PELLNTNQL	1.94653e-06	9.9537e-07	5.17856e-06	1.37591e-06	-1.68171e-05	1.66495e-06	-8.69846e-07
	IAEAEADKI	-4.90581e-06	-3.1791e-06	-2.41617e-07	-6.50316e-06	-2.26295e-06	1.1809e-06	1.1809e-06
	LYEKMKGGQ	-1.12029e-05	-6.05047e-06	-8.31684e-06	-1.24929e-05	-1.13151e-05	-5.11618e-06	-1.08083e-05
	QDEMRLELQ	-3.75431e-05	-9.6158e-06	-1.24608e-05	-1.11526e-05	-1.75366e-05	-1.9488e-05	-1.21061e-05
	SNPAMAPRE	6.50912e-06	1.13967e-05	8.62511e-07	7.11399e-06	1.1232e-05	2.77312e-06	-3.05524e-06
	KLEDVPLLS	-7.00942e-05	-7.21363e-05	-6.79049e-05	-6.43181e-05	-6.73694e-05	-6.55613e-05	-7.28877e-05
	RPAGKHRVV	-1.71743e-05	-2.30914e-05	-2.07306e-05	-2.42436e-05	-2.75058e-05	-2.36529e-05	-2.07319e-05
	IQKTPQIQV	-5.24676e-05	-4.59297e-05	-6.48664e-05	-5.17614e-05	-4.84063e-05	-5.11685e-05	-5.27777e-05
	KTPQIQVYS	-3.87393e-06	-6.98821e-06	-7.43021e-06	-8.177e-06	-1.07616e-05	-5.10796e-06	-1.17006e-05
	GLFPQGGKG	-3.35635e-05	-4.29064e-05	-3.4986e-05	-3.78666e-05	-3.45967e-05	-4.34358e-05	-3.56981e-05
	RMDQLAKEL	-5.87738e-06	-1.64659e-05	-1.12118e-05	-2.40118e-05	-5.87738e-06	-1.48241e-05	-6.23313e-06
	DVATVRLGE	-4.83676e-06	-6.1311e-06	1.96603e-06	-8.17693e-06	-1.24981e-05	-1.11905e-06	-4.79338e-06
	QYEPYPITE	-9.60212e-06	-9.60212e-06	-9.60212e-06	-1.57494e-05	-9.60212e-06	-9.60212e-06	-9.60212e-06
	SEDVNWGYE	-2.10947e-05	-2.30456e-05	-1.99192e-05	-9.59325e-06	-1.22149e-05	-1.67061e-05	-1.31653e-05
	DGVAELDQL	-2.5348e-05	-2.62823e-05	-3.03268e-05	-3.64131e-05	-2.91362e-05	-2.90501e-05	-3.13959e-05
	GVAELDQLL	-3.00674e-05	-3.09551e-05	-3.14875e-05	-3.37051e-05	-2.97094e-05	-2.97094e-05	-3.04209e-05
	AELDQLLHY	-9.81361e-06	-2.46632e-06	-6.91066e-06	-1.16709e-05	-1.22061e-06	-3.07166e-06	-1.93213e-06
	LHLARLRRF	-1.02715e-05	-1.03965e-05	-1.52407e-05	-1.25277e-05	-1.12501e-05	-1.03819e-05	-1.09739e-05
	DTEENPRSF	6.24215e-06	4.3547e-06	2.76551e-06	7.60721e-06	1.25474e-05	1.5898e-05	6.31751e-06
	FTSDYSKYL	-2.67592e-05	-2.5329e-05	-2.45675e-05	-2.67723e-05	-3.5041e-05	-2.9581e-05	-2.35025e-05
	RAQDFVQWL	1.42373e-05	4.56619e-06	1.35575e-05	6.59739e-06	5.46089e-06	1.02537e-05	1.21325e-05
	LEGQAAKEF	1.07167e-05	1.38438e-05	2.03838e-05	1.48513e-05	1.5218e-05	4.64989e-06	1.46917e-05
	ILDNLATRD	-9.64144e-06	-3.15008e-06	-4.61679e-06	-1.3289e-05	-3.52742e-06	-1.11684e-05	-4.9732e-06
	ATRDFINWL	-6.18271e-06	2.7832e-06	5.27463e-06	5.27463e-06	-3.67937e-06	-5.87018e-07	4.20735e-06
	TGEGFYKYK	-3.08788e-05	-2.65357e-05	-2.80024e-05	-3.05273e-05	-2.6913e-05	-3.11604e-05	-3.12048e-05
	LLLPGELAK	-8.12074e-06	-3.77763e-06	-3.82183e-06	-9.30609e-06	-4.15497e-06	-6.55128e-06	-7.37954e-06
	TQRLANFLV	-8.94545e-06	4.8191e-08	8.63963e-06	9.76751e-06	-8.11997e-07	1.41948e-06	6.85863e-06
	NFLVRSSNN	-1.33992e-05	-1.92251e-05	-9.43415e-06	-2.11977e-05	-5.86662e-06	-2.21817e-05	-1.79738e-05
	FLVRSSNNL	-1.59147e-05	-1.11561e-05	9.4948e-07	-1.70752e-06	-6.11394e-06	1.65629e-06	-7.23491e-06
	LGPVLPPTN	-1.47149e-05	-1.47149e-05	-1.47149e-05	-1.47149e-05	-1.47149e-05	-1.47149e-05	-1.57822e-05
	ISELKAEAV	-8.73151e-06	-9.65092e-06	-1.08484e-05	-8.68411e-06	-1.89674e-05	-1.02358e-05	-1.54749e-05
	DPQVEQLEL	-2.35106e-05	-3.08302e-05	-2.09971e-05	-2.60775e-05	-2.92286e-05	-2.20898e-05	-2.45551e-05
	ELGGSPGDL	-7.42455e-06	-7.81434e-06	-9.54625e-06	-7.17115e-06	-1.11445e-05	-7.7939e-06	-6.34586e-06
	GSPGDLQTL	-1.55402e-05	-3.35415e-05	-1.4454e-05	-1.29832e-05	-1.47421e-05	-1.39099e-05	-1.44546e-05
	AGDLQTLAL	-1.66128e-05	-1.11956e-05	-1.47961e-05	-1.30357e-05	-1.12285e-05	-1.39692e-05	-1.4086e-05
	LSDDDRVTW	-3.18136e-05	-2.31274e-05	-3.60184e-05	-3.57211e-05	-2.69816e-05	-3.29938e-05	-2.60621e-05
	GVEKMVNVV	-2.08546e-05	-2.28819e-05	-1.68703e-05	-1.84122e-05	-1.49348e-05	-1.22729e-05	-1.11807e-05
	VETSTPLRL	-6.64397e-06	-1.3184e-05	-6.64397e-06	-6.64397e-06	-6.64397e-06	-8.80353e-06	-8.77852e-06
	LENPSPQAP	8.12481e-06	4.35391e-06	2.4975e-06	1.74339e-05	1.74339e-05	1.58914e-05	1.74339e-05
	LPFAEGLYH	-2.18991e-05	-2.37062e-05	-1.90348e-05	-1.90348e-05	-2.17899e-05	-1.96518e-05	-1.90348e-05
	EEELDEAVE	2.07246e-05	-1.60874e-05	2.21761e-05	2.10254e-05	1.84778e-05	2.28615e-05	1.75502e-05
	SLQSILRKN	7.69869e-06	6.57594e-06	4.53665e-06	-5.93648e-06	7.9172e-06	1.03423e-05	6.66795e-06
	LEPMYPGDY	-2.11312e-05	-2.54148e-05	-2.42956e-05	-1.57605e-05	-1.57605e-05	-2.03882e-05	-2.00296e-05
	AQELPVPGR	-1.40016e-05	-1.40016e-05	-1.40016e-05	-1.40016e-05	-1.40016e-05	-1.40016e-05	-1.40016e-05
	PFSATALSQ	-1.224e-05	-1.224e-05	-1.224e-05	-1.224e-05	-1.224e-05	-1.224e-05	-1.224e-05
	DVPAALFSK	-2.25514e-05	-2.29729e-05	-2.75036e-05	-1.86129e-05	-1.86129e-05	-2.01554e-05	-2.00359e-05
	VPAALFSKL	-1.78776e-05	-1.54963e-05	-1.74954e-05	-1.39392e-05	-1.39392e-05	-1.51732e-05	-1.39392e-05
	PAALFSKLL	-2.07419e-05	-1.63056e-05	-1.64382e-05	-1.5986e-05	-1.74376e-05	-1.53713e-05	-1.53713e-05
	FRPEGLDQW	-2.74451e-05	-2.49388e-05	-3.27626e-05	-2.77051e-05	-3.11377e-05	-2.58643e-05	-2.84964e-05
	SFQRNQLLQ	-5.59077e-06	-4.39368e-06	1.21202e-06	-1.47708e-05	-9.11951e-06	-2.79858e-06	1.4475e-07
	EENSRENPF	-7.99537e-06	-8.21558e-06	-1.43436e-05	-1.36424e-05	-8.07217e-07	-4.12905e-06	-3.32027e-06
	VAWIPDVES	-3.9609e-05	-3.25434e-05	-2.95597e-05	-4.29083e-05	-2.80697e-05	-3.27905e-05	-2.99167e-05
	AITEKETVE	-9.8177e-06	-1.10634e-05	-9.8177e-06	-1.10472e-05	-1.25728e-05	-1.19773e-05	-1.12407e-05
	KNFFWKTFT	-2.01095e-06	-4.8138e-06	-1.16129e-05	-6.31402e-06	-6.48795e-06	-8.1811e-06	-2.30007e-05
	NKLEDVPLL	2.8568e-06	3.91405e-06	-2.08338e-06	2.13086e-06	3.4197e-06	5.8089e-06	-2.44303e-06
	FNPYFDPLQ	9.93779e-07	-8.59922e-07	3.50007e-06	-4.49135e-06	-7.17585e-06	-1.43605e-06	-3.25933e-06
	LQWKNSDFE	-2.225e-05	-3.28237e-05	-2.68563e-05	-2.09732e-05	-3.2486e-05	-2.86904e-05	-2.40128e-05
	RDPNRESLD	-1.21778e-05	-1.79085e-05	-1.89251e-05	-1.25898e-05	-2.03884e-05	-1.22882e-05	-1.75051e-05
	LYLVCGERG	-4.04028e-06	-5.62917e-06	-5.80394e-06	-2.81412e-06	-5.33588e-06	-6.51965e-06	-1.89203e-06
	GERGFFYTP	-1.01566e-05	-1.10443e-05	-9.79858e-06	-1.13354e-05	-1.2898e-05	-1.19581e-05	-1.76253e-05
	ERGFFYTPK	-3.12734e-05	-2.59028e-05	-2.59028e-05	-2.59028e-05	-2.69359e-05	-3.42325e-05	-2.59028e-05
	RGFFYTPKS	6.61907e-06	1.53202e-05	9.18812e-06	1.22872e-05	1.22355e-05	1.34983e-05	9.89626e-06
	EDPQVEQLE	-1.08372e-05	-2.06093e-07	-5.75949e-06	7.68848e-07	-4.07837e-06	1.68292e-06	-1.4657e-05
	LELGGSPGD	-3.77146e-06	-3.77146e-06	-9.10589e-06	-3.77146e-06	-4.11584e-06	-5.314e-06	-1.87133e-05
	EDPQVAQLE	-2.45216e-07	1.62134e-06	6.91562e-06	3.22727e-06	-6.51538e-06	-1.7226e-06	1.56214e-07
	PQVAQLELG	4.10771e-06	2.16079e-06	5.89792e-06	4.66847e-06	4.52038e-06	-4.89985e-06	-5.13058e-06
	LELGGGPGA	-8.88871e-06	-1.47592e-05	-1.24426e-05	-1.12969e-05	-8.53067e-06	-8.53067e-06	-1.20882e-05
	GGPGAGDLQ	-1.49604e-05	-4.88857e-06	-4.57715e-06	-4.57715e-06	-1.04317e-05	-5.81118e-06	-4.9329e-06
	GAGDLQTLA	-3.115e-07	1.59966e-06	9.74504e-06	8.83569e-06	-7.32802e-06	1.06661e-05	1.25894e-05
	IVEEQYTPQ	-8.62846e-06	-6.85513e-06	-3.96185e-06	-1.69371e-05	-9.76017e-06	-4.65177e-06	-8.58736e-06
	VEEQYTPQS	-1.14834e-05	-1.03349e-05	-3.67166e-07	-4.63974e-06	-4.42108e-06	-7.44151e-06	-9.26203e-06
	DRVSETDIQ	-8.85068e-06	-9.14724e-06	-6.34439e-06	-2.2942e-05	-7.37755e-06	-2.63974e-05	-8.8347e-06
	ISDHYPVEV	1.97884e-07	6.56428e-06	2.53393e-07	-2.6322e-06	3.95585e-06	2.5712e-06	-8.16867e-07
	KLEPSGPIS	-2.79741e-06	-4.07688e-06	4.73353e-06	-1.78711e-06	1.69029e-06	3.11809e-06	5.08864e-06
	SSVHTFPAL	-1.19496e-05	-2.08284e-05	-4.40905e-06	-1.20839e-06	-1.55278e-06	-9.22959e-06	-4.76597e-06
	AENEFVTIK	-7.93188e-06	-7.40627e-06	-6.77329e-06	-9.38705e-06	-1.80831e-07	3.20565e-06	-3.57601e-06
	NKDLPSPIE	-2.55285e-05	-2.12638e-05	-2.79745e-05	-2.8612e-05	-2.18388e-05	-2.43284e-05	-2.22856e-05
	SGPELVKPG	-1.26233e-05	-1.76061e-05	-1.68908e-05	-1.93852e-05	-1.43452e-05	-1.69424e-05	-1.26233e-05
	EENIKIFEE	1.77593e-06	-2.27264e-06	-6.0479e-06	-2.21978e-06	-4.42299e-06	-1.00064e-06	-1.20986e-05
	SHLVEALYL	-2.81798e-05	-2.34023e-05	-2.06416e-05	-2.05628e-05	-2.39955e-05	-2.30412e-05	-2.81135e-05
	LYLVSGERG	-1.98208e-06	-5.87593e-06	-4.80297e-06	-6.08572e-06	-7.35566e-06	-5.80585e-06	-8.36289e-06
	FVDNIFPPV	-1.2078e-05	-1.69062e-05	-8.49763e-06	-1.00344e-05	-1.60741e-05	-8.49763e-06	-8.49763e-06
	VDNIFPPVI	-1.39147e-05	-2.07364e-05	-2.31273e-05	-1.68936e-05	-1.26904e-05	-1.35298e-05	-1.70846e-05
	AGCKNFFWKT	-4.1319e-05	-4.22404e-05	-3.16519e-05	-3.34961e-05	-3.61289e-05	-4.09071e-05	-3.20077e-05
	FVKQHLCGPH	-2.0754e-05	-2.0754e-05	-2.0754e-05	-2.0754e-05	-2.0754e-05	-2.0754e-05	-2.0754e-05
	FVKQHLCGSH	-1.23291e-05	-1.23291e-05	-1.76635e-05	-1.23291e-05	-1.5773e-05	-2.40524e-05	-1.30406e-05
	MDQLAKELTA	-2.28712e-05	-1.71425e-05	-1.74981e-05	-2.66707e-05	-1.71425e-05	-1.93021e-05	-2.24789e-05
	GERGFFYTPM	-1.12143e-05	-7.79065e-06	-4.05351e-06	-4.05351e-06	-7.15297e-06	-1.05322e-05	-4.05351e-06
	GMLKRTKKLI	-1.17688e-05	-1.26585e-05	-8.16182e-06	-2.91463e-05	-1.49258e-05	-1.50477e-05	-1.52784e-05
	KMALQQEGFD	-2.46828e-05	-3.11295e-05	-2.68117e-05	-4.24084e-05	-2.87881e-05	-2.82858e-05	-3.25049e-05
	RMDQLAKELT	9.71218e-06	1.83964e-05	1.40907e-05	1.29655e-05	1.79169e-05	7.36314e-06	9.81723e-06
	SRMDQLAKEL	-1.3452e-05	-1.79707e-05	-1.23127e-05	-1.74642e-05	-2.33738e-05	-1.0732e-05	-2.61908e-05
	WSRMDQLAKE	-4.53492e-05	-4.99125e-05	-4.63944e-05	-4.45857e-05	-4.79814e-05	-5.29246e-05	-4.67517e-05
	GVEKMVNVVE	-1.34365e-05	-1.27373e-05	-1.83791e-05	-1.29837e-05	-2.97621e-05	-1.76296e-05	-1.0912e-05
	EQDEMRLELQ	-2.49289e-05	-2.63314e-05	-2.17041e-05	-2.90326e-05	-3.06469e-05	-2.93697e-05	-2.70406e-05
	LLYEKMKGGQ	-1.76419e-06	-6.51397e-06	-1.39649e-06	-6.12123e-06	-1.35152e-06	-1.29313e-05	-6.02187e-06
	NSNPAMAPRE	6.97067e-05	5.80103e-05	6.12271e-05	6.87208e-05	2.73171e-05	6.15908e-05	4.02313e-05
	SANSNPAMAP	-1.0231e-05	-8.79887e-06	-2.05346e-05	-8.79887e-06	-1.36203e-05	-1.3735e-05	-1.62698e-05
	QDFVQWLMNT	3.1562e-06	3.74731e-06	-5.72003e-06	-6.37532e-06	-1.15704e-05	-3.64227e-06	-2.16647e-06
	VRSGTNPQMD	-2.03863e-05	-1.41935e-05	-1.28071e-05	-1.74403e-05	-1.2526e-05	-1.22461e-05	-8.18546e-06
	ERGFFYTPMS	-3.28545e-06	-9.63899e-06	-1.39446e-05	-2.16065e-06	-9.77413e-06	-5.55538e-06	-1.75066e-05
	FVNNVEVHTA	-1.41947e-05	-1.41947e-05	-1.41947e-05	-1.41947e-05	-1.45391e-05	-1.69713e-05	-1.41947e-05
	GGGPGAGDLQ	-1.09793e-05	-1.34708e-05	-1.88032e-05	-1.4053e-05	-1.5112e-05	-1.52985e-05	-1.48927e-05
	PQVEQLELGG	-1.13246e-06	-2.00183e-07	5.67275e-06	-1.70238e-05	4.65084e-06	-1.21736e-05	1.75928e-06
	YGFRDPGPQL	-3.81476e-06	5.58088e-07	3.00734e-06	-8.59367e-06	-3.10163e-06	2.99227e-07	-2.33007e-06
	DLAGRDLTDY	-3.92549e-05	-3.3793e-05	-2.9208e-05	-3.64577e-05	-3.2895e-05	-3.0635e-05	-2.99207e-05
	YAGSNFPEHI	-3.50257e-05	-2.92038e-05	-3.53379e-05	-3.47282e-05	-3.34023e-05	-3.2283e-05	-3.285e-05
	IQKTPQIQVY	-1.89673e-05	-2.42318e-05	-3.60036e-05	-2.62492e-05	-2.60081e-05	-2.78375e-05	-2.99638e-05
	ALEEQLQQIR	3.56947e-06	8.02068e-06	2.55568e-06	4.37705e-06	4.21431e-06	3.4011e-07	8.60032e-06
	ILSVHVATAA	-1.224e-05	-1.224e-05	-1.224e-05	-1.224e-05	-1.224e-05	-1.224e-05	-1.224e-05
	VTIITVPIVL	-1.02958e-05	-2.21003e-05	-1.77302e-05	-1.0201e-05	-2.07805e-05	-2.07086e-05	-1.56002e-05
	SAPRNFVENF	4.41845e-05	3.35939e-05	2.82295e-05	2.95226e-05	4.68683e-05	2.66647e-05	4.81435e-05
	PNRESLDFLL	2.36183e-07	-2.22752e-06	-1.71076e-05	-8.49104e-06	7.00527e-07	-5.4772e-07	-1.46497e-06
	VLYDEIKKYT	-1.05987e-05	-1.09885e-05	-1.48542e-05	-2.01809e-05	-1.22524e-05	-1.68297e-05	-2.26831e-05
	AGFAGDDAPR	-2.45304e-05	-2.45304e-05	-2.45304e-05	-2.45304e-05	-2.45304e-05	-2.66899e-05	-2.59534e-05
	GYSFTTTAER	-1.224e-05	-1.224e-05	-1.224e-05	-1.224e-05	-1.224e-05	-1.224e-05	-1.224e-05
	AAPAAPAAGE	-1.00992e-05	-1.00992e-05	-1.00992e-05	-1.00992e-05	-1.49206e-05	-1.00992e-05	-1.00992e-05
	APSVPPPGTV	-7.52135e-06	-3.94093e-06	-3.94093e-06	-9.47346e-06	-4.6297e-06	-8.26004e-06	-1.10561e-05
	ISGLIYEETR	8.61926e-06	6.7318e-06	2.29759e-06	1.24432e-05	9.41433e-06	7.78582e-06	1.11849e-05
	LSSSVHTFPA	8.54982e-06	9.99685e-06	-3.15937e-06	-1.65039e-06	7.32251e-06	9.71171e-06	1.21325e-05
	AKTTPPSVYP	2.3949e-06	-4.39503e-06	-3.27584e-06	-1.13383e-05	-2.66161e-06	4.02521e-06	-7.71352e-08
	EFQLQQSGPE	-8.90079e-06	-9.68036e-06	-2.13236e-05	-1.1775e-05	-1.42744e-05	-1.82777e-05	-7.09916e-06
	LTVTAGEKVT	-1.28641e-05	-8.89792e-06	1.11401e-06	-3.82156e-06	-1.12164e-05	-2.92238e-06	-6.00194e-06
	SVQAEDLAVY	-1.50928e-05	-1.82706e-05	-2.32433e-05	-2.43203e-05	-2.38829e-05	-1.6658e-05	-2.68054e-05
	EESNYELEGK	-2.41559e-05	-1.61709e-05	-2.15917e-05	-1.98186e-05	-1.95999e-05	-2.32373e-05	-1.51911e-05
	AQYEDIAQKS	-4.79005e-05	-4.99745e-05	-4.17849e-05	-4.12057e-05	-4.13056e-05	-5.72618e-05	-4.85458e-05
	SLVLLLLPLA	-1.33925e-05	-1.33925e-05	-1.33925e-05	-1.33925e-05	-1.33925e-05	-1.33925e-05	-1.33925e-05
	RVAPEEHPVL	4.45777e-06	-1.50224e-05	-3.00318e-06	-2.76689e-06	-2.38895e-06	-5.88289e-06	-5.85236e-06
	TVLRIPLRVV	1.58743e-06	-9.21933e-06	-1.12104e-05	-5.99528e-06	-1.49157e-05	-6.95172e-06	-1.86798e-07
	DQLAKELTAE	8.20116e-06	2.16331e-05	6.92586e-06	2.35871e-05	2.24652e-05	2.66481e-05	5.85015e-06
	AYGFRDPGPQ	-1.14261e-05	-1.75898e-06	-1.75898e-06	-2.68107e-06	-2.07001e-05	-5.46108e-06	-6.7396e-06
	ADVATVRLGE	-3.3611e-05	-2.88632e-05	-3.39304e-05	-4.88336e-05	-3.0651e-05	-3.03999e-05	-3.07306e-05
	SFARAPQLDL	5.85365e-06	8.10999e-06	-5.49026e-06	8.15065e-06	8.81358e-06	5.05412e-06	-6.56363e-06
	ADQRVLTAEE	-5.92829e-06	-5.86681e-06	-1.37328e-05	-5.21549e-06	-1.06404e-05	-6.14903e-06	-6.62154e-06
	HALQDTEENP	8.51568e-06	9.43308e-06	4.27951e-06	1.22481e-05	-4.3934e-06	6.38305e-06	6.41081e-06
	ALQDTEENPR	6.90255e-07	-1.08509e-06	-2.8612e-06	-1.05256e-06	-2.03751e-06	-3.83829e-06	-9.97792e-06
	HSQGTFTSDY	-1.47635e-05	-2.10704e-05	-1.54627e-05	-1.29733e-05	-2.2616e-05	-1.35903e-05	-1.54636e-05
	SQGTFTSDYS	-9.17353e-06	-1.76773e-05	-1.3042e-05	-1.87116e-05	-2.68357e-05	-7.04788e-06	-4.15181e-06
	QGTFTSDYSK	-3.45757e-05	-3.66794e-05	-3.27614e-05	-3.53524e-05	-3.7126e-05	-2.98221e-05	-3.09839e-05
	GTFTSDYSKY	8.18659e-06	-1.34472e-06	1.0359e-05	2.23548e-06	2.89495e-06	-7.98879e-06	7.52201e-07
	TSDYSKYLDS	-2.32025e-05	-1.76941e-05	-2.06214e-05	-1.7281e-05	-3.12932e-05	-1.57671e-05	-3.05867e-05
	SDPGLRGNIL	-1.6408e-05	-2.49416e-05	-1.74653e-05	-1.62053e-05	-1.66978e-05	-2.36141e-05	-1.63989e-05
	VITAFNEGLK	-3.8717e-05	-4.33418e-05	-4.36934e-05	-4.29694e-05	-4.21472e-05	-4.39121e-05	-4.54741e-05
	TPVRSGTNPQ	-1.14435e-05	-3.9246e-06	-1.56603e-05	-6.3835e-06	-3.9246e-06	-3.9246e-06	-6.05915e-06
	GPVLPPTNVG	-8.65056e-06	-6.09765e-06	-7.91999e-06	-7.01567e-06	-5.78622e-06	-5.78622e-06	-6.8535e-06
	LPPTNVGSNT	-1.49206e-05	-1.49206e-05	-1.49206e-05	-1.49206e-05	-1.49206e-05	-1.49206e-05	-1.49206e-05
	PPTNVGSNTY	-2.44782e-05	-2.3654e-05	-2.05397e-05	-2.3306e-05	-2.2606e-05	-2.05397e-05	-2.72991e-05
	RDPNRESLDF	-4.32644e-06	1.15037e-05	4.70666e-06	8.49924e-06	1.02547e-05	-2.02095e-06	2.92345e-06
	DPNRESLDFL	-2.00515e-05	-2.07399e-05	-1.9263e-05	-1.75077e-05	-1.03161e-05	-1.35303e-05	-1.28633e-05
	NRESLDFLLV	-1.72997e-05	-2.13969e-05	-2.32996e-05	-1.66442e-05	-2.01397e-05	-1.1731e-05	-1.69006e-05
	ERGFFYTPKS	-5.34393e-06	-4.49001e-06	-8.12862e-06	-6.22848e-06	-2.24742e-06	-3.79707e-06	-1.3735e-06
	EVEDPQVEQL	3.90562e-06	3.48409e-06	-4.95854e-06	-1.99151e-06	4.40024e-06	-1.03579e-05	1.74038e-08
	VEDPQVEQLE	-1.72438e-05	-1.28858e-05	-1.2928e-05	-2.1148e-05	-2.86798e-05	-1.99552e-05	-1.39963e-05
	ELGGSPGDLQ	1.04633e-05	1.15037e-05	2.08465e-05	1.59287e-05	1.4992e-05	1.46764e-05	6.97196e-06
	LGGSPGDLQT	-6.18331e-06	-7.42903e-06	-1.93416e-05	-9.25694e-06	-1.37598e-05	-6.18331e-06	-1.93464e-05
	GGSPGDLQTL	-9.40832e-06	-4.89023e-07	-5.42159e-06	-8.45199e-06	3.13435e-07	-5.0962e-06	-6.49146e-06
	SPGDLQTLAL	-8.72548e-06	-1.03144e-05	-1.04891e-05	-1.51834e-05	-1.622e-05	-6.57723e-06	-1.40481e-05
	QTLALEVARQ	-1.81334e-05	-1.88684e-05	-1.34355e-05	-1.01078e-05	-9.10045e-06	-1.32043e-05	-1.45051e-05
	EVEDPQVAQL	-3.70579e-06	-5.18658e-06	-8.24561e-07	-1.71615e-06	-5.70857e-08	-6.66487e-06	-1.11425e-05
	VEDPQVAQLE	-3.0386e-05	-3.46379e-05	-3.03643e-05	-4.22244e-05	-3.12963e-05	-3.67274e-05	-3.53461e-05
	LGGGPGAGDL	-6.52849e-06	-7.30807e-06	-8.63813e-06	-2.94808e-06	-5.01438e-06	-2.94808e-06	-1.07748e-05
	GGPGAGDLQT	-8.34038e-06	-8.35726e-06	-7.95338e-06	-5.53002e-06	-3.68584e-06	-1.07815e-05	-1.0801e-05
	GPGAGDLQTL	-1.64764e-05	-2.11012e-05	-1.61184e-05	-1.98067e-05	-2.09398e-05	-1.61184e-05	-1.64741e-05
	GAGDLQTLAL	-1.42686e-05	-1.49867e-05	-9.602e-06	-1.27417e-05	-1.50559e-05	-7.82385e-06	-1.45833e-05
	QTLALEVAQQ	1.05424e-06	6.54582e-06	3.66672e-06	8.86405e-06	1.24267e-05	8.82511e-06	1.18434e-05
	LVETSTPLRL	-2.50657e-05	-2.2731e-05	-2.14853e-05	-2.57883e-05	-2.14853e-05	-2.14853e-05	-2.14853e-05
	LENPSPQAPA	-1.11553e-05	-1.11553e-05	-1.11553e-05	-1.8532e-05	-1.32216e-05	-1.11553e-05	-1.79147e-05
	ERPVFTNHFL	-3.1475e-06	7.12602e-07	-3.10888e-06	1.04436e-06	-5.68406e-06	-1.03762e-05	-1.27164e-05
	LEEELDEAVE	-2.21733e-05	-2.11478e-05	-2.46096e-05	-1.79848e-05	-1.91178e-05	-2.20091e-05	-1.7854e-05
	YPAKPEAPGE	-4.99589e-06	-3.92177e-06	-1.03231e-05	-6.0733e-06	-6.67684e-06	-1.22515e-05	-3.92177e-06
	DVPAALFSKL	-1.89143e-05	-4.46964e-06	-6.68776e-06	-1.63836e-05	-1.9634e-06	2.10542e-07	-4.20031e-06
	TDDSDSENLP	1.28919e-05	-3.64953e-06	2.61612e-05	2.31396e-06	1.00763e-05	1.82556e-05	1.79776e-05
	IVEEQYTPQS	-9.87492e-06	-6.48498e-06	-5.85199e-06	-1.70378e-06	-8.21353e-06	-5.12829e-06	1.61439e-06
	SGQLGLPDEE	-2.95545e-05	-3.23574e-05	-3.31108e-05	-3.35502e-05	-3.60978e-05	-3.63417e-05	-2.95545e-05
	ELSAERPLNE	5.05386e-06	4.55396e-06	7.22624e-06	4.63528e-06	1.82853e-06	2.76133e-06	2.24433e-06
	IATGSVGKNL	-1.00165e-05	-1.4442e-05	-3.18238e-06	-3.78437e-06	4.07638e-07	-4.11235e-06	-8.8762e-06
	NKLEDVPLLS	-2.4149e-05	-9.34637e-06	-2.00996e-05	-9.58055e-06	-7.18451e-06	-1.20704e-05	-1.29904e-05
	QKTPQIQVYS	-1.29901e-05	-7.09387e-06	-2.54897e-06	-2.62004e-06	-9.5112e-06	-3.57763e-06	-4.33088e-06
	AAEVPSRDTM	-1.22644e-05	-1.68893e-05	-1.29733e-05	-1.19064e-05	-1.25952e-05	-1.37575e-05	-1.43967e-05
	AEVPSRDTME	-1.1034e-05	-1.07861e-05	-1.06495e-05	-7.0449e-06	-3.56659e-05	-9.51411e-06	-1.02951e-05
	EGEDDPDRSM	9.65596e-06	1.50881e-05	-2.3799e-06	1.14363e-05	6.18184e-06	1.54229e-05	8.99697e-06
	DDPDRSMKLS	5.81793e-06	1.34409e-05	1.13213e-05	1.39759e-05	2.05493e-05	8.6683e-06	2.55445e-05
	DPDRSMKLSF	2.58453e-05	3.30656e-05	2.63168e-05	2.92e-05	1.92687e-05	2.35953e-05	3.30701e-05
	YPQSKWQEQE	-2.69938e-06	-3.57219e-06	1.64952e-07	-1.02854e-05	-7.06713e-06	-1.8654e-05	-8.729e-06
	LGALFNPYFD	2.12099e-06	2.58713e-06	-3.44272e-07	-8.74462e-06	-1.63392e-05	-1.60236e-07	-4.25982e-06
	PLQWKNSDFE	-7.42949e-06	-2.77527e-05	-5.59101e-06	-1.47687e-05	-3.60164e-05	-1.08188e-05	-2.16027e-05
	DGVAELDQLL	1.23656e-06	-5.84994e-06	-5.48418e-06	-5.99467e-06	5.22965e-06	-1.19033e-05	4.11688e-06
	GVAELDQLLH	-1.4204e-05	-1.51382e-05	-1.4204e-05	-1.4204e-05	-1.4204e-05	-1.51295e-05	-1.81173e-05
	EAGAQGPMGP	-1.3586e-05	-1.3586e-05	-1.42973e-05	-1.3586e-05	-1.77187e-05	-1.3586e-05	-1.3586e-05
	PASQTEAHED	-1.82804e-05	-1.4094e-05	-2.64043e-05	-2.78724e-05	-1.55556e-05	-2.79389e-05	-4.66885e-05
	TFTSDYSKYL	-4.44023e-05	-4.21797e-05	-5.49722e-05	-5.06232e-05	-4.3498e-05	-4.60735e-05	-4.46644e-05
	FTSDYSKYLD	1.82497e-06	-3.83137e-06	1.08098e-05	-6.03413e-06	-5.3091e-08	9.61845e-06	-9.47023e-06
	SRRAQDFVQW	-3.87834e-06	4.68291e-06	-2.79887e-05	4.09665e-06	1.35276e-06	3.46933e-06	5.43988e-06
	RRAQDFVQWL	-2.29193e-05	-2.52094e-05	-3.2139e-05	-3.03532e-05	-2.93123e-05	-2.11403e-05	-3.03651e-05
	YLEGQAAKEF	-2.09547e-05	-2.41176e-05	-2.62433e-05	-2.02992e-05	-1.93177e-05	-1.81625e-05	-1.62865e-05
	ATQRLANFLV	-8.44594e-06	-1.62168e-05	-9.49594e-06	-6.24701e-06	-8.00596e-06	-1.11843e-05	-1.98142e-05
	LANFLVRSSN	-2.11554e-06	-7.75501e-06	-5.60908e-06	-1.9547e-05	6.50235e-07	1.6404e-06	-5.61375e-06
	ANFLVRSSNN	-1.85406e-05	-2.1769e-05	-1.0238e-05	-2.45621e-05	-8.89005e-06	-5.52507e-06	-9.88591e-06
	NLGPVLPPTN	-1.224e-05	-1.224e-05	-1.224e-05	-1.224e-05	-1.224e-05	-1.224e-05	-1.224e-05
	VLPPTNVGSN	-1.02927e-05	-8.86052e-06	-8.86052e-06	-1.28562e-05	-8.86052e-06	-9.16902e-06	-8.86052e-06
	EDPQVEQLEL	6.55323e-07	-1.17869e-05	-1.35529e-05	-6.05926e-06	-1.78458e-05	-3.93406e-06	-4.66507e-06
	LELGGSPGDL	-1.07275e-05	-1.5399e-05	-1.25057e-05	-1.34938e-05	-1.07275e-05	-1.72062e-05	-1.74869e-05
	GSPGDLQTLA	-1.20625e-05	-1.96003e-05	-8.47729e-06	-1.39133e-05	-2.05083e-05	-1.11596e-05	-1.73715e-05
	LELGGGPGAG	-1.46378e-05	-1.50742e-05	-2.35188e-05	-1.84308e-05	-1.32056e-05	-1.65992e-05	-2.35226e-05
	EEQLQQIRAE	-7.83756e-06	-1.05789e-05	-1.52865e-05	-8.66158e-06	-1.28941e-05	-8.67532e-06	-1.52902e-05
	VPPENVLGAL	-2.71613e-05	-2.5621e-05	-2.74855e-05	-3.32644e-05	-2.56062e-05	-2.77513e-05	-2.81988e-05
	QVAAEHGFGV	-3.01366e-05	-3.16937e-05	-3.76048e-05	-3.1366e-05	-3.22029e-05	-3.29131e-05	-3.04923e-05
	IKMALQQEGF	-2.44001e-05	-2.39191e-05	-2.08028e-05	-2.56901e-05	-2.38236e-05	-2.51006e-05	-2.82747e-05
	NQLHDEVHQW	-2.876e-05	-1.41289e-05	-1.29676e-05	-1.12732e-05	-1.20989e-05	-2.4554e-05	-2.36424e-05
	YGGFLRKYPK	-5.64951e-06	-8.6557e-06	-6.69468e-06	-1.25701e-05	-1.0348e-05	-2.80333e-05	-4.56169e-06
	ERYEEVQRYS	-1.64694e-05	-2.70897e-05	-2.10781e-05	-1.5858e-05	-1.91425e-05	-1.92573e-05	-2.53497e-05
	ASFQRNQLLQ	4.26926e-07	-2.9373e-06	-2.65024e-07	3.29126e-06	-5.31836e-06	-4.11293e-06	-1.76985e-05
	YEENSRENPF	-2.8448e-05	-2.5058e-05	-1.66012e-05	-1.68959e-05	-1.98989e-05	-1.99993e-05	-1.37569e-05
	GQLGLPDEEN	-5.42891e-06	2.44801e-06	1.38112e-06	2.44801e-06	-3.06215e-06	-1.8711e-06	-2.53261e-06
	IPVGSLKNED	-4.27199e-06	-1.67926e-05	-1.31337e-05	-2.27203e-05	-1.40953e-05	-8.6137e-06	-2.38113e-05
	LSAERPLNEQ	-5.42789e-06	-3.63768e-06	-3.63768e-06	-3.63768e-06	-8.45906e-06	-7.95679e-06	-1.35989e-05
	APSDPRLRQF	-4.98154e-05	-3.93856e-05	-4.47642e-05	-3.90742e-05	-4.18293e-05	-4.40103e-05	-4.33433e-05
	ALEPEDLPQA	-8.7287e-06	-1.36818e-05	-5.84989e-06	-6.48238e-06	-4.40488e-06	-6.80119e-06	-6.56218e-06
	DVPTNIMNIL	1.14527e-06	-2.68912e-06	8.70517e-06	9.19545e-07	8.20755e-06	-3.14259e-06	-3.03705e-06
	LFNPYFDPLQ	2.36472e-06	7.88804e-06	8.51901e-06	1.26367e-05	1.57215e-05	1.3232e-05	7.80385e-06
	ARDPNRESLD	-6.438e-06	-6.03737e-06	-2.0691e-06	-2.15793e-06	3.43398e-06	4.28065e-06	-7.76512e-06
	GERGFFYTPK	-1.61331e-05	-1.35802e-05	-1.32687e-05	-1.48056e-05	-1.49907e-05	-1.54283e-05	-1.32687e-05
	REVEDPQVEQ	-1.63577e-05	8.28332e-07	-7.70675e-06	-1.20809e-05	-4.68182e-06	-1.89162e-05	-9.84441e-06
	VEQLELGGSP	-7.79216e-06	-1.6777e-05	-9.56788e-06	-1.29666e-05	-7.43411e-06	-1.48383e-05	-1.13475e-05
	QLELGGSPGD	-2.40221e-05	-3.00811e-05	-2.14917e-05	-1.94722e-05	-1.96573e-05	-3.05842e-05	-2.68294e-05
	REVEDPQVAQ	-1.04965e-05	-1.36276e-05	-1.68664e-05	-1.90585e-05	-1.06633e-05	-1.47887e-05	-6.55346e-06
	EDPQVAQLEL	-1.8236e-05	-1.9202e-05	-2.07109e-05	-1.8854e-05	-2.40086e-05	-2.53429e-05	-2.35586e-05
	PQVAQLELGG	2.29537e-05	6.64933e-06	2.33359e-05	1.89007e-05	1.65606e-05	2.44241e-05	1.90655e-05
	QLELGGGPGA	-1.1529e-06	1.53985e-06	-7.17204e-06	-7.3574e-06	-5.82406e-06	1.55153e-06	-6.1084e-06
	ELGGGPGAGD	-2.62002e-05	-3.09817e-05	-2.47511e-05	-2.47206e-05	-2.57056e-05	-2.90489e-05	-3.00884e-05
	PGAGDLQTLA	-3.3224e-05	-3.14507e-05	-2.99799e-05	-3.07749e-05	-3.47001e-05	-3.54175e-05	-3.56732e-05
	NQLLQKEPDL	2.19922e-05	2.10411e-05	-1.21167e-05	1.77333e-05	1.94147e-05	1.95511e-05	2.59353e-05
	TNEIVEEQYT	-3.20907e-05	-2.82157e-05	-2.77676e-05	-2.78514e-05	-2.5922e-05	-2.44727e-05	-2.38557e-05
	QELGKLTGPS	-1.97227e-05	-1.97227e-05	-2.11452e-05	-2.40257e-05	-1.97227e-05	-2.52758e-05	-2.15015e-05
	VGSLKNEDTP	-2.17066e-05	-3.18905e-05	-2.09905e-05	-2.43715e-05	-2.27124e-05	-2.65436e-05	-2.66826e-05
	LKVALPSYEE	-3.11134e-05	-3.41979e-05	-3.9259e-05	-3.16333e-05	-2.9889e-05	-3.31965e-05	-3.92638e-05
	NAENEFVTIK	-6.1647e-06	-1.4247e-05	-1.04153e-05	-1.13425e-05	-8.47979e-06	-7.97751e-06	-1.68215e-05
	SSSVHTFPAL	-8.49852e-06	-1.50385e-05	-1.48998e-05	-2.35593e-05	-1.64194e-05	-1.71367e-05	-1.38349e-05
	ISDHYPVEVT	7.22278e-06	6.87961e-06	-4.49848e-06	6.60477e-06	1.79457e-06	-9.75645e-06	-1.80224e-05
	AHAAAITAYA	-1.224e-05	-1.224e-05	-1.224e-05	-1.224e-05	-1.224e-05	-1.224e-05	-1.224e-05
	KDLPSPIERT	7.45009e-06	1.8954e-05	1.92655e-05	1.00446e-05	3.42377e-06	1.37123e-05	9.30424e-06
	GLQFPVGRVH	2.10971e-05	2.94699e-05	2.33419e-05	3.48008e-05	3.4812e-05	3.10884e-05	2.51155e-05
	VITDRIENVD	-2.53958e-05	-2.69124e-05	-1.77804e-05	-1.21614e-05	-1.11317e-05	-2.17572e-05	-5.33407e-06
	GVLNSWTDQD	-9.18199e-06	5.55719e-06	1.1611e-05	-1.07468e-06	1.31122e-05	4.41662e-06	1.55229e-05
	ASYIDGFKEP	-1.12233e-05	-1.99305e-05	-9.02441e-06	-8.62555e-06	-1.70535e-05	-3.09876e-06	-1.08059e-05
	ALYLVSGERG	-1.54222e-05	-7.26556e-06	-8.59764e-06	-5.39699e-06	-6.43014e-06	-6.93953e-06	-1.28679e-05
	ENIKIFEEDA	-2.33572e-05	-2.22871e-05	-1.68521e-05	-2.1178e-05	-1.17496e-05	-1.69081e-05	-1.18747e-05
	MDQLAKELTAE	7.31668e-06	9.99255e-06	9.73296e-07	8.48928e-07	-2.02507e-05	-5.99436e-06	7.37149e-06
	VSTGDVNVEMN	2.43572e-05	3.17877e-05	4.17315e-05	3.04355e-05	3.02107e-05	2.87475e-05	2.35777e-05
	VALPGVGVSML	2.94469e-05	2.79959e-05	2.20487e-05	3.18387e-05	1.22794e-05	2.34792e-05	1.67058e-05
	EITALAPSTMK	-1.04753e-05	-9.79298e-06	-1.14746e-05	-7.51948e-06	-2.35239e-05	-2.23542e-05	-1.75265e-05
	GERGFFYTPMS	-2.92307e-05	-2.78472e-05	-3.52209e-05	-2.59136e-05	-4.44139e-05	-2.56234e-05	-2.59764e-05
	LEGEDDPDRSM	1.30414e-05	2.14459e-05	2.27399e-05	5.54033e-06	1.73759e-05	1.53313e-05	8.50788e-06
	TPVRSGTNPQM	-6.86943e-06	-8.738e-06	-1.46933e-05	-6.86943e-06	-1.06577e-05	-9.646e-06	-1.39846e-05
	AAAEVPSRDTM	-1.39784e-05	-1.78871e-05	-1.5038e-05	-1.32116e-05	-1.29043e-05	-2.03085e-05	-1.82406e-05
	RMDQLAKELTA	-1.78661e-05	-2.3457e-05	-1.78492e-05	-2.55028e-05	-1.53598e-05	-2.58491e-05	-2.17635e-05
	SRMDQLAKELT	-2.67394e-05	-2.44384e-05	-2.20293e-05	-3.07548e-05	-3.07247e-05	-2.71157e-05	-2.38111e-05
	IKMALQQEGFD	-7.14923e-06	-8.11928e-06	-8.46072e-06	-5.14903e-07	-8.24292e-06	-1.6594e-05	-4.55387e-06
	LAMAAFPKKQN	-2.09247e-05	-2.89792e-05	-3.6829e-05	-1.14702e-05	-3.3107e-05	-1.92023e-05	-3.93305e-05
	WSRMDQLAKEL	-1.0272e-05	-1.43395e-05	-1.51712e-05	-2.02794e-05	-3.70277e-05	-2.00522e-05	-2.22924e-05
	PDRSMKLSFRT	-1.30687e-05	-1.70578e-05	-8.73361e-06	-1.16497e-05	-1.09644e-05	-1.44583e-05	-2.08315e-05
	LPVNSPMTKGD	-1.7304e-05	-1.55624e-05	-1.76017e-05	-2.28497e-05	-2.07645e-05	-1.30301e-05	-2.68547e-05
	ANSNPAMAPRE	1.38338e-05	1.48276e-05	1.53239e-05	8.18351e-06	8.0173e-06	1.83059e-05	5.35957e-06
	SANSNPAMAPR	3.80213e-05	4.22821e-05	3.95838e-05	3.78871e-05	3.81247e-05	3.10221e-05	4.20671e-05
	AQDFVQWLMNT	2.81694e-07	-9.18612e-06	-6.82122e-06	-6.27756e-06	-9.99522e-06	-1.49456e-05	-6.82434e-06
	NAARDPNRESL	8.41661e-06	-7.34326e-06	8.0996e-06	3.69495e-06	7.60197e-06	4.58154e-06	1.02319e-05
	QLELGGGPGAG	1.13258e-05	-1.28426e-05	1.17201e-05	3.2232e-06	8.44489e-06	3.17166e-06	3.53569e-06
	LGGGPGAGDLQ	-1.07149e-05	-1.31597e-05	-2.88495e-05	-1.37378e-05	-1.51782e-05	-1.18994e-05	-1.24914e-05
	EVEDPQVAQLE	-3.14061e-05	-2.93869e-05	-1.63491e-05	-2.27249e-05	-1.66035e-05	-2.52273e-05	-2.59556e-05
	PKFEVIDKPQS	-1.25866e-05	-1.19232e-05	-1.41493e-06	-1.81113e-06	-1.14092e-05	-7.09699e-06	-1.03128e-05
	AGLQFPVGRVH	-1.04697e-05	-8.99295e-06	-4.36371e-06	-7.35857e-06	-6.34007e-06	-2.40397e-05	-2.85563e-05
	LQTLALNAARD	3.62933e-05	-2.44203e-05	2.42188e-05	3.48039e-05	2.77793e-05	2.67678e-05	3.20402e-05
	TNAENEFVTIK	-1.9151e-05	-2.72541e-05	-1.58055e-05	-3.14783e-05	-1.28214e-05	-1.49449e-05	-3.14655e-05
	QHLGESTVRTI	-2.8927e-06	-1.0599e-06	-7.04923e-06	-1.93106e-05	-2.12056e-05	1.54542e-06	2.19296e-06
	VTRQELGQVTL	-2.21135e-05	-1.8662e-05	-6.69112e-06	-9.54119e-06	-1.41439e-05	-2.40662e-05	-7.40407e-06
	LAYEQVARALK	2.60735e-05	1.44088e-05	2.54033e-05	2.20173e-05	2.11399e-05	1.08732e-05	2.71796e-05
	IPPDNILPLII	-3.18922e-05	-3.83748e-05	-1.89738e-05	-3.00743e-05	-4.43233e-05	-2.02594e-05	-2.8225e-05
	AISDHYPVEVT	3.20054e-05	1.97942e-05	2.63926e-05	2.5021e-05	2.07334e-05	2.27928e-05	2.31846e-05
	VTRYIYNREEY	5.28762e-06	7.30687e-06	6.47517e-06	1.18173e-05	4.60321e-07	6.53029e-06	8.95938e-06
	STITSREIQTA	-4.82463e-06	-1.26103e-05	-1.76273e-05	-4.82463e-06	-6.26813e-05	-1.68564e-05	-1.12283e-05
	LENVIRDAVTY	-3.79441e-05	-5.24772e-05	-3.32027e-05	-3.91492e-05	-3.5553e-05	-3.21234e-05	-3.10728e-05
	PNRESLDFLLV	2.87634e-05	4.70661e-05	4.8545e-05	5.30971e-05	4.4484e-05	4.87459e-05	3.1108e-05
	PQVEQLELGGS	-2.31914e-05	-2.42527e-05	-2.49116e-05	-2.65856e-05	-1.94198e-05	-3.15663e-05	-2.74057e-05
	ATAQTVEDYVE	-2.65201e-05	-2.7143e-05	-2.65201e-05	-2.65201e-05	-2.65201e-05	-2.96052e-05	-2.65201e-05
	QRGLTAYHDIS	3.88756e-05	3.49014e-05	3.78932e-05	4.46451e-05	1.90349e-05	3.96838e-05	1.72543e-05
	RGLTAYHDISL	-5.25416e-05	-2.83833e-05	-2.70893e-05	-2.40029e-05	-3.52084e-05	-3.26469e-05	-4.23886e-05
	AIQPGSINYDL	-2.82677e-05	-2.63694e-05	-2.32552e-05	-2.63288e-05	-4.35739e-05	-3.18934e-05	-3.46394e-05
	LTVTGKTVRLL	-2.31841e-06	1.35121e-06	2.43026e-06	5.84944e-06	-2.30699e-07	-7.45533e-06	9.89612e-06
	SLGKNPTDAYL	-4.75371e-05	-3.53022e-05	-3.35662e-05	-4.23349e-05	-4.24865e-05	-4.23716e-05	-4.45951e-05
	GIAQIIAAQEE	-2.08873e-05	-2.73827e-05	-2.65267e-05	-2.56629e-05	-3.78198e-05	-2.60173e-05	-4.32521e-05
	ALAAAGYDVEK	-1.80221e-05	-1.46916e-05	-1.19329e-05	-1.15773e-05	-1.98425e-05	-1.58964e-05	-1.40676e-05
	VEIIANDQGNR	2.05651e-05	1.77602e-05	1.4212e-05	1.85051e-05	4.65215e-06	-1.39226e-05	-1.09049e-06
	LSSSVHTFPAL	-9.44711e-06	2.58572e-05	1.00368e-05	1.39514e-05	2.62312e-05	2.40645e-05	2.31918e-05
	KSDLEMQIESL	-5.07781e-06	4.19753e-06	2.87152e-06	-4.90138e-06	-4.36763e-06	-3.11905e-06	-9.22816e-06
	TEELNREVATN	-1.08758e-05	-1.08758e-05	-1.08758e-05	-1.30274e-05	-1.15646e-05	-1.08758e-05	-1.08758e-05
	LALDIEIATYR	-3.73049e-05	-3.46588e-05	-3.47914e-05	-4.01791e-05	-4.06122e-05	-3.86606e-05	-3.51475e-05
	KNLQTVNVDEN	6.41502e-05	5.02211e-05	5.36793e-05	6.03145e-05	5.08059e-05	5.74142e-05	4.19247e-05
	IALLNVELELK	-3.03662e-05	-2.97771e-05	-2.2124e-05	-3.76547e-05	-2.20903e-05	-3.03123e-05	-3.06626e-05
	DPNRESLDFLL	-1.67672e-05	-1.7034e-05	-1.56496e-05	-2.67679e-05	-1.92354e-05	-2.15886e-05	-1.67192e-05
	LVTRYIYNREE	-2.17042e-05	-4.03345e-05	-2.75858e-05	-4.56133e-05	-2.66301e-05	-1.77189e-05	-1.58568e-05
	SLEWIGVINPY	-5.65081e-05	-4.93175e-05	-6.46055e-05	-6.52353e-05	-5.9832e-05	-5.23559e-05	-5.21613e-05
	IQKTPQIQVYS	-2.32397e-05	-3.07835e-05	-2.98229e-05	-2.20497e-05	-4.34841e-06	-1.16521e-05	-3.05462e-05
	AAEVPSRDTME	-8.87684e-06	-1.4063e-05	-9.56638e-06	-1.42606e-05	-8.75393e-06	-6.27148e-06	-8.50053e-06
	AYGFRDPGPQL	-1.57855e-05	-1.86985e-05	-1.68259e-05	-2.16827e-05	-1.97679e-05	-1.30811e-05	-1.50489e-05
	IEAELEKVAHQ	4.61263e-06	2.80554e-06	7.47696e-06	-6.04698e-06	2.99996e-06	5.0089e-06	-5.68609e-06
	DPADASGTRWA	-2.72533e-05	-1.96749e-05	-1.1843e-05	-1.83154e-05	-2.41734e-05	-1.58794e-05	-1.25553e-05
	SSYEGHPLSEE	-1.10952e-06	2.06358e-05	2.04188e-05	1.18077e-05	2.54539e-05	1.94631e-05	1.86376e-05
	DGVAELDQLLH	6.3463e-06	-1.90956e-06	1.13975e-05	1.30918e-05	1.50212e-05	1.15344e-05	1.6376e-05
	GVAELDQLLHY	-2.18381e-05	-2.65096e-05	-2.18381e-05	-2.95222e-05	-2.45932e-05	-2.52317e-05	-2.32612e-05
	HALQDTEENPR	-1.40703e-05	4.04057e-07	-2.52127e-06	-1.3289e-05	5.82684e-06	2.97141e-06	-9.64136e-06
	HSQGTFTSDYS	-2.34669e-05	-2.04688e-05	-8.35919e-06	-1.74098e-05	-4.24489e-06	-1.62479e-05	-8.71872e-06
	QGTFTSDYSKY	1.25315e-05	2.07327e-05	3.0478e-06	1.6859e-05	1.14788e-05	9.40554e-06	-4.78875e-06
	FTSDYSKYLDS	-2.75899e-05	-2.5651e-05	-2.88314e-05	-1.61049e-05	-3.75859e-05	-3.03535e-05	-3.52453e-05
	KVITAFNEGLK	-6.17991e-06	-1.96983e-05	-2.10584e-05	-2.18685e-05	-5.16337e-06	-1.57889e-05	-1.53748e-05
	LANFLVRSSNN	-4.69649e-05	-4.78863e-05	-6.36143e-05	-5.85058e-05	-6.17491e-05	-6.62975e-05	-5.15281e-05
	NNLGPVLPPTN	-1.006e-05	-1.224e-05	-1.006e-05	-1.006e-05	-1.006e-05	-1.006e-05	-1.006e-05
	VLPPTNVGSNT	-1.88454e-05	-1.91569e-05	-1.88454e-05	-1.88454e-05	-1.88454e-05	-2.43986e-05	-1.88454e-05
	LPPTNVGSNTY	9.95729e-07	-9.92113e-06	-1.42649e-05	4.25111e-07	8.28887e-07	1.02266e-06	5.65027e-06
	ARDPNRESLDF	7.92725e-06	-8.31563e-06	1.21617e-06	1.2061e-06	-6.96619e-06	-1.00385e-06	3.70154e-06
	RDPNRESLDFL	1.1688e-06	4.34054e-06	1.01754e-05	-2.8532e-06	1.47996e-06	8.79107e-06	-1.50865e-05
	GERGFFYTPKS	-9.51685e-06	1.52009e-05	2.3077e-05	1.65564e-05	3.8477e-06	1.40574e-05	1.70285e-05
	EVEDPQVEQLE	2.84591e-05	-4.12529e-07	2.56671e-05	2.40415e-05	9.47399e-06	2.83148e-05	2.38845e-05
	VEDPQVEQLEL	-8.19561e-07	1.74749e-08	6.38472e-06	-1.88723e-05	2.1101e-06	-7.88399e-06	-2.86733e-06
	LELGGSPGDLQ	-1.724e-05	-1.74453e-05	-1.25468e-05	-1.08525e-05	-1.30557e-05	-1.58035e-05	-1.64623e-05
	ELGGSPGDLQT	-3.69578e-05	-3.08582e-05	-2.44046e-05	-2.51997e-05	-2.77473e-05	-3.01507e-05	-2.90306e-05
	LGGSPGDLQTL	1.03405e-05	1.43087e-05	-7.73625e-06	1.0378e-05	1.58477e-05	4.79164e-06	1.39551e-05
	GGSPGDLQTLA	-4.27294e-05	-1.44968e-05	-1.96362e-05	-5.92153e-06	-1.67378e-05	-7.20252e-06	-1.50211e-06
	LQTLALEVARQ	-1.35898e-05	-1.93711e-05	-1.09967e-05	-7.10754e-06	-1.71352e-05	-1.02258e-05	-1.66935e-05
	LELGGGPGAGD	-4.94339e-06	-1.27291e-05	-1.06334e-05	-8.32437e-06	-4.94339e-06	-1.63582e-05	-2.41543e-05
	ELGGGPGAGDL	1.62761e-06	-6.45667e-06	-6.48669e-06	-1.11427e-05	4.75143e-06	8.82667e-06	1.0939e-05
	GGGPGAGDLQT	-1.41345e-05	-1.58166e-05	-1.27023e-05	-2.62262e-05	-1.61461e-05	-2.1032e-05	-1.41253e-05
	GGPGAGDLQTL	-1.01501e-05	-1.03068e-05	-1.04816e-05	-1.42537e-05	-3.06766e-05	-8.42073e-06	-7.99271e-06
	PGAGDLQTLAL	9.22257e-07	8.33103e-06	2.88229e-07	1.05354e-05	-1.17273e-05	1.89033e-06	-4.27701e-07
	LQTLALEVAQQ	-1.62476e-05	-3.86089e-05	-2.22739e-05	-2.47556e-05	-1.88934e-05	-2.78831e-05	-1.97869e-05
	ELEEELDEAVE	-1.48459e-05	-1.84452e-05	-2.01248e-05	-1.55245e-05	-1.79757e-05	-1.37066e-05	-2.40431e-05
	YPAKPEAPGED	-2.28392e-05	-2.1532e-05	-2.13974e-05	-2.18191e-05	-2.06637e-05	-1.99749e-05	-1.99749e-05
	DVPAALFSKLL	6.51527e-06	-3.38894e-06	1.33271e-07	-2.91489e-06	-2.67385e-06	-9.13085e-06	-5.81621e-07
	FTDDSDSENLP	1.01894e-05	6.08618e-06	1.13372e-06	2.24919e-05	2.84875e-05	1.31771e-05	2.21098e-05
	LPFRPEGLDQW	5.66402e-06	8.8864e-06	-7.15569e-07	1.81706e-06	-1.28098e-05	5.56689e-07	7.46336e-06
	SGQLGLPDEEN	5.75195e-06	1.12901e-05	-1.4749e-05	-8.51766e-06	-1.66116e-05	-6.19001e-07	-1.2273e-05
	DDIPEADLDRP	-7.08235e-06	-1.92469e-05	-1.0559e-05	-6.02465e-06	-7.77123e-07	-2.05414e-06	-1.69682e-05
	ELSAERPLNEQ	-4.19224e-05	-3.109e-05	-2.33043e-05	-3.28325e-05	-2.95032e-05	-2.85489e-05	-2.86406e-05
	SLAAATGKQEL	-1.31399e-05	-1.31399e-05	-1.31399e-05	-1.31399e-05	-1.31399e-05	-1.31399e-05	-1.31399e-05
	AEQDEMRLELQ	-4.6245e-06	2.92211e-06	1.0089e-05	-5.83284e-06	-1.80704e-06	-9.74599e-07	1.25958e-07
	IWHHTFYNELR	-2.31262e-05	-2.64438e-05	-3.44846e-05	-3.2813e-05	-3.09241e-05	-3.47122e-05	-3.91147e-05
	DAAAEVPSRDT	-1.224e-05	-1.224e-05	-1.224e-05	-1.224e-05	-1.224e-05	-1.224e-05	-1.224e-05
	GLFPQGGKGRE	1.70315e-06	-5.32187e-06	-4.99828e-06	2.25405e-06	-1.21025e-05	-1.07319e-05	-6.07101e-06
	GEDDPDRSMKL	-4.06211e-06	7.6074e-06	9.31335e-06	7.87573e-06	-5.93243e-06	2.24701e-06	1.1441e-05
	DDPDRSMKLSF	-1.34828e-05	-1.37071e-05	-4.79814e-06	-2.7553e-05	-9.53664e-06	-8.56069e-06	-2.08122e-05
	EPEYGEESRSY	-8.31028e-06	-2.73833e-06	-1.10926e-05	-5.76317e-06	-1.41189e-06	-5.78836e-06	-5.40484e-06
	DRQYEPYPITE	-2.4154e-05	-1.75863e-05	-1.19806e-05	-1.29027e-05	-1.57688e-05	-1.35231e-05	-2.79897e-05
	YFDPLQWKNSD	5.09405e-07	-2.8717e-06	5.53888e-06	-2.14785e-05	-6.43587e-06	3.1559e-07	-1.68748e-05
	DPLQWKNSDFE	2.80819e-05	2.56331e-05	2.64027e-05	2.89303e-05	2.82975e-05	2.57937e-05	2.10604e-05
	PFSEDVNWGYE	-2.91695e-05	-3.17096e-05	-3.44581e-05	-3.34318e-05	-3.5109e-05	-3.0388e-05	-5.97214e-05
	QYDGVAELDQL	4.16288e-06	1.01355e-05	1.48196e-06	-3.45597e-06	2.50659e-05	1.8329e-05	1.96158e-05
	PHFLYPKSRLV	-1.86356e-05	-2.39845e-05	2.53714e-06	1.21467e-07	-1.41128e-05	-8.86076e-06	5.3806e-06
	NFFGQNQNTRS	2.31147e-05	1.68037e-05	2.59683e-06	-1.03793e-06	1.47752e-05	1.7631e-05	2.8198e-05
	SQGTFTSDYSK	2.18154e-05	6.58319e-06	2.50981e-05	1.33956e-05	1.02263e-05	1.08508e-05	2.50949e-05
	GTFTSDYSKYL	1.47291e-05	6.90768e-06	1.41289e-05	8.76161e-06	-4.84317e-07	-5.77225e-07	-7.93433e-06
	TFTSDYSKYLD	-3.47072e-05	-2.62621e-05	-5.33118e-05	-9.91743e-06	-3.53942e-05	-2.78533e-05	-1.20638e-05
	DSRRAQDFVQW	-4.64664e-05	-3.59285e-05	-3.46365e-05	-4.5412e-05	-4.90332e-05	-5.59494e-05	-3.85507e-05
	INWLIQTKITD	-1.36799e-05	-6.58253e-06	-9.3351e-06	-1.0214e-05	-2.52963e-05	-1.08608e-05	-1.50298e-05
	GKKVITAFNEG	-2.60667e-05	-3.40449e-05	-1.13508e-05	-9.70475e-06	-1.73811e-05	-1.0644e-05	-1.63334e-05
	FLVRSSNNLGP	-4.30585e-05	-4.88993e-05	-4.87123e-05	-4.38351e-05	-5.55958e-05	-4.97196e-05	-4.76491e-05
	GPVLPPTNVGS	-1.18608e-05	-1.47886e-05	-1.04286e-05	-1.31949e-05	-1.04286e-05	-1.04286e-05	-1.04286e-05
	EDPQVEQLELG	-1.47635e-05	-1.71171e-05	-1.15074e-05	-8.37273e-06	-1.27275e-05	-1.48583e-05	-1.00861e-05
	QLELGGSPGDL	1.30826e-05	1.1458e-05	1.81869e-05	1.23369e-05	1.82698e-05	2.98497e-05	9.99953e-06
	GSPGDLQTLAL	-1.67611e-05	-8.91589e-06	-1.5271e-05	-1.38052e-05	-2.39551e-05	-1.87677e-05	-1.13608e-05
	VEDPQVAQLEL	6.63724e-05	4.28565e-05	4.08395e-05	5.80571e-05	6.19607e-05	5.95287e-05	5.64796e-05
	GPGAGDLQTLA	1.88251e-06	-6.90298e-06	4.09351e-06	-2.95036e-06	-8.70077e-06	7.16969e-06	-1.24624e-06
	NLALSRESLVV	5.56656e-08	5.33105e-06	-1.62236e-05	4.18698e-06	5.67212e-06	-3.55434e-06	-9.11869e-06
	MDQAITVGAPV	-1.65493e-05	-1.26148e-05	-5.40169e-06	-1.39646e-05	-7.24312e-06	-9.3954e-06	-6.47156e-06
	NPNTYSEDLDV	-4.96185e-05	-3.84915e-05	-3.84372e-05	-3.1571e-05	-3.83993e-05	-4.23882e-05	-2.84804e-05
	APELWEDEESL	-1.45804e-05	7.37052e-07	-3.44006e-06	-2.61954e-06	1.22808e-06	-6.3411e-06	-2.73075e-06
	LMYEENSRENP	-8.27423e-06	2.0266e-06	-1.52082e-05	1.26883e-05	6.1674e-06	-1.83214e-06	5.41357e-06
	MYEENSRENPF	-4.07669e-05	-2.33032e-05	-1.64056e-05	-2.65663e-05	-2.63253e-05	-2.07505e-05	-2.88579e-05
	IVEEQYTPQSL	2.33331e-05	1.91407e-05	3.0535e-05	2.5823e-05	1.83283e-05	3.19531e-05	2.30619e-05
	ELGKLTGPSNQ	8.50381e-06	2.13913e-05	1.75297e-05	2.54805e-05	1.8567e-05	2.14585e-05	2.93956e-06
	LRAITEKETVE	-1.53383e-05	-2.2287e-05	-1.98698e-05	-1.18757e-05	-2.23958e-05	-1.3456e-05	-1.27612e-05
	VMEQLGIARPR	-4.13134e-05	-2.08436e-05	-3.29771e-05	-4.01708e-05	-2.4584e-05	-2.9764e-05	-2.65789e-05
	IIATGSVGKNL	6.23877e-06	1.27727e-05	2.09643e-05	9.89426e-06	-6.71718e-06	1.93916e-05	1.75093e-06
	LAAATGKQELA	-1.224e-05	-1.224e-05	-1.224e-05	-1.224e-05	-1.224e-05	-1.224e-05	-1.224e-05
	QAAEQDEMRLE	1.41742e-05	2.72948e-05	3.60148e-05	2.95602e-05	1.84512e-05	2.67595e-05	3.60148e-05
	HKFYNTGPVFS	3.30744e-05	2.14861e-05	1.18139e-05	2.30164e-05	3.52334e-05	-1.22337e-05	2.88784e-05
	AARDPNRESLD	5.95662e-06	1.15563e-05	1.53478e-05	1.82183e-05	1.2975e-05	1.38648e-05	9.65122e-06
	VEALYLVCGER	7.35102e-06	-8.11229e-06	-1.00531e-05	-4.91656e-07	-7.91301e-07	5.02025e-06	7.01581e-06
	QVEQLELGGSP	-7.58532e-06	-5.7505e-06	-2.18814e-06	-1.18002e-05	1.84654e-09	-2.28683e-06	-1.83381e-06
	VEQLELGGSPG	-6.61251e-06	-2.31668e-05	-5.49977e-06	-3.80543e-06	-7.0418e-06	-1.83202e-05	-1.83091e-05
	EQLELGGSPGD	-1.81706e-05	-1.81706e-05	-2.42163e-05	-1.81706e-05	-2.02369e-05	-2.00216e-05	-2.06609e-05
	PQVAQLELGGG	-2.02759e-05	-2.09007e-05	-1.34706e-05	-2.81758e-05	-2.41353e-05	-3.68701e-05	-2.98357e-05
	QVAQLELGGGP	1.06196e-05	-1.27375e-05	1.06196e-05	2.32083e-06	1.06196e-05	2.59842e-06	1.72566e-06
	NEIVEEQYTPQ	-1.03928e-05	-1.4971e-05	-1.25218e-05	-1.02915e-05	-1.03655e-05	-1.15278e-05	-9.67675e-06
	EIVEEQYTPQS	2.19715e-05	8.4382e-06	2.0973e-06	1.91447e-05	5.67317e-06	1.17073e-05	1.20491e-05
	TPQSLATLESV	-2.48186e-05	-1.5808e-05	-1.68668e-05	-1.29117e-05	-2.92605e-05	-1.97252e-05	-2.29187e-05
	VGSLKNEDTPN	-1.20607e-05	-5.1964e-06	-1.30624e-05	-1.31512e-05	-3.77108e-06	-1.25743e-05	-1.0576e-05
	YSPRTPDRVSE	-4.84068e-05	-4.43454e-05	-5.22535e-05	-5.81035e-05	-4.45942e-05	-6.24948e-05	-4.22972e-05
	TPDRVSETDIQ	-2.01475e-05	-2.39224e-05	-6.11873e-06	-2.20278e-05	-1.3736e-05	-7.93155e-06	-1.39489e-05
	LKVALPSYEEA	-1.59103e-05	-2.8056e-05	-2.94242e-05	-2.14429e-05	-3.31296e-05	-2.02294e-05	-2.62273e-05
	TYVRKLDDFVE	-3.4746e-05	-3.71651e-05	-3.03457e-05	-4.11795e-05	-3.74387e-05	-4.37449e-05	-3.67549e-05
	AHAAAITAYAL	-1.224e-05	-1.224e-05	-1.224e-05	-1.224e-05	-1.224e-05	-1.224e-05	-1.224e-05
	GTARGIVVYTG	-2.07926e-05	-7.14237e-06	-1.24707e-05	-1.71878e-05	-2.41194e-05	-8.61482e-06	-1.24754e-05
	NKDLPSPIERT	1.05255e-05	4.14022e-06	6.63772e-06	6.42186e-06	2.74123e-06	-7.48962e-06	1.09041e-05
	GVQVALPSYEE	-1.28483e-05	-4.58695e-07	-7.38838e-06	5.44706e-07	-2.83975e-06	-1.94283e-06	-8.46046e-06
	HEHMVITDRIE	2.17524e-05	4.93662e-05	4.2971e-05	3.34809e-05	4.40983e-05	3.55535e-05	2.48223e-05
	LRVAPEEHPVL	-8.74233e-06	-1.01934e-05	-4.76043e-06	-1.4342e-05	-9.37943e-06	-7.30585e-06	-5.11853e-06
	RVIEITIYEDR	-1.73626e-05	-4.84798e-06	-6.9335e-06	-2.38435e-05	-6.71987e-06	-1.49849e-05	-2.15221e-05
	GIGKITPFEEK	-1.90237e-05	-1.96804e-05	-2.10948e-05	-2.23165e-05	-9.71465e-06	-1.27997e-05	-2.25219e-05
	FESNIKSYRDD	-1.4075e-05	-2.78582e-05	-4.06868e-05	-1.52669e-05	-2.44095e-05	-2.05493e-05	-3.28731e-05
	TVVKSVIVEPE	1.0022e-05	1.20521e-05	2.41256e-05	3.09207e-05	3.40761e-05	2.37735e-05	2.09162e-05
	RVAPEEHPVLL	-1.32094e-05	-1.54083e-05	-9.21783e-06	-1.06149e-05	-9.31485e-06	-1.28088e-05	-2.94989e-05
	YLERTRAELDT	-1.36341e-05	-1.21742e-05	-5.36292e-06	-5.86838e-06	-2.84894e-08	-5.89014e-06	-1.80728e-06
	AQAKVDVFRED	-3.34997e-05	-1.94132e-05	-1.91419e-05	-1.71884e-05	-2.00064e-05	-2.39882e-05	-2.44802e-05
	HHGLDVFQDDD	1.75991e-06	1.46771e-05	2.1844e-05	5.61483e-06	2.40678e-05	1.4791e-05	8.52487e-07
	GQPNTLICFVD	-3.06699e-05	-2.95829e-05	-2.41962e-05	-2.66906e-05	-2.88826e-05	-2.91839e-05	-2.59765e-05
	EIEIIPVQEEE	-1.43885e-05	-9.92239e-06	-7.91716e-06	-1.99881e-05	-8.48225e-06	-8.32436e-06	-2.28604e-05
	ARLGADMEDLR	6.75641e-06	1.9875e-05	3.32684e-05	2.7459e-05	3.02476e-05	2.09494e-05	8.36441e-06
	IEIIPVQEEEE	-2.4484e-05	-2.03442e-05	-2.22971e-05	-2.15249e-05	-2.14285e-05	-2.27772e-05	-2.2655e-05
	IDGSERQNGVL	3.96624e-05	3.64975e-05	2.83764e-05	2.44266e-05	3.08967e-05	2.40093e-05	2.69442e-05
	TIEENIKIFEE	2.06173e-05	-7.08696e-06	-5.63405e-06	1.09206e-05	6.86626e-06	4.36977e-06	1.60541e-05
	GVLNSWTDQDS	-2.3659e-05	-2.52816e-05	-2.89162e-05	-2.05004e-05	-2.49439e-05	-2.14569e-05	-2.99896e-05
	ATIPLVPGRDE	-1.224e-05	-1.224e-05	-1.224e-05	-1.224e-05	-1.224e-05	-1.224e-05	-1.224e-05
	EVAQTTALPDE	2.19049e-05	2.63413e-05	2.12299e-05	1.86694e-05	1.31558e-05	1.49352e-05	6.64158e-06
	PPCCQPSSCETT	-1.224e-05	-1.224e-05	-1.224e-05	-1.224e-05	-1.224e-05	-1.224e-05	-1.224e-05
	MNAAPGVDLTQL	3.42302e-05	2.25507e-05	2.2478e-06	1.96763e-05	7.84918e-06	1.43641e-05	1.53979e-05
	RAQDFVQWLMNT	-1.75941e-05	-1.56175e-05	-1.89949e-05	-2.48221e-05	-2.60808e-05	-2.3627e-05	-2.39772e-05
	AAAEVPSRDTME	4.89076e-07	1.62875e-05	5.98037e-06	1.63851e-05	1.30859e-05	1.20385e-05	8.46419e-06
	TPVRSGTNPQMD	-2.81079e-06	1.88859e-05	1.48515e-05	1.2337e-06	-6.98254e-06	-2.04775e-05	1.23548e-05
	GIAQIIAAQEEM	1.96975e-05	5.6029e-06	1.33566e-05	1.51246e-05	1.31513e-05	1.04466e-05	2.04661e-05
	DAAAEVPSRDTM	-2.73677e-05	-2.28381e-05	-2.23478e-05	-2.1281e-05	-2.67911e-05	-2.2515e-05	-2.19925e-05
	NMIVIVLGHHLG	-1.224e-05	-1.224e-05	-1.224e-05	-1.224e-05	-1.224e-05	-1.224e-05	-1.224e-05
	RMDQLAKELTAE	-3.9172e-05	-4.92032e-05	-5.61649e-05	-4.83079e-05	-3.97681e-05	-5.02357e-05	-5.29735e-05
	SRMDQLAKELTA	-2.03479e-05	-1.98035e-05	-2.56703e-05	-2.90081e-05	-2.88893e-05	-1.97918e-05	-2.28268e-05
	WSRMDQLAKELT	2.67755e-05	2.2708e-05	1.83201e-05	3.36731e-05	2.99813e-05	1.26762e-05	4.08234e-06
	IALYMASQPRNK	-7.14738e-06	-4.75119e-06	-1.49278e-05	-2.40622e-05	-1.31005e-05	-1.98301e-05	-1.6356e-05
	TVTAMDVVYALK	-3.52264e-05	-2.52687e-05	-2.54313e-05	-2.41027e-05	-2.10472e-05	-2.13914e-05	-3.18419e-05
	AAEQDEMRLELQ	-1.45096e-05	-1.34672e-05	-1.12872e-05	-1.12872e-05	-1.36979e-05	-1.34468e-05	-1.1643e-05
	SANSNPAMAPRE	-1.22911e-05	-1.13648e-05	-4.27415e-06	1.90626e-06	1.11865e-05	5.24601e-06	-2.14713e-06
	NAARDPNRESLD	-1.14904e-05	-5.78057e-06	-4.25953e-06	-1.20807e-05	-5.311e-06	-9.6802e-06	-7.10936e-06
	VNNKDLPSPIER	-2.70399e-05	-3.12175e-05	-2.40887e-05	-4.1715e-05	-2.05845e-05	-2.54774e-05	-1.41321e-05
	KCNTATCATQRL	-1.40687e-05	-2.35068e-05	-1.58034e-05	-2.76026e-05	-1.72668e-05	-1.87303e-05	-9.40278e-06
	QLELGGSPGDLQ	-2.69198e-05	-1.10281e-05	-1.43111e-05	-2.90568e-05	-1.56732e-05	-8.48414e-06	-2.10747e-05
	QERNAGDPAQPR	-2.45858e-05	-3.44285e-05	-2.20578e-05	-3.60694e-05	-3.46988e-05	-2.78039e-05	-3.6645e-05
	EESNYELEGKIK	-4.0837e-05	-3.99364e-05	-3.54398e-05	-3.73678e-05	-4.1515e-05	-4.60277e-05	-4.50467e-05
	ALEEQLQQIRAE	-2.12093e-05	-1.86013e-06	-7.90379e-06	-2.58019e-05	-4.19009e-06	-2.37408e-05	-1.2176e-05
	GEAIPIYAEIEN	4.33993e-05	4.64589e-05	4.39456e-05	3.60306e-05	2.79478e-05	4.91635e-05	5.781e-05
	NHEKYDNSLKIV	2.69335e-05	-4.05858e-06	-4.24109e-06	1.93245e-05	4.19824e-06	7.19769e-06	-2.12445e-06
	GISVPIILYPDG	-3.62612e-05	-3.97693e-05	-3.40188e-05	-3.0907e-05	-3.97793e-05	-2.81705e-05	-3.18893e-05
	VHLTDAEKAAVS	-8.2266e-06	-7.68411e-06	-1.91907e-05	-2.47866e-05	-8.91833e-06	-2.98178e-05	-1.63519e-05
	PQVEQLELGGSP	-3.88476e-05	-4.05148e-05	-3.49091e-05	-3.61386e-05	-3.49091e-05	-4.63239e-05	-3.88225e-05
	ATAQTVEDYVEE	-1.46763e-05	-2.16993e-05	-2.17816e-05	-1.69831e-05	-1.36021e-05	-1.63787e-05	-1.46694e-05
	HDFQRGLTAYHD	-3.97147e-05	-4.15536e-05	-3.47021e-05	-3.90052e-05	-3.71128e-05	-3.56277e-05	-3.64809e-05
	FLKVALPSYEEA	2.43004e-05	2.80632e-05	2.69201e-05	-1.32274e-05	2.33159e-05	3.9624e-05	2.62025e-05
	VGPRVGLARAQS	7.47958e-06	4.13022e-06	2.18136e-06	-1.59583e-06	-1.16011e-05	-1.36815e-05	-3.15891e-06
	DAAASPLIAEQE	-1.224e-05	-1.224e-05	-1.224e-05	-1.224e-05	-1.224e-05	-1.224e-05	-1.224e-05
	KVVQEYIDAFSD	-1.68679e-05	-2.55365e-05	-1.19841e-05	-1.44682e-05	2.85946e-06	-3.80553e-06	-1.6977e-05
	LAYLTSESSRPT	-1.04635e-05	-1.04635e-05	-1.15304e-05	-1.04635e-05	-1.04635e-05	-1.04635e-05	-1.29538e-05
	AKALANVNIGSL	-6.65541e-06	-3.85658e-06	-3.64317e-05	-7.70186e-06	-1.05861e-05	-7.45062e-06	-3.36224e-06
	VGDEAQSKRGIL	-1.57933e-05	-2.58393e-05	-2.03561e-05	-2.37472e-05	-2.37171e-05	-3.15228e-05	-2.32071e-05
	VQTKGTGASGSF	6.93669e-05	8.02143e-05	4.03478e-05	7.14349e-05	5.81192e-05	5.93321e-05	3.89065e-05
	VGGTSDVEVNEK	5.89794e-06	2.04467e-05	1.64646e-05	3.39641e-05	1.86966e-05	2.8684e-05	2.81947e-05
	YYLKKTISRSPG	-2.66878e-05	-2.58676e-05	-2.3364e-05	-2.93283e-05	-3.04682e-05	-2.69381e-05	-1.98119e-05
	LQQSGPELVKPG	-7.79781e-05	-6.45143e-05	-6.53984e-05	-9.76282e-05	-6.34516e-05	-7.49452e-05	-7.46507e-05
	ISPNAISAEEDG	-4.6566e-05	-5.38916e-05	-4.39077e-05	-3.5027e-05	-6.31736e-05	-5.08113e-05	-4.9608e-05
	VDAGAALVQEDH	-2.72272e-05	-2.40049e-05	-2.40049e-05	-3.19963e-05	-2.98594e-05	-2.92495e-05	-2.40049e-05
	EQEEAFLLAEEE	3.73753e-05	4.03626e-05	1.39618e-05	2.99855e-05	2.97823e-05	4.31918e-05	3.67186e-05
	GVQVALPSYEEA	-3.40052e-06	-9.69258e-06	-6.92785e-06	-1.04764e-05	-2.21778e-05	-1.48379e-05	-1.54689e-05
	SLVSKGTLVQTK	2.53471e-05	1.55023e-05	-6.21699e-06	2.13316e-05	6.89756e-06	-1.14332e-05	-1.33484e-05
	DPNRESLDFLLV	2.62065e-06	-8.32796e-06	-6.22421e-06	-4.71523e-06	-3.08696e-05	3.8703e-06	-2.31658e-06
	QTIEENIKIFEE	-6.59758e-06	-2.10712e-05	-7.21696e-07	-3.92472e-06	-2.44871e-05	-5.86854e-06	-3.73856e-07
	SRIVENLQSFNE	6.01719e-06	2.70532e-05	4.09089e-05	4.50648e-05	4.71724e-05	4.06724e-05	4.16118e-05
	AHAAAITAYALT	-8.07015e-06	-6.63798e-06	-6.63798e-06	-1.15558e-05	-6.63798e-06	-9.72305e-06	-6.63798e-06
	LSHNAITDLPEH	-6.05389e-06	-4.97977e-06	-1.92049e-05	-4.97977e-06	-4.97977e-06	-9.91589e-06	-4.97977e-06
	AASAILTAQLDE	-1.28162e-05	-1.28162e-05	-1.28162e-05	-1.28162e-05	-1.28162e-05	-1.28162e-05	-1.28162e-05
	LVTRYIYNREEY	-2.54441e-05	-1.00671e-05	-4.23308e-05	-6.83903e-06	-1.33858e-05	-1.67433e-05	-1.67323e-05
	GYQQFAYDGRDY	-1.77209e-05	-3.44785e-05	-2.54771e-05	-2.46007e-05	-3.55909e-05	-2.49722e-05	-2.29933e-05
	QIDNARLAADDF	-5.94597e-06	8.56823e-07	-1.19458e-05	-1.57407e-05	-1.49849e-05	-4.38781e-06	-1.30177e-05
	GVEEQTKAFLDG	1.29147e-05	3.22578e-05	2.352e-05	1.59733e-05	2.83426e-05	3.15572e-05	6.43163e-06
	PNQLYNELNLGR	1.05818e-05	5.85576e-06	7.92747e-06	3.11831e-05	6.83937e-06	2.89949e-05	9.69497e-06
	GEDDPDRSMKLS	9.00361e-06	2.68173e-05	2.96485e-05	4.51363e-05	2.21408e-05	2.99472e-05	3.07031e-05
	YDGVAELDQLLH	-1.91588e-05	-1.37416e-05	-2.1254e-05	-2.14216e-05	-1.54965e-05	-1.58982e-05	-1.52089e-05
	DGVAELDQLLHY	-4.95231e-05	-4.01991e-05	-3.98415e-05	-4.53918e-05	-4.35622e-05	-3.92502e-05	-4.26883e-05
	SFPASQTEAHED	-8.08307e-05	-6.19368e-05	-5.49889e-05	-6.26475e-05	-6.2273e-05	-7.47423e-05	-7.63378e-05
	SQGTFTSDYSKY	-1.23276e-05	1.47526e-05	1.50381e-05	1.65903e-05	-9.03801e-06	5.40499e-06	2.21449e-05
	HDEFERHAEGTF	-9.38955e-06	2.51183e-05	1.25914e-06	9.02729e-06	-1.16238e-05	1.44636e-05	1.7254e-05
	KKVITAFNEGLK	-2.45318e-06	-3.56307e-06	-3.41629e-06	-1.37979e-05	-1.46082e-05	-8.96143e-06	-2.35498e-06
	DNIQGITKPAIR	-1.27999e-06	1.47664e-05	1.24197e-05	6.92539e-06	-4.361e-06	3.76816e-06	1.27704e-05
	GPVLPPTNVGSN	-3.06051e-06	-3.06051e-06	-3.06051e-06	-5.82678e-06	-6.50436e-06	-5.22007e-06	-9.1084e-06
	AARDPNRESLDF	-1.94688e-05	-2.2352e-05	-1.44296e-05	-4.24834e-05	-1.08621e-05	-2.34751e-05	-1.54983e-05
	ARDPNRESLDFL	1.33531e-05	9.61196e-06	1.94953e-05	1.19993e-05	8.73364e-06	1.13239e-05	1.38002e-05
	RDPNRESLDFLL	-1.05358e-05	2.31791e-06	-8.55979e-06	7.44861e-08	-7.34964e-06	-9.25061e-06	-2.5219e-06
	EVEDPQVEQLEL	-1.96107e-05	-9.90904e-06	-4.0523e-07	-1.04513e-06	-4.84723e-06	-1.81413e-05	-3.52819e-05
	LELGGSPGDLQT	-3.44987e-05	-3.72272e-05	-3.15692e-05	-4.0409e-05	-3.40207e-05	-3.3382e-05	-2.73036e-05
	ELGGSPGDLQTL	9.10062e-06	2.5024e-05	6.40281e-06	2.11056e-05	2.5431e-05	2.6005e-05	2.48933e-05
	LGGSPGDLQTLA	-1.49046e-05	-2.33023e-05	-1.12349e-05	-1.34448e-05	-1.52959e-05	-1.13425e-05	-1.65761e-05
	GGSPGDLQTLAL	2.19427e-05	1.37037e-05	1.41599e-05	2.37263e-05	2.35524e-05	1.49772e-06	9.88572e-06
	DLQTLALEVARQ	-3.60975e-05	-3.19766e-05	-2.67184e-05	-2.37819e-05	-2.50148e-05	-2.28839e-05	-2.10301e-05
	EVEDPQVAQLEL	3.00543e-05	1.17038e-05	2.16978e-05	3.16531e-05	7.99118e-06	1.05818e-05	1.8839e-05
	PQVAQLELGGGP	-1.83764e-05	-2.05564e-05	-2.22883e-05	-2.145e-05	-2.35422e-05	-1.99189e-05	-2.26455e-05
	LELGGGPGAGDL	-1.50504e-05	-1.10843e-05	-7.11801e-06	-8.77415e-06	-3.16094e-07	-4.8002e-06	1.06144e-06
	ELGGGPGAGDLQ	-1.63016e-05	-1.70663e-05	-3.29751e-05	-1.66695e-05	-1.15925e-05	-1.60766e-05	-2.4801e-05
	LGGGPGAGDLQT	-3.378e-05	-3.93114e-05	-2.62273e-05	-2.77031e-05	-2.81362e-05	-2.77272e-05	-4.01037e-05
	GGGPGAGDLQTL	-3.05643e-05	-2.94902e-05	-3.19796e-05	-3.4408e-05	-3.56891e-05	-3.22668e-05	-3.83841e-05
	GGPGAGDLQTLA	-7.66196e-06	-1.84207e-06	-5.08085e-06	-6.65823e-06	8.90933e-08	-7.93922e-06	2.03029e-06
	GPGAGDLQTLAL	-4.90611e-06	-9.01816e-06	-4.16589e-06	-3.0685e-06	-1.23187e-05	-7.70528e-06	-6.65749e-06
	ALAHLLEAERQE	-4.81936e-06	-7.93364e-06	-5.88624e-06	-9.42979e-06	-7.57443e-06	-5.74488e-06	-5.88663e-06
	ERPVFTNHFLVE	-4.33201e-06	-1.68992e-05	-7.50612e-06	-5.00399e-06	-2.07122e-05	-7.48923e-06	-1.53354e-05
	QELEEELDEAVE	-7.35232e-05	-6.32541e-05	-6.33725e-05	-6.33216e-05	-5.62445e-05	-5.1667e-05	-6.3735e-05
	QELGKLTGPSNQ	8.73733e-06	3.41225e-05	2.28892e-05	3.15718e-05	3.44421e-05	2.132e-05	2.99942e-05
	DQLSEDASKVIT	-7.30983e-06	-1.45213e-05	-7.97523e-06	-1.61825e-05	-2.35808e-05	-1.28473e-05	-1.11798e-05
	LDDIPEADLDRP	3.15545e-05	2.08518e-05	3.59451e-05	3.32171e-05	2.84628e-05	3.83999e-05	9.61398e-06
	SKVAFSAVRSTN	-7.69743e-06	-1.75458e-06	-9.89058e-08	2.72332e-06	-3.17171e-06	2.07309e-06	6.08327e-07
	EGEDDPDRSMKL	3.13299e-05	3.16204e-05	2.29227e-05	2.84833e-05	3.20537e-05	3.58062e-05	4.81715e-05
	EDDPDRSMKLSF	-1.43645e-05	-2.01627e-05	-2.7032e-05	-1.64443e-05	-2.90971e-05	-1.15906e-05	-2.8467e-05
	DPDRSMKLSFRT	3.81146e-05	3.34709e-05	7.96821e-06	3.6764e-05	3.06581e-05	1.82032e-05	4.39518e-06
	EDSVEARSDFEE	-2.92701e-05	-5.10463e-05	-2.44683e-05	-2.82861e-05	-1.79279e-05	-2.59131e-05	-3.83508e-05
	NHPDSELESTAN	-2.5695e-06	-3.70711e-06	-3.97029e-06	-1.13343e-05	-1.24337e-05	-7.67683e-06	-1.14429e-05
	PDRQYEPYPITE	-3.65569e-05	-3.54679e-05	-3.61772e-05	-4.03532e-05	-3.84867e-05	-3.57531e-05	-3.43995e-05
	RPFSEDVNWGYE	-5.31418e-06	-1.37545e-05	-7.7891e-06	-2.31445e-05	-2.21071e-05	-1.27297e-05	-1.73963e-05
	SAARSVPASNYV	-1.86037e-05	-2.30798e-05	-3.14034e-06	-7.93614e-06	-9.71321e-06	-7.68261e-06	-2.27107e-05
	PGQGGLEGPSGP	-1.63916e-05	-1.83237e-05	-2.20527e-05	-2.5619e-05	-4.30897e-05	-1.64142e-05	-1.77872e-05
	TEAHEDPDEMNE	6.47266e-06	1.44537e-05	-1.11374e-05	-1.48255e-05	3.99847e-06	-5.74432e-06	1.29842e-06
	QGTFTSDYSKYL	7.60927e-06	2.11116e-05	3.24758e-05	1.60385e-05	3.04741e-05	-1.12602e-05	2.35732e-05
	GTFTSDYSKYLD	2.86571e-06	-1.11249e-05	-2.86066e-05	-4.14171e-06	-3.70012e-06	-1.48997e-06	6.59228e-06
	TFTSDYSKYLDS	2.24274e-05	1.88498e-05	3.72906e-05	3.05084e-05	3.91782e-05	1.3106e-05	2.16273e-05
	FTSDYSKYLDSR	2.30197e-05	2.45142e-05	3.51392e-05	3.29219e-05	3.72447e-05	2.93531e-05	3.36998e-05
	SDYSKYLDSRRA	-1.86787e-05	-9.7952e-06	-1.4581e-05	-6.785e-06	5.10226e-06	-1.85667e-05	-1.31665e-05
	LDSRRAQDFVQW	2.14311e-05	2.20817e-05	1.47562e-05	2.10026e-05	2.36173e-05	1.81791e-05	1.75954e-05
	DSRRAQDFVQWL	-1.75492e-05	-1.1759e-05	-3.17164e-05	-1.63329e-05	-1.44663e-05	-2.43816e-05	-1.74944e-05
	FINWLIQTKITD	1.56809e-05	3.09626e-05	2.12422e-05	2.19816e-05	2.3508e-05	1.84861e-05	2.65683e-05
	ASGPPVSELITK	-1.21329e-05	3.95811e-06	-2.29439e-06	1.83448e-05	1.74451e-05	8.76387e-06	1.22825e-05
	NFLVRSSNNLGP	-2.39426e-05	-4.82857e-06	-1.41572e-05	-1.73247e-05	-1.42951e-05	-3.31353e-05	-1.23848e-05
	EQLELGGSPGDL	-2.03326e-05	-1.4962e-05	-2.0652e-05	-2.01871e-05	-2.90817e-05	-2.91533e-05	-1.70965e-05
	QLELGGGPGAGD	2.34913e-05	9.90944e-06	2.00219e-05	1.88612e-05	2.01948e-05	2.09554e-05	1.61026e-05
	EIELQSQLALKQ	2.12327e-05	7.54271e-06	2.20091e-05	7.78295e-07	1.50581e-05	1.8251e-05	1.41792e-05
	TWEQEPLQEQPR	-3.19247e-05	-1.53338e-05	-1.85686e-05	-2.68469e-05	-1.94401e-05	-1.61396e-05	-4.16987e-05
	APLVETSTPLRL	-1.224e-05	-1.224e-05	-1.224e-05	-1.224e-05	-1.224e-05	-1.224e-05	-1.224e-05
	RPVFTNHFLVEL	2.24568e-06	-2.70137e-05	-5.20562e-06	1.98571e-06	-2.17656e-05	-8.51386e-06	2.61742e-06
	DVPAALFSKLLF	9.3361e-06	1.00333e-05	1.26212e-05	1.38761e-05	1.91125e-05	9.52726e-06	5.85845e-06
	LMYEENSRENPF	-1.64552e-05	-1.2006e-05	-1.59982e-05	-2.93874e-05	-1.8981e-05	-1.71513e-05	-1.88496e-05
	TNEIVEEQYTPQ	-1.35199e-05	3.48528e-07	-2.35782e-06	1.35599e-06	1.37836e-06	-6.68582e-06	-3.42847e-06
	VKYPELLNTNQL	-1.41542e-06	-7.69461e-06	-5.58884e-06	2.53715e-07	-2.60471e-06	-9.66434e-06	-2.59083e-07
	VQMEFLASSESV	1.00262e-06	-2.50547e-06	-1.91596e-05	-6.55241e-06	-1.14694e-05	2.61464e-06	1.03551e-05
	LIIATGSVGKNL	-1.35868e-05	-1.9004e-06	-5.2215e-06	-2.47452e-05	-8.40257e-06	1.33362e-06	-8.43033e-06
	APSDPRLRQFLQ	-3.68864e-05	-1.85668e-05	-8.60107e-06	-1.81293e-05	-1.48e-05	-1.50797e-05	-8.60107e-06
	SLAAATGKQELA	-1.05181e-05	-1.05181e-05	-1.05181e-05	-1.05181e-05	-1.224e-05	-1.05181e-05	-1.05181e-05
	EEEPEYGEESRS	-4.07984e-05	-2.63429e-05	-2.17015e-05	-3.46563e-05	-2.25169e-05	-2.70582e-05	-1.77947e-05
	FDPLQWKNSDFE	-1.76492e-05	-1.73269e-05	-2.5004e-05	-1.18863e-05	-2.35506e-05	-1.96402e-05	-2.28783e-05
	EDPQVEQLELGG	4.73858e-05	3.695e-05	-9.07251e-07	4.24516e-05	3.09207e-05	4.05421e-05	3.50028e-05
	VEQLELGGSPGD	-3.91702e-05	-2.59077e-05	-3.15958e-05	-3.72476e-05	-2.99596e-05	-3.85332e-05	-3.72909e-05
	REVEDPQVAQLE	-2.74681e-05	-2.58664e-05	-3.20406e-05	-2.4867e-05	-2.99364e-05	-3.81512e-05	-3.95159e-05
	VEDPQVAQLELG	-3.73673e-05	-3.17805e-05	-3.37314e-05	-3.41581e-05	-2.8307e-05	-4.19029e-05	-3.83592e-05
	VAQLELGGGPGA	-1.93757e-06	-3.49471e-06	-1.82965e-05	-3.47438e-06	-2.97072e-06	-3.78862e-06	-5.13939e-06
	AQLELGGGPGAG	-9.84399e-06	-9.05156e-06	-7.31357e-06	-1.26708e-05	-1.16781e-05	-8.6934e-06	-1.86991e-05
	DLQTLALEVAQQ	4.50038e-05	3.60785e-05	1.05779e-05	3.97116e-05	4.43667e-05	4.48978e-05	3.15513e-05
	ASFQRNQLLQKE	1.34187e-05	-1.0362e-05	6.90857e-07	1.25308e-05	-4.41035e-06	1.21777e-05	1.4201e-05
	NEIVEEQYTPQS	-8.10497e-06	-9.25746e-06	-8.10015e-06	-1.10772e-05	-8.42204e-06	-9.54844e-06	-1.05907e-05
	NQEQAEQGREHL	3.68842e-05	2.52452e-05	3.17211e-05	5.40064e-05	3.81983e-05	4.31777e-05	3.91809e-05
	VSETDIQRLLHG	-2.81168e-05	-1.5155e-05	-1.90065e-05	-1.6743e-05	-1.58537e-05	-2.14497e-05	-6.9193e-06
	NTYVRKLDDFVE	-1.91484e-06	-1.00031e-05	5.35943e-06	-2.51503e-06	-5.82119e-06	-1.98964e-06	-3.44916e-05
	NELRVAPEEHPV	3.17062e-05	1.78893e-05	3.00512e-05	3.02952e-05	1.93161e-05	1.72645e-05	2.93324e-05
	LKVALPSYEEAL	6.28009e-06	-2.69185e-06	1.13265e-05	1.55186e-06	-7.80167e-06	-2.51371e-06	9.1901e-06
	ETVAVKIFPYEE	7.80533e-07	-3.69158e-06	4.76726e-06	-6.86928e-06	-2.58433e-06	-5.0881e-06	-2.3505e-06
	VAEVGISDYGDK	-1.61843e-06	4.5595e-06	-9.34813e-06	-7.01863e-06	-3.84088e-06	-1.20269e-05	5.58579e-06
	APQKVELTVEKE	-1.37972e-05	-1.2242e-05	-1.73052e-05	-8.48051e-06	-9.7358e-06	-1.00299e-05	-1.65976e-05
	GQPNTLICFVDN	-1.07286e-05	-1.65843e-05	-2.99132e-05	-1.9544e-05	-1.16525e-05	-2.20556e-05	-2.24504e-05
	DHGATGILVFPN	-2.65757e-05	-2.89779e-05	-3.28757e-05	-2.44472e-05	-2.87572e-05	-2.60378e-05	-2.43453e-05
	PEQKALVIGGEA	1.00945e-05	1.26603e-05	1.80028e-05	1.09462e-05	-8.02423e-06	5.34957e-06	4.48234e-06
	AFQEALAAAGDK	-2.78983e-05	-2.78983e-05	-3.82115e-05	-4.44959e-05	-2.78983e-05	-3.28344e-05	-3.32347e-05
	NNKDLPSPIERT	-1.92141e-06	-1.19377e-05	-7.16171e-06	2.82134e-06	3.77699e-06	-1.10959e-05	-2.67354e-05
	EGTARGIVVYTG	-7.68885e-05	-8.66232e-05	-6.90044e-05	-8.33056e-05	-8.51567e-05	-7.56502e-05	-7.8966e-05
	QSTAITAYKSEG	1.77583e-05	1.18858e-05	9.98515e-06	1.42121e-05	9.0911e-06	1.94155e-05	1.44138e-06
	PAEVGVLVGKDR	-2.72764e-05	-2.22212e-05	-3.53231e-05	-2.60259e-05	-2.54921e-05	-2.57861e-05	-1.2209e-05
	TIEENIKIFEED	-1.8825e-05	-2.93641e-05	-3.13187e-05	-4.82994e-05	2.89747e-06	-3.62397e-05	-1.0706e-05
	YPIEHGIITNWD	-3.01842e-05	-1.9445e-05	-3.36198e-05	-4.36331e-05	-2.36468e-05	-3.11011e-05	-4.85695e-05
	LGKQEVIRGWEE	-3.02005e-05	-2.50818e-05	-2.22729e-05	-2.92507e-05	-3.4779e-05	-2.31344e-05	-3.01023e-05
	IHEHMVITDRIE	-3.78669e-05	-3.01953e-05	-3.06313e-05	-4.48105e-05	-3.88923e-05	-4.08938e-05	-3.9885e-05
	INASYIDGFKEP	9.61657e-06	1.6945e-05	-2.03459e-07	3.89915e-06	7.63995e-06	8.42941e-06	7.25643e-06
	DTTVSVKSYPDE	-3.29872e-07	-3.00136e-07	-3.85237e-06	2.53118e-06	-3.58252e-06	3.63605e-07	-2.07669e-06
	AQQEALLVFAEH	-1.57269e-05	-1.57269e-05	-1.57269e-05	-1.63416e-05	-1.57269e-05	-1.57269e-05	-1.85729e-05
	GTARGIVVYTGD	1.24528e-05	1.89888e-05	-1.51897e-05	-2.11759e-06	1.40322e-05	6.41297e-06	-2.75345e-06
	TIQQVIKSGSDE	-3.67194e-05	-3.76131e-05	-2.98152e-05	-3.97752e-05	-2.41772e-05	-4.1102e-05	-2.66188e-05
	NTFKTLDSWRDE	-6.79363e-06	4.5982e-06	-9.83983e-06	-5.08696e-06	8.2002e-06	-8.25107e-06	-8.07051e-06
	AVAEEIQDEVDE	-6.08105e-06	-3.15567e-05	-1.35299e-05	-1.2745e-05	-1.80253e-05	-9.38687e-06	-9.62036e-06
	HEHMVITDRIEN	3.42851e-06	-1.68818e-05	-5.69233e-06	-2.12914e-05	-5.1597e-06	6.9298e-06	-1.85098e-05
	GKIETIEVMEDR	-2.41449e-05	-2.26742e-05	-1.68272e-05	-2.10666e-05	-1.09306e-05	-1.37643e-05	-1.71914e-05
	ALHHGLDVFQDD	-2.31095e-06	1.26947e-06	2.02583e-07	-8.56613e-06	-1.69829e-05	-8.90086e-07	-4.0669e-06
	GIVKALNVEPDG	-2.3781e-06	-2.625e-05	-1.08915e-05	-2.09785e-05	-1.67193e-05	-7.48543e-06	-1.26745e-05
	AAQKAAAFEDQE	-7.5887e-07	-1.78874e-05	-8.58269e-06	-4.75458e-06	-1.45343e-05	-3.22693e-06	-6.80676e-06
	EATIPLVPGRDE	-2.44174e-05	-2.22691e-05	-2.22691e-05	-2.44207e-05	-2.22691e-05	-2.41202e-05	-2.22691e-05
	YKEQYAFVYKEK	-8.64772e-06	-2.45157e-05	-2.5701e-05	-2.33537e-05	-1.95724e-05	-2.37264e-05	-1.57469e-05
	SIAQLNAENDHP	-1.4904e-05	-1.4904e-05	-1.66821e-05	-1.4904e-05	-1.4904e-05	-1.4904e-05	-1.4904e-05
	KQVTELEAEREQ	-2.38659e-05	-2.07259e-05	-1.91124e-05	-2.17439e-05	-4.03476e-05	-2.64357e-05	-2.19638e-05
	IVEQIPTYVEYS	-6.48871e-06	5.88201e-06	-4.1498e-06	1.59534e-05	1.98122e-05	6.3599e-06	-4.16006e-06
	EAQAKVDVFRED	-3.22271e-05	-3.01592e-05	-3.85536e-05	-4.17211e-05	-2.9393e-05	-3.99468e-05	-4.28291e-05
	ATIPLVPGRDED	-1.81542e-05	-1.77029e-05	-1.70801e-05	-1.70801e-05	-1.70801e-05	-1.83141e-05	-1.85031e-05
	LHHGLDVFQDDD	-4.88992e-06	-7.69025e-07	5.20041e-06	-1.56265e-05	3.38225e-07	6.78118e-06	5.90843e-06
	LGQPNTLICFVD	-3.1002e-05	-1.67458e-05	-1.30468e-05	-7.37454e-06	-2.20979e-05	-1.13932e-05	-2.94146e-05
	EVAQTTALPDED	1.54031e-06	2.43449e-05	1.55908e-05	-2.95752e-06	2.18501e-05	1.42021e-05	9.89402e-06
	VSVSVIMSEGDG	2.69134e-05	4.98558e-05	5.06214e-05	4.78628e-05	3.92721e-05	4.07145e-05	4.24348e-05
	AQAKVDVFREDL	-2.337e-06	-1.27094e-05	-1.18955e-05	-1.06456e-05	1.00829e-06	-5.76449e-06	-6.20923e-06
	HHGLDVFQDDDA	-5.36103e-05	-4.35574e-05	-4.0658e-05	-3.97105e-05	-4.00213e-05	-5.33157e-05	-4.84881e-05
	RLVTRYIYNREE	-8.35263e-07	-9.64567e-06	1.12022e-05	-1.01758e-05	6.03765e-06	-1.96642e-07	1.22575e-05
	ISVPVPEFADSD	8.57273e-06	1.06008e-05	8.49947e-06	2.80262e-05	3.66882e-05	1.00491e-05	3.83678e-05
	EEEIEIIPVQEE	-5.46768e-06	-2.72528e-05	-1.32746e-05	-2.35547e-05	-2.46576e-05	-2.60995e-05	-1.47014e-05
	EEIEIIPVQEEE	-1.1152e-05	-6.42107e-06	-2.92214e-05	-2.66379e-05	-2.0068e-05	-1.50096e-05	-1.39341e-05
	EIEIIPVQEEEE	-3.8936e-05	-3.5796e-05	-2.67143e-05	-3.65067e-05	-2.68338e-05	-2.66974e-05	-3.59666e-05
	IEIIPVQEEEEE	-2.18557e-05	-2.0612e-05	-2.10962e-05	-1.80759e-05	-2.1927e-05	-1.8397e-05	-1.71852e-05
	GVLNSWTDQDSK	1.621e-05	-8.42199e-07	9.13363e-06	-5.15991e-06	-1.01028e-05	5.84673e-06	1.09079e-05
	QNGVLNSWTDQD	-1.49339e-05	-3.53881e-05	-2.43211e-05	-1.04234e-05	3.84519e-06	-2.50252e-05	-7.6155e-06
	IDGSERQNGVLN	2.29514e-05	1.11517e-05	1.11521e-05	2.07849e-05	2.21933e-05	1.90728e-05	1.64683e-05
	EIQSQAKAYFEK	-2.29826e-05	-1.92792e-05	-1.75854e-05	-1.76692e-05	-3.12371e-05	-1.70671e-05	-2.4702e-05
	TRAYGFRDPGPQ	5.49374e-06	-1.45012e-05	4.81144e-06	1.18409e-06	1.86939e-06	2.07755e-06	1.6078e-06
	LVEALYLVCGERG	8.23756e-05	7.12643e-05	5.66295e-05	8.35051e-05	7.77366e-05	9.32628e-05	8.18673e-05
	RRAQDFVQWLMNT	-1.6028e-05	-1.41337e-05	-1.6609e-05	-1.45208e-05	-1.11579e-05	-2.01404e-05	-6.655e-06
	NIAVDKANLDVMK	3.34753e-05	5.0454e-05	4.33114e-05	3.53176e-05	4.47872e-05	2.47058e-05	3.9389e-05
	DAAAEVPSRDTME	4.43412e-06	2.98507e-06	-1.15474e-05	1.50924e-06	-2.19606e-05	-1.23965e-05	7.65649e-06
	AATLAVIDSEKDM	-1.13927e-05	-1.19243e-05	-1.84522e-05	-1.36587e-05	-2.03906e-05	-2.44943e-05	-8.4964e-06
	SRMDQLAKELTAE	2.6356e-05	2.10408e-05	2.8262e-05	3.83827e-06	1.84702e-05	5.53471e-06	1.08237e-05
	EQEMATAASSSSL	-1.81623e-05	-1.05968e-05	-1.02854e-05	-1.30516e-05	-1.02854e-05	-1.02854e-05	-1.02854e-05
	WSRMDQLAKELTA	1.04222e-05	-1.64713e-06	5.00823e-07	1.33339e-05	1.02827e-05	9.62269e-06	1.57928e-05
	HTYQVGMNDMGDM	1.97742e-05	2.26285e-05	3.7105e-05	2.12519e-05	3.68558e-06	7.53897e-06	3.17609e-05
	GEDDPDRSMKLSF	-1.68773e-05	-1.50568e-07	-1.2308e-05	-5.00982e-06	5.83734e-06	-8.21744e-06	-2.6553e-05
	NAARDPNRESLDF	1.83211e-05	3.95179e-05	3.6022e-05	2.1947e-05	2.91764e-05	3.41487e-05	4.66863e-05
	KKLEPSGPISTIN	4.51574e-05	5.34795e-05	4.85632e-05	5.28461e-05	2.97878e-05	5.21443e-05	4.14381e-05
	VNNKDLPSPIERT	3.08079e-06	6.65719e-06	1.77895e-06	5.92213e-06	5.48558e-06	1.88233e-05	9.95438e-06
	GKKVITAFNEGLK	1.18431e-05	-1.81718e-06	7.67447e-06	-2.60362e-05	-7.91568e-06	6.77828e-06	1.585e-05
	QLELGGGPGAGDL	-4.11982e-05	-4.65877e-05	-4.36441e-05	-4.48964e-05	-3.92304e-05	-4.77107e-05	-6.10795e-05
	QLELGGSPGDLQT	8.40613e-06	1.91582e-05	1.17926e-05	2.98281e-05	1.5935e-07	2.3018e-05	1.60529e-05
	PQVEQLELGGSPG	-7.63101e-06	4.43029e-06	3.90597e-06	-1.57059e-06	3.93263e-06	8.33335e-07	2.83441e-06
	NYREQEELKVRVE	3.71407e-05	3.49823e-05	5.05258e-05	5.51211e-05	2.39603e-05	4.17969e-05	5.19414e-05
	FVKQHLCGSHLVE	-1.65093e-05	-1.93608e-05	-1.53966e-05	-1.49317e-05	-2.72701e-05	-1.89617e-05	-1.64659e-05
	LQIDNARLAADDF	1.76523e-05	2.3485e-05	2.49217e-05	3.13968e-05	1.61293e-05	2.67336e-05	3.16753e-05
	VSIQNLVKVYRDG	-3.82625e-06	-1.02943e-06	-8.66024e-06	-6.31801e-06	-1.97367e-06	-1.53541e-05	-8.31409e-06
	GVQIGIWARPSAI	-4.41579e-05	-3.47427e-05	-3.79795e-05	-2.66172e-05	-3.85854e-05	-4.01995e-05	-2.90905e-05
	EEIKKELEDLRDR	-9.2742e-06	-2.36951e-05	-2.2389e-05	-2.92626e-05	-9.37276e-06	-2.07229e-05	-1.91943e-05
	VEGTARGIVVYTG	2.29103e-05	2.55524e-05	2.37422e-05	2.14486e-05	-2.58006e-06	1.08872e-05	2.5159e-05
	SKDWSFYILAHTE	-7.414e-06	1.73166e-05	1.45762e-05	1.14214e-05	7.35244e-06	3.61481e-06	2.02603e-05
	AHTEFTPTETDTY	-4.95315e-06	-6.59469e-06	2.67191e-06	1.46312e-05	1.03987e-05	4.26115e-07	1.54735e-05
	QLTEEQIAEFKEA	-2.24286e-05	-3.29597e-05	-2.48021e-05	-4.05893e-05	-2.48725e-05	-2.89977e-05	-4.08184e-05
	GRAQLGVQAFADA	2.76425e-05	2.36088e-05	-7.90347e-06	2.40015e-05	1.49958e-05	2.30531e-05	2.41009e-05
	RPQKSLLVEVEEG	-3.94353e-05	-4.31467e-05	-3.18368e-05	-4.31532e-05	-4.97181e-05	-2.96648e-05	-2.15241e-05
	VALLLAGQATTAY	-1.224e-05	-1.224e-05	-1.224e-05	-1.224e-05	-1.224e-05	-1.224e-05	-1.224e-05
	SVVGGLAVGKEGP	-2.31727e-05	-1.30712e-05	-2.91146e-05	-2.46819e-05	-1.08764e-05	-1.79577e-05	-2.41418e-05
	EPGAPGENGTPGQ	-1.98814e-05	-2.23728e-05	-2.20152e-05	-2.11109e-05	-2.33252e-05	-2.5743e-05	-2.30832e-05
	RPPFVAYPHLRIR	2.09489e-05	-4.16656e-07	2.49486e-06	2.0223e-05	2.2545e-05	9.09265e-06	1.77836e-05
	RLKTHLPIFSQED	2.97503e-05	4.89793e-05	5.96825e-05	3.47788e-05	2.45229e-05	2.16107e-05	3.97485e-05
	EFIKASSIEARQA	-1.20614e-06	-2.12958e-06	-5.71588e-06	5.47886e-06	-9.17387e-06	-7.82476e-06	9.21818e-06
	VALLTHNPSLLRK	3.75287e-05	3.04719e-05	1.80391e-05	3.28511e-05	1.45066e-05	8.73142e-06	4.15083e-05
	YPRQTQVSVLPEG	-1.5073e-05	-2.75084e-05	-3.86732e-05	-2.65994e-05	-1.13785e-05	-2.61507e-05	-2.05505e-05
	VTRYIYNREEYLR	5.43944e-05	4.09532e-05	3.06606e-05	7.55005e-05	5.21132e-05	4.63313e-05	7.33186e-05
	TRPNQEGIDVREE	2.60048e-05	2.96575e-05	1.47815e-05	2.77621e-05	3.48133e-05	1.93522e-05	4.03835e-05
	EVEDPQVAQLELG	-1.62734e-05	-1.31225e-05	-1.80449e-06	-1.29989e-05	-2.97025e-05	-2.82384e-05	-1.88888e-05
	FKQSQNFPTAQQE	-9.88181e-06	-4.96648e-06	-5.48877e-06	-6.63176e-06	-1.08936e-05	-8.54007e-06	-1.8657e-05
	IHDFQRGLTAYHD	-2.06819e-05	-2.32835e-05	-2.20779e-05	-2.25834e-05	-1.88098e-05	-1.92115e-05	-2.10126e-05
	DFQRGLTAYHDIS	-1.1596e-06	9.31282e-06	7.89891e-07	5.20489e-06	8.43209e-07	8.21896e-06	1.8925e-05
	YTAEELCIRAAQE	-2.81027e-05	-2.97571e-05	-3.26341e-05	-1.91075e-05	-4.17035e-05	-4.56564e-05	-2.51698e-05
	SDIIVQKIQPYTE	1.56182e-05	1.4299e-05	5.5753e-06	2.46753e-05	3.71683e-06	-8.14219e-06	1.08934e-05
	ALEARPLLSQEDS	-4.45482e-05	-3.20823e-05	-2.44713e-05	-3.13171e-05	-3.5368e-05	-3.07402e-05	-3.33667e-05
	HSIAQLNAENDHP	-1.71873e-05	-1.71873e-05	-1.71873e-05	-1.71873e-05	-1.71873e-05	-1.71873e-05	-1.71873e-05
	SISPNAISAEEDG	2.2651e-05	1.90585e-05	1.04695e-05	-5.58417e-06	5.55649e-06	2.96423e-05	2.11234e-05
	IEKPAGPPGILAL	4.94233e-06	-9.63532e-06	4.65428e-06	5.13191e-06	5.32473e-06	-2.92594e-06	-9.57981e-06
	KLQLQEQLQAETE	-1.1511e-05	-1.1511e-05	-1.1511e-05	-1.30479e-05	-1.39217e-05	-1.1511e-05	-1.1511e-05
	IVDYIADKKDVYE	6.44256e-05	6.21086e-05	5.83236e-05	3.87442e-05	5.95758e-05	6.65573e-05	7.3247e-05
	IGNKADLEAQRDV	-1.24026e-05	2.11838e-06	-1.152e-05	-3.27185e-06	3.03121e-06	-1.07367e-05	-2.75381e-05
	INTYVRKLDDFVE	-3.29121e-05	-1.85201e-05	-2.51664e-05	-4.153e-05	-2.03212e-05	-2.59816e-05	-2.37555e-05
	VIHKSFVEVNEEG	-5.55106e-05	-2.12399e-05	-1.63272e-05	-1.22678e-05	-1.76626e-05	-2.25196e-05	-1.38453e-05
	GHVESELLHTYSE	-2.41705e-05	-2.56831e-05	-2.26973e-05	-2.40283e-05	-2.56056e-05	-2.49813e-05	-2.09207e-05
	FETVAVKIFPYEE	-1.8329e-05	-1.39095e-05	-1.50607e-05	-1.84468e-05	-3.03444e-05	-1.78675e-05	-2.28899e-05
	SDLVNAIKADAEG	2.66081e-05	3.78432e-05	2.46529e-05	4.88001e-05	3.65728e-05	3.98374e-05	3.46038e-05
	QRQHEINLIAYRE	-2.94449e-05	-3.72217e-05	-4.49308e-05	-4.29543e-05	-2.54304e-05	-2.11899e-05	-2.71573e-05
	KSRIVENLQSFNE	-9.16486e-06	-6.90169e-06	-9.27432e-06	2.15169e-06	-2.80905e-05	8.23741e-07	-2.52828e-06
	DIEEAGIVAREFG	1.58974e-05	1.93954e-05	7.13941e-06	-7.74842e-06	-3.3976e-05	1.03682e-06	-1.24377e-05
	LVAEVGISDYGDK	-3.39607e-05	-4.01466e-05	-2.46154e-05	-3.34196e-05	-3.37451e-05	-2.26745e-05	-3.63574e-05
	TAPQKVELTVEKE	-7.33585e-06	-1.83966e-05	-9.34895e-06	-8.49023e-06	-6.3086e-06	-1.31888e-05	-2.95257e-06
	SLEEIYLFSLPIK	4.61492e-06	2.57276e-06	-2.08651e-06	-1.48127e-05	-2.88207e-05	-1.15222e-05	-1.91684e-05
	GLRVIEITIYEDR	-5.01655e-07	-1.93784e-06	-1.42843e-05	3.47434e-06	-4.14261e-06	-3.96306e-06	-5.75582e-06
	IRLVTRYIYNREE	-4.71407e-05	-4.63752e-05	-5.32282e-05	-5.43837e-05	-4.43321e-05	-5.05735e-05	-4.39977e-05
	RLVTRYIYNREEY	3.96653e-05	3.24606e-05	3.28085e-05	1.46084e-05	4.69675e-05	3.99798e-05	1.85619e-05
	RGYQQFAYDGRDY	-2.12935e-05	-2.32331e-06	-1.17744e-05	2.87502e-06	-1.11406e-05	-3.17385e-05	-1.78336e-05
	ATAQTVEDYVEEM	-2.78248e-05	-1.73949e-05	-1.70835e-05	-2.23087e-05	-1.70835e-05	-2.17111e-05	-2.6689e-05
	ASSTQPLLVHEDA	-2.24849e-05	-2.79696e-05	-1.99086e-05	-2.3734e-05	-1.47611e-05	-1.63825e-05	-1.52875e-05
	TDHGATGILVFPN	1.17992e-05	-9.55551e-06	8.75061e-06	1.03816e-05	1.02489e-05	-5.13314e-06	7.67399e-06
	NKHEAMITDLEER	-1.66303e-05	-2.70364e-05	-2.0436e-05	-1.83961e-05	-4.63352e-05	-3.26527e-05	-2.57795e-05
	VYQGASLQAQTDR	1.86448e-05	1.95393e-05	3.59226e-05	1.96223e-05	2.49851e-05	2.90749e-05	1.88412e-05
	KDTVVKSVIVEPE	-1.52073e-05	-2.13953e-05	-2.96409e-05	-2.65619e-05	-2.67721e-05	-4.88982e-05	-3.60578e-05
	ALGLPLTQLPVPL	-1.46284e-05	-1.38191e-05	-1.63969e-05	-1.59625e-05	-1.45738e-05	-1.78239e-05	-1.81769e-05
	EREIAEAIKNHEE	-4.85563e-05	-4.51961e-05	-5.70142e-05	-6.81426e-05	-5.29407e-05	-4.38862e-05	-5.09736e-05
	AGPASVPLRTEEE	-2.24491e-05	-2.58809e-05	-2.72831e-05	-9.2654e-06	-1.85302e-05	-7.75379e-06	-6.30299e-06
	SAVSGIIADLDTT	-1.224e-05	-1.224e-05	-1.224e-05	-1.224e-05	-1.224e-05	-1.224e-05	-1.224e-05
	MIILSHIYIIIMR	-2.24179e-05	-1.82187e-05	-1.98079e-05	-3.64815e-05	-5.61735e-05	-2.98135e-05	-3.58226e-05
	MTIQQVIKSGSDE	2.23813e-05	3.14542e-07	-2.02434e-05	-2.63471e-05	-8.32648e-06	-4.96116e-06	-8.52167e-06
	AASAILTAQLDEE	-1.224e-05	-1.224e-05	-1.224e-05	-1.224e-05	-1.224e-05	-1.224e-05	-1.224e-05
	TPEQKALVIGGEA	3.25161e-05	4.00776e-05	2.94651e-05	9.5324e-06	2.50976e-05	1.83108e-05	1.84273e-05
	YQTIEENIKIFEE	-6.16869e-06	-7.63461e-06	-3.98182e-06	-9.35682e-06	-8.96769e-06	-9.39805e-06	-9.32027e-06
	SVGQQLVFSFNDK	-2.32423e-05	-3.25446e-05	-3.87428e-05	-1.89214e-05	-2.65419e-05	-1.89867e-05	-2.59491e-05
	YINASYIDGFKEP	1.33172e-05	2.69931e-05	3.77726e-05	2.42691e-05	2.89802e-05	2.35421e-05	2.21134e-05
	FESNIKSYRDDID	-2.56612e-05	-2.86416e-05	-2.87098e-05	-2.46199e-05	-2.48008e-05	-5.52423e-05	-3.04979e-05
	EAFQEALAAAGDK	8.56727e-07	-3.88985e-07	-5.18896e-06	-9.90096e-06	-7.4085e-06	-6.85812e-07	-9.1045e-06
	HIEDSGEKPNTFS	-1.30781e-05	-6.65226e-06	-2.50464e-05	-1.87923e-05	-1.96137e-05	-2.41262e-05	-1.01156e-05
	SKEADVATVRLGE	-4.54341e-06	-8.05351e-06	-2.57242e-05	-4.9376e-06	-6.41077e-06	2.99541e-06	2.36443e-06
	QYDGVAELDQLLH	1.45882e-05	3.79628e-06	1.38986e-05	7.36022e-06	4.03516e-06	4.85322e-06	1.24742e-05
	YDGVAELDQLLHY	-2.50164e-05	-1.74043e-05	-2.21158e-05	-2.04697e-05	-1.95365e-05	-2.85047e-05	-2.14063e-05
	YSAARSVPASNYV	1.91554e-05	2.99581e-05	1.14233e-05	-3.5078e-06	3.88811e-07	1.2708e-05	-1.41991e-05
	VNKVLDIVSCKSK	6.72334e-05	5.94565e-05	5.77931e-05	5.95638e-05	2.61335e-05	4.24779e-05	4.56851e-05
	HALQDTEENPRSF	1.22297e-05	-1.10382e-05	4.15157e-06	-3.16147e-06	2.47172e-06	-2.96634e-06	7.70071e-06
	HSQGTFTSDYSKY	-7.71114e-05	-5.67408e-05	-6.01001e-05	-7.36441e-05	-5.20134e-05	-7.13273e-05	-5.37063e-05
	GTFTSDYSKYLDS	4.96722e-06	1.7569e-05	3.09892e-06	1.45377e-05	1.8523e-05	3.9373e-06	5.92993e-06
	HDEFERHAEGTFT	7.97556e-06	6.92715e-06	1.20106e-05	-1.09552e-05	6.24581e-08	1.45124e-05	9.1593e-06
	SSNNLGPVLPPTN	-1.54178e-05	-1.54178e-05	-1.54178e-05	-1.54178e-05	-1.54178e-05	-1.60348e-05	-1.54178e-05
	LGPVLPPTNVGSN	-1.39234e-05	-1.39234e-05	-1.71241e-05	-1.51529e-05	-1.90892e-05	-1.39234e-05	-1.39234e-05
	GPVLPPTNVGSNT	1.77752e-06	6.5719e-06	7.50619e-06	4.73993e-06	7.50619e-06	7.50619e-06	-2.8108e-06
	AARDPNRESLDFL	-4.03603e-05	-4.83216e-05	-3.56333e-05	-3.23412e-05	-3.73623e-05	-3.69963e-05	-4.88003e-05
	RDPNRESLDFLLV	1.66771e-05	2.15756e-05	8.29893e-06	2.15081e-05	1.34322e-05	9.09908e-06	5.79707e-06
	EVEDPQVEQLELG	6.08824e-06	1.29405e-05	2.06681e-05	1.38455e-05	3.25472e-05	2.23165e-05	2.15483e-06
	VEQLELGGSPGDL	-4.09357e-05	-5.23525e-05	-4.65558e-05	-3.66997e-05	-4.12284e-05	-4.13503e-05	-4.86962e-05
	EQLELGGSPGDLQ	2.31569e-06	-3.52711e-06	-8.92436e-08	5.93364e-06	-2.37208e-06	2.19833e-06	6.30895e-06
	LELGGSPGDLQTL	-5.4456e-06	-2.86497e-06	7.10275e-06	-1.19232e-05	-8.31585e-06	3.36921e-07	3.90002e-06
	ELGGSPGDLQTLA	-6.92047e-06	-1.50196e-05	-4.3828e-06	-8.36578e-06	-5.26979e-06	-1.24084e-05	-7.23056e-06
	LGGSPGDLQTLAL	1.01793e-05	8.05881e-06	-6.46763e-06	-1.20686e-05	1.12505e-05	1.03323e-05	1.16663e-05
	REVEDPQVAQLEL	-2.48958e-05	-3.07068e-05	-2.19807e-05	-2.37334e-05	-3.1043e-05	-3.54911e-05	-2.09162e-05
	PQVAQLELGGGPG	-2.68993e-05	-1.36876e-05	-1.80504e-06	-3.02175e-06	-2.00325e-06	-6.4371e-06	-1.74601e-05
	LELGGGPGAGDLQ	-3.1975e-05	-2.02444e-06	-6.86861e-06	-3.84829e-06	-2.49186e-05	-2.00984e-06	-8.23061e-07
	ELGGGPGAGDLQT	-4.31502e-06	-2.27676e-05	-1.24824e-05	-2.43475e-05	-2.1466e-05	-1.08545e-05	-1.1063e-05
	LGGGPGAGDLQTL	-1.10561e-06	-4.55024e-07	4.33357e-08	9.24855e-07	1.00347e-05	2.70046e-07	3.9507e-07
	GGGPGAGDLQTLA	9.05227e-06	1.60773e-06	1.95347e-07	1.77036e-06	2.01139e-06	7.58619e-06	4.10362e-06
	GGPGAGDLQTLAL	1.05396e-05	1.43044e-05	3.15342e-06	1.04185e-05	5.49375e-06	6.36207e-06	1.91554e-05
	TNEIVEEQYTPQS	-5.18995e-05	-4.23425e-05	-4.86072e-05	-4.96664e-05	-5.75795e-05	-4.66237e-05	-4.93225e-05
	IPVGSLKNEDTPN	-2.2444e-05	-2.95326e-05	-1.63139e-05	-1.26788e-05	-2.3688e-05	-1.97848e-05	-1.45374e-05
	TEKETVEKERQSI	-4.03631e-06	1.52939e-05	-1.55452e-05	-1.43332e-05	-2.16937e-05	-6.47578e-06	-1.37829e-05
	SVPHFSEEEKEAE	-2.25821e-05	-2.8891e-05	-2.35887e-05	-2.31593e-05	-2.01744e-05	-2.68969e-05	-2.32365e-05
	LEGEDDPDRSMKL	-1.26019e-05	-2.09996e-05	-1.07103e-05	-3.32722e-05	-8.51618e-06	-3.37204e-05	-1.49849e-05
	EGEDDPDRSMKLS	2.45573e-06	2.52543e-05	-2.55289e-06	1.26784e-05	8.77645e-06	1.68555e-05	-4.17058e-05
	DDPDRSMKLSFRT	3.91148e-05	4.41977e-05	5.28435e-05	1.9651e-05	2.96544e-05	2.47044e-05	2.25974e-05
	TRAYGFRDPGPQL	-1.5539e-05	-1.71934e-05	-2.29155e-05	-1.91457e-05	-1.01986e-05	-2.5997e-05	-2.39904e-05
	GWRPSSREDSVEA	-2.85202e-05	-2.61935e-05	-1.94123e-05	-3.65609e-05	-2.0059e-05	-1.6658e-05	-2.11995e-05
	AEDQELESLSAIE	-4.44737e-05	-3.36899e-05	-4.25242e-05	-4.45638e-05	-2.80067e-05	-6.22438e-05	-4.64461e-05
	SAIEAELEKVAHQ	-1.157e-05	-1.33156e-05	-1.36651e-05	-1.47548e-05	-5.84129e-06	-1.17029e-05	-1.15334e-05
	DPADASGTRWASS	-9.08042e-06	-1.24913e-05	-6.57413e-06	-1.21067e-05	-8.29605e-06	-1.61379e-05	-7.99716e-06
	FPDRQYEPYPITE	1.10055e-05	9.39769e-06	-1.94845e-05	8.67889e-06	1.84258e-05	8.61819e-06	8.95998e-06
	TEAHEDPDEMNED	5.19152e-05	6.16823e-05	3.33468e-05	2.3062e-05	4.66117e-05	6.53738e-05	6.28528e-05
	SQGTFTSDYSKYL	-2.77801e-05	-3.18685e-05	-2.89951e-05	-2.15775e-05	-1.83404e-05	-1.64245e-05	-3.11413e-05
	QGTFTSDYSKYLD	-3.6073e-05	2.7233e-06	-2.08643e-06	3.60392e-06	1.77063e-05	-1.72264e-05	8.21277e-06
	ATRDFINWLIQTK	6.46036e-05	4.2147e-05	5.2575e-05	5.39341e-05	5.73822e-05	4.21364e-05	5.75478e-05
	DFINWLIQTKITD	-6.44396e-07	-6.62904e-06	2.68176e-06	-7.22994e-06	-4.75561e-06	6.8675e-06	-1.08426e-05
	KCNTATCATQRLA	-5.00719e-06	-1.2545e-05	-2.84445e-06	-8.39475e-06	-5.53207e-06	-2.87024e-06	-7.47009e-06
	NNLGPVLPPTNVG	-2.27112e-05	-2.27112e-05	-2.27112e-05	-2.36333e-05	-2.27112e-05	-2.51792e-05	-2.27112e-05
	NLGPVLPPTNVGS	-1.55974e-06	2.02068e-06	2.02068e-06	-5.35602e-06	-7.344e-07	-1.68142e-06	1.66492e-06
	ARDPNRESLDFLL	3.08622e-05	1.19394e-05	2.70347e-05	1.29648e-05	3.30621e-05	6.98974e-06	1.81348e-05
	VEDPQVEQLELGG	-6.40998e-06	1.30452e-05	2.19019e-05	9.83094e-06	-1.03466e-05	5.76078e-06	-3.71415e-06
	YEDIAQKSKAEAE	-7.40197e-06	5.57272e-06	3.51005e-07	1.03709e-06	-2.0022e-06	-1.24844e-06	8.16509e-06
	DLAQYDAAHHEEF	3.27047e-06	1.54439e-05	7.62006e-06	1.39071e-05	6.1455e-06	1.11248e-05	1.25978e-05
	DDDRVTWAEQQYE	7.96954e-06	3.36441e-06	2.70954e-05	2.48627e-05	2.26267e-05	1.45915e-05	2.85104e-05
	SAPLVETSTPLRL	-1.10106e-05	-1.10106e-05	-1.10106e-05	-1.224e-05	-1.10106e-05	-1.10106e-05	-1.10106e-05
	ERPVFTNHFLVEL	3.80512e-05	3.16302e-05	4.35208e-05	2.33696e-05	4.01936e-05	3.15699e-05	2.99967e-05
	SQENPNTYSEDLD	2.35008e-05	2.38974e-05	1.87199e-05	1.25957e-05	2.87533e-05	5.04148e-06	8.74616e-06
	AQELPVPGRARAP	-8.3613e-06	-8.3613e-06	-8.3613e-06	-8.3613e-06	-1.49046e-05	-1.39144e-05	-8.3613e-06
	SENLPFRPEGLDQ	1.34302e-06	6.81772e-06	-5.25946e-06	8.58221e-06	3.939e-06	8.21529e-06	-6.33751e-06
	PLMYEENSRENPF	4.13589e-05	1.27224e-05	1.61262e-05	2.14277e-05	3.14673e-05	3.02908e-05	2.92791e-05
	IVEEQYTPQSLAT	-1.26136e-05	-1.26136e-05	-1.26136e-05	-1.26136e-05	-1.26136e-05	-1.26136e-05	-1.68827e-05
	FQELGKLTGPSNQ	2.6538e-06	1.41557e-05	8.82739e-06	-9.41359e-06	8.5434e-06	5.58761e-06	8.46696e-06
	LVKYPELLNTNQL	3.083e-05	3.46057e-05	4.91625e-05	2.29479e-05	3.53801e-05	4.34805e-05	4.06204e-05
	PKPEGSQDKSLHN	-6.97114e-06	3.45265e-06	-9.59896e-06	3.56262e-07	-3.33131e-06	-1.54704e-05	1.74259e-05
	ELSAERPLNEQIA	-8.51414e-06	7.14578e-07	-9.10231e-06	-4.08532e-06	-1.6187e-06	-8.76447e-06	-6.97464e-06
	LRAITEKETVEKE	-2.03766e-05	-1.07919e-05	-1.9136e-05	-7.1995e-06	-2.14596e-05	-9.0975e-06	-1.48759e-05
	SAPGLIIATGSVG	-7.57686e-06	1.28469e-07	-6.44964e-06	-1.36866e-05	-5.51351e-06	-4.79597e-06	-2.35289e-05
	APSDPRLRQFLQK	-1.86759e-05	-2.55908e-05	-1.72244e-05	-1.56088e-05	-1.98895e-05	-2.67197e-05	-2.93212e-05
	ENDALEPEDLPQA	-4.51061e-06	-7.83023e-06	8.93805e-07	-2.11882e-06	-1.1691e-05	-5.54218e-06	-1.24256e-06
	LPQAAEQDEMRLE	-5.89119e-06	-4.94204e-06	-1.83213e-05	-4.92171e-06	-8.20628e-06	-1.04806e-05	-7.654e-06
	SEEEPEYGEESRS	2.25133e-05	4.18504e-05	3.43303e-05	5.93489e-05	3.80719e-05	1.35856e-05	3.64455e-05
	LGALFNPYFDPLQ	-5.72381e-06	4.37569e-06	-2.01549e-06	-1.60893e-06	-3.48588e-06	9.42863e-06	5.44856e-06
	YFDPLQWKNSDFE	2.09236e-05	1.73391e-05	-3.89803e-06	3.69483e-06	-1.41383e-05	-1.21433e-05	1.03193e-05
	DPQVEQLELGGSP	-8.71138e-06	-3.34076e-06	-6.54141e-06	-7.64383e-06	-4.71829e-06	-1.04364e-05	-1.25905e-05
	QVEQLELGGSPGD	-1.34325e-05	1.08488e-05	3.52334e-06	-7.13515e-06	1.16957e-05	2.62715e-06	1.77468e-05
	GGSPGDLQTLALE	5.29618e-05	4.58902e-05	8.20574e-06	3.87087e-05	3.63874e-05	4.60304e-05	4.8743e-05
	DPQVAQLELGGGP	-1.80735e-05	-1.86964e-05	-2.3408e-05	-2.39134e-05	-2.565e-05	-3.04139e-05	-1.87851e-05
	QVAQLELGGGPGA	3.05982e-05	3.03631e-05	-4.21715e-06	1.96786e-05	1.28951e-05	3.07242e-05	1.56906e-05
	VAQLELGGGPGAG	-3.43786e-05	-5.12126e-05	-3.43472e-05	-3.58713e-05	-3.69561e-05	-3.43517e-05	-4.14641e-05
	AQLELGGGPGAGD	-1.43399e-05	4.94571e-06	-1.36113e-06	5.95724e-06	1.11084e-05	2.8504e-06	3.25893e-06
	NEIVEEQYTPQSL	-5.39983e-06	-3.87443e-06	-4.31846e-06	-5.09575e-06	-5.66227e-06	-6.33665e-06	-4.31885e-06
	SVFQELGKLTGPS	-1.22008e-05	-1.98318e-05	-1.57329e-05	-1.53823e-05	-1.30974e-05	-1.91096e-05	-2.03604e-05
	VGSLKNEDTPNRQ	-1.77723e-05	2.6172e-06	-1.11538e-05	4.61587e-06	-6.21161e-06	8.28132e-06	3.77873e-06
	YLNQEQAEQGREH	-1.18136e-05	-2.3277e-05	-3.23725e-05	-2.45333e-05	-1.62526e-05	-1.38203e-05	-1.92206e-05
	NQEQAEQGREHLA	-2.97916e-05	-2.55309e-05	-1.50709e-05	-2.31639e-05	-2.52113e-05	-1.88975e-05	-1.79192e-05
	YSPRTPDRVSETD	-3.3639e-06	2.14599e-05	2.62783e-06	1.95686e-05	2.55496e-05	2.16468e-05	2.46707e-05
	DRVSETDIQRLLH	-2.57041e-05	-3.0206e-05	-2.53075e-05	-2.9453e-05	-2.375e-05	-2.4862e-05	-2.13962e-05
	RVSETDIQRLLHG	3.77446e-05	5.63865e-05	4.19606e-05	5.09521e-06	4.94526e-05	5.35497e-05	5.04839e-05
	TPAEVGVLVGKDR	-3.2015e-05	-4.13449e-05	-3.87067e-05	-4.07896e-05	-3.95671e-05	-5.35071e-05	-3.30206e-05
	NTYVRKLDDFVET	-1.3831e-05	-1.21083e-05	-1.72497e-05	-4.35227e-05	-1.54632e-05	-2.08798e-05	-1.90372e-05
	KPKKENIIAFDDM	1.13777e-05	2.75639e-05	-5.855e-06	1.1129e-05	1.38478e-05	2.02766e-05	-4.80447e-06
	LIHEHMVITDRIE	-1.93309e-05	-1.34813e-05	-2.13392e-05	-2.92975e-05	-2.10314e-05	-1.0585e-05	-2.81061e-05
	KYPIEHGIITNWD	-2.35106e-05	-2.51541e-05	-2.50836e-05	-2.28912e-05	-9.95186e-06	-2.70129e-05	-2.97201e-05
	TLSHNAITDLPEH	-2.2051e-05	-2.2051e-05	-2.52517e-05	-2.2051e-05	-2.2051e-05	-2.63701e-05	-2.56086e-05
	SPLQQAVSDLQEN	-4.53085e-05	-4.06857e-05	-4.77521e-05	-4.34235e-05	-4.71153e-05	-5.0229e-05	-5.09573e-05
	AAQQEALLVFAEH	-3.60605e-05	-3.49864e-05	-3.96096e-05	-3.86747e-05	-3.49864e-05	-3.74544e-05	-3.92555e-05
	TLGKQEVIRGWEE	3.28344e-05	2.89365e-05	3.86451e-05	2.98358e-05	4.04049e-05	1.279e-05	1.83624e-05
	QPNVAISLSRTEA	-2.65219e-05	-3.29538e-05	-4.53485e-05	-3.1291e-05	-5.05059e-05	-2.94697e-05	-4.71353e-05
	AGTAEYFRAYVEG	-2.11993e-05	-2.62457e-05	-3.18392e-05	-2.12059e-05	-2.48237e-05	-3.41793e-05	-2.61526e-05
	NKQYLERTRAELD	-1.84585e-05	-2.14984e-05	-2.97541e-05	-3.26675e-05	-4.10542e-05	-3.43097e-05	-4.8618e-05
	ARSRPLPVHVREE	-2.65647e-05	-1.33529e-05	-2.49419e-05	-2.11289e-05	-1.16558e-05	-2.523e-05	-5.38544e-06
	DIIVQKIQPYTEQ	1.42004e-05	-3.97653e-06	2.58777e-06	7.5642e-06	7.77169e-07	2.01202e-05	3.28838e-06
	LKVALPSYEEALS	-1.26853e-05	1.39942e-05	1.4579e-05	-2.1862e-06	-7.55867e-06	9.44547e-06	-1.85094e-05
	APDALKIITENDH	-1.23305e-05	-1.06653e-05	-2.2622e-05	-1.24891e-05	-1.49627e-05	-1.18847e-05	-1.19542e-05
	KEKEINGLASYLE	1.09608e-05	1.77258e-05	-2.34793e-06	1.71127e-05	-4.75318e-06	-9.81792e-06	-2.00814e-06
	VAASAILTAQLDE	-1.224e-05	-1.224e-05	-1.224e-05	-1.224e-05	-1.224e-05	-1.224e-05	-1.224e-05
	AQKSSSIASFKDP	-3.31875e-05	-2.99989e-05	-3.23918e-05	-3.418e-05	-3.71865e-05	-3.57729e-05	-3.41748e-05
	IVHKSFVEVNEEG	1.62238e-06	1.36499e-05	1.48637e-06	-1.15928e-05	5.27587e-06	1.29171e-05	-1.34674e-05
	ETVAVKIFPYEEY	6.97291e-06	-1.81459e-06	4.25338e-06	-6.98934e-06	1.04382e-05	-1.24909e-06	-1.95902e-05
	AFQEALAAAGDKL	-1.75543e-05	-1.55499e-05	-2.49187e-05	-1.93708e-05	-1.21456e-05	-4.31804e-06	-1.03409e-05
	VRLSSETGGMGSS	1.17331e-05	-1.0322e-07	-1.45352e-05	1.36687e-05	1.67466e-06	-2.58397e-05	-1.02856e-06
	EGTARGIVVYTGD	-4.60345e-05	-3.55452e-05	-5.01621e-05	-4.98571e-05	-3.80103e-05	-3.66829e-05	-4.19888e-05
	FQSTAITAYKSEG	-1.73065e-05	-9.49507e-06	-1.18417e-05	-6.57838e-06	-1.10588e-05	-3.21686e-06	-6.86619e-06
	GPVEGAFTVFSDF	5.65736e-06	-4.05642e-07	8.28433e-06	1.53081e-05	1.60786e-05	1.27999e-05	8.27784e-06
	SHHPADFTPAVHA	-1.5306e-05	-1.5306e-05	-2.34854e-05	-1.5306e-05	-1.5306e-05	-1.654e-05	-1.6729e-05
	NLGIGKITPFEEK	-2.91403e-05	-3.09642e-05	-4.18922e-05	-2.74613e-05	-2.81647e-05	-2.84086e-05	-3.15826e-05
	TNIESLVKEYDDN	1.88488e-05	5.30351e-06	2.70033e-05	1.87226e-05	3.27733e-05	2.47095e-05	2.76999e-05
	HPEAQAKVDVFRE	-4.00071e-05	-3.56045e-05	-3.84857e-05	-5.17606e-05	-4.84012e-05	-3.14976e-05	-4.24038e-05
	SRKTLFVLAHTDR	-1.87615e-05	-1.19587e-05	-1.94269e-05	-1.19587e-05	-1.19587e-05	-1.78203e-05	-1.23144e-05
	WVPYINGKFKKDD	4.28741e-05	8.31214e-05	7.25231e-05	8.63064e-05	9.17804e-05	8.43477e-05	6.46809e-05
	FDTTVSVKSYPDE	-5.42747e-05	-7.93328e-05	-6.91218e-05	-5.2707e-05	-5.61801e-05	-5.3676e-05	-6.52187e-05
	TYKEQYAFVYKEK	2.91168e-05	1.20457e-05	1.82081e-05	2.57095e-05	3.45937e-05	1.45265e-05	2.35343e-05
	ASAAGSALVYRDV	-2.56433e-05	-2.74673e-05	-2.70152e-05	-2.45791e-05	-2.53565e-05	-2.61456e-05	-2.38166e-05
	ADKSSSTAYMELR	-1.38278e-05	-4.5079e-06	-1.93417e-05	-1.28945e-05	-2.35068e-05	-8.97782e-06	-2.36224e-05
	VDKSSSTAYMELR	2.35804e-05	2.24219e-05	2.23075e-05	2.14974e-05	1.61619e-05	1.61622e-05	1.62511e-05
	IHEHMVITDRIEN	-3.56706e-05	-2.1361e-05	-2.21262e-05	-4.50968e-06	-2.14642e-06	-1.78729e-05	-1.28924e-05
	GKKAEGIPEFYDY	4.46459e-05	3.73689e-05	4.26352e-05	2.87888e-05	3.50108e-05	1.94064e-05	2.69744e-05
	LSHNAITDLPEHV	-1.66709e-05	-1.55968e-05	-1.55968e-05	-1.55968e-05	-1.86963e-05	-1.89904e-05	-2.84041e-05
	TYVRKLDDFVETG	-2.18695e-05	1.87339e-05	-8.52871e-06	1.52504e-05	1.14819e-05	2.80485e-05	1.764e-06
	GNKADLEAQRDVT	-1.10926e-05	1.12905e-05	1.75653e-05	-4.27524e-06	1.00563e-05	5.71548e-07	-4.13677e-06
	ATIVHQDQAYDDK	9.07632e-06	1.65148e-05	1.2388e-05	8.33394e-06	7.29385e-06	9.50384e-06	-4.33745e-06
	RQQSQVLDAMQDS	5.92958e-05	4.1693e-05	3.56376e-05	6.09991e-05	5.68079e-05	4.54867e-05	5.05617e-05
	AHAAAITAYALTL	-2.63438e-05	-2.64073e-05	-2.20473e-05	-2.57356e-05	-2.34248e-05	-2.23558e-05	-2.52491e-05
	QSTAITAYKSEGE	-3.41202e-05	-3.03723e-05	-3.61406e-05	-3.20457e-05	-3.89885e-05	-4.25899e-05	-4.46857e-05
	KQYLERTRAELDT	-3.70743e-05	-3.55191e-05	-3.7026e-05	-4.09785e-05	-3.26685e-05	-3.82431e-05	-3.09807e-05
	HNYVTAIRNQQEG	5.12106e-06	-8.08992e-06	1.23881e-05	-2.45232e-05	-5.71396e-06	-2.41021e-05	-1.14534e-05
	DTTVSVKSYPDEN	-2.76138e-05	-4.13484e-05	-3.18668e-05	-4.54441e-05	-3.95853e-05	-4.18164e-05	-3.08019e-05
	LQGRLVSIHSQKE	-6.60522e-05	-3.5593e-05	-4.58016e-05	-3.19599e-05	-4.93454e-05	-3.29438e-05	-3.1582e-05
	FKHQSTITVNEEG	-5.02312e-05	-6.03258e-05	-4.97693e-05	-7.28976e-05	-6.61607e-05	-8.353e-05	-6.4361e-05
	SEIQSQAKAYFEK	-1.64896e-05	-1.59958e-05	-1.17603e-05	-6.26833e-06	-1.69219e-05	-1.77037e-05	-1.88795e-05
	TEATIPLVPGRDE	-1.78868e-05	-1.59102e-05	-1.67982e-05	-1.46645e-05	-1.46645e-05	-1.559e-05	-1.46645e-05
	IALHHGLDVFQDD	7.5003e-06	3.68557e-05	2.16642e-05	4.28826e-05	2.87964e-05	3.66815e-05	2.80571e-05
	AAGQAVSAYSEER	-1.03777e-05	-1.23882e-05	-1.03367e-05	-1.22825e-05	-2.08215e-05	-2.28015e-05	-1.49638e-05
	NRIGGRIFTFRDE	-6.78443e-06	-2.54593e-05	-3.22762e-05	-5.63195e-06	-1.78516e-05	-2.69774e-05	-2.408e-06
	IEPSQAVYSFKDQ	-1.81731e-05	-1.63829e-05	-1.63829e-05	-1.63829e-05	-1.63829e-05	-1.63829e-05	-1.78059e-05
	GVQVALPSYEEAV	-1.17518e-05	-5.74747e-06	-2.93836e-05	-1.62937e-05	-1.77927e-05	-9.91472e-06	-2.58405e-05
	AGADATESFEDVG	-1.90446e-05	-9.73556e-06	-1.25806e-05	-1.15797e-05	-1.38682e-05	-1.49802e-05	-1.15143e-05
	LPAEVYIQDHGDG	7.87303e-06	9.94091e-06	-9.12232e-06	1.1453e-06	-9.26722e-06	3.54694e-06	1.29244e-05
	GKIETIEVMEDRQ	-1.48678e-05	-1.03402e-05	-2.29579e-05	-2.95902e-05	-3.08929e-05	-1.45775e-05	-3.61288e-05
	ALHHGLDVFQDDD	3.02942e-06	-7.86079e-07	-6.56048e-06	-1.32762e-06	-9.98891e-06	-1.35053e-06	-1.79489e-05
	AEAMCTSFKENPT	-1.21953e-05	-1.3441e-05	-1.21953e-05	-1.46542e-05	-1.73611e-05	-1.31208e-05	-1.21953e-05
	AAQKAAAFEDQEN	-2.98141e-05	-4.02479e-05	-4.08144e-05	-3.82208e-05	-4.20754e-05	-3.45634e-05	-3.65507e-05
	STAITAYKSEGES	3.52549e-05	4.16659e-05	-9.80374e-06	1.96577e-05	1.76034e-05	3.68174e-05	4.35378e-05
	SPLLKRQLTSFIE	3.94628e-05	2.45122e-05	8.927e-06	3.3407e-05	3.11263e-05	1.66984e-05	2.81242e-05
	EKIEWLESHQDAD	3.91052e-06	6.11624e-06	-2.01419e-05	1.55607e-05	9.4694e-06	1.183e-05	-7.70618e-06
	SSETAAFVKSYEN	-6.68155e-05	-7.05269e-05	-7.69984e-05	-8.80531e-05	-7.46877e-05	-6.96938e-05	-7.59419e-05
	APVDFLHASEDAR	-3.98446e-05	-3.30458e-05	-2.72552e-05	-4.42312e-05	-5.04035e-05	-2.82839e-05	-3.54408e-05
	EELQTKVSAKIDQ	4.7181e-05	6.9556e-05	5.0071e-05	5.25201e-05	4.73817e-05	5.81802e-05	5.53867e-05
	EEVGIDSYEDEDE	-3.23149e-05	-3.54669e-05	-2.2198e-05	-4.37234e-05	-3.14135e-05	-3.21307e-05	-2.25587e-05
	AVAEEIQDEVDEL	-4.82935e-07	3.41519e-05	1.61535e-05	8.11145e-06	2.3817e-05	2.46495e-05	2.25482e-05
	KQEVIRGWEEGVA	-5.34747e-05	-5.40996e-05	-6.33841e-05	-7.39765e-05	-5.3546e-05	-7.0686e-05	-5.59194e-05
	IAQVATISANGDK	2.61478e-05	9.78193e-06	1.90425e-05	1.30832e-05	2.06786e-05	-2.35284e-07	2.33086e-05
	WSTETIASHEDIE	-3.73546e-05	-2.6189e-05	-3.02453e-05	-2.84186e-05	-6.08795e-06	-5.13349e-06	-1.6743e-05
	IVEQIPTYVEYSD	-2.73942e-05	-2.75678e-05	-6.36128e-05	-3.91378e-05	-4.53324e-05	-4.10633e-05	-3.1255e-05
	EAQAKVDVFREDL	-6.89409e-06	5.57278e-07	6.08471e-06	3.87484e-06	2.36812e-06	1.49239e-05	-3.88132e-06
	ERQNGVLNSWTDQ	-1.65583e-05	-1.9632e-05	-1.39217e-05	-1.8692e-05	-2.5368e-05	-2.89621e-05	-1.67748e-05
	EHMVITDRIENVD	-5.58775e-05	-5.54978e-05	-5.4937e-05	-5.56734e-05	-5.87127e-05	-5.51824e-05	-4.24976e-05
	APQKVELTVEKEV	-1.09408e-05	4.01856e-06	2.33085e-06	-2.71902e-06	-9.26579e-06	-1.04638e-05	5.88713e-06
	AQVATISANGDKD	-1.88953e-05	-1.70436e-05	-3.20222e-05	-3.23751e-05	-3.28375e-05	-2.5964e-05	-2.45577e-05
	VTHHPIPSEEDIN	-2.64991e-05	-4.35513e-05	-4.60225e-05	-4.72543e-05	-4.35135e-05	-3.43943e-05	-3.78491e-05
	RQNGVLNSWTDQD	-8.1448e-05	-8.03434e-05	-6.96721e-05	-6.48378e-05	-5.88895e-05	-8.22711e-05	-0.000101352
	NGKPITIFQERDP	-4.73982e-05	-3.59746e-05	-4.44131e-05	-3.64673e-05	-3.66189e-05	-4.85358e-05	-5.18906e-05
	HHGLDVFQDDDAK	-4.42818e-05	-5.03746e-05	-4.91568e-05	-5.04014e-05	-3.74956e-05	-4.55454e-05	-5.34333e-05
	EEEIEIIPVQEEE	-1.0513e-05	-1.15168e-05	-1.10505e-05	-6.5567e-06	-2.5027e-05	-4.78697e-06	-1.81037e-06
	ISVPVPEFADSDP	1.82092e-06	2.15261e-05	2.01559e-05	2.903e-06	2.016e-05	8.35078e-06	2.61997e-05
	DKRRSARIDSYIE	2.01847e-06	-3.56554e-06	4.3791e-06	-6.43425e-06	1.50113e-05	-5.97414e-06	5.0792e-06
	GKAQVEIITDGEE	1.79495e-06	7.29666e-07	7.9951e-06	2.13286e-05	-4.21868e-06	5.58215e-06	-1.05104e-05
	LKRQLTSFIEKGQ	-4.2463e-05	-3.27681e-05	-4.44495e-05	-3.93715e-05	-4.4385e-05	-5.45583e-05	-4.94388e-05
	KKYQLNLPSYPDT	-1.46948e-05	-1.74213e-05	-1.35917e-05	-1.11683e-05	-1.7245e-05	-1.73454e-05	-1.99969e-05
	TATINNIKPGADY	3.96964e-05	3.28241e-05	2.87998e-05	4.45339e-05	2.56117e-05	-1.01246e-05	4.51538e-05
	EEIEIIPVQEEEE	-6.06741e-06	1.83522e-06	1.5842e-06	-1.42029e-05	-1.43279e-05	-1.99432e-06	1.2213e-06
	KAQVEIITDGEEP	-2.51805e-06	-8.43518e-06	-2.51805e-06	-2.51805e-06	-9.75013e-06	-6.22014e-06	-9.27746e-06
	EIEIIPVQEEEEE	-3.49132e-05	-3.8699e-05	-3.91349e-05	-3.82534e-05	-4.70516e-05	-3.30465e-05	-3.77159e-05
	RLVSIHSQKEQDF	-3.55298e-05	3.76316e-05	3.11963e-05	2.42744e-05	2.56045e-05	3.31238e-05	1.87377e-05
	ATIPLVPGRDEDF	-7.76513e-06	-9.71206e-06	-1.87775e-05	-1.0278e-05	-5.97492e-06	-1.55387e-05	-9.17674e-06
	QNGVLNSWTDQDS	-2.90069e-05	-3.94022e-05	-4.23011e-05	-4.65252e-05	-2.39758e-05	-2.23397e-05	-2.23954e-05
	QTIEENIKIFEED	1.68736e-06	-1.72981e-05	7.84562e-06	3.22037e-06	-1.56375e-05	8.2119e-06	1.35146e-05
	DESGPSIVHRKCF	-3.9688e-05	8.81317e-06	-3.78021e-05	-2.19662e-05	-1.08926e-05	-1.96882e-05	-2.21732e-05
	TIEENIKIFEEDA	7.22778e-06	1.6262e-05	1.14462e-05	-1.67249e-07	1.06842e-05	-6.53439e-06	2.88633e-05
	TSEIQSQAKAYFE	6.70004e-06	-2.48812e-05	-1.45797e-05	-3.51144e-05	-3.30373e-06	-5.99399e-06	-9.96579e-06
	DLEVAQTTALPDE	1.51148e-05	1.92357e-05	1.91595e-05	1.91316e-05	2.51644e-05	2.46264e-05	3.12495e-05
	EVAQTTALPDEDD	-6.32707e-06	-2.26206e-05	-2.11235e-05	1.8375e-06	-1.7244e-05	6.41816e-06	-4.41583e-06
	EATIPLVPGRDED	-3.19736e-05	-2.57025e-05	-2.19171e-05	-2.59001e-05	-2.48704e-05	-6.29531e-05	-4.00624e-05
	LVCGERGFFYTPKS	-6.01024e-05	-6.403e-05	-6.03711e-05	-6.07368e-05	-6.99423e-05	-7.62126e-05	-6.89141e-05
	DERTVRKICALDDN	-3.15013e-05	6.26348e-06	2.56928e-05	1.19456e-05	8.67727e-06	9.58908e-06	-2.78209e-06
	EGEDDPDRSMKLSF	4.30526e-05	5.20403e-05	4.26455e-05	1.40916e-05	2.51435e-05	4.46663e-05	6.1484e-05
	KDIATQLISNMDIN	-5.22835e-05	-2.32117e-05	-4.19494e-05	-4.3148e-05	-4.18877e-05	-4.82582e-05	-3.20048e-05
	RTGTYIGIDAMLEG	-4.47364e-05	-2.78401e-05	-3.94149e-05	-2.67823e-05	-3.41875e-05	-2.90644e-05	-2.23551e-05
	DAGSAFAIHDMEED	-0.000100393	-8.02706e-05	-9.94142e-05	-9.50753e-05	-9.74998e-05	-7.4842e-05	-9.51592e-05
	NVRLSSETGGMGSS	-1.48607e-05	-3.46097e-05	-2.43565e-05	-1.47824e-05	-2.4247e-05	-2.37875e-05	-4.25094e-05
	TVDKSSSTAYMELR	5.90694e-05	5.25173e-05	7.57179e-05	4.39429e-05	5.38205e-05	6.74815e-05	4.86706e-05
	LEGEDDPDRSMKLS	9.76565e-07	2.68199e-05	2.03244e-05	1.48482e-05	-8.93863e-06	3.12831e-05	2.70639e-05
	NPSIVKKVQDFMEK	1.80851e-06	-1.00595e-05	-1.94664e-05	-4.25052e-06	-5.06848e-06	-1.2329e-05	-1.76988e-05
	SRRAQDFVQWLMNT	-3.40553e-06	-1.56931e-05	-1.1544e-05	-1.85268e-05	-7.99475e-06	-1.89144e-05	-9.4146e-06
	ATAQTVEDYVEEMK	-7.78697e-06	-1.24287e-05	-1.77108e-05	-1.81425e-05	-4.15192e-06	-3.39337e-05	-2.12738e-05
	DAATLAVIDSEKDM	-1.94252e-05	-6.14993e-06	-7.87374e-06	-1.07357e-06	3.92946e-06	1.67666e-06	-9.65759e-06
	TMTIQQVIKSGSDE	-5.1685e-05	-2.11156e-05	-5.27986e-05	-4.45833e-05	-3.61615e-05	-5.18233e-05	-3.14703e-05
	VMVTVFKVGARTEK	-6.77484e-05	-7.5195e-05	-7.26452e-05	-7.15578e-05	-6.4529e-05	-7.96386e-05	-7.69205e-05
	FPLMYEENSRENPF	-2.32013e-05	-1.97796e-05	-1.49253e-05	-1.65637e-05	-1.3701e-05	-1.84434e-05	-2.41773e-05
	DVLVMPNLYGNIID	3.92461e-06	-2.73303e-05	-1.98277e-05	-7.10618e-06	-9.08301e-06	-2.0146e-05	-1.69943e-05
	KNKHEAMITDLEER	-1.43479e-05	-1.72541e-05	-1.76677e-05	-1.52212e-05	-5.43307e-06	-1.16389e-06	-6.65322e-06
	AAVYEAMVTVDPDA	-4.22662e-05	-4.39374e-05	-5.31676e-05	-4.70582e-05	-3.77814e-05	-5.20802e-05	-4.6063e-05
	YKFLKHMNSAMEDS	-3.41345e-05	-2.28866e-05	-2.71338e-05	-3.88515e-05	-2.65562e-05	-2.48125e-05	-1.86063e-05
	NAARDPNRESLDFL	-3.69076e-05	-4.2672e-05	-3.29233e-05	-3.84608e-05	-3.33984e-05	-4.93044e-05	-5.17809e-05
	QLELGGGPGAGDLQ	-4.10846e-06	-5.93548e-07	-1.5177e-06	-1.05861e-05	-4.22363e-06	-4.18759e-06	-9.92125e-08
	PQVEQLELGGSPGD	-3.74631e-05	-6.72075e-05	-4.27251e-05	-3.68648e-05	-3.08545e-05	-4.92429e-05	-3.73946e-05
	EVEDPQVAQLELGG	4.81189e-05	4.72975e-05	4.41313e-05	5.46124e-05	5.79683e-05	5.35563e-05	2.4548e-05
	YNELRVAPEEHPVL	-2.84941e-05	-4.10357e-05	-2.08691e-05	-2.79662e-05	-1.62417e-05	-2.55829e-05	-1.62499e-05
	GKAQVEIITDGEEP	5.20655e-06	3.78925e-06	-2.61003e-06	-4.47701e-06	1.11491e-06	1.34455e-06	6.28068e-06
	PASKRYEVPLETPR	0.0001097	0.000142969	0.0001042	5.99887e-05	0.000122085	0.00013015	0.000150773
	EIAQVATISANGDK	-2.36416e-05	-3.37174e-05	-2.85939e-05	-2.64651e-05	-2.3147e-05	-1.97032e-05	-3.14432e-05
	HDFQRGLTAYHDIS	1.74796e-05	-1.15994e-05	9.82708e-06	1.73894e-05	3.36021e-05	2.34645e-05	2.54684e-05
	ITPAEVGVLVGKDR	1.76785e-05	-8.44091e-06	5.02306e-06	-2.58964e-06	1.50677e-05	5.58316e-06	9.27957e-06
	DRPYSHALVAGIDR	3.7292e-05	1.33567e-05	2.13394e-05	3.31311e-05	1.14056e-05	1.85878e-05	1.45715e-05
	ASFQRNQLLQKEPD	7.8761e-06	1.31475e-05	1.37423e-05	5.73581e-06	2.26485e-05	1.21091e-05	-9.38934e-06
	KEAFQEALAAAGDK	-7.09321e-06	5.8409e-06	-1.15788e-05	-8.50756e-06	5.72939e-07	2.20889e-06	-5.54001e-06
	ENPSQYGITAFNHP	-1.66439e-05	-1.05571e-05	-1.05571e-05	-1.05571e-05	-1.05571e-05	-1.05571e-05	-1.05571e-05
	AFDTTVSVKSYPDE	1.71895e-05	-1.0718e-05	1.4787e-05	3.33851e-06	1.69924e-05	-2.00576e-06	8.37779e-06
	RDNTINLIHTFRDY	-3.45955e-05	-2.0386e-05	-4.11811e-05	-3.86813e-05	-3.05264e-05	-3.16956e-05	-4.01255e-05
	VEGTARGIVVYTGD	-1.7953e-05	8.0699e-06	-1.08968e-05	-3.98473e-06	1.30132e-05	8.2422e-06	6.16594e-06
	VEKHVVKSISVQQE	-6.49606e-05	-5.80558e-05	-5.08788e-05	-5.4661e-05	-5.72155e-05	-5.62825e-05	-5.40869e-05
	AHTEFTPTETDTYA	-6.84625e-06	-1.94135e-05	-3.61904e-06	-7.82559e-06	-2.42596e-05	-1.61736e-05	-1.21575e-05
	FNYREQEELKVRVE	-1.66147e-06	-1.59803e-05	-5.00779e-06	2.8873e-07	-4.9503e-06	-1.36261e-06	4.58509e-06
	LGAHAAAITAYALT	-1.14562e-05	-1.14562e-05	-1.46569e-05	-1.57593e-05	-1.14562e-05	-1.20732e-05	-1.14562e-05
	KQNLEKAVEDYIDE	2.26597e-06	-2.23106e-06	-2.0195e-05	-2.52597e-05	-3.01346e-05	-2.92297e-05	-1.3642e-06
	DQFTPVKIEGYEDQ	-6.97152e-05	-6.34055e-05	-6.55089e-05	-6.72207e-05	-6.0817e-05	-5.53423e-05	-5.59178e-05
	RPQKSLLVEVEEGG	-4.56021e-05	-4.63898e-05	-2.26247e-05	-2.93612e-05	-2.81869e-05	-2.94208e-05	-3.75699e-05
	TQQVAAQLLSNLEQ	-2.65061e-05	-6.40044e-05	-3.39164e-05	-3.8199e-05	-3.44435e-05	-4.99979e-05	-5.49119e-05
	EQRRASLEDFYGSP	-2.7691e-05	-3.07289e-05	-3.08555e-05	-2.23204e-05	-2.50755e-05	-3.46607e-05	-2.40992e-05
	AIIDRLIAFKNNDN	4.11485e-05	3.3804e-05	2.96614e-05	3.99139e-05	4.7721e-05	2.3421e-05	5.45468e-05
	EGLVQVKLVDQDER	1.49523e-06	1.08746e-05	3.51713e-06	-5.98801e-06	2.66371e-05	1.32853e-05	8.84104e-06
	GASAAGSALVYRDV	2.65499e-05	4.08844e-05	2.6356e-05	4.10105e-05	3.88296e-05	4.89962e-05	2.45683e-05
	EQALKTDLSDLTDH	1.0407e-05	-1.5022e-05	1.36294e-05	1.36294e-05	1.01855e-05	9.00175e-06	8.293e-06
	VVVASSEVHVEVER	2.83974e-05	2.03854e-05	3.81972e-05	2.94795e-05	1.64306e-05	3.58528e-05	1.96907e-05
	DPRTEWQLNAHRDK	6.14688e-05	5.19146e-05	7.05743e-05	4.56933e-05	7.02607e-05	6.12497e-05	6.77199e-05
	KIAYQLAVEAESEQ	-4.82096e-05	-5.25418e-05	-4.24374e-05	-4.24907e-05	-5.46329e-05	-4.89935e-05	-5.31125e-05
	LTLSHNAITDLPEH	3.88645e-07	8.23036e-07	1.84977e-06	-2.7962e-06	9.51544e-07	6.11731e-06	1.1367e-06
	NGPVEGAFTVFSDF	-1.26366e-05	8.06432e-06	-6.01808e-06	-4.07974e-06	-4.86414e-06	-5.40196e-06	-2.48826e-05
	KQPGIVFVAAKFDG	-3.70441e-05	-2.6904e-05	-2.18084e-05	-2.09242e-05	-3.94832e-05	-2.68912e-05	-2.89342e-05
	AWVLDKLKAERERG	-8.4625e-06	-4.57615e-05	-1.75761e-05	-1.79696e-05	-1.76985e-05	-4.81261e-06	5.57049e-07
	EGIRQFYINVEREE	-3.37017e-05	-9.25275e-06	-2.80366e-05	-1.32346e-05	-8.75685e-06	-1.08731e-05	-2.87639e-05
	EFIKASSIEARQAI	-4.02201e-05	-1.69791e-05	-4.43163e-05	-3.90807e-05	-2.06536e-05	-2.80649e-05	-2.65391e-05
	FKVVPEMTEILKKK	4.60022e-05	4.54288e-05	1.21708e-05	4.26536e-05	5.32605e-05	4.86405e-05	3.242e-05
	TVVSNTFVKKEYER	3.99059e-05	6.57705e-06	-2.62471e-06	1.55914e-05	1.1797e-05	2.46342e-06	1.37168e-05
	FTLGKQEVIRGWEE	7.47546e-05	9.59196e-05	8.99806e-05	7.96067e-05	8.36255e-05	9.21135e-05	7.50286e-05
	GISVPIILYPDGSE	-7.09388e-05	-6.14601e-05	-9.00389e-05	-7.42921e-05	-7.86167e-05	-7.03513e-05	-7.26194e-05
	EKVQVVSIKDYFLE	-2.21308e-05	-4.35977e-05	-3.29284e-05	-5.82462e-05	-4.0477e-05	-2.48788e-05	-7.68584e-06
	RIAQSDYIPTQQDV	-2.75241e-05	-2.28965e-05	-9.79424e-06	-6.69249e-06	-1.78825e-05	-4.0064e-06	-3.11497e-05
	RLVEQLKLEAGVER	-6.79648e-06	1.79361e-05	-6.90353e-06	2.11184e-06	2.18667e-06	9.1033e-06	6.60178e-06
	TVRTLNNLYAEAEK	3.17701e-05	2.84147e-05	2.19935e-05	4.04888e-05	8.68745e-06	4.10383e-05	3.58547e-05
	QYPRQTQVSVLPEG	-5.7538e-05	-6.62334e-05	-0.000104303	-5.12556e-05	-3.28235e-05	-5.80057e-05	-7.90903e-05
	YPRQTQVSVLPEGG	-3.1057e-05	-3.20351e-05	-3.11085e-05	-2.7745e-05	-2.86474e-05	-3.40709e-05	-2.86347e-05
	SPVLLGQPNTLICF	2.10838e-05	-4.19249e-06	-1.58227e-06	2.45971e-05	-1.45732e-06	1.68455e-05	-2.29411e-05
	SAGTAEYFRAYVEG	5.37725e-06	-4.63908e-06	1.20384e-06	-1.63132e-05	-1.32219e-06	1.75594e-06	1.08027e-05
	YNKQYLERTRAELD	-2.97168e-05	-4.28446e-05	-2.1848e-05	1.25058e-05	8.02188e-06	-1.37815e-05	-2.29341e-05
	AIERASQLTSERDT	-4.20485e-05	-4.36225e-05	-4.16615e-05	-4.1697e-05	-4.35929e-05	-4.57237e-05	-6.0874e-05
	SARSRPLPVHVREE	-5.36761e-07	1.84037e-05	4.13424e-07	-7.44665e-07	1.11468e-05	-5.6901e-07	-1.5964e-05
	DAHEAKLIATFPDT	3.14722e-07	-1.71253e-05	-5.37533e-06	-4.60308e-06	-3.74047e-07	-3.69588e-06	-5.37741e-06
	RFGAAITALTDING	-2.42307e-05	-9.53815e-06	-6.64082e-06	1.16124e-07	-2.02026e-05	-5.74552e-06	-1.12681e-05
	IIHDFQRGLTAYHD	2.86109e-06	1.28707e-06	-7.06513e-06	1.36838e-06	4.41617e-06	3.19652e-06	-1.27626e-05
	DFQRGLTAYHDISL	-1.04847e-05	-4.39365e-05	-2.88711e-05	-1.50167e-05	-1.33276e-05	-1.72519e-05	-1.82109e-05
	KKVEQRTLPPFPDE	-3.14014e-05	-3.73394e-05	-3.2696e-05	-3.36332e-05	-2.93e-05	-2.53825e-05	-6.04525e-05
	SDIIVQKIQPYTEQ	-2.56885e-05	-1.81648e-05	-2.32458e-05	5.6948e-06	-4.5981e-05	-1.1944e-05	-2.78865e-05
	GHSIAQLNAENDHP	-5.53678e-06	-1.24028e-06	-1.24028e-06	-1.24028e-06	-3.30659e-06	-5.25088e-06	-3.01907e-06
	EQSPRRLVVFPTDD	4.87691e-07	2.99398e-06	2.99398e-06	-7.96408e-08	-3.20494e-06	-4.4102e-06	-2.34239e-06
	DLPVQHYVPEFPEK	3.05361e-05	1.25158e-05	2.53006e-05	-1.81066e-06	3.38511e-05	2.76309e-05	1.9957e-05
	ARKIGARVYALPED	-3.18262e-05	-3.16498e-05	-5.57579e-05	-2.28672e-05	-3.62604e-05	-2.3281e-05	-3.76366e-05
	KNLGIGKITPFEEK	-3.63476e-05	-4.08515e-05	-3.16351e-05	-3.47798e-05	-5.85717e-05	-4.03765e-05	-3.94649e-05
	PAVSALISRNAESD	6.28578e-05	6.0998e-05	3.62952e-06	3.05992e-05	6.65279e-05	6.21659e-05	5.30495e-05
	KDTVVKVLIVEPEG	-2.63043e-05	-1.80814e-05	-1.2801e-05	-1.84489e-06	8.0208e-06	-2.56154e-06	-4.98805e-06
	LVYQGASLQAQTDR	1.08921e-05	-7.27954e-07	-4.06363e-08	-6.85325e-06	-1.33846e-05	-6.97006e-06	3.06165e-07
	DPVPAQYVRVYPER	5.53881e-06	1.34752e-05	2.20184e-05	1.60642e-05	9.66552e-06	1.69622e-05	2.45117e-06
	HTNIESLVKEYDDN	-3.02538e-05	1.14703e-05	1.75926e-05	1.84369e-06	2.07158e-05	2.07879e-05	1.68689e-05
	NRTVSKVDDFLANE	4.89042e-05	7.93744e-05	3.76174e-05	7.24693e-05	5.7299e-05	4.67028e-05	6.60496e-05
	KVVEVGSKIYVDDG	-4.63504e-05	-3.84477e-05	-4.15438e-05	-4.74165e-05	-4.87563e-05	-4.56708e-05	-6.71665e-05
	SQLEAVFLRDWESP	-2.36002e-05	-1.58523e-05	-9.21577e-06	-1.25713e-05	-1.69136e-06	-1.60118e-05	-2.02477e-05
	DPAARKTLVSWPEP	-2.66487e-05	-3.06695e-05	-2.44328e-05	-2.67697e-05	-1.75747e-05	-1.66348e-05	-1.83886e-05
	ADLEAQRDVTYEEA	6.78072e-06	2.91057e-06	-1.04423e-05	-4.94506e-06	-4.46992e-06	2.30337e-06	9.46285e-06
	APNTFKTLDSWRDE	1.2551e-05	5.60032e-06	1.12685e-05	1.39536e-05	1.12768e-05	1.11049e-05	3.07797e-06
	EVEEQLRALEEERP	-2.42723e-06	-1.77696e-05	-5.51928e-06	-9.67489e-06	-6.63404e-06	-1.74073e-06	-5.88205e-06
	KILDSVGIEADDDR	1.24989e-05	1.67368e-05	1.99277e-05	4.21901e-05	4.08057e-05	1.46688e-05	3.44993e-05
	INTYVRKLDDFVET	-9.30768e-06	-8.81448e-07	-5.07237e-06	-6.81972e-06	-9.19954e-06	1.9575e-06	-2.24227e-06
	EEDSQRPLIDGAEN	-6.4674e-05	-2.9702e-05	-4.79072e-05	-2.75245e-05	-2.79275e-05	-4.14944e-05	-3.54717e-05
	ESLVAEGLATRREG	2.30293e-05	1.69555e-05	1.70078e-05	-1.82652e-05	1.86889e-05	1.82801e-05	1.98504e-05
	SAPDALKIITENDH	-5.51459e-06	-1.11223e-05	-1.96915e-05	-1.24924e-05	-1.79761e-06	-1.77897e-05	-6.89196e-06
	VDGVQVALPSYEEA	4.1538e-06	-1.23492e-06	8.81956e-06	3.86417e-05	3.3958e-05	2.43587e-05	-1.46803e-05
	LGHNYVTAIRNQQE	3.46513e-05	-3.23889e-06	8.09739e-06	-5.28146e-06	1.36242e-05	1.70254e-05	2.01771e-05
	FETVAVKIFPYEEY	-1.48243e-05	-1.80824e-05	-1.22456e-05	-1.35638e-05	-1.29414e-05	-1.94702e-05	-2.57683e-05
	GSRKTLFVLAHTDR	-1.06601e-05	-1.06601e-05	-1.70614e-05	-1.52705e-05	-1.58258e-05	-1.37451e-05	-1.77752e-05
	LLAQQRLLEDRKDV	-5.50803e-05	-5.26841e-05	-6.21494e-05	-6.21595e-05	-7.03317e-05	-6.15928e-05	-5.75295e-05
	YNFKADEIESYLEN	-4.77829e-05	-1.99846e-05	-2.25945e-05	-4.19074e-05	-3.26857e-05	-4.01972e-05	-2.82933e-05
	VAKLEKTIDDLEDK	3.01206e-05	3.51529e-05	5.89118e-06	2.12395e-05	2.56698e-05	3.30674e-05	2.61438e-05
	DWVPYINGKFKKDD	-3.45704e-06	-2.8176e-05	-2.39121e-05	-1.52269e-05	-1.17858e-05	-1.81421e-05	-3.56689e-05
	AGGHKLGLALELEA	-1.57923e-05	-1.17775e-05	-2.03527e-05	-3.01501e-05	-2.508e-05	-3.42489e-05	-2.21366e-05
	QRQHEINLIAYREA	-5.46896e-06	-7.85832e-06	-3.16866e-06	-3.20153e-06	-1.07255e-05	-5.13618e-06	-4.24412e-06
	KYPIEHGIITNWDD	-3.8459e-06	-5.90984e-07	2.56179e-06	4.37073e-06	2.67967e-06	-3.51147e-06	1.17942e-05
	GPPQSHSLPDLPDQ	-4.59179e-05	-4.48438e-05	-4.48438e-05	-5.06837e-05	-5.51753e-05	-4.48438e-05	-4.48438e-05
	VENGQERVEVEEDG	-3.76146e-05	-4.00952e-05	-4.07018e-05	-3.8921e-05	-3.93834e-05	-4.05312e-05	-3.92861e-05
	NTYKEQYAFVYKEK	3.86186e-05	2.52698e-05	1.56017e-05	3.91596e-05	3.09133e-05	1.81284e-05	2.37704e-05
	YHVQEGLQDEGAEP	-1.224e-05	-1.224e-05	-1.224e-05	-1.224e-05	-1.224e-05	-1.224e-05	-1.224e-05
	KLVEQLKMEANIDR	-4.9167e-05	-6.0556e-05	-4.72368e-05	-6.04202e-05	-4.62403e-05	-5.49931e-05	-5.2225e-05
	IRLVTRYIYNREEY	-4.07079e-05	-1.75304e-05	-3.80182e-05	-3.43499e-05	-6.67807e-05	-3.41285e-05	-4.9768e-05
	GTPEQKALVIGGEA	4.25151e-05	2.30756e-05	2.80888e-05	4.14555e-05	4.61443e-05	1.5143e-05	4.23055e-05
	ETKDQVANSAFVER	1.16397e-05	2.67686e-05	-7.40982e-06	1.70347e-05	2.14677e-05	2.2831e-05	1.07185e-05
	LQQSGPELVKPGAS	3.34263e-05	5.17311e-05	3.68007e-05	3.52311e-05	2.82107e-05	3.57587e-05	4.17732e-05
	VEALYLVCGERGFF	-4.39182e-06	-2.9677e-06	1.14586e-05	7.87329e-07	7.4313e-06	-1.19543e-05	-3.84424e-06
	AEPEVWVVEAEDEP	-1.31208e-05	-1.31208e-05	-1.31208e-05	-1.31208e-05	-1.31208e-05	-1.31208e-05	-1.31208e-05
	VHPEAQAKVDVFRE	-8.91476e-05	-8.13699e-05	-9.21552e-05	-7.09546e-05	-9.7009e-05	-7.37701e-05	-8.50516e-05
	TYINASYIDGFKEP	-1.04901e-05	-1.46568e-05	-2.16505e-05	-3.01599e-05	-4.29969e-05	-8.45051e-06	-2.45557e-06
	KDTVVKSVIVEPEG	-1.77195e-05	-9.43713e-06	-1.41062e-05	-1.3049e-05	5.96772e-06	6.17621e-06	-1.51945e-05
	EREIAEAIKNHEEL	-4.26765e-06	8.38477e-06	4.79442e-06	-2.20622e-06	9.78863e-06	-2.29326e-06	-1.6152e-06
	SSVKYPVAQFDDHT	-8.82116e-06	-1.29947e-05	-9.16713e-06	-8.9258e-06	-7.73337e-06	-1.07826e-05	-1.30811e-05
	QQAQQQLIVEQQDE	1.38424e-05	3.56095e-05	2.84851e-05	3.76707e-05	4.10008e-05	8.22049e-06	2.14173e-06
	NGGGGGVSARSVAG	0.000115241	9.74775e-05	0.00010095	0.000113946	8.27858e-05	0.000112547	0.000111957
	AAEAATVAAATEAG	-1.224e-05	-1.224e-05	-1.224e-05	-1.224e-05	-1.224e-05	-1.224e-05	-1.224e-05
	LEKRTQVEVYSFPE	-2.09859e-05	2.10921e-06	-1.21419e-05	-1.69578e-05	-7.87308e-06	-1.92731e-05	-7.71131e-07
	VEHPEFLKAGKEPG	-5.59897e-06	-1.77021e-05	-2.29258e-05	4.77767e-06	-3.43117e-05	-2.94827e-05	-2.32933e-05
	ESKEQVANSAFVER	-4.88835e-06	1.3588e-05	-6.14433e-06	-1.39147e-06	-7.38985e-06	-1.16199e-06	1.16341e-05
	KTEATIPLVPGRDE	-3.05163e-05	-2.77303e-05	-2.58617e-05	-4.06151e-05	-3.24051e-05	-2.74043e-05	-3.04866e-05
	HPEAQAKVDVFRED	-8.23327e-05	-5.81486e-05	-5.07043e-05	-6.88843e-05	-5.49635e-05	-4.77313e-05	-5.60472e-05
	HKDTVVKSVIVEPE	2.01071e-05	-1.63826e-05	-1.21127e-05	-1.00979e-05	-4.83084e-05	7.29576e-06	-5.37272e-06
	ESEIIDFFLGASLK	-2.51357e-05	-2.72582e-05	-4.38682e-05	-2.30104e-05	-2.72352e-05	-2.2141e-05	-3.53431e-05
	IDFYFDENPYFENK	-1.01305e-05	-2.88074e-05	-1.81483e-05	-9.50128e-06	-8.52673e-06	-1.76095e-05	-2.45636e-05
	GKKAEGIPEFYDYD	-2.93685e-06	1.0442e-06	-1.17021e-05	-2.33537e-05	-1.60372e-07	-4.9887e-06	-1.20678e-05
	NPHVNPLPTGYEDE	5.93687e-06	3.95044e-05	4.30469e-05	4.7373e-05	2.96621e-05	3.27621e-05	4.33902e-05
	HEGLAQPLTVDLDS	-3.30259e-05	-1.79287e-05	-3.64132e-05	-2.36384e-05	-2.38047e-05	-1.66012e-05	-3.71351e-05
	APQKVELTVEKEVA	-1.02637e-05	-8.03909e-06	-1.05686e-05	-1.84203e-05	-3.08919e-06	-6.4469e-06	-6.65815e-06
	QPNVAISLSRTEAL	-4.84335e-05	-3.54399e-05	-3.82708e-05	-4.22816e-05	-3.55636e-05	-4.20636e-05	-4.2903e-05
	IPLAAGQAVSAYSE	-4.4486e-05	-2.16517e-05	-2.47116e-05	-2.27632e-05	-4.1893e-05	-3.17478e-05	-1.61779e-05
	LVVVGQSAFADFDG	-2.29685e-05	-2.32333e-05	-3.36349e-05	-2.87577e-05	-3.12201e-05	-2.26105e-05	-2.72353e-05
	YQTIEENIKIFEED	-1.28395e-06	7.76916e-06	6.41111e-06	1.63891e-05	-6.88945e-07	-8.96805e-06	9.60346e-06
	APPQEQESLPVENE	-6.1585e-06	-9.00998e-06	-1.78484e-05	-6.73241e-06	-5.55463e-06	-1.0462e-05	-9.31694e-06
	AEAEAEAVAAGPEE	-1.89525e-05	-1.81135e-05	-1.25077e-05	-1.46593e-05	-1.25077e-05	-1.28163e-05	-1.3575e-05
	EAFQEALAAAGDKL	1.59189e-05	8.09944e-06	1.81154e-05	1.23188e-05	2.45392e-05	1.13451e-05	7.08432e-06
	DEGHYPVRESPIDT	-2.47362e-05	2.49364e-05	1.83181e-05	2.65586e-05	2.14892e-05	-3.38501e-06	2.68515e-05
	QYDGVAELDQLLHY	-4.84108e-05	-4.16883e-05	-4.79489e-05	-4.15704e-05	-4.19553e-05	-3.88271e-05	-4.90218e-05
	SWQHALQDTEENPR	-2.74319e-05	-4.21346e-05	-2.73547e-05	-4.11783e-05	-5.31681e-05	-4.40488e-05	-3.05607e-05
	FPASQTEAHEDPDE	-4.47464e-05	-5.74873e-05	-6.42239e-05	-5.19368e-05	-5.87462e-05	-5.47856e-05	-4.32458e-05
	HSQGTFTSDYSKYL	-1.68219e-05	-2.70773e-05	-1.69506e-05	-2.00494e-05	-2.86247e-05	-1.86443e-05	-9.49206e-06
	GTFTSDYSKYLDSR	1.21746e-05	-1.28301e-05	8.91998e-06	1.51285e-05	3.07566e-05	1.71323e-05	1.06812e-05
	GKKVITAFNEGLKN	-6.95623e-07	4.77707e-06	-4.40481e-06	5.40562e-06	-5.81575e-07	-5.17298e-06	4.47681e-06
	LGPVLPPTNVGSNT	-1.66061e-05	-1.33838e-05	-1.33838e-05	-1.33838e-05	-1.75164e-05	-1.73944e-05	-1.33838e-05
	GPGLVKPSQSLFLT	2.06192e-05	1.29227e-05	1.18299e-05	1.19901e-05	2.36035e-05	2.17741e-05	2.71188e-05
	EVEDPQVEQLELGG	5.69982e-05	1.67127e-05	5.9206e-05	5.18805e-05	5.32303e-05	6.18047e-05	7.98175e-05
	QVEQLELGGSPGDL	1.66044e-05	1.44988e-05	2.41571e-05	1.74561e-05	1.92952e-06	1.64871e-05	6.36738e-06
	VEQLELGGSPGDLQ	-6.48418e-06	-2.33499e-05	-9.99461e-06	-2.88808e-05	-2.06888e-05	-2.3128e-05	-9.28685e-06
	LELGGSPGDLQTLA	-3.76778e-05	-2.15233e-05	-1.68438e-05	-3.70077e-05	-1.58402e-05	-2.72477e-05	-2.43184e-05
	ELGGSPGDLQTLAL	2.03521e-05	-2.30985e-06	3.11537e-05	2.59057e-05	2.38583e-05	3.44912e-05	1.76316e-05
	PGDLQTLALEVARQ	-6.33907e-05	-5.17321e-05	-6.29313e-05	-6.45925e-05	-6.79692e-05	-6.71224e-05	-5.47543e-05
	VAQLELGGGPGAGD	-6.50595e-05	-5.93477e-05	-6.0722e-05	-6.17457e-05	-5.88089e-05	-6.39315e-05	-6.49933e-05
	AQLELGGGPGAGDL	7.04543e-06	1.16514e-05	9.61206e-06	1.20482e-05	-3.53785e-06	1.78858e-05	8.18578e-06
	LELGGGPGAGDLQT	3.95647e-05	3.33281e-05	4.58035e-05	4.6078e-05	6.0976e-05	4.66125e-05	5.18432e-05
	ELGGGPGAGDLQTL	4.19968e-06	2.79724e-06	-8.57881e-06	-2.1133e-07	-2.55145e-06	-8.26231e-06	1.37645e-06
	LGGGPGAGDLQTLA	-1.23914e-06	1.47606e-05	1.3525e-05	-1.53774e-07	4.96457e-06	1.82593e-05	-5.33469e-06
	GGGPGAGDLQTLAL	-3.87165e-05	-3.0312e-05	-5.17782e-05	-3.69967e-05	-3.57595e-05	-2.90225e-05	-4.36058e-05
	SDDDRVTWAEQQYE	-4.69699e-05	-3.91645e-05	-3.31809e-05	-4.42661e-05	-4.19692e-05	-4.47166e-05	-5.3469e-05
	NPSPQAPARRLLPP	-1.224e-05	-1.224e-05	-1.224e-05	-1.224e-05	-1.224e-05	-1.224e-05	-1.224e-05
	ERPVFTNHFLVELH	4.49383e-05	5.23748e-05	1.91367e-05	4.79758e-05	4.85948e-05	3.80268e-05	3.12145e-05
	TNEIVEEQYTPQSL	-2.52837e-05	-9.46841e-06	-1.59119e-05	-9.12446e-06	-1.59639e-05	-1.28357e-05	-2.40977e-05
	FPKPEGSQDKSLHN	2.30301e-05	3.31147e-05	2.67215e-05	2.8327e-05	1.44965e-05	1.65487e-05	5.37003e-06
	ELSAERPLNEQIAE	3.3471e-05	2.77214e-05	1.19808e-06	2.674e-05	2.70886e-05	2.20379e-05	2.00366e-05
	FLQKSLAAATGKQE	-8.6414e-06	-7.16262e-06	-6.8512e-06	-6.8512e-06	-1.06394e-05	-7.1597e-06	-1.43221e-05
	LQAGASQFETSAAK	-5.00725e-05	-4.41107e-05	-4.39761e-05	-4.68566e-05	-4.70306e-05	-4.87237e-05	-4.9313e-05
	SDFEEKKEEEGSAN	3.76841e-05	2.85663e-05	-5.85306e-06	4.13771e-05	4.16e-05	3.01712e-05	4.64164e-05
	SAIEAELEKVAHQL	-1.74344e-05	-7.1782e-06	-6.28204e-06	-4.91283e-06	-1.01673e-05	-1.01815e-05	-6.64066e-06
	APVDNRDHNEEMVT	-2.9437e-05	-4.24237e-05	-5.18367e-05	-6.16087e-05	-4.52514e-05	-3.45825e-05	-5.5047e-05
	HIEDSGEKPNTFSN	4.21131e-05	4.67002e-05	2.84005e-05	2.88097e-05	3.508e-05	2.31203e-05	1.48682e-05
	FNPYFDPLQWKNSD	1.91401e-05	1.01601e-05	2.58021e-05	1.17043e-05	4.19669e-05	2.23303e-05	8.35825e-06
	SQTEAHEDPDEMNE	-2.56523e-05	-2.07821e-06	-1.56521e-05	-6.22516e-06	-1.20342e-05	-1.16175e-05	-3.23907e-05
	SQGTFTSDYSKYLD	1.80203e-05	2.45036e-05	2.14599e-05	1.65829e-05	1.66173e-05	7.49877e-06	1.61118e-05
	QGTFTSDYSKYLDS	0.000111412	9.95547e-05	7.95815e-05	8.5912e-05	8.83019e-05	7.55389e-05	7.95603e-05
	RSSNNLGPVLPPTN	-1.23707e-05	-1.23707e-05	-1.23707e-05	-1.23707e-05	-1.23707e-05	-1.45303e-05	-1.62841e-05
	NLGPVLPPTNVGSN	-2.56645e-05	-1.04403e-05	-1.23953e-05	-1.56492e-05	-9.1946e-06	-9.1946e-06	-9.1946e-06
	GPVLPPTNVGSNTY	-5.49774e-06	-8.92345e-06	-8.69839e-06	-1.31818e-05	-2.0995e-05	-1.16679e-05	-5.49774e-06
	AARDPNRESLDFLL	-4.84451e-06	-6.73398e-06	-1.57411e-05	-1.56825e-05	-1.54854e-05	2.0999e-06	-8.28106e-06
	ARDPNRESLDFLLV	-2.82971e-05	-1.97568e-05	-2.0273e-05	-1.6714e-05	-1.88983e-05	-2.01752e-05	-1.81463e-05
	EQLELGGSPGDLQT	-2.13441e-05	-3.58136e-05	-1.52091e-05	-1.91616e-05	-1.67061e-05	-2.25964e-05	-2.12596e-05
	EDPQVAQLELGGGP	-5.09214e-06	-1.2863e-05	-1.82335e-05	-8.11838e-06	-1.36062e-05	-1.46177e-05	-2.58585e-06
	GSIITVYPKEIRTF	4.19368e-05	5.35894e-05	5.07205e-05	6.59059e-05	6.29734e-05	4.30282e-05	3.89702e-05
	AVPRGEAAGAVQEL	-2.69025e-06	-9.78402e-07	1.7891e-07	8.90167e-07	-5.30876e-06	8.90167e-07	-1.15614e-05
	FAEGLYHFYHNGLA	-1.1912e-05	-1.16323e-05	-1.26087e-05	-1.19152e-05	-1.11413e-05	-1.00722e-05	-9.76371e-06
	SQENPNTYSEDLDV	3.54589e-05	3.1559e-05	-7.04756e-06	6.7334e-06	3.15935e-05	3.21391e-05	1.11021e-06
	MAQELPVPGRARAP	1.52899e-05	7.69063e-06	-3.48121e-07	-1.71971e-06	1.25894e-05	8.08383e-06	7.82809e-06
	AKPEAPGEDASPEE	8.21199e-06	-1.24375e-05	1.49849e-06	5.74323e-06	1.12129e-05	7.25256e-06	7.06552e-08
	FTDDSDSENLPFRP	1.21943e-05	1.23241e-05	1.63548e-05	2.01986e-07	-2.53145e-05	-9.85236e-06	3.89132e-06
	SENLPFRPEGLDQW	3.7646e-05	4.22033e-05	3.20791e-05	2.63994e-05	3.55875e-05	2.81405e-05	2.70898e-05
	VFQELGKLTGPSNQ	-3.17273e-06	1.51617e-05	1.4105e-05	1.19434e-05	8.33332e-06	1.39571e-06	8.05216e-06
	IPVGSLKNEDTPNR	-1.73956e-05	-2.0497e-05	-2.30205e-05	-2.89365e-05	-1.77156e-05	-2.53134e-05	-2.44491e-05
	LNQEQAEQGREHLA	-2.11401e-05	-2.27945e-05	-1.57139e-05	-1.46038e-05	-1.64885e-05	-2.48109e-05	-2.81684e-05
	SAERPLNEQIAEAE	-4.37595e-06	-8.75483e-06	-6.43008e-06	-1.78145e-06	-7.7135e-06	-1.19879e-06	6.80022e-07
	AITEKETVEKERQS	-7.72821e-06	-4.57937e-06	6.78895e-06	1.34648e-05	4.94462e-06	-5.0055e-07	-1.27883e-05
	ITEKETVEKERQSI	2.16099e-05	3.4057e-05	2.43407e-05	3.95871e-05	2.91746e-05	1.3606e-05	3.32226e-05
	GLITESQAHTLEDE	2.56752e-05	2.40425e-05	4.51977e-05	2.86765e-05	2.98886e-05	3.25222e-05	3.30918e-05
	SAPGLIIATGSVGK	-5.82638e-05	-6.66149e-05	-6.59718e-05	-6.16711e-05	-5.41645e-05	-5.24926e-05	-7.20288e-05
	PGLIIATGSVGKNL	2.7537e-05	3.74291e-05	5.4835e-05	3.19836e-05	-1.5359e-05	4.54251e-05	3.66867e-05
	SLAAATGKQELAKY	-4.1473e-06	-2.46887e-05	3.03043e-06	2.75357e-06	9.67628e-09	1.50923e-06	-5.86443e-06
	AGGHKLGLGLEFQA	-2.22784e-06	-8.1301e-06	-3.13725e-05	-2.33885e-05	-8.67555e-06	-5.27468e-06	-1.11058e-05
	GEEKGENQNSKFEV	5.29443e-05	6.79105e-05	5.75352e-05	6.3731e-05	5.99401e-05	8.4571e-05	6.28558e-05
	PYFDPLQWKNSDFE	7.00271e-05	6.07357e-05	7.66891e-05	7.05827e-05	7.11577e-05	6.51961e-05	2.68713e-05
	VEDPQVEQLELGGS	-3.82547e-05	-3.79384e-05	-1.70144e-05	-1.1624e-05	-1.88854e-05	-5.30075e-05	-1.84436e-05
	EDPQVEQLELGGSP	-2.26918e-05	-1.45928e-06	-4.39068e-06	-6.95115e-06	-6.69227e-08	-6.98322e-06	-1.18638e-05
	FVKQHLCGSHLVEA	-5.15923e-05	-4.5213e-05	-4.36478e-05	-3.73786e-05	-4.40217e-05	-5.46687e-05	-4.15169e-05
	VEDPQVAQLELGGG	-3.27964e-05	-2.45486e-05	-2.59188e-05	-4.77821e-05	-3.45242e-05	-4.75961e-05	-2.37883e-05
	PQVAQLELGGGPGA	-2.68549e-05	-2.33082e-05	-2.1078e-05	-1.76537e-05	-2.32638e-05	-2.01355e-05	-2.49939e-05
	SFQRNQLLQKEPDL	5.07559e-05	6.78258e-05	3.43286e-05	8.44494e-05	3.89501e-05	7.05333e-05	4.85374e-05
	SVFQELGKLTGPSN	9.13479e-06	3.52976e-05	2.04658e-05	4.90736e-05	4.66853e-05	3.88722e-05	4.60679e-05
	EYLNQEQAEQGREH	-2.71217e-05	-3.92397e-05	-3.16629e-05	-3.00091e-05	-3.35451e-05	-3.19162e-05	-3.98514e-05
	YLNQEQAEQGREHL	-2.91562e-05	-4.47465e-05	-2.72984e-05	-2.04144e-05	-3.73151e-05	-2.93726e-05	-3.6196e-05
	SPRTPDRVSETDIQ	1.08287e-05	-7.38402e-06	2.42211e-05	3.69526e-05	3.04058e-05	9.77186e-06	1.63866e-05
	TPDRVSETDIQRLL	-3.40653e-06	-2.18821e-05	-1.44014e-06	2.698e-06	1.00566e-05	1.12549e-05	1.77613e-05
	DRVSETDIQRLLHG	5.3015e-06	1.48565e-05	-1.67109e-06	-2.03438e-05	4.37169e-06	3.23835e-06	5.7897e-06
	QKTPQIQVYSRHPP	8.97245e-06	-4.02142e-07	6.49753e-06	4.05136e-06	7.89158e-07	3.408e-06	5.78432e-06
	DNGIVKALNVEPDG	1.65177e-05	3.13758e-05	3.67346e-05	2.86925e-05	2.99339e-05	3.84434e-05	2.71201e-05
	NTYVRKLDDFVETG	-2.28515e-05	-7.7792e-06	-1.85462e-05	-4.44781e-06	-2.51024e-05	-1.23094e-05	-2.91258e-06
	SQVTQELTALMEDT	-4.26495e-05	-4.04864e-05	-4.22625e-05	-4.72159e-05	-4.38495e-05	-3.9846e-05	-5.40041e-05
	KYGKIETIEVMEDR	-2.06038e-05	-1.95844e-05	-4.35218e-05	-6.00936e-05	-1.3285e-05	-2.36377e-05	-4.70985e-05
	TADKSSSTAYMELR	7.11401e-07	-3.29859e-06	-1.59998e-07	-2.56125e-05	-4.72568e-06	-9.7762e-06	8.96373e-07
	DRQQSQVLDAMQDS	-4.07503e-05	-6.70541e-05	-5.09742e-05	-6.06979e-05	-5.43648e-05	-5.71195e-05	-4.70695e-05
	LIHEHMVITDRIEN	-3.67936e-05	-3.81e-05	-3.43244e-05	-5.34161e-05	-1.87092e-05	-3.60785e-05	-3.93223e-05
	EETITLIESHLEDK	1.25901e-05	-2.26876e-05	-1.78548e-06	-5.47176e-05	2.40825e-05	1.06304e-05	-9.62851e-06
	TVHLIEPLDADEEG	3.40319e-05	5.0358e-05	5.02355e-05	3.51647e-05	4.102e-05	2.8271e-05	7.89534e-06
	GPSGQKTIYSEQEI	-3.51408e-05	-2.79245e-05	-3.20834e-05	-3.0681e-05	-3.42833e-05	-2.24521e-05	-2.49786e-05
	NYREQEELKVRVEL	-3.17721e-05	-3.60597e-05	-2.59493e-05	-5.17295e-05	-3.13653e-05	-1.91754e-05	-3.09349e-05
	TLSHNAITDLPEHV	-4.81861e-05	-4.62094e-05	-4.49637e-05	-4.49637e-05	-5.18514e-05	-4.80488e-05	-4.92328e-05
	SPLQQAVSDLQENP	3.96448e-07	-1.56114e-05	-2.43893e-06	-1.16953e-05	-4.71469e-06	-3.41602e-06	-4.57503e-06
	VQKSWTATAYKEYE	-3.50347e-06	-7.24061e-06	-8.8379e-06	-4.42556e-06	-3.50347e-06	-6.89706e-06	-5.63802e-06
	VNEERTLEVEIEPG	-1.01625e-05	-7.64733e-06	-1.38958e-05	-1.77846e-05	-6.74114e-06	-1.48266e-05	-2.06662e-05
	AAQQEALLVFAEHR	-3.41745e-05	-2.6734e-05	-2.48654e-05	-2.88611e-05	-2.65873e-05	-2.6408e-05	-2.73557e-05
	TLGKQEVIRGWEEG	-2.94357e-05	-3.50157e-05	-3.71292e-05	-5.43616e-05	-4.17848e-05	-2.92289e-05	-5.95518e-05
	AGTAEYFRAYVEGE	-6.2913e-05	-5.70802e-05	-4.92422e-05	-5.56231e-05	-5.03162e-05	-4.76615e-05	-5.20918e-05
	LRGYQQFAYDGRDY	-4.46349e-05	-5.02278e-05	-5.7728e-05	-6.87777e-05	-6.2863e-05	-5.68718e-05	-5.13327e-05
	NKQYLERTRAELDT	1.92332e-06	4.7093e-06	8.8781e-07	-1.77038e-05	-2.3728e-05	9.92024e-08	-5.87367e-06
	GESKEQVANSAFVE	5.2817e-06	4.38598e-06	-5.19167e-06	1.58413e-05	-1.87731e-06	1.88977e-06	-4.49456e-06
	TVNKSSSTAYMELR	-9.37138e-05	-6.56756e-05	-5.65676e-05	-4.62923e-05	-5.46308e-05	-5.87414e-05	-4.4842e-05
	ARSRPLPVHVREEG	-2.20828e-05	-4.33592e-05	-4.07911e-05	-3.54336e-05	-2.40458e-05	-1.67418e-05	-1.23449e-05
	SASSTQPLLVHEDA	1.36056e-05	-7.57349e-06	3.34068e-06	6.32044e-06	-1.09169e-05	5.34108e-06	2.6228e-06
	DHGATGILVFPNDD	2.4528e-05	2.05923e-05	3.68993e-05	3.40951e-05	3.851e-05	3.3359e-05	3.33311e-05
	TKTHLSEVQAFFEN	-5.62632e-06	2.17633e-05	2.60551e-05	2.17501e-06	2.41336e-06	2.91615e-06	-6.68398e-06
	RNQVYDLVTHQDIA	-3.48634e-05	-4.49095e-05	-4.58275e-05	-3.57479e-05	-4.48535e-05	-4.59654e-05	-2.98257e-05
	IHIASFTLAQDEAG	1.35103e-05	1.30212e-05	-9.18439e-07	1.14779e-05	3.35037e-06	6.75868e-06	-1.01817e-05
	APDALKIITENDHV	1.37879e-05	1.50911e-05	1.39037e-05	5.4503e-07	9.62206e-06	2.11017e-05	2.24357e-05
	IRKNILRFLDAERD	3.77443e-05	2.91184e-05	4.73503e-05	3.45379e-05	3.87461e-05	5.53057e-05	3.84403e-05
	KEKEINGLASYLEN	-1.65707e-06	-9.00077e-06	4.76674e-05	1.74674e-05	5.47924e-05	3.69496e-05	3.87587e-05
	ETVAVKIFPYEEYS	3.0103e-06	-1.7435e-06	2.05202e-06	-1.37656e-05	9.47941e-06	-6.17545e-06	-5.42513e-06
	EKRTQVEVYSFPED	-9.99932e-05	-7.49741e-05	-7.35593e-05	-5.53281e-05	-5.94341e-05	-8.44229e-05	-7.14408e-05
	RPGVKLTLSALVDG	-2.54465e-05	-2.9645e-05	-1.31211e-05	-1.89938e-05	-1.93004e-05	-4.13117e-05	-3.87952e-06
	TRGVEEQTKAFLDG	-3.62896e-05	-5.90745e-05	-8.56278e-05	-6.72009e-05	-6.22746e-05	-4.97832e-05	-5.79018e-05
	VQAAQARLGADMED	-3.84456e-05	-5.31671e-05	-2.40636e-05	-2.19348e-05	-3.17033e-05	-3.27578e-05	-3.97202e-05
	DLQGRLVSIHSQKE	8.42376e-05	5.96099e-05	8.01945e-05	7.23532e-05	6.65666e-05	7.40359e-05	6.3816e-05
	VAASAILTAQLDEE	-1.224e-05	-1.224e-05	-1.224e-05	-1.224e-05	-1.224e-05	-1.224e-05	-1.224e-05
	AVINAIAPEKDVDG	5.846e-06	-9.7087e-07	-2.04143e-06	5.52359e-06	1.33531e-05	-2.66024e-06	2.60448e-05
	YINASYIDGFKEPR	-3.72748e-05	-6.97229e-06	-1.73557e-05	-6.05671e-06	-1.561e-05	6.20114e-06	6.42711e-08
	HDLEVAQTTALPDE	-1.51357e-05	-1.70168e-06	-5.43476e-06	-1.12136e-05	-6.99927e-06	-1.9985e-06	-1.14845e-05
	HEHMVITDRIENVD	3.5112e-05	5.37796e-05	5.26166e-05	6.14466e-05	4.4458e-05	2.39752e-05	5.93589e-05
	EGTARGIVVYTGDR	3.32988e-06	-1.02709e-05	4.91891e-06	6.82675e-06	8.40484e-06	1.01413e-05	-2.10599e-05
	VPYVAQEIQEEIDE	9.96467e-06	8.33599e-06	1.19648e-05	-2.44079e-05	-1.43566e-07	6.1921e-06	2.33378e-05
	ELEEQLGPVAEETR	-4.66549e-05	-5.00083e-05	-4.58109e-05	-4.1716e-05	-4.41818e-05	-4.1154e-05	-3.3722e-05
	AQKGVQIIVFPEDG	2.86952e-05	2.99754e-05	1.47621e-05	4.43556e-05	3.86129e-05	4.70291e-05	3.57309e-05
	FQSTAITAYKSEGE	1.99762e-05	2.48281e-05	7.68369e-06	2.07608e-05	2.53273e-05	3.02421e-05	2.79491e-05
	RVPVSRPVLTFGDS	-1.90366e-05	-3.27772e-05	-1.42542e-05	-4.42765e-05	-3.43213e-05	-2.71822e-05	-8.56893e-06
	GLPAEVYIQDHGDG	5.61518e-05	4.36947e-05	4.44161e-05	2.69524e-05	4.3754e-05	2.93117e-05	2.69797e-05
	ATKYEVSVYALKDT	-3.0982e-05	-2.40563e-05	-4.04995e-05	-2.67494e-05	-2.80933e-05	-2.33867e-05	-2.41427e-05
	RNPQARLEPFGDVT	-5.13426e-05	-4.9605e-05	-5.18993e-05	-4.44107e-05	-7.5953e-05	-4.38533e-05	-5.93788e-05
	GLRVIEITIYEDRG	-8.31093e-06	-3.31677e-05	-9.26197e-06	-1.47918e-05	-1.14436e-05	-1.11779e-05	-7.4898e-06
	DNRIGGRIFTFRDE	8.13861e-06	1.88867e-05	1.26885e-05	5.76931e-06	1.18028e-05	2.34978e-05	1.01846e-05
	FQPAVAGIKADKAD	1.91055e-05	2.77282e-05	8.17272e-06	-5.40186e-06	-2.07176e-06	8.95599e-06	1.84808e-05
	DQWSTETIASHEDI	-3.75871e-05	-6.4865e-05	-3.26671e-05	-3.01241e-05	-3.48741e-05	-3.88986e-05	-4.54886e-05
	GSVTISLQALQDTR	-3.07453e-05	-4.15224e-05	-4.31537e-05	-3.33155e-05	-4.9468e-05	-3.27294e-05	-3.74682e-05
	HSATVVTIADENEN	-2.86954e-05	2.90454e-05	3.38839e-05	4.31711e-05	2.72673e-05	2.88606e-05	1.07445e-05
	KIEPSQAVYSFKDQ	2.71617e-05	1.55139e-05	1.01012e-05	1.1689e-05	2.27394e-05	2.48918e-05	1.86327e-05
	KDQWEERIQVWHEE	-1.67146e-05	-1.87536e-06	-6.37569e-06	8.8124e-06	9.89454e-06	-1.79254e-06	1.6376e-05
	FSPQHKITSFEEAK	4.84024e-05	2.97999e-05	5.86062e-05	4.74245e-05	5.97826e-05	5.43804e-05	5.43275e-05
	VKLVKNVINVQTDL	4.4588e-06	3.66917e-06	-9.85649e-06	7.88199e-06	1.0655e-07	1.66947e-05	1.78731e-05
	RKNILRFLDAERDV	2.22667e-05	-7.8905e-07	-1.73224e-05	-1.1393e-05	-9.77291e-06	3.15649e-06	-5.2541e-06
	VIALHHGLDVFQDD	-8.05614e-06	-8.14254e-06	-9.62914e-06	-1.0203e-05	5.50256e-06	-9.70739e-06	-2.63615e-05
	QSTAITAYKSEGES	-7.58149e-05	-6.91768e-05	-4.53234e-05	-4.96975e-05	-5.15969e-05	-6.02349e-05	-7.20084e-05
	SPLLKRQLTSFIEK	2.15505e-05	-1.36895e-05	1.98182e-05	1.5444e-05	1.01009e-05	9.84279e-06	1.62575e-05
	LQKQVTELEAEREQ	-2.92068e-05	-3.98906e-05	-4.58779e-05	-4.36627e-05	-3.30936e-05	-3.63364e-05	-4.76652e-05
	AEELQTKVSAKIDQ	-2.42844e-06	1.92453e-05	5.45245e-06	1.31993e-06	1.88481e-05	2.36268e-05	4.72146e-06
	NQINALTSFVDASG	-4.09266e-05	-4.81887e-05	-5.71455e-05	-4.32123e-05	-4.22008e-05	-4.42237e-05	-4.07941e-05
	ASAAGSALVYRDVL	-2.94173e-05	-1.72439e-05	-1.72439e-05	-1.93954e-05	-1.99989e-05	-1.97119e-05	-2.40033e-05
	HTYQVGMNDMGDMT	-6.75971e-05	-6.5817e-05	-6.05868e-05	-7.8566e-05	-4.37781e-05	-6.02365e-05	-7.41168e-05
	KKTLSQLSVQEDVK	4.1117e-05	3.95576e-06	2.60132e-05	2.14031e-05	1.56646e-05	-6.54016e-06	3.52472e-05
	KTPQIQVYSRHPPE	-4.57272e-06	-1.91172e-06	1.51399e-06	-2.17436e-06	-9.16193e-06	-1.26258e-06	-4.88966e-06
[truncated: 4,584 more rows]
